# Supplementary material for: First Comparative Transcriptomic Analysis of Wild Adult Male and Female Lutzomyia longipalpis, Vector of Visceral Leishmaniasis
Source: PLoS One. 2013 Mar 12;8(3):e58645. doi: 10.1371/journal.pone.0058645 (PMC3595279; doi:10.1371/journal.pone.0058645)
Supplement: Table S1 — Total Llon_contigs. First sheet (Llon_contigs with annotation): This table shows the total number of Llon_contigs that were partially annotated by sequence analysis of their corresponding mapped-reads, identified in all the samples. The information provided for each Llon_contig includes: Llon_contigs that mapped-reads showed homology to; function category; BLASTX results (DB:uniprotKB and DB:nr); GO annotation, including biological process, molecular function and cellular component; BLASTN results against DB:est-others; and BLASTN results against DB:nt16S. At the bottom of the table the following information is provided: total number of annotated Llon_contigs considering all four samples; total number of annotated Llon_contigs that returned no significant hits when the corresponding mapped-reads were blasted against DB:est-others; and total number of annotated Llon_contigs that returned no significant hits when the corresponding mapped-reads were blasted against DB:nt16S. Second sheet (Total Llon_contigs comparison): This table shows the total number of Llon_contigs identified in all the samples, with or without partial in silico annotation. The information provided for each Llon_contig includes: mapped-read indicating the sample it was identified in; function category when applicable; a brief description of the hit against DB:uniprotKB, when applicable; and GO annotation when applicable, including biological process, molecular function and cellular component. Mapped-reads found in more than one sample are highlighted in bold. ST: Stress, immunity and resistance; ME: Cellular and metabolic processes; CY: Cell cycle and genome organisation; DE: Development; MO: Cell motility and cytoskeletal structure; TR: Cellular transport; LP: Lipid transport; Cu: Copper transmembrane transport; OT: Other; SS1: adult EVL females; SS2: adult EVL males; PP1: adult NEVL females; PP2: adult NEVL males. (XLS) [file pone.0058645.s001.xls]

## Sheet: Llon_contigs with annotation
Llon_contigs which mapped-reads showed homology to			Function category	BLASTX (DB:UniprotKB and DB:nr)		Biological process	Molecular function	Cellular component	BLASTN (DB:est-others)		BLASTN (DB:nt16S)
Llon_contig 10038	F1UMNMG03F3EU5	Length=490	ME	tr|B4MUL6|B4MUL6_DROWI GK14781 (Transmembrane helix, cell adhesion) OS=Drosophila willistoni GN=GK14781 PE=4 SV=1Length=716	Score = 67.8 bits (164), Expect(3) = 1e-013	cell adhesion		integral to membrane	No Hit		No Hit
Llon_contig 10107	F1UMNMG01B0UJ1	Length=544	OT	tr|Q17FJ9|Q17FJ9_AEDAE Putative uncharacterized protein (putative salivary mucin; chitin metabolic process; chitin binding) OS=Aedes aegypti GN=AAEL003368 PE=4 SV=1Length=541	Score = 76.6 bits (187), Expect(2) = 4e-013				No Hit		No Hit
Llon_contig 10109	F1UMNMG02DWHJ6	Length=515	ST	tr|B4LH88|B4LH88_DROVI GJ13868 (Microtubule-associated serine/threonine-protein kinase 2) OS=Drosophila virilis GN=GJ13868 PE=4 SV=1Length=2096	Score = 314 bits (805), Expect = 4e-084		ATP binding; magnesium ion binding; protein serine/threonine kinase activity		No Hit		No Hit
Llon_contig 10109			ME	B4NFV5_DROWI GK22457 (Contains 1 RING-type zinc finger; zinc ion binding; The function of this domain is not yet known but it could be involved in protein-protein interaction and be important for the assembly or activity of multicomponent complexes involved in transcriptional activation or repression)			zinc ion binding	intracellular	No Hit		No Hit
Llon_contig 10668	F1UMNMG02ENX7J	Length=524	ME	tr|Q16K92|Q16K92_AEDAE Signal recognition particle 54 kDa protein OS=Aedes aegypti GN=AAEL013076 PE=4 SV=1Length=401	Score = 94.4 bits (233), Expect(3) = 2e-039	SRP-dependent cotranslational protein targeting to membrane	7S RNA binding; GTP binding	signal recognition particle	emb|AM108758.1| AM108758 Lutzomyia longipalpis Jacobina whole fly Lutzomyia longipalpis cDNA clone NSFM-38e11, mRNA sequence.Length=1299	Score = 276 bits (149), Expect = 1e-070	No Hit
Llon_contig 10948	F1UMNMG01ARK4S	Length=465	TR	tr|Q17IP0|Q17IP0_AEDAE Ctl2 (Fragment) Belongs to the CTL (choline transporter-like) family; family of proteins probably involved in transport through the plasma membrane OS=Aedes aegypti GN=AAEL002280 PE=4 SV=1Length=700	Score = 140 bits (354), Expect = 7e-032			integral to membrane	AM096313 Lutzomyia longipalpis Jacobina whole fly Lutzomyia longipalpis cDNA clone NSFM-82d04; AM098927 Lutzomyia longipalpis Jacobina whole fly Lutzomyia longipalpis cDNA clone NSFM-81f04; ALYTINFA18G11 Infected Lutzomyia longipalpis	Score = 534 bits (289), Expect = 1e-148	No Hit
Llon_contig 11275	F1UMNMG03F6N9R	Length=457	ME	tr|B4KMJ1|B4KMJ1_DROMO GI18341 (ATP binding, protein serine/threonine kinase activity) OS=Drosophila mojavensis GN=GI18341 PE=4 SV=1Length=1710	Score = 194 bits (494), Expect = 4e-048	protein amino acid phosphorylation	ATP binding; protein serine/threonine kinase activity		No Hit	Score = 265 bits (143), Expect = 2e-067	No Hit
Llon_contig 11598	F1UMNMG03GDF5E	Length=480	MO	tr|Q173I7|Q173I7_AEDAE Dynein heavy chain OS=Aedes aegypti GN=AAEL007132 PE=4 SV=1Length=4662	Score = 300 bits (769), Expect = 6e-080	ATP catabolic process; microtubule-based movement	ATP binding; ATPase activity; microtubule motor activity	dynein complex	No Hit	Score = 305 bits (165), Expect = 1e-079	No Hit
Llon_contig 11599	F1UMNMG03FQKNS	Length=437	MO	tr|B0WM18|B0WM18_CULQU Dynein heavy chain OS=Culex quinquefasciatus GN=CpipJ_CPIJ007950 PE=4 SV=1Length=4655	Score = 96.3 bits (238), Expect(2) = 3e-032	ATP catabolic process; microtubule-based movement	ATP binding; ATPase activity; microtubule motor activity	dynein complex	No Hit	Score = 261 bits (141), Expect = 2e-066	No Hit
Llon_contig 11809	F1UMNMG02EXXAJ	Length=498	ME	tr|F5HMQ4|F5HMQ4_ANOGA AGAP001446-PE (metabolic process, catalytic activity) OS=Anopheles gambiae GN=AgaP_AGAP001446 PE=4 SV=1Length=904	Score = 109 bits (273), Expect = 2e-022	metabolic process	catalytic activity		No Hit		No Hit
Llon_contig 12069	F1UMNMG01CMI34	Length=502	DE	tr|Q16TW3|Q16TW3_AEDAE Putative uncharacterized protein (Maternal protein exuperantia; Ensures the proper localization of the mRNA of the bicoid gene to the anterior regions of the oocyte thus playing a fundamental role in the establishment of the polarity of the oocyte. May bind the bcd mRNA; multicellular organismal development) OS=Aedes aegypti GN=AAEL010097 PE=4 SV=1Length=599	Score = 50.1 bits (118), Expect(3) = 6e-015				emb|AM106045.1| AM106045 Lutzomyia longipalpis Jacobina whole fly Lutzomyia longipalpis cDNA clone NSFM-108c01, mRNA sequence.Length=906	Score = 713 bits (386), Expect = 0.0	No Hit
Llon_contig 1207	F1UMNMG01CHL1X	Length=469	ME	tr|B4H5Z4|B4H5Z4_DROPE GL24674 (nucleic acid binding, zinc ion binding) OS=Drosophila persimilis GN=GL24674 PE=4 SV=1Length=987	Score = 75.9 bits (185), Expect(2) = 8e-028		nucleic acid binding; zinc ion binding	intracellular	No Hit		No Hit
Llon_contig 12195	F1UMNMG02EYSNZ	Length=356	TR	tr|B3MCM7|B3MCM7_DROAN GF12053 (Calcium-transporting ATPase sarcoplasmic/endoplasmic reticulum type; Belongs to the cation transport ATPase (P-type) family) OS=Drosophila ananassae GN=GF12053 PE=3 SV=1Length=1002	Score = 119 bits (297), Expect(2) = 3e-034	ATP biosynthetic process	ATP binding; calcium-transporting ATPase activity; metal ion binding	integral to membrane	emb|AM100280.1| AM100280 Lutzomyia longipalpis Jacobina whole fly Lutzomyia longipalpis cDNA clone NSFM-22h01, mRNA sequence.Length=1010		ref|NM_001164476.1| Bombyx mori sarco/endoplasmic reticulum calcium ATPase (LOC100302733), mRNA gb|FJ586237.1| Bombyx mori sarco/endoplasmic reticulum calcium ATPase mRNA, complete cdsLength=3078
Llon_contig 1287	F1UMNMG02EUBBE	Length=485	ME	tr|Q7QED5|Q7QED5_ANOGA AGAP000703-PA (Otopetrins modulate calcium homeostasis and influx of calcium in response to extracellular ATP) OS=Anopheles gambiae GN=AgaP_AGAP000703 PE=4 SV=5Length=833	Score = 153 bits (387), Expect = 1e-035				No Hit		No Hit
Llon_contig 13044	F1UMNMG01A2LVB	Length=483	MO	tr|B0WLA2|B0WLA2_CULQU Exocyst complex component 3 (Sec6 is a component of the multiprotein exocyst complex. Exocyst proteins localise to regions of active exocytosis in an F-actin-dependent and exocytosis- independent manner) OS=Culex quinquefasciatus GN=CpipJ_CPIJ007822 PE=4 SV=1Length=717	Score = 173 bits (439), Expect(2) = 1e-057				No Hit		No Hit
Llon_contig 13377	F1UMNMG03G6CSY	Length=524	ST	tr|Q16FQ3|Q16FQ3_AEDAE Putative uncharacterized protein (UBA domains are found in diverse proteins involved in the ubiquitin/proteasome pathway, DNA excision-repair, and cell signalling via protein kinases) OS=Aedes aegypti GN=AAEL014679 PE=4 SV=1Length=719	Score = 127 bits (320), Expect = 7e-028				emb|FP595913.1| FP595913 Hirudo medicinalis normalized library Hirudo medicinalis cDNA, mRNA sequence.Length=540	Score = 274 bits (148), Expect = 2e-070	gb|FJ040565.1| Lutzomyia longipalpis 28S ribosomal RNA gene, partial sequenceLength=2893
Llon_contig 13552	F1UMNMG01B8CXN	Length=588	ME	tr|E3X463|E3X463_ANODA Putative uncharacterized protein (Putative fatty acid synthase S-acetyltransferase; biosynthetic process) OS=Anopheles darlingi GN=AND_13167 PE=4 SV=1Length=1517	Score = 89.4 bits (220), Expect = 4e-016	biosynthetic process	3-hydroxypalmitoyl-[acyl-carrier-protein] dehydratase activity; 3-oxoacyl-[acyl-carrier-protein] synthase activity; [acyl-carrier-protein] S-acetyltransferase activity; nucleotide binding; zinc ion binding		No Hit		No Hit
Llon_contig 13641	F1UMNMG04JKG7A	Length=509	ME	tr|Q176B5|Q176B5_AEDAE Rabconnectin (Fragment) (This domain family is found in the C-terminal region of the protein Rav1 [1], a component of the RAVE (regulator of the ATPase of vacuolar and endosomal membranes) complex) OS=Aedes aegypti GN=AAEL006472 PE=4 SV=1Length=3324	Score = 147 bits (372), Expect = 6e-034				No Hit		No Hit
Llon_contig 13642	F1UMNMG03G34TN	Length=420	OT	tr|Q8MNR4|Q8MNR4_DROME Putative uncharacterized protein (Gag-pol polyprotein; transposable_element_gene; DNA integration, RNA-dependent DNA replication, proteolysis) OS=Drosophila melanogaster GN=gag-pol PE=4 SV=1Length=1830	Score = 70.5 bits (171), Expect(2) = 7e-022	DNA integration; RNA-dependent DNA replication; proteolysis	RNA binding; RNA-directed DNA polymerase activity; aspartic-type endopeptidase activity; zinc ion binding		No Hit	Score = 614 bits (332), Expect = 2e-172	No Hit
Llon_contig 13649	F1UMNMG01AM6EK	Length=482	TR	tr|B0WP74|B0WP74_CULQU Putative uncharacterized protein (Myosin-rhogap protein; intracellular signal transduction) OS=Culex quinquefasciatus GN=CpipJ_CPIJ008896 PE=4 SV=1Length=1030	Score = 251 bits (642), Expect = 3e-065	intracellular signal transduction	motor activity; ATP binding; metal ion binding	myosin complex	No Hit		No Hit
Llon_contig 13812	F1UMNMG01CJS7W	Length=553	MO	NP_001246559.1 sallimus, isoform L [Drosophila melanogaster]; tr|B4N317|B4N317_DROWI GK12606 (Ig_I-set; Ig-like domains are involved in a variety of functions, including cell-cell recognition, cell-surface receptors, muscle structure and the immune system) OS=Drosophila willistoni GN=GK12606 PE=4 SV=1Length=2718	Score = 90.1 bits (222), Expect(2) = 5e-026		protein binding		No Hit		No Hit
Llon_contig 14025	F1UMNMG03GMA0Q	Length=488	ME	sp|Q9U1N0|HRP65_CHITE Hrp65 protein OS=Chironomus tentans GN=HRP65 PE=1 SV=1Length=535	Score = 244 bits (624), Expect = 4e-063	mRNA export from nucleus	RNA binding; nucleotide binding	cytoplasm; cytoskeleton; nucleus	No Hit	Score = 315 bits (170), Expect = 2e-082	No Hit
Llon_contig 14207	F1UMNMG03FTY7P	Length=531	ST	tr|Q7PYB0|Q7PYB0_ANOGA AGAP001827-PA (Belongs to the heat shock protein 70 family) OS=Anopheles gambiae GN=AgaP_AGAP001827 PE=3 SV=3Length=968	Score = 209 bits (532), Expect = 2e-052		ATP binding; nucleotide binding		emb|AM095113.1| AM095113 Lutzomyia longipalpis Jacobina whole fly Lutzomyia longipalpis cDNA clone SFM-01e11, mRNA sequence.Length=1107	Score = 787 bits (426), Expect = 0.0	No Hit
Llon_contig 14835	F1UMNMG04JAOI9	Length=408	ST	tr|Q9VUF3|Q9VUF3_DROME CG9238, isoform B (behavioural response to ethanol; Glycogen metabolism) OS=Drosophila melanogaster GN=CG9238 PE=2 SV=1Length=384	Score = 142 bits (358), Expect(2) = 9e-033	behavioural response to ethanol	protein phosphatase type 1 regulator activity; protein phosphatase 1 binding		emb|FP588182.1| FP588182 Hirudo medicinalis not-normalized library Hirudo medicinalis cDNA, mRNA sequence.Length=785	Score = 568 bits (307), Expect = 1e-158	No Hit
Llon_contig 14844	F1UMNMG04H8GQL	Length=370	ME	tr|B5DKM2|B5DKM2_DROPS GA22812 (small GTPase mediated signal transduction; Proteins containing a RhoGAP domain usually function to catalyze the hydrolysis of GTP that is bound to Rho, Rac and/or Cdc42, inactivating these regulators of the actin cytoskeleton) OS=Drosophila pseudoobscura pseudoobscura GN=GA22812 PE=4 SV=1Length=1577	Score = 130 bits (328), Expect = 8e-029	small GTPase mediated signal transduction	GTP binding	intracellular	No Hit		No Hit
Llon_contig 15118	F1UMNMG03FR3WA	Length=540	Cu	tr|E9HM72|E9HM72_DAPPU CTR1, high-affinity copper uptake protein 1, copper transporter 1, solute carrier family 31 member 1 OS=Daphnia pulex GN=CTR1 PE=4 SV=1Length=171	Score = 66.2 bits (160), Expect = 3e-009		copper ion transmembrane transporter activity	integral to membrane	AM093891 Lutzomyia longipalpis Jacobina whole fly cDNA clone NSFM-40b02; AM093890 Lutzomyia longipalpis Jacobina whole fly cDNA clone NSFM-89a05; LJGDIM28_G08 Adult female Lutzomyia longipalpis midgut library post blood meal digestion containing Leishmania chagasi; AM093889 Lutzomyia longipalpis Jacobina whole fly cDNA clone NSFM-40b02	Score = 913 bits (494), Expect = 0.0	No Hit
Llon_contig 15120	F1UMNMG03FZTI4	Length=487	Cu	tr|E9HM72|E9HM72_DAPPU CTR1, high-affinity copper uptake protein 1, copper transporter 1, solute carrier family 31 member 1 OS=Daphnia pulex GN=CTR1 PE=4 SV=1Length=171	Score = 48.5 bits (114), Expect(2) = 8e-011		copper ion transmembrane transporter activity	integral to membrane	AM093890 Lutzomyia longipalpis Jacobina whole fly cDNA clone NSFM-89a05; AM093891 Lutzomyia longipalpis Jacobina whole fly cDNA clone NSFM-40b02; AM093889 Lutzomyia longipalpis Jacobina whole fly cDNA clone NSFM-40b02; LJGDIM28_G08 Adult female Lutzomyia longipalpis midgut library post blood meal digestion containing Leishmania chagasi	Score = 822 bits (445), Expect = 0.0	No Hit
Llon_contig 1520	F1UMNMG01A7BAZ	Length=477	ME	tr|B0W5T7|B0W5T7_CULQU E3 ubiquitin-protein ligase HECTD1 (ubiquitin-protein ligase activity; metal ion binding) OS=Culex quinquefasciatus GN=CpipJ_CPIJ002462 PE=4 SV=1Length=2813	Score = 158 bits (400), Expect = 3e-037		ubiquitin-protein ligase activity; metal ion binding	intracellular	No Hit		No Hit
Llon_contig 15380	F1UMNMG04JW3ZX	Length=539	ST	tr|B0WSK5|B0WSK5_CULQU GLP_748_1200_211 (Fragment) (Senescence-associated protein) OS=Culex quinquefasciatus GN=CpipJ_CPIJ010238 PE=4 SV=1Length=51	Score = 89.4 bits (220), Expect = 3e-016				LJGDIM27_B06 Adult female Lutzomyia longipalpis midgut library post blood meal digestion containing Leishmania chagasi; ALYTF72C03G07 Lutzomyia longipalpis Fed 72h; FP601882 Hirudo medicinalis normalized library	Score = 470 bits (254), Expect = 5e-129	gb|FJ040565.1| Lutzomyia longipalpis 28S ribosomal RNA gene, partial sequenceLength=2893
Llon_contig 1543	F1UMNMG02D7WJX	Length=495	ME	tr|Q7Q3N6|Q7Q3N6_ANOGA AGAP007963-PA (calcium ion binding) OS=Anopheles gambiae GN=AGAP007963 PE=4 SV=3Length=191	Score = 242 bits (618), Expect = 2e-062		calcium ion binding		emb|AM089501.1| AM089501 Lutzomyia longipalpis Jacobina whole fly Lutzomyia longipalpis cDNA clone NSFM-119d12, mRNA sequence.Length=908	Score = 833 bits (451), Expect = 0.0	No Hit
Llon_contig 16168	F1UMNMG01A7GLK	Length=474	ME	tr|B5DKT1|B5DKT1_DROPS GA22778 (Znf_RING; zinc ion binding; E3 ubiquitin-protein ligase activity is intrinsic to the RING domain of c-Cbl and is likely to be a general function of this domain; Various RING fingers exhibit binding activity towards E2 ubiquitin-conjugating enzymes) OS=Drosophila pseudoobscura pseudoobscura GN=GA22778 PE=4 SV=1Length=1611	Score = 94.4 bits (233), Expect = 8e-018		zinc ion binding		emb|AM098160.1| AM098160 Lutzomyia longipalpis Jacobina whole fly Lutzomyia longipalpis cDNA clone NSFM-11f05, mRNA sequence.Length=1097	Score = 224 bits (121), Expect = 4e-055	gb|AC240671.1| Lutzomyia longipalpis BAC CUGI_LL_CBa-97I08 complete sequenceLength=73113
Llon_contig 16604	F1UMNMG03FTX6G	Length=489	ME	tr|B0XCB6|B0XCB6_CULQU 26S proteasome regulatory subunit S3 OS=Culex quinquefasciatus GN=CpipJ_CPIJ016828 PE=4 SV=1Length=391	Score = 245 bits (626), Expect = 2e-063		proteasome complex		emb|AM102135.1| AM102135 Lutzomyia longipalpis Jacobina whole fly Lutzomyia longipalpis cDNA clone NSFM-129g11, mRNA sequence.Length=1349	Score = 267 bits (144), Expect = 8e-068	No Hit
Llon_contig 16783	F1UMNMG02D4A64	Length=524	ME	tr|B4KDT7|B4KDT7_DROMO GI24527 (oxidoreductase activity, acting on the aldehyde or oxo group of donors, NAD or NADP as acceptor) OS=Drosophila mojavensis GN=GI24527 PE=4 SV=1Length=521	Score = 176 bits (446), Expect = 2e-042		nucleotide binding; oxidoreductase activity, acting on the aldehyde or oxo group of donors, NAD or NADP as acceptor		No Hit		No Hit
Llon_contig 16860	F1UMNMG02EUH74	Length=510	ME	tr|Q29EZ8|Q29EZ8_DROPS GA15168 (calcium ion binding; contains 1 SH3 domain) OS=Drosophila pseudoobscura pseudoobscura GN=GA15168 PE=4 SV=1Length=2415	Score = 209 bits (533), Expect = 1e-052		calcium ion binding		gb|EB493934.1| 1099435177977 12-DrosW-norm-1P5Kb Drosophila willistoni cDNA clone 1061018551829, mRNA sequence.Length=900	Score = 231 bits (125), Expect = 2e-057	ref|XM_002065833.1| Drosophila willistoni GK20514 (Dwil\GK20514), mRNALength=7254
Llon_contig 17460	F1UMNMG03GVMFW	Length=458	CY	tr|Q17K96|Q17K96_AEDAE Cyclin OS=Aedes aegypti GN=AAEL001751 PE=3 SV=1Length=259	Score = 182 bits (461), Expect = 3e-044	regulation of cyclin-dependent protein kinase activity; regulation of transcription, DNA-dependent			emb|AM108764.1| AM108764 Lutzomyia longipalpis Jacobina whole fly Lutzomyia longipalpis cDNA clone NSFM-40h04, mRNA sequence.Length=1094	Score = 455 bits (246), Expect = 1e-124	No Hit
Llon_contig 17546	F1UMNMG01AZIHV	Length=485	TR	tr|Q7PMK0|Q7PMK0_ANOGA AGAP010767-PA (Fragment) (intracellular signal transduction; regulation of Rho protein signal transduction; termination of G-protein coupled receptor signaling pathway; The members of the Rho GTPase family have been shown to regulate many aspects of intracellular actin dynamics, have been described as "molecular switches" and play a role in cell proliferation, apoptosis, ge…	Score = 67.0 bits (162), Expect = 1e-009	intracellular signal transduction; regulation of Rho protein signal transduction; termination of G-protein coupled receptor signaling pathway	Rho guanyl-nucleotide exchange factor activity; metal ion binding; phospholipid binding	cytoplasm	No Hit		No Hit
Llon_contig 17549	F1UMNMG01BM7KW	Length=504	ME	tr|Q1HQV5|Q1HQV5_AEDAE Mitochondrial aldehyde dehydrogenase (oxidoreductase activity, acting on the aldehyde or oxo group of donors, NAD or NADP as acceptor) OS=Aedes aegypti PE=2 SV=1Length=516	Score = 182 bits (463), Expect(2) = 1e-057		oxidoreductase activity, acting on the aldehyde or oxo group of donors, NAD or NADP as acceptor		emb|AM100213.1| AM100213 Lutzomyia longipalpis Jacobina whole fly Lutzomyia longipalpis cDNA clone NSFM-149b07, mRNA sequence.Length=1181	Score = 760 bits (411), Expect = 0.0	No Hit
Llon_contig 17575	F1UMNMG01APIG7	Length=479	ME	tr|D3TLF2|D3TLF2_GLOMM Adenosine monophosphate deaminase OS=Glossina morsitans morsitans PE=2 SV=1Length=774	Score = 232 bits (592), Expect(2) = 5e-067	IMP biosynthetic process	AMP deaminase activity		emb|AM106748.1| AM106748 Lutzomyia longipalpis Jacobina whole fly Lutzomyia longipalpis cDNA clone NSFM-62f06, mRNA sequence.Length=1303	Score = 706 bits (382), Expect = 0.0	No Hit
Llon_contig 17585	F1UMNMG01CG0I7	Length=498	LP	tr|Q7PS03|Q7PS03_ANOGA AGAP000579-PA (cholesterol transport) OS=Anopheles gambiae GN=AgaP_AGAP000579 PE=4 SV=5Length=1279	Score = 53.5 bits (127), Expect(2) = 6e-015	cholesterol transport	hedgehog receptor activity	integral to membrane	No Hit		No Hit
Llon_contig 17858	F1UMNMG03GOMJ0	Length=509	DE	tr|Q9Y0E4|Q9Y0E4_DROME Klarsicht protein (cellular membrane organization, compound eye photoreceptor development, lipid particle transport along microtubule, lumen formation, open tracheal system) OS=Drosophila melanogaster GN=klar PE=2 SV=1Length=2262	Score = 65.5 bits (158), Expect = 4e-009	cellular membrane organization; compound eye photoreceptor development; lipid particle transport along microtubule; lipid transport; lumen formation, open tracheal system; nuclear migration		integral to membrane; lipid particle; nuclear envelope; perinuclear region of cytoplasm	emb|AM101240.1| AM101240 Lutzomyia longipalpis Jacobina whole fly Lutzomyia longipalpis cDNA clone NSFM-30d10, mRNA sequence.Length=1091	Score = 267 bits (144), Expect = 6e-068	gb|AC240671.1| Lutzomyia longipalpis BAC CUGI_LL_CBa-97I08 complete sequenceLength=73113
Llon_contig 17957	F1UMNMG02E1MC6	Length=470	ST	tr|B0XIA1|B0XIA1_CULQU ATP-binding cassette sub-family G member 4 OS=Culex quinquefasciatus GN=CpipJ_CPIJ019125 PE=3 SV=1Length=581	Score = 164 bits (416), Expect = 5e-039	ATP catabolic process	ATP binding; ATPase activity	integral to membrane	No Hit		No Hit
Llon_contig 17958	F1UMNMG02DRVKT	Length=563	ST	tr|Q7QG32|Q7QG32_ANOGA AGAP009461-PA (Mitogen-activated protein kinase ERK-A; MAPK cascade) OS=Anopheles gambiae GN=AGAP009461 PE=4 SV=3Length=375	Score = 127 bits (320), Expect = 8e-028	MAPK cascade	ATP binding; MAP kinase activity		No Hit		No Hit
Llon_contig 17984	F1UMNMG01CHPZU	Length=268	DE	tr|Q86BH6|Q86BH6_DROME Z band alternatively spliced PDZ-motif protein 66, isoform I (mesoderm development) OS=Drosophila melanogaster GN=Zasp66 PE=2 SV=1Length=215	Score = 73.2 bits (178), Expect = 2e-011	mesoderm development		Z disc	AM107768 Lutzomyia longipalpis Jacobina whole fly cDNA clone NSFM-149d12; AM107770 Lutzomyia longipalpis Jacobina whole fly cDNA clone NSFM-85h05; AM107766 Lutzomyia longipalpis Jacobina whole fly cDNA clone NSFM-153e11	Score = 267 bits (144), Expect = 3e-068	No Hit
Llon_contig 18378	F1UMNMG02EUX8X	Length=360	MO	tr|Q7QDS6|Q7QDS6_ANOGA AGAP010396-PA (Fragment) (Belongs to the kinesin-like protein family; microtubule-based movement) OS=Anopheles gambiae GN=AGAP010396 PE=3 SV=4Length=781	Score = 96.7 bits (239), Expect(2) = 2e-037	microtubule-based movement	ATP binding; microtubule motor activity	microtubule	No Hit		No Hit
Llon_contig 18614	F1UMNMG02DMSTY	Length=360	ME	tr|Q0IFX4|Q0IFX4_AEDAE Putative uncharacterized protein (Fragment) (binding) OS=Aedes aegypti GN=AAEL003923 PE=4 SV=1Length=1649	Score = 63.9 bits (154), Expect = 1e-008		binding		No Hit		No Hit
Llon_contig 18881	F1UMNMG03F6O0H	Length=486	CY	tr|D3TNK8|D3TNK8_GLOMM Mitotic checkpoint protein MAD1 (Mad1 is a non-essential protein in yeast which has a function in the spindle assembly checkpoint (SAC). This checkpoint monitors chromosome attachment to spindle microtubules and prevents cells from starting anaphase until the spindle is built up) OS=Glossina morsitans morsitans PE=2 SV=1Length=747	Score = 48.5 bits (114), Expect(2) = 4e-010				gb|EW987544.1| LJGF-L-5_B06 Adult female Lutzomyia longipalpis midgut library blood fed Lutzomyia longipalpis cDNA, mRNA sequence.Length=776		No Hit
Llon_contig 18896	F1UMNMG02EARPY	Length=520	ME	tr|B3MX55|B3MX55_DROAN GF14448 (Calcium-binding protein; calcium ion binding) OS=Drosophila ananassae GN=GF14448 PE=4 SV=1Length=291	Score = 166 bits (421), Expect(2) = 7e-050		calcium ion binding		emb|AM089496.1| AM089496 Lutzomyia longipalpis Jacobina whole fly Lutzomyia longipalpis cDNA clone NSFM-130e03, mRNA sequence.Length=1039	Score = 941 bits (509), Expect = 0.0	No Hit
Llon_contig 1916	F1UMNMG01B83GT	Length=512	TR	tr|F1NGA2|F1NGA2_CHICK ATP synthase subunit alpha (Fragment) (ATP hydrolysis and synthesis coupled proton transport) OS=Gallus gallus GN=ATP5A1 PE=3 SV=1Length=555	Score = 263 bits (671), Expect(2) = 1e-068	ATP hydrolysis coupled proton transport; ATP synthesis coupled proton transport	proton-transporting ATPase activity, rotational mechanism; hydrogen ion transporting ATP synthase activity, rotational mechanism; ATP binding	proton-transporting ATP synthase complex, catalytic core F(1)	emb|AM089288.1| AM089288 Lutzomyia longipalpis Jacobina whole fly Lutzomyia longipalpis cDNA clone NSFM-05b11, mRNA sequence.Length=1177	Score = 852 bits (461), Expect = 0.0	ref|XM_001976257.1| Drosophila erecta GG22793 (Dere\GG22793), mRNALength=1659
Llon_contig 19217	F1UMNMG02D2NLR	Length=482	ME	tr|Q17LY0|Q17LY0_AEDAE Alanyl-tRNA synthetase OS=Aedes aegypti GN=AAEL001218 PE=3 SV=1Length=966	Score = 220 bits (561), Expect(2) = 9e-065	alanyl-tRNA aminoacylation	ATP binding; alanine-tRNA ligase activity; nucleic acid binding	cytoplasm	No Hit		No Hit
Llon_contig 1948	F1UMNMG03HAAHA	Length=523	OT	tr|D6X3E7|D6X3E7_TRICA Putative uncharacterized protein (Contains 1 reverse transcriptase domain; DNA integration; RNA-dependent DNA replication) OS=Tribolium castaneum GN=TcasGA2_TC012952 PE=4 SV=1Length=622	Score = 97.8 bits (242), Expect = 8e-019	DNA integration; RNA-dependent DNA replication	RNA binding; RNA-directed DNA polymerase activity		No Hit	Score = 270 bits (146), Expect = 4e-069	No Hit
Llon_contig 19739	F1UMNMG03F6W9V	Length=307	DE	tr|Q17KU1|Q17KU1_AEDAE Myocyte-specific enhancer factor 2d OS=Aedes aegypti GN=AAEL001567 PE=3 SV=1Length=495	Score = 79.7 bits (195), Expect(2) = 1e-013	mesoderm development; locomotor rhythm; anterior midgut development; regulation of transcription, DNA-dependent; heart development; regulation of striated muscle tissue development; muscle fiber development; skeletal muscle tissue development; ovarian follicle cell development; myoblast fusion; transcription from RNA polymerase II promoter;	DNA binding	nucleus	No Hit		No Hit
Llon_contig 19908	F1UMNMG01B0XAO	Length=533	ME	tr|Q17F89|Q17F89_AEDAE Putative uncharacterized protein (Fragment) (Zinc finger, C2H2-like; This entry represents the classical C2H2 zinc finger domain; Zinc finger (Znf) domains are now recognised to bind DNA, RNA, protein and/or lipid substrates) OS=Aedes aegypti GN=AAEL003489 PE=4 SV=1Length=781	Score = 54.3 bits (129), Expect(2) = 4e-007		zinc ion binding	intracellular	emb|AM106700.1| AM106700 Lutzomyia longipalpis Jacobina whole fly Lutzomyia longipalpis cDNA clone NSFM-95f09, mRNA sequence.Length=1281	Score = 209 bits (113), Expect = 1e-050	No Hit
Llon_contig 19917	F1UMNMG04IN2LO	Length=481	ME	tr|B0W3P9|B0W3P9_CULQU Hydroxymethylglutaryl-CoA synthase 1 OS=Culex quinquefasciatus GN=CpipJ_CPIJ002065 PE=4 SV=1Length=465	Score = 159 bits (402), Expect = 2e-037	isoprenoid biosynthetic process	hydroxymethylglutaryl-CoA synthase activity		No Hit		No Hit
Llon_contig 20411	F1UMNMG03GWV99	Length=477	ME	tr|B4M5P5|B4M5P5_DROVI GJ10538 (protein deacetylation) OS=Drosophila virilis GN=GJ10538 PE=4 SV=1Length=800	Score = 177 bits (450), Expect(2) = 1e-045	protein deacetylation	NAD+ binding; zinc ion binding		No Hit	Score = 592 bits (320), Expect = 9e-166	No Hit
Llon_contig 20836	F1UMNMG04JF0HJ	Length=515	CY	tr|Q7PXF5|Q7PXF5_ANOGA AGAP001381-PA (Laminin beta-2 chain; Laminins are the major noncollagenous components of basement membranes that mediate cell adhesion, growth migration, and differentiation) OS=Anopheles gambiae GN=AgaP_AGAP001381 PE=4 SV=5Length=1893	Score = 94.4 bits (233), Expect(2) = 9e-033	regulation of cell migration; regulation of embryonic development; regulation of cell adhesion;	receptor binding; zinc ion binding;	laminin-1 complex; intracellular;	emb|FP595913.1| FP595913 Hirudo medicinalis normalized library Hirudo medicinalis cDNA, mRNA sequence.Length=540	Score = 361 bits (195), Expect = 3e-096	gb|FJ040565.1| Lutzomyia longipalpis 28S ribosomal RNA gene, partial sequenceLength=2893
Llon_contig 20905	F1UMNMG01A7K9H	Length=502	ME	tr|Q0IFH5|Q0IFH5_AEDAE Phd finger protein (Zinc_finger_PHD-type_CS; this entry represents the PHD (homeodomain) zinc finger domain, which is a C4HC3 zinc-finger-like motif found in nuclear proteins thought to be involved in chromatin-mediated transcriptional regulation) OS=Aedes aegypti GN=AAEL004834 PE=4 SV=1Length=2274	Score = 73.9 bits (180), Expect = 1e-011		zinc ion binding		No Hit		No Hit
Llon_contig 21255	F1UMNMG01CD8GK	Length=511	ME	tr|Q16MH2|Q16MH2_AEDAE Putative uncharacterized protein (Anoctamin; This family contains the anoctamin/TMEM16 proteins which are thought to be calcium-dependent chloride channel) OS=Aedes aegypti GN=AAEL012293 PE=4 SV=1Length=863	Score = 64.7 bits (156), Expect(4) = 1e-026				gb|ES348556.1| PPINFM-P7-E11 P. papatasi adult female blood fed with L. major midgut library Phlebotomus papatasi cDNA, mRNA sequence.Length=600	Score = 353 bits (191), Expect = 5e-094	No Hit
Llon_contig 21297	F1UMNMG01BFZX6	Length=538	ST	tr|G7K0E9|G7K0E9_MEDTR Cytochrome P450 likeTBP OS=Medicago truncatula GN=MTR_5g051190 PE=4 SV=1Length=656	Score = 82.4 bits (202), Expect = 3e-014				FP601882 Hirudo medicinalis normalized library; FP595913 Hirudo medicinalis normalized library	Score = 327 bits (177), Expect = 3e-086	gb|FJ040566.1| Phlebotomus duboscqi 28S ribosomal RNA gene, partial sequenceLength=3898
Llon_contig 21297	F1UMNMG02DO9D9	Length=541	ST	tr|Q7RN96|Q7RN96_PLAYO Putative senescence-associated protein OS=Plasmodium yoelii yoelii GN=PY01925 PE=4 SV=1Length=205	Score = 75.9 bits (185), Expect(2) = 1e-016				emb|FP595913.1| FP595913 Hirudo medicinalis normalized library Hirudo medicinalis cDNA, mRNA sequence.Length=540	Score = 333 bits (180), Expect = 7e-088	gb|FJ040540.1| Trichomyia sp. MAB-2008 28S ribosomal RNA gene, partial sequenceLength=3990
Llon_contig 21398	F1UMNMG03GZ0A6	Length=410	OT	tr|D2A2Q6|D2A2Q6_TRICA Putative uncharacterized protein GLEAN_08496 (DNA integration, transposon polyprotein) OS=Tribolium castaneum GN=GLEAN_08496 PE=4 SV=1Length=879	Score = 56.6 bits (135), Expect(2) = 8e-015	DNA integration	nucleic acid binding; zinc ion binding		No Hit	Score = 241 bits (130), Expect = 2e-060	No Hit
Llon_contig 21417	F1UMNMG01AONX6	Length=546	ME	tr|Q7PYE7|Q7PYE7_ANOGA AGAP001903-PA (Mitochondrial malate dehydrogenase 2; cellular carbohydrate metabolic process) OS=Anopheles gambiae GN=AGAP001903 PE=3 SV=4Length=337	Score = 182 bits (463), Expect = 2e-044	positive regulation of programmed cell death; malate metabolic process; tricarboxylic acid cycle; cellular carbohydrate metabolic process; salivary gland histolysis; pupal development; activation of caspase activity;	L-malate dehydrogenase activity; nucleotide binding	mitochondrial matrix; lipid particle;	emb|AM100366.1| AM100366 Lutzomyia longipalpis Jacobina whole fly Lutzomyia longipalpis cDNA clone NSFM-164d01, mRNA sequence.Length=1369	Score = 872 bits (472), Expect = 0.0	No Hit
Llon_contig 21446	F1UMNMG03GVG7B	Length=306	ME	tr|B0WXM0|B0WXM0_CULQU Ubiquinol-cytochrome c reductase complex core protein OS=Culex quinquefasciatus GN=CpipJ_CPIJ011929 PE=3 SV=1Length=439	Score = 76.3 bits (186), Expect = 2e-012	proteolysis	metalloendopeptidase activity; zinc ion binding		emb|AM089886.1| AM089886 Lutzomyia longipalpis Jacobina whole fly Lutzomyia longipalpis cDNA clone NSFM-120a04, mRNA sequence.Length=1323	Score = 254 bits (137), Expect = 5e-064	No Hit
Llon_contig 21983	F1UMNMG03HCIGV	Length=526	OT	tr|G7K0E5|G7K0E5_MEDTR Putative uncharacterized protein (RRNA intron-encoded homing endonuclease) OS=Medicago truncatula GN=MTR_5g051150 PE=4 SV=1Length=2133	Score = 84.0 bits (206), Expect = 1e-014				emb|AM096934.1| AM096934 Lutzomyia longipalpis Jacobina whole fly Lutzomyia longipalpis cDNA clone NSFM-17e12, mRNA sequence.Length=1015	Score = 641 bits (347), Expect = 0.0	No Hit
Llon_contig 22934	F1UMNMG01BJSE2	Length=458	ST	tr|E3WN74|E3WN74_ANODA Putative uncharacterized protein (SH3 domain-binding protein 5 (SH3BP5); the SH3 domain-binding protein inhibits the auto and transphophorylation of BTK and acts as a negative regulator of BTK-related signalling in B cells; is involved in JNK cascade, a cascade of protein kinase activities, culminating in the phosphorylation and activation of a member of the JUN kinase subf…	Score = 84.0 bits (206), Expect(2) = 1e-024		SH3 domain binding;		No Hit		No Hit
Llon_contig 23283	F1UMNMG03HK7E9	Length=293	ME	tr|Q179T1|Q179T1_AEDAE Heterogeneous nuclear ribonucleoprotein OS=Aedes aegypti GN=AAEL005515 PE=4 SV=1Length=280	Score = 85.1 bits (209), Expect = 5e-015		nucleic acid binding; nucleotide binding	ribonucleoprotein complex	gb|EW991613.1| LJGD-L7_F12 Adult female Lutzomyia longipalpis midgut library post blood meal digestion Lutzomyia longipalpis cDNA, mRNA sequence.Length=921		No Hit
Llon_contig 23288	F1UMNMG01BL95V	Length=469	ST	tr|Q16T27|Q16T27_AEDAE Beclin (autophagy, the process in which cells digest parts of their own cytoplasm; allows for both recycling of macromolecular constituents under conditions of cellular stress and remodeling the intracellular structure for cell differentiation) OS=Aedes aegypti GN=AAEL010427 PE=4 SV=1Length=426	Score = 169 bits (427), Expect = 3e-040	autophagy			emb|AM092621.1| AM092621 Lutzomyia longipalpis Jacobina whole fly Lutzomyia longipalpis cDNA clone NSFM-135a04, mRNA sequence.Length=1356	Score = 673 bits (364), Expect = 0.0	No Hit
Llon_contig 23511	F1UMNMG02D65MY	Length=481	TR	tr|Q7QG44|Q7QG44_ANOGA AGAP009491-PA (Hydrogen-transporting ATP synthase, G-subunit; ATP synthesis coupled proton transport) OS=Anopheles gambiae GN=AGAP009491 PE=4 SV=3Length=99	Score = 121 bits (303), Expect = 6e-026	ATP synthesis coupled proton transport	mitochondrial proton-transporting ATP synthase complex, coupling factor F(o)	hydrogen ion transmembrane transporter activity	gb|EW996214.1| LJGUM-P03_F12 Adult female Lutzomyia longipalpis midgut library sugar fed Lutzomyia longipalpis cDNA, mRNA sequence.Length=483	Score = 688 bits (372), Expect = 0.0	No Hit
Llon_contig 23521	F1UMNMG01BUNQJ	Length=506	ME	tr|Q16KZ7|Q16KZ7_AEDAE Transcription factor E2f, putative (DE2F) (transcription, DNA-dependent) OS=Aedes aegypti GN=AAEL012817 PE=3 SV=1Length=662	Score = 68.2 bits (165), Expect = 6e-010	transcription, DNA-dependent	DNA binding; sequence-specific DNA binding transcription factor activity	transcription factor complex	emb|AM095029.1| AM095029 Lutzomyia longipalpis Jacobina whole fly Lutzomyia longipalpis cDNA clone NSFM-35h06, mRNA sequence.Length=1235	Score = 492 bits (266), Expect = 1e-135	No Hit
Llon_contig 24106	F1UMNMG03G8DL6	Length=562	ME	sp|Q16W24|PLK4_AEDAE Serine/threonine-protein kinase PLK4 OS=Aedes aegypti GN=SAK PE=3 SV=1Length=769	Score = 89.4 bits (220), Expect = 3e-016	kinase activity	ATP binding; protein serine/threonine kinase activity; protein tyrosine kinase activity	centriole	No Hit		No Hit
Llon_contig 24125	F1UMNMG03HHDV2	Length=486	MO	tr|B4KQT3|B4KQT3_DROMO GI19126 (Myosin heavy chain, nonmuscle or smooth muscle; motor activity) OS=Drosophila mojavensis GN=GI19126 PE=4 SV=1Length=2047	Score = 194 bits (492), Expect = 7e-048		ATP binding; motor activity	myosin complex	No Hit		No Hit
Llon_contig 24258	F1UMNMG01BZGBR	Length=490	ST	tr|B0W015|B0W015_CULQU Serine-type protease inhibitor (proteolysis) OS=Culex quinquefasciatus GN=CpipJ_CPIJ000379 PE=4 SV=1Length=1032	Score = 74.3 bits (181), Expect = 9e-012	proteolysis	peptidase activity		No Hit		No Hit
Llon_contig 24422	F1UMNMG01AZIBO	Length=487	OT	tr|B0W404|B0W404_CULQU Chorion peroxidase (response to oxidative stress) OS=Culex quinquefasciatus GN=CpipJ_CPIJ001764 PE=4 SV=1Length=685	Score = 160 bits (404), Expect = 1e-037	response to oxidative stress	heme binding; peroxidase activity		emb|AM104644.1| AM104644 Lutzomyia longipalpis Jacobina whole fly Lutzomyia longipalpis cDNA clone NSFM-65e06, mRNA sequence.Length=1281	Score = 737 bits (399), Expect = 0.0	No Hit
Llon_contig 24492	F1UMNMG03GDALY	Length=475	MO	tr|Q7Q0H5|Q7Q0H5_ANOGA AGAP003316-PA (Pinin is known to localise at the desmosomes and is implicated in anchoring intermediate filaments to the desmosomal plaque) OS=Anopheles gambiae GN=AgaP_AGAP003316 PE=4 SV=5Length=477	Score = 82.4 bits (202), Expect = 3e-014				emb|AM106068.1| AM106068 Lutzomyia longipalpis Jacobina whole fly Lutzomyia longipalpis cDNA clone NSFM-86b06, mRNA sequence.Length=1306	Score = 239 bits (129), Expect = 2e-059	No Hit
Llon_contig 24817	F1UMNMG04IP8GE	Length=409	TR	tr|D0E0C1|D0E0C1_PERAM Voltage-gated sodium channel Nav1 alpha subunit OS=Periplaneta americana PE=2 SV=1Length=2050	Score = 80.1 bits (196), Expect = 2e-013	sodium ion transmembrane transport	voltage-gated sodium channel activity	voltage-gated sodium channel complex	No Hit		No Hit
Llon_contig 25148	F1UMNMG03HMBTF	Length=446	TR	tr|Q17E94|Q17E94_AEDAE Putative uncharacterized protein (protein import into nucleus; nuclear pore) OS=Aedes aegypti GN=AAEL003882 PE=4 SV=1Length=2308	Score = 106 bits (265), Expect = 2e-021	protein import into nucleus		nuclear pore	emb|AM106214.1| AM106214 Lutzomyia longipalpis Jacobina whole fly Lutzomyia longipalpis cDNA clone NSFM-26e02, mRNA sequence.Length=1335	Score = 270 bits (146), Expect = 3e-069	No Hit
Llon_contig 25501	F1UMNMG02DY3AG	Length=494	CY	tr|Q17GY9|Q17GY9_AEDAE Kakapo (Fragment) (cell cycle arrest) OS=Aedes aegypti GN=AAEL002829 PE=4 SV=1Length=7342	Score = 171 bits (434), Expect(2) = 2e-049	cell cycle arrest	calcium ion binding	cytoskeleton	No Hit		No Hit
Llon_contig 25566	F1UMNMG01B4WQ2	Length=558	ME	tr|B4PJH9|B4PJH9_DROYA Dihydrolipoyl dehydrogenase, belongs to the class-I pyridine nucleotide-disulfide oxidoreductase family (cell redox homeostasis) OS=Drosophila yakuba GN=GE19931 PE=3 SV=1Length=504	Score = 216 bits (551), Expect = 1e-054	cell redox homeostasis	dihydrolipoyl dehydrogenase activity; flavin adenine dinucleotide binding	cytoplasm	emb|AM103935.1| AM103935 Lutzomyia longipalpis Jacobina whole fly Lutzomyia longipalpis cDNA clone NSFM-57h11, mRNA sequence.Length=1201	Score = 900 bits (487), Expect = 0.0	No Hit
Llon_contig 25655	F1UMNMG04IDV9B	Length=443	ME	tr|Q7PWC3|Q7PWC3_ANOGA AGAP009021-PA (Fragment) (Transmembrane_protein_65; unknown function) OS=Anopheles gambiae GN=AGAP009021 PE=4 SV=4Length=253	Score = 71.6 bits (174), Expect = 6e-011				No Hit		No Hit
Llon_contig 26149	F1UMNMG03HB7IO	Length=454	ME	tr|B0WE09|B0WE09_CULQU Putative uncharacterized protein (folic acid-containing compound biosynthetic process) OS=Culex quinquefasciatus GN=CpipJ_CPIJ005163 PE=4 SV=1Length=467	Score = 124 bits (312), Expect = 6e-027	folic acid-containing compound biosynthetic process	5-formyltetrahydrofolate cyclo-ligase activity; ATP binding		emb|AM094984.1| AM094984 Lutzomyia longipalpis Jacobina whole fly Lutzomyia longipalpis cDNA clone NSFM-126c08, mRNA sequence.Length=1363		No Hit
Llon_contig 26169	F1UMNMG02D7ICS	Length=497	ME	tr|Q16FG2|Q16FG2_AEDAE Glutamate synthase OS=Aedes aegypti GN=AAEL014768 PE=4 SV=1Length=2084	Score = 86.7 bits (213), Expect(2) = 2e-025	glutamate biosynthetic process	FMN binding; flavin adenine dinucleotide binding; glutamate synthase (NADH) activity; iron ion binding; iron-sulfur cluster binding		No Hit		No Hit
Llon_contig 26544	F1UMNMG01BENHZ	Length=410	ST	tr|Q16YC2|Q16YC2_AEDAE Tep3 (negative regulation of endopeptidase activity) OS=Aedes aegypti GN=AAEL008607 PE=4 SV=1Length=1451	Score = 123 bits (309), Expect = 1e-026	negative regulation of endopeptidase activity	endopeptidase inhibitor activity	extracellular space	AM104594 Lutzomyia longipalpis Jacobina whole fly cDNA clone NSFM-79f04; AM104592 Lutzomyia longipalpis Jacobina whole fly cDNA clone NSFM-143h01	Score = 586 bits (317), Expect = 3e-164	No Hit
Llon_contig 26611	F1UMNMG01APBDT	Length=500	ME	tr|Q7QHI8|Q7QHI8_ANOGA AGAP011201-PA (Fragment) (TLC-dom; Transmembrane helix; Proteins containing this domain may possess multiple functions such as lipid trafficking, metabolism, or sensing) OS=Anopheles gambiae GN=AGAP011201 PE=4 SV=4Length=113	Score = 65.5 bits (158), Expect(2) = 4e-021				gb|EW993169.1| LJGDIM22_F05 Adult female Lutzomyia longipalpis midgut library post blood meal digestion containing Leishmania chagasi Lutzomyia longipalpis cDNA, mRNA sequence.Length=1045	Score = 795 bits (430), Expect = 0.0	No Hit
Llon_contig 26764	F1UMNMG01A04BJ	Length=538	CY	tr|D3TMM8|D3TMM8_GLOMM Ras suppressor protein (This gene encodes a protein that is involved in the Ras signal transduction pathway, growth inhibition, and nerve-growth factor induced differentiation processes) OS=Glossina morsitans morsitans PE=2 SV=1Length=289	Score = 182 bits (463), Expect(3) = 3e-067				emb|AM093599.1| AM093599 Lutzomyia longipalpis Jacobina whole fly Lutzomyia longipalpis cDNA clone NSFM-01d12, mRNA sequence.Length=1022	Score = 850 bits (460), Expect = 0.0	No Hit
Llon_contig 26867	F1UMNMG01B1OLX	Length=495	OT	tr|G8FU55|G8FU55_APIME Hunchback (Znf_C2H2/integrase_DNA-bd; this entry represents the C2H2-type zinc finger domain [11], as well as the DNA-binding domain of certain integrases) OS=Apis mellifera GN=hb PE=2 SV=1Length=646	Score = 180 bits (456), Expect = 1e-043		nucleic acid binding; zinc ion binding	intracellular	emb|AM090886.1| AM090886 Lutzomyia longipalpis Jacobina whole fly Lutzomyia longipalpis cDNA clone NSFM-21c03, mRNA sequence.Length=1260	Score = 582 bits (315), Expect = 5e-163	No Hit
Llon_contig 27059	F1UMNMG02DNUED	Length=484	ME	tr|B0X119|B0X119_CULQU Glutamate semialdehyde dehydrogenase OS=Culex quinquefasciatus GN=CpipJ_CPIJ013217 PE=3 SV=1Length=789	Score = 259 bits (661), Expect = 2e-067	proline biosynthetic process	glutamate 5-kinase activity; glutamate-5-semialdehyde dehydrogenase activity	cytoplasm	gb|EX210579.1| ALYTF06F02D09 Lutzomyia longipalpis Fed 6h Lutzomyia longipalpis cDNA 5', mRNA sequence.Length=798	Score = 856 bits (463), Expect = 0.0	No Hit
Llon_contig 27281	F1UMNMG01B7VQJ	Length=501	CY	tr|Q7Q8C2|Q7Q8C2_ANOGA AGAP008698-PA (Fragment) (Chromodomain-helicase-DNA-binding protein 1; ATP-dependent helicase activity, DNA binding, ATP binding) OS=Anopheles gambiae GN=AGAP008698 PE=4 SV=4Length=2083	Score = 138 bits (348), Expect = 4e-031		ATP binding; ATP-dependent helicase activity; DNA binding	nucleus	No Hit		No Hit
Llon_contig 27434	F1UMNMG03GFWT5	Length=429	ME	tr|E3WKN3|E3WKN3_ANODA Putative uncharacterized protein (Pentatricopeptide repeat domain 3; Most of PPR proteins have roles in mitochondria or plastid. Some of these proteins have been shown to play a role in post-transcriptional processes within organelles and they are thought to be sequence-specific RNA-binding proteins) OS=Anopheles darlingi GN=AND_01042 PE=4 SV=1Length=664	Score = 135 bits (339), Expect = 4e-030				emb|AM092940.1| AM092940 Lutzomyia longipalpis Jacobina whole fly Lutzomyia longipalpis cDNA clone NSFM-15c07, mRNA sequence.Length=1221	Score = 268 bits (145), Expect = 9e-069	No Hit
Llon_contig 27435	F1UMNMG04IRNVE	Length=379	ST	tr|Q7Q1I7|Q7Q1I7_ANOGA AGAP009774-PA (Fragment) (The tripartite DENN domain is found in several proteins involved in Rab-mediated processes or regulation of MAPKs (Mitogen-activated preotein kinases) signaling pathways) OS=Anopheles gambiae GN=AGAP009774 PE=4 SV=3Length=833	Score = 144 bits (362), Expect = 9e-033				emb|AM094937.1| AM094937 Lutzomyia longipalpis Jacobina whole fly Lutzomyia longipalpis cDNA clone NSFM-137e11, mRNA sequence.Length=1221	Score = 337 bits (182), Expect = 3e-089	No Hit
Llon_contig 27608	F1UMNMG02EWPYJ	Length=419	ME	tr|E3X8Q8|E3X8Q8_ANODA Putative uncharacterized protein (SRP-dependent cotranslational protein targeting to membrane) OS=Anopheles darlingi GN=AND_16616 PE=4 SV=1Length=705	Score = 74.3 bits (181), Expect = 9e-012	SRP-dependent cotranslational protein targeting to membrane	7S RNA binding	signal recognition particle	emb|AM101399.1| AM101399 Lutzomyia longipalpis Jacobina whole fly Lutzomyia longipalpis cDNA clone NSFM-125c11, mRNA sequence.Length=1413	Score = 285 bits (154), Expect = 1e-073	gb|AC240671.1| Lutzomyia longipalpis BAC CUGI_LL_CBa-97I08 complete sequenceLength=73113
Llon_contig 27666	F1UMNMG02EDX32	Length=510	ME	tr|B0W036|B0W036_CULQU 3-hydroxyisobutyrate dehydrogenase OS=Culex quinquefasciatus GN=CpipJ_CPIJ000400 PE=4 SV=1Length=556	Score = 259 bits (663), Expect = 1e-067	pentose-phosphate shunt	coenzyme binding; nucleotide binding; phosphogluconate dehydrogenase (decarboxylating) activity		gb|EX211678.1| ALYTINFA19F02 Lutzomyia longipalpis Infected Lutzomyia longipalpis cDNA 5', mRNA sequence.Length=813	Score = 885 bits (479), Expect = 0.0	No Hit
Llon_contig 27781	F1UMNMG01ANXVR	Length=340	ME	tr|Q16KT4|Q16KT4_AEDAE Putative uncharacterized protein (COPII vesicle coating; the addition of COPII proteins and adaptor proteins to ER membranes during the formation of transport vesicles, forming a vesicle coat) OS=Aedes aegypti GN=AAEL012880 PE=4 SV=1Length=802	Score = 104 bits (260), Expect = 6e-021	COPII vesicle coating			No Hit		No Hit
Llon_contig 27951	F1UMNMG03FWTWU	Length=468	ST	tr|E3WLN9|E3WLN9_ANODA Putative uncharacterized protein (Belongs to the DNA mismatch repair MutS family) OS=Anopheles darlingi GN=AND_01583 PE=3 SV=1Length=1180	Score = 233 bits (595), Expect = 8e-060	mismatch repair	ATP binding; mismatched DNA binding		AM105428 Lutzomyia longipalpis Jacobina whole fly cDNA clone NSFM-145d10; AM105429 Lutzomyia longipalpis Jacobina whole fly cDNA clone NSFM-140f06	Score = 532 bits (288), Expect = 6e-148	No Hit
Llon_contig 27957	F1UMNMG02EC8CO	Length=443	ST	tr|B0WBX9|B0WBX9_CULQU Serine/threonine-protein kinase 40 OS=Culex quinquefasciatus GN=CpipJ_CPIJ004200 PE=4 SV=1Length=724	Score = 100 bits (250), Expect = 9e-020	protein amino acid phosphorylation	ATP binding; protein serine/threonine kinase activity		emb|AM102561.1| AM102561 Lutzomyia longipalpis Jacobina whole fly Lutzomyia longipalpis cDNA clone NSFM-35f05, mRNA sequence.Length=1287	Score = 309 bits (167), Expect = 9e-081	No Hit
Llon_contig 28177	F1UMNMG01BS7X2	Length=542	ME	tr|Q7PVH2|Q7PVH2_ANOGA AGAP009278-PA (Phosphorylase b kinase beta; glycogen metabolic process) OS=Anopheles gambiae GN=AGAP009278 PE=4 SV=4Length=1065	Score = 125 bits (314), Expect = 4e-027	glycogen metabolic process	hydrolase activity, hydrolyzing O-glycosyl compounds		emb|AM098160.1| AM098160 Lutzomyia longipalpis Jacobina whole fly Lutzomyia longipalpis cDNA clone NSFM-11f05, mRNA sequence.Length=1097	Score = 316 bits (171), Expect = 7e-083	gb|AC240671.1| Lutzomyia longipalpis BAC CUGI_LL_CBa-97I08 complete sequenceLength=73113
Llon_contig 28541	F1UMNMG01BM2MQ	Length=546	ME	tr|B3N0J2|B3N0J2_DROAN GF21709 (Microsomal glutathione S-transferase-like, isoform B; MAPEG-like_dom; This domain is found in a widespread superfamily known as MAPEG (Membrane Associated Proteins in Eicosanoid and Glutathione metabolism) OS=Drosophila ananassae GN=GF21709 PE=4 SV=1Length=195	Score = 109 bits (272), Expect = 3e-022				gb|EW990920.1| LJGFIS32_F12 Adult female Lutzomyia longipalpis midgut library blood fed containing Leishmania chagasi Lutzomyia longipalpis cDNA, mRNA sequence.Length=600	Score = 545 bits (295), Expect = 8e-152	No Hit
Llon_contig 28581	F1UMNMG01CHSBJ	Length=444	ME	tr|Q17F22|Q17F22_AEDAE Purine biosynthesis protein 6, pur6 ('de novo' IMP biosynthetic process) OS=Aedes aegypti GN=AAEL003606 PE=4 SV=1Length=427	Score = 187 bits (475), Expect = 7e-046	de novo' IMP biosynthetic process	5-(carboxyamino)imidazole ribonucleotide mutase activity; ATP binding; phosphoribosylaminoimidazolesuccinocarboxamide synthase activity		emb|AM103237.1| AM103237 Lutzomyia longipalpis Jacobina whole fly Lutzomyia longipalpis cDNA clone NSFM-118c03, mRNA sequence.Length=1400	Score = 623 bits (337), Expect = 3e-175	No Hit
Llon_contig 28655	F1UMNMG03HAQOQ	Length=497	ME	tr|Q17AZ1|Q17AZ1_AEDAE Putative uncharacterized protein (Contains 1 matrin-type zinc finger, nucleic acid binding, zinc ion binding) OS=Aedes aegypti GN=AAEL005145 PE=4 SV=1Length=363	Score = 86.3 bits (212), Expect = 2e-015		nucleic acid binding; zinc ion binding	nucleus	emb|AM101293.1| AM101293 Lutzomyia longipalpis Jacobina whole fly Lutzomyia longipalpis cDNA clone NSFM-30f04, mRNA sequence.Length=657		No Hit
Llon_contig 28677	F1UMNMG01BDORY	Length=509	ME	tr|B0WEB3|B0WEB3_CULQU Fatty acid synthase S-acetyltransferase (biosynthetic process) OS=Culex quinquefasciatus GN=CpipJ_CPIJ005595 PE=4 SV=1Length=2419	Score = 74.7 bits (182), Expect(2) = 1e-014	biosynthetic process	3-hydroxypalmitoyl-[acyl-carrier-protein] dehydratase activity; 3-oxoacyl-[acyl-carrier-protein] synthase activity; [acyl-carrier-protein] S-acetyltransferase activity; nucleotide binding; zinc ion binding		emb|AM105896.1| AM105896 Lutzomyia longipalpis Jacobina whole fly Lutzomyia longipalpis cDNA clone NSFM-106f09, mRNA sequence.Length=1346	Score = 614 bits (332), Expect = 2e-172	No Hit
Llon_contig 28934	F1UMNMG01CBR3L	Length=488	ME	tr|Q16KW5|Q16KW5_AEDAE Forkhead box, sub-group O, putative (transcription factor) OS=Aedes aegypti GN=AAEL012847 PE=4 SV=1Length=403	Score = 196 bits (497), Expect = 2e-048				No Hit		No Hit
Llon_contig 29129	F1UMNMG02DHXIL	Length=550	ME	tr|Q177V0|Q177V0_AEDAE Putative uncharacterized protein (Contains 1 OTU domain) OS=Aedes aegypti GN=AAEL006032 PE=4 SV=1Length=813	Score = 58.9 bits (141), Expect = 5e-007		DNA binding; zinc ion binding		No Hit		No Hit
Llon_contig 29342	F1UMNMG01A75GZ	Length=331	ST	tr|B0W745|B0W745_CULQU Retinoid-inducible serine carboxypeptidase (proteolysis) OS=Culex quinquefasciatus GN=CpipJ_CPIJ002911 PE=4 SV=1Length=446	Score = 134 bits (337), Expect = 7e-030	proteolysis	serine-type carboxypeptidase activity		emb|AM098344.1| AM098344 Lutzomyia longipalpis Jacobina whole fly Lutzomyia longipalpis cDNA clone NSFM-83a06, mRNA sequence.Length=1156	Score = 424 bits (229), Expect = 2e-115	No Hit
Llon_contig 29644	F1UMNMG03G9H8E	Length=408	ME	tr|B7QMT2|B7QMT2_IXOSC Ribosomal protein L39, putative OS=Ixodes scapularis GN=IscW_ISCW015391 PE=4 SV=1Length=76	Score = 92.4 bits (228), Expect = 3e-017	translation	structural constituent of ribosome	ribosome	gb|EW995669.1| LJGU-M-5_H05 Adult female Lutzomyia longipalpis midgut library sugar fed Lutzomyia longipalpis cDNA, mRNA sequence.Length=340		No Hit
Llon_contig 30122	F1UMNMG02ED8AE	Length=381	ST	tr|A8CWH3|A8CWH3_LUTLO Putative serine protease inhibitor 4 OS=Lutzomyia longipalpis GN=SRPN PE=2 SV=1Length=376	Score = 171 bits (433), Expect = 5e-041	proteolysis; negative regulation of endopeptidase activity; negative regulation of peptide hormone processing;	peptidase activity; serine-type endopeptidase inhibitor activity		emb|AM100656.1| AM100656 Lutzomyia longipalpis Jacobina whole fly Lutzomyia longipalpis cDNA clone NSFM-73e11, mRNA sequence.Length=1270	Score = 540 bits (292), Expect = 2e-150	gb|EU124627.1| Lutzomyia longipalpis putative serine protease inhibitor 4 (SRPN) mRNA, complete cdsLength=1413
Llon_contig 30317	F1UMNMG03F26RG	Length=376	TR	tr|B3NYY2|B3NYY2_DROER GG15435 (transmembrane transport) OS=Drosophila erecta GN=GG15435 PE=4 SV=1Length=502	Score = 127 bits (318), Expect = 1e-027	transmembrane transport		integral to membrane	No Hit	Score = 335 bits (181), Expect = 2e-088	No Hit
Llon_contig 30690	F1UMNMG01B6SRG	Length=504	ME	tr|B4MYN1|B4MYN1_DROWI Elongation factor 1-alpha (Protein biosynthesis) OS=Drosophila willistoni GN=GK22048 PE=3 SV=1Length=463	Score = 195 bits (495), Expect = 3e-048	GTP catabolic process	GTP binding; GTPase activity; translation elongation factor activity	cytoplasm	emb|AM097515.1| AM097515 Lutzomyia longipalpis Jacobina whole fly Lutzomyia longipalpis cDNA clone NSFM-98c09, mRNA sequence.Length=956	Score = 843 bits (456), Expect = 0.0	gb|JQ638952.1| Bombyx mori elongation factor 1 alpha mRNA, complete cdsLength=3164
Llon_contig 30694	F1UMNMG02E4Z0I	Length=455	ME	tr|Q17F36|Q17F36_AEDAE Inositol 1,4,5-trisphosphate receptor OS=Aedes aegypti GN=AAEL003608 PE=4 SV=1Length=2183	Score = 206 bits (524), Expect = 1e-051	inositol phosphate-mediated signaling	inositol 1,4,5-trisphosphate-sensitive calcium-release channel activity	endoplasmic reticulum; integral to membrane	No Hit		No Hit
Llon_contig 31004	F1UMNMG01BUSUW	Length=417	CY	tr|Q171S2|Q171S2_AEDAE Vacuolar protein sorting-associated protein (Vps13d) (Fragment); Proteins in this entry may play a role in the control of protein cycling through the trans-Golgi network OS=Aedes aegypti GN=AAEL007551 PE=4 SV=1Length=3926	Score = 122 bits (307), Expect = 2e-026	regulation of cellular process; transcription, DNA-dependent;		nucleus;	No Hit		No Hit
Llon_contig 31221	F1UMNMG03G7AQJ	Length=511	DE	tr|Q9GQR5|Q9GQR5_DROME RH02809p (germ cell migration, intracellular signal transduction, nervous system development) OS=Drosophila melanogaster GN=stai PE=2 SV=1Length=257	Score = 129 bits (323), Expect(2) = 4e-043	germ cell migration; intracellular signal transduction; nervous system development		microtubule associated complex	emb|AM095654.1| AM095654 Lutzomyia longipalpis Jacobina whole fly Lutzomyia longipalpis cDNA clone NSFM-144c01, mRNA sequence.Length=1418	Score = 387 bits (209), Expect = 4e-104	No Hit
Llon_contig 31325	F1UMNMG02E2A28	Length=469	MO	tr|Q16TM8|Q16TM8_AEDAE Putative uncharacterized protein (Fragment) (actin cytoskeleton organization; contains 1 FH2 (formin homology 2) domain) OS=Aedes aegypti GN=AAEL010187 PE=4 SV=1Length=1274	Score = 154 bits (390), Expect = 5e-036	actin cytoskeleton organization	binding		No Hit		No Hit
Llon_contig 32	F1UMNMG03GPAMH	Length=486	DE	tr|Q5S3S9|Q5S3S9_RAT Promyelocytic leukemia zinc finger protein OS=Rattus norvegicus GN=Zbtb16 PE=2 SV=1Length=673	Score = 93.2 bits (230), Expect = 2e-017	anterior/posterior pattern specification; central nervous system development; embryonic hindlimb morphogenesis; embryonic pattern specification; male germ-line stem cell division; negative regulation of cell proliferation; negative regulation of transcription, DNA-dependent; positive regulation of apoptotic process; positive regulation of transcription, DNA-dependent	DNA binding; zinc ion binding	PML body; nuclear speck; transcriptional repressor complex	emb|AM095304.1| AM095304 Lutzomyia longipalpis Jacobina whole fly Lutzomyia longipalpis cDNA clone NSFM-126d10, mRNA sequence.Length=1283	Score = 270 bits (146), Expect = 5e-069	No Hit
Llon_contig 32134	F1UMNMG01CDEYK	Length=497	MO	tr|B0W4H2|B0W4H2_CULQU Myosin-VIIa OS=Culex quinquefasciatus GN=CpipJ_CPIJ001741 PE=4 SV=1Length=2076	Score = 137 bits (345), Expect(2) = 5e-059		ATP binding; motor activity	myosin complex	No Hit		No Hit
Llon_contig 32328	F1UMNMG03GPGFK	Length=410	MO	tr|Q9BIJ1|Q9BIJ1_DROVI Actin E2 OS=Drosophila virilis GN=ActE2 PE=3 SV=1Length=376	Score = 103 bits (258), Expect(2) = 3e-035		ATP binding	cytoplasm; cytoskeleton	AM103564 Lutzomyia longipalpis Jacobina whole fly cDNA clone NSFM-27g09; AM103563 Lutzomyia longipalpis Jacobina whole fly cDNA clone SFM-04a10	Score = 747 bits (404), Expect = 0.0	ref|XM_002137119.2| Drosophila pseudoobscura pseudoobscura GA26730 (Dpse\GA26730); dbj|AB052654.2| Lethenteron camtschaticum LjMA2 mRNA for muscle actin
Llon_contig 32328	F1UMNMG02EY6U4	Length=506	MO	tr|E9JCX3|E9JCX3_SOLIN Putative uncharacterized protein (Fragment) (Actin C2) OS=Solenopsis invicta GN=SINV_08795 PE=3 SV=1Length=410	Score = 280 bits (715), Expect(2) = 5e-076		ATP binding		emb|AM103564.1| AM103564 Lutzomyia longipalpis Jacobina whole fly Lutzomyia longipalpis cDNA clone NSFM-27g09, mRNA sequence.Length=1292	Score = 867 bits (469), Expect = 0.0	ref|XM_001953071.1| Drosophila ananassae GF17602 (Dana\GF17602), mRNALength=1131
Llon_contig 32328	F1UMNMG02EL14V	Length=496	MO	tr|H6V045|H6V045_PARDA Beta-actin OS=Paramisgurnus dabryanus PE=2 SV=1Length=375	Score = 176 bits (446), Expect(2) = 4e-060		ATP binding	cytoplasm; cytoskeleton	emb|AM103564.1| AM103564 Lutzomyia longipalpis Jacobina whole fly Lutzomyia longipalpis cDNA clone NSFM-27g09, mRNA sequence.Length=1292	Score = 732 bits (396), Expect = 0.0	dbj|AB052654.2| Lethenteron camtschaticum LjMA2 mRNA for muscle actin, complete cdsLength=2472
Llon_contig 32328	F1UMNMG02DCOZN	Length=503	MO	tr|Q5BQE4|Q5BQE4_9VEST Actin A2 OS=Haliotis iris PE=3 SV=1Length=375	Score = 299 bits (766), Expect(2) = 4e-084		ATP binding	cytoplasm; cytoskeleton	emb|AM103564.1| AM103564 Lutzomyia longipalpis Jacobina whole fly Lutzomyia longipalpis cDNA clone NSFM-27g09, mRNA sequence.Length=1292	Score = 918 bits (497), Expect = 0.0	ref|XM_001954477.1| Drosophila ananassae GF18300 (Dana\GF18300), mRNALength=1131
Llon_contig 32330	F1UMNMG04JC85L	Length=381	MO	tr|B6ZIT2|B6ZIT2_CYNPY Cytoplasmic actin Cp-Ac445 (Fragment) OS=Cynops pyrrhogaster GN=cAc1 PE=2 SV=1Length=102	Score = 96.3 bits (238), Expect(2) = 7e-026		ATP binding		AM103564 Lutzomyia longipalpis Jacobina whole fly cDNA clone NSFM-27g09; AM102518 Lutzomyia longipalpis Jacobina whole fly cDNA clone NSFM-40c06	Score = 403 bits (218), Expect = 3e-109	dbj|AB052654.2| Lethenteron camtschaticum LjMA2 mRNA for muscle actin, completecdsLength=2472; gb|GQ981458.1| Psorophora albipes actin mRNA, partial cdsLength=641
Llon_contig 32354	F1UMNMG02DQFJL	Length=500	MO	tr|B4LY13|B4LY13_DROVI GJ23837(Myosin heavy chain-like, isoform B) OS=Drosophila virilis GN=GJ23837 PE=4 SV=1Length=879	Score = 133 bits (335), Expect(2) = 1e-036		motor activity	myosin complex	No Hit		No Hit
Llon_contig 32940	F1UMNMG01B6WN7	Length=472	MO	tr|E1JHJ5|E1JHJ5_DROME Myosin heavy chain, isoform P OS=Drosophila melanogaster GN=Mhc PE=4 SV=1Length=1949	Score = 219 bits (559), Expect = 1e-055	ATP catabolic process	ATP binding; ATPase activity; motor activity	myosin filament	AM109365 Lutzomyia longipalpis Jacobina whole fly cDNA clone NSFM-35c06; gb|EB567325.1| Drosophila virilis cDNA clone 161524_D.VIRILIS_CDNA-056_E20 5'	Score = 815 bits (441), Expect = 0.0	ref|XM_001651338.1| Aedes aegypti myosin heavy chain, nonmuscle or smooth muscle partial mRNALength=7309; ref|XM_001989114.1| Drosophila grimshawi GH11564 (Dgri\GH11564), mRNALength=6462
Llon_contig 32974	F1UMNMG03HD397	Length=480	LP	tr|G3K483|G3K483_9DIPT Vitellogenin 1 OS=Anopheles culicifacies GN=Vg1 PE=4 SV=1Length=2052	Score = 147 bits (372), Expect = 6e-034		lipid transporter activity		emb|AM107043.1| AM107043 Lutzomyia longipalpis Jacobina whole fly Lutzomyia longipalpis cDNA clone NSFM-156b05, mRNA sequence.Length=1256	Score = 839 bits (454), Expect = 0.0	No Hit
Llon_contig 32974	F1UMNMG03GFK93	Length=568	LP	tr|Q49MF4|Q49MF4_CULQU Vitellogenin C2 (Fragment) OS=Culex quinquefasciatus GN=Vg-C2 PE=4 SV=1Length=2042	Score = 76.3 bits (186), Expect = 3e-012		lipid transporter activity		emb|AM107043.1| AM107043 Lutzomyia longipalpis Jacobina whole fly Lutzomyia longipalpis cDNA clone NSFM-156b05, mRNA sequence.Length=1256	Score = 538 bits (291), Expect = 1e-149	No Hit
Llon_contig 32974	F1UMNMG03F8Z09	Length=468	LP	tr|B0W351|B0W351_CULQU Vitellogenin-A1 OS=Culex quinquefasciatus GN=CpipJ_CPIJ001357 PE=4 SV=1Length=2098	Score = 90.1 bits (222), Expect(2) = 9e-021		lipid transporter activity		emb|AM107043.1| AM107043 Lutzomyia longipalpis Jacobina whole fly Lutzomyia longipalpis cDNA clone NSFM-156b05, mRNA sequence.Length=1256	Score = 712 bits (385), Expect = 0.0	No Hit
Llon_contig 32974	F1UMNMG03GBCZ3	Length=487	LP	tr|D7P6M2|D7P6M2_CULTA Vitellogenin 2a OS=Culex tarsalis GN=Vg2a PE=4 SV=1Length=2080	Score = 47.8 bits (112), Expect(2) = 3e-007		lipid transporter activity		emb|AM098906.1| AM098906 Lutzomyia longipalpis Jacobina whole fly Lutzomyia longipalpis cDNA clone SFM-02f05, mRNA sequence.Length=1422	Score = 760 bits (411), Expect = 0.0	No Hit
Llon_contig 32974	F1UMNMG03F9W11	Length=507	LP	tr|Q49MF3|Q49MF3_9DIPT Vitellogenin C OS=Toxorhynchites amboinensis GN=Vg-C PE=4 SV=1Length=2032	Score = 111 bits (278), Expect(2) = 1e-040		lipid transporter activity		emb|AM091344.1| AM091344 Lutzomyia longipalpis Jacobina whole fly Lutzomyia longipalpis cDNA clone NSFM-148a06, mRNA sequence.Length=1056	Score = 819 bits (443), Expect = 0.0	No Hit
Llon_contig 32974	F1UMNMG03F5BNS	Length=494	LP	tr|D7P6M1|D7P6M1_CULTA Vitellogenin 1b OS=Culex tarsalis GN=Vg1b PE=4 SV=1Length=2119	Score = 51.6 bits (122), Expect(2) = 3e-014		lipid transporter activity		emb|AM091344.1| AM091344 Lutzomyia longipalpis Jacobina whole fly Lutzomyia longipalpis cDNA clone NSFM-148a06, mRNA sequence.Length=1056	Score = 335 bits (181), Expect = 2e-088	No Hit
Llon_contig 32974	F1UMNMG03GVOOX	Length=462	LP	tr|B1B5Z4|B1B5Z4_9HEMI Vitellogenin (Precursor) OS=Lethocerus deyrollei GN=Vg PE=2 SV=1Length=1895	Score = 86.7 bits (213), Expect(2) = 7e-018		lipid transporter activity		AM095209 Lutzomyia longipalpis Jacobina whole fly cDNA clone NSFM-13d05; AM107043 Lutzomyia longipalpis Jacobina whole fly cDNA clone NSFM-156b05	Score = 671 bits (363), Expect = 0.0	No Hit
Llon_contig 32976	F1UMNMG03F8E5T	Length=523	ST	tr|A8DZ28|A8DZ28_DROME Dpr7, isoform D (sensory perception of chemical stimulus) OS=Drosophila melanogaster GN=dpr7 PE=4 SV=1Length=209	Score = 140 bits (353), Expect = 1e-031	sensory perception of chemical stimulus	protein binding		emb|AM090009.1| AM090009 Lutzomyia longipalpis Jacobina whole fly Lutzomyia longipalpis cDNA clone NSFM-20g09, mRNA sequence.Length=1209		No Hit
Llon_contig 33055	F1UMNMG02C909X	Length=380	ST	tr|B4Q345|B4Q345_DROSI GD22681 (arsenite transport) OS=Drosophila simulans GN=GD22681 PE=4 SV=1Length=812	Score = 77.0 bits (188), Expect = 1e-012	arsenite transport	arsenite transmembrane transporter activity; citrate transmembrane transporter activity	integral to membrane	No Hit		No Hit
Llon_contig 33170	F1UMNMG01COLNC	Length=508	ME	tr|E2AL58|E2AL58_CAMFO Centrosomal protein of 164 kDa; Rsp5 or WWP domain; protein binding; It is frequently associated with other domains typical for proteins in signal transduction processes OS=Camponotus floridanus GN=EAG_04638 PE=4 SV=1Length=1335	Score = 63.9 bits (154), Expect = 1e-008				No Hit		No Hit
Llon_contig 33295	F1UMNMG01B7AXM	Length=511	ME	tr|B4JYB4|B4JYB4_DROGR GH14264 (Serine/threonine-protein phosphatase 4 regulatory subunit) OS=Drosophila grimshawi GN=GH14264 PE=4 SV=1Length=1040	Score = 114 bits (286), Expect(2) = 9e-046				gb|EX211972.1| ALYTINFA04F04 Lutzomyia longipalpis Infected Lutzomyia longipalpis cDNA 5', mRNA sequence.Length=659	Score = 819 bits (443), Expect = 0.0	No Hit
Llon_contig 3348	F1UMNMG04H9D51	Length=501	TR	tr|B3LYF7|B3LYF7_DROAN GF17667 (Contains 2 C2 domains; The C2 domain is a Ca2+-dependent membrane-targeting module found in many cellular proteins involved in signal transduction or membrane trafficking) OS=Drosophila ananassae GN=GF17667 PE=4 SV=1Length=481	Score = 159 bits (402), Expect = 2e-037		transporter activity	membrane; synaptic vesicle	No Hit		No Hit
Llon_contig 33530	F1UMNMG02DTGOM	Length=511	ME	tr|Q16IL6|Q16IL6_AEDAE Putative uncharacterized protein (Disulfide bond; EGF-like_dom) OS=Aedes aegypti GN=AAEL013612 PE=4 SV=1Length=469	Score = 192 bits (489), Expect(2) = 4e-062				emb|AM095000.1| AM095000 Lutzomyia longipalpis Jacobina whole fly Lutzomyia longipalpis cDNA clone NSFM-145d04, mRNA sequence.Length=1367	Score = 760 bits (411), Expect = 0.0	No Hit
Llon_contig 33652	F1UMNMG04JXKMX	Length=486	MO	tr|B4KQT3|B4KQT3_DROMO GI19126 (Myosin heavy chain, nonmuscle or smooth muscle) OS=Drosophila mojavensis GN=GI19126 PE=4 SV=1Length=2047	Score = 194 bits (494), Expect = 4e-048		ATP binding; motor activity	myosin complex	emb|AM094837.1| AM094837 Lutzomyia longipalpis Jacobina whole fly Lutzomyia longipalpis cDNA clone NSFM-137g04, mRNA sequence.Length=955		No Hit
Llon_contig 33875	F1UMNMG03HF9J8	Length=479	CY	tr|Q17BQ6|Q17BQ6_AEDAE Cyclin g OS=Aedes aegypti GN=AAEL004865 PE=3 SV=1Length=476	Score = 156 bits (395), Expect = 1e-036				AM092776 Lutzomyia longipalpis Jacobina whole fly cDNA clone NSFM-43a02; AM105471 Lutzomyia longipalpis Jacobina whole fly cDNA clone SFM-01c08; gb|EW992956.1| LJGDM33_H07 Adult female Lutzomyia longipalpis midgut library post blood meal digestion; gi|387961347|gb|JK631977.1| RAAPBAR033H10 BAR Lutzomyia longipalpis	Score = 671 bits (363), Expect = 0.0	No Hit
Llon_contig 34788	F1UMNMG03GW23D	Length=453	ME	tr|Q17NZ4|Q17NZ4_AEDAE Neural stem cell-derived dendrite regulator OS=Aedes aegypti GN=AAEL000558 PE=4 SV=1Length=680	Score = 205 bits (522), Expect = 2e-051	lipid metabolic process	triglyceride lipase activity		No Hit		No Hit
Llon_contig 34912	F1UMNMG01BKZGS	Length=564	OT	tr|Q94977|Q94977_LUCCU PC2-like prohormone convertase (Belongs to the peptidase S8 family; proteolysis; serine-type endopeptidase activity) OS=Lucilia cuprina PE=2 SV=1Length=675	Score = 72.4 bits (176), Expect = 4e-011	proteolysis	serine-type endopeptidase activity		No Hit		No Hit
Llon_contig 34935	F1UMNMG02E0LFA	Length=398	MO	tr|E0VID6|E0VID6_PEDHC Titin, putative (Transferase; ATP binding; myosin light chain kinase activity) OS=Pediculus humanus subsp. corporis GN=Phum_PHUM226120 PE=4 SV=1Length=8829	Score = 154 bits (388), Expect = 8e-036		ATP binding; myosin light chain kinase activity		No Hit		No Hit
Llon_contig 35303	F1UMNMG02EC1V9	Length=534	ME	tr|D6WHK3|D6WHK3_TRICA Putative uncharacterized protein (TPR repeat; O-linked n-acetylglucosamine transferase, ogt) OS=Tribolium castaneum GN=TcasGA2_TC003916 PE=4 SV=1Length=1054	Score = 107 bits (266), Expect = 1e-021				AM098160 Lutzomyia longipalpis Jacobina whole fly cDNA clone NSFM-11f05; AM097061 Lutzomyia longipalpis Jacobina whole fly cDNA clone NSFM-05h02	Score = 259 bits (140), Expect = 1e-065	gb|AC240671.1| Lutzomyia longipalpis BAC CUGI_LL_CBa-97I08 complete sequenceLength=73113
Llon_contig 35495	F1UMNMG03G49DI	Length=425	ME	tr|Q2LZR5|Q2LZR5_DROPS GA11315 (oogenesis, protein acetyltransferase complex) OS=Drosophila pseudoobscura pseudoobscura GN=GA11315 PE=4 SV=2Length=201	Score = 100 bits (248), Expect = 1e-019	metabolic process; oogenesis;	peptide alpha-N-acetyltransferase activity;		emb|AM094649.1| AM094649 Lutzomyia longipalpis Jacobina whole fly Lutzomyia longipalpis cDNA clone NSFM-21f04, mRNA sequence.Length=1260	Score = 263 bits (142), Expect = 5e-067	No Hit
Llon_contig 35571	F1UMNMG01BH4H0	Length=454	MO	tr|H9HCJ2|H9HCJ2_ATTCE Uncharacterized protein (Nesprin-1 [nuclear envelope spectrin repeat]; Actin-binding) OS=Atta cephalotes PE=4 SV=1Length=7090	Score = 65.9 bits (159), Expect(2) = 3e-018				No Hit		No Hit
Llon_contig 35572	F1UMNMG01BCBB9	Length=465	MO	tr|H9HCJ2|H9HCJ2_ATTCE Uncharacterized protein (Nesprin-1 [nuclear envelope spectrin repeat]; Actin-binding) OS=Atta cephalotes PE=4 SV=1Length=7090	Score = 195 bits (495), Expect = 3e-048				No Hit		No Hit
Llon_contig 3834	F1UMNMG01AY8DM	Length=499	ST	tr|Q178E8|Q178E8_AEDAE ATP-binding cassette transporter OS=Aedes aegypti GN=AAEL005929 PE=3 SV=1Length=1413	Score = 133 bits (335), Expect(3) = 4e-043	ATP catabolic process	ATP binding; ATPase activity, coupled to transmembrane movement of substances	integral to membrane	No Hit		No Hit
Llon_contig 3896	F1UMNMG01CNPWR	Length=467	TR	tr|B4N5X0|B4N5X0_DROWI Belongs to the sodium:neurotransmitter symporter (SNF) family; OS=Drosophila willistoni GN=GK17955 PE=3 SV=1Length=750	Score = 183 bits (465), Expect(2) = 8e-051		neurotransmitter:sodium symporter activity	integral to membrane	No Hit		No Hit
Llon_contig 4021	F1UMNMG04JYYD4	Length=344	ME	tr|Q171D4|Q171D4_AEDAE Putative uncharacterized protein (Contains 1 F-box domain; this structural motif is present in numerous proteins and serves as a link between a target protein and a ubiquitin-conjugating enzyme) OS=Aedes aegypti GN=AAEL007694 PE=4 SV=1Length=678	Score = 151 bits (382), Expect = 4e-035				No Hit		No Hit
Llon_contig 444	F1UMNMG01BUSKD	Length=517	ME	tr|D0UR85|D0UR85_ISCVE Glycogen synthase (Fragment) OS=Ischnura verticalis PE=2 SV=1Length=303	Score = 202 bits (514), Expect(2) = 7e-072	glycogen biosynthetic process	glycogen (starch) synthase activity		emb|AM105247.1| AM105247 Lutzomyia longipalpis Jacobina whole fly Lutzomyia longipalpis cDNA clone NSFM-116b09, mRNA sequence.Length=1285	Score = 483 bits (261), Expect = 6e-133	No Hit
Llon_contig 5109	F1UMNMG01COD2A	Length=535	ME	tr|B4M8E2|B4M8E2_DROVI GJ16794 (zinc ion binding) OS=Drosophila virilis GN=GJ16794 PE=4 SV=1Length=5248	Score = 83.6 bits (205), Expect(3) = 9e-021		zinc ion binding		No Hit		No Hit
Llon_contig 5162	F1UMNMG03GNMGF	Length=437	OT	tr|Q9XZ51|Q9XZ51_LUTLO Putative yellow related-protein (43 kDa salivary yellow-related protein SP04) OS=Lutzomyia longipalpis GN=YELLOW PE=2 SV=1Length=412	Score = 71.2 bits (173), Expect = 7e-011				emb|AM109739.1| AM109739 Lutzomyia longipalpis Jacobina whole fly Lutzomyia longipalpis cDNA clone NSFM-117d05, mRNA sequence.Length=1233	Score = 294 bits (159), Expect = 2e-076	No Hit
Llon_contig 5182	F1UMNMG04II0FK	Length=513	ME	tr|B0WS47|B0WS47_CULQU Glucose 1-dehydrogenase 2 OS=Culex quinquefasciatus GN=CpipJ_CPIJ009733 PE=4 SV=1Length=414	Score = 167 bits (423), Expect = 7e-040	oxidation-reduction process	nucleotide binding; oxidoreductase activity; sterol binding		emb|AM105379.1| AM105379 Lutzomyia longipalpis Jacobina whole fly Lutzomyia longipalpis cDNA clone NSFM-163f03, mRNA sequence.Length=1403	Score = 734 bits (397), Expect = 0.0	No Hit
Llon_contig 5231	F1UMNMG01CHFR5	Length=516	LP	tr|Q16UB8|Q16UB8_AEDAE Putative uncharacterized protein (Apolipophorins; lipid transporter activity) OS=Aedes aegypti GN=AAEL009955 PE=4 SV=1Length=3321	Score = 181 bits (460), Expect = 4e-044		lipid transporter activity		emb|AM103887.1| AM103887 Lutzomyia longipalpis Jacobina whole fly Lutzomyia longipalpis cDNA clone NSFM-17b10, mRNA sequence.Length=1273	Score = 490 bits (265), Expect = 3e-135	No Hit
Llon_contig 5701	F1UMNMG02DOLC9	Length=460	ME	tr|Q16N57|Q16N57_AEDAE Receptor protein-tyrosine phosphatase 10d (Fragment) OS=Aedes aegypti GN=AAEL012083 PE=4 SV=1Length=1523	Score = 182 bits (461), Expect = 3e-044	peptidyl-tyrosine dephosphorylation	protein tyrosine phosphatase activity; receptor activity		No Hit		No Hit
Llon_contig 5826	F1UMNMG03GOYGS	Length=375	ME	tr|E3WK82|E3WK82_ANODA Putative uncharacterized protein (Belongs to the asparaginase 1 family, cellular amino acid metabolic process) OS=Anopheles darlingi GN=AND_00850 PE=3 SV=1Length=1283	Score = 107 bits (266), Expect = 1e-021	cellular amino acid metabolic process; protein glycosylation	asparaginase activity; oligosaccharyl transferase activity	membrane	emb|AM103544.1| AM103544 Lutzomyia longipalpis Jacobina whole fly Lutzomyia longipalpis cDNA clone NSFM-97b11, mRNA sequence.Length=972	Score = 318 bits (172), Expect = 1e-083	ref|NM_079770.2| Drosophila melanogaster oligosaccharyl transferase 3 (OstStt3),mRNALength=2716
Llon_contig 6099	F1UMNMG04JVTPS	Length=320	MO	tr|E3X219|E3X219_ANODA Putative uncharacterized protein (Spectrin beta chain; contains 1 PH domain; phospholipid binding) OS=Anopheles darlingi GN=AND_11693 PE=4 SV=1Length=1933	Score = 135 bits (341), Expect(2) = 1e-037		phospholipid binding		No Hit		No Hit
Llon_contig 6260	F1UMNMG01ATCQS	Length=561	ST	tr|E0W1Z3|E0W1Z3_PEDHC Breast cancer type 2 susceptibility protein brca2, putative; double-strand break repair via homologous recombination; regulation of S phase of mitotic cell cycle OS=Pediculus humanus subsp. corporis GN=Phum_PHUM580760 PE=4 SV=1Length=1405	Score = 129 bits (324), Expect = 3e-028	double-strand break repair via homologous recombination; regulation of S phase of mitotic cell cycle	single-stranded DNA binding	nucleus	No Hit		No Hit
Llon_contig 6430	F1UMNMG02E0HGZ	Length=489	TR	tr|B4NL26|B4NL26_DROWI GK14023 (cation:chloride symporter activity) OS=Drosophila willistoni GN=GK14023 PE=4 SV=1Length=1081	Score = 186 bits (473), Expect(2) = 5e-051		cation:chloride symporter activity	integral to membrane	No Hit		No Hit
Llon_contig 6465	F1UMNMG03HOU6C	Length=473	ME	tr|Q17KT8|Q17KT8_AEDAE Putative uncharacterized protein (transferase activity, transferring glycosyl groups) OS=Aedes aegypti GN=AAEL001590 PE=4 SV=1Length=418	Score = 64.3 bits (155), Expect(2) = 7e-009		transferase activity, transferring glycosyl groups		No Hit	Score = 366 bits (198), Expect = 5e-098	No Hit
Llon_contig 6488	F1UMNMG03GTLIV	Length=493	ME	tr|Q7QEH7|Q7QEH7_ANOGA AGAP000646-PA (Contains 1 basic helix-loop-helix (bHLH) domain) OS=Anopheles gambiae GN=AgaP_AGAP000646 PE=4 SV=4Length=837	Score = 74.7 bits (182), Expect = 7e-012				emb|AM091456.1| AM091456 Lutzomyia longipalpis Jacobina whole fly Lutzomyia longipalpis cDNA clone NSFM-140e06, mRNA sequence.Length=1298	Score = 749 bits (405), Expect = 0.0	No Hit
Llon_contig 6552	F1UMNMG01CNGQ6	Length=575	OT	tr|Q291L7|Q291L7_DROPS GA21076 (CWC16; eukaryotic proteins with undetermined function belonging to the CWC16 family) OS=Drosophila pseudoobscura pseudoobscura GN=GA21076 PE=4 SV=2Length=319	Score = 130 bits (326), Expect = 2e-028				emb|AM105291.1| AM105291 Lutzomyia longipalpis Jacobina whole fly Lutzomyia longipalpis cDNA clone NSFM-128a04, mRNA sequence.Length=1321	Score = 313 bits (169), Expect = 9e-082	No Hit
Llon_contig 6659	F1UMNMG03FS07A	Length=497	ST	tr|H9K7Z1|H9K7Z1_APIME Uncharacterized protein (Multidrug resistance protein-like protein 49) OS=Apis mellifera GN=LOC551167 PE=4 SV=1Length=1322	Score = 129 bits (325), Expect(2) = 4e-039	ATP catabolic process	ATP binding; ATPase activity, coupled to transmembrane movement of substances	integral to membrane	No Hit		No Hit
Llon_contig 7001	F1UMNMG03GLPV8	Length=506	ME	tr|B0WPC2|B0WPC2_CULQU Putative uncharacterized protein (PLipase_B-like) OS=Culex quinquefasciatus GN=CpipJ_CPIJ008975 PE=4 SV=1Length=681	Score = 191 bits (486), Expect = 4e-047				No Hit	Score = 274 bits (148), Expect = 5e-070	No Hit
Llon_contig 7091	F1UMNMG03GXZCR	Length=518	LP	tr|B0WDS0|B0WDS0_CULQU Oxysterol-binding protein (Lipid transport) OS=Culex quinquefasciatus GN=CpipJ_CPIJ005418 PE=3 SV=1Length=778	Score = 112 bits (279), Expect = 4e-023	lipid transport	phospholipid binding		No Hit		No Hit
Llon_contig 7246	F1UMNMG04JODKK	Length=502	OT	tr|Q7PV78|Q7PV78_ANOGA AGAP012058-PA (DUF862_euk; this domain consists of the N-terminal portion of several eukaryotic sequences, its function is unknown) OS=Anopheles gambiae GN=AGAP012058 PE=4 SV=2Length=203	Score = 323 bits (828), Expect = 8e-087				emb|AM102128.1| AM102128 Lutzomyia longipalpis Jacobina whole fly Lutzomyia longipalpis cDNA clone NSFM-01c06, mRNA sequence.Length=1124	Score = 878 bits (475), Expect = 0.0	No Hit
Llon_contig 757	F1UMNMG04IV21T	Length=359	ME	tr|Q17LA3|Q17LA3_AEDAE High density lipoprotein binding protein / vigilin OS=Aedes aegypti GN=AAEL001421 PE=4 SV=1Length=1246	Score = 66.6 bits (161), Expect(2) = 2e-012		RNA binding		emb|AM105545.1| AM105545 Lutzomyia longipalpis Jacobina whole fly Lutzomyia longipalpis cDNA clone NSFM-101d01, mRNA sequence.Length=1295	Score = 243 bits (131), Expect = 7e-061	No Hit
Llon_contig 7732	F1UMNMG03GVFVR	Length=443	ST	tr|B0W6S5|B0W6S5_CULQU Mixed lineage kinase (MAPK cascade) OS=Culex quinquefasciatus GN=CpipJ_CPIJ002878 PE=3 SV=1Length=905	Score = 84.7 bits (208), Expect = 6e-015	MAPK cascade; activation of MAPKK activity	ATP binding; MAP kinase kinase kinase activity; protein tyrosine kinase activity		No Hit	Score = 270 bits (146), Expect = 3e-069	No Hit
Llon_contig 7805	F1UMNMG02EOXUZ	Length=570	ME	tr|Q16M73|Q16M73_AEDAE Short-chain dehydrogenase OS=Aedes aegypti GN=AAEL012401 PE=3 SV=1Length=357	Score = 57.8 bits (138), Expect(2) = 1e-009	oxidation-reduction process	nucleotide binding; oxidoreductase activity		emb|AM101241.1| AM101241 Lutzomyia longipalpis Jacobina whole fly Lutzomyia longipalpis cDNA clone NSFM-30d10, mRNA sequence.Length=1325	Score = 298 bits (161), Expect = 3e-077	gb|AC240671.1| Lutzomyia longipalpis BAC CUGI_LL_CBa-97I08 complete sequenceLength=73113
Llon_contig 7838	F1UMNMG01BOQ4E	Length=527	ST	tr|E3WM83|E3WM83_ANODA Putative uncharacterized protein (F-box only protein; protein ubiquitination) OS=Anopheles darlingi GN=AND_02054 PE=3 SV=1Length=1991	Score = 195 bits (495), Expect(2) = 4e-066	protein ubiquitination	ubiquitin-protein ligase activity; zinc ion binding		gb|GW816392.1| PPRGFL_P4_D10 PPRGF Phlebotomus perniciosus cDNA, mRNA sequence.Length=977	Score = 531 bits (287), Expect = 2e-147	No Hit
Llon_contig 7965	F1UMNMG02EGFFV	Length=500	ME	tr|Q9V4C7|Q9V4C7_DROME Plasma membrane calcium ATPase, isoform I OS=Drosophila melanogaster GN=PMCA PE=2 SV=5Length=1206	Score = 205 bits (522), Expect = 2e-051	ATP biosynthetic process; cellular calcium ion homeostasis	ATP binding; calcium-transporting ATPase activity; metal ion binding	integral to membrane	No Hit		No Hit
Llon_contig 8216	F1UMNMG03G0FB6	Length=468	DE	tr|B4NCY3|B4NCY3_DROWI GK24998 (DNA binding, histone-lysine N-methyltransferase activity, zinc ion binding) OS=Drosophila willistoni GN=GK24998 PE=3 SV=1Length=1904	Score = 99.4 bits (246), Expect(2) = 4e-027	wing disc development; ecdysone receptor-mediated signaling pathway;	histone-lysine N-methyltransferase activity;	polytene chromosome interband; euchromatin; nucleus;	No Hit	Score = 246 bits (133), Expect = 8e-062	No Hit
Llon_contig 8325	F1UMNMG01CH1SP	Length=481	ST	tr|H9IEF4|H9IEF4_ATTCE Uncharacterized protein (Multidrug resistance protein 2 [Atp-binding cassette protein c]) OS=Atta cephalotes PE=4 SV=1Length=1587	Score = 106 bits (265), Expect = 2e-021	ATP catabolic process; chloride transport	ATP binding; ATPase activity, coupled to transmembrane movement of substances; chloride channel activity	integral to membrane	No Hit		No Hit
Llon_contig 8506	F1UMNMG01CIMU6	Length=418	CY	tr|B4P902|B4P902_DROYA Domino (ATP binding; DNA binding; helicase activity) OS=Drosophila yakuba GN=dom PE=4 SV=1Length=3195	Score = 102 bits (253), Expect = 4e-020		ATP binding; DNA binding; helicase activity		No Hit		No Hit
Llon_contig 8642	F1UMNMG03HCELP	Length=516	ME	tr|G3QMQ8|G3QMQ8_GORGO Uncharacterized protein (Fragment) (regulation of transcription, DNA-dependent) OS=Gorilla gorilla gorilla GN=ZNF737 PE=4 SV=1Length=514	Score = 108 bits (270), Expect = 4e-022	regulation of transcription, DNA-dependent	nucleic acid binding; zinc ion binding	intracellular	No Hit		No Hit
Llon_contig 8660	F1UMNMG03GYRCE	Length=512	ME	tr|F5HML2|F5HML2_ANOGA AGAP013288-PA (RNA polymerase II-associated protein 1 [RPAP1]) OS=Anopheles gambiae GN=AgaP_AGAP013288 PE=4 SV=1Length=1275	Score = 164 bits (416), Expect = 5e-039				No Hit	Score = 235 bits (127), Expect = 2e-058	No Hit
Llon_contig 8724	F1UMNMG02D28GI	Length=523	ME	tr|Q7QJS0|Q7QJS0_ANOGA AGAP007631-PA (Belongs to the adenylyl cyclase class-4/guanylyl cyclase family; cyclic nucleotide biosynthetic process) OS=Anopheles gambiae GN=AGAP007631 PE=3 SV=4Length=1121	Score = 81.3 bits (199), Expect = 7e-014	cyclic nucleotide biosynthetic process; intracellular signal transduction	nucleotide binding; phosphorus-oxygen lyase activity	intracellular	No Hit		No Hit
Llon_contig 8765	F1UMNMG03F3U7A	Length=498	CY	tr|B4K7P8|B4K7P8_DROMO GI10524 (Wnt receptor signaling pathway, molecular signals initiated by binding of a Wnt protein to a frizzled family receptor on the surface of the target cell and ending with a change in cell state) OS=Drosophila mojavensis GN=GI10524 PE=4 SV=1Length=2520	Score = 68.9 bits (167), Expect = 4e-010	Wnt receptor signaling pathway	binding		No Hit	Score = 433 bits (234), Expect = 3e-118	No Hit
Llon_contig 8847	F1UMNMG02EYPFZ	Length=264	ST	tr|B4MYK9|B4MYK9_DROWI GK22061 (chitin metabolic process; S-antigen protein) OS=Drosophila willistoni GN=GK22061 PE=4 SV=1Length=670	Score = 63.2 bits (152), Expect(2) = 6e-009				No Hit		No Hit
Llon_contig 8996	F1UMNMG01A5DCE	Length=498	ME	tr|B4LT21|B4LT21_DROVI GJ10873 (Seryl-tRNA synthetase; seryl-tRNA aminoacylation) OS=Drosophila virilis GN=GJ10873 PE=3 SV=1Length=501	Score = 132 bits (333), Expect(2) = 3e-049	seryl-tRNA aminoacylation	ATP binding; serine-tRNA ligase activity	cytoplasm	gb|EW993040.1| LJGDIM21_A05 Adult female Lutzomyia longipalpis midgut library post blood meal digestion containing Leishmania chagasi Lutzomyia longipalpis cDNA, mRNA sequence.Length=1086	Score = 791 bits (428), Expect = 0.0	No Hit
Llon_contig 9136	F1UMNMG02C9LCM	Length=360	ME	tr|Q7QAQ8|Q7QAQ8_ANOGA AGAP003579-PA (homophilic cell adhesion) OS=Anopheles gambiae GN=AgaP_AGAP003579 PE=4 SV=4Length=2019	Score = 139 bits (349), Expect = 3e-031	homophilic cell adhesion	calcium ion binding	integral to membrane; plasma membrane	No Hit		No Hit
Llon_contig 9179	F1UMNMG01CO03Z	Length=573	DE	tr|B3MKY9|B3MKY9_DROAN GF14935 (Bicaudal C, isoform B; Contains 2 KH domains; the KH domain binds RNA, and can function in RNA recognition) OS=Drosophila ananassae GN=GF14935 PE=4 SV=1Length=938	Score = 77.8 bits (190), Expect = 1e-012	ovarian follicle cell migration; negative regulation of oskar mRNA translation; microtubule cytoskeleton organization; actin cytoskeleton organization; mitosis;	mRNA binding; protein binding;		No Hit		No Hit
Llon_contig 9466	F1UMNMG02ETV37	Length=447	ME	tr|E0VTK3|E0VTK3_PEDHC Putative uncharacterized protein (dopamine beta-monooxygenase activity) OS=Pediculus humanus subsp. corporis GN=Phum_PHUM433820 PE=4 SV=1Length=698	Score = 113 bits (282), Expect = 2e-023				No Hit		No Hit
Llon_contig 9695	F1UMNMG01AXEGR	Length=489	DE	tr|B4Q7Y4|B4Q7Y4_DROSI GD21867 (Bicaudal-D_microtubule-assoc; BicD proteins are involved in dynein-mediated minus end-directed transport from the Golgi apparatus to the endoplasmic reticulum) OS=Drosophila simulans GN=GD21867 PE=4 SV=1Length=784	Score = 122 bits (305), Expect(2) = 2e-031	germarium-derived oocyte fate determination; oocyte anterior/posterior axis specification; oocyte microtubule cytoskeleton polarization; germarium-derived female germ-line cyst formation; intracellular mRNA localization; oocyte nucleus migration during oocyte axis specification; mRNA transport;	mRNA binding; dynein binding;	Golgi apparatus;	No Hit		No Hit
Llon_contig 9791	F1UMNMG03FU6GW	Length=512	TR	tr|Q17K34|Q17K34_AEDAE Sodium/solute symporter OS=Aedes aegypti GN=AAEL001813 PE=3 SV=1Length=671	Score = 223 bits (569), Expect = 9e-057	transmembrane transport	transporter activity	integral to membrane	No Hit		No Hit
Llon_contig 9798	F1UMNMG03GMF9I	Length=503	ME	tr|B0WCC9|B0WCC9_CULQU 3-oxoacyl-[acyl-carrier-protein] reductase OS=Culex quinquefasciatus GN=CpipJ_CPIJ004599 PE=3 SV=1Length=247	Score = 124 bits (310), Expect(2) = 4e-039	oxidation-reduction process	nucleotide binding; oxidoreductase activity		emb|FP636326.1| FP636326 Hirudo medicinalis normalized library Hirudo medicinalis cDNA, mRNA sequence.Length=777	Score = 335 bits (181), Expect = 1e-088	No Hit
Llon_contig 9798	F1UMNMG03HIMZ9	Length=493	ME	tr|D2WKD9|D2WKD9_AEDAE NADP+-dependent farnesol dehydrogenase 1 OS=Aedes aegypti GN=FOHSDR-1 PE=2 SV=1Length=245	Score = 149 bits (375), Expect(2) = 8e-042		farnesol dehydrogenase activity; nucleotide binding		emb|AM093946.1| AM093946 Lutzomyia longipalpis Jacobina whole fly Lutzomyia longipalpis cDNA clone NSFM-73c02, mRNA sequence.Length=1009	Score = 315 bits (170), Expect = 2e-082	No Hit
Llon_contig 9798	F1UMNMG03HIT0W	Length=448	ME	tr|Q5TRM2|Q5TRM2_ANOGA AGAP005501-PA (Belongs to the short-chain dehydrogenases/reductases (SDR) family, oxidation-reduction process) OS=Anopheles gambiae GN=AGAP005501 PE=3 SV=3Length=247	Score = 145 bits (367), Expect = 2e-033	oxidation-reduction process	nucleotide binding; oxidoreductase activity		emb|FP636326.1| FP636326 Hirudo medicinalis normalized library Hirudo medicinalis cDNA, mRNA sequence.Length=777		No Hit
Llon_contig 9840	F1UMNMG03GJO1P	Length=416	ME	tr|Q0QHK4|Q0QHK4_GLOMM Pyrroline-5-carboxylate reductase OS=Glossina morsitans morsitans PE=2 SV=1Length=288	Score = 61.6 bits (148), Expect(2) = 3e-019	proline biosynthetic process	nucleotide binding; pyrroline-5-carboxylate reductase activity		emb|AM100753.1| AM100753 Lutzomyia longipalpis Jacobina whole fly Lutzomyia longipalpis cDNA clone NSFM-150g03, mRNA sequence.Length=1319		No Hit
Llon_contig 15379											insect 28S ribosomal RNA gene (mainly Lu. longipalpis)
Llon_contig 23694											insect 28S ribosomal RNA gene (mainly Lu. longipalpis)
Llon_contig 25834											insect 28S ribosomal RNA gene (mainly Lu. longipalpis)
Llon_contig 27903											Lu. longipalpis 18S rRNA gene
Llon_contig 27904											mostly insect 28S ribosomal RNA gene (mainly Phlebotomus duboscqi)
Llon_contig 9281											insect 28S ribosomal RNA gene (mainly Lu. longipalpis)
				Total annotated Llon_contigs (excluding rDNA Llon_contigs)= 170 / Total annotated Llon_contigs (including rDNA Llon_contigs)= 176
				Total EST no hits = 85 (50% excluding rDNA Llon_contigs / 48.3% including rDNA Llon_contigs)
				Total nt16S no hits= 151 (88.8% excluding rDNA Llon_contigs / 85.8% including rDNA Llon_contigs)

## Sheet: Total Llon_contigs comparison
Llon_contigs which mapped-reads showed homology to			Function category	Description		Biological process	Molecular function	Cellular component
mapped-read 10010_PP2
mapped-read 10010_SS2
mapped-read 10038_PP1	F1UMNMG03F3EU5	Length=490	ME	B4MUL6_DROWI GK14781 (Transmembrane helix, cell adhesion)	Score = 67.8 bits (164), Expect(3) = 1e-013	cell adhesion		integral to membrane
mapped-read 10041_SS1
mapped-read 10106_SS2
mapped-read 10107_PP1			OT	Putative uncharacterized protein (putative salivary mucin)	Score = 76.6 bits (187), Expect(2) = 4e-013
mapped-read 10107_SS1			OT	Putative uncharacterized protein (putative salivary mucin)	Score = 76.6 bits (187), Expect(2) = 4e-013
mapped-read 10109_SS1			ME	B4NFV5_DROWI GK22457 (Contains 1 RING-type zinc finger; zinc ion binding; The function of this domain is not yet known but it could be involved in protein-protein interaction and be important for the assembly or activity of multicomponent complexes involved in transcriptional activation or repression)			zinc ion binding	intracellular
mapped-read 10109_SS2			ST	Microtubule-associated serine/threonine-protein kinase 2	Score = 314 bits (805), Expect = 4e-084		ATP binding; magnesium ion binding; protein serine/threonine kinase activity
mapped-read 10390_PP1
mapped-read 10435_SS1
mapped-read 10464_PP2
mapped-read 10464_SS1
mapped-read 10488_SS1
mapped-read 10542_SS2
mapped-read 10554_SS2
mapped-read 10668_SS2	F1UMNMG02ENX7J	Length=524	ME	Signal recognition particle 54 kDa protein	Score = 94.4 bits (233), Expect(3) = 2e-039	SRP-dependent cotranslational protein targeting to membrane	7S RNA binding; GTP binding	signal recognition particle	Score = 276 bits (149), Expect = 1e-070
mapped-read 10676_PP1
mapped-read 1068_PP1
mapped-read 1068_SS2
mapped-read 108_PP1
mapped-read 10807_SS2
mapped-read 10831_PP2
mapped-read 10878_PP1
mapped-read 1088_SS1
mapped-read 1088_SS2
mapped-read 10948_PP1			TR	Ctl2 Belongs to the CTL (choline transporter-like) family; family of proteins probably involved in transport through the plasma membrane)	Score = 140 bits (354), Expect = 7e-032			integral to membrane
mapped-read 10948_PP2			TR	Ctl2 Belongs to the CTL (choline transporter-like) family; family of proteins probably involved in transport through the plasma membrane)	Score = 140 bits (354), Expect = 7e-032			integral to membrane
mapped-read 10948_SS1			TR	Ctl2 Belongs to the CTL (choline transporter-like) family; family of proteins probably involved in transport through the plasma membrane)	Score = 140 bits (354), Expect = 7e-032			integral to membrane
mapped-read 10948_SS2
mapped-read 11129_PP1
mapped-read 11133_PP1
mapped-read 11133_PP2
mapped-read 11208_PP1
mapped-read 11215_PP1
mapped-read 11246_SS1
mapped-read 11254_SS1
mapped-read 11275_PP1	F1UMNMG03F6N9R	Length=457	ME	B4KMJ1_DROMO GI18341 (ATP binding, protein serine/threonine kinase activity)	Score = 194 bits (494), Expect = 4e-048		ATP binding; protein serine/threonine kinase activity		Score = 265 bits (143), Expect = 2e-067
mapped-read 11303_PP1
mapped-read 11303_SS1
mapped-read 11323_SS2
mapped-read 11355_SS2
mapped-read 11400_PP1
mapped-read 11400_SS1
mapped-read 11410_PP1
mapped-read 11457_SS1
mapped-read 11561_PP2
mapped-read 11598_PP1	F1UMNMG03GDF5E	Length=480	MO	Dynein heavy chain	Score = 300 bits (769), Expect = 6e-080	ATP catabolic process; microtubule-based movement	ATP binding; ATPase activity; microtubule motor activity	dynein complex	Score = 305 bits (165), Expect = 1e-079
mapped-read 11599_PP1	F1UMNMG03FQKNS	Length=437	MO	Dynein heavy chain	Score = 96.3 bits (238), Expect(2) = 3e-032	ATP catabolic process; microtubule-based movement	ATP binding; ATPase activity; microtubule motor activity	dynein complex	Score = 261 bits (141), Expect = 2e-066
mapped-read 11767_SS2
mapped-read 11788_PP1
mapped-read 11805_SS2
mapped-read 11809_SS2	F1UMNMG02EXXAJ	Length=498	ME	F5HMQ4_ANOGA AGAP001446-PE (metabolic process, catalytic activity)	Score = 109 bits (273), Expect = 2e-022	metabolic process	catalytic activity
mapped-read 11812_SS1
mapped-read 11836_PP1
mapped-read 11950_SS2
mapped-read 11951_SS2
mapped-read 11993_SS2
mapped-read 12069_SS1	F1UMNMG01CMI34	Length=502	DE	Putative uncharacterized protein (Maternal protein exuperantia; ensures the proper localization of the mRNA of the bicoid gene to the anterior regions of the oocyte thus playing a fundamental role in the establishment of the polarity of the oocyte. May bind the bcd mRNA; multicellular organismal development)	Score = 50.1 bits (118), Expect(3) = 6e-015				Score = 713 bits (386), Expect = 0.0
mapped-read 1207_SS1	F1UMNMG01CHL1X	Length=469	ME	B4H5Z4_DROPE GL24674 (nucleic acid binding, zinc ion binding)	Score = 75.9 bits (185), Expect(2) = 8e-028		nucleic acid binding; zinc ion binding	intracellular
mapped-read 12125_SS2
mapped-read 12131_PP1
mapped-read 12147_PP1
mapped-read 12195_SS2	F1UMNMG02EYSNZ	Length=356	TR	B3MCM7_DROAN GF12053 (Calcium-transporting ATPase sarcoplasmic/endoplasmic reticulum type; Belongs to the cation transport ATPase (P-type) family)	Score = 119 bits (297), Expect(2) = 3e-034	ATP biosynthetic process	ATP binding; calcium-transporting ATPase activity; metal ion binding	integral to membrane
mapped-read 12234_SS1
mapped-read 12237_SS2
mapped-read 12345_PP1
mapped-read 12345_SS1
mapped-read 12367_PP1
mapped-read 12425_PP1
mapped-read 12445_SS1
mapped-read 12460_PP2
mapped-read 12467_PP1
mapped-read 12467_SS1
mapped-read 12577_PP1
mapped-read 12582_SS1
mapped-read 12655_PP1
mapped-read 12664_PP1
mapped-read 12664_SS1
mapped-read 12856_PP1
mapped-read 1287_SS2	F1UMNMG02EUBBE	Length=485	ME	Otopetrin (otopetrins modulate calcium homeostasis and influx of calcium in response to extracellular ATP)	Score = 153 bits (387), Expect = 1e-035
mapped-read 12975_SS1
mapped-read 13044_SS1	F1UMNMG01A2LVB	Length=483	MO	Exocyst complex component 3 (Sec6 is a component of the multiprotein exocyst complex; exocyst proteins localise to regions of active exocytosis in an F-actin-dependent and exocytosis- independent manner)	Score = 173 bits (439), Expect(2) = 1e-057
mapped-read 13084_SS2
mapped-read 13151_SS1
mapped-read 13165_PP1
mapped-read 13207_PP1
mapped-read 13207_SS1
mapped-read 1333_SS1
mapped-read 13377_PP1	F1UMNMG03G6CSY	Length=524	ST	Putative uncharacterized protein (UBA domains are found in diverse proteins involved in the ubiquitin/proteasome pathway, DNA excision-repair, and cell signalling via protein kinases)	Score = 127 bits (320), Expect = 7e-028				Score = 274 bits (148), Expect = 2e-070
mapped-read 13418_SS1
mapped-read 13499_SS2
mapped-read 13534_PP1
mapped-read 13552_SS1	F1UMNMG01B8CXN	Length=588	ME	Putative uncharacterized protein (putative fatty acid synthase S-acetyltransferase; biosynthetic process)	Score = 89.4 bits (220), Expect = 4e-016	biosynthetic process	3-hydroxypalmitoyl-[acyl-carrier-protein] dehydratase activity; 3-oxoacyl-[acyl-carrier-protein] synthase activity; [acyl-carrier-protein] S-acetyltransferase activity; nucleotide binding; zinc ion binding
mapped-read 13578_PP1
mapped-read 13578_SS2
mapped-read 13585_PP1
mapped-read 13622_PP2
mapped-read 13641_PP2			ME	Rabconnectin (this domain family is found in the C-terminal region of the protein Rav1, a component of the RAVE (regulator of the ATPase of vacuolar and endosomal membranes) complex)
mapped-read 13641_SS1
mapped-read 13642_PP1	F1UMNMG03G34TN	Length=420	OT	Putative uncharacterized protein (Gag-pol polyprotein; transposable_element_gene; DNA integration, RNA-dependent DNA replication, proteolysis)	Score = 70.5 bits (171), Expect(2) = 7e-022	DNA integration; RNA-dependent DNA replication; proteolysis	RNA binding; RNA-directed DNA polymerase activity; aspartic-type endopeptidase activity; zinc ion binding		Score = 614 bits (332), Expect = 2e-172
mapped-read 13642_PP2	F1UMNMG03G34TN	Length=420	OT	Putative uncharacterized protein (Gag-pol polyprotein; transposable_element_gene; DNA integration, RNA-dependent DNA replication, proteolysis)	Score = 70.5 bits (171), Expect(2) = 7e-022	DNA integration; RNA-dependent DNA replication; proteolysis	RNA binding; RNA-directed DNA polymerase activity; aspartic-type endopeptidase activity; zinc ion binding		Score = 614 bits (332), Expect = 2e-172
mapped-read 13649_SS1	F1UMNMG01AM6EK	Length=482	TR	Putative uncharacterized protein (Myosin-rhogap protein; intracellular signal transduction)	Score = 251 bits (642), Expect = 3e-065	intracellular signal transduction	motor activity; ATP binding; metal ion binding	myosin complex
mapped-read 13651_PP1
mapped-read 13740_PP1
mapped-read 13751_PP1
mapped-read 13812_PP1
mapped-read 13812_SS1	F1UMNMG01CJS7W	Length=553	MO	NP_001246559.1 sallimus, isoform L [Drosophila melanogaster]; B4N317_DROWI GK12606 (Ig_I-set; Ig-like domains are involved in a variety of functions, including cell-cell recognition, cell-surface receptors, muscle structure and the immune system)	Score = 90.1 bits (222), Expect(2) = 5e-026
mapped-read 13813_SS2
mapped-read 13814_PP1
mapped-read 13814_PP2
mapped-read 13814_SS2
mapped-read 13817_PP2
mapped-read 13887_PP1
mapped-read 13948_SS1
mapped-read 13976_PP1
mapped-read 14025_PP1	F1UMNMG03GMA0Q	Length=488	ME	Hrp65 protein	Score = 244 bits (624), Expect = 4e-063	mRNA export from nucleus	RNA binding; nucleotide binding	cytoplasm; cytoskeleton; nucleus	Score = 315 bits (170), Expect = 2e-082
mapped-read 14051_SS2
mapped-read 14207_PP1	F1UMNMG03FTY7P	Length=531	ST	Q7PYB0_ANOGA AGAP001827-PA (Belongs to the heat shock protein 70 family)	Score = 209 bits (532), Expect = 2e-052		ATP binding		Score = 787 bits (426), Expect = 0.0
mapped-read 14207_SS1	F1UMNMG03FTY7P	Length=531	ST	Q7PYB0_ANOGA AGAP001827-PA (Belongs to the heat shock protein 70 family)	Score = 209 bits (532), Expect = 2e-052		ATP binding		Score = 787 bits (426), Expect = 0.0
mapped-read 14255_PP1
mapped-read 14368_PP1
mapped-read 14423_PP1
mapped-read 14511_SS1
mapped-read 14531_PP1
mapped-read 14676_SS2
mapped-read 14835_PP2	F1UMNMG04JAOI9	Length=408	ST	Q9VUF3_DROME CG9238, isoform B (behavioural response to ethanol; Glycogen metabolism)	Score = 142 bits (358), Expect(2) = 9e-033	behavioural response to ethanol			Score = 568 bits (307), Expect = 1e-158
mapped-read 14835_SS1
mapped-read 14844_PP2	F1UMNMG04H8GQL	Length=370	ME	B5DKM2_DROPS GA22812 (small GTPase mediated signal transduction; Proteins containing a RhoGAP domain usually function to catalyze the hydrolysis of GTP that is bound to Rho, Rac and/or Cdc42, inactivating these regulators of the actin cytoskeleton)	Score = 130 bits (328), Expect = 8e-029	small GTPase mediated signal transduction	GTP binding	intracellular
mapped-read 14859_PP1
mapped-read 14920_PP1
mapped-read 14945_SS2
mapped-read 15055_PP1
mapped-read 15118_PP1	F1UMNMG03FR3WA	Length=540	Cu	CTR1, high-affinity copper uptake protein 1, copper transporter 1, solute carrier family 31 member 1	Score = 66.2 bits (160), Expect = 3e-009		copper ion transmembrane transporter activity	integral to membrane	Score = 913 bits (494), Expect = 0.0
mapped-read 15118_SS1	F1UMNMG03FR3WA	Length=540	Cu	CTR1, high-affinity copper uptake protein 1, copper transporter 1, solute carrier family 31 member 1	Score = 66.2 bits (160), Expect = 3e-009		copper ion transmembrane transporter activity	integral to membrane	Score = 913 bits (494), Expect = 0.0
mapped-read 15118_SS2	F1UMNMG03FR3WA	Length=540	Cu	CTR1, high-affinity copper uptake protein 1, copper transporter 1, solute carrier family 31 member 1	Score = 66.2 bits (160), Expect = 3e-009		copper ion transmembrane transporter activity	integral to membrane	Score = 913 bits (494), Expect = 0.0
mapped-read 15120_PP1	F1UMNMG03FZTI4	Length=487	Cu	CTR1, high-affinity copper uptake protein 1, copper transporter 1, solute carrier family 31 member 1	Score = 48.5 bits (114), Expect(2) = 8e-011		copper ion transmembrane transporter activity	integral to membrane	Score = 822 bits (445), Expect = 0.0
mapped-read 15120_PP2	F1UMNMG03FZTI4	Length=487	Cu	CTR1, high-affinity copper uptake protein 1, copper transporter 1, solute carrier family 31 member 1	Score = 48.5 bits (114), Expect(2) = 8e-011		copper ion transmembrane transporter activity	integral to membrane	Score = 822 bits (445), Expect = 0.0
mapped-read 15123_PP1
mapped-read 15123_SS1
mapped-read 15192_PP1
mapped-read 1520_SS1	F1UMNMG01A7BAZ	Length=477	ME	E3 ubiquitin-protein ligase HECTD1 (ubiquitin-protein ligase activity; metal ion binding)	Score = 158 bits (400), Expect = 3e-037		ubiquitin-protein ligase activity; metal ion binding	intracellular
mapped-read 15285_PP1
mapped-read 15305_PP1
mapped-read 15379_PP1				insect 28S ribosomal RNA gene (mainly Lu. longipalpis)
mapped-read 15379_PP2				insect 28S ribosomal RNA gene (mainly Lu. longipalpis)
mapped-read 15379_SS1				insect 28S ribosomal RNA gene (mainly Lu. longipalpis)
mapped-read 15379_SS2				insect 28S ribosomal RNA gene (mainly Lu. longipalpis)
mapped-read 15380_PP1
mapped-read 15380_PP2	F1UMNMG04JW3ZX	Length=539	ST	B0WSK5_CULQU GLP_748_1200_211 (Senescence-associated protein)	Score = 89.4 bits (220), Expect = 3e-016				Score = 470 bits (254), Expect = 5e-129
mapped-read 15380_SS1
mapped-read 15380_SS2
mapped-read 1543_SS2	F1UMNMG02D7WJX	Length=495	ME	Q7Q3N6_ANOGA AGAP007963-PA (calcium ion binding)	Score = 242 bits (618), Expect = 2e-062		calcium ion binding		Score = 833 bits (451), Expect = 0.0
mapped-read 15485_PP1
mapped-read 1549_PP1
mapped-read 15587_SS2
mapped-read 15755_PP1
mapped-read 158_SS2
mapped-read 15926_SS2
mapped-read 15980_PP1
mapped-read 16005_PP2
mapped-read 16068_PP1
mapped-read 16075_PP1
mapped-read 16077_PP1
mapped-read 16077_PP2
mapped-read 16168_SS1	F1UMNMG01A7GLK	Length=474	ME	B5DKT1_DROPS GA22778 (Znf_RING; zinc ion binding; E3 ubiquitin-protein ligase activity is intrinsic to the RING domain of c-Cbl and is likely to be a general function of this domain; Various RING fingers exhibit binding activity towards E2 ubiquitin-conjugating enzymes)	Score = 94.4 bits (233), Expect = 8e-018		zinc ion binding		Score = 224 bits (121), Expect = 4e-055
mapped-read 16244_SS1
mapped-read 16497_PP1
mapped-read 16565_SS2
mapped-read 16604_PP1	F1UMNMG03FTX6G	Length=489	ME	26S proteasome regulatory subunit S3	Score = 245 bits (626), Expect = 2e-063		proteasome complex		Score = 267 bits (144), Expect = 8e-068
mapped-read 16742_PP1
mapped-read 16756_PP1
mapped-read 16767_PP1
mapped-read 16783_SS2	F1UMNMG02D4A64	Length=524	ME	B4KDT7_DROMO GI24527 (oxidoreductase activity, acting on the aldehyde or oxo group of donors, NAD or NADP as acceptor)	Score = 176 bits (446), Expect = 2e-042		nucleotide binding; oxidoreductase activity, acting on the aldehyde or oxo group of donors, NAD or NADP as acceptor
mapped-read 16804_PP1
mapped-read 16804_SS1
mapped-read 16860_SS2	F1UMNMG02EUH74	Length=510	ME	Q29EZ8_DROPS GA15168 (calcium ion binding; contains 1 SH3 domain)	Score = 209 bits (533), Expect = 1e-052		calcium ion binding		Score = 231 bits (125), Expect = 2e-057
mapped-read 17070_PP1
mapped-read 17222_SS2
mapped-read 17238_PP1
mapped-read 17303_SS1
mapped-read 17314_PP1
mapped-read 17349_SS1
mapped-read 17419_SS1
mapped-read 17460_PP1	F1UMNMG03GVMFW	Length=458	CY	Cyclin	Score = 182 bits (461), Expect = 3e-044	regulation of cyclin-dependent protein kinase activity; regulation of transcription, DNA-dependent			Score = 455 bits (246), Expect = 1e-124
mapped-read 17540_PP1
mapped-read 17546_SS1	F1UMNMG01AZIHV	Length=485	TR	Q7PMK0_ANOGA AGAP010767-PA (intracellular signal transduction; regulation of Rho protein signal transduction; termination of G-protein coupled receptor signaling pathway; The members of the Rho GTPase family have been shown to regulate many aspects of intracellular actin dynamics, have been described as "molecular switches" and play a role in cell proliferation, apoptosis, gene expression, and mu…	Score = 67.0 bits (162), Expect = 1e-009	intracellular signal transduction; regulation of Rho protein signal transduction; termination of G-protein coupled receptor signaling pathway	Rho guanyl-nucleotide exchange factor activity; metal ion binding; phospholipid binding	cytoplasm
mapped-read 17549_SS1	F1UMNMG01BM7KW	Length=504	ME	Mitochondrial aldehyde dehydrogenase (oxidoreductase activity, acting on the aldehyde or oxo group of donors, NAD or NADP as acceptor)	Score = 182 bits (463), Expect(2) = 1e-057		oxidoreductase activity, acting on the aldehyde or oxo group of donors, NAD or NADP as acceptor		Score = 760 bits (411), Expect = 0.0
mapped-read 17575_SS1	F1UMNMG01APIG7	Length=479	ME	Adenosine monophosphate deaminase	Score = 232 bits (592), Expect(2) = 5e-067	IMP biosynthetic process	AMP deaminase activity		Score = 706 bits (382), Expect = 0.0
mapped-read 17580_PP1
mapped-read 17585_SS1	F1UMNMG01CG0I7	Length=498	LP	Q7PS03_ANOGA AGAP000579-PA (cholesterol transport)	Score = 53.5 bits (127), Expect(2) = 6e-015	cholesterol transport	hedgehog receptor activity	integral to membrane
mapped-read 17692_PP1
mapped-read 17749_PP1
mapped-read 17834_SS1
mapped-read 17858_PP1	F1UMNMG03GOMJ0	Length=509	DE	Klarsicht protein (cellular membrane organization, compound eye photoreceptor development, lipid particle transport along microtubule, lumen formation, open tracheal system)	Score = 65.5 bits (158), Expect = 4e-009	cellular membrane organization; compound eye photoreceptor development; lipid particle transport along microtubule; lipid transport; lumen formation, open tracheal system; nuclear migration		integral to membrane; lipid particle; nuclear envelope; perinuclear region of cytoplasm	Score = 267 bits (144), Expect = 6e-068
mapped-read 17957_SS2	F1UMNMG02E1MC6	Length=470	ST	ATP-binding cassette sub-family G member 4	Score = 164 bits (416), Expect = 5e-039	ATP catabolic process	ATP binding; ATPase activity	integral to membrane
mapped-read 17958_SS2	F1UMNMG02DRVKT	Length=563	ST	Q7QG32_ANOGA AGAP009461-PA (Mitogen-activated protein kinase ERK-A; MAPK cascade)	Score = 127 bits (320), Expect = 8e-028	MAPK cascade	ATP binding; MAP kinase activity
mapped-read 17984_SS1	F1UMNMG01CHPZU	Length=268	DE	Z band alternatively spliced PDZ-motif protein 66, isoform I (mesoderm development)	Score = 73.2 bits (178), Expect = 2e-011	mesoderm development		Z disc	Score = 267 bits (144), Expect = 3e-068
mapped-read 17984_SS2	F1UMNMG01CHPZU	Length=268	DE	Z band alternatively spliced PDZ-motif protein 66, isoform I (mesoderm development)	Score = 73.2 bits (178), Expect = 2e-011	mesoderm development		Z disc	Score = 267 bits (144), Expect = 3e-068
mapped-read 18172_PP1
mapped-read 18193_PP2
mapped-read 18321_PP1
mapped-read 18341_PP1
mapped-read 18378_SS2	F1UMNMG02EUX8X	Length=360	MO	Q7QDS6_ANOGA AGAP010396-PA (Belongs to the kinesin-like protein family; microtubule-based movement)	Score = 96.7 bits (239), Expect(2) = 2e-037	microtubule-based movement	ATP binding; microtubule motor activity	microtubule
mapped-read 18449_PP1
mapped-read 18460_PP1
mapped-read 18462_PP1
mapped-read 18462_SS1
mapped-read 18614_SS2	F1UMNMG02DMSTY	Length=360	ME	Putative uncharacterized protein (binding)	Score = 63.9 bits (154), Expect = 1e-008		binding
mapped-read 18723_PP1
mapped-read 18809_PP2
mapped-read 18823_PP1
mapped-read 18881_PP1	F1UMNMG03F6O0H	Length=486	CY	Mitotic checkpoint protein MAD1 (Mad1 is a non-essential protein in yeast which has a function in the spindle assembly checkpoint (SAC). This checkpoint monitors chromosome attachment to spindle microtubules and prevents cells from starting anaphase until the spindle is built up)	Score = 48.5 bits (114), Expect(2) = 4e-010
mapped-read 18896_SS2	F1UMNMG02EARPY	Length=520	ME	B3MX55_DROAN GF14448 (Calcium-binding protein; calcium ion binding)	Score = 166 bits (421), Expect(2) = 7e-050		calcium ion binding		Score = 941 bits (509), Expect = 0.0
mapped-read 18903_PP1
mapped-read 19028_PP1
mapped-read 19042_PP2
mapped-read 1916_SS1	F1UMNMG01B83GT	Length=512	TR	ATP synthase subunit alpha (ATP hydrolysis and synthesis coupled proton transport)	Score = 263 bits (671), Expect(2) = 1e-068	ATP hydrolysis coupled proton transport; ATP synthesis coupled proton transport	proton-transporting ATPase activity, rotational mechanism; hydrogen ion transporting ATP synthase activity, rotational mechanism; ATP binding	proton-transporting ATP synthase complex, catalytic core F(1)	Score = 852 bits (461), Expect = 0.0
mapped-read 19217_SS2	F1UMNMG02D2NLR	Length=482	ME	Alanyl-tRNA synthetase	Score = 220 bits (561), Expect(2) = 9e-065	alanyl-tRNA aminoacylation	ATP binding; alanine-tRNA ligase activity; nucleic acid binding	cytoplasm
mapped-read 19222_SS1
mapped-read 19293_PP1
mapped-read 19345_PP1
mapped-read 19454_PP1
mapped-read 1948_PP1	F1UMNMG03HAAHA	Length=523	OT	Putative uncharacterized protein (Contains 1 reverse transcriptase domain; DNA integration; RNA-dependent DNA replication)	Score = 97.8 bits (242), Expect = 8e-019	DNA integration; RNA-dependent DNA replication	RNA binding; RNA-directed DNA polymerase activity		Score = 270 bits (146), Expect = 4e-069
mapped-read 19513_SS2
mapped-read 19515_PP1
mapped-read 19533_PP2
mapped-read 19539_PP1
mapped-read 19595_PP1
mapped-read 19636_PP1
mapped-read 1964_SS2
mapped-read 19657_SS1
mapped-read 19668_PP2
mapped-read 1967_PP1
mapped-read 19679_PP1
mapped-read 19697_PP1
mapped-read 19724_SS1
mapped-read 19724_SS2
mapped-read 19739_PP1	F1UMNMG03F6W9V	Length=307	DE	Myocyte-specific enhancer factor 2d	Score = 79.7 bits (195), Expect(2) = 1e-013	mesoderm development; locomotor rhythm; anterior midgut development; regulation of transcription, DNA-dependent; heart development; regulation of striated muscle tissue development; muscle fiber development; skeletal muscle tissue development; ovarian follicle cell development; myoblast fusion; transcription from RNA polymerase II promoter;	DNA binding	nucleus
mapped-read 19763_SS1
mapped-read 19798_SS1
mapped-read 19810_SS2
mapped-read 19908_SS1	F1UMNMG01B0XAO	Length=533	ME	Putative uncharacterized protein (Zinc finger, C2H2-like; This entry represents the classical C2H2 zinc finger domain; Zinc finger (Znf) domains are now recognised to bind DNA, RNA, protein and/or lipid substrates)	Score = 54.3 bits (129), Expect(2) = 4e-007		zinc ion binding	intracellular	Score = 209 bits (113), Expect = 1e-050
mapped-read 19917_PP2	F1UMNMG04IN2LO	Length=481	ME	Hydroxymethylglutaryl-CoA synthase 1	Score = 159 bits (402), Expect = 2e-037	isoprenoid biosynthetic process	hydroxymethylglutaryl-CoA synthase activity
mapped-read 19981_PP1
mapped-read 20059_SS2
mapped-read 20171_PP1
mapped-read 20216_PP1
mapped-read 20250_PP2
mapped-read 20345_SS1
mapped-read 20345_SS2
mapped-read 20411_PP1	F1UMNMG03GWV99	Length=477	ME	B4M5P5_DROVI GJ10538 (protein deacetylation)	Score = 177 bits (450), Expect(2) = 1e-045	protein deacetylation	NAD+ binding; zinc ion binding		Score = 592 bits (320), Expect = 9e-166
mapped-read 20447_SS2
mapped-read 20522_SS1
mapped-read 20734_PP1
mapped-read 20806_PP1
mapped-read 20836_PP2	F1UMNMG04JF0HJ	Length=515	CY	Q7PXF5_ANOGA AGAP001381-PA (Laminin beta-2 chain; Laminins are the major noncollagenous components of basement membranes that mediate cell adhesion, growth migration, and differentiation)	Score = 94.4 bits (233), Expect(2) = 9e-033	regulation of cell migration; regulation of embryonic development; regulation of cell adhesion;	receptor binding; zinc ion binding;	laminin-1 complex; intracellular;	Score = 361 bits (195), Expect = 3e-096
mapped-read 2085_SS1
mapped-read 20903_PP1
mapped-read 20905_SS1	F1UMNMG01A7K9H	Length=502	ME	Phd finger protein (Zinc_finger_PHD-type_CS; this entry represents the PHD (homeodomain) zinc finger domain, which is a C4HC3 zinc-finger-like motif found in nuclear proteins thought to be involved in chromatin-mediated transcriptional regulation)	Score = 73.9 bits (180), Expect = 1e-011		zinc ion binding
mapped-read 20926_PP1
mapped-read 20964_SS2
mapped-read 20966_PP1
mapped-read 20967_PP1
mapped-read 21050_PP1
mapped-read 21135_SS1
mapped-read 21176_PP1
mapped-read 21255_SS1	F1UMNMG01CD8GK	Length=511	ME	Putative uncharacterized protein (Anoctamin; This family contains the anoctamin/TMEM16 proteins which are thought to be calcium-dependent chloride channel)	Score = 64.7 bits (156), Expect(4) = 1e-026				Score = 353 bits (191), Expect = 5e-094
mapped-read 21279_SS2
mapped-read 21297_PP1
mapped-read 21297_SS1	F1UMNMG01BFZX6	Length=538	ST	Cytochrome P450 likeTBP	Score = 82.4 bits (202), Expect = 3e-014				Score = 327 bits (177), Expect = 3e-086
mapped-read 21297_SS2	F1UMNMG02DO9D9	Length=541	ST	Putative senescence-associated protein	Score = 75.9 bits (185), Expect(2) = 1e-016				Score = 333 bits (180), Expect = 7e-088
mapped-read 21398_PP1	F1UMNMG03GZ0A6	Length=410	OT	Putative uncharacterized protein GLEAN_08496 (DNA integration, transposon polyprotein)	Score = 56.6 bits (135), Expect(2) = 8e-015	DNA integration	nucleic acid binding; zinc ion binding		Score = 241 bits (130), Expect = 2e-060
mapped-read 21398_PP2	F1UMNMG03GZ0A6	Length=410	OT	Putative uncharacterized protein GLEAN_08496 (DNA integration, transposon polyprotein)	Score = 56.6 bits (135), Expect(2) = 8e-015	DNA integration	nucleic acid binding; zinc ion binding		Score = 241 bits (130), Expect = 2e-060
mapped-read 21417_SS1	F1UMNMG01AONX6	Length=546	ME	Q7PYE7_ANOGA AGAP001903-PA (Mitochondrial malate dehydrogenase 2; cellular carbohydrate metabolic process)	Score = 182 bits (463), Expect = 2e-044	positive regulation of programmed cell death; malate metabolic process; tricarboxylic acid cycle; cellular carbohydrate metabolic process; salivary gland histolysis; pupal development; activation of caspase activity;	L-malate dehydrogenase activity; nucleotide binding	mitochondrial matrix; lipid particle;	Score = 872 bits (472), Expect = 0.0
mapped-read 21446_PP1	F1UMNMG03GVG7B	Length=306	ME	Ubiquinol-cytochrome c reductase complex core protein	Score = 76.3 bits (186), Expect = 2e-012	proteolysis	metalloendopeptidase activity; zinc ion binding		Score = 254 bits (137), Expect = 5e-064
mapped-read 21696_SS1
mapped-read 21710_SS2
mapped-read 21830_PP2
mapped-read 21928_PP1
mapped-read 21934_PP1
mapped-read 21934_SS1
mapped-read 21934_SS2
mapped-read 21966_PP1
mapped-read 21983_PP1	F1UMNMG03HCIGV	Length=526	OT	Putative uncharacterized protein (RRNA intron-encoded homing endonuclease)	Score = 84.0 bits (206), Expect = 1e-014				Score = 641 bits (347), Expect = 0.0
mapped-read 21991_SS1
mapped-read 22047_SS1
mapped-read 22354_SS1
mapped-read 22415_PP1
mapped-read 22415_SS1
mapped-read 22426_SS2
mapped-read 22600_PP1
mapped-read 22682_SS2
mapped-read 22698_SS1
mapped-read 22710_SS2
mapped-read 22778_SS2
mapped-read 22837_SS1
mapped-read 22853_SS1
mapped-read 22934_SS1	F1UMNMG01BJSE2	Length=458	ST	Putative uncharacterized protein (SH3 domain-binding protein 5 (SH3BP5); the SH3 domain-binding protein inhibits the auto and transphophorylation of BTK and acts as a negative regulator of BTK-related signalling in B cells; is involved in JNK cascade, a cascade of protein kinase activities, culminating in the phosphorylation and activation of a member of the JUN kinase subfamily of stress-activat…	Score = 84.0 bits (206), Expect(2) = 1e-024		SH3 domain binding;
mapped-read 23004_PP1
mapped-read 23004_SS1
mapped-read 23004_SS2
mapped-read 23188_SS1
mapped-read 23188_SS2
mapped-read 23283_PP1	F1UMNMG03HK7E9	Length=293	ME	Heterogeneous nuclear ribonucleoprotein	Score = 85.1 bits (209), Expect = 5e-015		nucleic acid binding; nucleotide binding	ribonucleoprotein complex
mapped-read 23288_SS1	F1UMNMG01BL95V	Length=469	ST	Beclin (autophagy, the process in which cells digest parts of their own cytoplasm; allows for both recycling of macromolecular constituents under conditions of cellular stress and remodeling the intracellular structure for cell differentiation)	Score = 169 bits (427), Expect = 3e-040	autophagy			Score = 673 bits (364), Expect = 0.0
mapped-read 23422_SS2
mapped-read 23452_SS1
mapped-read 23511_SS2	F1UMNMG02D65MY	Length=481	TR	Hydrogen-transporting ATP synthase, G-subunit; ATP synthesis coupled proton transport	Score = 121 bits (303), Expect = 6e-026	ATP synthesis coupled proton transport	mitochondrial proton-transporting ATP synthase complex, coupling factor F(o)	hydrogen ion transmembrane transporter activity	Score = 688 bits (372), Expect = 0.0
mapped-read 23521_SS1	F1UMNMG01BUNQJ	Length=506	ME	Transcription factor E2f, putative (DE2F) (transcription, DNA-dependent)	Score = 68.2 bits (165), Expect = 6e-010	transcription, DNA-dependent	DNA binding; sequence-specific DNA binding transcription factor activity	transcription factor complex	Score = 492 bits (266), Expect = 1e-135
mapped-read 23555_PP1
mapped-read 23694_PP1				insect 28S ribosomal RNA gene (mainly Lu. longipalpis)
mapped-read 23694_PP2				insect 28S ribosomal RNA gene (mainly Lu. longipalpis)
mapped-read 23694_SS1				insect 28S ribosomal RNA gene (mainly Lu. longipalpis)
mapped-read 23694_SS2				insect 28S ribosomal RNA gene (mainly Lu. longipalpis)
mapped-read 23754_PP1
mapped-read 23764_PP1
mapped-read 23764_SS1
mapped-read 23764_SS2
mapped-read 23771_PP1
mapped-read 2385_PP1
mapped-read 23853_SS2
mapped-read 240_PP1
mapped-read 24012_SS1
mapped-read 24062_SS2
mapped-read 2409_PP1
mapped-read 24106_PP1	F1UMNMG03G8DL6	Length=562	ME	Serine/threonine-protein kinase PLK4	Score = 89.4 bits (220), Expect = 3e-016		ATP binding; protein serine/threonine kinase activity; protein tyrosine kinase activity	centriole
mapped-read 24125_PP1	F1UMNMG03HHDV2	Length=486	MO	Myosin heavy chain, nonmuscle or smooth muscle; motor activity	Score = 194 bits (492), Expect = 7e-048		ATP binding; motor activity	myosin complex
mapped-read 24258_SS1	F1UMNMG01BZGBR	Length=490	ST	Serine-type protease inhibitor (proteolysis)	Score = 74.3 bits (181), Expect = 9e-012	proteolysis	peptidase activity
mapped-read 2427_PP1
mapped-read 24301_PP1
mapped-read 24422_SS1	F1UMNMG01AZIBO	Length=487	OT	Chorion peroxidase (response to oxidative stress)	Score = 160 bits (404), Expect = 1e-037	response to oxidative stress	heme binding; peroxidase activity		Score = 737 bits (399), Expect = 0.0
mapped-read 24426_SS1
mapped-read 24484_PP1
mapped-read 24492_PP1	F1UMNMG03GDALY	Length=475	MO	Pinin (pinin is known to localise at the desmosomes and is implicated in anchoring intermediate filaments to the desmosomal plaque)	Score = 82.4 bits (202), Expect = 3e-014				Score = 239 bits (129), Expect = 2e-059
mapped-read 24540_PP1
mapped-read 24571_SS1
mapped-read 2460_PP1
mapped-read 24625_PP1
mapped-read 24817_PP2	F1UMNMG04IP8GE	Length=409	TR	Voltage-gated sodium channel Nav1 alpha subunit	Score = 80.1 bits (196), Expect = 2e-013	sodium ion transmembrane transport	voltage-gated sodium channel activity	voltage-gated sodium channel complex
mapped-read 24880_PP2
mapped-read 24914_PP2
mapped-read 24926_PP1
mapped-read 24930_PP1
mapped-read 24935_SS1
mapped-read 24973_SS1
mapped-read 25012_SS2
mapped-read 25020_PP1
mapped-read 25022_SS2
mapped-read 25058_SS1
mapped-read 25058_SS2
mapped-read 25148_PP1	F1UMNMG03HMBTF	Length=446	TR	Putative uncharacterized protein (protein import into nucleus; nuclear pore)	Score = 106 bits (265), Expect = 2e-021	protein import into nucleus		nuclear pore	Score = 270 bits (146), Expect = 3e-069
mapped-read 25164_PP1
mapped-read 25375_SS2
mapped-read 2540_SS2
mapped-read 25445_SS1
mapped-read 25445_SS2
mapped-read 25449_SS1
mapped-read 25465_PP1
mapped-read 25465_SS2
mapped-read 25501_SS2	F1UMNMG02DY3AG	Length=494	CY	Kakapo (cell cycle arrest)	Score = 171 bits (434), Expect(2) = 2e-049	cell cycle arrest	calcium ion binding	cytoskeleton
mapped-read 25552_PP2
mapped-read 25553_SS2
mapped-read 25566_SS1	F1UMNMG01B4WQ2	Length=558	ME	Dihydrolipoyl dehydrogenase, belongs to the class-I pyridine nucleotide-disulfide oxidoreductase family (cell redox homeostasis)	Score = 216 bits (551), Expect = 1e-054	cell redox homeostasis	dihydrolipoyl dehydrogenase activity; flavin adenine dinucleotide binding	cytoplasm	Score = 900 bits (487), Expect = 0.0
mapped-read 25590_PP2
mapped-read 25609_SS1
mapped-read 25650_PP1
mapped-read 25655_PP1
mapped-read 25655_PP2	F1UMNMG04IDV9B	Length=443	ME	Q7PWC3_ANOGA AGAP009021-PA (Transmembrane_protein_65; unknown function)	Score = 71.6 bits (174), Expect = 6e-011
mapped-read 25834_PP1				insect 28S ribosomal RNA gene (mainly Lu. longipalpis)
mapped-read 25834_PP2				insect 28S ribosomal RNA gene (mainly Lu. longipalpis)
mapped-read 25834_SS1				insect 28S ribosomal RNA gene (mainly Lu. longipalpis)
mapped-read 25834_SS2				insect 28S ribosomal RNA gene (mainly Lu. longipalpis)
mapped-read 25874_PP2
mapped-read 25973_PP1
mapped-read 25986_SS1
mapped-read 26030_PP2
mapped-read 26050_PP1
mapped-read 26071_SS1
mapped-read 26149_PP1	F1UMNMG03HB7IO	Length=454	ME	Putative uncharacterized protein (folic acid-containing compound biosynthetic process)	Score = 124 bits (312), Expect = 6e-027	folic acid-containing compound biosynthetic process	5-formyltetrahydrofolate cyclo-ligase activity; ATP binding
mapped-read 26169_SS2	F1UMNMG02D7ICS	Length=497	ME	Glutamate synthase	Score = 86.7 bits (213), Expect(2) = 2e-025	glutamate biosynthetic process	FMN binding; flavin adenine dinucleotide binding; glutamate synthase (NADH) activity; iron ion binding; iron-sulfur cluster binding
mapped-read 26211_PP1
mapped-read 26288_PP1
mapped-read 26377_PP1
mapped-read 26378_PP2
mapped-read 26442_SS1
mapped-read 2647_SS1
mapped-read 26497_SS1
mapped-read 26544_SS1	F1UMNMG01BENHZ	Length=410	ST	Tep3 (negative regulation of endopeptidase activity)	Score = 123 bits (309), Expect = 1e-026	negative regulation of endopeptidase activity	endopeptidase inhibitor activity	extracellular space	Score = 586 bits (317), Expect = 3e-164
mapped-read 26556_PP1
mapped-read 26564_PP1
mapped-read 26564_SS2
mapped-read 26610_SS1
mapped-read 26611_SS1	F1UMNMG01APBDT	Length=500	ME	Q7QHI8_ANOGA AGAP011201-PA (TLC-dom; Transmembrane helix; Proteins containing this domain may possess multiple functions such as lipid trafficking, metabolism, or sensing)	Score = 65.5 bits (158), Expect(2) = 4e-021				Score = 795 bits (430), Expect = 0.0
mapped-read 26704_SS1
mapped-read 26705_PP1
mapped-read 26736_SS1
mapped-read 26764_SS1	F1UMNMG01A04BJ	Length=538	CY	Ras suppressor protein (This gene encodes a protein that is involved in the Ras signal transduction pathway, growth inhibition, and nerve-growth factor induced differentiation processes)	Score = 182 bits (463), Expect(3) = 3e-067				Score = 850 bits (460), Expect = 0.0
mapped-read 26773_PP1
mapped-read 26867_SS1	F1UMNMG01B1OLX	Length=495	OT	Hunchback (Znf_C2H2/integrase_DNA-bd; this entry represents the C2H2-type zinc finger domain, as well as the DNA-binding domain of certain integrases)	Score = 180 bits (456), Expect = 1e-043		nucleic acid binding; zinc ion binding	intracellular	Score = 582 bits (315), Expect = 5e-163
mapped-read 26899_PP1
mapped-read 27030_PP1
mapped-read 27030_PP2
mapped-read 27031_PP2
mapped-read 27059_SS2	F1UMNMG02DNUED	Length=484	ME	Glutamate semialdehyde dehydrogenase	Score = 259 bits (661), Expect = 2e-067	proline biosynthetic process	glutamate 5-kinase activity; glutamate-5-semialdehyde dehydrogenase activity	cytoplasm	Score = 856 bits (463), Expect = 0.0
mapped-read 27097_SS2
mapped-read 27098_SS1
mapped-read 27100_SS2
mapped-read 27281_SS1	F1UMNMG01B7VQJ	Length=501	CY	Chromodomain-helicase-DNA-binding protein 1; ATP-dependent helicase activity, DNA binding, ATP binding	Score = 138 bits (348), Expect = 4e-031		ATP binding; ATP-dependent helicase activity; DNA binding	nucleus
mapped-read 27335_PP1
mapped-read 27380_SS2
mapped-read 27434_PP1	F1UMNMG03GFWT5	Length=429	ME	Putative uncharacterized protein (Pentatricopeptide repeat domain 3; Most of PPR proteins have roles in mitochondria or plastid. Some of these proteins have been shown to play a role in post-transcriptional processes within organelles and they are thought to be sequence-specific RNA-binding proteins)	Score = 135 bits (339), Expect = 4e-030				Score = 268 bits (145), Expect = 9e-069
mapped-read 27435_PP2	F1UMNMG04IRNVE	Length=379	ST	Q7Q1I7_ANOGA AGAP009774-PA (the tripartite DENN domain is found in several proteins involved in Rab-mediated processes or regulation of MAPKs (Mitogen-activated preotein kinases) signaling pathways)	Score = 144 bits (362), Expect = 9e-033				Score = 337 bits (182), Expect = 3e-089
mapped-read 27608_PP1
mapped-read 27608_SS1
mapped-read 27608_SS2	F1UMNMG02EWPYJ	Length=419	ME	Putative uncharacterized protein (SRP-dependent cotranslational protein targeting to membrane)	Score = 74.3 bits (181), Expect = 9e-012	SRP-dependent cotranslational protein targeting to membrane	7S RNA binding	signal recognition particle	Score = 285 bits (154), Expect = 1e-073
mapped-read 27666_SS2	F1UMNMG02EDX32	Length=510	ME	3-hydroxyisobutyrate dehydrogenase	Score = 259 bits (663), Expect = 1e-067	pentose-phosphate shunt	coenzyme binding; nucleotide binding; phosphogluconate dehydrogenase (decarboxylating) activity		Score = 885 bits (479), Expect = 0.0
mapped-read 27672_PP1
mapped-read 27672_PP2
mapped-read 27721_PP1
mapped-read 27727_PP1
mapped-read 27738_PP2
mapped-read 27738_SS1
mapped-read 27781_SS1	F1UMNMG01ANXVR	Length=340	ME	Putative uncharacterized protein (COPII vesicle coating; the addition of COPII proteins and adaptor proteins to ER membranes during the formation of transport vesicles, forming a vesicle coat)	Score = 104 bits (260), Expect = 6e-021	COPII vesicle coating
mapped-read 27841_SS1
mapped-read 27859_PP1
mapped-read 27903_PP1				Lu. longipalpis 18S rRNA gene
mapped-read 27903_PP2				Lu. longipalpis 18S rRNA gene
mapped-read 27903_SS1				Lu. longipalpis 18S rRNA gene
mapped-read 27903_SS2				Lu. longipalpis 18S rRNA gene
mapped-read 27904_PP1				mostly insect 28S ribosomal RNA gene (mainly Phlebotomus duboscqi)
mapped-read 27904_PP2				mostly insect 28S ribosomal RNA gene (mainly Phlebotomus duboscqi)
mapped-read 27904_SS1				mostly insect 28S ribosomal RNA gene (mainly Phlebotomus duboscqi)
mapped-read 27904_SS2				mostly insect 28S ribosomal RNA gene (mainly Phlebotomus duboscqi)
mapped-read 27930_SS2
mapped-read 27951_PP1	F1UMNMG03FWTWU	Length=468	ST	Putative uncharacterized protein (belongs to the DNA mismatch repair MutS family)	Score = 233 bits (595), Expect = 8e-060	mismatch repair	ATP binding; mismatched DNA binding		Score = 532 bits (288), Expect = 6e-148
mapped-read 27957_SS2	F1UMNMG02EC8CO	Length=443	ST	Serine/threonine-protein kinase 40	Score = 100 bits (250), Expect = 9e-020		ATP binding; protein serine/threonine kinase activity		Score = 309 bits (167), Expect = 9e-081
mapped-read 27973_PP1
mapped-read 2800_SS1
mapped-read 28020_PP1
mapped-read 28022_PP1
mapped-read 28022_PP2
mapped-read 28022_SS2
mapped-read 28096_PP1
mapped-read 28160_PP1
mapped-read 28170_SS2
mapped-read 28177_SS1	F1UMNMG01BS7X2	Length=542	ME	Phosphorylase b kinase beta; glycogen metabolic process	Score = 125 bits (314), Expect = 4e-027	glycogen metabolic process	hydrolase activity, hydrolyzing O-glycosyl compounds		Score = 316 bits (171), Expect = 7e-083
mapped-read 28180_PP1
mapped-read 28276_PP1
mapped-read 28301_PP1
mapped-read 28363_PP1
mapped-read 28363_PP2
mapped-read 28381_SS1
mapped-read 28483_PP1
mapped-read 28533_PP2
mapped-read 28541_SS1	F1UMNMG01BM2MQ	Length=546	ME	Microsomal glutathione S-transferase-like, isoform B; MAPEG-like_dom; this domain is found in a widespread superfamily known as MAPEG (Membrane Associated Proteins in Eicosanoid and Glutathione metabolism)	Score = 109 bits (272), Expect = 3e-022				Score = 545 bits (295), Expect = 8e-152
mapped-read 28581_PP1
mapped-read 28581_SS1	F1UMNMG01CHSBJ	Length=444	ME	Purine biosynthesis protein 6, pur6 ('de novo' IMP biosynthetic process)	Score = 187 bits (475), Expect = 7e-046	de novo' IMP biosynthetic process	5-(carboxyamino)imidazole ribonucleotide mutase activity; ATP binding; phosphoribosylaminoimidazolesuccinocarboxamide synthase activity		Score = 623 bits (337), Expect = 3e-175
mapped-read 28582_PP1
mapped-read 28655_PP1	F1UMNMG03HAQOQ	Length=497	ME	Putative uncharacterized protein (contains 1 matrin-type zinc finger, nucleic acid binding, zinc ion binding)	Score = 86.3 bits (212), Expect = 2e-015		nucleic acid binding; zinc ion binding	nucleus
mapped-read 28677_SS1	F1UMNMG01BDORY	Length=509	ME	Fatty acid synthase S-acetyltransferase (biosynthetic process)	Score = 74.7 bits (182), Expect(2) = 1e-014	biosynthetic process	3-hydroxypalmitoyl-[acyl-carrier-protein] dehydratase activity; 3-oxoacyl-[acyl-carrier-protein] synthase activity; [acyl-carrier-protein] S-acetyltransferase activity; nucleotide binding; zinc ion binding		Score = 614 bits (332), Expect = 2e-172
mapped-read 28700_PP1
mapped-read 28700_PP2
mapped-read 28769_PP1
mapped-read 28800_SS2
mapped-read 28873_SS1
mapped-read 28934_SS1	F1UMNMG01CBR3L	Length=488	ME	Forkhead box, sub-group O, putative (transcription factor)	Score = 196 bits (497), Expect = 2e-048
mapped-read 28972_PP1
mapped-read 28972_SS2
mapped-read 29128_SS2
mapped-read 29129_SS2	F1UMNMG02DHXIL	Length=550	ME	Putative uncharacterized protein (contains 1 OTU domain)	Score = 58.9 bits (141), Expect = 5e-007		DNA binding; zinc ion binding
mapped-read 29248_SS1
mapped-read 2928_PP1
mapped-read 29322_SS1
mapped-read 29342_SS1	F1UMNMG01A75GZ	Length=331	ST	Retinoid-inducible serine carboxypeptidase (proteolysis)	Score = 134 bits (337), Expect = 7e-030	proteolysis	serine-type carboxypeptidase activity		Score = 424 bits (229), Expect = 2e-115
mapped-read 29416_PP1
mapped-read 29416_SS2
mapped-read 29430_SS1
mapped-read 29461_PP1
mapped-read 29461_SS2
mapped-read 29577_PP1
mapped-read 29644_PP1	F1UMNMG03G9H8E	Length=408	ME	Ribosomal protein L39, putative	Score = 92.4 bits (228), Expect = 3e-017	translation	structural constituent of ribosome	ribosome
mapped-read 29662_SS1
mapped-read 29662_SS2
mapped-read 2982_PP1
mapped-read 2982_SS2
mapped-read 29911_PP1
mapped-read 29928_SS2
mapped-read 2993_SS1
mapped-read 29936_SS1
mapped-read 29942_SS1
mapped-read 29982_PP1
mapped-read 30055_SS2
mapped-read 30122_SS2	F1UMNMG02ED8AE	Length=381	ST	Putative serine protease inhibitor 4	Score = 171 bits (433), Expect = 5e-041	proteolysis	peptidase activity; serine-type endopeptidase inhibitor activity		Score = 540 bits (292), Expect = 2e-150
mapped-read 30170_PP1
mapped-read 30273_PP1
mapped-read 30317_PP1	F1UMNMG03F26RG	Length=376	TR	B3NYY2_DROER GG15435 (transmembrane transport)	Score = 127 bits (318), Expect = 1e-027	transmembrane transport		integral to membrane	Score = 335 bits (181), Expect = 2e-088
mapped-read 30317_PP2	F1UMNMG03F26RG	Length=376	TR	B3NYY2_DROER GG15435 (transmembrane transport)	Score = 127 bits (318), Expect = 1e-027	transmembrane transport		integral to membrane	Score = 335 bits (181), Expect = 2e-088
mapped-read 30349_PP2
mapped-read 304_SS2
mapped-read 30485_PP1
mapped-read 30505_SS1
mapped-read 30589_PP1
mapped-read 30589_PP2
mapped-read 30589_SS1
mapped-read 30589_SS2
mapped-read 30603_PP1
mapped-read 30603_SS2
mapped-read 30649_SS2
mapped-read 30690_SS1	F1UMNMG01B6SRG	Length=504	ME	Elongation factor 1-alpha (protein biosynthesis)	Score = 195 bits (495), Expect = 3e-048	GTP catabolic process	GTP binding; GTPase activity; translation elongation factor activity	cytoplasm	Score = 843 bits (456), Expect = 0.0
mapped-read 30694_SS2	F1UMNMG02E4Z0I	Length=455	ME	Inositol 1,4,5-trisphosphate receptor	Score = 206 bits (524), Expect = 1e-051	inositol phosphate-mediated signaling	inositol 1,4,5-trisphosphate-sensitive calcium-release channel activity	endoplasmic reticulum; integral to membrane
mapped-read 30706_SS1
mapped-read 30802_PP1
mapped-read 30802_SS2
mapped-read 30839_SS1
mapped-read 30941_PP1
mapped-read 30941_PP2
mapped-read 30944_PP1
mapped-read 30955_SS2
mapped-read 30997_SS1
mapped-read 31004_SS1	F1UMNMG01BUSUW	Length=417	CY	Vacuolar protein sorting-associated protein (Vps13d); proteins in this entry may play a role in the control of protein cycling through the trans-Golgi network	Score = 122 bits (307), Expect = 2e-026	regulation of cellular process; transcription, DNA-dependent;		nucleus;
mapped-read 3102_PP1
mapped-read 31138_PP2
mapped-read 31202_PP1
mapped-read 31202_PP2
mapped-read 31202_SS1
mapped-read 31202_SS2
mapped-read 31216_PP2
mapped-read 31221_PP1	F1UMNMG03G7AQJ	Length=511	DE	Q9GQR5_DROME RH02809p (germ cell migration, intracellular signal transduction, nervous system development)	Score = 129 bits (323), Expect(2) = 4e-043	germ cell migration; intracellular signal transduction; nervous system development		microtubule associated complex	Score = 387 bits (209), Expect = 4e-104
mapped-read 31281_PP2
mapped-read 31297_SS2
mapped-read 31325_SS2	F1UMNMG02E2A28	Length=469	MO	Putative uncharacterized protein (actin cytoskeleton organization; contains 1 FH2 (formin homology 2) domain)	Score = 154 bits (390), Expect = 5e-036	actin cytoskeleton organization	binding
mapped-read 31375_SS2
mapped-read 31395_PP1
mapped-read 31471_PP1
mapped-read 31510_SS2
mapped-read 31597_PP1
mapped-read 31644_PP1
mapped-read 31712_PP1
mapped-read 32_PP1	F1UMNMG03GPAMH	Length=486	DE	Promyelocytic leukemia zinc finger protein	Score = 93.2 bits (230), Expect = 2e-017	anterior/posterior pattern specification; central nervous system development; embryonic hindlimb morphogenesis; embryonic pattern specification; male germ-line stem cell division; negative regulation of cell proliferation; negative regulation of transcription, DNA-dependent; positive regulation of apoptotic process; positive regulation of transcription, DNA-dependent	DNA binding; zinc ion binding	PML body; nuclear speck; transcriptional repressor complex	Score = 270 bits (146), Expect = 5e-069
mapped-read 32025_PP2
mapped-read 32046_PP1
mapped-read 32134_SS1	F1UMNMG01CDEYK	Length=497	MO	Myosin-VIIa	Score = 137 bits (345), Expect(2) = 5e-059		ATP binding; motor activity	myosin complex
mapped-read 32186_PP1
mapped-read 32328_PP1			MO	Muscle-specific actin 2			ATP binding	cytoplasm; cytoskeleton
mapped-read 32328_PP2			MO	Muscle-specific actin 2			ATP binding
mapped-read 32328_SS1			MO	Actin E2			ATP binding	cytoplasm; cytoskeleton
mapped-read 32328_SS2			MO	Actin E2; Actin C2; Actin A2; Beta-actin			ATP binding	cytoplasm; cytoskeleton
mapped-read 32330_PP2	F1UMNMG04JC85L	Length=381	MO	Cytoplasmic actin Cp-Ac445	Score = 96.3 bits (238), Expect(2) = 7e-026		ATP binding		Score = 403 bits (218), Expect = 3e-109
mapped-read 32330_SS2	F1UMNMG04JC85L	Length=381	MO	Cytoplasmic actin Cp-Ac445	Score = 96.3 bits (238), Expect(2) = 7e-026		ATP binding		Score = 403 bits (218), Expect = 3e-109
mapped-read 32354_SS2	F1UMNMG02DQFJL	Length=500	MO	Myosin heavy chain-like, isoform B	Score = 133 bits (335), Expect(2) = 1e-036		motor activity	myosin complex
mapped-read 32457_PP1
mapped-read 32516_SS2
mapped-read 32579_PP1
mapped-read 32681_PP1
mapped-read 32755_SS2
mapped-read 32828_PP1
mapped-read 32940_PP2
mapped-read 32940_SS1	F1UMNMG01B6WN7	Length=472	MO	Myosin heavy chain, isoform P	Score = 219 bits (559), Expect = 1e-055	ATP catabolic process	ATP binding; ATPase activity; motor activity	myosin filament	Score = 815 bits (441), Expect = 0.0
mapped-read 32940_SS2	F1UMNMG01B6WN7	Length=472	MO	Myosin heavy chain, isoform P	Score = 219 bits (559), Expect = 1e-055	ATP catabolic process	ATP binding; ATPase activity; motor activity	myosin filament	Score = 815 bits (441), Expect = 0.0
mapped-read 32974_PP1	F1UMNMG03HD397	Length=480	LP	Vitellogenin 1; Vitellogenin C2; Vitellogenin-A1; Vitellogenin 2a; Vitellogenin C; Vitellogenin 1b; Vitellogenin (Precursor)	Score = 147 bits (372), Expect = 6e-034		lipid transporter activity		Score = 839 bits (454), Expect = 0.0
mapped-read 32976_PP1	F1UMNMG03F8E5T	Length=523	ST	Dpr7, isoform D (sensory perception of chemical stimulus)	Score = 140 bits (353), Expect = 1e-031	sensory perception of chemical stimulus
mapped-read 32976_SS1	F1UMNMG03F8E5T	Length=523	ST	Dpr7, isoform D (sensory perception of chemical stimulus)	Score = 140 bits (353), Expect = 1e-031	sensory perception of chemical stimulus
mapped-read 32976_SS2	F1UMNMG03F8E5T	Length=523	ST	Dpr7, isoform D (sensory perception of chemical stimulus)	Score = 140 bits (353), Expect = 1e-031	sensory perception of chemical stimulus
mapped-read 33055_SS2	F1UMNMG02C909X	Length=380	ST	B4Q345_DROSI GD22681 (arsenite transport)	Score = 77.0 bits (188), Expect = 1e-012	arsenite transport	arsenite transmembrane transporter activity; citrate transmembrane transporter activity	integral to membrane
mapped-read 33111_PP1
mapped-read 33170_SS1	F1UMNMG01COLNC	Length=508	ME	Centrosomal protein of 164 kDa; Rsp5 or WWP domain; protein binding; It is frequently associated with other domains typical for proteins in signal transduction processes	Score = 63.9 bits (154), Expect = 1e-008
mapped-read 33264_SS1
mapped-read 33295_SS1	F1UMNMG01B7AXM	Length=511	ME	Serine/threonine-protein phosphatase 4 regulatory subunit	Score = 114 bits (286), Expect(2) = 9e-046				Score = 819 bits (443), Expect = 0.0
mapped-read 33446_PP1
mapped-read 3348_PP2	F1UMNMG04H9D51	Length=501	TR	B3LYF7_DROAN GF17667 (Contains 2 C2 domains; The C2 domain is a Ca2+-dependent membrane-targeting module found in many cellular proteins involved in signal transduction or membrane trafficking)	Score = 159 bits (402), Expect = 2e-037		transporter activity	membrane; synaptic vesicle
mapped-read 33530_SS2	F1UMNMG02DTGOM	Length=511	ME	Putative uncharacterized protein (Disulfide bond; EGF-like_dom)	Score = 192 bits (489), Expect(2) = 4e-062				Score = 760 bits (411), Expect = 0.0
mapped-read 33574_PP1
mapped-read 33574_SS2
mapped-read 33644_PP2
mapped-read 33652_PP1	F1UMNMG04JXKMX	Length=486	MO	Myosin heavy chain, nonmuscle or smooth muscle)	Score = 194 bits (494), Expect = 4e-048		ATP binding; motor activity	myosin complex
mapped-read 33652_PP2	F1UMNMG04JXKMX	Length=486	MO	Myosin heavy chain, nonmuscle or smooth muscle)	Score = 194 bits (494), Expect = 4e-048		ATP binding; motor activity	myosin complex
mapped-read 33797_PP1
mapped-read 33839_SS2
mapped-read 33875_PP1	F1UMNMG03HF9J8	Length=479	CY	Cyclin g	Score = 156 bits (395), Expect = 1e-036				Score = 671 bits (363), Expect = 0.0
mapped-read 33875_PP2	F1UMNMG03HF9J8	Length=479	CY	Cyclin g	Score = 156 bits (395), Expect = 1e-036				Score = 671 bits (363), Expect = 0.0
mapped-read 33875_SS1	F1UMNMG03HF9J8	Length=479	CY	Cyclin g	Score = 156 bits (395), Expect = 1e-036				Score = 671 bits (363), Expect = 0.0
mapped-read 33875_SS2	F1UMNMG03HF9J8	Length=479	CY	Cyclin g	Score = 156 bits (395), Expect = 1e-036				Score = 671 bits (363), Expect = 0.0
mapped-read 33917_PP1
mapped-read 33946_SS1
mapped-read 3395_PP1
mapped-read 33989_PP1
mapped-read 3400_PP1
mapped-read 3400_SS2
mapped-read 3422_SS1
mapped-read 3422_SS2
mapped-read 34440_PP1
mapped-read 34547_PP1
mapped-read 34558_PP1
mapped-read 34558_SS2
mapped-read 3457_PP1
mapped-read 34607_PP1
mapped-read 34624_SS2
mapped-read 34658_PP1
mapped-read 34681_PP1
mapped-read 34756_SS1
mapped-read 34788_PP1	F1UMNMG03GW23D	Length=453	ME	Neural stem cell-derived dendrite regulator	Score = 205 bits (522), Expect = 2e-051	lipid metabolic process	triglyceride lipase activity
mapped-read 34788_PP2
mapped-read 34793_PP1
mapped-read 34793_PP2
mapped-read 34793_SS1
mapped-read 34793_SS2
mapped-read 34887_PP1
mapped-read 34888_PP1
mapped-read 34911_SS1
mapped-read 34912_SS1	F1UMNMG01BKZGS	Length=564	OT	PC2-like prohormone convertase (Belongs to the peptidase S8 family; proteolysis; serine-type endopeptidase activity)	Score = 72.4 bits (176), Expect = 4e-011	proteolysis	serine-type endopeptidase activity
mapped-read 34935_SS1	F1UMNMG01BZT0I	Length=496	MO	Titin, putative (transferase; ATP binding; myosin light chain kinase activity)	Score = 214 bits (546), Expect = 4e-054		ATP binding; myosin light chain kinase activity
mapped-read 34935_SS2	F1UMNMG02E0LFA	Length=398	MO	Titin, putative (transferase; ATP binding; myosin light chain kinase activity)	Score = 154 bits (388), Expect = 8e-036		ATP binding; myosin light chain kinase activity
mapped-read 34993_SS1
mapped-read 35043_PP1
mapped-read 35043_SS2
mapped-read 35047_SS2
mapped-read 35048_PP1
mapped-read 35192_PP1
mapped-read 35212_SS1
mapped-read 35223_PP1
mapped-read 3525_SS1
mapped-read 35303_PP1
mapped-read 35303_SS2	F1UMNMG02EC1V9	Length=534	ME	Putative uncharacterized protein (TPR repeat; O-linked n-acetylglucosamine transferase, ogt)	Score = 107 bits (266), Expect = 1e-021				Score = 259 bits (140), Expect = 1e-065
mapped-read 35383_PP1
mapped-read 35384_PP2
mapped-read 35495_PP1	F1UMNMG03G49DI	Length=425	ME	Q2LZR5_DROPS GA11315 (oogenesis, protein acetyltransferase complex)	Score = 100 bits (248), Expect = 1e-019	metabolic process; oogenesis;	peptide alpha-N-acetyltransferase activity;		Score = 263 bits (142), Expect = 5e-067
mapped-read 35571_SS1	F1UMNMG01BH4H0	Length=454	MO	Uncharacterized protein (Nesprin-1 [nuclear envelope spectrin repeat]; Actin-binding)	Score = 65.9 bits (159), Expect(2) = 3e-018
mapped-read 35572_SS1	F1UMNMG01BCBB9	Length=465	MO	Uncharacterized protein (Nesprin-1 [nuclear envelope spectrin repeat]; Actin-binding)	Score = 195 bits (495), Expect = 3e-048
mapped-read 35622_SS1
mapped-read 3628_PP2
mapped-read 3734_PP1
mapped-read 3796_SS1
mapped-read 3834_SS1	F1UMNMG01AY8DM	Length=499	ST	ATP-binding cassette transporter	Score = 133 bits (335), Expect(3) = 4e-043	ATP catabolic process	ATP binding; ATPase activity, coupled to transmembrane movement of substances	integral to membrane
mapped-read 3860_PP1
mapped-read 3896_SS1	F1UMNMG01CNPWR	Length=467	TR	B4N5X0_DROWI (belongs to the sodium:neurotransmitter symporter (SNF) family)	Score = 183 bits (465), Expect(2) = 8e-051		neurotransmitter:sodium symporter activity	integral to membrane
mapped-read 392_PP1
mapped-read 3932_SS1
mapped-read 4021_PP2	F1UMNMG04JYYD4	Length=344	ME	Putative uncharacterized protein (contains 1 F-box domain; this structural motif is present in numerous proteins and serves as a link between a target protein and a ubiquitin-conjugating enzyme)	Score = 151 bits (382), Expect = 4e-035
mapped-read 4116_SS1
mapped-read 4155_PP1
mapped-read 4186_PP1
mapped-read 4238_PP2
mapped-read 4238_SS1
mapped-read 4366_PP1
mapped-read 4366_SS1
mapped-read 4383_PP1
mapped-read 4383_PP2
mapped-read 4383_SS1
mapped-read 4383_SS2
mapped-read 444_SS1	F1UMNMG01BUSKD	Length=517	ME	Glycogen synthase	Score = 202 bits (514), Expect(2) = 7e-072	glycogen biosynthetic process	glycogen (starch) synthase activity		Score = 483 bits (261), Expect = 6e-133
mapped-read 4537_SS1
mapped-read 46_PP1
mapped-read 4629_PP1
mapped-read 4629_PP2
mapped-read 4660_SS2
mapped-read 4725_SS2
mapped-read 4791_PP1
mapped-read 4795_PP1
mapped-read 482_PP1
mapped-read 4823_SS2
mapped-read 4850_PP1
mapped-read 4865_SS1
mapped-read 4873_SS2
mapped-read 4874_SS2
mapped-read 4933_PP1
mapped-read 4960_PP1
mapped-read 4960_SS1
mapped-read 5018_PP1
mapped-read 5018_SS1
mapped-read 5102_PP1
mapped-read 5109_SS1	F1UMNMG01COD2A	Length=535	ME	B4M8E2_DROVI GJ16794 (zinc ion binding)	Score = 83.6 bits (205), Expect(3) = 9e-021		zinc ion binding
mapped-read 5124_PP1
mapped-read 5162_PP1	F1UMNMG03GNMGF	Length=437	OT	Putative yellow related-protein (43 kDa salivary yellow-related protein SP04)	Score = 71.2 bits (173), Expect = 7e-011				Score = 294 bits (159), Expect = 2e-076
mapped-read 5182_PP2	F1UMNMG04II0FK	Length=513	ME	Glucose 1-dehydrogenase 2	Score = 167 bits (423), Expect = 7e-040	oxidation-reduction process	nucleotide binding; oxidoreductase activity; sterol binding		Score = 734 bits (397), Expect = 0.0
mapped-read 5231_PP1
mapped-read 5231_PP2	F1UMNMG01CHFR5	Length=516	LP	Putative uncharacterized protein (Apolipophorins; lipid transporter activity)	Score = 181 bits (460), Expect = 4e-044		lipid transporter activity		Score = 490 bits (265), Expect = 3e-135
mapped-read 5231_SS1	F1UMNMG01CHFR5	Length=516	LP	Putative uncharacterized protein (Apolipophorins; lipid transporter activity)	Score = 181 bits (460), Expect = 4e-044		lipid transporter activity		Score = 490 bits (265), Expect = 3e-135
mapped-read 5231_SS2	F1UMNMG01CHFR5	Length=516	LP	Putative uncharacterized protein (Apolipophorins; lipid transporter activity)	Score = 181 bits (460), Expect = 4e-044		lipid transporter activity		Score = 490 bits (265), Expect = 3e-135
mapped-read 5256_SS2
mapped-read 5373_PP1
mapped-read 5378_SS1
mapped-read 55_SS1
mapped-read 5506_SS2
mapped-read 5563_PP1
mapped-read 5650_SS1
mapped-read 5650_SS2
mapped-read 5701_SS2	F1UMNMG02DOLC9	Length=460	ME	Receptor protein-tyrosine phosphatase 10d	Score = 182 bits (461), Expect = 3e-044	peptidyl-tyrosine dephosphorylation	protein tyrosine phosphatase activity; receptor activity
mapped-read 5707_PP1
mapped-read 5707_SS1
mapped-read 5712_PP1
mapped-read 5727_SS2
mapped-read 5826_PP1	F1UMNMG03GOYGS	Length=375	ME	Putative uncharacterized protein (belongs to the asparaginase 1 family, cellular amino acid metabolic process)	Score = 107 bits (266), Expect = 1e-021	cellular amino acid metabolic process; protein glycosylation	asparaginase activity; oligosaccharyl transferase activity	membrane	Score = 318 bits (172), Expect = 1e-083
mapped-read 5826_SS1	F1UMNMG03GOYGS	Length=375	ME	Putative uncharacterized protein (belongs to the asparaginase 1 family, cellular amino acid metabolic process)	Score = 107 bits (266), Expect = 1e-021	cellular amino acid metabolic process; protein glycosylation	asparaginase activity; oligosaccharyl transferase activity	membrane	Score = 318 bits (172), Expect = 1e-083
mapped-read 5923_SS1
mapped-read 5929_PP1
mapped-read 5929_SS1
mapped-read 5929_SS2
mapped-read 5933_PP2
mapped-read 5937_PP2
mapped-read 6020_PP1
mapped-read 6021_PP1
mapped-read 6021_SS2
mapped-read 6087_SS2
mapped-read 6099_PP2	F1UMNMG04JVTPS	Length=320	MO	Putative uncharacterized protein (spectrin beta chain; contains 1 PH domain; phospholipid binding)	Score = 135 bits (341), Expect(2) = 1e-037		phospholipid binding
mapped-read 6260_PP2	F1UMNMG01ATCQS	Length=561	ST	Breast cancer type 2 susceptibility protein brca2, putative; double-strand break repair via homologous recombination; regulation of S phase of mitotic cell cycle	Score = 129 bits (324), Expect = 3e-028	double-strand break repair via homologous recombination; regulation of S phase of mitotic cell cycle	single-stranded DNA binding	nucleus
mapped-read 6260_SS1	F1UMNMG01ATCQS	Length=561	ST	Breast cancer type 2 susceptibility protein brca2, putative; double-strand break repair via homologous recombination; regulation of S phase of mitotic cell cycle	Score = 129 bits (324), Expect = 3e-028	double-strand break repair via homologous recombination; regulation of S phase of mitotic cell cycle	single-stranded DNA binding	nucleus
mapped-read 638_SS1
mapped-read 638_SS2
mapped-read 6430_SS2	F1UMNMG02E0HGZ	Length=489	TR	B4NL26_DROWI GK14023 (cation:chloride symporter activity)	Score = 186 bits (473), Expect(2) = 5e-051		cation:chloride symporter activity	integral to membrane
mapped-read 6465_PP1	F1UMNMG03HOU6C	Length=473	ME	Putative uncharacterized protein (transferase activity, transferring glycosyl groups)	Score = 64.3 bits (155), Expect(2) = 7e-009		transferase activity, transferring glycosyl groups		Score = 366 bits (198), Expect = 5e-098
mapped-read 6479_PP1
mapped-read 6481_SS1
mapped-read 6488_PP1	F1UMNMG03GTLIV	Length=493	ME	Q7QEH7_ANOGA AGAP000646-PA (Contains 1 basic helix-loop-helix (bHLH) domain)	Score = 74.7 bits (182), Expect = 7e-012				Score = 749 bits (405), Expect = 0.0
mapped-read 6546_PP1
mapped-read 6552_SS1	F1UMNMG01CNGQ6	Length=575	OT	Q291L7_DROPS GA21076 (CWC16; eukaryotic proteins with undetermined function belonging to the CWC16 family)	Score = 130 bits (326), Expect = 2e-028				Score = 313 bits (169), Expect = 9e-082
mapped-read 6640_SS1
mapped-read 6659_PP1	F1UMNMG03FS07A	Length=497	ST	Uncharacterized protein (Multidrug resistance protein-like protein 49)	Score = 129 bits (325), Expect(2) = 4e-039	ATP catabolic process	ATP binding; ATPase activity, coupled to transmembrane movement of substances	integral to membrane
mapped-read 6691_SS2
mapped-read 6702_SS1
mapped-read 6706_PP1
mapped-read 6920_SS1
mapped-read 7001_PP1	F1UMNMG03GLPV8	Length=506	ME	Putative uncharacterized protein (PLipase_B-like)	Score = 191 bits (486), Expect = 4e-047				Score = 274 bits (148), Expect = 5e-070
mapped-read 7091_PP1	F1UMNMG03GXZCR	Length=518	LP	Oxysterol-binding protein (Lipid transport)	Score = 112 bits (279), Expect = 4e-023	lipid transport	phospholipid binding
mapped-read 7113_PP1
mapped-read 7114_SS1
mapped-read 7145_SS1
mapped-read 7246_PP2	F1UMNMG04JODKK	Length=502	OT	Q7PV78_ANOGA AGAP012058-PA (DUF862_euk; this domain consists of the N-terminal portion of several eukaryotic sequences, its function is unknown)	Score = 323 bits (828), Expect = 8e-087				Score = 878 bits (475), Expect = 0.0
mapped-read 7490_SS1
mapped-read 7523_SS2
mapped-read 757_PP2	F1UMNMG04IV21T	Length=359	ME	High density lipoprotein binding protein / vigilin	Score = 66.6 bits (161), Expect(2) = 2e-012		RNA binding		Score = 243 bits (131), Expect = 7e-061
mapped-read 7570_SS1
mapped-read 7732_PP1	F1UMNMG03GVFVR	Length=443	ST	Mixed lineage kinase (MAPK cascade)	Score = 84.7 bits (208), Expect = 6e-015	MAPK cascade; activation of MAPKK activity	ATP binding; MAP kinase kinase kinase activity; protein tyrosine kinase activity		Score = 270 bits (146), Expect = 3e-069
mapped-read 7774_SS1
mapped-read 7774_SS2
mapped-read 7805_SS2	F1UMNMG02EOXUZ	Length=570	ME	Short-chain dehydrogenase	Score = 57.8 bits (138), Expect(2) = 1e-009	oxidation-reduction process	nucleotide binding; oxidoreductase activity		Score = 298 bits (161), Expect = 3e-077
mapped-read 7838_SS1	F1UMNMG01BOQ4E	Length=527	ST	Putative uncharacterized protein (F-box only protein; protein ubiquitination)	Score = 195 bits (495), Expect(2) = 4e-066	protein ubiquitination	ubiquitin-protein ligase activity; zinc ion binding		Score = 531 bits (287), Expect = 2e-147
mapped-read 7944_PP2
mapped-read 7965_SS2	F1UMNMG02EGFFV	Length=500	ME	Plasma membrane calcium ATPase, isoform I	Score = 205 bits (522), Expect = 2e-051	ATP biosynthetic process; cellular calcium ion homeostasis	ATP binding; calcium-transporting ATPase activity; metal ion binding	integral to membrane
mapped-read 8031_SS2
mapped-read 8115_SS2
mapped-read 8136_PP1
mapped-read 8214_PP1
mapped-read 8216_PP1	F1UMNMG03G0FB6	Length=468	DE	B4NCY3_DROWI GK24998 (DNA binding, histone-lysine N-methyltransferase activity, zinc ion binding)	Score = 99.4 bits (246), Expect(2) = 4e-027	wing disc development; ecdysone receptor-mediated signaling pathway;	histone-lysine N-methyltransferase activity;	polytene chromosome interband; euchromatin; nucleus;	Score = 246 bits (133), Expect = 8e-062
mapped-read 832_PP1
mapped-read 832_SS2
mapped-read 8325_SS1	F1UMNMG01CH1SP	Length=481	ST	Uncharacterized protein (Multidrug resistance protein 2 [Atp-binding cassette protein c])	Score = 106 bits (265), Expect = 2e-021	ATP catabolic process; chloride transport	ATP binding; ATPase activity, coupled to transmembrane movement of substances; chloride channel activity	integral to membrane
mapped-read 8438_PP1
mapped-read 849_PP1
mapped-read 8505_SS1
mapped-read 8506_SS1	F1UMNMG01CIMU6	Length=418	CY	Domino (ATP binding; DNA binding; helicase activity)	Score = 102 bits (253), Expect = 4e-020		ATP binding; DNA binding; helicase activity
mapped-read 8522_SS1
mapped-read 8611_PP1
mapped-read 8642_PP1	F1UMNMG03HCELP	Length=516	ME	Uncharacterized protein (regulation of transcription, DNA-dependent)	Score = 108 bits (270), Expect = 4e-022	regulation of transcription, DNA-dependent	nucleic acid binding; zinc ion binding	intracellular
mapped-read 8653_PP1
mapped-read 8660_PP1	F1UMNMG03GYRCE	Length=512	ME	F5HML2_ANOGA AGAP013288-PA (RNA polymerase II-associated protein 1 [RPAP1])	Score = 164 bits (416), Expect = 5e-039				Score = 235 bits (127), Expect = 2e-058
mapped-read 8691_PP2
mapped-read 870_SS1
mapped-read 8724_SS2	F1UMNMG02D28GI	Length=523	ME	Q7QJS0_ANOGA AGAP007631-PA (belongs to the adenylyl cyclase class-4/guanylyl cyclase family; cyclic nucleotide biosynthetic process)	Score = 81.3 bits (199), Expect = 7e-014	cyclic nucleotide biosynthetic process; intracellular signal transduction	nucleotide binding; phosphorus-oxygen lyase activity	intracellular
mapped-read 8765_PP1	F1UMNMG03F3U7A	Length=498	CY	B4K7P8_DROMO GI10524 (Wnt receptor signaling pathway, molecular signals initiated by binding of a Wnt protein to a frizzled family receptor on the surface of the target cell and ending with a change in cell state)	Score = 68.9 bits (167), Expect = 4e-010	Wnt receptor signaling pathway	binding		Score = 433 bits (234), Expect = 3e-118
mapped-read 8794_PP1
mapped-read 8844_PP1
mapped-read 8847_SS1
mapped-read 8847_SS2	F1UMNMG02EYPFZ	Length=264	ST	B4MYK9_DROWI GK22061 (chitin metabolic process; S-antigen protein)	Score = 63.2 bits (152), Expect(2) = 6e-009
mapped-read 8894_SS2
mapped-read 8919_PP2
mapped-read 8996_SS1	F1UMNMG01A5DCE	Length=498	ME	Seryl-tRNA synthetase; seryl-tRNA aminoacylation	Score = 132 bits (333), Expect(2) = 3e-049	seryl-tRNA aminoacylation	ATP binding; serine-tRNA ligase activity	cytoplasm	Score = 791 bits (428), Expect = 0.0
mapped-read 9016_SS2
mapped-read 9115_SS2
mapped-read 9136_SS2	F1UMNMG02C9LCM	Length=360	ME	Q7QAQ8_ANOGA AGAP003579-PA (homophilic cell adhesion)	Score = 139 bits (349), Expect = 3e-031	homophilic cell adhesion	calcium ion binding	integral to membrane; plasma membrane
mapped-read 9179_SS1	F1UMNMG01CO03Z	Length=573	DE	Bicaudal C, isoform B; Contains 2 KH domains; the KH domain binds RNA and can function in RNA recognition	Score = 77.8 bits (190), Expect = 1e-012	ovarian follicle cell migration; negative regulation of oskar mRNA translation; microtubule cytoskeleton organization; actin cytoskeleton organization; mitosis;	mRNA binding; protein binding;
mapped-read 9187_SS1
mapped-read 9190_SS1
mapped-read 9281_PP1				insect 28S ribosomal RNA gene (mainly Lu. longipalpis)
mapped-read 9281_PP2				insect 28S ribosomal RNA gene (mainly Lu. longipalpis)
mapped-read 9281_SS1				insect 28S ribosomal RNA gene (mainly Lu. longipalpis)
mapped-read 9281_SS2				insect 28S ribosomal RNA gene (mainly Lu. longipalpis)
mapped-read 9310_PP1
mapped-read 9365_SS1
mapped-read 9466_SS2	F1UMNMG02ETV37	Length=447	ME	Putative uncharacterized protein (dopamine beta-monooxygenase activity)	Score = 113 bits (282), Expect = 2e-023
mapped-read 9695_SS1	F1UMNMG01AXEGR	Length=489	DE	Bicaudal-D_microtubule-assoc; BicD proteins are involved in dynein-mediated minus end-directed transport from the Golgi apparatus to the endoplasmic reticulum	Score = 122 bits (305), Expect(2) = 2e-031	germarium-derived oocyte fate determination; oocyte anterior/posterior axis specification; oocyte microtubule cytoskeleton polarization; germarium-derived female germ-line cyst formation; intracellular mRNA localization; oocyte nucleus migration during oocyte axis specification; mRNA transport;	mRNA binding; dynein binding;	Golgi apparatus;
mapped-read 9707_SS2
mapped-read 9725_SS2
mapped-read 9741_SS2
mapped-read 9755_SS1
mapped-read 9791_PP1	F1UMNMG03FU6GW	Length=512	TR	Sodium/solute symporter	Score = 223 bits (569), Expect = 9e-057	transmembrane transport	transporter activity	integral to membrane
mapped-read 9798_PP1	F1UMNMG03GMF9I	Length=503	ME	3-oxoacyl-[acyl-carrier-protein] reductase; NADP+-dependent farnesol dehydrogenase; Q5TRM2_ANOGA AGAP005501-PA (Belongs to the short-chain dehydrogenases/reductases (SDR) family	Score = 124 bits (310), Expect(2) = 4e-039	oxidation-reduction process	nucleotide binding; oxidoreductase activity; farnesol dehydrogenase activity; nucleotide binding;		Score = 335 bits (181), Expect = 1e-088
mapped-read 9807_PP1
mapped-read 9807_PP2
mapped-read 9837_SS2
mapped-read 9840_PP1	F1UMNMG03GJO1P	Length=416	ME	Pyrroline-5-carboxylate reductase	Score = 61.6 bits (148), Expect(2) = 3e-019	proline biosynthetic process	nucleotide binding; pyrroline-5-carboxylate reductase activity
mapped-read 9858_PP1
mapped-read 987_SS2
mapped-read 9943_SS2
mapped-read 9953_PP1
