# Supplementary material for: First Comparative Transcriptomic Analysis of Wild Adult Male and Female Lutzomyia longipalpis, Vector of Visceral Leishmaniasis
Source: PLoS One. 2013 Mar 12;8(3):e58645. doi: 10.1371/journal.pone.0058645 (PMC3595279; doi:10.1371/journal.pone.0058645)
Supplement: Table S2 — SS1_Llon_contigs. First sheet (SS1 annotated Llon_contigs): This table lists the Llon_contigs identified in SS1 (EVL females) that were partially annotated by in silico sequence analysis of the corresponding mapped-reads. The information provided for each Llon_contig includes: Llon_contig number; description of the best BLASTX hit against DB:uniprotKB; and GO annotation including biological process, molecular function and cellular component. BLASTN hits against DB:nt16S are only shown for those Llon_contigs whose corresponding mapped-reads overall showed homology to insect rDNA. Second sheet (Total SS1 Llon_contigs): This table lists the totality of the Llon_contigs identified in SS1 (EVL females), with or without partial in silico annotation. The information provided for each Llon_contig includes: Llon_contig number; description of the best BLASTX hit against DB:uniprotKB, when applicable; and GO annotation including biological process, molecular function and cellular component, when applicable. BLASTN hits against DB:nt16S are only shown for those Llon_contigs whose corresponding mapped-reads overall showed homology to insect rDNA. (XLS) [file pone.0058645.s002.xls]

## Sheet: SS1 annotated Llon_contigs
Llon_contigs which mapped-reads showed homology to	Blastx hit (DB:UniprotKB)	Biological process	Molecular function	Cellular component
Llon_contig 10107	tr|Q17FJ9|Q17FJ9_AEDAE Putative uncharacterized protein (putative salivary mucin; chitin metabolic process; chitin binding) OS=Aedes aegypti GN=AAEL003368 PE=4 SV=1Length=541
Llon_contig 10109	tr|B4NFV5|B4NFV5_DROWI GK22457 (Contains 1 RING-type zinc finger; zinc ion binding; The function of this domain is not yet known but it could be involved in protein-protein interaction and be important for the assembly or activity of multicomponent complexes involved in transcriptional activation or repression) OS=Drosophila willistoni GN=GK22457 PE=4 SV=1Length=1120		zinc ion binding	intracellular
Llon_contig 10948	tr|Q17IP0|Q17IP0_AEDAE Ctl2 (Fragment) Belongs to the CTL (choline transporter-like) family; family of proteins probably involved in transport through the plasma membrane OS=Aedes aegypti GN=AAEL002280 PE=4 SV=1Length=700			integral to membrane
Llon_contig 12069	tr|Q16TW3|Q16TW3_AEDAE Putative uncharacterized protein (Maternal protein exuperantia; Ensures the proper localization of the mRNA of the bicoid gene to the anterior regions of the oocyte thus playing a fundamental role in the establishment of the polarity of the oocyte. May bind the bcd mRNA; multicellular organismal development) OS=Aedes aegypti GN=AAEL010097 PE=4 SV=1Length=599
Llon_contig 1207	tr|B4H5Z4|B4H5Z4_DROPE GL24674 (nucleic acid binding, zinc ion binding) OS=Drosophila persimilis GN=GL24674 PE=4 SV=1Length=987		nucleic acid binding; zinc ion binding	intracellular
Llon_contig 13044	tr|B0WLA2|B0WLA2_CULQU Exocyst complex component 3 (Sec6 is a component of the multiprotein exocyst complex. Exocyst proteins localise to regions of active exocytosis in an F-actin-dependent and exocytosis- independent manner) OS=Culex quinquefasciatus GN=CpipJ_CPIJ007822 PE=4 SV=1Length=717
Llon_contig 13552	tr|E3X463|E3X463_ANODA Putative uncharacterized protein (Putative fatty acid synthase S-acetyltransferase; biosynthetic process) OS=Anopheles darlingi GN=AND_13167 PE=4 SV=1Length=1517	biosynthetic process	3-hydroxypalmitoyl-[acyl-carrier-protein] dehydratase activity; 3-oxoacyl-[acyl-carrier-protein] synthase activity; [acyl-carrier-protein] S-acetyltransferase activity; nucleotide binding; zinc ion binding
Llon_contig 13649	tr|B0WP74|B0WP74_CULQU Putative uncharacterized protein (Myosin-rhogap protein; intracellular signal transduction) OS=Culex quinquefasciatus GN=CpipJ_CPIJ008896 PE=4 SV=1Length=1030	intracellular signal transduction	motor activity; ATP binding; metal ion binding	myosin complex
Llon_contig 13812	NP_001246559.1 sallimus, isoform L [Drosophila melanogaster]; tr|B4N317|B4N317_DROWI GK12606 (Ig_I-set; Ig-like domains are involved in a variety of functions, including cell-cell recognition, cell-surface receptors, muscle structure and the immune system) OS=Drosophila willistoni GN=GK12606 PE=4 SV=1Length=2718
Llon_contig 14207	tr|H9JGA4|H9JGA4_BOMMO Uncharacterized protein (belongs to the heat shock protein 70 family) OS=Bombyx mori PE=4 SV=1Length=908		ATP binding
Llon_contig 15118	tr|E9HM72|E9HM72_DAPPU CTR1, high-affinity copper uptake protein 1, copper transporter 1, solute carrier family 31 member 1 OS=Daphnia pulex GN=CTR1 PE=4 SV=1Length=171		copper ion transmembrane transporter activity	integral to membrane
Llon_contig 1520	tr|B0W5T7|B0W5T7_CULQU E3 ubiquitin-protein ligase HECTD1 (ubiquitin-protein ligase activity; metal ion binding) OS=Culex quinquefasciatus GN=CpipJ_CPIJ002462 PE=4 SV=1Length=2813		ubiquitin-protein ligase activity; metal ion binding	intracellular
Llon_contig 16168	tr|B5DKT1|B5DKT1_DROPS GA22778 (Znf_RING; zinc ion binding; E3 ubiquitin-protein ligase activity is intrinsic to the RING domain of c-Cbl and is likely to be a general function of this domain; Various RING fingers exhibit binding activity towards E2 ubiquitin-conjugating enzymes) OS=Drosophila pseudoobscura pseudoobscura GN=GA22778 PE=4 SV=1Length=1611		zinc ion binding
Llon_contig 17546	tr|Q7PMK0|Q7PMK0_ANOGA AGAP010767-PA (Fragment) (intracellular signal transduction; regulation of Rho protein signal transduction; termination of G-protein coupled receptor signaling pathway; The members of the Rho GTPase family have been shown to regulate many aspects of intracellular actin dynamics, have been described as "molecular switches" and play a role in cell proliferation, apoptosis, ge…	intracellular signal transduction; regulation of Rho protein signal transduction; termination of G-protein coupled receptor signaling pathway	Rho guanyl-nucleotide exchange factor activity; metal ion binding; phospholipid binding	cytoplasm
Llon_contig 17549	tr|Q1HQV5|Q1HQV5_AEDAE Mitochondrial aldehyde dehydrogenase (oxidoreductase activity, acting on the aldehyde or oxo group of donors, NAD or NADP as acceptor) OS=Aedes aegypti PE=2 SV=1Length=516		oxidoreductase activity, acting on the aldehyde or oxo group of donors, NAD or NADP as acceptor
Llon_contig 17575	tr|D3TLF2|D3TLF2_GLOMM Adenosine monophosphate deaminase OS=Glossina morsitans morsitans PE=2 SV=1Length=774	IMP biosynthetic process	AMP deaminase activity
Llon_contig 17585	tr|Q7PS03|Q7PS03_ANOGA AGAP000579-PA (cholesterol transport) OS=Anopheles gambiae GN=AgaP_AGAP000579 PE=4 SV=5Length=1279	cholesterol transport	hedgehog receptor activity	integral to membrane
Llon_contig 17984	tr|A7UU65|A7UU65_ANOGA AGAP006260-PD (Z band alternatively spliced PDZ-motif protein 66, isoform I; mesoderm development) OS=Anopheles gambiae GN=AGAP006260 PE=4 SV=1Length=243
Llon_contig 1916	tr|F1NGA2|F1NGA2_CHICK ATP synthase subunit alpha (Fragment) (ATP hydrolysis and synthesis coupled proton transport) OS=Gallus gallus GN=ATP5A1 PE=3 SV=1Length=555	ATP hydrolysis coupled proton transport; ATP synthesis coupled proton transport	proton-transporting ATPase activity, rotational mechanism; hydrogen ion transporting ATP synthase activity, rotational mechanism; ATP binding	proton-transporting ATP synthase complex, catalytic core F(1)
Llon_contig 19908	tr|Q17F89|Q17F89_AEDAE Putative uncharacterized protein (Fragment) (Zinc finger, C2H2-like; This entry represents the classical C2H2 zinc finger domain; Zinc finger (Znf) domains are now recognised to bind DNA, RNA, protein and/or lipid substrates) OS=Aedes aegypti GN=AAEL003489 PE=4 SV=1Length=781		zinc ion binding	intracellular
Llon_contig 20905	tr|Q0IFH5|Q0IFH5_AEDAE Phd finger protein (Zinc_finger_PHD-type_CS; this entry represents the PHD (homeodomain) zinc finger domain, which is a C4HC3 zinc-finger-like motif found in nuclear proteins thought to be involved in chromatin-mediated transcriptional regulation) OS=Aedes aegypti GN=AAEL004834 PE=4 SV=1Length=2274		zinc ion binding
Llon_contig 21255	tr|Q16MH2|Q16MH2_AEDAE Putative uncharacterized protein (Anoctamin; This family contains the anoctamin/TMEM16 proteins which are thought to be calcium-dependent chloride channel) OS=Aedes aegypti GN=AAEL012293 PE=4 SV=1Length=863
Llon_contig 21297	tr|G7K0E9|G7K0E9_MEDTR Cytochrome P450 likeTBP OS=Medicago truncatula GN=MTR_5g051190 PE=4 SV=1Length=656
Llon_contig 21417	tr|E3WVT8|E3WVT8_ANODA Putative uncharacterized protein (malate dehydrogenase 2; cellular carbohydrate metabolic process) OS=Anopheles darlingi GN=AND_07877 PE=3 SV=1Length=1337	carbohydrate metabolic process; malate metabolic process	L-malate dehydrogenase activity; nucleic acid binding; nucleotide binding; zinc ion binding	intracellular
Llon_contig 22934	tr|E3WN74|E3WN74_ANODA Putative uncharacterized protein (SH3 domain-binding protein 5 (SH3BP5); the SH3 domain-binding protein inhibits the auto and transphophorylation of BTK and acts as a negative regulator of BTK-related signalling in B cells; is involved in JNK cascade, a cascade of protein kinase activities, culminating in the phosphorylation and activation of a member of the JUN kinase subf…
Llon_contig 23288	tr|Q16T27|Q16T27_AEDAE Beclin (autophagy, the process in which cells digest parts of their own cytoplasm; allows for both recycling of macromolecular constituents under conditions of cellular stress and remodeling the intracellular structure for cell differentiation) OS=Aedes aegypti GN=AAEL010427 PE=4 SV=1Length=426	autophagy
Llon_contig 23521	tr|Q16KZ7|Q16KZ7_AEDAE Transcription factor E2f, putative (DE2F) (transcription, DNA-dependent) OS=Aedes aegypti GN=AAEL012817 PE=3 SV=1Length=662	transcription, DNA-dependent	DNA binding; sequence-specific DNA binding transcription factor activity	transcription factor complex
Llon_contig 24258	tr|B0W015|B0W015_CULQU Serine-type protease inhibitor (proteolysis) OS=Culex quinquefasciatus GN=CpipJ_CPIJ000379 PE=4 SV=1Length=1032	proteolysis	peptidase activity
Llon_contig 24422	tr|B0W404|B0W404_CULQU Chorion peroxidase (response to oxidative stress) OS=Culex quinquefasciatus GN=CpipJ_CPIJ001764 PE=4 SV=1Length=685	response to oxidative stress	heme binding; peroxidase activity
Llon_contig 25566	tr|B4PJH9|B4PJH9_DROYA Dihydrolipoyl dehydrogenase, belongs to the class-I pyridine nucleotide-disulfide oxidoreductase family (cell redox homeostasis) OS=Drosophila yakuba GN=GE19931 PE=3 SV=1Length=504	cell redox homeostasis	dihydrolipoyl dehydrogenase activity; flavin adenine dinucleotide binding	cytoplasm
Llon_contig 26544	tr|Q16YC2|Q16YC2_AEDAE Tep3 (negative regulation of endopeptidase activity) OS=Aedes aegypti GN=AAEL008607 PE=4 SV=1Length=1451	negative regulation of endopeptidase activity	endopeptidase inhibitor activity	extracellular space
Llon_contig 26611	tr|Q7QHI8|Q7QHI8_ANOGA AGAP011201-PA (Fragment) (TLC-dom; Transmembrane helix; Proteins containing this domain may possess multiple functions such as lipid trafficking, metabolism, or sensing) OS=Anopheles gambiae GN=AGAP011201 PE=4 SV=4Length=113
Llon_contig 26764	tr|D3TMM8|D3TMM8_GLOMM Ras suppressor protein (This gene encodes a protein that is involved in the Ras signal transduction pathway, growth inhibition, and nerve-growth factor induced differentiation processes) OS=Glossina morsitans morsitans PE=2 SV=1Length=289
Llon_contig 26867	tr|G8FU55|G8FU55_APIME Hunchback (Znf_C2H2/integrase_DNA-bd; this entry represents the C2H2-type zinc finger domain [11], as well as the DNA-binding domain of certain integrases) OS=Apis mellifera GN=hb PE=2 SV=1Length=646		nucleic acid binding; zinc ion binding	intracellular
Llon_contig 27281	tr|Q7Q8C2|Q7Q8C2_ANOGA AGAP008698-PA (Fragment) (Chromodomain-helicase-DNA-binding protein 1; ATP-dependent helicase activity, DNA binding, ATP binding) OS=Anopheles gambiae GN=AGAP008698 PE=4 SV=4Length=2083		ATP binding; ATP-dependent helicase activity; DNA binding	nucleus
Llon_contig 27781	tr|Q16KT4|Q16KT4_AEDAE Putative uncharacterized protein (COPII vesicle coating; the addition of COPII proteins and adaptor proteins to ER membranes during the formation of transport vesicles, forming a vesicle coat) OS=Aedes aegypti GN=AAEL012880 PE=4 SV=1Length=802	COPII vesicle coating
Llon_contig 28177	tr|Q7PVH2|Q7PVH2_ANOGA AGAP009278-PA (Phosphorylase b kinase beta; glycogen metabolic process) OS=Anopheles gambiae GN=AGAP009278 PE=4 SV=4Length=1065	glycogen metabolic process	hydrolase activity, hydrolyzing O-glycosyl compounds
Llon_contig 28541	tr|B3N0J2|B3N0J2_DROAN GF21709 (Microsomal glutathione S-transferase-like, isoform B; MAPEG-like_dom; This domain is found in a widespread superfamily known as MAPEG (Membrane Associated Proteins in Eicosanoid and Glutathione metabolism) OS=Drosophila ananassae GN=GF21709 PE=4 SV=1Length=195
Llon_contig 28581	tr|Q17F22|Q17F22_AEDAE Purine biosynthesis protein 6, pur6 ('de novo' IMP biosynthetic process) OS=Aedes aegypti GN=AAEL003606 PE=4 SV=1Length=427	de novo' IMP biosynthetic process	5-(carboxyamino)imidazole ribonucleotide mutase activity; ATP binding; phosphoribosylaminoimidazolesuccinocarboxamide synthase activity
Llon_contig 28677	tr|B0WEB3|B0WEB3_CULQU Fatty acid synthase S-acetyltransferase (biosynthetic process) OS=Culex quinquefasciatus GN=CpipJ_CPIJ005595 PE=4 SV=1Length=2419	biosynthetic process	3-hydroxypalmitoyl-[acyl-carrier-protein] dehydratase activity; 3-oxoacyl-[acyl-carrier-protein] synthase activity; [acyl-carrier-protein] S-acetyltransferase activity; nucleotide binding; zinc ion binding
Llon_contig 28934	tr|Q16KW5|Q16KW5_AEDAE Forkhead box, sub-group O, putative (transcription factor) OS=Aedes aegypti GN=AAEL012847 PE=4 SV=1Length=403
Llon_contig 29342	tr|B0W745|B0W745_CULQU Retinoid-inducible serine carboxypeptidase (proteolysis) OS=Culex quinquefasciatus GN=CpipJ_CPIJ002911 PE=4 SV=1Length=446	proteolysis	serine-type carboxypeptidase activity
Llon_contig 30690	tr|B4MYN1|B4MYN1_DROWI Elongation factor 1-alpha (Protein biosynthesis) OS=Drosophila willistoni GN=GK22048 PE=3 SV=1Length=463	GTP catabolic process	GTP binding; GTPase activity; translation elongation factor activity	cytoplasm
Llon_contig 31004	tr|Q171S2|Q171S2_AEDAE Vacuolar protein sorting-associated protein (Vps13d) (Fragment); Proteins in this entry may play a role in the control of protein cycling through the trans-Golgi network OS=Aedes aegypti GN=AAEL007551 PE=4 SV=1Length=3926	protein localization
Llon_contig 32134	tr|B0W4H2|B0W4H2_CULQU Myosin-VIIa OS=Culex quinquefasciatus GN=CpipJ_CPIJ001741 PE=4 SV=1Length=2076		ATP binding; motor activity	myosin complex
Llon_contig 32328	tr|Q9BIJ1|Q9BIJ1_DROVI Actin E2 OS=Drosophila virilis GN=ActE2 PE=3 SV=1Length=376		ATP binding	cytoplasm; cytoskeleton
Llon_contig 32940	tr|E1JHJ5|E1JHJ5_DROME Myosin heavy chain, isoform P OS=Drosophila melanogaster GN=Mhc PE=4 SV=1Length=1949	ATP catabolic process	ATP binding; ATPase activity; motor activity	myosin filament
Llon_contig 32976	tr|Q16UP6|Q16UP6_AEDAE Putative uncharacterized protein (Fragment) (Dpr7, isoform D; sensory perception of chemical stimulus) OS=Aedes aegypti GN=AAEL009841 PE=4 SV=1Length=200
Llon_contig 33170	tr|E2AL58|E2AL58_CAMFO Centrosomal protein of 164 kDa; Rsp5 or WWP domain; protein binding; It is frequently associated with other domains typical for proteins in signal transduction processes OS=Camponotus floridanus GN=EAG_04638 PE=4 SV=1Length=1335
Llon_contig 33295	tr|B4JYB4|B4JYB4_DROGR GH14264 (Serine/threonine-protein phosphatase 4 regulatory subunit) OS=Drosophila grimshawi GN=GH14264 PE=4 SV=1Length=1040
Llon_contig 33875	tr|Q17BQ6|Q17BQ6_AEDAE Cyclin g OS=Aedes aegypti GN=AAEL004865 PE=3 SV=1Length=476
Llon_contig 34912	tr|Q94977|Q94977_LUCCU PC2-like prohormone convertase (Belongs to the peptidase S8 family; proteolysis; serine-type endopeptidase activity) OS=Lucilia cuprina PE=2 SV=1Length=675	proteolysis	serine-type endopeptidase activity
Llon_contig 34935	tr|H9HCC6|H9HCC6_ATTCE Uncharacterized protein (Fragment) (protein serine/threonine kinase activity; ATP binding) OS=Atta cephalotes PE=4 SV=1Length=705
Llon_contig 35571	tr|H9HCJ2|H9HCJ2_ATTCE Uncharacterized protein (Nesprin-1 [nuclear envelope spectrin repeat]; Actin-binding) OS=Atta cephalotes PE=4 SV=1Length=7090
Llon_contig 35572	tr|H9HCJ2|H9HCJ2_ATTCE Uncharacterized protein (Nesprin-1 [nuclear envelope spectrin repeat]; Actin-binding) OS=Atta cephalotes PE=4 SV=1Length=7090
Llon_contig 3834	tr|Q178E8|Q178E8_AEDAE ATP-binding cassette transporter OS=Aedes aegypti GN=AAEL005929 PE=3 SV=1Length=1413	ATP catabolic process	ATP binding; ATPase activity, coupled to transmembrane movement of substances	integral to membrane
Llon_contig 3896	tr|B4N5X0|B4N5X0_DROWI Belongs to the sodium:neurotransmitter symporter (SNF) family; OS=Drosophila willistoni GN=GK17955 PE=3 SV=1Length=750		neurotransmitter:sodium symporter activity	integral to membrane
Llon_contig 444	tr|D0UR85|D0UR85_ISCVE Glycogen synthase (Fragment) OS=Ischnura verticalis PE=2 SV=1Length=303	glycogen biosynthetic process	glycogen (starch) synthase activity
Llon_contig 5109	tr|B4M8E2|B4M8E2_DROVI GJ16794 (zinc ion binding) OS=Drosophila virilis GN=GJ16794 PE=4 SV=1Length=5248		zinc ion binding
Llon_contig 5231	tr|Q16UB8|Q16UB8_AEDAE Putative uncharacterized protein (Apolipophorins; lipid transporter activity) OS=Aedes aegypti GN=AAEL009955 PE=4 SV=1Length=3321		lipid transporter activity
Llon_contig 5826	tr|B0WNG3|B0WNG3_CULQU Oligosaccharyl transferase (N-linked glycosylation is a ubiquitous protein modification, and is essential for viability in eukaryotic cells) OS=Culex quinquefasciatus GN=CpipJ_CPIJ008679 PE=4 SV=1Length=777	protein glycosylation	oligosaccharyl transferase activity	membrane
Llon_contig 6260	tr|E0W1Z3|E0W1Z3_PEDHC Breast cancer type 2 susceptibility protein brca2, putative; double-strand break repair via homologous recombination; regulation of S phase of mitotic cell cycle OS=Pediculus humanus subsp. corporis GN=Phum_PHUM580760 PE=4 SV=1Length=1405	double-strand break repair via homologous recombination; regulation of S phase of mitotic cell cycle	single-stranded DNA binding	nucleus
Llon_contig 6552	tr|Q291L7|Q291L7_DROPS GA21076 (CWC16; eukaryotic proteins with undetermined function belonging to the CWC16 family) OS=Drosophila pseudoobscura pseudoobscura GN=GA21076 PE=4 SV=2Length=319
Llon_contig 7838	tr|E3WM83|E3WM83_ANODA Putative uncharacterized protein (F-box only protein; protein ubiquitination) OS=Anopheles darlingi GN=AND_02054 PE=3 SV=1Length=1991	protein ubiquitination	ubiquitin-protein ligase activity; zinc ion binding
Llon_contig 8325	tr|H9IEF4|H9IEF4_ATTCE Uncharacterized protein (Multidrug resistance protein 2 [Atp-binding cassette protein c]) OS=Atta cephalotes PE=4 SV=1Length=1587	ATP catabolic process; chloride transport	ATP binding; ATPase activity, coupled to transmembrane movement of substances; chloride channel activity	integral to membrane
Llon_contig 8506	tr|B4P902|B4P902_DROYA Domino (ATP binding; DNA binding; helicase activity) OS=Drosophila yakuba GN=dom PE=4 SV=1Length=3195		ATP binding; DNA binding; helicase activity
Llon_contig 8996	tr|B4LT21|B4LT21_DROVI GJ10873 (Seryl-tRNA synthetase; seryl-tRNA aminoacylation) OS=Drosophila virilis GN=GJ10873 PE=3 SV=1Length=501	seryl-tRNA aminoacylation	ATP binding; serine-tRNA ligase activity	cytoplasm
Llon_contig 9179	tr|B3MKY9|B3MKY9_DROAN GF14935 (Bicaudal C, isoform B; Contains 2 KH domains; the KH domain binds RNA, and can function in RNA recognition) OS=Drosophila ananassae GN=GF14935 PE=4 SV=1Length=938	ovarian follicle cell migration; negative regulation of oskar mRNA translation; microtubule cytoskeleton organization; actin cytoskeleton organization; mitosis;	mRNA binding; protein binding;
Llon_contig 9695	tr|B4Q7Y4|B4Q7Y4_DROSI GD21867 (Bicaudal-D_microtubule-assoc; BicD proteins are involved in dynein-mediated minus end-directed transport from the Golgi apparatus to the endoplasmic reticulum) OS=Drosophila simulans GN=GD21867 PE=4 SV=1Length=784	germarium-derived oocyte fate determination; oocyte anterior/posterior axis specification; oocyte microtubule cytoskeleton polarization; germarium-derived female germ-line cyst formation; intracellular mRNA localization; oocyte nucleus migration during oocyte axis specification; mRNA transport;	mRNA binding; dynein binding;	Golgi apparatus;
Llon_contigs which mapped-reads showed homology to	Blastn hit (DB:nt16S)
Llon_contig 15379	insect 28S ribosomal RNA gene (mainly Lu. longipalpis); due to this blastn result against DBnt16S, these reads were not further analysed (i.e. not blasted against DBest-others, DBnr and DBuniprotKB)
Llon_contig 23694	insect 28S ribosomal RNA gene (mainly Lu. longipalpis); due to this blastn result against DBnt16S, these reads were not further analysed (i.e. not blasted against DBest-others, DBnr and DBuniprotKB)
Llon_contig 25834	insect 28S ribosomal RNA gene (mainly Lu. longipalpis); due to this blastn result against DBnt16S, these reads were not further analysed (i.e. not blasted against DBest-others, DBnr and DBuniprotKB)
Llon_contig 27903	Lu. longipalpis 18S rRNA gene; due to this blastn result against DBnt16S, these reads were not further analysed (i.e. not blasted against DBest-others, DBnr and DBuniprotKB)
Llon_contig 27904	mostly insect 28S ribosomal RNA gene (mainly Phlebotomus duboscqi); due to this blastn result against DBnt16S, these reads were not further analysed (i.e. not blasted against DBest-others, DBnr and DBuniprotKB)
Llon_contig 9281	insect 28S ribosomal RNA gene (mainly Lu. longipalpis); due to this blastn result against DBnt16S, these reads were not further analysed (i.e. not blasted against DBest-others, DBnr and DBuniprotKB)

## Sheet: Total SS1 Llon_contigs
Llon_contigs which mapped-reads showed homology to	Blastx hit (DB:UniprotKB)	Biological process	Molecular function	Cellular component	Blastn hit (DB:nt16S) (only for Llon_contigs 15379, 23694, 25834, 27903, 27904 and 9281)
Llon_contig 10041
Llon_contig 10107	tr|Q17FJ9|Q17FJ9_AEDAE Putative uncharacterized protein (putative salivary mucin; chitin metabolic process; chitin binding) OS=Aedes aegypti GN=AAEL003368 PE=4 SV=1Length=541
Llon_contig 10109	tr|B4NFV5|B4NFV5_DROWI GK22457 (Contains 1 RING-type zinc finger; zinc ion binding; The function of this domain is not yet known but it could be involved in protein-protein interaction and be important for the assembly or activity of multicomponent complexes involved in transcriptional activation or repression) OS=Drosophila willistoni GN=GK22457 PE=4 SV=1Length=1120		zinc ion binding	intracellular
Llon_contig 10435
Llon_contig 10464
Llon_contig 10488
Llon_contig 1088
Llon_contig 10948	tr|Q17IP0|Q17IP0_AEDAE Ctl2 (Fragment) Belongs to the CTL (choline transporter-like) family; family of proteins probably involved in transport through the plasma membrane OS=Aedes aegypti GN=AAEL002280 PE=4 SV=1Length=700			integral to membrane
Llon_contig 11246
Llon_contig 11254
Llon_contig 11303
Llon_contig 11400
Llon_contig 11457
Llon_contig 11812
Llon_contig 12069	tr|Q16TW3|Q16TW3_AEDAE Putative uncharacterized protein (Maternal protein exuperantia; Ensures the proper localization of the mRNA of the bicoid gene to the anterior regions of the oocyte thus playing a fundamental role in the establishment of the polarity of the oocyte. May bind the bcd mRNA; multicellular organismal development) OS=Aedes aegypti GN=AAEL010097 PE=4 SV=1Length=599
Llon_contig 1207	tr|B4H5Z4|B4H5Z4_DROPE GL24674 (nucleic acid binding, zinc ion binding) OS=Drosophila persimilis GN=GL24674 PE=4 SV=1Length=987		nucleic acid binding; zinc ion binding	intracellular
Llon_contig 12234
Llon_contig 12345
Llon_contig 12445
Llon_contig 12467
Llon_contig 12582
Llon_contig 12664
Llon_contig 12975
Llon_contig 13044	tr|B0WLA2|B0WLA2_CULQU Exocyst complex component 3 (Sec6 is a component of the multiprotein exocyst complex. Exocyst proteins localise to regions of active exocytosis in an F-actin-dependent and exocytosis- independent manner) OS=Culex quinquefasciatus GN=CpipJ_CPIJ007822 PE=4 SV=1Length=717
Llon_contig 13151
Llon_contig 13207
Llon_contig 1333
Llon_contig 13418
Llon_contig 13552	tr|E3X463|E3X463_ANODA Putative uncharacterized protein (Putative fatty acid synthase S-acetyltransferase; biosynthetic process) OS=Anopheles darlingi GN=AND_13167 PE=4 SV=1Length=1517	biosynthetic process	3-hydroxypalmitoyl-[acyl-carrier-protein] dehydratase activity; 3-oxoacyl-[acyl-carrier-protein] synthase activity; [acyl-carrier-protein] S-acetyltransferase activity; nucleotide binding; zinc ion binding
Llon_contig 13641
Llon_contig 13649	tr|B0WP74|B0WP74_CULQU Putative uncharacterized protein (Myosin-rhogap protein; intracellular signal transduction) OS=Culex quinquefasciatus GN=CpipJ_CPIJ008896 PE=4 SV=1Length=1030	intracellular signal transduction	motor activity; ATP binding; metal ion binding	myosin complex
Llon_contig 13812	NP_001246559.1 sallimus, isoform L [Drosophila melanogaster]; tr|B4N317|B4N317_DROWI GK12606 (Ig_I-set; Ig-like domains are involved in a variety of functions, including cell-cell recognition, cell-surface receptors, muscle structure and the immune system) OS=Drosophila willistoni GN=GK12606 PE=4 SV=1Length=2718
Llon_contig 13948
Llon_contig 14207	tr|H9JGA4|H9JGA4_BOMMO Uncharacterized protein (belongs to the heat shock protein 70 family) OS=Bombyx mori PE=4 SV=1Length=908		ATP binding
Llon_contig 14511
Llon_contig 14835
Llon_contig 15118	tr|E9HM72|E9HM72_DAPPU CTR1, high-affinity copper uptake protein 1, copper transporter 1, solute carrier family 31 member 1 OS=Daphnia pulex GN=CTR1 PE=4 SV=1Length=171		copper ion transmembrane transporter activity	integral to membrane
Llon_contig 15123
Llon_contig 1520	tr|B0W5T7|B0W5T7_CULQU E3 ubiquitin-protein ligase HECTD1 (ubiquitin-protein ligase activity; metal ion binding) OS=Culex quinquefasciatus GN=CpipJ_CPIJ002462 PE=4 SV=1Length=2813		ubiquitin-protein ligase activity; metal ion binding	intracellular
Llon_contig 15379					insect 28S ribosomal RNA gene (mainly Lu. longipalpis); due to this blastn result against DBnt16S, these reads were not further analysed (i.e. not blasted against DBest-others, DBnr and DBuniprotKB
Llon_contig 15380
Llon_contig 16168	tr|B5DKT1|B5DKT1_DROPS GA22778 (Znf_RING; zinc ion binding; E3 ubiquitin-protein ligase activity is intrinsic to the RING domain of c-Cbl and is likely to be a general function of this domain; Various RING fingers exhibit binding activity towards E2 ubiquitin-conjugating enzymes) OS=Drosophila pseudoobscura pseudoobscura GN=GA22778 PE=4 SV=1Length=1611		zinc ion binding
Llon_contig 16244
Llon_contig 16804
Llon_contig 17303
Llon_contig 17349
Llon_contig 17419
Llon_contig 17546	tr|Q7PMK0|Q7PMK0_ANOGA AGAP010767-PA (Fragment) (intracellular signal transduction; regulation of Rho protein signal transduction; termination of G-protein coupled receptor signaling pathway; The members of the Rho GTPase family have been shown to regulate many aspects of intracellular actin dynamics, have been described as "molecular switches" and play a role in cell proliferation, apoptosis, ge…	intracellular signal transduction; regulation of Rho protein signal transduction; termination of G-protein coupled receptor signaling pathway	Rho guanyl-nucleotide exchange factor activity; metal ion binding; phospholipid binding	cytoplasm
Llon_contig 17549	tr|Q1HQV5|Q1HQV5_AEDAE Mitochondrial aldehyde dehydrogenase (oxidoreductase activity, acting on the aldehyde or oxo group of donors, NAD or NADP as acceptor) OS=Aedes aegypti PE=2 SV=1Length=516		oxidoreductase activity, acting on the aldehyde or oxo group of donors, NAD or NADP as acceptor
Llon_contig 17575	tr|D3TLF2|D3TLF2_GLOMM Adenosine monophosphate deaminase OS=Glossina morsitans morsitans PE=2 SV=1Length=774	IMP biosynthetic process	AMP deaminase activity
Llon_contig 17585	tr|Q7PS03|Q7PS03_ANOGA AGAP000579-PA (cholesterol transport) OS=Anopheles gambiae GN=AgaP_AGAP000579 PE=4 SV=5Length=1279	cholesterol transport	hedgehog receptor activity	integral to membrane
Llon_contig 17834
Llon_contig 17984	tr|A7UU65|A7UU65_ANOGA AGAP006260-PD (Z band alternatively spliced PDZ-motif protein 66, isoform I; mesoderm development) OS=Anopheles gambiae GN=AGAP006260 PE=4 SV=1Length=243
Llon_contig 18462
Llon_contig 1916	tr|F1NGA2|F1NGA2_CHICK ATP synthase subunit alpha (Fragment) (ATP hydrolysis and synthesis coupled proton transport) OS=Gallus gallus GN=ATP5A1 PE=3 SV=1Length=555	ATP hydrolysis coupled proton transport; ATP synthesis coupled proton transport	proton-transporting ATPase activity, rotational mechanism; hydrogen ion transporting ATP synthase activity, rotational mechanism; ATP binding	proton-transporting ATP synthase complex, catalytic core F(1)
Llon_contig 19222
Llon_contig 19657
Llon_contig 19724
Llon_contig 19763
Llon_contig 19798
Llon_contig 19908	tr|Q17F89|Q17F89_AEDAE Putative uncharacterized protein (Fragment) (Zinc finger, C2H2-like; This entry represents the classical C2H2 zinc finger domain; Zinc finger (Znf) domains are now recognised to bind DNA, RNA, protein and/or lipid substrates) OS=Aedes aegypti GN=AAEL003489 PE=4 SV=1Length=781		zinc ion binding	intracellular
Llon_contig 20345
Llon_contig 20522
Llon_contig 2085
Llon_contig 20905	tr|Q0IFH5|Q0IFH5_AEDAE Phd finger protein (Zinc_finger_PHD-type_CS; this entry represents the PHD (homeodomain) zinc finger domain, which is a C4HC3 zinc-finger-like motif found in nuclear proteins thought to be involved in chromatin-mediated transcriptional regulation) OS=Aedes aegypti GN=AAEL004834 PE=4 SV=1Length=2274		zinc ion binding
Llon_contig 21135
Llon_contig 21255	tr|Q16MH2|Q16MH2_AEDAE Putative uncharacterized protein (Anoctamin; This family contains the anoctamin/TMEM16 proteins which are thought to be calcium-dependent chloride channel) OS=Aedes aegypti GN=AAEL012293 PE=4 SV=1Length=863
Llon_contig 21297	tr|G7K0E9|G7K0E9_MEDTR Cytochrome P450 likeTBP OS=Medicago truncatula GN=MTR_5g051190 PE=4 SV=1Length=656
Llon_contig 21417	tr|E3WVT8|E3WVT8_ANODA Putative uncharacterized protein (malate dehydrogenase 2; cellular carbohydrate metabolic process) OS=Anopheles darlingi GN=AND_07877 PE=3 SV=1Length=1337	carbohydrate metabolic process; malate metabolic process	L-malate dehydrogenase activity; nucleic acid binding; nucleotide binding; zinc ion binding	intracellular
Llon_contig 21696
Llon_contig 21934
Llon_contig 21991
Llon_contig 22047
Llon_contig 22354
Llon_contig 22415
Llon_contig 22698
Llon_contig 22837
Llon_contig 22853
Llon_contig 22934	tr|E3WN74|E3WN74_ANODA Putative uncharacterized protein (SH3 domain-binding protein 5 (SH3BP5); the SH3 domain-binding protein inhibits the auto and transphophorylation of BTK and acts as a negative regulator of BTK-related signalling in B cells; is involved in JNK cascade, a cascade of protein kinase activities, culminating in the phosphorylation and activation of a member of the JUN kinase subf…
Llon_contig 23004
Llon_contig 23188
Llon_contig 23288	tr|Q16T27|Q16T27_AEDAE Beclin (autophagy, the process in which cells digest parts of their own cytoplasm; allows for both recycling of macromolecular constituents under conditions of cellular stress and remodeling the intracellular structure for cell differentiation) OS=Aedes aegypti GN=AAEL010427 PE=4 SV=1Length=426	autophagy
Llon_contig 23452
Llon_contig 23521	tr|Q16KZ7|Q16KZ7_AEDAE Transcription factor E2f, putative (DE2F) (transcription, DNA-dependent) OS=Aedes aegypti GN=AAEL012817 PE=3 SV=1Length=662	transcription, DNA-dependent	DNA binding; sequence-specific DNA binding transcription factor activity	transcription factor complex
Llon_contig 23694					insect 28S ribosomal RNA gene (mainly Lu. longipalpis); due to this blastn result against DBnt16S, these reads were not further analysed (i.e. not blasted against DBest-others, DBnr and DBuniprotKB
Llon_contig 23764
Llon_contig 24012
Llon_contig 24258	tr|B0W015|B0W015_CULQU Serine-type protease inhibitor (proteolysis) OS=Culex quinquefasciatus GN=CpipJ_CPIJ000379 PE=4 SV=1Length=1032	proteolysis	peptidase activity
Llon_contig 24422	tr|B0W404|B0W404_CULQU Chorion peroxidase (response to oxidative stress) OS=Culex quinquefasciatus GN=CpipJ_CPIJ001764 PE=4 SV=1Length=685	response to oxidative stress	heme binding; peroxidase activity
Llon_contig 24426
Llon_contig 24571
Llon_contig 24935
Llon_contig 24973
Llon_contig 25058
Llon_contig 25445
Llon_contig 25449
Llon_contig 25566	tr|B4PJH9|B4PJH9_DROYA Dihydrolipoyl dehydrogenase, belongs to the class-I pyridine nucleotide-disulfide oxidoreductase family (cell redox homeostasis) OS=Drosophila yakuba GN=GE19931 PE=3 SV=1Length=504	cell redox homeostasis	dihydrolipoyl dehydrogenase activity; flavin adenine dinucleotide binding	cytoplasm
Llon_contig 25609
Llon_contig 25834					insect 28S ribosomal RNA gene (mainly Lu. longipalpis); due to this blastn result against DBnt16S, these reads were not further analysed (i.e. not blasted against DBest-others, DBnr and DBuniprotKB
Llon_contig 25986
Llon_contig 26071
Llon_contig 26442
Llon_contig 2647
Llon_contig 26497
Llon_contig 26544	tr|Q16YC2|Q16YC2_AEDAE Tep3 (negative regulation of endopeptidase activity) OS=Aedes aegypti GN=AAEL008607 PE=4 SV=1Length=1451	negative regulation of endopeptidase activity	endopeptidase inhibitor activity	extracellular space
Llon_contig 26610
Llon_contig 26611	tr|Q7QHI8|Q7QHI8_ANOGA AGAP011201-PA (Fragment) (TLC-dom; Transmembrane helix; Proteins containing this domain may possess multiple functions such as lipid trafficking, metabolism, or sensing) OS=Anopheles gambiae GN=AGAP011201 PE=4 SV=4Length=113
Llon_contig 26704
Llon_contig 26736
Llon_contig 26764	tr|D3TMM8|D3TMM8_GLOMM Ras suppressor protein (This gene encodes a protein that is involved in the Ras signal transduction pathway, growth inhibition, and nerve-growth factor induced differentiation processes) OS=Glossina morsitans morsitans PE=2 SV=1Length=289
Llon_contig 26867	tr|G8FU55|G8FU55_APIME Hunchback (Znf_C2H2/integrase_DNA-bd; this entry represents the C2H2-type zinc finger domain [11], as well as the DNA-binding domain of certain integrases) OS=Apis mellifera GN=hb PE=2 SV=1Length=646		nucleic acid binding; zinc ion binding	intracellular
Llon_contig 27098
Llon_contig 27281	tr|Q7Q8C2|Q7Q8C2_ANOGA AGAP008698-PA (Fragment) (Chromodomain-helicase-DNA-binding protein 1; ATP-dependent helicase activity, DNA binding, ATP binding) OS=Anopheles gambiae GN=AGAP008698 PE=4 SV=4Length=2083		ATP binding; ATP-dependent helicase activity; DNA binding	nucleus
Llon_contig 27608
Llon_contig 27738
Llon_contig 27781	tr|Q16KT4|Q16KT4_AEDAE Putative uncharacterized protein (COPII vesicle coating; the addition of COPII proteins and adaptor proteins to ER membranes during the formation of transport vesicles, forming a vesicle coat) OS=Aedes aegypti GN=AAEL012880 PE=4 SV=1Length=802	COPII vesicle coating
Llon_contig 27841
Llon_contig 27903					Lu. longipalpis 18S rRNA gene; due to this blastn result against DBnt16S, these reads were not further analysed (i.e. not blasted against DBest-others, DBnr and DBuniprotKB
Llon_contig 27904					mostly insect 28S ribosomal RNA gene (mainly Phlebotomus duboscqi); due to this blastn result against DBnt16S, these reads were not further analysed (i.e. not blasted against DBest-others, DBnr and DBuniprotKB
Llon_contig 2800
Llon_contig 28177	tr|Q7PVH2|Q7PVH2_ANOGA AGAP009278-PA (Phosphorylase b kinase beta; glycogen metabolic process) OS=Anopheles gambiae GN=AGAP009278 PE=4 SV=4Length=1065	glycogen metabolic process	hydrolase activity, hydrolyzing O-glycosyl compounds
Llon_contig 28381
Llon_contig 28541	tr|B3N0J2|B3N0J2_DROAN GF21709 (Microsomal glutathione S-transferase-like, isoform B; MAPEG-like_dom; This domain is found in a widespread superfamily known as MAPEG (Membrane Associated Proteins in Eicosanoid and Glutathione metabolism) OS=Drosophila ananassae GN=GF21709 PE=4 SV=1Length=195
Llon_contig 28581	tr|Q17F22|Q17F22_AEDAE Purine biosynthesis protein 6, pur6 ('de novo' IMP biosynthetic process) OS=Aedes aegypti GN=AAEL003606 PE=4 SV=1Length=427	de novo' IMP biosynthetic process	5-(carboxyamino)imidazole ribonucleotide mutase activity; ATP binding; phosphoribosylaminoimidazolesuccinocarboxamide synthase activity
Llon_contig 28677	tr|B0WEB3|B0WEB3_CULQU Fatty acid synthase S-acetyltransferase (biosynthetic process) OS=Culex quinquefasciatus GN=CpipJ_CPIJ005595 PE=4 SV=1Length=2419	biosynthetic process	3-hydroxypalmitoyl-[acyl-carrier-protein] dehydratase activity; 3-oxoacyl-[acyl-carrier-protein] synthase activity; [acyl-carrier-protein] S-acetyltransferase activity; nucleotide binding; zinc ion binding
Llon_contig 28873
Llon_contig 28934	tr|Q16KW5|Q16KW5_AEDAE Forkhead box, sub-group O, putative (transcription factor) OS=Aedes aegypti GN=AAEL012847 PE=4 SV=1Length=403
Llon_contig 29248
Llon_contig 29322
Llon_contig 29342	tr|B0W745|B0W745_CULQU Retinoid-inducible serine carboxypeptidase (proteolysis) OS=Culex quinquefasciatus GN=CpipJ_CPIJ002911 PE=4 SV=1Length=446	proteolysis	serine-type carboxypeptidase activity
Llon_contig 29430
Llon_contig 29662
Llon_contig 2993
Llon_contig 29936
Llon_contig 29942
Llon_contig 30505
Llon_contig 30589
Llon_contig 30690	tr|B4MYN1|B4MYN1_DROWI Elongation factor 1-alpha (Protein biosynthesis) OS=Drosophila willistoni GN=GK22048 PE=3 SV=1Length=463	GTP catabolic process	GTP binding; GTPase activity; translation elongation factor activity	cytoplasm
Llon_contig 30706
Llon_contig 30839
Llon_contig 30997
Llon_contig 31004	tr|Q171S2|Q171S2_AEDAE Vacuolar protein sorting-associated protein (Vps13d) (Fragment); Proteins in this entry may play a role in the control of protein cycling through the trans-Golgi network OS=Aedes aegypti GN=AAEL007551 PE=4 SV=1Length=3926	protein localization
Llon_contig 31202
Llon_contig 32134	tr|B0W4H2|B0W4H2_CULQU Myosin-VIIa OS=Culex quinquefasciatus GN=CpipJ_CPIJ001741 PE=4 SV=1Length=2076		ATP binding; motor activity	myosin complex
Llon_contig 32328	tr|Q9BIJ1|Q9BIJ1_DROVI Actin E2 OS=Drosophila virilis GN=ActE2 PE=3 SV=1Length=376		ATP binding	cytoplasm; cytoskeleton
Llon_contig 32940	tr|E1JHJ5|E1JHJ5_DROME Myosin heavy chain, isoform P OS=Drosophila melanogaster GN=Mhc PE=4 SV=1Length=1949	ATP catabolic process	ATP binding; ATPase activity; motor activity	myosin filament
Llon_contig 32976	tr|Q16UP6|Q16UP6_AEDAE Putative uncharacterized protein (Fragment) (Dpr7, isoform D; sensory perception of chemical stimulus) OS=Aedes aegypti GN=AAEL009841 PE=4 SV=1Length=200
Llon_contig 33170	tr|E2AL58|E2AL58_CAMFO Centrosomal protein of 164 kDa; Rsp5 or WWP domain; protein binding; It is frequently associated with other domains typical for proteins in signal transduction processes OS=Camponotus floridanus GN=EAG_04638 PE=4 SV=1Length=1335
Llon_contig 33264
Llon_contig 33295	tr|B4JYB4|B4JYB4_DROGR GH14264 (Serine/threonine-protein phosphatase 4 regulatory subunit) OS=Drosophila grimshawi GN=GH14264 PE=4 SV=1Length=1040
Llon_contig 33875	tr|Q17BQ6|Q17BQ6_AEDAE Cyclin g OS=Aedes aegypti GN=AAEL004865 PE=3 SV=1Length=476
Llon_contig 33946
Llon_contig 3422
Llon_contig 34756
Llon_contig 34793
Llon_contig 34911
Llon_contig 34912	tr|Q94977|Q94977_LUCCU PC2-like prohormone convertase (Belongs to the peptidase S8 family; proteolysis; serine-type endopeptidase activity) OS=Lucilia cuprina PE=2 SV=1Length=675	proteolysis	serine-type endopeptidase activity
Llon_contig 34935	tr|H9HCC6|H9HCC6_ATTCE Uncharacterized protein (Fragment) (protein serine/threonine kinase activity; ATP binding) OS=Atta cephalotes PE=4 SV=1Length=705
Llon_contig 34993
Llon_contig 35212
Llon_contig 3525
Llon_contig 35571	tr|H9HCJ2|H9HCJ2_ATTCE Uncharacterized protein (Nesprin-1 [nuclear envelope spectrin repeat]; Actin-binding) OS=Atta cephalotes PE=4 SV=1Length=7090
Llon_contig 35572	tr|H9HCJ2|H9HCJ2_ATTCE Uncharacterized protein (Nesprin-1 [nuclear envelope spectrin repeat]; Actin-binding) OS=Atta cephalotes PE=4 SV=1Length=7090
Llon_contig 35622
Llon_contig 3796
Llon_contig 3834	tr|Q178E8|Q178E8_AEDAE ATP-binding cassette transporter OS=Aedes aegypti GN=AAEL005929 PE=3 SV=1Length=1413	ATP catabolic process	ATP binding; ATPase activity, coupled to transmembrane movement of substances	integral to membrane
Llon_contig 3896	tr|B4N5X0|B4N5X0_DROWI Belongs to the sodium:neurotransmitter symporter (SNF) family; OS=Drosophila willistoni GN=GK17955 PE=3 SV=1Length=750		neurotransmitter:sodium symporter activity	integral to membrane
Llon_contig 3932
Llon_contig 4116
Llon_contig 4238
Llon_contig 4366
Llon_contig 4383
Llon_contig 444	tr|D0UR85|D0UR85_ISCVE Glycogen synthase (Fragment) OS=Ischnura verticalis PE=2 SV=1Length=303	glycogen biosynthetic process	glycogen (starch) synthase activity
Llon_contig 4537
Llon_contig 4865
Llon_contig 4960
Llon_contig 5018
Llon_contig 5109	tr|B4M8E2|B4M8E2_DROVI GJ16794 (zinc ion binding) OS=Drosophila virilis GN=GJ16794 PE=4 SV=1Length=5248		zinc ion binding
Llon_contig 5231	tr|Q16UB8|Q16UB8_AEDAE Putative uncharacterized protein (Apolipophorins; lipid transporter activity) OS=Aedes aegypti GN=AAEL009955 PE=4 SV=1Length=3321		lipid transporter activity
Llon_contig 5378
Llon_contig 55
Llon_contig 5650
Llon_contig 5707
Llon_contig 5826	tr|B0WNG3|B0WNG3_CULQU Oligosaccharyl transferase (N-linked glycosylation is a ubiquitous protein modification, and is essential for viability in eukaryotic cells) OS=Culex quinquefasciatus GN=CpipJ_CPIJ008679 PE=4 SV=1Length=777	protein glycosylation	oligosaccharyl transferase activity	membrane
Llon_contig 5923
Llon_contig 5929
Llon_contig 6260	tr|E0W1Z3|E0W1Z3_PEDHC Breast cancer type 2 susceptibility protein brca2, putative; double-strand break repair via homologous recombination; regulation of S phase of mitotic cell cycle OS=Pediculus humanus subsp. corporis GN=Phum_PHUM580760 PE=4 SV=1Length=1405	double-strand break repair via homologous recombination; regulation of S phase of mitotic cell cycle	single-stranded DNA binding	nucleus
Llon_contig 638
Llon_contig 6481
Llon_contig 6552	tr|Q291L7|Q291L7_DROPS GA21076 (CWC16; eukaryotic proteins with undetermined function belonging to the CWC16 family) OS=Drosophila pseudoobscura pseudoobscura GN=GA21076 PE=4 SV=2Length=319
Llon_contig 6640
Llon_contig 6702
Llon_contig 6920
Llon_contig 7114
Llon_contig 7145
Llon_contig 7490
Llon_contig 7570
Llon_contig 7774
Llon_contig 7838	tr|E3WM83|E3WM83_ANODA Putative uncharacterized protein (F-box only protein; protein ubiquitination) OS=Anopheles darlingi GN=AND_02054 PE=3 SV=1Length=1991	protein ubiquitination	ubiquitin-protein ligase activity; zinc ion binding
Llon_contig 8325	tr|H9IEF4|H9IEF4_ATTCE Uncharacterized protein (Multidrug resistance protein 2 [Atp-binding cassette protein c]) OS=Atta cephalotes PE=4 SV=1Length=1587	ATP catabolic process; chloride transport	ATP binding; ATPase activity, coupled to transmembrane movement of substances; chloride channel activity	integral to membrane
Llon_contig 8505
Llon_contig 8506	tr|B4P902|B4P902_DROYA Domino (ATP binding; DNA binding; helicase activity) OS=Drosophila yakuba GN=dom PE=4 SV=1Length=3195		ATP binding; DNA binding; helicase activity
Llon_contig 8522
Llon_contig 870
Llon_contig 8847
Llon_contig 8996	tr|B4LT21|B4LT21_DROVI GJ10873 (Seryl-tRNA synthetase; seryl-tRNA aminoacylation) OS=Drosophila virilis GN=GJ10873 PE=3 SV=1Length=501	seryl-tRNA aminoacylation	ATP binding; serine-tRNA ligase activity	cytoplasm
Llon_contig 9179	tr|B3MKY9|B3MKY9_DROAN GF14935 (Bicaudal C, isoform B; Contains 2 KH domains; the KH domain binds RNA, and can function in RNA recognition) OS=Drosophila ananassae GN=GF14935 PE=4 SV=1Length=938	ovarian follicle cell migration; negative regulation of oskar mRNA translation; microtubule cytoskeleton organization; actin cytoskeleton organization; mitosis;	mRNA binding; protein binding;
Llon_contig 9187
Llon_contig 9190
Llon_contig 9281					insect 28S ribosomal RNA gene (mainly Lu. longipalpis); due to this blastn result against DBnt16S, these reads were not further analysed (i.e. not blasted against DBest-others, DBnr and DBuniprotKB
Llon_contig 9365
Llon_contig 9695	tr|B4Q7Y4|B4Q7Y4_DROSI GD21867 (Bicaudal-D_microtubule-assoc; BicD proteins are involved in dynein-mediated minus end-directed transport from the Golgi apparatus to the endoplasmic reticulum) OS=Drosophila simulans GN=GD21867 PE=4 SV=1Length=784	germarium-derived oocyte fate determination; oocyte anterior/posterior axis specification; oocyte microtubule cytoskeleton polarization; germarium-derived female germ-line cyst formation; intracellular mRNA localization; oocyte nucleus migration during oocyte axis specification; mRNA transport;	mRNA binding; dynein binding;	Golgi apparatus;
Llon_contig 9755
