# Supplementary material for: First Comparative Transcriptomic Analysis of Wild Adult Male and Female Lutzomyia longipalpis, Vector of Visceral Leishmaniasis
Source: PLoS One. 2013 Mar 12;8(3):e58645. doi: 10.1371/journal.pone.0058645 (PMC3595279; doi:10.1371/journal.pone.0058645)
Supplement: Table S3 — SS2_Llon_contigs. First sheet (SS2 annotated Llon_contigs): This table lists the Llon_contigs identified in SS2 (EVL males) that were partially annotated by in silico sequence analysis of the corresponding mapped-reads. The information provided for each Llon_contig includes: Llon_contig number; description of the best BLASTX hit against DB:uniprotKB; and GO annotation including biological process, molecular function and cellular component. BLASTN hits against DB:nt16S are only shown for those Llon_contigs whose corresponding mapped-reads overall showed homology to insect rDNA. Second sheet (Total SS2 Llon_contigs): This table lists the totality of the Llon_contigs identified in SS2 (EVL males), with or without partial in silico annotation. The information provided for each Llon_contig includes: Llon_contig number; description of the best BLASTX hit against DB:uniprotKB, when applicable; and GO annotation including biological process, molecular function and cellular component, when applicable. BLASTN hits against DB:nt16S are only shown for those Llon_contigs whose corresponding mapped-reads overall showed homology to insect rDNA. (XLS) [file pone.0058645.s003.xls]

## Sheet: SS2 annotated Llon_contigs
Llon_contigs which mapped-reads showed homology to	Blastx hit (DB:UniprotKB)	Biological process	Molecular function	Cellular component
Llon_contig 10109	tr|B4LH88|B4LH88_DROVI GJ13868 (Microtubule-associated serine/threonine-protein kinase 2) OS=Drosophila virilis GN=GJ13868 PE=4 SV=1Length=2096		ATP binding; magnesium ion binding; protein serine/threonine kinase activity
Llon_contig 10668	tr|Q16K92|Q16K92_AEDAE Signal recognition particle 54 kDa protein OS=Aedes aegypti GN=AAEL013076 PE=4 SV=1Length=401	SRP-dependent cotranslational protein targeting to membrane	7S RNA binding; GTP binding	signal recognition particle
Llon_contig 11809	tr|F5HMQ4|F5HMQ4_ANOGA AGAP001446-PE (metabolic process, catalytic activity) OS=Anopheles gambiae GN=AgaP_AGAP001446 PE=4 SV=1Length=904	metabolic process	catalytic activity
Llon_contig 12195	tr|H9JAQ8|H9JAQ8_BOMMO Uncharacterized protein (Sarco/endoplasmic reticulum calcium ATPase; Belongs to the cation transport ATPase (P-type) family) OS=Bombyx mori GN=Bmo.2232 PE=4 SV=1Length=954	ATP biosynthetic process	ATP binding; calcium-transporting ATPase activity; metal ion binding	integral to membrane
Llon_contig 1287	tr|Q7QED5|Q7QED5_ANOGA AGAP000703-PA (Otopetrins modulate calcium homeostasis and influx of calcium in response to extracellular ATP) OS=Anopheles gambiae GN=AgaP_AGAP000703 PE=4 SV=5Length=833
Llon_contig 15118	tr|C4WTD8|C4WTD8_ACYPI ACYPI006625 protein (copper ion transmembrane transporter activity) OS=Acyrthosiphon pisum GN=ACYPI006625 PE=2 SV=1Length=198		copper ion transmembrane transporter activity	integral to membrane
Llon_contig 1543	tr|Q7Q3N6|Q7Q3N6_ANOGA AGAP007963-PA (calcium ion binding) OS=Anopheles gambiae GN=AGAP007963 PE=4 SV=3Length=191		calcium ion binding
Llon_contig 16783	tr|B4KDT7|B4KDT7_DROMO GI24527 (oxidoreductase activity, acting on the aldehyde or oxo group of donors, NAD or NADP as acceptor) OS=Drosophila mojavensis GN=GI24527 PE=4 SV=1Length=521		nucleotide binding; oxidoreductase activity, acting on the aldehyde or oxo group of donors, NAD or NADP as acceptor
Llon_contig 16860	tr|Q29EZ8|Q29EZ8_DROPS GA15168 (calcium ion binding; contains 1 SH3 domain) OS=Drosophila pseudoobscura pseudoobscura GN=GA15168 PE=4 SV=1Length=2415		calcium ion binding
Llon_contig 17957	tr|B0XIA1|B0XIA1_CULQU ATP-binding cassette sub-family G member 4 OS=Culex quinquefasciatus GN=CpipJ_CPIJ019125 PE=3 SV=1Length=581	ATP catabolic process	ATP binding; ATPase activity	integral to membrane
Llon_contig 17958	tr|Q7QG32|Q7QG32_ANOGA AGAP009461-PA (Mitogen-activated protein kinase ERK-A; MAPK cascade) OS=Anopheles gambiae GN=AGAP009461 PE=4 SV=3Length=375	MAPK cascade	ATP binding; MAP kinase activity
Llon_contig 17984	tr|A7UU65|A7UU65_ANOGA AGAP006260-PD (mesoderm development; Z disc) OS=Anopheles gambiae GN=AGAP006260 PE=4 SV=1Length=243
Llon_contig 18378	tr|Q7QDS6|Q7QDS6_ANOGA AGAP010396-PA (Fragment) (Belongs to the kinesin-like protein family; microtubule-based movement) OS=Anopheles gambiae GN=AGAP010396 PE=3 SV=4Length=781	microtubule-based movement	ATP binding; microtubule motor activity	microtubule
Llon_contig 18614	tr|Q0IFX4|Q0IFX4_AEDAE Putative uncharacterized protein (Fragment) (binding) OS=Aedes aegypti GN=AAEL003923 PE=4 SV=1Length=1649		binding
Llon_contig 18896	tr|B3MX55|B3MX55_DROAN GF14448 (Calcium-binding protein; calcium ion binding) OS=Drosophila ananassae GN=GF14448 PE=4 SV=1Length=291		calcium ion binding
Llon_contig 19217	tr|Q17LY0|Q17LY0_AEDAE Alanyl-tRNA synthetase OS=Aedes aegypti GN=AAEL001218 PE=3 SV=1Length=966	alanyl-tRNA aminoacylation	ATP binding; alanine-tRNA ligase activity; nucleic acid binding	cytoplasm
Llon_contig 21297	tr|F4S2J1|F4S2J1_MELLP Putative uncharacterized protein OS=Melampsora larici-populina (strain 98AG31 / pathotype 3-4-7) GN=MELLADRAFT_92705 PE=4 SV=1Length=113
Llon_contig 23511	tr|Q7QG44|Q7QG44_ANOGA AGAP009491-PA (Hydrogen-transporting ATP synthase, G-subunit; ATP synthesis coupled proton transport) OS=Anopheles gambiae GN=AGAP009491 PE=4 SV=3Length=99	ATP synthesis coupled proton transport	mitochondrial proton-transporting ATP synthase complex, coupling factor F(o)	hydrogen ion transmembrane transporter activity
Llon_contig 25501	tr|Q17GY9|Q17GY9_AEDAE Kakapo (Fragment) (cell cycle arrest) OS=Aedes aegypti GN=AAEL002829 PE=4 SV=1Length=7342	cell cycle arrest	calcium ion binding	cytoskeleton
Llon_contig 26169	tr|Q16FG2|Q16FG2_AEDAE Glutamate synthase OS=Aedes aegypti GN=AAEL014768 PE=4 SV=1Length=2084	glutamate biosynthetic process	FMN binding; flavin adenine dinucleotide binding; glutamate synthase (NADH) activity; iron ion binding; iron-sulfur cluster binding
Llon_contig 27059	tr|B0X119|B0X119_CULQU Glutamate semialdehyde dehydrogenase OS=Culex quinquefasciatus GN=CpipJ_CPIJ013217 PE=3 SV=1Length=789	proline biosynthetic process	glutamate 5-kinase activity; glutamate-5-semialdehyde dehydrogenase activity	cytoplasm
Llon_contig 27608	tr|E3X8Q8|E3X8Q8_ANODA Putative uncharacterized protein (SRP-dependent cotranslational protein targeting to membrane) OS=Anopheles darlingi GN=AND_16616 PE=4 SV=1Length=705	SRP-dependent cotranslational protein targeting to membrane	7S RNA binding	signal recognition particle
Llon_contig 27666	tr|B0W036|B0W036_CULQU 3-hydroxyisobutyrate dehydrogenase OS=Culex quinquefasciatus GN=CpipJ_CPIJ000400 PE=4 SV=1Length=556	pentose-phosphate shunt	coenzyme binding; nucleotide binding; phosphogluconate dehydrogenase (decarboxylating) activity
Llon_contig 27957	tr|E3WM72|E3WM72_ANODA Putative uncharacterized protein (Ser/thr protein kinase-lyk4) OS=Anopheles darlingi GN=AND_02035 PE=4 SV=1Length=870		ATP binding; protein serine/threonine kinase activity
Llon_contig 29129	tr|Q177V0|Q177V0_AEDAE Putative uncharacterized protein (Contains 1 OTU domain) OS=Aedes aegypti GN=AAEL006032 PE=4 SV=1Length=813		DNA binding; zinc ion binding
Llon_contig 30122	tr|A8CWH3|A8CWH3_LUTLO Putative serine protease inhibitor 4 OS=Lutzomyia longipalpis GN=SRPN PE=2 SV=1Length=376	proteolysis	peptidase activity; serine-type endopeptidase inhibitor activity
Llon_contig 30694	tr|Q17F36|Q17F36_AEDAE Inositol 1,4,5-trisphosphate receptor OS=Aedes aegypti GN=AAEL003608 PE=4 SV=1Length=2183	inositol phosphate-mediated signaling	inositol 1,4,5-trisphosphate-sensitive calcium-release channel activity	endoplasmic reticulum; integral to membrane
Llon_contig 31325	tr|Q16TM8|Q16TM8_AEDAE Putative uncharacterized protein (Fragment) (actin cytoskeleton organization; contains 1 FH2 (formin homology 2) domain) OS=Aedes aegypti GN=AAEL010187 PE=4 SV=1Length=1274	actin cytoskeleton organization	binding
Llon_contig 32328	tr|Q9BIJ1|Q9BIJ1_DROVI Actin E2 OS=Drosophila virilis GN=ActE2 PE=3 SV=1Length=376		ATP binding	cytoplasm; cytoskeleton
Llon_contig 32330	sp|P18600|ACT1_ARTSX Actin, clone 205 OS=Artemia sp. PE=2 SV=1Length=376		ATP binding	cytoplasm; cytoskeleton
Llon_contig 32354	tr|B4LY13|B4LY13_DROVI GJ23837(Myosin heavy chain-like, isoform B) OS=Drosophila virilis GN=GJ23837 PE=4 SV=1Length=879		motor activity	myosin complex
Llon_contig 32940	tr|B5DI76|B5DI76_DROPS GA25794 (myosin filament) OS=Drosophila pseudoobscura pseudoobscura GN=GA25794 PE=4 SV=1Length=2166		ATP binding; motor activity	myosin filament
Llon_contig 32976	tr|Q16UP6|Q16UP6_AEDAE Putative uncharacterized protein (Fragment) (sensory perception of chemical stimulus) OS=Aedes aegypti GN=AAEL009841 PE=4 SV=1Length=200
Llon_contig 33055	tr|B4Q345|B4Q345_DROSI GD22681 OS=Drosophila simulans GN=GD22681 PE=4 SV=1Length=812	arsenite transport	arsenite transmembrane transporter activity; citrate transmembrane transporter activity	integral to membrane
Llon_contig 33530	tr|Q16IL6|Q16IL6_AEDAE Putative uncharacterized protein (Disulfide bond; EGF-like_dom) OS=Aedes aegypti GN=AAEL013612 PE=4 SV=1Length=469
Llon_contig 33875	tr|Q17BQ6|Q17BQ6_AEDAE Cyclin g OS=Aedes aegypti GN=AAEL004865 PE=3 SV=1Length=476
Llon_contig 34935	tr|E0VID6|E0VID6_PEDHC Titin, putative (Transferase; ATP binding; myosin light chain kinase activity) OS=Pediculus humanus subsp. corporis GN=Phum_PHUM226120 PE=4 SV=1Length=8829		ATP binding; myosin light chain kinase activity
Llon_contig 35303	tr|D6WHK3|D6WHK3_TRICA Putative uncharacterized protein (TPR repeat; O-linked n-acetylglucosamine transferase, ogt) OS=Tribolium castaneum GN=TcasGA2_TC003916 PE=4 SV=1Length=1054
Llon_contig 5231	tr|Q16UB8|Q16UB8_AEDAE Putative uncharacterized protein (Apolipophorins; lipid transporter activity) OS=Aedes aegypti GN=AAEL009955 PE=4 SV=1Length=3321		lipid transporter activity
Llon_contig 5701	tr|Q16N57|Q16N57_AEDAE Receptor protein-tyrosine phosphatase 10d (Fragment) OS=Aedes aegypti GN=AAEL012083 PE=4 SV=1Length=1523	peptidyl-tyrosine dephosphorylation	protein tyrosine phosphatase activity; receptor activity
Llon_contig 6430	tr|B4NL26|B4NL26_DROWI GK14023 (cation:chloride symporter activity) OS=Drosophila willistoni GN=GK14023 PE=4 SV=1Length=1081		cation:chloride symporter activity	integral to membrane
Llon_contig 7805	tr|Q16M73|Q16M73_AEDAE Short-chain dehydrogenase OS=Aedes aegypti GN=AAEL012401 PE=3 SV=1Length=357	oxidation-reduction process	nucleotide binding; oxidoreductase activity
Llon_contig 7965	tr|Q9V4C7|Q9V4C7_DROME Plasma membrane calcium ATPase, isoform I OS=Drosophila melanogaster GN=PMCA PE=2 SV=5Length=1206	ATP biosynthetic process; cellular calcium ion homeostasis	ATP binding; calcium-transporting ATPase activity; metal ion binding	integral to membrane
Llon_contig 8724	tr|Q7QJS0|Q7QJS0_ANOGA AGAP007631-PA (Belongs to the adenylyl cyclase class-4/guanylyl cyclase family; cyclic nucleotide biosynthetic process) OS=Anopheles gambiae GN=AGAP007631 PE=3 SV=4Length=1121	cyclic nucleotide biosynthetic process; intracellular signal transduction	nucleotide binding; phosphorus-oxygen lyase activity	intracellular
Llon_contig 8847	tr|B4MYK9|B4MYK9_DROWI GK22061 (chitin metabolic process; S-antigen protein) OS=Drosophila willistoni GN=GK22061 PE=4 SV=1Length=670
Llon_contig 9136	tr|Q7QAQ8|Q7QAQ8_ANOGA AGAP003579-PA (homophilic cell adhesion) OS=Anopheles gambiae GN=AgaP_AGAP003579 PE=4 SV=4Length=2019	homophilic cell adhesion	calcium ion binding	integral to membrane; plasma membrane
Llon_contig 9466	tr|E0VTK3|E0VTK3_PEDHC Putative uncharacterized protein (dopamine beta-monooxygenase activity) OS=Pediculus humanus subsp. corporis GN=Phum_PHUM433820 PE=4 SV=1Length=698
Llon_contigs which mapped-reads showed homology to	Blastn hit (DB:nt16S)
Llon_contig 15379	insect 28S ribosomal RNA gene (mainly Lu. longipalpis); due to this blastn result against DBnt16S, these reads were not further analysed (i.e. not blasted against DBest-others, DBnr and DBuniprotKB)
Llon_contig 23694	insect 28S ribosomal RNA gene (mainly Lu. longipalpis); due to this blastn result against DBnt16S, these reads were not further analysed (i.e. not blasted against DBest-others, DBnr and DBuniprotKB
Llon_contig 25834	insect 28S ribosomal RNA gene (mainly Lu. longipalpis); due to this blastn result against DBnt16S, these reads were not further analysed (i.e. not blasted against DBest-others, DBnr and DBuniprotKB
Llon_contig 27903	Lu. longipalpis 18S rRNA gene; due to this blastn result against DBnt16S, these reads were not further analysed (i.e. not blasted against DBest-others, DBnr and DBuniprotKB
Llon_contig 27904	mostly insect 28S ribosomal RNA gene (mainly Phlebotomus duboscqi); due to this blastn result against DBnt16S, these reads were not further analysed (i.e. not blasted against DBest-others, DBnr and DBuniprotKB
Llon_contig 9281	insect 28S ribosomal RNA gene (mainly Lu. longipalpis); due to this blastn result against DBnt16S, these reads were not further analysed (i.e. not blasted against DBest-others, DBnr and DBuniprotKB

## Sheet: Total SS2 Llon_contigs
Llon_contigs which mapped-reads showed homology to	Blastx hit (DB:UniprotKB)	Biological process	Molecular function	Cellular component	Blastn hit (DB:nt16S) (only for Llon_contigs 15379, 23694, 25834, 27903, 27904 and 9281)
Llon_contig 10010
Llon_contig 10106
Llon_contig 10109	tr|B4LH88|B4LH88_DROVI GJ13868 (Microtubule-associated serine/threonine-protein kinase 2) OS=Drosophila virilis GN=GJ13868 PE=4 SV=1Length=2096		ATP binding; magnesium ion binding; protein serine/threonine kinase activity
Llon_contig 10542
Llon_contig 10554
Llon_contig 10668	tr|Q16K92|Q16K92_AEDAE Signal recognition particle 54 kDa protein OS=Aedes aegypti GN=AAEL013076 PE=4 SV=1Length=401	SRP-dependent cotranslational protein targeting to membrane	7S RNA binding; GTP binding	signal recognition particle
Llon_contig 1068
Llon_contig 10807
Llon_contig 1088
Llon_contig 10948
Llon_contig 11323
Llon_contig 11355
Llon_contig 11767
Llon_contig 11805
Llon_contig 11809	tr|F5HMQ4|F5HMQ4_ANOGA AGAP001446-PE (metabolic process, catalytic activity) OS=Anopheles gambiae GN=AgaP_AGAP001446 PE=4 SV=1Length=904	metabolic process	catalytic activity
Llon_contig 11950
Llon_contig 11951
Llon_contig 11993
Llon_contig 12125
Llon_contig 12195	tr|H9JAQ8|H9JAQ8_BOMMO Uncharacterized protein (Sarco/endoplasmic reticulum calcium ATPase; Belongs to the cation transport ATPase (P-type) family) OS=Bombyx mori GN=Bmo.2232 PE=4 SV=1Length=954	ATP biosynthetic process	ATP binding; calcium-transporting ATPase activity; metal ion binding	integral to membrane
Llon_contig 12237
Llon_contig 1287	tr|Q7QED5|Q7QED5_ANOGA AGAP000703-PA (Otopetrins modulate calcium homeostasis and influx of calcium in response to extracellular ATP) OS=Anopheles gambiae GN=AgaP_AGAP000703 PE=4 SV=5Length=833
Llon_contig 1287
Llon_contig 13084
Llon_contig 13499
Llon_contig 13578
Llon_contig 13813
Llon_contig 13814
Llon_contig 14051
Llon_contig 14676
Llon_contig 14945
Llon_contig 15118	tr|C4WTD8|C4WTD8_ACYPI ACYPI006625 protein (copper ion transmembrane transporter activity) OS=Acyrthosiphon pisum GN=ACYPI006625 PE=2 SV=1Length=198		copper ion transmembrane transporter activity	integral to membrane
Llon_contig 15379					insect 28S ribosomal RNA gene (mainly Lu. longipalpis); due to this blastn result against DBnt16S, these reads were not further analysed (i.e. not blasted against DBest-others, DBnr and DBuniprotKB
Llon_contig 15380
Llon_contig 1543	tr|Q7Q3N6|Q7Q3N6_ANOGA AGAP007963-PA (calcium ion binding) OS=Anopheles gambiae GN=AGAP007963 PE=4 SV=3Length=191		calcium ion binding
Llon_contig 15587
Llon_contig 158
Llon_contig 15926
Llon_contig 16565
Llon_contig 16783	tr|B4KDT7|B4KDT7_DROMO GI24527 (oxidoreductase activity, acting on the aldehyde or oxo group of donors, NAD or NADP as acceptor) OS=Drosophila mojavensis GN=GI24527 PE=4 SV=1Length=521		nucleotide binding; oxidoreductase activity, acting on the aldehyde or oxo group of donors, NAD or NADP as acceptor
Llon_contig 16860	tr|Q29EZ8|Q29EZ8_DROPS GA15168 (calcium ion binding; contains 1 SH3 domain) OS=Drosophila pseudoobscura pseudoobscura GN=GA15168 PE=4 SV=1Length=2415		calcium ion binding
Llon_contig 17222
Llon_contig 17957	tr|B0XIA1|B0XIA1_CULQU ATP-binding cassette sub-family G member 4 OS=Culex quinquefasciatus GN=CpipJ_CPIJ019125 PE=3 SV=1Length=581	ATP catabolic process	ATP binding; ATPase activity	integral to membrane
Llon_contig 17958	tr|Q7QG32|Q7QG32_ANOGA AGAP009461-PA (Mitogen-activated protein kinase ERK-A; MAPK cascade) OS=Anopheles gambiae GN=AGAP009461 PE=4 SV=3Length=375	MAPK cascade	ATP binding; MAP kinase activity
Llon_contig 17984	tr|A7UU65|A7UU65_ANOGA AGAP006260-PD (mesoderm development; Z disc) OS=Anopheles gambiae GN=AGAP006260 PE=4 SV=1Length=243
Llon_contig 18378	tr|Q7QDS6|Q7QDS6_ANOGA AGAP010396-PA (Fragment) (Belongs to the kinesin-like protein family; microtubule-based movement) OS=Anopheles gambiae GN=AGAP010396 PE=3 SV=4Length=781	microtubule-based movement	ATP binding; microtubule motor activity	microtubule
Llon_contig 18614	tr|Q0IFX4|Q0IFX4_AEDAE Putative uncharacterized protein (Fragment) (binding) OS=Aedes aegypti GN=AAEL003923 PE=4 SV=1Length=1649		binding
Llon_contig 18896	tr|B3MX55|B3MX55_DROAN GF14448 (Calcium-binding protein; calcium ion binding) OS=Drosophila ananassae GN=GF14448 PE=4 SV=1Length=291		calcium ion binding
Llon_contig 19217	tr|Q17LY0|Q17LY0_AEDAE Alanyl-tRNA synthetase OS=Aedes aegypti GN=AAEL001218 PE=3 SV=1Length=966	alanyl-tRNA aminoacylation	ATP binding; alanine-tRNA ligase activity; nucleic acid binding	cytoplasm
Llon_contig 19513
Llon_contig 1964
Llon_contig 19724
Llon_contig 19810
Llon_contig 20059
Llon_contig 20345
Llon_contig 20447
Llon_contig 20964
Llon_contig 21279
Llon_contig 21297	tr|F4S2J1|F4S2J1_MELLP Putative uncharacterized protein OS=Melampsora larici-populina (strain 98AG31 / pathotype 3-4-7) GN=MELLADRAFT_92705 PE=4 SV=1Length=113
Llon_contig 21710
Llon_contig 21934
Llon_contig 22426
Llon_contig 22682
Llon_contig 22710
Llon_contig 22778
Llon_contig 23004
Llon_contig 23188
Llon_contig 23422
Llon_contig 23511	tr|Q7QG44|Q7QG44_ANOGA AGAP009491-PA (Hydrogen-transporting ATP synthase, G-subunit; ATP synthesis coupled proton transport) OS=Anopheles gambiae GN=AGAP009491 PE=4 SV=3Length=99	ATP synthesis coupled proton transport	mitochondrial proton-transporting ATP synthase complex, coupling factor F(o)	hydrogen ion transmembrane transporter activity
Llon_contig 23694					insect 28S ribosomal RNA gene (mainly Lu. longipalpis); due to this blastn result against DBnt16S, these reads were not further analysed (i.e. not blasted against DBest-others, DBnr and DBuniprotKB
Llon_contig 23853
Llon_contig 24062
Llon_contig 25012
Llon_contig 25022
Llon_contig 25058
Llon_contig 25375
Llon_contig 2540
Llon_contig 25445
Llon_contig 25465
Llon_contig 25501	tr|Q17GY9|Q17GY9_AEDAE Kakapo (Fragment) (cell cycle arrest) OS=Aedes aegypti GN=AAEL002829 PE=4 SV=1Length=7342	cell cycle arrest	calcium ion binding	cytoskeleton
Llon_contig 25553
Llon_contig 25834					insect 28S ribosomal RNA gene (mainly Lu. longipalpis); due to this blastn result against DBnt16S, these reads were not further analysed (i.e. not blasted against DBest-others, DBnr and DBuniprotKB
Llon_contig 26169	tr|Q16FG2|Q16FG2_AEDAE Glutamate synthase OS=Aedes aegypti GN=AAEL014768 PE=4 SV=1Length=2084	glutamate biosynthetic process	FMN binding; flavin adenine dinucleotide binding; glutamate synthase (NADH) activity; iron ion binding; iron-sulfur cluster binding
Llon_contig 26564
Llon_contig 27059	tr|B0X119|B0X119_CULQU Glutamate semialdehyde dehydrogenase OS=Culex quinquefasciatus GN=CpipJ_CPIJ013217 PE=3 SV=1Length=789	proline biosynthetic process	glutamate 5-kinase activity; glutamate-5-semialdehyde dehydrogenase activity	cytoplasm
Llon_contig 27097
Llon_contig 27100
Llon_contig 27380
Llon_contig 27608	tr|E3X8Q8|E3X8Q8_ANODA Putative uncharacterized protein (SRP-dependent cotranslational protein targeting to membrane) OS=Anopheles darlingi GN=AND_16616 PE=4 SV=1Length=705	SRP-dependent cotranslational protein targeting to membrane	7S RNA binding	signal recognition particle
Llon_contig 27666	tr|B0W036|B0W036_CULQU 3-hydroxyisobutyrate dehydrogenase OS=Culex quinquefasciatus GN=CpipJ_CPIJ000400 PE=4 SV=1Length=556	pentose-phosphate shunt	coenzyme binding; nucleotide binding; phosphogluconate dehydrogenase (decarboxylating) activity
Llon_contig 27903					Lu. longipalpis 18S rRNA gene; due to this blastn result against DBnt16S, these reads were not further analysed (i.e. not blasted against DBest-others, DBnr and DBuniprotKB
Llon_contig 27904					mostly insect 28S ribosomal RNA gene (mainly Phlebotomus duboscqi); due to this blastn result against DBnt16S, these reads were not further analysed (i.e. not blasted against DBest-others, DBnr and DBuniprotKB
Llon_contig 27930
Llon_contig 27957	tr|E3WM72|E3WM72_ANODA Putative uncharacterized protein (Ser/thr protein kinase-lyk4) OS=Anopheles darlingi GN=AND_02035 PE=4 SV=1Length=870		ATP binding; protein serine/threonine kinase activity
Llon_contig 28022
Llon_contig 28170
Llon_contig 28800
Llon_contig 28972
Llon_contig 29128
Llon_contig 29129	tr|Q177V0|Q177V0_AEDAE Putative uncharacterized protein (Contains 1 OTU domain) OS=Aedes aegypti GN=AAEL006032 PE=4 SV=1Length=813		DNA binding; zinc ion binding
Llon_contig 29416
Llon_contig 29461
Llon_contig 29662
Llon_contig 2982
Llon_contig 29928
Llon_contig 30055
Llon_contig 30122	tr|A8CWH3|A8CWH3_LUTLO Putative serine protease inhibitor 4 OS=Lutzomyia longipalpis GN=SRPN PE=2 SV=1Length=376	proteolysis	peptidase activity; serine-type endopeptidase inhibitor activity
Llon_contig 304
Llon_contig 30589
Llon_contig 30603
Llon_contig 30649
Llon_contig 30694	tr|Q17F36|Q17F36_AEDAE Inositol 1,4,5-trisphosphate receptor OS=Aedes aegypti GN=AAEL003608 PE=4 SV=1Length=2183	inositol phosphate-mediated signaling	inositol 1,4,5-trisphosphate-sensitive calcium-release channel activity	endoplasmic reticulum; integral to membrane
Llon_contig 30802
Llon_contig 30955
Llon_contig 31202
Llon_contig 31297
Llon_contig 31325	tr|Q16TM8|Q16TM8_AEDAE Putative uncharacterized protein (Fragment) (actin cytoskeleton organization; contains 1 FH2 (formin homology 2) domain) OS=Aedes aegypti GN=AAEL010187 PE=4 SV=1Length=1274	actin cytoskeleton organization	binding
Llon_contig 31375
Llon_contig 31510
Llon_contig 32328	tr|Q9BIJ1|Q9BIJ1_DROVI Actin E2 OS=Drosophila virilis GN=ActE2 PE=3 SV=1Length=376		ATP binding	cytoplasm; cytoskeleton
Llon_contig 32330	sp|P18600|ACT1_ARTSX Actin, clone 205 OS=Artemia sp. PE=2 SV=1Length=376		ATP binding	cytoplasm; cytoskeleton
Llon_contig 32354	tr|B4LY13|B4LY13_DROVI GJ23837(Myosin heavy chain-like, isoform B) OS=Drosophila virilis GN=GJ23837 PE=4 SV=1Length=879		motor activity	myosin complex
Llon_contig 32516
Llon_contig 32755
Llon_contig 32940	tr|B5DI76|B5DI76_DROPS GA25794 (myosin filament) OS=Drosophila pseudoobscura pseudoobscura GN=GA25794 PE=4 SV=1Length=2166		ATP binding; motor activity	myosin filament
Llon_contig 32976	tr|Q16UP6|Q16UP6_AEDAE Putative uncharacterized protein (Fragment) (sensory perception of chemical stimulus) OS=Aedes aegypti GN=AAEL009841 PE=4 SV=1Length=200
Llon_contig 33055	tr|B4Q345|B4Q345_DROSI GD22681 OS=Drosophila simulans GN=GD22681 PE=4 SV=1Length=812	arsenite transport	arsenite transmembrane transporter activity; citrate transmembrane transporter activity	integral to membrane
Llon_contig 33530	tr|Q16IL6|Q16IL6_AEDAE Putative uncharacterized protein (Disulfide bond; EGF-like_dom) OS=Aedes aegypti GN=AAEL013612 PE=4 SV=1Length=469
Llon_contig 33574
Llon_contig 33839
Llon_contig 33875	tr|Q17BQ6|Q17BQ6_AEDAE Cyclin g OS=Aedes aegypti GN=AAEL004865 PE=3 SV=1Length=476
Llon_contig 3400
Llon_contig 3422
Llon_contig 34558
Llon_contig 34624
Llon_contig 34793
Llon_contig 34935	tr|E0VID6|E0VID6_PEDHC Titin, putative (Transferase; ATP binding; myosin light chain kinase activity) OS=Pediculus humanus subsp. corporis GN=Phum_PHUM226120 PE=4 SV=1Length=8829		ATP binding; myosin light chain kinase activity
Llon_contig 35043
Llon_contig 35047
Llon_contig 35303	tr|D6WHK3|D6WHK3_TRICA Putative uncharacterized protein (TPR repeat; O-linked n-acetylglucosamine transferase, ogt) OS=Tribolium castaneum GN=TcasGA2_TC003916 PE=4 SV=1Length=1054
Llon_contig 4383
Llon_contig 4660
Llon_contig 4725
Llon_contig 4823
Llon_contig 4873
Llon_contig 4874
Llon_contig 5231	tr|Q16UB8|Q16UB8_AEDAE Putative uncharacterized protein (Apolipophorins; lipid transporter activity) OS=Aedes aegypti GN=AAEL009955 PE=4 SV=1Length=3321		lipid transporter activity
Llon_contig 5256
Llon_contig 5506
Llon_contig 5650
Llon_contig 5701	tr|Q16N57|Q16N57_AEDAE Receptor protein-tyrosine phosphatase 10d (Fragment) OS=Aedes aegypti GN=AAEL012083 PE=4 SV=1Length=1523	peptidyl-tyrosine dephosphorylation	protein tyrosine phosphatase activity; receptor activity
Llon_contig 5727
Llon_contig 5929
Llon_contig 6021
Llon_contig 6087
Llon_contig 638
Llon_contig 6430	tr|B4NL26|B4NL26_DROWI GK14023 (cation:chloride symporter activity) OS=Drosophila willistoni GN=GK14023 PE=4 SV=1Length=1081		cation:chloride symporter activity	integral to membrane
Llon_contig 6691
Llon_contig 7523
Llon_contig 7774
Llon_contig 7805	tr|Q16M73|Q16M73_AEDAE Short-chain dehydrogenase OS=Aedes aegypti GN=AAEL012401 PE=3 SV=1Length=357	oxidation-reduction process	nucleotide binding; oxidoreductase activity
Llon_contig 7965	tr|Q9V4C7|Q9V4C7_DROME Plasma membrane calcium ATPase, isoform I OS=Drosophila melanogaster GN=PMCA PE=2 SV=5Length=1206	ATP biosynthetic process; cellular calcium ion homeostasis	ATP binding; calcium-transporting ATPase activity; metal ion binding	integral to membrane
Llon_contig 8031
Llon_contig 8115
Llon_contig 832
Llon_contig 8724	tr|Q7QJS0|Q7QJS0_ANOGA AGAP007631-PA (Belongs to the adenylyl cyclase class-4/guanylyl cyclase family; cyclic nucleotide biosynthetic process) OS=Anopheles gambiae GN=AGAP007631 PE=3 SV=4Length=1121	cyclic nucleotide biosynthetic process; intracellular signal transduction	nucleotide binding; phosphorus-oxygen lyase activity	intracellular
Llon_contig 8847	tr|B4MYK9|B4MYK9_DROWI GK22061 (chitin metabolic process; S-antigen protein) OS=Drosophila willistoni GN=GK22061 PE=4 SV=1Length=670
Llon_contig 8894
Llon_contig 9016
Llon_contig 9115
Llon_contig 9136	tr|Q7QAQ8|Q7QAQ8_ANOGA AGAP003579-PA (homophilic cell adhesion) OS=Anopheles gambiae GN=AgaP_AGAP003579 PE=4 SV=4Length=2019	homophilic cell adhesion	calcium ion binding	integral to membrane; plasma membrane
Llon_contig 9281					insect 28S ribosomal RNA gene (mainly Lu. longipalpis); due to this blastn result against DBnt16S, these reads were not further analysed (i.e. not blasted against DBest-others, DBnr and DBuniprotKB
Llon_contig 9466	tr|E0VTK3|E0VTK3_PEDHC Putative uncharacterized protein (dopamine beta-monooxygenase activity) OS=Pediculus humanus subsp. corporis GN=Phum_PHUM433820 PE=4 SV=1Length=698
Llon_contig 9707
Llon_contig 9725
Llon_contig 9741
Llon_contig 9837
Llon_contig 987
Llon_contig 9943
