# Supplementary material for: First Comparative Transcriptomic Analysis of Wild Adult Male and Female Lutzomyia longipalpis, Vector of Visceral Leishmaniasis
Source: PLoS One. 2013 Mar 12;8(3):e58645. doi: 10.1371/journal.pone.0058645 (PMC3595279; doi:10.1371/journal.pone.0058645)
Supplement: Table S4 — PP1_Llon_contigs. First sheet (PP1 annotated Llon_contigs): This table lists the Llon_contigs identified in PP1 (NEVL females) that were partially annotated by in silico sequence analysis of the corresponding mapped-reads. The information provided for each Llon_contig includes: Llon_contig number; description of the best BLASTX hit against DB:uniprotKB; and GO annotation including biological process, molecular function and cellular component. BLASTN hits against DB:nt16S are only shown for those Llon_contigs whose corresponding mapped-reads overall showed homology to insect rDNA. Second sheet (Total PP1 Llon_contigs): This table lists the totality of the Llon_contigs identified in PP1 (NEVL females), with or without partial in silico annotation. The information provided for each Llon_contig includes: Llon_contig number; description of the best BLASTX hit against DB:uniprotKB, when applicable; and GO annotation including biological process, molecular function and cellular component, when applicable. BLASTN hits against DB:nt16S are only shown for those Llon_contigs whose corresponding mapped-reads overall showed homology to insect rDNA. (XLS) [file pone.0058645.s004.xls]

## Sheet: PP1 annotated Llon_contigs
Llon_contigs which mapped-reads showed homology to	Blastx hit (DB:UniprotKB)	Biological process	Molecular function	Cellular component
Llon_contig 10038	tr|B4MUL6|B4MUL6_DROWI GK14781 (Transmembrane helix, cell adhesion) OS=Drosophila willistoni GN=GK14781 PE=4 SV=1Length=716	cell adhesion		integral to membrane
Llon_contig 10107	tr|Q17FJ9|Q17FJ9_AEDAE Putative uncharacterized protein (putative salivary mucin OS=Aedes aegypti GN=AAEL003368 PE=4 SV=1Length=541
Llon_contig 10948	tr|B4M0B5|B4M0B5_DROVI GJ24066 (Transmembrane helix; family of proteins probably involved in transport through the plasma membrane) OS=Drosophila virilis GN=GJ24066 PE=4 SV=1Length=791			integral to membrane
Llon_contig 11275	tr|B4KMJ1|B4KMJ1_DROMO GI18341 (ATP binding, protein serine/threonine kinase activity) OS=Drosophila mojavensis GN=GI18341 PE=4 SV=1Length=1710		ATP binding; protein serine/threonine kinase activity
Llon_contig 11598	tr|Q173I7|Q173I7_AEDAE Dynein heavy chain OS=Aedes aegypti GN=AAEL007132 PE=4 SV=1Length=4662	ATP catabolic process; microtubule-based movement	ATP binding; ATPase activity; microtubule motor activity	dynein complex
Llon_contig 11599	tr|B0WM18|B0WM18_CULQU Dynein heavy chain OS=Culex quinquefasciatus GN=CpipJ_CPIJ007950 PE=4 SV=1Length=4655	ATP catabolic process; microtubule-based movement	ATP binding; ATPase activity; microtubule motor activity	dynein complex
Llon_contig 13377	tr|Q16FQ3|Q16FQ3_AEDAE Putative uncharacterized protein (UBA domains are found in diverse proteins involved in the ubiquitin/proteasome pathway, DNA excision-repair, and cell signalling via protein kinases) OS=Aedes aegypti GN=AAEL014679 PE=4 SV=1Length=719
Llon_contig 13642	tr|Q8MNR4|Q8MNR4_DROME Putative uncharacterized protein (Gag-pol polyprotein; transposable_element_gene; DNA integration, RNA-dependent DNA replication, proteolysis) OS=Drosophila melanogaster GN=gag-pol PE=4 SV=1Length=1830	DNA integration; RNA-dependent DNA replication; proteolysis	RNA binding; RNA-directed DNA polymerase activity; aspartic-type endopeptidase activity; zinc ion binding
Llon_contig 14025	sp|Q9U1N0|HRP65_CHITE Hrp65 protein OS=Chironomus tentans GN=HRP65 PE=1 SV=1Length=535	mRNA export from nucleus	RNA binding; nucleotide binding	cytoplasm; cytoskeleton; nucleus
Llon_contig 14207	tr|Q7PYB0|Q7PYB0_ANOGA AGAP001827-PA (Belongs to the heat shock protein 70 family) OS=Anopheles gambiae GN=AgaP_AGAP001827 PE=3 SV=3Length=968		ATP binding
Llon_contig 15118	tr|E9HM72|E9HM72_DAPPU CTR1, high-affinity copper uptake protein 1, copper transporter 1, solute carrier family 31 member 1 OS=Daphnia pulex GN=CTR1 PE=4 SV=1Length=171		copper ion transmembrane transporter activity	integral to membrane
Llon_contig 15120	tr|E9HM72|E9HM72_DAPPU CTR1, high-affinity copper uptake protein 1, copper transporter 1, solute carrier family 31 member 1 OS=Daphnia pulex GN=CTR1 PE=4 SV=1Length=171		copper ion transmembrane transporter activity	integral to membrane
Llon_contig 16604	tr|B0XCB6|B0XCB6_CULQU 26S proteasome regulatory subunit S3 OS=Culex quinquefasciatus GN=CpipJ_CPIJ016828 PE=4 SV=1Length=391		proteasome complex
Llon_contig 17460	tr|Q17K96|Q17K96_AEDAE Cyclin OS=Aedes aegypti GN=AAEL001751 PE=3 SV=1Length=259	regulation of cyclin-dependent protein kinase activity; regulation of transcription, DNA-dependent
Llon_contig 17858	tr|Q9Y0E4|Q9Y0E4_DROME Klarsicht protein (cellular membrane organization, compound eye photoreceptor development, lipid particle transport along microtubule, lumen formation, open tracheal system) OS=Drosophila melanogaster GN=klar PE=2 SV=1Length=2262	cellular membrane organization; compound eye photoreceptor development; lipid particle transport along microtubule; lipid transport; lumen formation, open tracheal system; nuclear migration		integral to membrane; lipid particle; nuclear envelope; perinuclear region of cytoplasm
Llon_contig 18881	tr|D3TNK8|D3TNK8_GLOMM Mitotic checkpoint protein MAD1 (Mad1 is a non-essential protein in yeast which has a function in the spindle assembly checkpoint (SAC). This checkpoint monitors chromosome attachment to spindle microtubules and prevents cells from starting anaphase until the spindle is built up) OS=Glossina morsitans morsitans PE=2 SV=1Length=747
Llon_contig 1948	tr|D6X3E7|D6X3E7_TRICA Putative uncharacterized protein (Contains 1 reverse transcriptase domain; DNA integration; RNA-dependent DNA replication) OS=Tribolium castaneum GN=TcasGA2_TC012952 PE=4 SV=1Length=622	DNA integration; RNA-dependent DNA replication	RNA binding; RNA-directed DNA polymerase activity
Llon_contig 19739	tr|Q17KU1|Q17KU1_AEDAE Myocyte-specific enhancer factor 2d OS=Aedes aegypti GN=AAEL001567 PE=3 SV=1Length=495	mesoderm development; locomotor rhythm; anterior midgut development; regulation of transcription, DNA-dependent; heart development; regulation of striated muscle tissue development; muscle fiber development; skeletal muscle tissue development; ovarian follicle cell development; myoblast fusion; transcription from RNA polymerase II promoter;	DNA binding	nucleus
Llon_contig 20411	tr|B4M5P5|B4M5P5_DROVI GJ10538 (protein deacetylation) OS=Drosophila virilis GN=GJ10538 PE=4 SV=1Length=800	protein deacetylation	NAD+ binding; zinc ion binding
Llon_contig 21398	tr|D2A2Q6|D2A2Q6_TRICA Putative uncharacterized protein GLEAN_08496 (DNA integration, transposon polyprotein) OS=Tribolium castaneum GN=GLEAN_08496 PE=4 SV=1Length=879	DNA integration	nucleic acid binding; zinc ion binding
Llon_contig 21446	tr|B0WXM0|B0WXM0_CULQU Ubiquinol-cytochrome c reductase complex core protein OS=Culex quinquefasciatus GN=CpipJ_CPIJ011929 PE=3 SV=1Length=439	proteolysis	metalloendopeptidase activity; zinc ion binding
Llon_contig 21983	tr|G7K0E5|G7K0E5_MEDTR Putative uncharacterized protein (RRNA intron-encoded homing endonuclease) OS=Medicago truncatula GN=MTR_5g051150 PE=4 SV=1Length=2133
Llon_contig 23283	tr|Q179T1|Q179T1_AEDAE Heterogeneous nuclear ribonucleoprotein OS=Aedes aegypti GN=AAEL005515 PE=4 SV=1Length=280		nucleic acid binding; nucleotide binding	ribonucleoprotein complex
Llon_contig 24106	sp|Q16W24|PLK4_AEDAE Serine/threonine-protein kinase PLK4 OS=Aedes aegypti GN=SAK PE=3 SV=1Length=769		ATP binding; protein serine/threonine kinase activity; protein tyrosine kinase activity	centriole
Llon_contig 24125	tr|B4KQT3|B4KQT3_DROMO GI19126 (Myosin heavy chain, nonmuscle or smooth muscle; motor activity) OS=Drosophila mojavensis GN=GI19126 PE=4 SV=1Length=2047		ATP binding; motor activity	myosin complex
Llon_contig 24492	tr|Q7Q0H5|Q7Q0H5_ANOGA AGAP003316-PA (Pinin is known to localise at the desmosomes and is implicated in anchoring intermediate filaments to the desmosomal plaque) OS=Anopheles gambiae GN=AgaP_AGAP003316 PE=4 SV=5Length=477
Llon_contig 25148	tr|Q17E94|Q17E94_AEDAE Putative uncharacterized protein (protein import into nucleus; nuclear pore) OS=Aedes aegypti GN=AAEL003882 PE=4 SV=1Length=2308	protein import into nucleus		nuclear pore
Llon_contig 26149	tr|B0WE09|B0WE09_CULQU Putative uncharacterized protein (folic acid-containing compound biosynthetic process) OS=Culex quinquefasciatus GN=CpipJ_CPIJ005163 PE=4 SV=1Length=467	folic acid-containing compound biosynthetic process	5-formyltetrahydrofolate cyclo-ligase activity; ATP binding
Llon_contig 27434	tr|E3WKN3|E3WKN3_ANODA Putative uncharacterized protein (Pentatricopeptide repeat domain 3; Most of PPR proteins have roles in mitochondria or plastid. Some of these proteins have been shown to play a role in post-transcriptional processes within organelles and they are thought to be sequence-specific RNA-binding proteins) OS=Anopheles darlingi GN=AND_01042 PE=4 SV=1Length=664
Llon_contig 27951	tr|Q16P35|Q16P35_AEDAE DNA mismatch repair protein muts OS=Aedes aegypti GN=AAEL011780 PE=3 SV=1Length=1130	mismatch repair	ATP binding; mismatched DNA binding
Llon_contig 28655	tr|Q17AZ1|Q17AZ1_AEDAE Putative uncharacterized protein (Contains 1 matrin-type zinc finger, nucleic acid binding, zinc ion binding) OS=Aedes aegypti GN=AAEL005145 PE=4 SV=1Length=363		nucleic acid binding; zinc ion binding	nucleus
Llon_contig 29644	tr|B7QMT2|B7QMT2_IXOSC Ribosomal protein L39, putative OS=Ixodes scapularis GN=IscW_ISCW015391 PE=4 SV=1Length=76	translation	structural constituent of ribosome	ribosome
Llon_contig 30317	tr|B3NYY2|B3NYY2_DROER GG15435 (transmembrane transport) OS=Drosophila erecta GN=GG15435 PE=4 SV=1Length=502	transmembrane transport		integral to membrane
Llon_contig 31221	tr|Q9GQR5|Q9GQR5_DROME RH02809p (germ cell migration, intracellular signal transduction, nervous system development) OS=Drosophila melanogaster GN=stai PE=2 SV=1Length=257	germ cell migration; intracellular signal transduction; nervous system development		microtubule associated complex
Llon_contig 32	tr|Q5S3S9|Q5S3S9_RAT Promyelocytic leukemia zinc finger protein OS=Rattus norvegicus GN=Zbtb16 PE=2 SV=1Length=673	anterior/posterior pattern specification; central nervous system development; embryonic hindlimb morphogenesis; embryonic pattern specification; male germ-line stem cell division; negative regulation of cell proliferation; negative regulation of transcription, DNA-dependent; positive regulation of apoptotic process; positive regulation of transcription, DNA-dependent	DNA binding; zinc ion binding	PML body; nuclear speck; transcriptional repressor complex
Llon_contig 32328	tr|E9JCX3|E9JCX3_SOLIN Putative uncharacterized protein (Fragment) (Belongs to the actin family; Muscle-specific actin 2) OS=Solenopsis invicta GN=SINV_08795 PE=3 SV=1Length=410		ATP binding
Llon_contig 32974	tr|G3K483|G3K483_9DIPT Vitellogenin 1 OS=Anopheles culicifacies GN=Vg1 PE=4 SV=1Length=2052		lipid transporter activity
Llon_contig 32976	tr|A8DZ28|A8DZ28_DROME Dpr7, isoform D (sensory perception of chemical stimulus) OS=Drosophila melanogaster GN=dpr7 PE=4 SV=1Length=209	sensory perception of chemical stimulus
Llon_contig 33652	tr|Q7PF90|Q7PF90_ANOGA AGAP007523-PB (Contains 1 myosin head-like domain; Motor protein; myosin complex) OS=Anopheles gambiae GN=AGAP007523 PE=4 SV=3Length=2003		ATP binding; motor activity	myosin complex
Llon_contig 33875	tr|Q17BQ6|Q17BQ6_AEDAE Cyclin g OS=Aedes aegypti GN=AAEL004865 PE=3 SV=1Length=476
Llon_contig 34788	tr|Q17NZ4|Q17NZ4_AEDAE Neural stem cell-derived dendrite regulator OS=Aedes aegypti GN=AAEL000558 PE=4 SV=1Length=680	lipid metabolic process	triglyceride lipase activity
Llon_contig 35495	tr|Q2LZR5|Q2LZR5_DROPS GA11315 (oogenesis, protein acetyltransferase complex) OS=Drosophila pseudoobscura pseudoobscura GN=GA11315 PE=4 SV=2Length=201		N-acetyltransferase activity
Llon_contig 5162	tr|Q9XZ51|Q9XZ51_LUTLO Putative yellow related-protein (43 kDa salivary yellow-related protein SP04) OS=Lutzomyia longipalpis GN=YELLOW PE=2 SV=1Length=412
Llon_contig 5826	tr|Q17H36|Q17H36_AEDAE Oligosaccharyl transferase OS=Aedes aegypti GN=AAEL002804 PE=4 SV=1Length=776	protein glycosylation	oligosaccharyl transferase activity	membrane
Llon_contig 6465	tr|Q17KT8|Q17KT8_AEDAE Putative uncharacterized protein (transferase activity, transferring glycosyl groups) OS=Aedes aegypti GN=AAEL001590 PE=4 SV=1Length=418		transferase activity, transferring glycosyl groups
Llon_contig 6488	tr|Q7QEH7|Q7QEH7_ANOGA AGAP000646-PA (Contains 1 basic helix-loop-helix (bHLH) domain) OS=Anopheles gambiae GN=AgaP_AGAP000646 PE=4 SV=4Length=837
Llon_contig 6659	tr|H9K7Z1|H9K7Z1_APIME Uncharacterized protein (Multidrug resistance protein-like protein 49) OS=Apis mellifera GN=LOC551167 PE=4 SV=1Length=1322	ATP catabolic process	ATP binding; ATPase activity, coupled to transmembrane movement of substances	integral to membrane
Llon_contig 7001	tr|B0WPC2|B0WPC2_CULQU Putative uncharacterized protein (PLipase_B-like) OS=Culex quinquefasciatus GN=CpipJ_CPIJ008975 PE=4 SV=1Length=681
Llon_contig 7091	tr|B0WDS0|B0WDS0_CULQU Oxysterol-binding protein (Lipid transport) OS=Culex quinquefasciatus GN=CpipJ_CPIJ005418 PE=3 SV=1Length=778	lipid transport	phospholipid binding
Llon_contig 7732	tr|B0W6S5|B0W6S5_CULQU Mixed lineage kinase (MAPK cascade) OS=Culex quinquefasciatus GN=CpipJ_CPIJ002878 PE=3 SV=1Length=905	MAPK cascade; activation of MAPKK activity	ATP binding; MAP kinase kinase kinase activity; protein tyrosine kinase activity
Llon_contig 8216	tr|B4NCY3|B4NCY3_DROWI GK24998 (DNA binding, histone-lysine N-methyltransferase activity, zinc ion binding) OS=Drosophila willistoni GN=GK24998 PE=3 SV=1Length=1904	wing disc development; ecdysone receptor-mediated signaling pathway;	histone-lysine N-methyltransferase activity;	polytene chromosome interband; euchromatin; nucleus;
Llon_contig 8642	tr|Q16YI9|Q16YI9_AEDAE UCR-motif DNA binding protein, putative OS=Aedes aegypti GN=AAEL008536 PE=4 SV=1Length=543		nucleic acid binding; zinc ion binding	nucleus
Llon_contig 8660	tr|F5HML2|F5HML2_ANOGA AGAP013288-PA (RNA polymerase II-associated protein 1 [RPAP1]) OS=Anopheles gambiae GN=AgaP_AGAP013288 PE=4 SV=1Length=1275
Llon_contig 8765	tr|B4K7P8|B4K7P8_DROMO GI10524 (Wnt receptor signaling pathway, molecular signals initiated by binding of a Wnt protein to a frizzled family receptor on the surface of the target cell and ending with a change in cell state) OS=Drosophila mojavensis GN=GI10524 PE=4 SV=1Length=2520	Wnt receptor signaling pathway	binding
Llon_contig 9791	tr|Q17K34|Q17K34_AEDAE Sodium/solute symporter OS=Aedes aegypti GN=AAEL001813 PE=3 SV=1Length=671	transmembrane transport	transporter activity	integral to membrane
Llon_contig 9798	tr|B0WCC9|B0WCC9_CULQU 3-oxoacyl-[acyl-carrier-protein] reductase OS=Culex quinquefasciatus GN=CpipJ_CPIJ004599 PE=3 SV=1Length=247	oxidation-reduction process	nucleotide binding; oxidoreductase activity
Llon_contig 9840	tr|Q0QHK4|Q0QHK4_GLOMM Pyrroline-5-carboxylate reductase OS=Glossina morsitans morsitans PE=2 SV=1Length=288	proline biosynthetic process	nucleotide binding; pyrroline-5-carboxylate reductase activity
Llon_contigs which mapped-reads showed homology to	Blastn hit (DB:nt16S)
Llon_contig 15379	insect 28S ribosomal RNA gene (mainly Lu. longipalpis); due to this blastn result against DBnt16S, these reads were not further analysed (i.e. not blasted against DBest-others, DBnr and DBuniprotKB)
Llon_contig 23694	insect 28S ribosomal RNA gene (mainly Lu. longipalpis); due to this blastn result against DBnt16S, these reads were not further analysed (i.e. not blasted against DBest-others, DBnr and DBuniprotKB)
Llon_contig 25834	insect 28S ribosomal RNA gene (mainly Lu. longipalpis); due to this blastn result against DBnt16S, these reads were not further analysed (i.e. not blasted against DBest-others, DBnr and DBuniprotKB)
Llon_contig 27903	Lu. longipalpis 18S rRNA gene; due to this blastn result against DBnt16S, these reads were not further analysed (i.e. not blasted against DBest-others, DBnr and DBuniprotKB)
Llon_contig 27904	mostly insect 28S ribosomal RNA gene (mainly Phlebotomus duboscqi); due to this blastn result against DBnt16S, these reads were not further analysed (i.e. not blasted against DBest-others, DBnr and DBuniprotKB)
Llon_contig 9281	insect 28S ribosomal RNA gene (mainly Lu. longipalpis); due to this blastn result against DBnt16S, these reads were not further analysed (i.e. not blasted against DBest-others, DBnr and DBuniprotKB)

## Sheet: Total PP1 Llon_contigs
Llon_contigs which mapped-reads showed homology to	Blastx hit (DB:UniprotKB)	Biological process	Molecular function	Cellular component	Blastn hit (DB:nt16S) (only for Llon_contigs 15379, 23694, 25834, 27903, 27904 and 9281)
Llon_contig 10038	tr|B4MUL6|B4MUL6_DROWI GK14781 (Transmembrane helix, cell adhesion) OS=Drosophila willistoni GN=GK14781 PE=4 SV=1Length=716	cell adhesion		integral to membrane
Llon_contig 10107	tr|Q17FJ9|Q17FJ9_AEDAE Putative uncharacterized protein (putative salivary mucin OS=Aedes aegypti GN=AAEL003368 PE=4 SV=1Length=541
Llon_contig 10390
Llon_contig 10676
Llon_contig 1068
Llon_contig 108
Llon_contig 10878
Llon_contig 10948	tr|B4M0B5|B4M0B5_DROVI GJ24066 (Transmembrane helix; family of proteins probably involved in transport through the plasma membrane) OS=Drosophila virilis GN=GJ24066 PE=4 SV=1Length=791			integral to membrane
Llon_contig 11129
Llon_contig 11133
Llon_contig 11208
Llon_contig 11215
Llon_contig 11275	tr|B4KMJ1|B4KMJ1_DROMO GI18341 (ATP binding, protein serine/threonine kinase activity) OS=Drosophila mojavensis GN=GI18341 PE=4 SV=1Length=1710		ATP binding; protein serine/threonine kinase activity
Llon_contig 11303
Llon_contig 11400
Llon_contig 11410
Llon_contig 11598	tr|Q173I7|Q173I7_AEDAE Dynein heavy chain OS=Aedes aegypti GN=AAEL007132 PE=4 SV=1Length=4662	ATP catabolic process; microtubule-based movement	ATP binding; ATPase activity; microtubule motor activity	dynein complex
Llon_contig 11599	tr|B0WM18|B0WM18_CULQU Dynein heavy chain OS=Culex quinquefasciatus GN=CpipJ_CPIJ007950 PE=4 SV=1Length=4655	ATP catabolic process; microtubule-based movement	ATP binding; ATPase activity; microtubule motor activity	dynein complex
Llon_contig 11788
Llon_contig 11836
Llon_contig 12131
Llon_contig 12147
Llon_contig 12345
Llon_contig 12367
Llon_contig 12425
Llon_contig 12467
Llon_contig 12577
Llon_contig 12655
Llon_contig 12664
Llon_contig 12856
Llon_contig 13165
Llon_contig 13207
Llon_contig 13377	tr|Q16FQ3|Q16FQ3_AEDAE Putative uncharacterized protein (UBA domains are found in diverse proteins involved in the ubiquitin/proteasome pathway, DNA excision-repair, and cell signalling via protein kinases) OS=Aedes aegypti GN=AAEL014679 PE=4 SV=1Length=719
Llon_contig 13534
Llon_contig 13578
Llon_contig 13585
Llon_contig 13642	tr|Q8MNR4|Q8MNR4_DROME Putative uncharacterized protein (Gag-pol polyprotein; transposable_element_gene; DNA integration, RNA-dependent DNA replication, proteolysis) OS=Drosophila melanogaster GN=gag-pol PE=4 SV=1Length=1830	DNA integration; RNA-dependent DNA replication; proteolysis	RNA binding; RNA-directed DNA polymerase activity; aspartic-type endopeptidase activity; zinc ion binding
Llon_contig 13651
Llon_contig 13740
Llon_contig 13751
Llon_contig 13812
Llon_contig 13814
Llon_contig 13887
Llon_contig 13976
Llon_contig 14025	sp|Q9U1N0|HRP65_CHITE Hrp65 protein OS=Chironomus tentans GN=HRP65 PE=1 SV=1Length=535	mRNA export from nucleus	RNA binding; nucleotide binding	cytoplasm; cytoskeleton; nucleus
Llon_contig 14207	tr|Q7PYB0|Q7PYB0_ANOGA AGAP001827-PA (Belongs to the heat shock protein 70 family) OS=Anopheles gambiae GN=AgaP_AGAP001827 PE=3 SV=3Length=968		ATP binding
Llon_contig 14255
Llon_contig 14368
Llon_contig 14423
Llon_contig 14531
Llon_contig 14859
Llon_contig 14920
Llon_contig 15055
Llon_contig 15118	tr|E9HM72|E9HM72_DAPPU CTR1, high-affinity copper uptake protein 1, copper transporter 1, solute carrier family 31 member 1 OS=Daphnia pulex GN=CTR1 PE=4 SV=1Length=171		copper ion transmembrane transporter activity	integral to membrane
Llon_contig 15120	tr|E9HM72|E9HM72_DAPPU CTR1, high-affinity copper uptake protein 1, copper transporter 1, solute carrier family 31 member 1 OS=Daphnia pulex GN=CTR1 PE=4 SV=1Length=171		copper ion transmembrane transporter activity	integral to membrane
Llon_contig 15123
Llon_contig 15192
Llon_contig 15285
Llon_contig 15305
Llon_contig 15379					insect 28S ribosomal RNA gene (mainly Lu. longipalpis); due to this blastn result against DBnt16S, these reads were not further analysed (i.e. not blasted against DBest-others, DBnr and DBuniprotKB
Llon_contig 15380
Llon_contig 15485
Llon_contig 1549
Llon_contig 15755
Llon_contig 15980
Llon_contig 16068
Llon_contig 16075
Llon_contig 16077
Llon_contig 16497
Llon_contig 16604	tr|B0XCB6|B0XCB6_CULQU 26S proteasome regulatory subunit S3 OS=Culex quinquefasciatus GN=CpipJ_CPIJ016828 PE=4 SV=1Length=391		proteasome complex
Llon_contig 16742
Llon_contig 16756
Llon_contig 16767
Llon_contig 16804
Llon_contig 17070
Llon_contig 17238
Llon_contig 17314
Llon_contig 17460	tr|Q17K96|Q17K96_AEDAE Cyclin OS=Aedes aegypti GN=AAEL001751 PE=3 SV=1Length=259	regulation of cyclin-dependent protein kinase activity; regulation of transcription, DNA-dependent
Llon_contig 17540
Llon_contig 17580
Llon_contig 17692
Llon_contig 17749
Llon_contig 17858	tr|Q9Y0E4|Q9Y0E4_DROME Klarsicht protein (cellular membrane organization, compound eye photoreceptor development, lipid particle transport along microtubule, lumen formation, open tracheal system) OS=Drosophila melanogaster GN=klar PE=2 SV=1Length=2262	cellular membrane organization; compound eye photoreceptor development; lipid particle transport along microtubule; lipid transport; lumen formation, open tracheal system; nuclear migration		integral to membrane; lipid particle; nuclear envelope; perinuclear region of cytoplasm
Llon_contig 18172
Llon_contig 18321
Llon_contig 18341
Llon_contig 18449
Llon_contig 18460
Llon_contig 18462
Llon_contig 18723
Llon_contig 18823
Llon_contig 18881	tr|D3TNK8|D3TNK8_GLOMM Mitotic checkpoint protein MAD1 (Mad1 is a non-essential protein in yeast which has a function in the spindle assembly checkpoint (SAC). This checkpoint monitors chromosome attachment to spindle microtubules and prevents cells from starting anaphase until the spindle is built up) OS=Glossina morsitans morsitans PE=2 SV=1Length=747
Llon_contig 18903
Llon_contig 19028
Llon_contig 19293
Llon_contig 19345
Llon_contig 19454
Llon_contig 1948	tr|D6X3E7|D6X3E7_TRICA Putative uncharacterized protein (Contains 1 reverse transcriptase domain; DNA integration; RNA-dependent DNA replication) OS=Tribolium castaneum GN=TcasGA2_TC012952 PE=4 SV=1Length=622	DNA integration; RNA-dependent DNA replication	RNA binding; RNA-directed DNA polymerase activity
Llon_contig 19515
Llon_contig 19539
Llon_contig 19595
Llon_contig 19636
Llon_contig 1967
Llon_contig 19679
Llon_contig 19697
Llon_contig 19739	tr|Q17KU1|Q17KU1_AEDAE Myocyte-specific enhancer factor 2d OS=Aedes aegypti GN=AAEL001567 PE=3 SV=1Length=495	mesoderm development; locomotor rhythm; anterior midgut development; regulation of transcription, DNA-dependent; heart development; regulation of striated muscle tissue development; muscle fiber development; skeletal muscle tissue development; ovarian follicle cell development; myoblast fusion; transcription from RNA polymerase II promoter;	DNA binding	nucleus
Llon_contig 19981
Llon_contig 20171
Llon_contig 20216
Llon_contig 20411	tr|B4M5P5|B4M5P5_DROVI GJ10538 (protein deacetylation) OS=Drosophila virilis GN=GJ10538 PE=4 SV=1Length=800	protein deacetylation	NAD+ binding; zinc ion binding
Llon_contig 20734
Llon_contig 20806
Llon_contig 20903
Llon_contig 20926
Llon_contig 20966
Llon_contig 20967
Llon_contig 21050
Llon_contig 21176
Llon_contig 21297
Llon_contig 21398	tr|D2A2Q6|D2A2Q6_TRICA Putative uncharacterized protein GLEAN_08496 (DNA integration, transposon polyprotein) OS=Tribolium castaneum GN=GLEAN_08496 PE=4 SV=1Length=879	DNA integration	nucleic acid binding; zinc ion binding
Llon_contig 21446	tr|B0WXM0|B0WXM0_CULQU Ubiquinol-cytochrome c reductase complex core protein OS=Culex quinquefasciatus GN=CpipJ_CPIJ011929 PE=3 SV=1Length=439	proteolysis	metalloendopeptidase activity; zinc ion binding
Llon_contig 21928
Llon_contig 21934
Llon_contig 21966
Llon_contig 21983	tr|G7K0E5|G7K0E5_MEDTR Putative uncharacterized protein (RRNA intron-encoded homing endonuclease) OS=Medicago truncatula GN=MTR_5g051150 PE=4 SV=1Length=2133
Llon_contig 22415
Llon_contig 22600
Llon_contig 23004
Llon_contig 23283	tr|Q179T1|Q179T1_AEDAE Heterogeneous nuclear ribonucleoprotein OS=Aedes aegypti GN=AAEL005515 PE=4 SV=1Length=280		nucleic acid binding; nucleotide binding	ribonucleoprotein complex
Llon_contig 23555
Llon_contig 23694					insect 28S ribosomal RNA gene (mainly Lu. longipalpis); due to this blastn result against DBnt16S, these reads were not further analysed (i.e. not blasted against DBest-others, DBnr and DBuniprotKB)
Llon_contig 23754
Llon_contig 23764
Llon_contig 23771
Llon_contig 2385
Llon_contig 240
Llon_contig 2409
Llon_contig 24106	sp|Q16W24|PLK4_AEDAE Serine/threonine-protein kinase PLK4 OS=Aedes aegypti GN=SAK PE=3 SV=1Length=769		ATP binding; protein serine/threonine kinase activity; protein tyrosine kinase activity	centriole
Llon_contig 24125	tr|B4KQT3|B4KQT3_DROMO GI19126 (Myosin heavy chain, nonmuscle or smooth muscle; motor activity) OS=Drosophila mojavensis GN=GI19126 PE=4 SV=1Length=2047		ATP binding; motor activity	myosin complex
Llon_contig 2427
Llon_contig 24301
Llon_contig 24484
Llon_contig 24492	tr|Q7Q0H5|Q7Q0H5_ANOGA AGAP003316-PA (Pinin is known to localise at the desmosomes and is implicated in anchoring intermediate filaments to the desmosomal plaque) OS=Anopheles gambiae GN=AgaP_AGAP003316 PE=4 SV=5Length=477
Llon_contig 24540
Llon_contig 2460
Llon_contig 24625
Llon_contig 24926
Llon_contig 24930
Llon_contig 25020
Llon_contig 25148	tr|Q17E94|Q17E94_AEDAE Putative uncharacterized protein (protein import into nucleus; nuclear pore) OS=Aedes aegypti GN=AAEL003882 PE=4 SV=1Length=2308	protein import into nucleus		nuclear pore
Llon_contig 25164
Llon_contig 25465
Llon_contig 25650
Llon_contig 25655
Llon_contig 25834					insect 28S ribosomal RNA gene (mainly Lu. longipalpis); due to this blastn result against DBnt16S, these reads were not further analysed (i.e. not blasted against DBest-others, DBnr and DBuniprotKB)
Llon_contig 25973
Llon_contig 26050
Llon_contig 26149	tr|B0WE09|B0WE09_CULQU Putative uncharacterized protein (folic acid-containing compound biosynthetic process) OS=Culex quinquefasciatus GN=CpipJ_CPIJ005163 PE=4 SV=1Length=467	folic acid-containing compound biosynthetic process	5-formyltetrahydrofolate cyclo-ligase activity; ATP binding
Llon_contig 26211
Llon_contig 26288
Llon_contig 26377
Llon_contig 26556
Llon_contig 26564
Llon_contig 26705
Llon_contig 26773
Llon_contig 26899
Llon_contig 27030
Llon_contig 27335
Llon_contig 27434	tr|E3WKN3|E3WKN3_ANODA Putative uncharacterized protein (Pentatricopeptide repeat domain 3; Most of PPR proteins have roles in mitochondria or plastid. Some of these proteins have been shown to play a role in post-transcriptional processes within organelles and they are thought to be sequence-specific RNA-binding proteins) OS=Anopheles darlingi GN=AND_01042 PE=4 SV=1Length=664
Llon_contig 27608
Llon_contig 27672
Llon_contig 27721
Llon_contig 27727
Llon_contig 27859
Llon_contig 27903					Lu. longipalpis 18S rRNA gene; due to this blastn result against DBnt16S, these reads were not further analysed (i.e. not blasted against DBest-others, DBnr and DBuniprotKB)
Llon_contig 27904					mostly insect 28S ribosomal RNA gene (mainly Phlebotomus duboscqi); due to this blastn result against DBnt16S, these reads were not further analysed (i.e. not blasted against DBest-others, DBnr and DBuniprotKB)
Llon_contig 27951	tr|Q16P35|Q16P35_AEDAE DNA mismatch repair protein muts OS=Aedes aegypti GN=AAEL011780 PE=3 SV=1Length=1130	mismatch repair	ATP binding; mismatched DNA binding
Llon_contig 27973
Llon_contig 28020
Llon_contig 28022
Llon_contig 28096
Llon_contig 28160
Llon_contig 28180
Llon_contig 28276
Llon_contig 28301
Llon_contig 28363
Llon_contig 28483
Llon_contig 28581
Llon_contig 28582
Llon_contig 28655	tr|Q17AZ1|Q17AZ1_AEDAE Putative uncharacterized protein (Contains 1 matrin-type zinc finger, nucleic acid binding, zinc ion binding) OS=Aedes aegypti GN=AAEL005145 PE=4 SV=1Length=363		nucleic acid binding; zinc ion binding	nucleus
Llon_contig 28700
Llon_contig 28769
Llon_contig 28972
Llon_contig 2928
Llon_contig 29416
Llon_contig 29461
Llon_contig 29577
Llon_contig 29644	tr|B7QMT2|B7QMT2_IXOSC Ribosomal protein L39, putative OS=Ixodes scapularis GN=IscW_ISCW015391 PE=4 SV=1Length=76	translation	structural constituent of ribosome	ribosome
Llon_contig 2982
Llon_contig 29911
Llon_contig 29982
Llon_contig 30170
Llon_contig 30273
Llon_contig 30317	tr|B3NYY2|B3NYY2_DROER GG15435 (transmembrane transport) OS=Drosophila erecta GN=GG15435 PE=4 SV=1Length=502	transmembrane transport		integral to membrane
Llon_contig 30485
Llon_contig 30589
Llon_contig 30603
Llon_contig 30802
Llon_contig 30941
Llon_contig 30944
Llon_contig 3102
Llon_contig 31202
Llon_contig 31221	tr|Q9GQR5|Q9GQR5_DROME RH02809p (germ cell migration, intracellular signal transduction, nervous system development) OS=Drosophila melanogaster GN=stai PE=2 SV=1Length=257	germ cell migration; intracellular signal transduction; nervous system development		microtubule associated complex
Llon_contig 31395
Llon_contig 31471
Llon_contig 31597
Llon_contig 31644
Llon_contig 31712
Llon_contig 32	tr|Q5S3S9|Q5S3S9_RAT Promyelocytic leukemia zinc finger protein OS=Rattus norvegicus GN=Zbtb16 PE=2 SV=1Length=673	anterior/posterior pattern specification; central nervous system development; embryonic hindlimb morphogenesis; embryonic pattern specification; male germ-line stem cell division; negative regulation of cell proliferation; negative regulation of transcription, DNA-dependent; positive regulation of apoptotic process; positive regulation of transcription, DNA-dependent	DNA binding; zinc ion binding	PML body; nuclear speck; transcriptional repressor complex
Llon_contig 32046
Llon_contig 32186
Llon_contig 32328	tr|E9JCX3|E9JCX3_SOLIN Putative uncharacterized protein (Fragment) (Belongs to the actin family; Muscle-specific actin 2) OS=Solenopsis invicta GN=SINV_08795 PE=3 SV=1Length=410		ATP binding
Llon_contig 32457
Llon_contig 32579
Llon_contig 32681
Llon_contig 32828
Llon_contig 32974	tr|G3K483|G3K483_9DIPT Vitellogenin 1 OS=Anopheles culicifacies GN=Vg1 PE=4 SV=1Length=2052		lipid transporter activity
Llon_contig 32976	tr|A8DZ28|A8DZ28_DROME Dpr7, isoform D (sensory perception of chemical stimulus) OS=Drosophila melanogaster GN=dpr7 PE=4 SV=1Length=209	sensory perception of chemical stimulus
Llon_contig 33111
Llon_contig 33446
Llon_contig 33574
Llon_contig 33652	tr|Q7PF90|Q7PF90_ANOGA AGAP007523-PB (Contains 1 myosin head-like domain; Motor protein; myosin complex) OS=Anopheles gambiae GN=AGAP007523 PE=4 SV=3Length=2003		ATP binding; motor activity	myosin complex
Llon_contig 33797
Llon_contig 33875	tr|Q17BQ6|Q17BQ6_AEDAE Cyclin g OS=Aedes aegypti GN=AAEL004865 PE=3 SV=1Length=476
Llon_contig 33917
Llon_contig 3395
Llon_contig 33989
Llon_contig 3400
Llon_contig 34440
Llon_contig 34547
Llon_contig 34558
Llon_contig 3457
Llon_contig 34607
Llon_contig 34658
Llon_contig 34681
Llon_contig 34788	tr|Q17NZ4|Q17NZ4_AEDAE Neural stem cell-derived dendrite regulator OS=Aedes aegypti GN=AAEL000558 PE=4 SV=1Length=680	lipid metabolic process	triglyceride lipase activity
Llon_contig 34793
Llon_contig 34887
Llon_contig 34888
Llon_contig 35043
Llon_contig 35048
Llon_contig 35192
Llon_contig 35223
Llon_contig 35303
Llon_contig 35383
Llon_contig 35495	tr|Q2LZR5|Q2LZR5_DROPS GA11315 (oogenesis, protein acetyltransferase complex) OS=Drosophila pseudoobscura pseudoobscura GN=GA11315 PE=4 SV=2Length=201		N-acetyltransferase activity
Llon_contig 3734
Llon_contig 3860
Llon_contig 392
Llon_contig 4155
Llon_contig 4186
Llon_contig 4366
Llon_contig 4383
Llon_contig 46
Llon_contig 4629
Llon_contig 4791
Llon_contig 4795
Llon_contig 482
Llon_contig 4850
Llon_contig 4933
Llon_contig 4960
Llon_contig 5018
Llon_contig 5102
Llon_contig 5124
Llon_contig 5162	tr|Q9XZ51|Q9XZ51_LUTLO Putative yellow related-protein (43 kDa salivary yellow-related protein SP04) OS=Lutzomyia longipalpis GN=YELLOW PE=2 SV=1Length=412
Llon_contig 5231
Llon_contig 5373
Llon_contig 5563
Llon_contig 5707
Llon_contig 5712
Llon_contig 5826	tr|Q17H36|Q17H36_AEDAE Oligosaccharyl transferase OS=Aedes aegypti GN=AAEL002804 PE=4 SV=1Length=776	protein glycosylation	oligosaccharyl transferase activity	membrane
Llon_contig 5929
Llon_contig 6020
Llon_contig 6021
Llon_contig 6465	tr|Q17KT8|Q17KT8_AEDAE Putative uncharacterized protein (transferase activity, transferring glycosyl groups) OS=Aedes aegypti GN=AAEL001590 PE=4 SV=1Length=418		transferase activity, transferring glycosyl groups
Llon_contig 6479
Llon_contig 6488	tr|Q7QEH7|Q7QEH7_ANOGA AGAP000646-PA (Contains 1 basic helix-loop-helix (bHLH) domain) OS=Anopheles gambiae GN=AgaP_AGAP000646 PE=4 SV=4Length=837
Llon_contig 6546
Llon_contig 6659	tr|H9K7Z1|H9K7Z1_APIME Uncharacterized protein (Multidrug resistance protein-like protein 49) OS=Apis mellifera GN=LOC551167 PE=4 SV=1Length=1322	ATP catabolic process	ATP binding; ATPase activity, coupled to transmembrane movement of substances	integral to membrane
Llon_contig 6706
Llon_contig 7001	tr|B0WPC2|B0WPC2_CULQU Putative uncharacterized protein (PLipase_B-like) OS=Culex quinquefasciatus GN=CpipJ_CPIJ008975 PE=4 SV=1Length=681
Llon_contig 7091	tr|B0WDS0|B0WDS0_CULQU Oxysterol-binding protein (Lipid transport) OS=Culex quinquefasciatus GN=CpipJ_CPIJ005418 PE=3 SV=1Length=778	lipid transport	phospholipid binding
Llon_contig 7113
Llon_contig 7732	tr|B0W6S5|B0W6S5_CULQU Mixed lineage kinase (MAPK cascade) OS=Culex quinquefasciatus GN=CpipJ_CPIJ002878 PE=3 SV=1Length=905	MAPK cascade; activation of MAPKK activity	ATP binding; MAP kinase kinase kinase activity; protein tyrosine kinase activity
Llon_contig 8136
Llon_contig 8214
Llon_contig 8216	tr|B4NCY3|B4NCY3_DROWI GK24998 (DNA binding, histone-lysine N-methyltransferase activity, zinc ion binding) OS=Drosophila willistoni GN=GK24998 PE=3 SV=1Length=1904	wing disc development; ecdysone receptor-mediated signaling pathway;	histone-lysine N-methyltransferase activity;	polytene chromosome interband; euchromatin; nucleus;
Llon_contig 832
Llon_contig 8438
Llon_contig 849
Llon_contig 8611
Llon_contig 8642	tr|Q16YI9|Q16YI9_AEDAE UCR-motif DNA binding protein, putative OS=Aedes aegypti GN=AAEL008536 PE=4 SV=1Length=543		nucleic acid binding; zinc ion binding	nucleus
Llon_contig 8653
Llon_contig 8660	tr|F5HML2|F5HML2_ANOGA AGAP013288-PA (RNA polymerase II-associated protein 1 [RPAP1]) OS=Anopheles gambiae GN=AgaP_AGAP013288 PE=4 SV=1Length=1275
Llon_contig 8765	tr|B4K7P8|B4K7P8_DROMO GI10524 (Wnt receptor signaling pathway, molecular signals initiated by binding of a Wnt protein to a frizzled family receptor on the surface of the target cell and ending with a change in cell state) OS=Drosophila mojavensis GN=GI10524 PE=4 SV=1Length=2520	Wnt receptor signaling pathway	binding
Llon_contig 8794
Llon_contig 8844
Llon_contig 9281					insect 28S ribosomal RNA gene (mainly Lu. longipalpis); due to this blastn result against DBnt16S, these reads were not further analysed (i.e. not blasted against DBest-others, DBnr and DBuniprotKB)
Llon_contig 9310
Llon_contig 9791	tr|Q17K34|Q17K34_AEDAE Sodium/solute symporter OS=Aedes aegypti GN=AAEL001813 PE=3 SV=1Length=671	transmembrane transport	transporter activity	integral to membrane
Llon_contig 9798	tr|B0WCC9|B0WCC9_CULQU 3-oxoacyl-[acyl-carrier-protein] reductase OS=Culex quinquefasciatus GN=CpipJ_CPIJ004599 PE=3 SV=1Length=247	oxidation-reduction process	nucleotide binding; oxidoreductase activity
Llon_contig 9807
Llon_contig 9840	tr|Q0QHK4|Q0QHK4_GLOMM Pyrroline-5-carboxylate reductase OS=Glossina morsitans morsitans PE=2 SV=1Length=288	proline biosynthetic process	nucleotide binding; pyrroline-5-carboxylate reductase activity
Llon_contig 9858
Llon_contig 9953
