# Supplementary material for: First Comparative Transcriptomic Analysis of Wild Adult Male and Female Lutzomyia longipalpis, Vector of Visceral Leishmaniasis
Source: PLoS One. 2013 Mar 12;8(3):e58645. doi: 10.1371/journal.pone.0058645 (PMC3595279; doi:10.1371/journal.pone.0058645)
Supplement: Table S5 — PP2_Llon_contigs. First sheet (PP2 annotated Llon_contigs): This table lists the Llon_contigs identified in PP2 (NEVL males) that were partially annotated by in silico sequence analysis of the corresponding mapped-reads. The information provided for each Llon_contig includes: Llon_contig number; description of the best BLASTX hit against DB:uniprotKB; and GO annotation including biological process, molecular function and cellular component. BLASTN hits against DB:nt16S are only shown for those Llon_contigs whose corresponding mapped-reads overall showed homology to insect rDNA. Second sheet (Total PP2 Llon_contigs): This table lists the totality of the Llon_contigs identified in PP2 (NEVL males), with or without partial in silico annotation. The information provided for each Llon_contig includes: Llon_contig number; description of the best BLASTX hit against DB:uniprotKB, when applicable; and GO annotation including biological process, molecular function and cellular component, when applicable. BLASTN hits against DB:nt16S are only shown for those Llon_contigs whose corresponding mapped-reads overall showed homology to insect rDNA. (XLS) [file pone.0058645.s005.xls]

## Sheet: PP2 annotated Llon_contigs
Llon_contigs which mapped-reads showed homology to	Blastx hit (DB:UniprotKB)	Biological process	Molecular function	Cellular component
Llon_contig 10948	tr|B3MT44|B3MT44_DROAN GF23289 (Choline_transptr-like; family of proteins probably involved in transport through the plasma membrane) OS=Drosophila ananassae GN=GF23289 PE=4 SV=1Length=756			integral to membrane
Llon_contig 13641	tr|Q176B5|Q176B5_AEDAE Rabconnectin (Fragment) (This domain family is found in the C-terminal region of the protein Rav1 [1], a component of the RAVE (regulator of the ATPase of vacuolar and endosomal membranes) complex) OS=Aedes aegypti GN=AAEL006472 PE=4 SV=1Length=3324
Llon_contig 13642	tr|Q8MNR4|Q8MNR4_DROME Putative uncharacterized protein (Gag-pol polyprotein) (DNA integration; RNA-dependent DNA replication; proteolysis) OS=Drosophila melanogaster GN=gag-pol PE=4 SV=1Length=1830	DNA integration; RNA-dependent DNA replication; proteolysis	RNA binding; RNA-directed DNA polymerase activity; aspartic-type endopeptidase activity; zinc ion binding
Llon_contig 14835	tr|Q9VUF3|Q9VUF3_DROME CG9238, isoform B (behavioural response to ethanol; Glycogen metabolism) OS=Drosophila melanogaster GN=CG9238 PE=2 SV=1Length=384	behavioural response to ethanol
Llon_contig 14844	tr|B5DKM2|B5DKM2_DROPS GA22812 (small GTPase mediated signal transduction; Proteins containing a RhoGAP domain usually function to catalyze the hydrolysis of GTP that is bound to Rho, Rac and/or Cdc42, inactivating these regulators of the actin cytoskeleton) OS=Drosophila pseudoobscura pseudoobscura GN=GA22812 PE=4 SV=1Length=1577	regulation of axonogenesis; signal transduction; mushroom body development;	Rho GTPase activator activity;	intracellular;
Llon_contig 15120	tr|E3WUT6|E3WUT6_ANODA Putative uncharacterized protein (high-affinity copper uptake protein 1) OS=Anopheles darlingi GN=AND_07278 PE=4 SV=1Length=153		copper ion transmembrane transporter activity	integral to membrane
Llon_contig 15380	tr|B0WSK5|B0WSK5_CULQU GLP_748_1200_211 (Fragment) (Senescence-associated protein) OS=Culex quinquefasciatus GN=CpipJ_CPIJ010238 PE=4 SV=1Length=51
Llon_contig 19917	tr|B0W3P9|B0W3P9_CULQU Hydroxymethylglutaryl-CoA synthase 1 OS=Culex quinquefasciatus GN=CpipJ_CPIJ002065 PE=4 SV=1Length=465	isoprenoid biosynthetic process	hydroxymethylglutaryl-CoA synthase activity
Llon_contig 20836	tr|Q7PXF5|Q7PXF5_ANOGA AGAP001381-PA (Laminin beta-2 chain; Laminins are the major noncollagenous components of basement membranes that mediate cell adhesion, growth migration, and differentiation) OS=Anopheles gambiae GN=AgaP_AGAP001381 PE=4 SV=5Length=1893	regulation of cell migration; regulation of embryonic development; regulation of cell adhesion;	receptor binding; zinc ion binding;	laminin-1 complex; intracellular;
Llon_contig 21398	tr|D2A2Q6|D2A2Q6_TRICA Putative uncharacterized protein GLEAN_08496 (DNA integration; transposon polyprotein) OS=Tribolium castaneum GN=GLEAN_08496 PE=4 SV=1Length=879	DNA integration	nucleic acid binding; zinc ion binding
Llon_contig 24817	tr|D0E0C1|D0E0C1_PERAM Voltage-gated sodium channel Nav1 alpha subunit OS=Periplaneta americana PE=2 SV=1Length=2050	sodium ion transmembrane transport	voltage-gated sodium channel activity	voltage-gated sodium channel complex
Llon_contig 25655	tr|Q7PWC3|Q7PWC3_ANOGA AGAP009021-PA (Fragment) (Transmembrane_protein_65; unknown function) OS=Anopheles gambiae GN=AGAP009021 PE=4 SV=4Length=253
Llon_contig 27435	tr|Q7Q1I7|Q7Q1I7_ANOGA AGAP009774-PA (Fragment) (The tripartite DENN domain is found in several proteins involved in Rab-mediated processes or regulation of MAPKs (Mitogen-activated preotein kinases) signaling pathways) OS=Anopheles gambiae GN=AGAP009774 PE=4 SV=3Length=833
Llon_contig 30317	tr|B4IIC0|B4IIC0_DROSE GM23189 (transmembrane transport) OS=Drosophila sechellia GN=GM23189 PE=4 SV=1Length=521	transmembrane transport	integral to membrane
Llon_contig 32328	tr|H2MSI7|H2MSI7_ORYLA (Belongs to the actin family) Uncharacterized protein OS=Oryzias latipes GN=Ola.26859 PE=3 SV=1Length=375		ATP binding	cytoplasm; cytoskeleton
Llon_contig 32330	tr|B6ZIT2|B6ZIT2_CYNPY Cytoplasmic actin Cp-Ac445 (Fragment) OS=Cynops pyrrhogaster GN=cAc1 PE=2 SV=1Length=102		ATP binding
Llon_contig 3348	tr|B3LYF7|B3LYF7_DROAN GF17667 (Contains 2 C2 domains; The C2 domain is a Ca2+-dependent membrane-targeting module found in many cellular proteins involved in signal transduction or membrane trafficking) OS=Drosophila ananassae GN=GF17667 PE=4 SV=1Length=481		transporter activity	membrane; synaptic vesicle
Llon_contig 33652	tr|B4KQT3|B4KQT3_DROMO GI19126 (Myosin heavy chain, nonmuscle or smooth muscle) OS=Drosophila mojavensis GN=GI19126 PE=4 SV=1Length=2047		ATP binding; motor activity	myosin complex
Llon_contig 33875	tr|Q17BQ6|Q17BQ6_AEDAE Cyclin g OS=Aedes aegypti GN=AAEL004865 PE=3 SV=1Length=476
Llon_contig 4021	tr|Q171D4|Q171D4_AEDAE Putative uncharacterized protein (Contains 1 F-box domain; this structural motif is present in numerous proteins and serves as a link between a target protein and a ubiquitin-conjugating enzyme) OS=Aedes aegypti GN=AAEL007694 PE=4 SV=1Length=678		protein binding;
Llon_contig 5182	tr|B0WS47|B0WS47_CULQU Glucose 1-dehydrogenase 2 OS=Culex quinquefasciatus GN=CpipJ_CPIJ009733 PE=4 SV=1Length=414	oxidation-reduction process	nucleotide binding; oxidoreductase activity; sterol binding
Llon_contig 5231	tr|Q16UB8|Q16UB8_AEDAE Putative uncharacterized protein (Apolipophorins; lipid transporter activity) OS=Aedes aegypti GN=AAEL009955 PE=4 SV=1Length=3321		lipid transporter activity
Llon_contig 6099	tr|E3X219|E3X219_ANODA Putative uncharacterized protein (Spectrin beta chain; contains 1 PH domain; phospholipid binding) OS=Anopheles darlingi GN=AND_11693 PE=4 SV=1Length=1933		phospholipid binding
Llon_contig 6260	tr|E0W1Z3|E0W1Z3_PEDHC Breast cancer type 2 susceptibility protein brca2, putative OS=Pediculus humanus subsp. corporis GN=Phum_PHUM580760 PE=4 SV=1Length=1405	double-strand break repair via homologous recombination; regulation of S phase of mitotic cell cycle	single-stranded DNA binding	nucleus
Llon_contig 7246	tr|Q17E48|Q17E48_AEDAE Putative uncharacterized protein (DUF862_euk; this domain consists of the N-terminal portion of several eukaryotic sequences, its function is unknown) OS=Aedes aegypti GN=AAEL003972 PE=4 SV=1Length=203
Llon_contig 757	tr|Q17LA3|Q17LA3_AEDAE High density lipoprotein binding protein / vigilin OS=Aedes aegypti GN=AAEL001421 PE=4 SV=1Length=1246		RNA binding
Llon_contigs which mapped-reads showed homology to	Blastn hit (DB:nt16S)
Llon_contig 15379	insect 28S ribosomal RNA gene (mainly Lu. longipalpis); due to this blastn result against DBnt16S, these reads were not further analysed (i.e. not blasted against DBest-others, DBnr and DBuniprotKB)
Llon_contig 23694	insect 28S ribosomal RNA gene (mainly Lu. longipalpis); due to this blastn result against DBnt16S, these reads were not further analysed (i.e. not blasted against DBest-others, DBnr and DBuniprotKB)
Llon_contig 25834	insect 28S ribosomal RNA gene (mainly Lu. longipalpis); due to this blastn result against DBnt16S, these reads were not further analysed (i.e. not blasted against DBest-others, DBnr and DBuniprotKB)
Llon_contig 27903	Lu. longipalpis 18S rRNA gene; due to this blastn result against DBnt16S, these reads were not further analysed (i.e. not blasted against DBest-others, DBnr and DBuniprotKB)
Llon_contig 27904	mostly insect 28S ribosomal RNA gene (mainly Phlebotomus duboscqi); due to this blastn result against DBnt16S, these reads were not further analysed (i.e. not blasted against DBest-others, DBnr and DBuniprotKB)
Llon_contig 9281	insect 28S ribosomal RNA gene (mainly Lu. longipalpis); due to this blastn result against DBnt16S, these reads were not further analysed (i.e. not blasted against DBest-others, DBnr and DBuniprotKB)

## Sheet: Total PP2 Llon_contigs
Llon_contigs which mapped-reads showed homology to	Blastx hit (DB:UniprotKB)	Biological process	Molecular function	Cellular component	Blastn hit (DB:nt16S) (only for Llon_contigs 15379, 23694, 25834, 27903, 27904 and 9281)
Llon_contig 10010
Llon_contig 10464
Llon_contig 10831
Llon_contig 10948	tr|B3MT44|B3MT44_DROAN GF23289 (Choline_transptr-like; family of proteins probably involved in transport through the plasma membrane) OS=Drosophila ananassae GN=GF23289 PE=4 SV=1Length=756			integral to membrane
Llon_contig 11133
Llon_contig 11561
Llon_contig 12460
Llon_contig 13622
Llon_contig 13641	tr|Q176B5|Q176B5_AEDAE Rabconnectin (Fragment) (This domain family is found in the C-terminal region of the protein Rav1 [1], a component of the RAVE (regulator of the ATPase of vacuolar and endosomal membranes) complex) OS=Aedes aegypti GN=AAEL006472 PE=4 SV=1Length=3324
Llon_contig 13642	tr|Q8MNR4|Q8MNR4_DROME Putative uncharacterized protein (Gag-pol polyprotein) (DNA integration; RNA-dependent DNA replication; proteolysis) OS=Drosophila melanogaster GN=gag-pol PE=4 SV=1Length=1830	DNA integration; RNA-dependent DNA replication; proteolysis	RNA binding; RNA-directed DNA polymerase activity; aspartic-type endopeptidase activity; zinc ion binding
Llon_contig 13814
Llon_contig 13817
Llon_contig 14835	tr|Q9VUF3|Q9VUF3_DROME CG9238, isoform B (behavioural response to ethanol; Glycogen metabolism) OS=Drosophila melanogaster GN=CG9238 PE=2 SV=1Length=384	behavioural response to ethanol
Llon_contig 14844	tr|B5DKM2|B5DKM2_DROPS GA22812 (small GTPase mediated signal transduction; Proteins containing a RhoGAP domain usually function to catalyze the hydrolysis of GTP that is bound to Rho, Rac and/or Cdc42, inactivating these regulators of the actin cytoskeleton) OS=Drosophila pseudoobscura pseudoobscura GN=GA22812 PE=4 SV=1Length=1577	regulation of axonogenesis; signal transduction; mushroom body development;	Rho GTPase activator activity;	intracellular;
Llon_contig 15120	tr|E3WUT6|E3WUT6_ANODA Putative uncharacterized protein (high-affinity copper uptake protein 1) OS=Anopheles darlingi GN=AND_07278 PE=4 SV=1Length=153		copper ion transmembrane transporter activity	integral to membrane
Llon_contig 15379					insect 28S ribosomal RNA gene (mainly Lu. longipalpis); due to this blastn result against DBnt16S, these reads were not further analysed (i.e. not blasted against DBest-others, DBnr and DBuniprotKB
Llon_contig 15380	tr|B0WSK5|B0WSK5_CULQU GLP_748_1200_211 (Fragment) (Senescence-associated protein) OS=Culex quinquefasciatus GN=CpipJ_CPIJ010238 PE=4 SV=1Length=51
Llon_contig 16005
Llon_contig 16077
Llon_contig 18193
Llon_contig 18809
Llon_contig 19042
Llon_contig 19533
Llon_contig 19668
Llon_contig 19917	tr|B0W3P9|B0W3P9_CULQU Hydroxymethylglutaryl-CoA synthase 1 OS=Culex quinquefasciatus GN=CpipJ_CPIJ002065 PE=4 SV=1Length=465	isoprenoid biosynthetic process	hydroxymethylglutaryl-CoA synthase activity
Llon_contig 20250
Llon_contig 20836	tr|Q7PXF5|Q7PXF5_ANOGA AGAP001381-PA (Laminin beta-2 chain; Laminins are the major noncollagenous components of basement membranes that mediate cell adhesion, growth migration, and differentiation) OS=Anopheles gambiae GN=AgaP_AGAP001381 PE=4 SV=5Length=1893	regulation of cell migration; regulation of embryonic development; regulation of cell adhesion;	receptor binding; zinc ion binding;	laminin-1 complex; intracellular;
Llon_contig 21398	tr|D2A2Q6|D2A2Q6_TRICA Putative uncharacterized protein GLEAN_08496 (DNA integration; transposon polyprotein) OS=Tribolium castaneum GN=GLEAN_08496 PE=4 SV=1Length=879	DNA integration	nucleic acid binding; zinc ion binding
Llon_contig 21830
Llon_contig 23694					insect 28S ribosomal RNA gene (mainly Lu. longipalpis); due to this blastn result against DBnt16S, these reads were not further analysed (i.e. not blasted against DBest-others, DBnr and DBuniprotKB
Llon_contig 24817	tr|D0E0C1|D0E0C1_PERAM Voltage-gated sodium channel Nav1 alpha subunit OS=Periplaneta americana PE=2 SV=1Length=2050	sodium ion transmembrane transport	voltage-gated sodium channel activity	voltage-gated sodium channel complex
Llon_contig 24880
Llon_contig 24914
Llon_contig 25552
Llon_contig 25590
Llon_contig 25655	tr|Q7PWC3|Q7PWC3_ANOGA AGAP009021-PA (Fragment) (Transmembrane_protein_65; unknown function) OS=Anopheles gambiae GN=AGAP009021 PE=4 SV=4Length=253
Llon_contig 25834					insect 28S ribosomal RNA gene (mainly Lu. longipalpis); due to this blastn result against DBnt16S, these reads were not further analysed (i.e. not blasted against DBest-others, DBnr and DBuniprotKB
Llon_contig 25874
Llon_contig 26030
Llon_contig 26378
Llon_contig 27030
Llon_contig 27031
Llon_contig 27435	tr|Q7Q1I7|Q7Q1I7_ANOGA AGAP009774-PA (Fragment) (The tripartite DENN domain is found in several proteins involved in Rab-mediated processes or regulation of MAPKs (Mitogen-activated preotein kinases) signaling pathways) OS=Anopheles gambiae GN=AGAP009774 PE=4 SV=3Length=833
Llon_contig 27672
Llon_contig 27738
Llon_contig 27903					Lu. longipalpis 18S rRNA gene; due to this blastn result against DBnt16S, these reads were not further analysed (i.e. not blasted against DBest-others, DBnr and DBuniprotKB
Llon_contig 27904					mostly insect 28S ribosomal RNA gene (mainly Phlebotomus duboscqi); due to this blastn result against DBnt16S, these reads were not further analysed (i.e. not blasted against DBest-others, DBnr and DBuniprotKB
Llon_contig 28022
Llon_contig 28363
Llon_contig 28533
Llon_contig 28700
Llon_contig 30317	tr|B4IIC0|B4IIC0_DROSE GM23189 (transmembrane transport) OS=Drosophila sechellia GN=GM23189 PE=4 SV=1Length=521	transmembrane transport	integral to membrane
Llon_contig 30349
Llon_contig 30589
Llon_contig 30941
Llon_contig 31138
Llon_contig 31202
Llon_contig 31216
Llon_contig 31281
Llon_contig 32025
Llon_contig 32328	tr|H2MSI7|H2MSI7_ORYLA (Belongs to the actin family) Uncharacterized protein OS=Oryzias latipes GN=Ola.26859 PE=3 SV=1Length=375		ATP binding	cytoplasm; cytoskeleton
Llon_contig 32330	tr|B6ZIT2|B6ZIT2_CYNPY Cytoplasmic actin Cp-Ac445 (Fragment) OS=Cynops pyrrhogaster GN=cAc1 PE=2 SV=1Length=102		ATP binding
Llon_contig 32940
Llon_contig 3348	tr|B3LYF7|B3LYF7_DROAN GF17667 (Contains 2 C2 domains; The C2 domain is a Ca2+-dependent membrane-targeting module found in many cellular proteins involved in signal transduction or membrane trafficking) OS=Drosophila ananassae GN=GF17667 PE=4 SV=1Length=481		transporter activity	membrane; synaptic vesicle
Llon_contig 33644
Llon_contig 33652	tr|B4KQT3|B4KQT3_DROMO GI19126 (Myosin heavy chain, nonmuscle or smooth muscle) OS=Drosophila mojavensis GN=GI19126 PE=4 SV=1Length=2047		ATP binding; motor activity	myosin complex
Llon_contig 33875	tr|Q17BQ6|Q17BQ6_AEDAE Cyclin g OS=Aedes aegypti GN=AAEL004865 PE=3 SV=1Length=476
Llon_contig 34788
Llon_contig 34793
Llon_contig 35384
Llon_contig 3628
Llon_contig 4021	tr|Q171D4|Q171D4_AEDAE Putative uncharacterized protein (Contains 1 F-box domain; this structural motif is present in numerous proteins and serves as a link between a target protein and a ubiquitin-conjugating enzyme) OS=Aedes aegypti GN=AAEL007694 PE=4 SV=1Length=678		protein binding;
Llon_contig 4238
Llon_contig 4383
Llon_contig 4629
Llon_contig 5182	tr|B0WS47|B0WS47_CULQU Glucose 1-dehydrogenase 2 OS=Culex quinquefasciatus GN=CpipJ_CPIJ009733 PE=4 SV=1Length=414	oxidation-reduction process	nucleotide binding; oxidoreductase activity; sterol binding
Llon_contig 5231	tr|Q16UB8|Q16UB8_AEDAE Putative uncharacterized protein (Apolipophorins; lipid transporter activity) OS=Aedes aegypti GN=AAEL009955 PE=4 SV=1Length=3321		lipid transporter activity
Llon_contig 5933
Llon_contig 5937
Llon_contig 6099	tr|E3X219|E3X219_ANODA Putative uncharacterized protein (Spectrin beta chain; contains 1 PH domain; phospholipid binding) OS=Anopheles darlingi GN=AND_11693 PE=4 SV=1Length=1933		phospholipid binding
Llon_contig 6260	tr|E0W1Z3|E0W1Z3_PEDHC Breast cancer type 2 susceptibility protein brca2, putative OS=Pediculus humanus subsp. corporis GN=Phum_PHUM580760 PE=4 SV=1Length=1405	double-strand break repair via homologous recombination; regulation of S phase of mitotic cell cycle	single-stranded DNA binding	nucleus
Llon_contig 7246	tr|Q17E48|Q17E48_AEDAE Putative uncharacterized protein (DUF862_euk; this domain consists of the N-terminal portion of several eukaryotic sequences, its function is unknown) OS=Aedes aegypti GN=AAEL003972 PE=4 SV=1Length=203
Llon_contig 757	tr|Q17LA3|Q17LA3_AEDAE High density lipoprotein binding protein / vigilin OS=Aedes aegypti GN=AAEL001421 PE=4 SV=1Length=1246		RNA binding
Llon_contig 7944
Llon_contig 8691
Llon_contig 8919
Llon_contig 9281					insect 28S ribosomal RNA gene (mainly Lu. longipalpis); due to this blastn result against DBnt16S, these reads were not further analysed (i.e. not blasted against DBest-others, DBnr and DBuniprotKB
Llon_contig 9807
