# Supplementary material for: First Comparative Transcriptomic Analysis of Wild Adult Male and Female Lutzomyia longipalpis, Vector of Visceral Leishmaniasis
Source: PLoS One. 2013 Mar 12;8(3):e58645. doi: 10.1371/journal.pone.0058645 (PMC3595279; doi:10.1371/journal.pone.0058645)
Supplement: Table S6 — FET Llon_contigs in 4 samples. This table shows the statistical analysis between samples of the number of mapped-reads that were identified in all four samples (Fisher's Exact Test; p<0.05), for those samples in which the Llon_contigs showed consistent mapped-read homology search results (i.e. homology to the same gene or to members of the same multigene family). The table shows the Llon_contig reads mapped to; the number of reads that mapped to each Llon_contig for each sample; the library the mapped-reads were identified in; the statistical analysis between samples for those Llon_contigs that showed consistent mapped-read homology search results; and a brief description of the in silico annotation for those Llon_contigs. NA: not applicable; *: significant difference; ns: no significant difference; SS1: adult EVL females; SS2: adult EVL males; PP1: adult NEVL females; PP2: adult NEVL males. (XLS) [file pone.0058645.s006.xls]

## Sheet: Sheet1
Llon_contig	# Reads	Library	PP1	PP2	SS1	SS2	Description
Llon_contig 10948	9	PP1	NA	ns	ns	NA	Ctl2 (belongs to the choline transporter-like family; probably involved in transport through the plasma membrane)
	5	PP2	ns	NA	ns	NA
	4	SS1	ns	ns	NA	NA
	1	SS2	NA	NA	NA	NA	No hit
Llon_contig 15379	1514	PP1	NA	*	*	*	insect 28S ribosomal RNA gene (mainly Lu. longipalpis)
	15483	PP2	*	NA	*	*
	1530	SS1	*	*	NA	*
	9747	SS2	*	*	*	NA
Llon_contig 23694	243	PP1	NA	*	*	*	insect 28S ribosomal RNA gene (mainly Lu. longipalpis)
	2025	PP2	*	NA	*	*
	192	SS1	*	*	NA	*
	946	SS2	*	*	*	NA
Llon_contig 25834	2921	PP1	NA	*	*	*	insect 28S ribosomal RNA gene (mainly Lu. longipalpis)
	1072	PP2	*	NA	*	*
	1018	SS1	*	*	NA	*
	1301	SS2	*	*	*	NA
Llon_contig 27903	60	PP1	NA	*	*	*	Lu. longipalpis 18S rRNA gene
	245	PP2	*	NA	*	*
	169	SS1	*	*	NA	*
	329	SS2	*	*	*	NA
Llon_contig 27904	253411	PP1	NA	*	*	*	insect 28S ribosomal RNA gene (mainly Phlebotomus duboscqi)
	152669	PP2	*	NA	*	*
	180115	SS1	*	*	NA	*
	164220	SS2	*	*	*	NA
Llon_contig 32328	5	PP1	NA	ns	ns	*	Actin E2, Actin C2, Actin A2, Beta-actin; Muscle-specific actin 2
	4	PP2	ns	NA	ns	*
	2	SS1	ns	ns	NA	*
	19	SS2	*	*	*	NA
Llon_contig 33875	13	PP1	NA	*	*	*	Cyclin g
	3	PP2	*	NA	ns	ns
	1	SS1	*	ns	NA	ns
	3	SS2	*	ns	ns	NA
Llon_contig 5231	2	PP1	NA	NA	NA	NA	No hit
	2	PP2	NA	NA	ns	ns	Apolipophorins; lipid transporter activity
	2	SS1	NA	ns	NA	ns
	1	SS2	NA	ns	ns	NA
Llon_contig 9281	2062	PP1	NA	*	*	*	insect 28S ribosomal RNA gene (mainly Lu. longipalpis)
	18214	PP2	*	NA	*	*
	3790	SS1	*	*	NA	*
	14325	SS2	*	*	*	NA
