# Supplementary material for: First Comparative Transcriptomic Analysis of Wild Adult Male and Female Lutzomyia longipalpis, Vector of Visceral Leishmaniasis
Source: PLoS One. 2013 Mar 12;8(3):e58645. doi: 10.1371/journal.pone.0058645 (PMC3595279; doi:10.1371/journal.pone.0058645)
Supplement: Table S7 — FET Llon_contigs in 3 samples. This table shows the statistical analysis between samples of the number of mapped-reads that were identified in three samples (Fisher's Exact Test; p<0.05), for those samples in which the Llon_contigs showed consistent mapped-read homology search results (i.e. homology to the same gene): PP1, SS1 and SS2; PP1, PP2 and SS2; PP2, SS1 and SS2. The table shows the Llon_contig reads mapped to; the number of reads that mapped to each Llon_contig for each sample; the library the mapped-reads were identified in; the statistical analysis between samples for those Llon_contigs that showed consistent mapped-read homology search results; and a brief description of the in silico annotation for those Llon_contigs. NA: not applicable; *: significant difference; ns: no significant difference; SS1: adult EVL females; SS2: adult EVL males; PP1: adult NEVL females; PP2: adult NEVL males. (XLS) [file pone.0058645.s007.xls]

## Sheet: Sheet1
Llon_contig	# Reads	Library	PP1	SS1	SS2	Description
Llon_contig 15118	53	PP1	NA	*	*	CTR1, high-affinity copper uptake protein 1, copper transporter 1
	13	SS1	*	NA	*
	1	SS2	*	*	NA
Llon_contig 32976	3	PP1	NA	ns	ns	Dpr7, isoform D (sensory perception of chemical stimulus)
	1	SS1	ns	NA	ns
	2	SS2	ns	ns	NA
			PP2	SS1	SS2
Llon_contig 32940	1	PP2	NA	NA	NA	No hit
	1	SS1	NA	NA	ns	Myosin heavy chain, isoform P
	1	SS2	NA	ns	NA
