# Supplementary material for: First Comparative Transcriptomic Analysis of Wild Adult Male and Female Lutzomyia longipalpis, Vector of Visceral Leishmaniasis
Source: PLoS One. 2013 Mar 12;8(3):e58645. doi: 10.1371/journal.pone.0058645 (PMC3595279; doi:10.1371/journal.pone.0058645)
Supplement: Table S8 — FET Llon_contigs in 2 samples. This table shows the statistical analysis between samples of the number of mapped-reads that were identified in two samples (Fisher's Exact Test; p<0.05), for those samples in which the Llon_contigs showed consistent mapped-read homology search results (i.e. homology to the same gene): PP1 and SS1; PP2 and SS2; SS1 and SS2; PP1 and PP2; SS1 and PP2; PP1 and SS2. The table shows the Llon_contig reads mapped to; the library the mapped-reads were identified in; the statistical analysis between samples for those Llon_contigs that showed consistent mapped-read homology search results; and a brief description of the in silico annotation for those Llon_contigs. NA: not applicable; *: significant difference; SS1: adult EVL females; SS2: adult EVL males; PP1: adult NEVL females; PP2: adult NEVL males. (XLS) [file pone.0058645.s008.xls]

## Sheet: Sheet1
Llon_contig	Library	PP1	SS1	Description
Llon_contig 10107	PP1	NA	ns	Putative salivary mucin
	SS1	ns	NA
Llon_contig 14207	PP1	NA	ns	Q7PYB0_ANOGA AGAP001827-PA (Belongs to the heat shock protein 70 family)
	SS1	ns	NA
Llon_contig 5826	PP1	NA	ns	Putative uncharacterized protein (Belongs to the asparaginase 1 family, cellular amino acid metabolic process)
	SS1	ns	NA
		PP2	SS2	Description
Llon_contig 32330	PP2	NA	ns	Cytoplasmic actin Cp-Ac445
	SS2	ns	NA
		SS1	SS2	Description
Llon_contig 17984	SS1	NA	ns	Z band alternatively spliced PDZ-motif protein 66, isoform I (mesoderm development)
	SS2	ns	NA
Llon_contig 34935	SS1	NA	ns	Titin (transferase; ATP binding; myosin light chain kinase activity)
	SS2	ns	NA
		PP1	PP2	Description
Llon_contig 13642	PP1	NA	ns	Gag-pol polyprotein; transposable_element_gene; DNA integration, RNA-dependent DNA replication, proteolysis
	PP2	ns	NA
Llon_contig 15120	PP1	NA	*	CTR1, high-affinity copper uptake protein 1, copper transporter 1
	PP2	*	NA
Llon_contig 21398	PP1	NA	ns	Putative uncharacterized protein GLEAN_08496 (DNA integration, transposon polyprotein)
	PP2	ns	NA
Llon_contig 30317	PP1	NA	ns	B3NYY2_DROER GG15435 (transmembrane transport)
	PP2	ns	NA
Llon_contig 33652	PP1	NA	ns	Myosin heavy chain, nonmuscle or smooth muscle
	PP2	ns	NA
		SS1	PP2	Description
Llon_contig 6260	PP2	NA	ns	Breast cancer type 2 susceptibility protein brca2, putative; double-strand break repair via homologous recombination; regulation of S phase of mitotic cell cycle
	SS1	ns	NA
