# Supplementary material for: First Comparative Transcriptomic Analysis of Wild Adult Male and Female Lutzomyia longipalpis, Vector of Visceral Leishmaniasis
Source: PLoS One. 2013 Mar 12;8(3):e58645. doi: 10.1371/journal.pone.0058645 (PMC3595279; doi:10.1371/journal.pone.0058645)
Supplement: Table S9 — SS1 transcript categories. First Sheet (SS1 transcript categories): This table shows the total number of mapped-reads and read-nt16S in SS1 (EVL females) that were associated with a putative biological function, grouped according to the function category they were assigned to. The provided information includes: function category; transcript identification (mapped-read or read-nt16S); unique read name (name assigned to each read when the samples were pyrosequenced); read length; description of the best Blastx hit against DB:uniprotKB and its score and E-value; and GO annotation including biological process, molecular function and cellular component, when applicable. Second sheet (UniprotKB+GO+BLASTN): This table also shows the total number of mapped-reads and read-nt16S in SS1 (EVL females) that were associated with a putative biological function but, apart from including the UniprotKB hit for each transcript, also shows the EST-others BLASTN result for all these transcripts, the nt16S BLASTN result only for the selected read-nt16S and, additionally, transcripts are ordered alphabetically. The provided information includes: transcript identification (mapped-read or read-nt16S); unique read name (name assigned to each read when the samples were pyrosequenced); read length; description of the best Blastx hit against DB:uniprotKB and its score and E-value; GO annotation including biological process, molecular function and cellular component, when applicable; Blastn result against DB:est-others and its score and E-value, when applicable; Blastn result against DB:nt16S for each selected read-nt16S and its score and E-value, when applicable. ST: Stress, immunity and resistance; ME: Cellular and metabolic processes; CY: Cell cycle and genome organisation; DE: Development; MO: Cell motility and cytoskeletal structure; TR: Cellular transport; LP: Lipid transport; Cu: Copper transmembrane transport; OT: Other; SS1: adult EVL females. (XLS) [file pone.0058645.s009.xls]

## Sheet: SS1 transcript categories
Function category	Mapped-read /read-nt16S	Unique read name	Read length	Blastx hit (DB:UniprotKB)	Score and E-value	Biological process	Molecular function	Cellular component
MO	mapped-read 13044	F1UMNMG01A2LVB	Length=483	tr|B0WLA2|B0WLA2_CULQU Exocyst complex component 3 (Sec6 is a component of the multiprotein exocyst complex. Exocyst proteins localise to regions of active exocytosis in an F-actin-dependent and exocytosis- independent manner) OS=Culex quinquefasciatus GN	Score = 173 bits (439), Expect(2) = 1e-057
MO	mapped-read 13649	F1UMNMG01AM6EK	Length=482	tr|B0WP74|B0WP74_CULQU Putative uncharacterized protein (Myosin-rhogap protein; intracellular signal transduction) OS=Culex quinquefasciatus GN=CpipJ_CPIJ008896 PE=4 SV=1Length=1030	Score = 251 bits (642), Expect = 3e-065	intracellular signal transduction	motor activity; ATP binding; metal ion binding	myosin complex
MO	mapped-read 13812	F1UMNMG01CJS7W	Length=553	NP_001246559.1 sallimus, isoform L [Drosophila melanogaster]; tr|B4N317|B4N317_DROWI GK12606 (Ig_I-set; Ig-like domains are involved in a variety of functions, including cell-cell recognition, cell-surface receptors, muscle structure and the immune system) OS=Drosophila willistoni GN=GK12606 PE=4 SV=1Length=2718	Score = 90.1 bits (222), Expect(2) = 5e-026		protein binding
MO	mapped-read 32134	F1UMNMG01CDEYK	Length=497	tr|B0W4H2|B0W4H2_CULQU Myosin-VIIa OS=Culex quinquefasciatus GN=CpipJ_CPIJ001741 PE=4 SV=1Length=2076	Score = 137 bits (345), Expect(2) = 5e-059		ATP binding; motor activity	myosin complex
MO	mapped-read 32328	F1UMNMG01AW7VE	Length=389	tr|Q9BIJ1|Q9BIJ1_DROVI Actin E2 OS=Drosophila virilis GN=ActE2 PE=3 SV=1Length=376	Score = 171 bits (434), Expect = 4e-041		ATP binding	cytoplasm; cytoskeleton
MO	mapped-read 32328	F1UMNMG01BLL1I	Length=453	tr|Q9BIJ1|Q9BIJ1_DROVI Actin E2 OS=Drosophila virilis GN=ActE2 PE=3 SV=1Length=376	Score = 171 bits (434), Expect = 4e-041		ATP binding	cytoplasm; cytoskeleton
MO	mapped-read 32940	F1UMNMG01B6WN7	Length=472	tr|E1JHJ5|E1JHJ5_DROME Myosin heavy chain, isoform P OS=Drosophila melanogaster GN=Mhc PE=4 SV=1Length=1949	Score = 219 bits (559), Expect = 1e-055	ATP catabolic process	ATP binding; ATPase activity; motor activity	myosin filament
MO	mapped-read 34935	F1UMNMG01BZT0I	Length=496	gb|EFN80687.1| Titin [Harpegnathos saltator]Length=5935; tr|H9HCC6|H9HCC6_ATTCE Uncharacterized protein (Fragment) (Ig-like domain; these domains are involved in a variety of functions, including cell-cell recognition, cell-surface receptors, muscle structure and the immune system; protein binding) OS=Atta cephalotes PE=4 SV=1Length=705	Score = 214 bits (546), Expect = 4e-054	protein amino acid phosphorylation	ATP binding; protein serine/threonine kinase activity
MO	mapped-read 35571	F1UMNMG01BH4H0	Length=454	tr|H9HCJ2|H9HCJ2_ATTCE Uncharacterized protein (Nesprin-1 [nuclear envelope spectrin repeat]; Actin-binding) OS=Atta cephalotes PE=4 SV=1Length=7090	Score = 65.9 bits (159), Expect(2) = 3e-018		actin binding;
MO	mapped-read 35572	F1UMNMG01BCBB9	Length=465	tr|H9HCJ2|H9HCJ2_ATTCE Uncharacterized protein (Nesprin-1 [nuclear envelope spectrin repeat]; Actin-binding) OS=Atta cephalotes PE=4 SV=1Length=7090	Score = 195 bits (495), Expect = 3e-048		actin binding;
TR	mapped-read 10948	F1UMNMG01CGCY8	Length=520	tr|Q17IP0|Q17IP0_AEDAE Ctl2 (Fragment) Belongs to the CTL (choline transporter-like) family; family of proteins probably involved in transport through the plasma membrane OS=Aedes aegypti GN=AAEL002280 PE=4 SV=1Length=700	Score = 99.8 bits (247), Expect(2) = 1e-022			integral to membrane
TR	mapped-read 10948	F1UMNMG01AY53N	Length=503	tr|Q17IP0|Q17IP0_AEDAE Ctl2 (Fragment) Belongs to the CTL (choline transporter-like) family; family of proteins probably involved in transport through the plasma membrane OS=Aedes aegypti GN=AAEL002280 PE=4 SV=1Length=700	Score = 139 bits (349), Expect = 3e-031			integral to membrane
TR	mapped-read 10948	F1UMNMG01AZT7N	Length=495	tr|Q17IP0|Q17IP0_AEDAE Ctl2 (Fragment) Belongs to the CTL (choline transporter-like) family; family of proteins probably involved in transport through the plasma membrane OS=Aedes aegypti GN=AAEL002280 PE=4 SV=1Length=700	Score = 157 bits (396), Expect = 1e-036			integral to membrane
TR	mapped-read 10948	F1UMNMG01ARK4S	Length=465	tr|Q17IP0|Q17IP0_AEDAE Ctl2 (Fragment) Belongs to the CTL (choline transporter-like) family; family of proteins probably involved in transport through the plasma membrane OS=Aedes aegypti GN=AAEL002280 PE=4 SV=1Length=700	Score = 140 bits (354), Expect = 7e-032			integral to membrane
TR	mapped-read 17546	F1UMNMG01AZIHV	Length=485	tr|Q7PMK0|Q7PMK0_ANOGA AGAP010767-PA (Fragment) (intracellular signal transduction; regulation of Rho protein signal transduction; termination of G-protein coupled receptor signaling pathway; The members of the Rho GTPase family have been shown to regulate many aspects of intracellular actin dynamics, have been described as "molecular switches" and play a role in cell proliferation, apoptosis, ge…	Score = 67.0 bits (162), Expect = 1e-009	intracellular signal transduction; regulation of Rho protein signal transduction; termination of G-protein coupled receptor signaling pathway	Rho guanyl-nucleotide exchange factor activity; metal ion binding; phospholipid binding	cytoplasm
TR	mapped-read 1916	F1UMNMG01B83GT	Length=512	tr|F1NGA2|F1NGA2_CHICK ATP synthase subunit alpha (Fragment) (ATP hydrolysis and synthesis coupled proton transport) OS=Gallus gallus GN=ATP5A1 PE=3 SV=1Length=555	Score = 263 bits (671), Expect(2) = 1e-068	plasma membrane ATP synthesis coupled proton transport; ATP hydrolysis coupled proton transport;	hydrogen ion transporting ATP synthase activity, rotational mechanism; ATP binding; proton-transporting ATPase activity, rotational mechanism;	proton-transporting ATP synthase complex, catalytic core F(1);
TR	mapped-read 3896	F1UMNMG01CNPWR	Length=467	tr|B4N5X0|B4N5X0_DROWI Belongs to the sodium:neurotransmitter symporter (SNF) family; OS=Drosophila willistoni GN=GK17955 PE=3 SV=1Length=750	Score = 183 bits (465), Expect(2) = 8e-051		neurotransmitter:sodium symporter activity	integral to membrane
Cu	mapped-read 15118	F1UMNMG01CD31G	Length=488	tr|E9HM72|E9HM72_DAPPU CTR1, high-affinity copper uptake protein 1, copper transporter 1, solute carrier family 31 member 1 OS=Daphnia pulex GN=CTR1 PE=4 SV=1Length=171	Score = 85.5 bits (210), Expect = 4e-015		copper ion transmembrane transporter activity	integral to membrane
Cu	mapped-read 15118	F1UMNMG01CN0DT	Length=491	tr|E3WUT6|E3WUT6_ANODA Putative uncharacterized protein (copper ion transmembrane transporter activity) OS=Anopheles darlingi GN=AND_07278 PE=4 SV=1Length=153	Score = 101 bits (251), Expect = 7e-020		copper ion transmembrane transporter activity	integral to membrane
Cu	mapped-read 15118	F1UMNMG01B7C93	Length=482	tr|E3WUT6|E3WUT6_ANODA Putative uncharacterized protein (copper ion transmembrane transporter activity) OS=Anopheles darlingi GN=AND_07278 PE=4 SV=1Length=153	Score = 102 bits (255), Expect = 2e-020		copper ion transmembrane transporter activity	integral to membrane
Cu	mapped-read 15118	F1UMNMG01BJZLN	Length=488	tr|E3WUT6|E3WUT6_ANODA Putative uncharacterized protein (copper ion transmembrane transporter activity) OS=Anopheles darlingi GN=AND_07278 PE=4 SV=1Length=153	Score = 101 bits (251), Expect = 7e-020		copper ion transmembrane transporter activity	integral to membrane
Cu	mapped-read 15118	F1UMNMG01BV6GA	Length=460	tr|E3WUT6|E3WUT6_ANODA Putative uncharacterized protein (copper ion transmembrane transporter activity) OS=Anopheles darlingi GN=AND_07278 PE=4 SV=1Length=153	Score = 99.4 bits (246), Expect = 2e-019		copper ion transmembrane transporter activity	integral to membrane
LP	mapped-read 5231	F1UMNMG01CHFR5	Length=516	tr|Q16UB8|Q16UB8_AEDAE Putative uncharacterized protein (Apolipophorins; lipid transporter activity) OS=Aedes aegypti GN=AAEL009955 PE=4 SV=1Length=3321	Score = 181 bits (460), Expect = 4e-044		lipid transporter activity
LP	mapped-read 5231	F1UMNMG01B73K8	Length=515	tr|Q16UB8|Q16UB8_AEDAE Putative uncharacterized protein (Apolipophorins; lipid transporter activity) OS=Aedes aegypti GN=AAEL009955 PE=4 SV=1Length=3321	Score = 101 bits (252), Expect(2) = 9e-039		lipid transporter activity
LP	mapped-read 17585	F1UMNMG01CG0I7	Length=498	tr|Q7PS03|Q7PS03_ANOGA AGAP000579-PA (cholesterol transport) OS=Anopheles gambiae GN=AgaP_AGAP000579 PE=4 SV=5Length=1279	Score = 53.5 bits (127), Expect(2) = 6e-015	cholesterol transport	hedgehog receptor activity	integral to membrane
LP	mapped-read 17585	F1UMNMG01BLJ79	Length=495	tr|Q7PS03|Q7PS03_ANOGA AGAP000579-PA (cholesterol transport) OS=Anopheles gambiae GN=AgaP_AGAP000579 PE=4 SV=5Length=1279	Score = 53.5 bits (127), Expect(2) = 1e-010	cholesterol transport	hedgehog receptor activity	integral to membrane
ST	mapped-read 14207	F1UMNMG01CIJ19	Length=516	tr|H9JGA4|H9JGA4_BOMMO Uncharacterized protein (belongs to the heat shock protein 70 family) OS=Bombyx mori PE=4 SV=1Length=908	Score = 61.6 bits (148), Expect(2) = 4e-017		ATP binding; nucleotide binding
ST	mapped-read 14207	F1UMNMG01A4WJJ	Length=539	tr|Q7PYB0|Q7PYB0_ANOGA AGAP001827-PA (belongs to the heat shock protein 70 family) OS=Anopheles gambiae GN=AgaP_AGAP001827 PE=3 SV=3Length=968	Score = 155 bits (391), Expect(3) = 9e-051		ATP binding; nucleotide binding
ST	mapped-read 21297	F1UMNMG01BFZX6	Length=538	tr|G7K0E9|G7K0E9_MEDTR Cytochrome P450 likeTBP OS=Medicago truncatula GN=MTR_5g051190 PE=4 SV=1Length=656	Score = 82.4 bits (202), Expect = 3e-014
ST	mapped-read 22934	F1UMNMG01BJSE2	Length=458	tr|E3WN74|E3WN74_ANODA Putative uncharacterized protein (SH3 domain-binding protein 5 (SH3BP5); the SH3 domain-binding protein inhibits the auto and transphophorylation of BTK and acts as a negative regulator of BTK-related signalling in B cells; is involved in JNK cascade, a cascade of protein kinase activities, culminating in the phosphorylation and activation of a member of the JUN kinase subf…	Score = 84.0 bits (206), Expect(2) = 1e-024		SH3 domain binding;
ST	mapped-read 23288	F1UMNMG01BL95V	Length=469	tr|Q16T27|Q16T27_AEDAE Beclin (autophagy, the process in which cells digest parts of their own cytoplasm; allows for both recycling of macromolecular constituents under conditions of cellular stress and remodeling the intracellular structure for cell dif	Score = 169 bits (427), Expect = 3e-040	autophagy
ST	mapped-read 24258	F1UMNMG01BZGBR	Length=490	tr|B0W015|B0W015_CULQU Serine-type protease inhibitor (proteolysis) OS=Culex quinquefasciatus GN=CpipJ_CPIJ000379 PE=4 SV=1Length=1032	Score = 74.3 bits (181), Expect = 9e-012	proteolysis	peptidase activity
ST	mapped-read 26544	F1UMNMG01BENHZ	Length=410	tr|Q16YC2|Q16YC2_AEDAE Tep3 (negative regulation of endopeptidase activity) OS=Aedes aegypti GN=AAEL008607 PE=4 SV=1Length=1451	Score = 123 bits (309), Expect = 1e-026	negative regulation of endopeptidase activity	endopeptidase inhibitor activity	extracellular space
ST	mapped-read 26544	F1UMNMG01BEYRU	Length=501	tr|Q16YC2|Q16YC2_AEDAE Tep3 (negative regulation of endopeptidase activity) OS=Aedes aegypti GN=AAEL008607 PE=4 SV=1Length=1451	Score = 152 bits (384), Expect(2) = 2e-044	negative regulation of endopeptidase activity	endopeptidase inhibitor activity	extracellular space
ST	mapped-read 29342	F1UMNMG01A75GZ	Length=331	tr|B0W745|B0W745_CULQU Retinoid-inducible serine carboxypeptidase (proteolysis) OS=Culex quinquefasciatus GN=CpipJ_CPIJ002911 PE=4 SV=1Length=446	Score = 134 bits (337), Expect = 7e-030	proteolysis	serine-type carboxypeptidase activity
ST	mapped-read 32976	F1UMNMG01BTZ01	Length=524	tr|Q16UP6|Q16UP6_AEDAE Putative uncharacterized protein (Fragment) (Dpr7, isoform D; sensory perception of chemical stimulus) OS=Aedes aegypti GN=AAEL009841 PE=4 SV=1Length=200	Score = 117 bits (292), Expect = 1e-024	sensory perception of chemical stimulus	protein binding
ST	mapped-read 3834	F1UMNMG01AY8DM	Length=499	tr|Q178E8|Q178E8_AEDAE (ATP-binding cassette transporter, Multidrug resistance-associated protein 2) OS=Aedes aegypti GN=AAEL005929 PE=3 SV=1Length=1413	Score = 133 bits (335), Expect(3) = 4e-043	ATP catabolic process	ATP binding; ATPase activity, coupled to transmembrane movement of substances	integral to membrane
ST	mapped-read 6260	F1UMNMG01ATCQS	Length=561	tr|E0W1Z3|E0W1Z3_PEDHC Breast cancer type 2 susceptibility protein brca2, putative; double-strand break repair via homologous recombination; regulation of S phase of mitotic cell cycle OS=Pediculus humanus subsp. corporis GN=Phum_PHUM580760 PE=4 SV=1Lengt	Score = 129 bits (324), Expect = 3e-028	double-strand break repair via homologous recombination; regulation of S phase of mitotic cell cycle	single-stranded DNA binding	nucleus
ST	mapped-read 6260	F1UMNMG01CK70B	Length=550	tr|E0W1Z3|E0W1Z3_PEDHC Breast cancer type 2 susceptibility protein brca2, putative; double-strand break repair via homologous recombination; regulation of S phase of mitotic cell cycle OS=Pediculus humanus subsp. corporis GN=Phum_PHUM580760 PE=4 SV=1Leng	Score = 118 bits (295), Expect = 6e-025	double-strand break repair via homologous recombination; regulation of S phase of mitotic cell cycle	single-stranded DNA binding	nucleus
ST	mapped-read 7838	F1UMNMG01BOQ4E	Length=527	tr|E3WM83|E3WM83_ANODA Putative uncharacterized protein (F-box only protein; protein ubiquitination) OS=Anopheles darlingi GN=AND_02054 PE=3 SV=1Length=1991	Score = 195 bits (495), Expect(2) = 4e-066	protein ubiquitination	ubiquitin-protein ligase activity; zinc ion binding
ST	mapped-read 8325	F1UMNMG01CH1SP	Length=481	tr|H9IEF4|H9IEF4_ATTCE Uncharacterized protein (Multidrug resistance protein 2 [Atp-binding cassette protein c]) OS=Atta cephalotes PE=4 SV=1Length=1587	Score = 106 bits (265), Expect = 2e-021	ATP catabolic process; chloride transport	ATP binding; ATPase activity, coupled to transmembrane movement of substances; chloride channel activity	integral to membrane
ST	read-nt16S	F1UMNMG01BRP0O	Length=522	sp|P17336.2|CATA_DROME RecName: Full=Catalase (hydrogen peroxide catabolic process)	Score = 272 bits (695), Expect = 1e-87	determination of adult lifespan; hydrogen peroxide catabolic process; response to hydrogen peroxide	catalase activity	peroxisome
ME	mapped-read 10109	F1UMNMG01AOQHZ	Length=460	tr|B4NFV5|B4NFV5_DROWI GK22457 (Contains 1 RING-type zinc finger; zinc ion binding; The function of this domain is not yet known but it could be involved in protein-protein interaction and be important for the assembly or activity of multicomponent comple	Score = 182 bits (462), Expect(2) = 7e-050		zinc ion binding	intracellular
ME	mapped-read 1207	F1UMNMG01CHL1X	Length=469	tr|B4H5Z4|B4H5Z4_DROPE GL24674 (nucleic acid binding, zinc ion binding) OS=Drosophila persimilis GN=GL24674 PE=4 SV=1Length=987	Score = 75.9 bits (185), Expect(2) = 8e-028		nucleic acid binding; zinc ion binding
ME	mapped-read 13552	F1UMNMG01B8CXN	Length=588	tr|E3X463|E3X463_ANODA Putative uncharacterized protein (Putative fatty acid synthase S-acetyltransferase; biosynthetic process) OS=Anopheles darlingi GN=AND_13167 PE=4 SV=1Length=1517	Score = 89.4 bits (220), Expect = 4e-016	metabolic process;	S-acyltransferase activity; oxidoreductase activity; acyl-[acyl-carrier-protein] hydrolase activity; phosphopantetheine binding;
ME	mapped-read 1520	F1UMNMG01A7BAZ	Length=477	tr|B0W5T7|B0W5T7_CULQU E3 ubiquitin-protein ligase HECTD1 (ubiquitin-protein ligase activity; metal ion binding) OS=Culex quinquefasciatus GN=CpipJ_CPIJ002462 PE=4 SV=1Length=2813	Score = 158 bits (400), Expect = 3e-037	protein modification process;	ubiquitin-protein ligase activity; metal ion binding
ME	mapped-read 16168	F1UMNMG01A7GLK	Length=474	tr|B5DKT1|B5DKT1_DROPS GA22778 (Znf_RING; zinc ion binding; E3 ubiquitin-protein ligase activity is intrinsic to the RING domain of c-Cbl and is likely to be a general function of this domain; Various RING fingers exhibit binding activity towards E2 ubiqu	Score = 94.4 bits (233), Expect = 8e-018		zinc ion binding
ME	mapped-read 17549	F1UMNMG01BM7KW	Length=504	tr|Q1HQV5|Q1HQV5_AEDAE Mitochondrial aldehyde dehydrogenase (oxidoreductase activity, acting on the aldehyde or oxo group of donors, NAD or NADP as acceptor) OS=Aedes aegypti PE=2 SV=1Length=516	Score = 182 bits (463), Expect(2) = 1e-057	oxidation reduction;	oxidoreductase activity, acting on the aldehyde or oxo group of donors, NAD or NADP as acceptor
ME	mapped-read 17575	F1UMNMG01APIG7	Length=479	tr|D3TLF2|D3TLF2_GLOMM Adenosine monophosphate deaminase OS=Glossina morsitans morsitans PE=2 SV=1Length=774	Score = 232 bits (592), Expect(2) = 5e-067	purine base metabolic process; IMP biosynthetic process;	AMP deaminase activity
ME	mapped-read 17575	F1UMNMG01BJ9O8	Length=485	tr|D3TLF2|D3TLF2_GLOMM Adenosine monophosphate deaminase OS=Glossina morsitans morsitans PE=2 SV=1Length=774	Score = 214 bits (545), Expect(2) = 1e-063	purine base metabolic process; IMP biosynthetic process;	AMP deaminase activity
ME	mapped-read 17575	F1UMNMG01A44AL	Length=482	tr|D3TLF2|D3TLF2_GLOMM Adenosine monophosphate deaminase OS=Glossina morsitans morsitans PE=2 SV=1Length=774	Score = 272 bits (695), Expect = 2e-071	purine base metabolic process; IMP biosynthetic process;	AMP deaminase activity
ME	mapped-read 17575	F1UMNMG01AU3QN	Length=483	tr|D3TLF2|D3TLF2_GLOMM Adenosine monophosphate deaminase OS=Glossina morsitans morsitans PE=2 SV=1Length=774	Score = 214 bits (545), Expect(2) = 2e-064	purine base metabolic process; IMP biosynthetic process;	AMP deaminase activity
ME	mapped-read 19908	F1UMNMG01B0XAO	Length=533	tr|Q17F89|Q17F89_AEDAE Putative uncharacterized protein (Fragment) (Zinc finger, C2H2-like; This entry represents the classical C2H2 zinc finger domain; Zinc finger (Znf) domains are now recognised to bind DNA, RNA, protein and/or lipid substrates) OS=Aed	Score = 54.3 bits (129), Expect(2) = 4e-007		zinc ion binding	intracellular
ME	mapped-read 20905	F1UMNMG01A7K9H	Length=502	tr|Q0IFH5|Q0IFH5_AEDAE Phd finger protein (Zinc_finger_PHD-type_CS; this entry represents the PHD (homeodomain) zinc finger domain, which is a C4HC3 zinc-finger-like motif found in nuclear proteins thought to be involved in chromatin-mediated transcriptional regulation) OS=Aedes aegypti GN=AAEL004834 PE=4 SV=1Length=2274	Score = 73.9 bits (180), Expect = 1e-011		zinc ion binding
ME	mapped-read 21255	F1UMNMG01CD8GK	Length=511	tr|Q16MH2|Q16MH2_AEDAE Putative uncharacterized protein (Anoctamin; This family contains the anoctamin/TMEM16 proteins which are thought to be calcium-dependent chloride channel) OS=Aedes aegypti GN=AAEL012293 PE=4 SV=1Length=863	Score = 64.7 bits (156), Expect(4) = 1e-026
ME	mapped-read 21417	F1UMNMG01BQBVC	Length=547	tr|E3WVT8|E3WVT8_ANODA Putative uncharacterized protein (malate dehydrogenase 2; cellular carbohydrate metabolic process) OS=Anopheles darlingi GN=AND_07877 PE=3 SV=1Length=1337	Score = 142 bits (357), Expect(2) = 2e-038	positive regulation of programmed cell death; malate metabolic process; tricarboxylic acid cycle; cellular carbohydrate metabolic process; salivary gland histolysis; pupal development; activation of caspase activity;	L-malate dehydrogenase activity; nucleic acid binding; nucleotide binding; zinc ion binding	mitochondrial matrix; lipid particle;
ME	mapped-read 21417	F1UMNMG01AONX6	Length=546	tr|Q7PYE7|Q7PYE7_ANOGA AGAP001903-PA (Mitochondrial malate dehydrogenase 2; cellular carbohydrate metabolic process) OS=Anopheles gambiae GN=AGAP001903 PE=3 SV=4Length=337	Score = 182 bits (463), Expect = 2e-044	positive regulation of programmed cell death; malate metabolic process; tricarboxylic acid cycle; cellular carbohydrate metabolic process; salivary gland histolysis; pupal development; activation of caspase activity;	L-malate dehydrogenase activity; nucleotide binding	mitochondrial matrix; lipid particle;
ME	mapped-read 23521	F1UMNMG01BUNQJ	Length=506	tr|Q16KZ7|Q16KZ7_AEDAE Transcription factor E2f, putative (DE2F) (transcription, DNA-dependent) OS=Aedes aegypti GN=AAEL012817 PE=3 SV=1Length=662	Score = 68.2 bits (165), Expect = 6e-010	transcription, DNA-dependent	DNA binding; sequence-specific DNA binding transcription factor activity	transcription factor complex
ME	mapped-read 25566	F1UMNMG01B4WQ2	Length=558	tr|B4PJH9|B4PJH9_DROYA Dihydrolipoyl dehydrogenase, belongs to the class-I pyridine nucleotide-disulfide oxidoreductase family (cell redox homeostasis) OS=Drosophila yakuba GN=GE19931 PE=3 SV=1Length=504	Score = 216 bits (551), Expect = 1e-054	cell redox homeostasis; oxidation reduction;	dihydrolipoyl dehydrogenase activity; FAD binding;	cytoplasm
ME	mapped-read 26611	F1UMNMG01APBDT	Length=500	tr|Q7QHI8|Q7QHI8_ANOGA AGAP011201-PA (Fragment) (TLC-dom; Transmembrane helix; Proteins containing this domain may possess multiple functions such as lipid trafficking, metabolism, or sensing) OS=Anopheles gambiae GN=AGAP011201 PE=4 SV=4Length=113	Score = 65.5 bits (158), Expect(2) = 4e-021			integral to membrane;
ME	mapped-read 27781	F1UMNMG01ANXVR	Length=340	tr|Q16KT4|Q16KT4_AEDAE Putative uncharacterized protein (COPII vesicle coating; the addition of COPII proteins and adaptor proteins to ER membranes during the formation of transport vesicles, forming a vesicle coat) OS=Aedes aegypti GN=AAEL012880 PE=4 SV=	Score = 104 bits (260), Expect = 6e-021	biosynthetic process; COPII vesicle coating;	ligase activity;
ME	mapped-read 28177	F1UMNMG01BS7X2	Length=542	tr|Q7PVH2|Q7PVH2_ANOGA AGAP009278-PA (Phosphorylase b kinase beta; glycogen metabolic process) OS=Anopheles gambiae GN=AGAP009278 PE=4 SV=4Length=1065	Score = 125 bits (314), Expect = 4e-027	glycogen metabolic process	kinase activity; glucan 1,4-alpha-glucosidase activity; calmodulin binding;
ME	mapped-read 28541	F1UMNMG01BM2MQ	Length=546	tr|B3N0J2|B3N0J2_DROAN GF21709 (Microsomal glutathione S-transferase-like, isoform B; MAPEG-like_dom; This domain is found in a widespread superfamily known as MAPEG (Membrane Associated Proteins in Eicosanoid and Glutathione metabolism) OS=Drosophila ana	Score = 109 bits (272), Expect = 3e-022
ME	mapped-read 28581	F1UMNMG01CHSBJ	Length=444	tr|Q17F22|Q17F22_AEDAE Purine biosynthesis protein 6, pur6 ('de novo' IMP biosynthetic process) OS=Aedes aegypti GN=AAEL003606 PE=4 SV=1Length=427	Score = 187 bits (475), Expect = 7e-046	de novo' IMP biosynthetic process	5-(carboxyamino)imidazole ribonucleotide mutase activity; ATP binding; phosphoribosylaminoimidazolesuccinocarboxamide synthase activity
ME	mapped-read 28677	F1UMNMG01BDORY	Length=509	tr|B0WEB3|B0WEB3_CULQU Fatty acid synthase S-acetyltransferase (biosynthetic process) OS=Culex quinquefasciatus GN=CpipJ_CPIJ005595 PE=4 SV=1Length=2419	Score = 74.7 bits (182), Expect(2) = 1e-014	metabolic process;	S-acyltransferase activity; binding; oxidoreductase activity; acyl-[acyl-carrier-protein] hydrolase activity;
ME	mapped-read 28934	F1UMNMG01CBR3L	Length=488	tr|Q16KW5|Q16KW5_AEDAE Forkhead box, sub-group O, putative (transcription factor) OS=Aedes aegypti GN=AAEL012847 PE=4 SV=1Length=403	Score = 196 bits (497), Expect = 2e-048	transcription, DNA-dependent;	DNA binding;
ME	mapped-read 30690	F1UMNMG01B6SRG	Length=504	tr|B4MYN1|B4MYN1_DROWI Elongation factor 1-alpha (Protein biosynthesis) OS=Drosophila willistoni GN=GK22048 PE=3 SV=1Length=463	Score = 195 bits (495), Expect = 3e-048	translational elongation; GTP catabolic process;	GTP binding; GTPase activity; translation elongation factor activity	cytoplasm
ME	mapped-read 33170	F1UMNMG01COLNC	Length=508	tr|E2AL58|E2AL58_CAMFO Centrosomal protein of 164 kDa; Rsp5 or WWP domain; protein binding; It is frequently associated with other domains typical for proteins in signal transduction processes OS=Camponotus floridanus GN=EAG_04638 PE=4 SV=1Length=1335	Score = 63.9 bits (154), Expect = 1e-008
ME	mapped-read 33170	F1UMNMG01ANLFE	Length=505	tr|B4L5G9|B4L5G9_DROMO GI21515 (WW_Rsp5_WWP; protein binding; It is frequently associated with other domains typical for proteins in signal transduction processes) OS=Drosophila mojavensis GN=GI21515 PE=4 SV=1Length=1483	Score = 58.5 bits (140), Expect = 5e-007
ME	mapped-read 33295	F1UMNMG01B7AXM	Length=511	tr|B4JYB4|B4JYB4_DROGR GH14264 (Serine/threonine-protein phosphatase 4 regulatory subunit) OS=Drosophila grimshawi GN=GH14264 PE=4 SV=1Length=1040	Score = 114 bits (286), Expect(2) = 9e-046
ME	mapped-read 444	F1UMNMG01BUSKD	Length=517	tr|D0UR85|D0UR85_ISCVE Glycogen synthase (Fragment) OS=Ischnura verticalis PE=2 SV=1Length=303	Score = 202 bits (514), Expect(2) = 7e-072	glycogen biosynthetic process	glycogen (starch) synthase activity
ME	mapped-read 5109	F1UMNMG01COD2A	Length=535	tr|B4M8E2|B4M8E2_DROVI GJ16794 (zinc ion binding) OS=Drosophila virilis GN=GJ16794 PE=4 SV=1Length=5248	Score = 83.6 bits (205), Expect(3) = 9e-021		zinc ion binding
ME	mapped-read 5826	F1UMNMG01CEZMF	Length=478	tr|B0WNG3|B0WNG3_CULQU Oligosaccharyl transferase (N-linked glycosylation is a ubiquitous protein modification, and is essential for viability in eukaryotic cells) OS=Culex quinquefasciatus GN=CpipJ_CPIJ008679 PE=4 SV=1Length=777	Score = 220 bits (560), Expect = 1e-055	protein amino acid glycosylation; cellular amino acid metabolic process;	oligosaccharyl transferase activity; asparaginase activity;	ribosome; membrane;
ME	mapped-read 5826	F1UMNMG01BC99S	Length=483	tr|B0WNG3|B0WNG3_CULQU Oligosaccharyl transferase (N-linked glycosylation is a ubiquitous protein modification, and is essential for viability in eukaryotic cells) OS=Culex quinquefasciatus GN=CpipJ_CPIJ008679 PE=4 SV=1Length=777	Score = 161 bits (407), Expect(2) = 3e-050	protein amino acid glycosylation; cellular amino acid metabolic process;	oligosaccharyl transferase activity; asparaginase activity;	ribosome; membrane;
ME	mapped-read 8996	F1UMNMG01A5DCE	Length=498	tr|B4LT21|B4LT21_DROVI GJ10873 (Seryl-tRNA synthetase; seryl-tRNA aminoacylation) OS=Drosophila virilis GN=GJ10873 PE=3 SV=1Length=501	Score = 132 bits (333), Expect(2) = 3e-049	tRNA aminoacylation for protein translation;	ATP binding; serine-tRNA ligase activity	cytoplasm
ME	read-nt16S	F1UMNMG01APIYL	Length=352	sp|P00400.1|COX1_DROYA RecName: Full=Cytochrome c oxidase subunit 1	Score = 55.1 bits (131), Expect(3) = 1e-18	aerobic respiration; electron transport chain; oxidative phosphorylation	cytochrome-c oxidase activity;	integral to membrane; mitochondrial inner membrane
ME	read-nt16S	F1UMNMG01BTO68	Length=353	sp|P00400.1|COX1_DROYA RecName: Full=Cytochrome c oxidase subunit 1	Score = 48.1 bits (113), Expect(2) = 1e-07	aerobic respiration; electron transport chain; oxidative phosphorylation	cytochrome-c oxidase activity;	integral to membrane; mitochondrial inner membrane
CY	mapped-read 26764	F1UMNMG01A04BJ	Length=538	tr|D3TMM8|D3TMM8_GLOMM Ras suppressor protein (This gene encodes a protein that is involved in the Ras signal transduction pathway, growth inhibition, and nerve-growth factor induced differentiation processes) OS=Glossina morsitans morsitans PE=2 SV=1Leng	Score = 182 bits (463), Expect(3) = 3e-067
CY	mapped-read 27281	F1UMNMG01B7VQJ	Length=501	tr|Q7Q8C2|Q7Q8C2_ANOGA AGAP008698-PA (Fragment) (Chromodomain-helicase-DNA-binding protein 1; ATP-dependent helicase activity, DNA binding, ATP binding) OS=Anopheles gambiae GN=AGAP008698 PE=4 SV=4Length=2083	Score = 138 bits (348), Expect = 4e-031	chromatin assembly or disassembly;	ATP-dependent helicase activity; DNA binding; chromatin binding; ATP binding; transferase activity;	chromatin; nucleus;
CY	mapped-read 31004	F1UMNMG01BUSUW	Length=417	tr|Q171S2|Q171S2_AEDAE Vacuolar protein sorting-associated protein (Vps13d) (Fragment); Proteins in this entry may play a role in the control of protein cycling through the trans-Golgi network OS=Aedes aegypti GN=AAEL007551 PE=4 SV=1Length=3926	Score = 122 bits (307), Expect = 2e-026	regulation of cellular process; transcription, DNA-dependent;		nucleus;
CY	mapped-read 33875	F1UMNMG01AXQRI	Length=486	tr|Q17BQ6|Q17BQ6_AEDAE Cyclin g OS=Aedes aegypti GN=AAEL004865 PE=3 SV=1Length=476	Score = 99.0 bits (245), Expect(2) = 2e-035
CY	mapped-read 8506	F1UMNMG01CIMU6	Length=418	tr|B4P902|B4P902_DROYA Domino (ATP binding; DNA binding; helicase activity) OS=Drosophila yakuba GN=dom PE=4 SV=1Length=3195	Score = 102 bits (253), Expect = 4e-020	hemopoiesis; regulation of alternative nuclear mRNA splicing, via spliceosome; negative regulation of hemocyte proliferation; nucleolus organization; dendrite guidance; gene silencing; wing disc pattern formation; regulation of transcription, DNA-dependent; muscle organ development; positive regulation of Notch signaling pathway; neuroblast fate determination; dorsal closure; asymmetric protein l…	DNA-dependent ATPase activity; protein binding; helicase activity; sequence-specific DNA binding; transcription factor activity; chromatin binding; ATP binding;	chromatin remodeling complex; polytene chromosome chromocenter; euchromatin; nucleolus;
DE	mapped-read 12069	F1UMNMG01CMI34	Length=502	tr|Q16TW3|Q16TW3_AEDAE Putative uncharacterized protein (Maternal protein exuperantia; Ensures the proper localization of the mRNA of the bicoid gene to the anterior regions of the oocyte thus playing a fundamental role in the establishment of the polarity of the oocyte. May bind the bcd mRNA; multicellular organismal development) OS=Aedes aegypti GN=AAEL010097 PE=4 SV=1Length=599	Score = 50.1 bits (118), Expect(3) = 6e-015
DE	mapped-read 17984	F1UMNMG01B00RQ	Length=471	tr|A7UU65|A7UU65_ANOGA AGAP006260-PD (Z band alternatively spliced PDZ-motif protein 66, isoform I; mesoderm development) OS=Anopheles gambiae GN=AGAP006260 PE=4 SV=1Length=243	Score = 106 bits (265), Expect = 2e-021	mesoderm development		Z disc
DE	mapped-read 17984	F1UMNMG01CHPZU	Length=268	tr|Q86BH6|Q86BH6_DROME Z band alternatively spliced PDZ-motif protein 66, isoform I (mesoderm development) OS=Drosophila melanogaster GN=Zasp66 PE=2 SV=1Length=215	Score = 73.2 bits (178), Expect = 2e-011	mesoderm development		Z disc
DE	mapped-read 9179	F1UMNMG01CO03Z	Length=573	tr|B3MKY9|B3MKY9_DROAN GF14935 (Bicaudal C, isoform B; Contains 2 KH domains; the KH domain binds RNA, and can function in RNA recognition) OS=Drosophila ananassae GN=GF14935 PE=4 SV=1Length=938	Score = 77.8 bits (190), Expect = 1e-012	ovarian follicle cell migration; negative regulation of oskar mRNA translation; microtubule cytoskeleton organization; actin cytoskeleton organization; mitosis;	mRNA binding; protein binding;
DE	mapped-read 9695	F1UMNMG01AXEGR	Length=489	tr|B4Q7Y4|B4Q7Y4_DROSI GD21867 (Bicaudal-D_microtubule-assoc; BicD proteins are involved in dynein-mediated minus end-directed transport from the Golgi apparatus to the endoplasmic reticulum) OS=Drosophila simulans GN=GD21867 PE=4 SV=1Length=784	Score = 122 bits (305), Expect(2) = 2e-031	germarium-derived oocyte fate determination; oocyte anterior/posterior axis specification; oocyte microtubule cytoskeleton polarization; germarium-derived female germ-line cyst formation; intracellular mRNA localization; oocyte nucleus migration during oocyte axis specification; mRNA transport;	mRNA binding; dynein binding;	Golgi apparatus;
OT	mapped-read 10107	F1UMNMG01B0UJ1	Length=544	tr|Q17FJ9|Q17FJ9_AEDAE Putative uncharacterized protein (putative salivary mucin) OS=Aedes aegypti GN=AAEL003368 PE=4 SV=1Length=541	Score = 76.6 bits (187), Expect(2) = 4e-013
OT	mapped-read 24422	F1UMNMG01AZIBO	Length=487	tr|B0W404|B0W404_CULQU Chorion peroxidase (response to oxidative stress) OS=Culex quinquefasciatus GN=CpipJ_CPIJ001764 PE=4 SV=1Length=685	Score = 160 bits (404), Expect = 1e-037	response to oxidative stress	heme binding; peroxidase activity
OT	mapped-read 26867	F1UMNMG01B1OLX	Length=495	tr|G8FU55|G8FU55_APIME Hunchback (Znf_C2H2/integrase_DNA-bd; this entry represents the C2H2-type zinc finger domain [11], as well as the DNA-binding domain of certain integrases) OS=Apis mellifera GN=hb PE=2 SV=1Length=646	Score = 180 bits (456), Expect = 1e-043		nucleic acid binding; zinc ion binding	intracellular
OT	mapped-read 34912	F1UMNMG01BKZGS	Length=564	tr|Q94977|Q94977_LUCCU PC2-like prohormone convertase (Belongs to the peptidase S8 family; proteolysis; serine-type endopeptidase activity) OS=Lucilia cuprina PE=2 SV=1Length=675	Score = 72.4 bits (176), Expect = 4e-011	proteolysis	serine-type endopeptidase activity
OT	mapped-read 6552	F1UMNMG01CNGQ6	Length=575	tr|Q291L7|Q291L7_DROPS GA21076 (CWC16; eukaryotic proteins with undetermined function belonging to the CWC16 family) OS=Drosophila pseudoobscura pseudoobscura GN=GA21076 PE=4 SV=2Length=319	Score = 130 bits (326), Expect = 2e-028

## Sheet: UniprotKB+GO+BLASTN
Mapped-read/read-nt16S	Unique read name	Read length	Blastx hit (DB:UniprotKB)	Score and E-value	Biological process	Molecular function	Cellular component	Blastn result (DB:est-others)	Score and E-value	Blastn hit (DB:nt16S) (only for selected read-nt16S)	Score and E-value
mapped-read 10107	F1UMNMG01B0UJ1	Length=544	tr|Q17FJ9|Q17FJ9_AEDAE Putative uncharacterized protein (putative salivary mucin) OS=Aedes aegypti GN=AAEL003368 PE=4 SV=1Length=541	Score = 76.6 bits (187), Expect(2) = 4e-013				No Hit
mapped-read 10109	F1UMNMG01AOQHZ	Length=460	tr|B4NFV5|B4NFV5_DROWI GK22457 (Contains 1 RING-type zinc finger; zinc ion binding; The function of this domain is not yet known but it could be involved in protein-protein interaction and be important for the assembly or activity of multicomponent complexes involved in transcriptional activation or repression) OS=Drosophila willistoni GN=GK22457 PE=4 SV=1Length=1120	Score = 182 bits (462), Expect(2) = 7e-050		zinc ion binding	intracellular	No Hit
mapped-read 10948	F1UMNMG01CGCY8	Length=520	tr|Q17IP0|Q17IP0_AEDAE Ctl2 (Fragment) Belongs to the CTL (choline transporter-like) family; family of proteins probably involved in transport through the plasma membrane OS=Aedes aegypti GN=AAEL002280 PE=4 SV=1Length=700	Score = 99.8 bits (247), Expect(2) = 1e-022			integral to membrane	emb|AM096313.1| AM096313 Lutzomyia longipalpis Jacobina whole fly Lutzomyia longipalpis cDNA clone NSFM-82d04, mRNA sequence.Length=1191	Score = 525 bits (284), Expect = 1e-145
mapped-read 10948	F1UMNMG01AY53N	Length=503	tr|Q17IP0|Q17IP0_AEDAE Ctl2 (Fragment) Belongs to the CTL (choline transporter-like) family; family of proteins probably involved in transport through the plasma membrane OS=Aedes aegypti GN=AAEL002280 PE=4 SV=1Length=700	Score = 139 bits (349), Expect = 3e-031			integral to membrane	emb|AM096313.1| AM096313 Lutzomyia longipalpis Jacobina whole fly Lutzomyia longipalpis cDNA clone NSFM-82d04, mRNA sequence.Length=1191	Score = 628 bits (340), Expect = 7e-177
mapped-read 10948	F1UMNMG01AZT7N	Length=495	tr|Q17IP0|Q17IP0_AEDAE Ctl2 (Fragment) Belongs to the CTL (choline transporter-like) family; family of proteins probably involved in transport through the plasma membrane OS=Aedes aegypti GN=AAEL002280 PE=4 SV=1Length=700	Score = 157 bits (396), Expect = 1e-036			integral to membrane	emb|AM096313.1| AM096313 Lutzomyia longipalpis Jacobina whole fly Lutzomyia longipalpis cDNA clone NSFM-82d04, mRNA sequence.Length=1191	Score = 582 bits (315), Expect = 5e-163
mapped-read 10948	F1UMNMG01ARK4S	Length=465	tr|Q17IP0|Q17IP0_AEDAE Ctl2 (Fragment) Belongs to the CTL (choline transporter-like) family; family of proteins probably involved in transport through the plasma membrane OS=Aedes aegypti GN=AAEL002280 PE=4 SV=1Length=700	Score = 140 bits (354), Expect = 7e-032			integral to membrane	emb|AM096313.1| AM096313 Lutzomyia longipalpis Jacobina whole fly Lutzomyia longipalpis cDNA clone NSFM-82d04, mRNA sequence.Length=1191	Score = 534 bits (289), Expect = 1e-148
mapped-read 12069	F1UMNMG01CMI34	Length=502	tr|Q16TW3|Q16TW3_AEDAE Putative uncharacterized protein (Maternal protein exuperantia; Ensures the proper localization of the mRNA of the bicoid gene to the anterior regions of the oocyte thus playing a fundamental role in the establishment of the polarity of the oocyte. May bind the bcd mRNA; multicellular organismal development) OS=Aedes aegypti GN=AAEL010097 PE=4 SV=1Length=599	Score = 50.1 bits (118), Expect(3) = 6e-015				emb|AM106045.1| AM106045 Lutzomyia longipalpis Jacobina whole fly Lutzomyia longipalpis cDNA clone NSFM-108c01, mRNA sequence.Length=906	Score = 713 bits (386), Expect = 0.0
mapped-read 1207	F1UMNMG01CHL1X	Length=469	tr|B4H5Z4|B4H5Z4_DROPE GL24674 (nucleic acid binding, zinc ion binding) OS=Drosophila persimilis GN=GL24674 PE=4 SV=1Length=987	Score = 75.9 bits (185), Expect(2) = 8e-028		nucleic acid binding; zinc ion binding	intracellular	No Hit
mapped-read 13044	F1UMNMG01A2LVB	Length=483	tr|B0WLA2|B0WLA2_CULQU Exocyst complex component 3 (Sec6 is a component of the multiprotein exocyst complex. Exocyst proteins localise to regions of active exocytosis in an F-actin-dependent and exocytosis- independent manner) OS=Culex quinquefasciatus GN=CpipJ_CPIJ007822 PE=4 SV=1Length=717	Score = 173 bits (439), Expect(2) = 1e-057				No Hit
mapped-read 13552	F1UMNMG01B8CXN	Length=588	tr|E3X463|E3X463_ANODA Putative uncharacterized protein (Putative fatty acid synthase S-acetyltransferase; biosynthetic process) OS=Anopheles darlingi GN=AND_13167 PE=4 SV=1Length=1517	Score = 89.4 bits (220), Expect = 4e-016	biosynthetic process	3-hydroxypalmitoyl-[acyl-carrier-protein] dehydratase activity; 3-oxoacyl-[acyl-carrier-protein] synthase activity; [acyl-carrier-protein] S-acetyltransferase activity; nucleotide binding; zinc ion binding		No Hit
mapped-read 13649	F1UMNMG01AM6EK	Length=482	tr|B0WP74|B0WP74_CULQU Putative uncharacterized protein (Myosin-rhogap protein; intracellular signal transduction) OS=Culex quinquefasciatus GN=CpipJ_CPIJ008896 PE=4 SV=1Length=1030	Score = 251 bits (642), Expect = 3e-065	intracellular signal transduction	motor activity; ATP binding; metal ion binding	myosin complex	No Hit
mapped-read 13812	F1UMNMG01CJS7W	Length=553	NP_001246559.1 sallimus, isoform L [Drosophila melanogaster]; tr|B4N317|B4N317_DROWI GK12606 (Ig_I-set; Ig-like domains are involved in a variety of functions, including cell-cell recognition, cell-surface receptors, muscle structure and the immune system) OS=Drosophila willistoni GN=GK12606 PE=4 SV=1Length=2718	Score = 90.1 bits (222), Expect(2) = 5e-026		protein binding		No Hit
mapped-read 14207	F1UMNMG01CIJ19	Length=516	tr|H9JGA4|H9JGA4_BOMMO Uncharacterized protein (belongs to the heat shock protein 70 family) OS=Bombyx mori PE=4 SV=1Length=908	Score = 61.6 bits (148), Expect(2) = 4e-017		ATP binding		emb|AM095113.1| AM095113 Lutzomyia longipalpis Jacobina whole fly Lutzomyia longipalpis cDNA clone SFM-01e11, mRNA sequence.Length=1107	Score = 442 bits (239), Expect = 1e-120
mapped-read 14207	F1UMNMG01A4WJJ	Length=539	tr|Q7PYB0|Q7PYB0_ANOGA AGAP001827-PA (belongs to the heat shock protein 70 family) OS=Anopheles gambiae GN=AgaP_AGAP001827 PE=3 SV=3Length=968	Score = 155 bits (391), Expect(3) = 9e-051		ATP binding		emb|AM095113.1| AM095113 Lutzomyia longipalpis Jacobina whole fly Lutzomyia longipalpis cDNA clone SFM-01e11, mRNA sequence.Length=1107	Score = 446 bits (241), Expect = 8e-122
mapped-read 15118	F1UMNMG01CD31G	Length=488	tr|E9HM72|E9HM72_DAPPU CTR1, high-affinity copper uptake protein 1, copper transporter 1, solute carrier family 31 member 1 OS=Daphnia pulex GN=CTR1 PE=4 SV=1Length=171	Score = 85.5 bits (210), Expect = 4e-015		copper ion transmembrane transporter activity	integral to membrane	emb|AM093890.1| AM093890 Lutzomyia longipalpis Jacobina whole fly Lutzomyia longipalpis cDNA clone NSFM-89a05, mRNA sequence.Length=1250	Score = 767 bits (415), Expect = 0.0
mapped-read 15118	F1UMNMG01CN0DT	Length=491	tr|E3WUT6|E3WUT6_ANODA Putative uncharacterized protein (copper ion transmembrane transporter activity) OS=Anopheles darlingi GN=AND_07278 PE=4 SV=1Length=153	Score = 101 bits (251), Expect = 7e-020		copper ion transmembrane transporter activity	integral to membrane	emb|AM093890.1| AM093890 Lutzomyia longipalpis Jacobina whole fly Lutzomyia longipalpis cDNA clone NSFM-89a05, mRNA sequence.Length=1250	Score = 798 bits (432), Expect = 0.0
mapped-read 15118	F1UMNMG01B7C93	Length=482	tr|E3WUT6|E3WUT6_ANODA Putative uncharacterized protein (copper ion transmembrane transporter activity) OS=Anopheles darlingi GN=AND_07278 PE=4 SV=1Length=153	Score = 102 bits (255), Expect = 2e-020		copper ion transmembrane transporter activity	integral to membrane	emb|AM093889.1| AM093889 Lutzomyia longipalpis Jacobina whole fly Lutzomyia longipalpis cDNA clone NSFM-40b02, mRNA sequence.Length=1371	Score = 802 bits (434), Expect = 0.0
mapped-read 15118	F1UMNMG01BJZLN	Length=488	tr|E3WUT6|E3WUT6_ANODA Putative uncharacterized protein (copper ion transmembrane transporter activity) OS=Anopheles darlingi GN=AND_07278 PE=4 SV=1Length=153	Score = 101 bits (251), Expect = 7e-020		copper ion transmembrane transporter activity	integral to membrane	emb|AM093890.1| AM093890 Lutzomyia longipalpis Jacobina whole fly Lutzomyia longipalpis cDNA clone NSFM-89a05, mRNA sequence.Length=1250	Score = 869 bits (470), Expect = 0.0
mapped-read 15118	F1UMNMG01BV6GA	Length=460	tr|E3WUT6|E3WUT6_ANODA Putative uncharacterized protein (copper ion transmembrane transporter activity) OS=Anopheles darlingi GN=AND_07278 PE=4 SV=1Length=153	Score = 99.4 bits (246), Expect = 2e-019		copper ion transmembrane transporter activity	integral to membrane	emb|AM093890.1| AM093890 Lutzomyia longipalpis Jacobina whole fly Lutzomyia longipalpis cDNA clone NSFM-89a05, mRNA sequence.Length=1250	Score = 702 bits (380), Expect = 0.0
mapped-read 1520	F1UMNMG01A7BAZ	Length=477	tr|B0W5T7|B0W5T7_CULQU E3 ubiquitin-protein ligase HECTD1 (ubiquitin-protein ligase activity; metal ion binding) OS=Culex quinquefasciatus GN=CpipJ_CPIJ002462 PE=4 SV=1Length=2813	Score = 158 bits (400), Expect = 3e-037		ubiquitin-protein ligase activity; metal ion binding	intracellular	No Hit
mapped-read 16168	F1UMNMG01A7GLK	Length=474	tr|B5DKT1|B5DKT1_DROPS GA22778 (Znf_RING; zinc ion binding; E3 ubiquitin-protein ligase activity is intrinsic to the RING domain of c-Cbl and is likely to be a general function of this domain; Various RING fingers exhibit binding activity towards E2 ubiquitin-conjugating enzymes) OS=Drosophila pseudoobscura pseudoobscura GN=GA22778 PE=4 SV=1Length=1611	Score = 94.4 bits (233), Expect = 8e-018		zinc ion binding		emb|AM098160.1| AM098160 Lutzomyia longipalpis Jacobina whole fly Lutzomyia longipalpis cDNA clone NSFM-11f05, mRNA sequence.Length=1097	Score = 224 bits (121), Expect = 4e-055
mapped-read 17546	F1UMNMG01AZIHV	Length=485	tr|Q7PMK0|Q7PMK0_ANOGA AGAP010767-PA (Fragment) (intracellular signal transduction; regulation of Rho protein signal transduction; termination of G-protein coupled receptor signaling pathway; The members of the Rho GTPase family have been shown to regulate many aspects of intracellular actin dynamics, have been described as "molecular switches" and play a role in cell proliferation, apoptosis, ge…	Score = 67.0 bits (162), Expect = 1e-009	intracellular signal transduction; regulation of Rho protein signal transduction; termination of G-protein coupled receptor signaling pathway	Rho guanyl-nucleotide exchange factor activity; metal ion binding; phospholipid binding	cytoplasm	No Hit
mapped-read 17549	F1UMNMG01BM7KW	Length=504	tr|Q1HQV5|Q1HQV5_AEDAE Mitochondrial aldehyde dehydrogenase (oxidoreductase activity, acting on the aldehyde or oxo group of donors, NAD or NADP as acceptor) OS=Aedes aegypti PE=2 SV=1Length=516	Score = 182 bits (463), Expect(2) = 1e-057		oxidoreductase activity, acting on the aldehyde or oxo group of donors, NAD or NADP as acceptor		emb|AM100213.1| AM100213 Lutzomyia longipalpis Jacobina whole fly Lutzomyia longipalpis cDNA clone NSFM-149b07, mRNA sequence.Length=1181	Score = 760 bits (411), Expect = 0.0
mapped-read 17575	F1UMNMG01APIG7	Length=479	tr|D3TLF2|D3TLF2_GLOMM Adenosine monophosphate deaminase OS=Glossina morsitans morsitans PE=2 SV=1Length=774	Score = 232 bits (592), Expect(2) = 5e-067	IMP biosynthetic process	AMP deaminase activity		emb|AM106748.1| AM106748 Lutzomyia longipalpis Jacobina whole fly Lutzomyia longipalpis cDNA clone NSFM-62f06, mRNA sequence.Length=1303	Score = 706 bits (382), Expect = 0.0
mapped-read 17575	F1UMNMG01BJ9O8	Length=485	tr|D3TLF2|D3TLF2_GLOMM Adenosine monophosphate deaminase OS=Glossina morsitans morsitans PE=2 SV=1Length=774	Score = 214 bits (545), Expect(2) = 1e-063	IMP biosynthetic process	AMP deaminase activity		emb|AM106748.1| AM106748 Lutzomyia longipalpis Jacobina whole fly Lutzomyia longipalpis cDNA clone NSFM-62f06, mRNA sequence.Length=1303	Score = 710 bits (384), Expect = 0.0
mapped-read 17575	F1UMNMG01A44AL	Length=482	tr|D3TLF2|D3TLF2_GLOMM Adenosine monophosphate deaminase OS=Glossina morsitans morsitans PE=2 SV=1Length=774	Score = 272 bits (695), Expect = 2e-071	IMP biosynthetic process	AMP deaminase activity		emb|AM106748.1| AM106748 Lutzomyia longipalpis Jacobina whole fly Lutzomyia longipalpis cDNA clone NSFM-62f06, mRNA sequence.Length=1303	Score = 715 bits (387), Expect = 0.0
mapped-read 17575	F1UMNMG01AU3QN	Length=483	tr|D3TLF2|D3TLF2_GLOMM Adenosine monophosphate deaminase OS=Glossina morsitans morsitans PE=2 SV=1Length=774	Score = 214 bits (545), Expect(2) = 2e-064	IMP biosynthetic process	AMP deaminase activity		emb|AM106748.1| AM106748 Lutzomyia longipalpis Jacobina whole fly Lutzomyia longipalpis cDNA clone NSFM-62f06, mRNA sequence.Length=1303	Score = 706 bits (382), Expect = 0.0
mapped-read 17585	F1UMNMG01CG0I7	Length=498	tr|Q7PS03|Q7PS03_ANOGA AGAP000579-PA (cholesterol transport) OS=Anopheles gambiae GN=AgaP_AGAP000579 PE=4 SV=5Length=1279	Score = 53.5 bits (127), Expect(2) = 6e-015	cholesterol transport	hedgehog receptor activity	integral to membrane	No Hit
mapped-read 17585	F1UMNMG01BLJ79	Length=495	tr|Q7PS03|Q7PS03_ANOGA AGAP000579-PA (cholesterol transport) OS=Anopheles gambiae GN=AgaP_AGAP000579 PE=4 SV=5Length=1279	Score = 53.5 bits (127), Expect(2) = 1e-010	cholesterol transport	hedgehog receptor activity	integral to membrane	No Hit
mapped-read 17984	F1UMNMG01B00RQ	Length=471	tr|A7UU65|A7UU65_ANOGA AGAP006260-PD (Z band alternatively spliced PDZ-motif protein 66, isoform I; mesoderm development) OS=Anopheles gambiae GN=AGAP006260 PE=4 SV=1Length=243	Score = 106 bits (265), Expect = 2e-021				emb|AM107770.1| AM107770 Lutzomyia longipalpis Jacobina whole fly Lutzomyia longipalpis cDNA clone NSFM-85h05, mRNA sequence.Length=1196	Score = 606 bits (328), Expect = 3e-170
mapped-read 17984	F1UMNMG01CHPZU	Length=268	tr|Q86BH6|Q86BH6_DROME Z band alternatively spliced PDZ-motif protein 66, isoform I (mesoderm development) OS=Drosophila melanogaster GN=Zasp66 PE=2 SV=1Length=215	Score = 73.2 bits (178), Expect = 2e-011	mesoderm development		Z disc	emb|AM107766.1| AM107766 Lutzomyia longipalpis Jacobina whole fly Lutzomyia longipalpis cDNA clone NSFM-153e11, mRNA sequence.Length=1473	Score = 267 bits (144), Expect = 3e-068
mapped-read 1916	F1UMNMG01B83GT	Length=512	tr|F1NGA2|F1NGA2_CHICK ATP synthase subunit alpha (Fragment) (ATP hydrolysis and synthesis coupled proton transport) OS=Gallus gallus GN=ATP5A1 PE=3 SV=1Length=555	Score = 263 bits (671), Expect(2) = 1e-068	ATP hydrolysis coupled proton transport; ATP synthesis coupled proton transport	proton-transporting ATPase activity, rotational mechanism; hydrogen ion transporting ATP synthase activity, rotational mechanism; ATP binding	proton-transporting ATP synthase complex, catalytic core F(1)	emb|AM089288.1| AM089288 Lutzomyia longipalpis Jacobina whole fly Lutzomyia longipalpis cDNA clone NSFM-05b11, mRNA sequence.Length=1177	Score = 852 bits (461), Expect = 0.0
mapped-read 19908	F1UMNMG01B0XAO	Length=533	tr|Q17F89|Q17F89_AEDAE Putative uncharacterized protein (Fragment) (Zinc finger, C2H2-like; This entry represents the classical C2H2 zinc finger domain; Zinc finger (Znf) domains are now recognised to bind DNA, RNA, protein and/or lipid substrates) OS=Aedes aegypti GN=AAEL003489 PE=4 SV=1Length=781	Score = 54.3 bits (129), Expect(2) = 4e-007		zinc ion binding	intracellular	emb|AM106700.1| AM106700 Lutzomyia longipalpis Jacobina whole fly Lutzomyia longipalpis cDNA clone NSFM-95f09, mRNA sequence.Length=1281	Score = 209 bits (113), Expect = 1e-050
mapped-read 20905	F1UMNMG01A7K9H	Length=502	tr|Q0IFH5|Q0IFH5_AEDAE Phd finger protein (Zinc_finger_PHD-type_CS; this entry represents the PHD (homeodomain) zinc finger domain, which is a C4HC3 zinc-finger-like motif found in nuclear proteins thought to be involved in chromatin-mediated transcriptional regulation) OS=Aedes aegypti GN=AAEL004834 PE=4 SV=1Length=2274	Score = 73.9 bits (180), Expect = 1e-011		zinc ion binding		No Hit
mapped-read 21255	F1UMNMG01CD8GK	Length=511	tr|Q16MH2|Q16MH2_AEDAE Putative uncharacterized protein (Anoctamin; This family contains the anoctamin/TMEM16 proteins which are thought to be calcium-dependent chloride channel) OS=Aedes aegypti GN=AAEL012293 PE=4 SV=1Length=863	Score = 64.7 bits (156), Expect(4) = 1e-026				gb|ES348556.1| PPINFM-P7-E11 P. papatasi adult female blood fed with L. major midgut library Phlebotomus papatasi cDNA, mRNA sequence.Length=600	Score = 353 bits (191), Expect = 5e-094
mapped-read 21297	F1UMNMG01BFZX6	Length=538	tr|G7K0E9|G7K0E9_MEDTR Cytochrome P450 likeTBP OS=Medicago truncatula GN=MTR_5g051190 PE=4 SV=1Length=656	Score = 82.4 bits (202), Expect = 3e-014				emb|FP595913.1| FP595913 Hirudo medicinalis normalized library Hirudo medicinalis cDNA, mRNA sequence.Length=540	Score = 327 bits (177), Expect = 3e-086
mapped-read 21417	F1UMNMG01BQBVC	Length=547	tr|E3WVT8|E3WVT8_ANODA Putative uncharacterized protein (malate dehydrogenase 2; cellular carbohydrate metabolic process) OS=Anopheles darlingi GN=AND_07877 PE=3 SV=1Length=1337	Score = 142 bits (357), Expect(2) = 2e-038	carbohydrate metabolic process; malate metabolic process	L-malate dehydrogenase activity; nucleic acid binding; nucleotide binding; zinc ion binding	intracellular	emb|AM100366.1| AM100366 Lutzomyia longipalpis Jacobina whole fly Lutzomyia longipalpis cDNA clone NSFM-164d01, mRNA sequence.Length=1369	Score = 887 bits (480), Expect = 0.0
mapped-read 21417	F1UMNMG01AONX6	Length=546	tr|Q7PYE7|Q7PYE7_ANOGA AGAP001903-PA (Mitochondrial malate dehydrogenase 2; cellular carbohydrate metabolic process) OS=Anopheles gambiae GN=AGAP001903 PE=3 SV=4Length=337	Score = 182 bits (463), Expect = 2e-044	cellular carbohydrate metabolic process; malate metabolic process	L-malate dehydrogenase activity; nucleotide binding		emb|AM100366.1| AM100366 Lutzomyia longipalpis Jacobina whole fly Lutzomyia longipalpis cDNA clone NSFM-164d01, mRNA sequence.Length=1369	Score = 872 bits (472), Expect = 0.0
mapped-read 22934	F1UMNMG01BJSE2	Length=458	tr|E3WN74|E3WN74_ANODA Putative uncharacterized protein (SH3 domain-binding protein 5 (SH3BP5); the SH3 domain-binding protein inhibits the auto and transphophorylation of BTK and acts as a negative regulator of BTK-related signalling in B cells; is involved in JNK cascade, a cascade of protein kinase activities, culminating in the phosphorylation and activation of a member of the JUN kinase subf…	Score = 84.0 bits (206), Expect(2) = 1e-024				No Hit
mapped-read 23288	F1UMNMG01BL95V	Length=469	tr|Q16T27|Q16T27_AEDAE Beclin (autophagy, the process in which cells digest parts of their own cytoplasm; allows for both recycling of macromolecular constituents under conditions of cellular stress and remodeling the intracellular structure for cell differentiation) OS=Aedes aegypti GN=AAEL010427 PE=4 SV=1Length=426	Score = 169 bits (427), Expect = 3e-040	autophagy			emb|AM092621.1| AM092621 Lutzomyia longipalpis Jacobina whole fly Lutzomyia longipalpis cDNA clone NSFM-135a04, mRNA sequence.Length=1356	Score = 673 bits (364), Expect = 0.0
mapped-read 23521	F1UMNMG01BUNQJ	Length=506	tr|Q16KZ7|Q16KZ7_AEDAE Transcription factor E2f, putative (DE2F) (transcription, DNA-dependent) OS=Aedes aegypti GN=AAEL012817 PE=3 SV=1Length=662	Score = 68.2 bits (165), Expect = 6e-010	transcription, DNA-dependent	DNA binding; sequence-specific DNA binding transcription factor activity	transcription factor complex	emb|AM095029.1| AM095029 Lutzomyia longipalpis Jacobina whole fly Lutzomyia longipalpis cDNA clone NSFM-35h06, mRNA sequence.Length=1235	Score = 492 bits (266), Expect = 1e-135
mapped-read 24258	F1UMNMG01BZGBR	Length=490	tr|B0W015|B0W015_CULQU Serine-type protease inhibitor (proteolysis) OS=Culex quinquefasciatus GN=CpipJ_CPIJ000379 PE=4 SV=1Length=1032	Score = 74.3 bits (181), Expect = 9e-012	proteolysis	peptidase activity		No Hit
mapped-read 24422	F1UMNMG01AZIBO	Length=487	tr|B0W404|B0W404_CULQU Chorion peroxidase (response to oxidative stress) OS=Culex quinquefasciatus GN=CpipJ_CPIJ001764 PE=4 SV=1Length=685	Score = 160 bits (404), Expect = 1e-037	response to oxidative stress	heme binding; peroxidase activity		emb|AM104644.1| AM104644 Lutzomyia longipalpis Jacobina whole fly Lutzomyia longipalpis cDNA clone NSFM-65e06, mRNA sequence.Length=1281	Score = 737 bits (399), Expect = 0.0
mapped-read 25566	F1UMNMG01B4WQ2	Length=558	tr|B4PJH9|B4PJH9_DROYA Dihydrolipoyl dehydrogenase, belongs to the class-I pyridine nucleotide-disulfide oxidoreductase family (cell redox homeostasis) OS=Drosophila yakuba GN=GE19931 PE=3 SV=1Length=504	Score = 216 bits (551), Expect = 1e-054	cell redox homeostasis	dihydrolipoyl dehydrogenase activity; flavin adenine dinucleotide binding	cytoplasm	emb|AM103935.1| AM103935 Lutzomyia longipalpis Jacobina whole fly Lutzomyia longipalpis cDNA clone NSFM-57h11, mRNA sequence.Length=1201	Score = 900 bits (487), Expect = 0.0
mapped-read 26544	F1UMNMG01BENHZ	Length=410	tr|Q16YC2|Q16YC2_AEDAE Tep3 (negative regulation of endopeptidase activity) OS=Aedes aegypti GN=AAEL008607 PE=4 SV=1Length=1451	Score = 123 bits (309), Expect = 1e-026	negative regulation of endopeptidase activity	endopeptidase inhibitor activity	extracellular space	emb|AM104592.1| AM104592 Lutzomyia longipalpis Jacobina whole fly Lutzomyia longipalpis cDNA clone NSFM-143h01, mRNA sequence.Length=1223	Score = 586 bits (317), Expect = 3e-164
mapped-read 26544	F1UMNMG01BEYRU	Length=501	tr|Q16YC2|Q16YC2_AEDAE Tep3 (negative regulation of endopeptidase activity) OS=Aedes aegypti GN=AAEL008607 PE=4 SV=1Length=1451	Score = 152 bits (384), Expect(2) = 2e-044	negative regulation of endopeptidase activity	endopeptidase inhibitor activity	extracellular space	emb|AM104594.1| AM104594 Lutzomyia longipalpis Jacobina whole fly Lutzomyia longipalpis cDNA clone NSFM-79f04, mRNA sequence.Length=1408	Score = 802 bits (434), Expect = 0.0
mapped-read 26611	F1UMNMG01APBDT	Length=500	tr|Q7QHI8|Q7QHI8_ANOGA AGAP011201-PA (Fragment) (TLC-dom; Transmembrane helix; Proteins containing this domain may possess multiple functions such as lipid trafficking, metabolism, or sensing) OS=Anopheles gambiae GN=AGAP011201 PE=4 SV=4Length=113	Score = 65.5 bits (158), Expect(2) = 4e-021				gb|EW993169.1| LJGDIM22_F05 Adult female Lutzomyia longipalpis midgut library post blood meal digestion containing Leishmania chagasi Lutzomyia longipalpis cDNA, mRNA sequence.Length=1045	Score = 795 bits (430), Expect = 0.0
mapped-read 26764	F1UMNMG01A04BJ	Length=538	tr|D3TMM8|D3TMM8_GLOMM Ras suppressor protein (This gene encodes a protein that is involved in the Ras signal transduction pathway, growth inhibition, and nerve-growth factor induced differentiation processes) OS=Glossina morsitans morsitans PE=2 SV=1Length=289	Score = 182 bits (463), Expect(3) = 3e-067				emb|AM093599.1| AM093599 Lutzomyia longipalpis Jacobina whole fly Lutzomyia longipalpis cDNA clone NSFM-01d12, mRNA sequence.Length=1022	Score = 850 bits (460), Expect = 0.0
mapped-read 26867	F1UMNMG01B1OLX	Length=495	tr|G8FU55|G8FU55_APIME Hunchback (Znf_C2H2/integrase_DNA-bd; this entry represents the C2H2-type zinc finger domain [11], as well as the DNA-binding domain of certain integrases) OS=Apis mellifera GN=hb PE=2 SV=1Length=646	Score = 180 bits (456), Expect = 1e-043		nucleic acid binding; zinc ion binding	intracellular	emb|AM090886.1| AM090886 Lutzomyia longipalpis Jacobina whole fly Lutzomyia longipalpis cDNA clone NSFM-21c03, mRNA sequence.Length=1260	Score = 582 bits (315), Expect = 5e-163
mapped-read 27281	F1UMNMG01B7VQJ	Length=501	tr|Q7Q8C2|Q7Q8C2_ANOGA AGAP008698-PA (Fragment) (Chromodomain-helicase-DNA-binding protein 1; ATP-dependent helicase activity, DNA binding, ATP binding) OS=Anopheles gambiae GN=AGAP008698 PE=4 SV=4Length=2083	Score = 138 bits (348), Expect = 4e-031		ATP binding; ATP-dependent helicase activity; DNA binding	nucleus	No Hit
mapped-read 27781	F1UMNMG01ANXVR	Length=340	tr|Q16KT4|Q16KT4_AEDAE Putative uncharacterized protein (COPII vesicle coating; the addition of COPII proteins and adaptor proteins to ER membranes during the formation of transport vesicles, forming a vesicle coat) OS=Aedes aegypti GN=AAEL012880 PE=4 SV=1Length=802	Score = 104 bits (260), Expect = 6e-021	COPII vesicle coating			No Hit
mapped-read 28177	F1UMNMG01BS7X2	Length=542	tr|Q7PVH2|Q7PVH2_ANOGA AGAP009278-PA (Phosphorylase b kinase beta; glycogen metabolic process) OS=Anopheles gambiae GN=AGAP009278 PE=4 SV=4Length=1065	Score = 125 bits (314), Expect = 4e-027	glycogen metabolic process	hydrolase activity, hydrolyzing O-glycosyl compounds		emb|AM098160.1| AM098160 Lutzomyia longipalpis Jacobina whole fly Lutzomyia longipalpis cDNA clone NSFM-11f05, mRNA sequence.Length=1097	Score = 316 bits (171), Expect = 7e-083
mapped-read 28541	F1UMNMG01BM2MQ	Length=546	tr|B3N0J2|B3N0J2_DROAN GF21709 (Microsomal glutathione S-transferase-like, isoform B; MAPEG-like_dom; This domain is found in a widespread superfamily known as MAPEG (Membrane Associated Proteins in Eicosanoid and Glutathione metabolism) OS=Drosophila ananassae GN=GF21709 PE=4 SV=1Length=195	Score = 109 bits (272), Expect = 3e-022				gb|EW990920.1| LJGFIS32_F12 Adult female Lutzomyia longipalpis midgut library blood fed containing Leishmania chagasi Lutzomyia longipalpis cDNA, mRNA sequence.Length=600	Score = 545 bits (295), Expect = 8e-152
mapped-read 28581	F1UMNMG01CHSBJ	Length=444	tr|Q17F22|Q17F22_AEDAE Purine biosynthesis protein 6, pur6 ('de novo' IMP biosynthetic process) OS=Aedes aegypti GN=AAEL003606 PE=4 SV=1Length=427	Score = 187 bits (475), Expect = 7e-046	de novo' IMP biosynthetic process	5-(carboxyamino)imidazole ribonucleotide mutase activity; ATP binding; phosphoribosylaminoimidazolesuccinocarboxamide synthase activity		emb|AM103237.1| AM103237 Lutzomyia longipalpis Jacobina whole fly Lutzomyia longipalpis cDNA clone NSFM-118c03, mRNA sequence.Length=1400	Score = 623 bits (337), Expect = 3e-175
mapped-read 28677	F1UMNMG01BDORY	Length=509	tr|B0WEB3|B0WEB3_CULQU Fatty acid synthase S-acetyltransferase (biosynthetic process) OS=Culex quinquefasciatus GN=CpipJ_CPIJ005595 PE=4 SV=1Length=2419	Score = 74.7 bits (182), Expect(2) = 1e-014	biosynthetic process	3-hydroxypalmitoyl-[acyl-carrier-protein] dehydratase activity; 3-oxoacyl-[acyl-carrier-protein] synthase activity; [acyl-carrier-protein] S-acetyltransferase activity; nucleotide binding; zinc ion binding		emb|AM105896.1| AM105896 Lutzomyia longipalpis Jacobina whole fly Lutzomyia longipalpis cDNA clone NSFM-106f09, mRNA sequence.Length=1346	Score = 614 bits (332), Expect = 2e-172
mapped-read 28934	F1UMNMG01CBR3L	Length=488	tr|Q16KW5|Q16KW5_AEDAE Forkhead box, sub-group O, putative (transcription factor) OS=Aedes aegypti GN=AAEL012847 PE=4 SV=1Length=403	Score = 196 bits (497), Expect = 2e-048				No Hit
mapped-read 29342	F1UMNMG01A75GZ	Length=331	tr|B0W745|B0W745_CULQU Retinoid-inducible serine carboxypeptidase (proteolysis) OS=Culex quinquefasciatus GN=CpipJ_CPIJ002911 PE=4 SV=1Length=446	Score = 134 bits (337), Expect = 7e-030	proteolysis	serine-type carboxypeptidase activity		emb|AM098344.1| AM098344 Lutzomyia longipalpis Jacobina whole fly Lutzomyia longipalpis cDNA clone NSFM-83a06, mRNA sequence.Length=1156	Score = 424 bits (229), Expect = 2e-115
mapped-read 30690	F1UMNMG01B6SRG	Length=504	tr|B4MYN1|B4MYN1_DROWI Elongation factor 1-alpha (Protein biosynthesis) OS=Drosophila willistoni GN=GK22048 PE=3 SV=1Length=463	Score = 195 bits (495), Expect = 3e-048	GTP catabolic process	GTP binding; GTPase activity; translation elongation factor activity	cytoplasm	emb|AM097515.1| AM097515 Lutzomyia longipalpis Jacobina whole fly Lutzomyia longipalpis cDNA clone NSFM-98c09, mRNA sequence.Length=956	Score = 843 bits (456), Expect = 0.0
mapped-read 31004	F1UMNMG01BUSUW	Length=417	tr|Q171S2|Q171S2_AEDAE Vacuolar protein sorting-associated protein (Vps13d) (Fragment); Proteins in this entry may play a role in the control of protein cycling through the trans-Golgi network OS=Aedes aegypti GN=AAEL007551 PE=4 SV=1Length=3926	Score = 122 bits (307), Expect = 2e-026	protein localization			No Hit
mapped-read 32134	F1UMNMG01CDEYK	Length=497	tr|B0W4H2|B0W4H2_CULQU Myosin-VIIa OS=Culex quinquefasciatus GN=CpipJ_CPIJ001741 PE=4 SV=1Length=2076	Score = 137 bits (345), Expect(2) = 5e-059		ATP binding; motor activity	myosin complex	No Hit
mapped-read 32328	F1UMNMG01AW7VE	Length=389	tr|Q9BIJ1|Q9BIJ1_DROVI Actin E2 OS=Drosophila virilis GN=ActE2 PE=3 SV=1Length=376	Score = 171 bits (434), Expect = 4e-041		ATP binding	cytoplasm; cytoskeleton	emb|AM103564.1| AM103564 Lutzomyia longipalpis Jacobina whole fly Lutzomyia longipalpis cDNA clone NSFM-27g09, mRNA sequence.Length=1292	Score = 555 bits (300), Expect = 9e-155
mapped-read 32328	F1UMNMG01BLL1I	Length=453	tr|Q9BIJ1|Q9BIJ1_DROVI Actin E2 OS=Drosophila virilis GN=ActE2 PE=3 SV=1Length=376	Score = 171 bits (434), Expect = 4e-041		ATP binding	cytoplasm; cytoskeleton	emb|AM103563.1| AM103563 Lutzomyia longipalpis Jacobina whole fly Lutzomyia longipalpis cDNA clone SFM-04a10, mRNA sequence.Length=1266	Score = 507 bits (274), Expect = 3e-140
mapped-read 32940	F1UMNMG01B6WN7	Length=472	tr|E1JHJ5|E1JHJ5_DROME Myosin heavy chain, isoform P OS=Drosophila melanogaster GN=Mhc PE=4 SV=1Length=1949	Score = 219 bits (559), Expect = 1e-055	ATP catabolic process	ATP binding; ATPase activity; motor activity	myosin filament	emb|AM109365.1| AM109365 Lutzomyia longipalpis Jacobina whole fly Lutzomyia longipalpis cDNA clone NSFM-35c06, mRNA sequence.Length=1239	Score = 815 bits (441), Expect = 0.0
mapped-read 32976	F1UMNMG01BTZ01	Length=524	tr|Q16UP6|Q16UP6_AEDAE Putative uncharacterized protein (Fragment) (Dpr7, isoform D; sensory perception of chemical stimulus) OS=Aedes aegypti GN=AAEL009841 PE=4 SV=1Length=200	Score = 117 bits (292), Expect = 1e-024	sensory perception of chemical stimulus	protein binding		emb|AM090009.1| AM090009 Lutzomyia longipalpis Jacobina whole fly Lutzomyia longipalpis cDNA clone NSFM-20g09, mRNA sequence.Length=1209	Score = 702 bits (380), Expect = 0.0
mapped-read 33170	F1UMNMG01COLNC	Length=508	tr|E2AL58|E2AL58_CAMFO Centrosomal protein of 164 kDa; Rsp5 or WWP domain; protein binding; It is frequently associated with other domains typical for proteins in signal transduction processes OS=Camponotus floridanus GN=EAG_04638 PE=4 SV=1Length=1335	Score = 63.9 bits (154), Expect = 1e-008				No Hit
mapped-read 33170	F1UMNMG01ANLFE	Length=505	tr|B4L5G9|B4L5G9_DROMO GI21515 (WW_Rsp5_WWP; protein binding; It is frequently associated with other domains typical for proteins in signal transduction processes) OS=Drosophila mojavensis GN=GI21515 PE=4 SV=1Length=1483	Score = 58.5 bits (140), Expect = 5e-007				No Hit
mapped-read 33295	F1UMNMG01B7AXM	Length=511	tr|B4JYB4|B4JYB4_DROGR GH14264 (Serine/threonine-protein phosphatase 4 regulatory subunit) OS=Drosophila grimshawi GN=GH14264 PE=4 SV=1Length=1040	Score = 114 bits (286), Expect(2) = 9e-046				gb|EX211972.1| ALYTINFA04F04 Lutzomyia longipalpis Infected Lutzomyia longipalpis cDNA 5', mRNA sequence.Length=659	Score = 819 bits (443), Expect = 0.0
mapped-read 33875	F1UMNMG01AXQRI	Length=486	tr|Q17BQ6|Q17BQ6_AEDAE Cyclin g OS=Aedes aegypti GN=AAEL004865 PE=3 SV=1Length=476	Score = 99.0 bits (245), Expect(2) = 2e-035				emb|AM092776.1| AM092776 Lutzomyia longipalpis Jacobina whole fly Lutzomyia longipalpis cDNA clone NSFM-43a02, mRNA sequence.Length=1110	Score = 715 bits (387), Expect = 0.0
mapped-read 34912	F1UMNMG01BKZGS	Length=564	tr|Q94977|Q94977_LUCCU PC2-like prohormone convertase (Belongs to the peptidase S8 family; proteolysis; serine-type endopeptidase activity) OS=Lucilia cuprina PE=2 SV=1Length=675	Score = 72.4 bits (176), Expect = 4e-011	proteolysis	serine-type endopeptidase activity		No Hit
mapped-read 34935	F1UMNMG01BZT0I	Length=496	tr|H9HCC6|H9HCC6_ATTCE Uncharacterized protein (Fragment) (Ig-like domain; these domains are involved in a variety of functions, including cell-cell recognition, cell-surface receptors, muscle structure and the immune system; protein binding) OS=Atta cephalotes PE=4 SV=1Length=705	Score = 214 bits (546), Expect = 4e-054	protein amino acid phosphorylation	ATP binding; protein serine/threonine kinase activity		No Hit
mapped-read 35571	F1UMNMG01BH4H0	Length=454	tr|H9HCJ2|H9HCJ2_ATTCE Uncharacterized protein (Nesprin-1 [nuclear envelope spectrin repeat]; Actin-binding) OS=Atta cephalotes PE=4 SV=1Length=7090	Score = 65.9 bits (159), Expect(2) = 3e-018				No Hit
mapped-read 35572	F1UMNMG01BCBB9	Length=465	tr|H9HCJ2|H9HCJ2_ATTCE Uncharacterized protein (Nesprin-1 [nuclear envelope spectrin repeat]; Actin-binding) OS=Atta cephalotes PE=4 SV=1Length=7090	Score = 195 bits (495), Expect = 3e-048				No Hit
mapped-read 3834	F1UMNMG01AY8DM	Length=499	tr|Q178E8|Q178E8_AEDAE ATP-binding cassette transporter OS=Aedes aegypti GN=AAEL005929 PE=3 SV=1Length=1413	Score = 133 bits (335), Expect(3) = 4e-043	ATP catabolic process	ATP binding; ATPase activity, coupled to transmembrane movement of substances	integral to membrane	No Hit
mapped-read 3896	F1UMNMG01CNPWR	Length=467	tr|B4N5X0|B4N5X0_DROWI Belongs to the sodium:neurotransmitter symporter (SNF) family; OS=Drosophila willistoni GN=GK17955 PE=3 SV=1Length=750	Score = 183 bits (465), Expect(2) = 8e-051		neurotransmitter:sodium symporter activity	integral to membrane	No Hit
mapped-read 444	F1UMNMG01BUSKD	Length=517	tr|D0UR85|D0UR85_ISCVE Glycogen synthase (Fragment) OS=Ischnura verticalis PE=2 SV=1Length=303	Score = 202 bits (514), Expect(2) = 7e-072	glycogen biosynthetic process	glycogen (starch) synthase activity		emb|AM105247.1| AM105247 Lutzomyia longipalpis Jacobina whole fly Lutzomyia longipalpis cDNA clone NSFM-116b09, mRNA sequence.Length=1285	Score = 483 bits (261), Expect = 6e-133
mapped-read 5109	F1UMNMG01COD2A	Length=535	tr|B4M8E2|B4M8E2_DROVI GJ16794 (zinc ion binding) OS=Drosophila virilis GN=GJ16794 PE=4 SV=1Length=5248	Score = 83.6 bits (205), Expect(3) = 9e-021		zinc ion binding		No Hit
mapped-read 5231	F1UMNMG01CHFR5	Length=516	tr|Q16UB8|Q16UB8_AEDAE Putative uncharacterized protein (Apolipophorins; lipid transporter activity) OS=Aedes aegypti GN=AAEL009955 PE=4 SV=1Length=3321	Score = 181 bits (460), Expect = 4e-044		lipid transporter activity		emb|AM103887.1| AM103887 Lutzomyia longipalpis Jacobina whole fly Lutzomyia longipalpis cDNA clone NSFM-17b10, mRNA sequence.Length=1273	Score = 490 bits (265), Expect = 3e-135
mapped-read 5231	F1UMNMG01B73K8	Length=515	tr|Q16UB8|Q16UB8_AEDAE Putative uncharacterized protein (Apolipophorins; lipid transporter activity) OS=Aedes aegypti GN=AAEL009955 PE=4 SV=1Length=3321	Score = 101 bits (252), Expect(2) = 9e-039		lipid transporter activity		emb|AM103887.1| AM103887 Lutzomyia longipalpis Jacobina whole fly Lutzomyia longipalpis cDNA clone NSFM-17b10, mRNA sequence.Length=1273	Score = 486 bits (263), Expect = 5e-134
mapped-read 5826	F1UMNMG01CEZMF	Length=478	tr|B0WNG3|B0WNG3_CULQU Oligosaccharyl transferase (N-linked glycosylation is a ubiquitous protein modification, and is essential for viability in eukaryotic cells) OS=Culex quinquefasciatus GN=CpipJ_CPIJ008679 PE=4 SV=1Length=777	Score = 220 bits (560), Expect = 1e-055	protein glycosylation	oligosaccharyl transferase activity	membrane	No Hit
mapped-read 5826	F1UMNMG01BC99S	Length=483	tr|B0WNG3|B0WNG3_CULQU Oligosaccharyl transferase (N-linked glycosylation is a ubiquitous protein modification, and is essential for viability in eukaryotic cells) OS=Culex quinquefasciatus GN=CpipJ_CPIJ008679 PE=4 SV=1Length=777	Score = 161 bits (407), Expect(2) = 3e-050	protein glycosylation	oligosaccharyl transferase activity	membrane	No Hit
mapped-read 6260	F1UMNMG01ATCQS	Length=561	tr|E0W1Z3|E0W1Z3_PEDHC Breast cancer type 2 susceptibility protein brca2, putative; double-strand break repair via homologous recombination; regulation of S phase of mitotic cell cycle OS=Pediculus humanus subsp. corporis GN=Phum_PHUM580760 PE=4 SV=1Length=1405	Score = 129 bits (324), Expect = 3e-028	double-strand break repair via homologous recombination; regulation of S phase of mitotic cell cycle	single-stranded DNA binding	nucleus	No Hit
mapped-read 6260	F1UMNMG01CK70B	Length=550	tr|E0W1Z3|E0W1Z3_PEDHC Breast cancer type 2 susceptibility protein brca2, putative; double-strand break repair via homologous recombination; regulation of S phase of mitotic cell cycle OS=Pediculus humanus subsp. corporis GN=Phum_PHUM580760 PE=4 SV=1Length=1405	Score = 118 bits (295), Expect = 6e-025	double-strand break repair via homologous recombination; regulation of S phase of mitotic cell cycle	single-stranded DNA binding	nucleus	No Hit
mapped-read 6552	F1UMNMG01CNGQ6	Length=575	tr|Q291L7|Q291L7_DROPS GA21076 (CWC16; eukaryotic proteins with undetermined function belonging to the CWC16 family) OS=Drosophila pseudoobscura pseudoobscura GN=GA21076 PE=4 SV=2Length=319	Score = 130 bits (326), Expect = 2e-028				emb|AM105291.1| AM105291 Lutzomyia longipalpis Jacobina whole fly Lutzomyia longipalpis cDNA clone NSFM-128a04, mRNA sequence.Length=1321	Score = 313 bits (169), Expect = 9e-082
mapped-read 7838	F1UMNMG01BOQ4E	Length=527	tr|E3WM83|E3WM83_ANODA Putative uncharacterized protein (F-box only protein; protein ubiquitination) OS=Anopheles darlingi GN=AND_02054 PE=3 SV=1Length=1991	Score = 195 bits (495), Expect(2) = 4e-066	protein ubiquitination	ubiquitin-protein ligase activity; zinc ion binding		gb|GW816392.1| PPRGFL_P4_D10 PPRGF Phlebotomus perniciosus cDNA, mRNA sequence.Length=977	Score = 531 bits (287), Expect = 2e-147
mapped-read 8325	F1UMNMG01CH1SP	Length=481	tr|H9IEF4|H9IEF4_ATTCE Uncharacterized protein (Multidrug resistance protein 2 [Atp-binding cassette protein c]) OS=Atta cephalotes PE=4 SV=1Length=1587	Score = 106 bits (265), Expect = 2e-021	ATP catabolic process; chloride transport	ATP binding; ATPase activity, coupled to transmembrane movement of substances; chloride channel activity	integral to membrane	No Hit
mapped-read 8506	F1UMNMG01CIMU6	Length=418	tr|B4P902|B4P902_DROYA Domino (ATP binding; DNA binding; helicase activity) OS=Drosophila yakuba GN=dom PE=4 SV=1Length=3195	Score = 102 bits (253), Expect = 4e-020		ATP binding; DNA binding; helicase activity		No Hit
mapped-read 8996	F1UMNMG01A5DCE	Length=498	tr|B4LT21|B4LT21_DROVI GJ10873 (Seryl-tRNA synthetase; seryl-tRNA aminoacylation) OS=Drosophila virilis GN=GJ10873 PE=3 SV=1Length=501	Score = 132 bits (333), Expect(2) = 3e-049	seryl-tRNA aminoacylation	ATP binding; serine-tRNA ligase activity	cytoplasm	gb|EW993040.1| LJGDIM21_A05 Adult female Lutzomyia longipalpis midgut library post blood meal digestion containing Leishmania chagasi Lutzomyia longipalpis cDNA, mRNA sequence.Length=1086	Score = 791 bits (428), Expect = 0.0
mapped-read 9179	F1UMNMG01CO03Z	Length=573	tr|B3MKY9|B3MKY9_DROAN GF14935 (Bicaudal C, isoform B; Contains 2 KH domains; the KH domain binds RNA, and can function in RNA recognition) OS=Drosophila ananassae GN=GF14935 PE=4 SV=1Length=938	Score = 77.8 bits (190), Expect = 1e-012	ovarian follicle cell migration; negative regulation of oskar mRNA translation; microtubule cytoskeleton organization; actin cytoskeleton organization; mitosis;	mRNA binding; protein binding;		No Hit
mapped-read 9695	F1UMNMG01AXEGR	Length=489	tr|B4Q7Y4|B4Q7Y4_DROSI GD21867 (Bicaudal-D_microtubule-assoc; BicD proteins are involved in dynein-mediated minus end-directed transport from the Golgi apparatus to the endoplasmic reticulum) OS=Drosophila simulans GN=GD21867 PE=4 SV=1Length=784	Score = 122 bits (305), Expect(2) = 2e-031	germarium-derived oocyte fate determination; oocyte anterior/posterior axis specification; oocyte microtubule cytoskeleton polarization; germarium-derived female germ-line cyst formation; intracellular mRNA localization; oocyte nucleus migration during oocyte axis specification; mRNA transport;	mRNA binding; dynein binding;	Golgi apparatus;	No Hit
read-nt16S	F1UMNMG01BRP0O	Length=522	sp|P17336.2|CATA_DROME RecName: Full=Catalase (hydrogen peroxide catabolic process)	Score = 272 bits (695), Expect = 1e-87	determination of adult lifespan; hydrogen peroxide catabolic process; response to hydrogen peroxide	catalase activity	peroxisome	LJGFIM21_C02 Adult female Lutzomyia longipalpis midgut library blood fed containing Leishmania chagasi Lutzomyia longipalpis cDNA, mRNA sequence. Length=1078	Score = 931 bits (484), Expect = 0.0	gb|EU124624.1| Lutzomyia longipalpis putative catalase (Cat) mRNA, complete cds Length=1930	Score = 931 bits (484), Expect = 0.0
read-nt16S	F1UMNMG01APIYL	Length=352	sp|P00400.1|COX1_DROYA RecName: Full=Cytochrome c oxidase subunit 1	Score = 55.1 bits (131), Expect(3) = 1e-18	aerobic respiration; electron transport chain; oxidative phosphorylation	cytochrome-c oxidase activity;	integral to membrane; mitochondrial inner membrane	RAAPBAR005F08 BAR Lutzomyia longipalpis cDNA, mRNA sequence.	Score = 433 bits (225), Expect = 5e-118	gb|GU909504.1| Lutzomyia longipalpis voucher CAIMUS P573 cytochrome c oxidase subunit I (COI) gene, partial cds; mitochondrial Length=681	Score = 337 bits (175), Expect = 4e-89
read-nt16S	F1UMNMG01BTO68	Length=353	sp|P00400.1|COX1_DROYA RecName: Full=Cytochrome c oxidase subunit 1	Score = 48.1 bits (113), Expect(2) = 1e-07	aerobic respiration; electron transport chain; oxidative phosphorylation	cytochrome-c oxidase activity;	integral to membrane; mitochondrial inner membrane	RAAPBAR005F08 BAR Lutzomyia longipalpis cDNA, mRNA sequence.	Score = 275 bits (143), Expect = 1e-70	gb|GU909505.1| Lutzomyia longipalpis voucher CAIMUS P574 cytochrome c oxidase subunit I (COI) gene, partial cds; mitochondrial Length=681	Score = 181 bits (94), Expect = 3e-42
