# Supplementary material for: First Comparative Transcriptomic Analysis of Wild Adult Male and Female Lutzomyia longipalpis, Vector of Visceral Leishmaniasis
Source: PLoS One. 2013 Mar 12;8(3):e58645. doi: 10.1371/journal.pone.0058645 (PMC3595279; doi:10.1371/journal.pone.0058645)
Supplement: Table S10 — SS2 transcript categories. First Sheet (SS2 transcript categories): This table shows the total number of mapped-reads and read-nt16S in SS2 (EVL males) that were associated with a putative biological function, grouped according to the function category they were assigned to. The provided information includes: function category; transcript identification (mapped-read or read-nt16S); unique read name (name assigned to each read when the samples were pyrosequenced); read length; description of the best Blastx hit against DB:uniprotKB and its score and E-value; and GO annotation including biological process, molecular function and cellular component, when applicable. Second sheet (UniprotKB+GO+BLASTN): This table also shows the total number of mapped-reads and read-nt16S in SS2 (EVL males) that were associated with a putative biological function but, apart from including the UniprotKB hit for each transcript, also shows the EST-others BLASTN result for all these transcripts, the nt16S BLASTN result only for the selected read-nt16S and, additionally, transcripts are ordered alphabetically. The provided information includes: transcript identification (mapped-read or read-nt16S); unique read name (name assigned to each read when the samples were pyrosequenced); read length; description of the best Blastx hit against DB:uniprotKB and its score and E-value; GO annotation including biological process, molecular function and cellular component, when applicable; Blastn result against DB:est-others and its score and E-value, when applicable; Blastn result against DB:nt16S for each selected read-nt16S and its score and E-value, when applicable. ST: Stress, immunity and resistance; ME: Cellular and metabolic processes; CY: Cell cycle and genome organisation; DE: Development; MO: Cell motility and cytoskeletal structure; TR: Cellular transport; LP: Lipid transport; Cu: Copper transmembrane transport; OT: Other; SS2: adult EVL males. (XLS) [file pone.0058645.s010.xls]

## Sheet: SS2 transcript categories
Function category	Mapped-read /read-nt16S	Unique read name	Read length	Blastx hit (DB:UniprotKB)	Score and E-value	Biological process	Molecular function	Cellular component
MO	mapped-read 18378	F1UMNMG02EUX8X	Length=360	tr|Q7QDS6|Q7QDS6_ANOGA AGAP010396-PA (Fragment) (Belongs to the kinesin-like protein family; microtubule-based movement) OS=Anopheles gambiae GN=AGAP010396 PE=3 SV=4Length=781	Score = 96.7 bits (239), Expect(2) = 2e-037	microtubule-based movement	ATP binding; microtubule motor activity	microtubule
MO	mapped-read 31325	F1UMNMG02E2A28	Length=469	tr|Q16TM8|Q16TM8_AEDAE Putative uncharacterized protein (Fragment) (actin cytoskeleton organization; contains 1 FH2 (formin homology 2) domain) OS=Aedes aegypti GN=AAEL010187 PE=4 SV=1Length=1274	Score = 154 bits (390), Expect = 5e-036	actin cytoskeleton organization	binding
MO	mapped-read 32328	F1UMNMG02DLWCN	Length=499	tr|Q9BIJ1|Q9BIJ1_DROVI Actin E2 OS=Drosophila virilis GN=ActE2 PE=3 SV=1Length=376	Score = 266 bits (680), Expect(2) = 7e-072		ATP binding	cytoplasm; cytoskeleton
MO	mapped-read 32328	F1UMNMG02D2A75	Length=503	tr|Q9BIJ1|Q9BIJ1_DROVI Actin E2 OS=Drosophila virilis GN=ActE2 PE=3 SV=1Length=376	Score = 187 bits (474), Expect(2) = 7e-075		ATP binding	cytoplasm; cytoskeleton
MO	mapped-read 32328	F1UMNMG02ERVSQ	Length=500	tr|B4G5W8|B4G5W8_DROPE GL23756 (Actin E2) OS=Drosophila persimilis GN=GL23756 PE=3 SV=1Length=371	Score = 275 bits (703), Expect = 3e-072		ATP binding	cytoplasm; cytoskeleton
MO	mapped-read 32328	F1UMNMG02E0XO9	Length=579	tr|F6TII3|F6TII3_MACMU Uncharacterized protein (Actin) OS=Macaca mulatta GN=Mmu.11089 PE=3 SV=1Length=380	Score = 83.2 bits (204), Expect(2) = 2e-029		ATP binding	cytoplasm; cytoskeleton
MO	mapped-read 32328	F1UMNMG02DLKJA	Length=504	tr|Q9BIJ1|Q9BIJ1_DROVI Actin E2 OS=Drosophila virilis GN=ActE2 PE=3 SV=1Length=376	Score = 248 bits (633), Expect = 3e-064		ATP binding	cytoplasm; cytoskeleton
MO	mapped-read 32328	F1UMNMG02C7G6H	Length=504	tr|Q9BIJ1|Q9BIJ1_DROVI Actin E2 OS=Drosophila virilis GN=ActE2 PE=3 SV=1Length=376	Score = 174 bits (440), Expect(2) = 3e-050		ATP binding	cytoplasm; cytoskeleton
MO	mapped-read 32328	F1UMNMG02DAK71	Length=505	tr|Q7Q7K6|Q7Q7K6_ANOGA AGAP011516-PA (Fragment) (Actin E2) OS=Anopheles gambiae GN=AGAP011516 PE=3 SV=4Length=382	Score = 234 bits (596), Expect(2) = 9e-065		ATP binding	cytoplasm; cytoskeleton
MO	mapped-read 32328	F1UMNMG02E1HJE	Length=504	tr|Q9BIJ1|Q9BIJ1_DROVI Actin E2 OS=Drosophila virilis GN=ActE2 PE=3 SV=1Length=376	Score = 229 bits (585), Expect(2) = 4e-087		ATP binding	cytoplasm; cytoskeleton
MO	mapped-read 32328	F1UMNMG02DCE2X	Length=504	tr|Q9BIJ1|Q9BIJ1_DROVI Actin E2 OS=Drosophila virilis GN=ActE2 PE=3 SV=1Length=376	Score = 246 bits (628), Expect = 1e-063		ATP binding	cytoplasm; cytoskeleton
MO	mapped-read 32328	F1UMNMG02EY6U4	Length=506	tr|E9JCX3|E9JCX3_SOLIN Putative uncharacterized protein (Fragment) (Actin C2) OS=Solenopsis invicta GN=SINV_08795 PE=3 SV=1Length=410	Score = 280 bits (715), Expect(2) = 5e-076		ATP binding
MO	mapped-read 32328	F1UMNMG02EL14V	Length=496	tr|H6V045|H6V045_PARDA Beta-actin OS=Paramisgurnus dabryanus PE=2 SV=1Length=375	Score = 176 bits (446), Expect(2) = 4e-060		ATP binding	cytoplasm; cytoskeleton
MO	mapped-read 32328	F1UMNMG02DO9OY	Length=402	tr|Q9BIJ1|Q9BIJ1_DROVI Actin E2 OS=Drosophila virilis GN=ActE2 PE=3 SV=1Length=376	Score = 163 bits (412), Expect = 1e-038		ATP binding	cytoplasm; cytoskeleton
MO	mapped-read 32328	F1UMNMG02EJL8R	Length=419	tr|Q9BIJ1|Q9BIJ1_DROVI Actin E2 OS=Drosophila virilis GN=ActE2 PE=3 SV=1Length=376	Score = 177 bits (448), Expect = 9e-043		ATP binding	cytoplasm; cytoskeleton
MO	mapped-read 32328	F1UMNMG02DSUUJ	Length=406	tr|Q9BIJ1|Q9BIJ1_DROVI Actin E2 OS=Drosophila virilis GN=ActE2 PE=3 SV=1Length=376	Score = 148 bits (373), Expect(2) = 2e-034		ATP binding	cytoplasm; cytoskeleton
MO	mapped-read 32328	F1UMNMG02DXNEH	Length=504	tr|Q178B0|Q178B0_AEDAE Actin OS=Aedes aegypti GN=AAEL005964 PE=3 SV=1Length=376	Score = 234 bits (597), Expect(2) = 2e-061		ATP binding	cytoplasm; cytoskeleton
MO	mapped-read 32328	F1UMNMG02DVKAJ	Length=410	tr|Q9BIJ1|Q9BIJ1_DROVI Actin E2 OS=Drosophila virilis GN=ActE2 PE=3 SV=1Length=376	Score = 174 bits (440), Expect = 8e-042		ATP binding	cytoplasm; cytoskeleton
MO	mapped-read 32328	F1UMNMG02DCOZN	Length=503	tr|Q5BQE4|Q5BQE4_9VEST Actin A2 OS=Haliotis iris PE=3 SV=1Length=375	Score = 299 bits (766), Expect(2) = 4e-084		ATP binding	cytoplasm; cytoskeleton
MO	mapped-read 32328	F1UMNMG02D3FZQ	Length=481	tr|Q9NG06|Q9NG06_DAPPU Actin (Fragment) OS=Daphnia pulex GN=actin PE=2 SV=1Length=333	Score = 142 bits (357), Expect(2) = 4e-058		ATP binding	cytoplasm; cytoskeleton
MO	mapped-read 32328	F1UMNMG02DVQFY	Length=504	tr|Q95PD6|Q95PD6_HELVI Actin OS=Heliothis virescens PE=2 SV=1Length=375	Score = 337 bits (865), Expect = 4e-091		ATP binding	cytoplasm; cytoskeleton
MO	mapped-read 32330	F1UMNMG02DVI56	Length=471	sp|P18600|ACT1_ARTSX Actin, clone 205 OS=Artemia sp. PE=2 SV=1Length=376	Score = 283 bits (724), Expect = 9e-075		ATP binding	cytoplasm; cytoskeleton
MO	mapped-read 32354	F1UMNMG02DQFJL	Length=500	tr|B4LY13|B4LY13_DROVI GJ23837(Myosin heavy chain-like, isoform B) OS=Drosophila virilis GN=GJ23837 PE=4 SV=1Length=879	Score = 133 bits (335), Expect(2) = 1e-036		motor activity	myosin complex
MO	mapped-read 32940	F1UMNMG02D6GKE	Length=497	tr|B5DI76|B5DI76_DROPS GA25794 (myosin filament) OS=Drosophila pseudoobscura pseudoobscura GN=GA25794 PE=4 SV=1Length=2166	Score = 291 bits (744), Expect = 4e-077		ATP binding; motor activity	myosin filament
MO	mapped-read 34935	F1UMNMG02E0LFA	Length=398	tr|E0VID6|E0VID6_PEDHC Titin, putative (Transferase; ATP binding; myosin light chain kinase activity) OS=Pediculus humanus subsp. corporis GN=Phum_PHUM226120 PE=4 SV=1Length=8829	Score = 154 bits (388), Expect = 8e-036		ATP binding; myosin light chain kinase activity
TR	mapped-read 12195	F1UMNMG02ER73E	Length=475	tr|H9JAQ8|H9JAQ8_BOMMO Uncharacterized protein (Sarco/endoplasmic reticulum calcium ATPase; Belongs to the cation transport ATPase (P-type) family) OS=Bombyx mori GN=Bmo.2232 PE=4 SV=1Length=954	Score = 227 bits (579), Expect = 6e-058	ATP biosynthetic process	ATP binding; calcium-transporting ATPase activity; metal ion binding	integral to membrane
TR	mapped-read 12195	F1UMNMG02DRF87	Length=545	tr|C7AQP4|C7AQP4_BOMMO Sarco/endoplasmic reticulum calcium ATPase; Belongs to the cation transport ATPase (P-type) family OS=Bombyx mori PE=2 SV=1Length=1025	Score = 202 bits (514), Expect(2) = 2e-078	ATP biosynthetic process	ATP binding; calcium-transporting ATPase activity; metal ion binding	integral to membrane
TR	mapped-read 12195	F1UMNMG02EYSNZ	Length=356	tr|B3MCM7|B3MCM7_DROAN GF12053 (Calcium-transporting ATPase sarcoplasmic/endoplasmic reticulum type; Belongs to the cation transport ATPase (P-type) family) OS=Drosophila ananassae GN=GF12053 PE=3 SV=1Length=1002	Score = 119 bits (297), Expect(2) = 3e-034	ATP biosynthetic process	ATP binding; calcium-transporting ATPase activity; metal ion binding	integral to membrane
TR	mapped-read 12195	F1UMNMG02E38JR	Length=493	tr|O96696|O96696_HELVI Sarco(Endo)plasmic reticulum-type calcium ATPase; Belongs to the cation transport ATPase (P-type) family OS=Heliothis virescens PE=2 SV=1Length=1000	Score = 306 bits (783), Expect = 1e-081	ATP biosynthetic process	ATP binding; calcium-transporting ATPase activity; metal ion binding	integral to membrane
TR	mapped-read 23511	F1UMNMG02D65MY	Length=481	tr|Q7QG44|Q7QG44_ANOGA AGAP009491-PA (Hydrogen-transporting ATP synthase, G-subunit; ATP synthesis coupled proton transport) OS=Anopheles gambiae GN=AGAP009491 PE=4 SV=3Length=99	Score = 121 bits (303), Expect = 6e-026	ATP synthesis coupled proton transport	mitochondrial proton-transporting ATP synthase complex, coupling factor F(o)	hydrogen ion transmembrane transporter activity
TR	mapped-read 6430	F1UMNMG02E0HGZ	Length=489	tr|B4NL26|B4NL26_DROWI GK14023 (cation:chloride symporter activity) OS=Drosophila willistoni GN=GK14023 PE=4 SV=1Length=1081	Score = 186 bits (473), Expect(2) = 5e-051		cation:chloride symporter activity	integral to membrane
Cu	mapped-read 15118	F1UMNMG02DH1P3	Length=528	tr|C4WTD8|C4WTD8_ACYPI ACYPI006625 protein (copper ion transmembrane transporter activity) OS=Acyrthosiphon pisum GN=ACYPI006625 PE=2 SV=1Length=198	Score = 63.9 bits (154), Expect = 1e-008		copper ion transmembrane transporter activity	integral to membrane
LP	mapped-read 5231	F1UMNMG02D9CF4	Length=500	tr|Q16UB8|Q16UB8_AEDAE Putative uncharacterized protein (Apolipophorins; lipid transporter activity) OS=Aedes aegypti GN=AAEL009955 PE=4 SV=1Length=3321	Score = 127 bits (318), Expect = 1e-027		lipid transporter activity
ST	mapped-read 10109	F1UMNMG02DWHJ6	Length=515	tr|B4LH88|B4LH88_DROVI GJ13868 (Microtubule-associated serine/threonine-protein kinase 2; the protein encoded by this gene controls TRAF6 and NF-kappaB activity; NF-κB is found in almost all animal cell types and is involved in cellular responses to stimuli such as stress, cytokines, free radicals, ultraviolet irradiation, oxidized LDL, and bacterial or viral antigens) OS=Drosophila virilis GN=GJ…	Score = 314 bits (805), Expect = 4e-084	protein amino acid phosphorylation	ATP binding; magnesium ion binding; protein serine/threonine kinase activity
ST	mapped-read 17957	F1UMNMG02DXDV7	Length=470	tr|B0XIA1|B0XIA1_CULQU ATP-binding cassette sub-family G member 4 (ABC transporters are involved in tumor resistance, cystic fibrosis and a range of other inherited human diseases along with both bacterial (prokaryotic) and eukaryotic development of resistance to multiple drugs) OS=Culex quinquefasciatus GN=CpipJ_CPIJ019125 PE=3 SV=1Length=581	Score = 144 bits (364), Expect(2) = 8e-041	ATP catabolic process	ATP binding; ATPase activity	integral to membrane
ST	mapped-read 17957	F1UMNMG02E1MC6	Length=470	tr|B0XIA1|B0XIA1_CULQU ATP-binding cassette sub-family G member 4 (ABC transporters are involved in tumor resistance, cystic fibrosis and a range of other inherited human diseases along with both bacterial (prokaryotic) and eukaryotic development of resistance to multiple drugs) OS=Culex quinquefasciatus GN=CpipJ_CPIJ019125 PE=3 SV=1Length=581	Score = 164 bits (416), Expect = 5e-039	ATP catabolic process	ATP binding; ATPase activity	integral to membrane
ST	mapped-read 17958	F1UMNMG02DRVKT	Length=563	tr|Q7QG32|Q7QG32_ANOGA AGAP009461-PA (Mitogen-activated protein kinase ERK-A; MAPK cascade) OS=Anopheles gambiae GN=AGAP009461 PE=4 SV=3Length=375	Score = 127 bits (320), Expect = 8e-028	MAPK cascade	ATP binding; MAP kinase activity
ST	mapped-read 21297	F1UMNMG02EAXE0	Length=534	tr|F4S2J1|F4S2J1_MELLP Putative uncharacterized protein (Putative senescence-associated protein) OS=Melampsora larici-populina (strain 98AG31 / pathotype 3-4-7) GN=MELLADRAFT_92705 PE=4 SV=1Length=113	Score = 69.7 bits (169), Expect(2) = 7e-016
ST	mapped-read 21297	F1UMNMG02DO9D9	Length=541	tr|Q7RN96|Q7RN96_PLAYO Putative senescence-associated protein OS=Plasmodium yoelii yoelii GN=PY01925 PE=4 SV=1Length=205	Score = 75.9 bits (185), Expect(2) = 1e-016
ST	mapped-read 27957	F1UMNMG02C77RB	Length=442	tr|E3WM72|E3WM72_ANODA Putative uncharacterized protein (Ser/thr protein kinase; this entry represents serine/threonine-protein kinase 40, which may act as a negative regulator of NF-kappa-B and p53-mediated gene transcription; NF-κB is found in almost all animal cell types and is involved in cellular responses to stimuli such as stress, cytokines, free radicals, ultraviolet irradiation, oxidized…	Score = 61.6 bits (148), Expect(2) = 8e-016	protein amino acid phosphorylation	ATP binding; protein serine/threonine kinase activity
ST	mapped-read 27957	F1UMNMG02EVNFT	Length=446	tr|E3WM72|E3WM72_ANODA Putative uncharacterized protein (Ser/thr protein kinase; ATP binding; this entry represents serine/threonine-protein kinase 40, which may act as a negative regulator of NF-kappa-B and p53-mediated gene transcription; NF-κB is found in almost all animal cell types and is involved in cellular responses to stimuli such as stress, cytokines, free radicals, ultraviolet irradiat…	Score = 55.8 bits (133), Expect(2) = 4e-014		ATP binding; protein serine/threonine kinase activity
ST	mapped-read 27957	F1UMNMG02EC8CO	Length=443	tr|B0WBX9|B0WBX9_CULQU Serine/threonine-protein kinase 40; this entry represents serine/threonine-protein kinase 40, which may act as a negative regulator of NF-kappa-B and p53-mediated gene transcription; NF-κB is found in almost all animal cell types and is involved in cellular responses to stimuli such as stress, cytokines, free radicals, ultraviolet irradiation, oxidized LDL, and bacterial or…	Score = 100 bits (250), Expect = 9e-020		ATP binding; protein serine/threonine kinase activity
ST	mapped-read 27957	F1UMNMG02EHFJQ	Length=441	tr|B0WBX9|B0WBX9_CULQU Serine/threonine-protein kinase 40; this entry represents serine/threonine-protein kinase 40, which may act as a negative regulator of NF-kappa-B and p53-mediated gene transcription; NF-κB is found in almost all animal cell types and is involved in cellular responses to stimuli such as stress, cytokines, free radicals, ultraviolet irradiation, oxidized LDL, and bacterial or…	Score = 70.5 bits (171), Expect(2) = 6e-019		ATP binding; protein serine/threonine kinase activity
ST	mapped-read 30122	F1UMNMG02ED8AE	Length=381	tr|A8CWH3|A8CWH3_LUTLO Putative serine protease inhibitor 4 OS=Lutzomyia longipalpis GN=SRPN PE=2 SV=1Length=376	Score = 171 bits (433), Expect = 5e-041	proteolysis; negative regulation of endopeptidase activity; negative regulation of peptide hormone processing;	peptidase activity; serine-type endopeptidase inhibitor activity
ST	mapped-read 32976	F1UMNMG02EY17H	Length=526	tr|Q16UP6|Q16UP6_AEDAE Putative uncharacterized protein (Fragment) (sensory perception of chemical stimulus) OS=Aedes aegypti GN=AAEL009841 PE=4 SV=1Length=200	Score = 117 bits (292), Expect = 1e-024	sensory perception of chemical stimulus	protein binding
ST	mapped-read 32976	F1UMNMG02DAWA2	Length=552	tr|Q7PX41|Q7PX41_ANOGA AGAP001201-PA (Fragment) (sensory perception of chemical stimulus) OS=Anopheles gambiae GN=AgaP_AGAP001201 PE=4 SV=5Length=322	Score = 140 bits (352), Expect = 2e-031	sensory perception of chemical stimulus	protein binding
ST	mapped-read 33055	F1UMNMG02EEBJX	Length=495	tr|B4Q345|B4Q345_DROSI GD22681 (arsenite transport) OS=Drosophila simulans GN=GD22681 PE=4 SV=1Length=812	Score = 40.8 bits (94), Expect(2) = 2e-007	arsenite transport	arsenite transmembrane transporter activity; citrate transmembrane transporter activity	integral to membrane
ST	mapped-read 33055	F1UMNMG02C909X	Length=380	tr|B4Q345|B4Q345_DROSI GD22681 (arsenite transport) OS=Drosophila simulans GN=GD22681 PE=4 SV=1Length=812	Score = 77.0 bits (188), Expect = 1e-012	arsenite transport	arsenite transmembrane transporter activity; citrate transmembrane transporter activity	integral to membrane
ST	mapped-read 8847	F1UMNMG02E0A20	Length=263	tr|B4MYK9|B4MYK9_DROWI GK22061 (chitin metabolic process B4PZV6; S-antigen protein P09593) OS=Drosophila willistoni GN=GK22061 PE=4 SV=1Length=670	Score = 63.2 bits (152), Expect(2) = 6e-009
ST	mapped-read 8847	F1UMNMG02EYPFZ	Length=264	tr|B4MYK9|B4MYK9_DROWI GK22061 (chitin metabolic process B4PZV6; S-antigen protein P09593) OS=Drosophila willistoni GN=GK22061 PE=4 SV=1Length=670	Score = 63.2 bits (152), Expect(2) = 6e-009
ST	read-nt16S	F1UMNMG02ES8HL	Length=487	sp|P17336.2|CATA_DROME RecName: Full=Catalase (determination of adult lifespan; hydrogen peroxide catabolic process; response to hydrogen peroxide)	Score = 257 bits (656), Expect = 5e-82	determination of adult lifespan; hydrogen peroxide catabolic process; response to hydrogen peroxide	catalase activity; heme binding	peroxisome
ST	read-nt16S	F1UMNMG02EB8X3	Length=517	sp|Q9PWF7.3|CATA_RANRU RecName: Full=Catalase (hydrogen peroxide catabolic process)	Score = 251 bits (641), Expect = 2e-79	hydrogen peroxide catabolic process	catalase activity; heme binding	peroxisome
ST	read-nt16S	F1UMNMG02C9U01	Length=477	E2F395 heat shock protein 70 cognate [Spodoptera litura] (response to stress)	Score = 177 bits (450), Expect(2) = 1e-57	response to stress	ATP binding
ST	read-nt16S	F1UMNMG02EMRGG	Length=577	sp|P03261.1|DPOL_ADE02 RecName: Full=DNA polymerase/Recombination vector pAdHTS, complete sequence/Human adenovirus 6 isolate Tonsil 99 HQ413315.1	Score = 45.1 bits (105), Expect = 2e-04/Score = 268 bits (145), Expect = 3e-068	DNA-dependent DNA replication	3'-5' exonuclease activity; DNA binding; DNA-directed DNA polymerase activity; nucleotide binding
ME	mapped-read 10668	F1UMNMG02ENX7J	Length=524	tr|Q16K92|Q16K92_AEDAE Signal recognition particle 54 kDa protein OS=Aedes aegypti GN=AAEL013076 PE=4 SV=1Length=401	Score = 94.4 bits (233), Expect(3) = 2e-039	SRP-dependent cotranslational protein targeting to membrane	7S RNA binding; GTP binding	signal recognition particle
ME	mapped-read 11809	F1UMNMG02EXXAJ	Length=498	tr|F5HMQ4|F5HMQ4_ANOGA AGAP001446-PE (metabolic process, catalytic activity) OS=Anopheles gambiae GN=AgaP_AGAP001446 PE=4 SV=1Length=904	Score = 109 bits (273), Expect = 2e-022	metabolic process	catalytic activity
ME	mapped-read 1287	F1UMNMG02EUBBE	Length=485	tr|Q7QED5|Q7QED5_ANOGA AGAP000703-PA (Otopetrins modulate calcium homeostasis and influx of calcium in response to extracellular ATP) OS=Anopheles gambiae GN=AgaP_AGAP000703 PE=4 SV=5Length=833	Score = 153 bits (387), Expect = 1e-035
ME	mapped-read 1543	F1UMNMG02D7WJX	Length=495	tr|Q7Q3N6|Q7Q3N6_ANOGA AGAP007963-PA (calcium ion binding) OS=Anopheles gambiae GN=AGAP007963 PE=4 SV=3Length=191	Score = 242 bits (618), Expect = 2e-062		calcium ion binding
ME	mapped-read 16783	F1UMNMG02D4A64	Length=524	tr|B4KDT7|B4KDT7_DROMO GI24527 (oxidoreductase activity, acting on the aldehyde or oxo group of donors, NAD or NADP as acceptor) OS=Drosophila mojavensis GN=GI24527 PE=4 SV=1Length=521	Score = 176 bits (446), Expect = 2e-042		nucleotide binding; oxidoreductase activity, acting on the aldehyde or oxo group of donors, NAD or NADP as acceptor
ME	mapped-read 16860	F1UMNMG02EUH74	Length=510	tr|Q29EZ8|Q29EZ8_DROPS GA15168 (calcium ion binding; contains 1 SH3 domain) OS=Drosophila pseudoobscura pseudoobscura GN=GA15168 PE=4 SV=1Length=2415	Score = 209 bits (533), Expect = 1e-052		calcium ion binding
ME	mapped-read 18614	F1UMNMG02DMSTY	Length=360	tr|Q0IFX4|Q0IFX4_AEDAE Putative uncharacterized protein (Fragment) (binding) OS=Aedes aegypti GN=AAEL003923 PE=4 SV=1Length=1649	Score = 63.9 bits (154), Expect = 1e-008		binding
ME	mapped-read 18896	F1UMNMG02EARPY	Length=520	tr|B3MX55|B3MX55_DROAN GF14448 (Calcium-binding protein; calcium ion binding) OS=Drosophila ananassae GN=GF14448 PE=4 SV=1Length=291	Score = 166 bits (421), Expect(2) = 7e-050		calcium ion binding
ME	mapped-read 19217	F1UMNMG02D2NLR	Length=482	tr|Q17LY0|Q17LY0_AEDAE Alanyl-tRNA synthetase OS=Aedes aegypti GN=AAEL001218 PE=3 SV=1Length=966	Score = 220 bits (561), Expect(2) = 9e-065	alanyl-tRNA aminoacylation	ATP binding; alanine-tRNA ligase activity; nucleic acid binding	cytoplasm
ME	mapped-read 19217	F1UMNMG02EX0NT	Length=483	tr|Q17LY0|Q17LY0_AEDAE Alanyl-tRNA synthetase OS=Aedes aegypti GN=AAEL001218 PE=3 SV=1Length=966	Score = 268 bits (686), Expect = 2e-070	alanyl-tRNA aminoacylation	ATP binding; alanine-tRNA ligase activity; nucleic acid binding	cytoplasm
ME	mapped-read 26169	F1UMNMG02D7ICS	Length=497	tr|Q16FG2|Q16FG2_AEDAE Glutamate synthase OS=Aedes aegypti GN=AAEL014768 PE=4 SV=1Length=2084	Score = 86.7 bits (213), Expect(2) = 2e-025	glutamate biosynthetic process	FMN binding; flavin adenine dinucleotide binding; glutamate synthase (NADH) activity; iron ion binding; iron-sulfur cluster binding
ME	mapped-read 27059	F1UMNMG02DNUED	Length=484	tr|B0X119|B0X119_CULQU Glutamate semialdehyde dehydrogenase OS=Culex quinquefasciatus GN=CpipJ_CPIJ013217 PE=3 SV=1Length=789	Score = 259 bits (661), Expect = 2e-067	proline biosynthetic process; oxidation reduction;	glutamate 5-kinase activity; glutamate-5-semialdehyde dehydrogenase activity	cytoplasm
ME	mapped-read 27608	F1UMNMG02EWPYJ	Length=419	tr|E3X8Q8|E3X8Q8_ANODA Putative uncharacterized protein (SRP-dependent cotranslational protein targeting to membrane) OS=Anopheles darlingi GN=AND_16616 PE=4 SV=1Length=705	Score = 74.3 bits (181), Expect = 9e-012	SRP-dependent cotranslational protein targeting to membrane	7S RNA binding	signal recognition particle
ME	mapped-read 27666	F1UMNMG02EDX32	Length=510	tr|B0W036|B0W036_CULQU 3-hydroxyisobutyrate dehydrogenase OS=Culex quinquefasciatus GN=CpipJ_CPIJ000400 PE=4 SV=1Length=556	Score = 259 bits (663), Expect = 1e-067	pentose-phosphate shunt; valine metabolic process;	3-hydroxyisobutyrate dehydrogenase activity; phosphogluconate dehydrogenase (decarboxylating) activity; coenzyme binding; nucleotide binding;
ME	mapped-read 29129	F1UMNMG02DHXIL	Length=550	tr|Q177V0|Q177V0_AEDAE Putative uncharacterized protein (Contains 1 OTU domain) OS=Aedes aegypti GN=AAEL006032 PE=4 SV=1Length=813	Score = 58.9 bits (141), Expect = 5e-007		DNA binding; zinc ion binding
ME	mapped-read 30694	F1UMNMG02E4Z0I	Length=455	tr|Q17F36|Q17F36_AEDAE Inositol 1,4,5-trisphosphate receptor OS=Aedes aegypti GN=AAEL003608 PE=4 SV=1Length=2183	Score = 206 bits (524), Expect = 1e-051	inositol phosphate-mediated signaling	inositol 1,4,5-trisphosphate-sensitive calcium-release channel activity	endoplasmic reticulum; integral to membrane
ME	mapped-read 33530	F1UMNMG02DTGOM	Length=511	tr|Q16IL6|Q16IL6_AEDAE Putative uncharacterized protein (Disulfide bond; EGF-like_dom) OS=Aedes aegypti GN=AAEL013612 PE=4 SV=1Length=469	Score = 192 bits (489), Expect(2) = 4e-062
ME	mapped-read 35303	F1UMNMG02EC1V9	Length=534	tr|D6WHK3|D6WHK3_TRICA Putative uncharacterized protein (TPR repeat; O-linked n-acetylglucosamine transferase, ogt) OS=Tribolium castaneum GN=TcasGA2_TC003916 PE=4 SV=1Length=1054	Score = 107 bits (266), Expect = 1e-021
ME	mapped-read 5701	F1UMNMG02DOLC9	Length=460	tr|Q16N57|Q16N57_AEDAE Receptor protein-tyrosine phosphatase 10d (Fragment) OS=Aedes aegypti GN=AAEL012083 PE=4 SV=1Length=1523	Score = 182 bits (461), Expect = 3e-044	peptidyl-tyrosine dephosphorylation	protein tyrosine phosphatase activity; receptor activity
ME	mapped-read 7805	F1UMNMG02EOXUZ	Length=570	tr|Q16M73|Q16M73_AEDAE Short-chain dehydrogenase OS=Aedes aegypti GN=AAEL012401 PE=3 SV=1Length=357	Score = 57.8 bits (138), Expect(2) = 1e-009	oxidation-reduction process	nucleotide binding; oxidoreductase activity
ME	mapped-read 7965	F1UMNMG02EGFFV	Length=500	tr|Q9V4C7|Q9V4C7_DROME Plasma membrane calcium ATPase, isoform I OS=Drosophila melanogaster GN=PMCA PE=2 SV=5Length=1206	Score = 205 bits (522), Expect = 2e-051	ATP biosynthetic process; cellular calcium ion homeostasis	ATP binding; calcium-transporting ATPase activity; metal ion binding	integral to membrane
ME	mapped-read 8724	F1UMNMG02D28GI	Length=523	tr|Q7QJS0|Q7QJS0_ANOGA AGAP007631-PA (Belongs to the adenylyl cyclase class-4/guanylyl cyclase family; cyclic nucleotide biosynthetic process) OS=Anopheles gambiae GN=AGAP007631 PE=3 SV=4Length=1121	Score = 81.3 bits (199), Expect = 7e-014	cyclic nucleotide biosynthetic process; intracellular signal transduction	nucleotide binding; phosphorus-oxygen lyase activity	intracellular
ME	mapped-read 9136	F1UMNMG02C9LCM	Length=360	tr|Q7QAQ8|Q7QAQ8_ANOGA AGAP003579-PA (homophilic cell adhesion) OS=Anopheles gambiae GN=AgaP_AGAP003579 PE=4 SV=4Length=2019	Score = 139 bits (349), Expect = 3e-031	homophilic cell adhesion	calcium ion binding	integral to membrane; plasma membrane
ME	mapped-read 9466	F1UMNMG02ETV37	Length=447	tr|E0VTK3|E0VTK3_PEDHC Putative uncharacterized protein (dopamine beta-monooxygenase activity) OS=Pediculus humanus subsp. corporis GN=Phum_PHUM433820 PE=4 SV=1Length=698	Score = 113 bits (282), Expect = 2e-023
ME	read-nt16S	F1UMNMG02EQ7X1	Length=608	sp|Q9B229.2|COX1_CHRKN RecName: Full=Cytochrome c oxidase subunit 1	Score = 138 bits (348), Expect = 8e-39	aerobic respiration; mitochondrial electron transport, cytochrome c to oxygen	cytochrome-c oxidase activity; electron carrier activity; heme binding	integral to membrane; mitochondrial respiratory chain complex IV
ME	read-nt16S	F1UMNMG02E2X0O	Length=632	sp|P12700.1|COX1_PARLI RecName: Full=Cytochrome c oxidase subunit 1	Score = 70.1 bits (170), Expect(2) = 2e-14	aerobic respiration; electron transport chain; oxidative phosphorylation	cytochrome-c oxidase activity; electron carrier activity; heme binding	integral to membrane; mitochondrial inner membrane; respiratory chain
ME	read-nt16S	F1UMNMG02ELMSY	Length=490	ref|XP_001353574.1| GA11214 (Q2M049) [Drosophila pseudoobscura pseudoobscura] (The BEACH domain is found in eukaryotic proteins that have diverse cellular functions, from apoptosis to vesicular transport, membrane dynamics and receptor signalling; the BEA	Score = 86.7 bits (213), Expect(2) = 3e-19
CY	mapped-read 25501	F1UMNMG02DY3AG	Length=494	tr|Q17GY9|Q17GY9_AEDAE Kakapo (Fragment) (cell cycle arrest) OS=Aedes aegypti GN=AAEL002829 PE=4 SV=1Length=7342	Score = 171 bits (434), Expect(2) = 2e-049	cell cycle arrest	calcium ion binding	cytoskeleton
CY	mapped-read 33875	F1UMNMG02EYNGC	Length=476	tr|Q17BQ6|Q17BQ6_AEDAE Cyclin g OS=Aedes aegypti GN=AAEL004865 PE=3 SV=1Length=476	Score = 175 bits (443), Expect = 4e-042
CY	mapped-read 33875	F1UMNMG02E1N17	Length=493	tr|Q17BQ6|Q17BQ6_AEDAE Cyclin g OS=Aedes aegypti GN=AAEL004865 PE=3 SV=1Length=476	Score = 135 bits (341), Expect = 2e-030
CY	mapped-read 33875	F1UMNMG02E3ZSS	Length=488	tr|Q17BQ6|Q17BQ6_AEDAE Cyclin g OS=Aedes aegypti GN=AAEL004865 PE=3 SV=1Length=476	Score = 158 bits (399), Expect = 5e-037
DE	mapped-read 17984	F1UMNMG02E7DKX	Length=521	tr|A7UU65|A7UU65_ANOGA AGAP006260-PD (mesoderm development; Z disc) OS=Anopheles gambiae GN=AGAP006260 PE=4 SV=1Length=243	Score = 133 bits (335), Expect = 1e-029	mesoderm development;		Z disc;

## Sheet: UniprotKB+GO+BLASTN
Mapped-read/read-nt16S	Unique read name	Read length	Blastx hit (DB:UniprotKB)	Score and E-value	Biological process	Molecular function	Cellular component	Blastn result (DB:est-others)	Score and E-value	Blastn hit (DB:nt16S) (only for selected read-nt16S)	Score and E-value
mapped-read 10109	F1UMNMG02DWHJ6	Length=515	tr|B4LH88|B4LH88_DROVI GJ13868 (Microtubule-associated serine/threonine-protein kinase 2) OS=Drosophila virilis GN=GJ13868 PE=4 SV=1Length=2096	Score = 314 bits (805), Expect = 4e-084	protein amino acid phosphorylation	ATP binding; magnesium ion binding; protein serine/threonine kinase activity		No Hit
mapped-read 10668	F1UMNMG02ENX7J	Length=524	tr|Q16K92|Q16K92_AEDAE Signal recognition particle 54 kDa protein OS=Aedes aegypti GN=AAEL013076 PE=4 SV=1Length=401	Score = 94.4 bits (233), Expect(3) = 2e-039	SRP-dependent cotranslational protein targeting to membrane	7S RNA binding; GTP binding	signal recognition particle	emb|AM108758.1| AM108758 Lutzomyia longipalpis Jacobina whole fly Lutzomyia longipalpis cDNA clone NSFM-38e11, mRNA sequence.Length=1299	Score = 276 bits (149), Expect = 1e-070
mapped-read 11809	F1UMNMG02EXXAJ	Length=498	tr|F5HMQ4|F5HMQ4_ANOGA AGAP001446-PE (metabolic process, catalytic activity) OS=Anopheles gambiae GN=AgaP_AGAP001446 PE=4 SV=1Length=904	Score = 109 bits (273), Expect = 2e-022	metabolic process	catalytic activity		No Hit
mapped-read 12195	F1UMNMG02ER73E	Length=475	tr|H9JAQ8|H9JAQ8_BOMMO Uncharacterized protein (Sarco/endoplasmic reticulum calcium ATPase; Belongs to the cation transport ATPase (P-type) family) OS=Bombyx mori GN=Bmo.2232 PE=4 SV=1Length=954	Score = 227 bits (579), Expect = 6e-058	ATP biosynthetic process	ATP binding; calcium-transporting ATPase activity; metal ion binding	integral to membrane	emb|AM100280.1| AM100280 Lutzomyia longipalpis Jacobina whole fly Lutzomyia longipalpis cDNA clone NSFM-22h01, mRNA sequence.Length=1010	Score = 686 bits (371), Expect = 0.0
mapped-read 12195	F1UMNMG02DRF87	Length=545	tr|C7AQP4|C7AQP4_BOMMO Sarco/endoplasmic reticulum calcium ATPase; Belongs to the cation transport ATPase (P-type) family OS=Bombyx mori PE=2 SV=1Length=1025	Score = 202 bits (514), Expect(2) = 2e-078	ATP biosynthetic process	ATP binding; calcium-transporting ATPase activity; metal ion binding	integral to membrane	No Hit
mapped-read 12195	F1UMNMG02EYSNZ	Length=356	tr|B3MCM7|B3MCM7_DROAN GF12053 (Calcium-transporting ATPase sarcoplasmic/endoplasmic reticulum type; Belongs to the cation transport ATPase (P-type) family) OS=Drosophila ananassae GN=GF12053 PE=3 SV=1Length=1002	Score = 119 bits (297), Expect(2) = 3e-034	ATP biosynthetic process	ATP binding; calcium-transporting ATPase activity; metal ion binding	integral to membrane	No Hit
mapped-read 12195	F1UMNMG02E38JR	Length=493	tr|O96696|O96696_HELVI Sarco(Endo)plasmic reticulum-type calcium ATPase; Belongs to the cation transport ATPase (P-type) family OS=Heliothis virescens PE=2 SV=1Length=1000	Score = 306 bits (783), Expect = 1e-081	ATP biosynthetic process	ATP binding; calcium-transporting ATPase activity; metal ion binding	integral to membrane	gb|BM627525.1| 17000687497039 A.Gam.ad.cDNA1 Anopheles gambiae cDNA clone 19600449639680 5', mRNA sequence.Length=664	Score = 250 bits (135), Expect = 6e-063
mapped-read 1287	F1UMNMG02EUBBE	Length=485	tr|Q7QED5|Q7QED5_ANOGA AGAP000703-PA (Otopetrins modulate calcium homeostasis and influx of calcium in response to extracellular ATP) OS=Anopheles gambiae GN=AgaP_AGAP000703 PE=4 SV=5Length=833	Score = 153 bits (387), Expect = 1e-035				No Hit
mapped-read 15118	F1UMNMG02DH1P3	Length=528	tr|C4WTD8|C4WTD8_ACYPI ACYPI006625 protein (copper ion transmembrane transporter activity) OS=Acyrthosiphon pisum GN=ACYPI006625 PE=2 SV=1Length=198	Score = 63.9 bits (154), Expect = 1e-008		copper ion transmembrane transporter activity	integral to membrane	emb|AM093890.1| AM093890 Lutzomyia longipalpis Jacobina whole fly Lutzomyia longipalpis cDNA clone NSFM-89a05, mRNA sequence.Length=1250	Score = 636 bits (344), Expect = 4e-179
mapped-read 1543	F1UMNMG02D7WJX	Length=495	tr|Q7Q3N6|Q7Q3N6_ANOGA AGAP007963-PA (calcium ion binding) OS=Anopheles gambiae GN=AGAP007963 PE=4 SV=3Length=191	Score = 242 bits (618), Expect = 2e-062		calcium ion binding		emb|AM089501.1| AM089501 Lutzomyia longipalpis Jacobina whole fly Lutzomyia longipalpis cDNA clone NSFM-119d12, mRNA sequence.Length=908	Score = 833 bits (451), Expect = 0.0
mapped-read 16783	F1UMNMG02D4A64	Length=524	tr|B4KDT7|B4KDT7_DROMO GI24527 (oxidoreductase activity, acting on the aldehyde or oxo group of donors, NAD or NADP as acceptor) OS=Drosophila mojavensis GN=GI24527 PE=4 SV=1Length=521	Score = 176 bits (446), Expect = 2e-042		nucleotide binding; oxidoreductase activity, acting on the aldehyde or oxo group of donors, NAD or NADP as acceptor		No Hit
mapped-read 16860	F1UMNMG02EUH74	Length=510	tr|Q29EZ8|Q29EZ8_DROPS GA15168 (calcium ion binding; contains 1 SH3 domain) OS=Drosophila pseudoobscura pseudoobscura GN=GA15168 PE=4 SV=1Length=2415	Score = 209 bits (533), Expect = 1e-052		calcium ion binding		gb|EB493934.1| 1099435177977 12-DrosW-norm-1P5Kb Drosophila willistoni cDNA clone 1061018551829, mRNA sequence.Length=900	Score = 231 bits (125), Expect = 2e-057
mapped-read 17957	F1UMNMG02E1MC6	Length=470	tr|B0XIA1|B0XIA1_CULQU ATP-binding cassette sub-family G member 4 OS=Culex quinquefasciatus GN=CpipJ_CPIJ019125 PE=3 SV=1Length=581	Score = 164 bits (416), Expect = 5e-039	ATP catabolic process	ATP binding; ATPase activity	integral to membrane	No Hit
mapped-read 17957	F1UMNMG02DXDV7	Length=470	tr|B0XIA1|B0XIA1_CULQU ATP-binding cassette sub-family G member 4 OS=Culex quinquefasciatus GN=CpipJ_CPIJ019125 PE=3 SV=1Length=581	Score = 144 bits (364), Expect(2) = 8e-041	ATP catabolic process	ATP binding; ATPase activity	integral to membrane	No Hit
mapped-read 17958	F1UMNMG02DRVKT	Length=563	tr|Q7QG32|Q7QG32_ANOGA AGAP009461-PA (Mitogen-activated protein kinase ERK-A; MAPK cascade) OS=Anopheles gambiae GN=AGAP009461 PE=4 SV=3Length=375	Score = 127 bits (320), Expect = 8e-028	MAPK cascade	ATP binding; MAP kinase activity		No Hit
mapped-read 17984	F1UMNMG02E7DKX	Length=521	tr|A7UU65|A7UU65_ANOGA AGAP006260-PD (mesoderm development; Z disc) OS=Anopheles gambiae GN=AGAP006260 PE=4 SV=1Length=243	Score = 133 bits (335), Expect = 1e-029				emb|AM107768.1| AM107768 Lutzomyia longipalpis Jacobina whole fly Lutzomyia longipalpis cDNA clone NSFM-149d12, mRNA sequence.Length=1148	Score = 758 bits (410), Expect = 0.0
mapped-read 18378	F1UMNMG02EUX8X	Length=360	tr|Q7QDS6|Q7QDS6_ANOGA AGAP010396-PA (Fragment) (Belongs to the kinesin-like protein family; microtubule-based movement) OS=Anopheles gambiae GN=AGAP010396 PE=3 SV=4Length=781	Score = 96.7 bits (239), Expect(2) = 2e-037	microtubule-based movement	ATP binding; microtubule motor activity	microtubule	No Hit
mapped-read 18614	F1UMNMG02DMSTY	Length=360	tr|Q0IFX4|Q0IFX4_AEDAE Putative uncharacterized protein (Fragment) (binding) OS=Aedes aegypti GN=AAEL003923 PE=4 SV=1Length=1649	Score = 63.9 bits (154), Expect = 1e-008		binding		No Hit
mapped-read 18896	F1UMNMG02EARPY	Length=520	tr|B3MX55|B3MX55_DROAN GF14448 (Calcium-binding protein; calcium ion binding) OS=Drosophila ananassae GN=GF14448 PE=4 SV=1Length=291	Score = 166 bits (421), Expect(2) = 7e-050		calcium ion binding		emb|AM089496.1| AM089496 Lutzomyia longipalpis Jacobina whole fly Lutzomyia longipalpis cDNA clone NSFM-130e03, mRNA sequence.Length=1039	Score = 941 bits (509), Expect = 0.0
mapped-read 19217	F1UMNMG02D2NLR	Length=482	tr|Q17LY0|Q17LY0_AEDAE Alanyl-tRNA synthetase OS=Aedes aegypti GN=AAEL001218 PE=3 SV=1Length=966	Score = 220 bits (561), Expect(2) = 9e-065	alanyl-tRNA aminoacylation	ATP binding; alanine-tRNA ligase activity; nucleic acid binding	cytoplasm	No Hit
mapped-read 19217	F1UMNMG02EX0NT	Length=483	tr|Q17LY0|Q17LY0_AEDAE Alanyl-tRNA synthetase OS=Aedes aegypti GN=AAEL001218 PE=3 SV=1Length=966	Score = 268 bits (686), Expect = 2e-070	alanyl-tRNA aminoacylation	ATP binding; alanine-tRNA ligase activity; nucleic acid binding	cytoplasm	No Hit
mapped-read 21297	F1UMNMG02EAXE0	Length=534	tr|F4S2J1|F4S2J1_MELLP Putative uncharacterized protein OS=Melampsora larici-populina (strain 98AG31 / pathotype 3-4-7) GN=MELLADRAFT_92705 PE=4 SV=1Length=113	Score = 69.7 bits (169), Expect(2) = 7e-016				emb|FP595913.1| FP595913 Hirudo medicinalis normalized library Hirudo medicinalis cDNA, mRNA sequence.Length=540	Score = 359 bits (194), Expect = 1e-095
mapped-read 21297	F1UMNMG02DO9D9	Length=541	tr|Q7RN96|Q7RN96_PLAYO Putative senescence-associated protein OS=Plasmodium yoelii yoelii GN=PY01925 PE=4 SV=1Length=205	Score = 75.9 bits (185), Expect(2) = 1e-016				emb|FP595913.1| FP595913 Hirudo medicinalis normalized library Hirudo medicinalis cDNA, mRNA sequence.Length=540	Score = 333 bits (180), Expect = 7e-088
mapped-read 23511	F1UMNMG02D65MY	Length=481	tr|Q7QG44|Q7QG44_ANOGA AGAP009491-PA (Hydrogen-transporting ATP synthase, G-subunit; ATP synthesis coupled proton transport) OS=Anopheles gambiae GN=AGAP009491 PE=4 SV=3Length=99	Score = 121 bits (303), Expect = 6e-026	ATP synthesis coupled proton transport	mitochondrial proton-transporting ATP synthase complex, coupling factor F(o)	hydrogen ion transmembrane transporter activity	gb|EW996214.1| LJGUM-P03_F12 Adult female Lutzomyia longipalpis midgut library sugar fed Lutzomyia longipalpis cDNA, mRNA sequence.Length=483	Score = 688 bits (372), Expect = 0.0
mapped-read 25501	F1UMNMG02DY3AG	Length=494	tr|Q17GY9|Q17GY9_AEDAE Kakapo (Fragment) (cell cycle arrest) OS=Aedes aegypti GN=AAEL002829 PE=4 SV=1Length=7342	Score = 171 bits (434), Expect(2) = 2e-049	cell cycle arrest	calcium ion binding	cytoskeleton	No Hit
mapped-read 26169	F1UMNMG02D7ICS	Length=497	tr|Q16FG2|Q16FG2_AEDAE Glutamate synthase OS=Aedes aegypti GN=AAEL014768 PE=4 SV=1Length=2084	Score = 86.7 bits (213), Expect(2) = 2e-025	glutamate biosynthetic process	FMN binding; flavin adenine dinucleotide binding; glutamate synthase (NADH) activity; iron ion binding; iron-sulfur cluster binding		No Hit
mapped-read 27059	F1UMNMG02DNUED	Length=484	tr|B0X119|B0X119_CULQU Glutamate semialdehyde dehydrogenase OS=Culex quinquefasciatus GN=CpipJ_CPIJ013217 PE=3 SV=1Length=789	Score = 259 bits (661), Expect = 2e-067	proline biosynthetic process	glutamate 5-kinase activity; glutamate-5-semialdehyde dehydrogenase activity	cytoplasm	gb|EX210579.1| ALYTF06F02D09 Lutzomyia longipalpis Fed 6h Lutzomyia longipalpis cDNA 5', mRNA sequence.Length=798	Score = 856 bits (463), Expect = 0.0
mapped-read 27608	F1UMNMG02EWPYJ	Length=419	tr|E3X8Q8|E3X8Q8_ANODA Putative uncharacterized protein (SRP-dependent cotranslational protein targeting to membrane) OS=Anopheles darlingi GN=AND_16616 PE=4 SV=1Length=705	Score = 74.3 bits (181), Expect = 9e-012	SRP-dependent cotranslational protein targeting to membrane	7S RNA binding	signal recognition particle	emb|AM101399.1| AM101399 Lutzomyia longipalpis Jacobina whole fly Lutzomyia longipalpis cDNA clone NSFM-125c11, mRNA sequence.Length=1413	Score = 285 bits (154), Expect = 1e-073
mapped-read 27666	F1UMNMG02EDX32	Length=510	tr|B0W036|B0W036_CULQU 3-hydroxyisobutyrate dehydrogenase OS=Culex quinquefasciatus GN=CpipJ_CPIJ000400 PE=4 SV=1Length=556	Score = 259 bits (663), Expect = 1e-067	pentose-phosphate shunt	coenzyme binding; nucleotide binding; phosphogluconate dehydrogenase (decarboxylating) activity		gb|EX211678.1| ALYTINFA19F02 Lutzomyia longipalpis Infected Lutzomyia longipalpis cDNA 5', mRNA sequence.Length=813	Score = 885 bits (479), Expect = 0.0
mapped-read 27957	F1UMNMG02C77RB	Length=442	tr|E3WM72|E3WM72_ANODA Putative uncharacterized protein (Ser/thr protein kinase-lyk4) OS=Anopheles darlingi GN=AND_02035 PE=4 SV=1Length=870	Score = 61.6 bits (148), Expect(2) = 8e-016	protein amino acid phosphorylation	ATP binding; protein serine/threonine kinase activity		emb|AM102561.1| AM102561 Lutzomyia longipalpis Jacobina whole fly Lutzomyia longipalpis cDNA clone NSFM-35f05, mRNA sequence.Length=1287	Score = 309 bits (167), Expect = 9e-081
mapped-read 27957	F1UMNMG02EVNFT	Length=446	tr|E3WM72|E3WM72_ANODA Putative uncharacterized protein (Ser/thr protein kinase-lyk4; ATP binding) OS=Anopheles darlingi GN=AND_02035 PE=4 SV=1Length=870	Score = 55.8 bits (133), Expect(2) = 4e-014	protein amino acid phosphorylation	ATP binding; protein serine/threonine kinase activity		emb|AM102561.1| AM102561 Lutzomyia longipalpis Jacobina whole fly Lutzomyia longipalpis cDNA clone NSFM-35f05, mRNA sequence.Length=1287	Score = 303 bits (164), Expect = 4e-079
mapped-read 27957	F1UMNMG02EC8CO	Length=443	tr|B0WBX9|B0WBX9_CULQU Serine/threonine-protein kinase 40 OS=Culex quinquefasciatus GN=CpipJ_CPIJ004200 PE=4 SV=1Length=724	Score = 100 bits (250), Expect = 9e-020	protein amino acid phosphorylation	ATP binding; protein serine/threonine kinase activity		emb|AM102561.1| AM102561 Lutzomyia longipalpis Jacobina whole fly Lutzomyia longipalpis cDNA clone NSFM-35f05, mRNA sequence.Length=1287	Score = 309 bits (167), Expect = 9e-081
mapped-read 27957	F1UMNMG02EHFJQ	Length=441	tr|B0WBX9|B0WBX9_CULQU Serine/threonine-protein kinase 40 OS=Culex quinquefasciatus GN=CpipJ_CPIJ004200 PE=4 SV=1Length=724	Score = 70.5 bits (171), Expect(2) = 6e-019	protein amino acid phosphorylation	ATP binding; protein serine/threonine kinase activity		emb|AM102561.1| AM102561 Lutzomyia longipalpis Jacobina whole fly Lutzomyia longipalpis cDNA clone NSFM-35f05, mRNA sequence.Length=1287	Score = 309 bits (167), Expect = 9e-081
mapped-read 29129	F1UMNMG02DHXIL	Length=550	tr|Q177V0|Q177V0_AEDAE Putative uncharacterized protein (Contains 1 OTU domain) OS=Aedes aegypti GN=AAEL006032 PE=4 SV=1Length=813	Score = 58.9 bits (141), Expect = 5e-007		DNA binding; zinc ion binding		No Hit
mapped-read 30122	F1UMNMG02ED8AE	Length=381	tr|A8CWH3|A8CWH3_LUTLO Putative serine protease inhibitor 4 OS=Lutzomyia longipalpis GN=SRPN PE=2 SV=1Length=376	Score = 171 bits (433), Expect = 5e-041	proteolysis; negative regulation of endopeptidase activity; negative regulation of peptide hormone processing;	peptidase activity; serine-type endopeptidase inhibitor activity		emb|AM100656.1| AM100656 Lutzomyia longipalpis Jacobina whole fly Lutzomyia longipalpis cDNA clone NSFM-73e11, mRNA sequence.Length=1270	Score = 540 bits (292), Expect = 2e-150
mapped-read 30694	F1UMNMG02E4Z0I	Length=455	tr|Q17F36|Q17F36_AEDAE Inositol 1,4,5-trisphosphate receptor OS=Aedes aegypti GN=AAEL003608 PE=4 SV=1Length=2183	Score = 206 bits (524), Expect = 1e-051	inositol phosphate-mediated signaling	inositol 1,4,5-trisphosphate-sensitive calcium-release channel activity	endoplasmic reticulum; integral to membrane	No Hit
mapped-read 31325	F1UMNMG02E2A28	Length=469	tr|Q16TM8|Q16TM8_AEDAE Putative uncharacterized protein (Fragment) (actin cytoskeleton organization; contains 1 FH2 (formin homology 2) domain) OS=Aedes aegypti GN=AAEL010187 PE=4 SV=1Length=1274	Score = 154 bits (390), Expect = 5e-036	actin cytoskeleton organization	binding		No Hit
mapped-read 32328	F1UMNMG02DLWCN	Length=499	tr|Q9BIJ1|Q9BIJ1_DROVI Actin E2 OS=Drosophila virilis GN=ActE2 PE=3 SV=1Length=376	Score = 266 bits (680), Expect(2) = 7e-072		ATP binding	cytoplasm; cytoskeleton	emb|AM103564.1| AM103564 Lutzomyia longipalpis Jacobina whole fly Lutzomyia longipalpis cDNA clone NSFM-27g09, mRNA sequence.Length=1292	Score = 845 bits (457), Expect = 0.0
mapped-read 32328	F1UMNMG02D2A75	Length=503	tr|Q9BIJ1|Q9BIJ1_DROVI Actin E2 OS=Drosophila virilis GN=ActE2 PE=3 SV=1Length=376	Score = 187 bits (474), Expect(2) = 7e-075		ATP binding	cytoplasm; cytoskeleton	emb|AM103564.1| AM103564 Lutzomyia longipalpis Jacobina whole fly Lutzomyia longipalpis cDNA clone NSFM-27g09, mRNA sequence.Length=1292	Score = 883 bits (478), Expect = 0.0
mapped-read 32328	F1UMNMG02ERVSQ	Length=500	tr|B4G5W8|B4G5W8_DROPE GL23756 (Actin E2) OS=Drosophila persimilis GN=GL23756 PE=3 SV=1Length=371	Score = 275 bits (703), Expect = 3e-072		ATP binding	cytoplasm; cytoskeleton	emb|AM103564.1| AM103564 Lutzomyia longipalpis Jacobina whole fly Lutzomyia longipalpis cDNA clone NSFM-27g09, mRNA sequence.Length=1292	Score = 859 bits (465), Expect = 0.0
mapped-read 32328	F1UMNMG02E0XO9	Length=579	tr|F6TII3|F6TII3_MACMU Uncharacterized protein (Actin) OS=Macaca mulatta GN=Mmu.11089 PE=3 SV=1Length=380	Score = 83.2 bits (204), Expect(2) = 2e-029		ATP binding	cytoplasm; cytoskeleton	emb|AM103564.1| AM103564 Lutzomyia longipalpis Jacobina whole fly Lutzomyia longipalpis cDNA clone NSFM-27g09, mRNA sequence.Length=1292	Score = 488 bits (264), Expect = 1e-134
mapped-read 32328	F1UMNMG02DLKJA	Length=504	tr|Q9BIJ1|Q9BIJ1_DROVI Actin E2 OS=Drosophila virilis GN=ActE2 PE=3 SV=1Length=376	Score = 248 bits (633), Expect = 3e-064		ATP binding	cytoplasm; cytoskeleton	emb|AM103563.1| AM103563 Lutzomyia longipalpis Jacobina whole fly Lutzomyia longipalpis cDNA clone SFM-04a10, mRNA sequence.Length=1266	Score = 758 bits (410), Expect = 0.0
mapped-read 32328	F1UMNMG02C7G6H	Length=504	tr|Q9BIJ1|Q9BIJ1_DROVI Actin E2 OS=Drosophila virilis GN=ActE2 PE=3 SV=1Length=376	Score = 174 bits (440), Expect(2) = 3e-050		ATP binding	cytoplasm; cytoskeleton	emb|AM103563.1| AM103563 Lutzomyia longipalpis Jacobina whole fly Lutzomyia longipalpis cDNA clone SFM-04a10, mRNA sequence.Length=1266	Score = 701 bits (379), Expect = 0.0
mapped-read 32328	F1UMNMG02DAK71	Length=505	tr|Q7Q7K6|Q7Q7K6_ANOGA AGAP011516-PA (Fragment) (Actin E2) OS=Anopheles gambiae GN=AGAP011516 PE=3 SV=4Length=382	Score = 234 bits (596), Expect(2) = 9e-065		ATP binding	cytoplasm; cytoskeleton	emb|AM103564.1| AM103564 Lutzomyia longipalpis Jacobina whole fly Lutzomyia longipalpis cDNA clone NSFM-27g09, mRNA sequence.Length=1292	Score = 806 bits (436), Expect = 0.0
mapped-read 32328	F1UMNMG02E1HJE	Length=504	tr|Q9BIJ1|Q9BIJ1_DROVI Actin E2 OS=Drosophila virilis GN=ActE2 PE=3 SV=1Length=376	Score = 229 bits (585), Expect(2) = 4e-087		ATP binding	cytoplasm; cytoskeleton	emb|AM103564.1| AM103564 Lutzomyia longipalpis Jacobina whole fly Lutzomyia longipalpis cDNA clone NSFM-27g09, mRNA sequence.Length=1292	Score = 915 bits (495), Expect = 0.0
mapped-read 32328	F1UMNMG02DCE2X	Length=504	tr|Q9BIJ1|Q9BIJ1_DROVI Actin E2 OS=Drosophila virilis GN=ActE2 PE=3 SV=1Length=376	Score = 246 bits (628), Expect = 1e-063		ATP binding	cytoplasm; cytoskeleton	emb|AM103563.1| AM103563 Lutzomyia longipalpis Jacobina whole fly Lutzomyia longipalpis cDNA clone SFM-04a10, mRNA sequence.Length=1266	Score = 754 bits (408), Expect = 0.0
mapped-read 32328	F1UMNMG02EY6U4	Length=506	tr|E9JCX3|E9JCX3_SOLIN Putative uncharacterized protein (Fragment) (Actin C2) OS=Solenopsis invicta GN=SINV_08795 PE=3 SV=1Length=410	Score = 280 bits (715), Expect(2) = 5e-076		ATP binding		emb|AM103564.1| AM103564 Lutzomyia longipalpis Jacobina whole fly Lutzomyia longipalpis cDNA clone NSFM-27g09, mRNA sequence.Length=1292	Score = 867 bits (469), Expect = 0.0
mapped-read 32328	F1UMNMG02EL14V	Length=496	tr|H6V045|H6V045_PARDA Beta-actin OS=Paramisgurnus dabryanus PE=2 SV=1Length=375	Score = 176 bits (446), Expect(2) = 4e-060		ATP binding	cytoplasm; cytoskeleton	emb|AM103564.1| AM103564 Lutzomyia longipalpis Jacobina whole fly Lutzomyia longipalpis cDNA clone NSFM-27g09, mRNA sequence.Length=1292	Score = 732 bits (396), Expect = 0.0
mapped-read 32328	F1UMNMG02DO9OY	Length=402	tr|Q9BIJ1|Q9BIJ1_DROVI Actin E2 OS=Drosophila virilis GN=ActE2 PE=3 SV=1Length=376	Score = 163 bits (412), Expect = 1e-038		ATP binding	cytoplasm; cytoskeleton	emb|AM103563.1| AM103563 Lutzomyia longipalpis Jacobina whole fly Lutzomyia longipalpis cDNA clone SFM-04a10, mRNA sequence.Length=1266	Score = 534 bits (289), Expect = 1e-148
mapped-read 32328	F1UMNMG02EJL8R	Length=419	tr|Q9BIJ1|Q9BIJ1_DROVI Actin E2 OS=Drosophila virilis GN=ActE2 PE=3 SV=1Length=376	Score = 177 bits (448), Expect = 9e-043		ATP binding	cytoplasm; cytoskeleton	emb|AM103563.1| AM103563 Lutzomyia longipalpis Jacobina whole fly Lutzomyia longipalpis cDNA clone SFM-04a10, mRNA sequence.Length=1266	Score = 573 bits (310), Expect = 3e-160
mapped-read 32328	F1UMNMG02DSUUJ	Length=406	tr|Q9BIJ1|Q9BIJ1_DROVI Actin E2 OS=Drosophila virilis GN=ActE2 PE=3 SV=1Length=376	Score = 148 bits (373), Expect(2) = 2e-034		ATP binding	cytoplasm; cytoskeleton	emb|AM103563.1| AM103563 Lutzomyia longipalpis Jacobina whole fly Lutzomyia longipalpis cDNA clone SFM-04a10, mRNA sequence.Length=1266	Score = 529 bits (286), Expect = 6e-147
mapped-read 32328	F1UMNMG02DXNEH	Length=504	tr|Q178B0|Q178B0_AEDAE Actin OS=Aedes aegypti GN=AAEL005964 PE=3 SV=1Length=376	Score = 234 bits (597), Expect(2) = 2e-061		ATP binding	cytoplasm; cytoskeleton	emb|AM103563.1| AM103563 Lutzomyia longipalpis Jacobina whole fly Lutzomyia longipalpis cDNA clone SFM-04a10, mRNA sequence.Length=1266	Score = 760 bits (411), Expect = 0.0
mapped-read 32328	F1UMNMG02DVKAJ	Length=410	tr|Q9BIJ1|Q9BIJ1_DROVI Actin E2 OS=Drosophila virilis GN=ActE2 PE=3 SV=1Length=376	Score = 174 bits (440), Expect = 8e-042		ATP binding	cytoplasm; cytoskeleton	emb|AM103563.1| AM103563 Lutzomyia longipalpis Jacobina whole fly Lutzomyia longipalpis cDNA clone SFM-04a10, mRNA sequence.Length=1266	Score = 560 bits (303), Expect = 2e-156
mapped-read 32328	F1UMNMG02DCOZN	Length=503	tr|Q5BQE4|Q5BQE4_9VEST Actin A2 OS=Haliotis iris PE=3 SV=1Length=375	Score = 299 bits (766), Expect(2) = 4e-084		ATP binding	cytoplasm; cytoskeleton	emb|AM103564.1| AM103564 Lutzomyia longipalpis Jacobina whole fly Lutzomyia longipalpis cDNA clone NSFM-27g09, mRNA sequence.Length=1292	Score = 918 bits (497), Expect = 0.0
mapped-read 32328	F1UMNMG02D3FZQ	Length=481	tr|Q9NG06|Q9NG06_DAPPU Actin (Fragment) OS=Daphnia pulex GN=actin PE=2 SV=1Length=333	Score = 142 bits (357), Expect(2) = 4e-058		ATP binding	cytoplasm; cytoskeleton	emb|AM103564.1| AM103564 Lutzomyia longipalpis Jacobina whole fly Lutzomyia longipalpis cDNA clone NSFM-27g09, mRNA sequence.Length=1292	Score = 712 bits (385), Expect = 0.0
mapped-read 32328	F1UMNMG02DVQFY	Length=504	tr|Q95PD6|Q95PD6_HELVI Actin OS=Heliothis virescens PE=2 SV=1Length=375	Score = 337 bits (865), Expect = 4e-091		ATP binding	cytoplasm; cytoskeleton	emb|AM103564.1| AM103564 Lutzomyia longipalpis Jacobina whole fly Lutzomyia longipalpis cDNA clone NSFM-27g09, mRNA sequence.Length=1292	Score = 926 bits (501), Expect = 0.0
mapped-read 32330	F1UMNMG02DVI56	Length=471	sp|P18600|ACT1_ARTSX Actin, clone 205 OS=Artemia sp. PE=2 SV=1Length=376	Score = 283 bits (724), Expect = 9e-075		ATP binding	cytoplasm; cytoskeleton	emb|AM102518.1| AM102518 Lutzomyia longipalpis Jacobina whole fly Lutzomyia longipalpis cDNA clone NSFM-40c06, mRNA sequence.Length=1390	Score = 739 bits (400), Expect = 0.0
mapped-read 32354	F1UMNMG02DQFJL	Length=500	tr|B4LY13|B4LY13_DROVI GJ23837(Myosin heavy chain-like, isoform B) OS=Drosophila virilis GN=GJ23837 PE=4 SV=1Length=879	Score = 133 bits (335), Expect(2) = 1e-036		motor activity	myosin complex	No Hit
mapped-read 32940	F1UMNMG02D6GKE	Length=497	tr|B5DI76|B5DI76_DROPS GA25794 (myosin filament) OS=Drosophila pseudoobscura pseudoobscura GN=GA25794 PE=4 SV=1Length=2166	Score = 291 bits (744), Expect = 4e-077		ATP binding; motor activity	myosin filament	gb|EB567325.1| AGENCOURT_51773805 D. virilis EST Drosophila virilis cDNA clone 161524_D.VIRILIS_CDNA-056_E20 5', mRNA sequence.Length=743	Score = 479 bits (259), Expect = 7e-132
mapped-read 32976	F1UMNMG02EY17H	Length=526	tr|Q16UP6|Q16UP6_AEDAE Putative uncharacterized protein (Fragment) (sensory perception of chemical stimulus) OS=Aedes aegypti GN=AAEL009841 PE=4 SV=1Length=200	Score = 117 bits (292), Expect = 1e-024	sensory perception of chemical stimulus	protein binding		emb|AM090009.1| AM090009 Lutzomyia longipalpis Jacobina whole fly Lutzomyia longipalpis cDNA clone NSFM-20g09, mRNA sequence.Length=1209	Score = 721 bits (390), Expect = 0.0
mapped-read 32976	F1UMNMG02DAWA2	Length=552	tr|Q7PX41|Q7PX41_ANOGA AGAP001201-PA (Fragment) (sensory perception of chemical stimulus) OS=Anopheles gambiae GN=AgaP_AGAP001201 PE=4 SV=5Length=322	Score = 140 bits (352), Expect = 2e-031	sensory perception of chemical stimulus	protein binding		emb|AM090009.1| AM090009 Lutzomyia longipalpis Jacobina whole fly Lutzomyia longipalpis cDNA clone NSFM-20g09, mRNA sequence.Length=1209	Score = 763 bits (413), Expect = 0.0
mapped-read 33055	F1UMNMG02EEBJX	Length=495	tr|B4Q345|B4Q345_DROSI GD22681 OS=Drosophila simulans GN=GD22681 PE=4 SV=1Length=812	Score = 40.8 bits (94), Expect(2) = 2e-007	arsenite transport	arsenite transmembrane transporter activity; citrate transmembrane transporter activity	integral to membrane	No Hit
mapped-read 33055	F1UMNMG02C909X	Length=380	tr|B4Q345|B4Q345_DROSI GD22681 (arsenite transport) OS=Drosophila simulans GN=GD22681 PE=4 SV=1Length=812	Score = 77.0 bits (188), Expect = 1e-012	arsenite transport	arsenite transmembrane transporter activity; citrate transmembrane transporter activity	integral to membrane	No Hit
mapped-read 33530	F1UMNMG02DTGOM	Length=511	tr|Q16IL6|Q16IL6_AEDAE Putative uncharacterized protein (Disulfide bond; EGF-like_dom) OS=Aedes aegypti GN=AAEL013612 PE=4 SV=1Length=469	Score = 192 bits (489), Expect(2) = 4e-062				emb|AM095000.1| AM095000 Lutzomyia longipalpis Jacobina whole fly Lutzomyia longipalpis cDNA clone NSFM-145d04, mRNA sequence.Length=1367	Score = 760 bits (411), Expect = 0.0
mapped-read 33875	F1UMNMG02EYNGC	Length=476	tr|Q17BQ6|Q17BQ6_AEDAE Cyclin g OS=Aedes aegypti GN=AAEL004865 PE=3 SV=1Length=476	Score = 175 bits (443), Expect = 4e-042				emb|AM092776.1| AM092776 Lutzomyia longipalpis Jacobina whole fly Lutzomyia longipalpis cDNA clone NSFM-43a02, mRNA sequence.Length=1110	Score = 741 bits (401), Expect = 0.0
mapped-read 33875	F1UMNMG02E1N17	Length=493	tr|Q17BQ6|Q17BQ6_AEDAE Cyclin g OS=Aedes aegypti GN=AAEL004865 PE=3 SV=1Length=476	Score = 135 bits (341), Expect = 2e-030				emb|AM105471.1| AM105471 Lutzomyia longipalpis Jacobina whole fly Lutzomyia longipalpis cDNA clone SFM-01c08, mRNA sequence.Length=1194	Score = 785 bits (425), Expect = 0.0
mapped-read 33875	F1UMNMG02E3ZSS	Length=488	tr|Q17BQ6|Q17BQ6_AEDAE Cyclin g OS=Aedes aegypti GN=AAEL004865 PE=3 SV=1Length=476	Score = 158 bits (399), Expect = 5e-037				emb|AM092776.1| AM092776 Lutzomyia longipalpis Jacobina whole fly Lutzomyia longipalpis cDNA clone NSFM-43a02, mRNA sequence.Length=1110	Score = 804 bits (435), Expect = 0.0
mapped-read 34935	F1UMNMG02E0LFA	Length=398	tr|E0VID6|E0VID6_PEDHC Titin, putative (Transferase; ATP binding; myosin light chain kinase activity) OS=Pediculus humanus subsp. corporis GN=Phum_PHUM226120 PE=4 SV=1Length=8829	Score = 154 bits (388), Expect = 8e-036		ATP binding; myosin light chain kinase activity		No Hit
mapped-read 35303	F1UMNMG02EC1V9	Length=534	tr|D6WHK3|D6WHK3_TRICA Putative uncharacterized protein (TPR repeat; O-linked n-acetylglucosamine transferase, ogt) OS=Tribolium castaneum GN=TcasGA2_TC003916 PE=4 SV=1Length=1054	Score = 107 bits (266), Expect = 1e-021				emb|AM098160.1| AM098160 Lutzomyia longipalpis Jacobina whole fly Lutzomyia longipalpis cDNA clone NSFM-11f05, mRNA sequence.Length=1097	Score = 259 bits (140), Expect = 1e-065
mapped-read 5231	F1UMNMG02D9CF4	Length=500	tr|Q16UB8|Q16UB8_AEDAE Putative uncharacterized protein (Apolipophorins; lipid transporter activity) OS=Aedes aegypti GN=AAEL009955 PE=4 SV=1Length=3321	Score = 127 bits (318), Expect = 1e-027		lipid transporter activity		emb|AM103887.1| AM103887 Lutzomyia longipalpis Jacobina whole fly Lutzomyia longipalpis cDNA clone NSFM-17b10, mRNA sequence.Length=1273	Score = 695 bits (376), Expect = 0.0
mapped-read 5701	F1UMNMG02DOLC9	Length=460	tr|Q16N57|Q16N57_AEDAE Receptor protein-tyrosine phosphatase 10d (Fragment) OS=Aedes aegypti GN=AAEL012083 PE=4 SV=1Length=1523	Score = 182 bits (461), Expect = 3e-044	peptidyl-tyrosine dephosphorylation	protein tyrosine phosphatase activity; receptor activity		No Hit
mapped-read 6430	F1UMNMG02E0HGZ	Length=489	tr|B4NL26|B4NL26_DROWI GK14023 (cation:chloride symporter activity) OS=Drosophila willistoni GN=GK14023 PE=4 SV=1Length=1081	Score = 186 bits (473), Expect(2) = 5e-051		cation:chloride symporter activity	integral to membrane	No Hit
mapped-read 7805	F1UMNMG02EOXUZ	Length=570	tr|Q16M73|Q16M73_AEDAE Short-chain dehydrogenase OS=Aedes aegypti GN=AAEL012401 PE=3 SV=1Length=357	Score = 57.8 bits (138), Expect(2) = 1e-009	oxidation-reduction process	nucleotide binding; oxidoreductase activity		emb|AM101241.1| AM101241 Lutzomyia longipalpis Jacobina whole fly Lutzomyia longipalpis cDNA clone NSFM-30d10, mRNA sequence.Length=1325	Score = 298 bits (161), Expect = 3e-077
mapped-read 7965	F1UMNMG02EGFFV	Length=500	tr|Q9V4C7|Q9V4C7_DROME Plasma membrane calcium ATPase, isoform I OS=Drosophila melanogaster GN=PMCA PE=2 SV=5Length=1206	Score = 205 bits (522), Expect = 2e-051	ATP biosynthetic process; cellular calcium ion homeostasis	ATP binding; calcium-transporting ATPase activity; metal ion binding	integral to membrane	No Hit
mapped-read 8724	F1UMNMG02D28GI	Length=523	tr|Q7QJS0|Q7QJS0_ANOGA AGAP007631-PA (Belongs to the adenylyl cyclase class-4/guanylyl cyclase family; cyclic nucleotide biosynthetic process) OS=Anopheles gambiae GN=AGAP007631 PE=3 SV=4Length=1121	Score = 81.3 bits (199), Expect = 7e-014	cyclic nucleotide biosynthetic process; intracellular signal transduction	nucleotide binding; phosphorus-oxygen lyase activity	intracellular	No Hit
mapped-read 8847	F1UMNMG02E0A20	Length=263	tr|B4MYK9|B4MYK9_DROWI GK22061 (chitin metabolic process B4PZV6; S-antigen protein P09593) OS=Drosophila willistoni GN=GK22061 PE=4 SV=1Length=670	Score = 63.2 bits (152), Expect(2) = 6e-009				No Hit
mapped-read 8847	F1UMNMG02EYPFZ	Length=264	tr|B4MYK9|B4MYK9_DROWI GK22061 (chitin metabolic process; S-antigen protein) OS=Drosophila willistoni GN=GK22061 PE=4 SV=1Length=670	Score = 63.2 bits (152), Expect(2) = 6e-009				No Hit
mapped-read 9136	F1UMNMG02C9LCM	Length=360	tr|Q7QAQ8|Q7QAQ8_ANOGA AGAP003579-PA (homophilic cell adhesion) OS=Anopheles gambiae GN=AgaP_AGAP003579 PE=4 SV=4Length=2019	Score = 139 bits (349), Expect = 3e-031	homophilic cell adhesion	calcium ion binding	integral to membrane; plasma membrane	No Hit
mapped-read 9466	F1UMNMG02ETV37	Length=447	tr|E0VTK3|E0VTK3_PEDHC Putative uncharacterized protein (dopamine beta-monooxygenase activity) OS=Pediculus humanus subsp. corporis GN=Phum_PHUM433820 PE=4 SV=1Length=698	Score = 113 bits (282), Expect = 2e-023				No Hit
read-nt16S	F1UMNMG02ES8HL	Length=487	sp|P17336.2|CATA_DROME RecName: Full=Catalase (determination of adult lifespan; hydrogen peroxide catabolic process; response to hydrogen peroxide)	Score = 257 bits (656), Expect = 5e-82	determination of adult lifespan; hydrogen peroxide catabolic process; response to hydrogen peroxide	catalase activity; heme binding	peroxisome	gb|EW989184.1| LJGFIL10_A12 Adult female Lutzomyia longipalpis midgut library blood fed containing Leishmania chagasi Lutzomyia longipalpis cDNA, mRNA sequence. Length=1328	Score = 773 bits (402), Expect = 0.0	gb|EU124624.1| Lutzomyia longipalpis putative catalase (Cat) mRNA, complete cds Length=1930	Score = 773 bits (402), Expect = 0.0
read-nt16S	F1UMNMG02EB8X3	Length=517	sp|Q9PWF7.3|CATA_RANRU RecName: Full=Catalase (hydrogen peroxide catabolic process)	Score = 251 bits (641), Expect = 2e-79	hydrogen peroxide catabolic process	catalase activity; heme binding	peroxisome	emb|AM089137.1| AM089137 Lutzomyia longipalpis Jacobina whole fly Lutzomyia longipalpis cDNA clone NSFM-44g04, mRNA sequence. Length=1341	Score = 900 bits (468), Expect = 0.0	gb|EU124624.1| Lutzomyia longipalpis putative catalase (Cat) mRNA, complete cds Length=1930	Score = 894 bits (465), Expect = 0.0
read-nt16S	F1UMNMG02EQ7X1	Length=608	sp|Q9B229.2|COX1_CHRKN RecName: Full=Cytochrome c oxidase subunit 1	Score = 138 bits (348), Expect = 8e-39	aerobic respiration; mitochondrial electron transport, cytochrome c to oxygen	cytochrome-c oxidase activity; electron carrier activity; heme binding	integral to membrane; mitochondrial respiratory chain complex IV	emb|AM089035.1| AM089035 Lutzomyia longipalpis Jacobina whole fly Lutzomyia longipalpis cDNA clone NSFM-47d08, mRNA sequence. Length=1283	Score = 738 bits (384), Expect = 0.0	gb|GU909504.1| Lutzomyia longipalpis voucher CAIMUS P573 cytochrome c oxidase subunit I (COI) gene, partial cds; mitochondrial Length=681	Score = 533 bits (277), Expect = 7e-148
read-nt16S	F1UMNMG02E2X0O	Length=632	sp|P12700.1|COX1_PARLI RecName: Full=Cytochrome c oxidase subunit 1	Score = 70.1 bits (170), Expect(2) = 2e-14	aerobic respiration; electron transport chain; oxidative phosphorylation	cytochrome-c oxidase activity; electron carrier activity; heme binding	integral to membrane; mitochondrial inner membrane; respiratory chain	emb|AM089038.1| AM089038 Lutzomyia longipalpis Jacobina whole fly Lutzomyia longipalpis cDNA clone NSFM-11a01, mRNA sequence. Length=1249	Score = 542 bits (282), Expect = 9e-151	gb|GU909504.1| Lutzomyia longipalpis voucher CAIMUS P573 cytochrome c oxidase subunit I (COI) gene, partial cds; mitochondrial Length=681	Score = 385 bits (200), Expect = 3e-103
read-nt16S	F1UMNMG02C9U01	Length=477	E2F395 heat shock protein 70 cognate [Spodoptera litura] (response to stress)	Score = 177 bits (450), Expect(2) = 1e-57	response to stress	ATP binding		emb|AM108962.1| AM108962 Lutzomyia longipalpis Jacobina whole fly Lutzomyia longipalpis cDNA clone SFM-03e03, mRNA sequence. Length=1258	Score = 867 bits (451), Expect = 0.0	ref|XM_001359854.3| Drosophila pseudoobscura pseudoobscura GA18066 (Dpse\GA18066), mRNA Length=4076	Score = 429 bits (223), Expect = 1e-116
read-nt16S	F1UMNMG02ELMSY	Length=490	ref|XP_001353574.1| GA11214 (Q2M049) [Drosophila pseudoobscura pseudoobscura] (The BEACH domain is found in eukaryotic proteins that have diverse cellular functions, from apoptosis to vesicular transport, membrane dynamics and receptor signalling; the BEACH domain is usually followed by a series of WD repeats. The function of the BEACH domain is unknown)	Score = 86.7 bits (213), Expect(2) = 3e-19				No Hit		gb|AC240665.2| BAC CUGI_LL_CBa-94H21 complete sequence Length=86142	Score = 775 bits (403), Expect = 0.0
read-nt16S	F1UMNMG02EMRGG	Length=577	sp|P03261.1|DPOL_ADE02 RecName: Full=DNA polymerase/Recombination vector pAdHTS, complete sequence/Human adenovirus 6 isolate Tonsil 99 HQ413315.1	Score = 45.1 bits (105), Expect = 2e-04/Score = 268 bits (145), Expect = 3e-068	DNA-dependent DNA replication	3'-5' exonuclease activity; DNA binding; DNA-directed DNA polymerase activity; nucleotide binding		No Hit		gb|JX423389.1| Download subject sequence JX423389 spanning the HSP Human adenovirus C strain human/USA/ak31_AdV6/2007/6[P6H6F6], complete genome Length=35747	Score = 110 bits (57), Expect = 1e-20
