# Supplementary material for: First Comparative Transcriptomic Analysis of Wild Adult Male and Female Lutzomyia longipalpis, Vector of Visceral Leishmaniasis
Source: PLoS One. 2013 Mar 12;8(3):e58645. doi: 10.1371/journal.pone.0058645 (PMC3595279; doi:10.1371/journal.pone.0058645)
Supplement: Table S11 — PP1 transcript categories. First Sheet (PP1 transcript categories): This table shows the total number of mapped-reads and read-nt16S in PP1 (NEVL females) that were associated with a putative biological function, grouped according to the function category they were assigned to. The provided information includes: function category; transcript identification (mapped-read or read-nt16S); unique read name (name assigned to each read when the samples were pyrosequenced); read length; description of the best Blastx hit against DB:uniprotKB and its score and E-value; and GO annotation including biological process, molecular function and cellular component, when applicable. Second sheet (UniprotKB+GO+BLASTN): This table also shows the total number of mapped-reads and read-nt16S in PP1 (NEVL females) that were associated with a putative biological function but, apart from including the UniprotKB hit for each transcript, also shows the EST-others BLASTN result for all these transcripts, the nt16S BLASTN result only for the selected read-nt16S and, additionally, transcripts are ordered alphabetically. The provided information includes: transcript identification (mapped-read or read-nt16S); unique read name (name assigned to each read when the samples were pyrosequenced); read length; description of the best Blastx hit against DB:uniprotKB and its score and E-value; GO annotation including biological process, molecular function and cellular component, when applicable; Blastn result against DB:est-others and its score and E-value, when applicable; Blastn result against DB:nt16S for each selected read-nt16S and its score and E-value, when applicable. ST: Stress, immunity and resistance; ME: Cellular and metabolic processes; CY: Cell cycle and genome organisation; DE: Development; MO: Cell motility and cytoskeletal structure; TR: Cellular transport; LP: Lipid transport; Cu: Copper transmembrane transport; OT: Other; PP1: adult NEVL females. (XLS) [file pone.0058645.s011.xls]

## Sheet: PP1 transcript categories
Function category	Mapped-read /read-nt16S	Unique read name	Read length	Blastx hit (DB:UniprotKB)	Score and E-value	Biological process	Molecular function	Cellular component
MO	mapped-read 11598	F1UMNMG03GDF5E	Length=480	tr|Q173I7|Q173I7_AEDAE Dynein heavy chain OS=Aedes aegypti GN=AAEL007132 PE=4 SV=1Length=4662	Score = 300 bits (769), Expect = 6e-080	ATP catabolic process; microtubule-based movement	ATP binding; ATPase activity; microtubule motor activity	dynein complex
MO	mapped-read 11599	F1UMNMG03FQKNS	Length=437	tr|B0WM18|B0WM18_CULQU Dynein heavy chain OS=Culex quinquefasciatus GN=CpipJ_CPIJ007950 PE=4 SV=1Length=4655	Score = 96.3 bits (238), Expect(2) = 3e-032	ATP catabolic process; microtubule-based movement	ATP binding; ATPase activity; microtubule motor activity	dynein complex
MO	mapped-read 24125	F1UMNMG03HHDV2	Length=486	tr|B4KQT3|B4KQT3_DROMO GI19126 (Myosin heavy chain, nonmuscle or smooth muscle; motor activity) OS=Drosophila mojavensis GN=GI19126 PE=4 SV=1Length=2047	Score = 194 bits (492), Expect = 7e-048		ATP binding; motor activity	myosin complex
MO	mapped-read 24492	F1UMNMG03GDALY	Length=475	tr|Q7Q0H5|Q7Q0H5_ANOGA AGAP003316-PA (Pinin is known to localise at the desmosomes and is implicated in anchoring intermediate filaments to the desmosomal plaque) OS=Anopheles gambiae GN=AgaP_AGAP003316 PE=4 SV=5Length=477	Score = 82.4 bits (202), Expect = 3e-014
MO	mapped-read 32328	F1UMNMG03FRAON	Length=470	tr|E9JCX3|E9JCX3_SOLIN Putative uncharacterized protein (Fragment) (Belongs to the actin family; Muscle-specific actin 2) OS=Solenopsis invicta GN=SINV_08795 PE=3 SV=1Length=410	Score = 187 bits (475), Expect(2) = 9e-065		ATP binding
MO	mapped-read 32328	F1UMNMG03HFSH7	Length=466	tr|Q7Q7K6|Q7Q7K6_ANOGA AGAP011516-PA (Fragment) (Belongs to the actin family; Muscle-specific actin 2) OS=Anopheles gambiae GN=AGAP011516 PE=3 SV=4Length=382	Score = 275 bits (704), Expect = 2e-072		ATP binding	cytoplasm; cytoskeleton
MO	mapped-read 32328	F1UMNMG03FYUIX	Length=468	tr|Q7Q7K6|Q7Q7K6_ANOGA AGAP011516-PA (Fragment) (Belongs to the actin family; Muscle-specific actin 2) OS=Anopheles gambiae GN=AGAP011516 PE=3 SV=4Length=382	Score = 275 bits (704), Expect = 2e-072		ATP binding	cytoplasm; cytoskeleton
MO	mapped-read 32328	F1UMNMG03GPGFK	Length=410	tr|Q9BIJ1|Q9BIJ1_DROVI Actin E2 OS=Drosophila virilis GN=ActE2 PE=3 SV=1Length=376	Score = 103 bits (258), Expect(2) = 3e-035		ATP binding	cytoplasm; cytoskeleton
MO	mapped-read 33652	F1UMNMG03FYE6G	Length=511	tr|Q7PF90|Q7PF90_ANOGA AGAP007523-PB (Contains 1 myosin head-like domain; Motor protein; myosin complex) OS=Anopheles gambiae GN=AGAP007523 PE=4 SV=3Length=2003	Score = 98.2 bits (243), Expect(2) = 6e-025		ATP binding; motor activity	myosin complex
TR	mapped-read 10948	F1UMNMG03GOE0K	Length=492	tr|B4M0B5|B4M0B5_DROVI GJ24066 (Transmembrane helix; family of proteins probably involved in transport through the plasma membrane) OS=Drosophila virilis GN=GJ24066 PE=4 SV=1Length=791	Score = 241 bits (615), Expect = 4e-062
TR	mapped-read 10948	F1UMNMG03GASWZ	Length=515	tr|H9JEC9|H9JEC9_BOMMO (Transmembrane helix; family of proteins probably involved in transport through the plasma membrane) Uncharacterized protein OS=Bombyx mori PE=4 SV=1Length=668	Score = 88.2 bits (217), Expect(2) = 2e-034
TR	mapped-read 10948	F1UMNMG03HMP5T	Length=507	tr|B4M0B5|B4M0B5_DROVI GJ24066 (Transmembrane helix; family of proteins probably involved in transport through the plasma membrane) OS=Drosophila virilis GN=GJ24066 PE=4 SV=1Length=791	Score = 149 bits (375), Expect = 3e-034
TR	mapped-read 10948	F1UMNMG03GIMGL	Length=514	tr|Q17IP0|Q17IP0_AEDAE Ctl2 (Fragment) (Transmembrane helix; family of proteins probably involved in transport through the plasma membrane) OS=Aedes aegypti GN=AAEL002280 PE=4 SV=1Length=700	Score = 163 bits (412), Expect = 1e-038
TR	mapped-read 10948	F1UMNMG03F4YIH	Length=507	tr|Q17IP0|Q17IP0_AEDAE Ctl2 (Fragment) (Transmembrane helix; family of proteins probably involved in transport through the plasma membrane) OS=Aedes aegypti GN=AAEL002280 PE=4 SV=1Length=700	Score = 227 bits (578), Expect = 8e-058
TR	mapped-read 10948	F1UMNMG03F3OMA	Length=495	tr|B4M0B5|B4M0B5_DROVI GJ24066 (Transmembrane helix; family of proteins probably involved in transport through the plasma membrane) OS=Drosophila virilis GN=GJ24066 PE=4 SV=1Length=791	Score = 175 bits (443), Expect(3) = 3e-049
TR	mapped-read 10948	F1UMNMG03HAA6Y	Length=488	tr|Q17IP0|Q17IP0_AEDAE Ctl2 (Fragment) (Transmembrane helix; family of proteins probably involved in transport through the plasma membrane) OS=Aedes aegypti GN=AAEL002280 PE=4 SV=1Length=700	Score = 98.2 bits (243), Expect(2) = 1e-025
TR	mapped-read 10948	F1UMNMG03FUU3J	Length=483	tr|Q17IP0|Q17IP0_AEDAE Ctl2 (Fragment) (Transmembrane helix; family of proteins probably involved in transport through the plasma membrane) OS=Aedes aegypti GN=AAEL002280 PE=4 SV=1Length=700	Score = 145 bits (365), Expect = 4e-033
TR	mapped-read 10948	F1UMNMG03HDJE5	Length=483	tr|Q17IP0|Q17IP0_AEDAE Ctl2 (Fragment) (Transmembrane helix; family of proteins probably involved in transport through the plasma membrane) OS=Aedes aegypti GN=AAEL002280 PE=4 SV=1Length=700	Score = 121 bits (303), Expect(2) = 3e-029
TR	mapped-read 25148	F1UMNMG03HMBTF	Length=446	tr|Q17E94|Q17E94_AEDAE Putative uncharacterized protein (protein import into nucleus; nuclear pore) OS=Aedes aegypti GN=AAEL003882 PE=4 SV=1Length=2308	Score = 106 bits (265), Expect = 2e-021	protein import into nucleus		nuclear pore
TR	mapped-read 30317	F1UMNMG03F26RG	Length=376	tr|B3NYY2|B3NYY2_DROER GG15435 (transmembrane transport) OS=Drosophila erecta GN=GG15435 PE=4 SV=1Length=502	Score = 127 bits (318), Expect = 1e-027
TR	mapped-read 30317	F1UMNMG03GSRKO	Length=298	tr|B4IIC0|B4IIC0_DROSE GM23189 ( transmembrane transport) OS=Drosophila sechellia GN=GM23189 PE=4 SV=1Length=521	Score = 77.4 bits (189), Expect(2) = 1e-014
TR	mapped-read 30317	F1UMNMG03F7BHX	Length=296	tr|B4IIC0|B4IIC0_DROSE GM23189 (transmembrane transport) OS=Drosophila sechellia GN=GM23189 PE=4 SV=1Length=521	Score = 79.7 bits (195), Expect(2) = 2e-015
TR	mapped-read 30317	F1UMNMG03GKQMZ	Length=374	tr|B3NYY2|B3NYY2_DROER GG15435 (transmembrane transport) OS=Drosophila erecta GN=GG15435 PE=4 SV=1Length=502	Score = 123 bits (308), Expect = 2e-026
TR	mapped-read 9791	F1UMNMG03FU6GW	Length=512	tr|Q17K34|Q17K34_AEDAE Sodium/solute symporter OS=Aedes aegypti GN=AAEL001813 PE=3 SV=1Length=671	Score = 223 bits (569), Expect = 9e-057	transmembrane transport	transporter activity	integral to membrane
Cu	mapped-read 15118	F1UMNMG03FR3WA	Length=540	tr|E9HM72|E9HM72_DAPPU CTR1, high-affinity copper uptake protein 1, copper transporter 1, solute carrier family 31 member 1 OS=Daphnia pulex GN=CTR1 PE=4 SV=1Length=171	Score = 66.2 bits (160), Expect = 3e-009
Cu	mapped-read 15118	F1UMNMG03FWVGU	Length=523	tr|E9HM72|E9HM72_DAPPU CTR1, high-affinity copper uptake protein 1, copper transporter 1, solute carrier family 31 member 1 OS=Daphnia pulex GN=CTR1 PE=4 SV=1Length=171	Score = 80.1 bits (196), Expect = 2e-013
Cu	mapped-read 15118	F1UMNMG03GWJFE	Length=483	tr|E3WUT6|E3WUT6_ANODA Putative uncharacterized protein (high-affinity copper uptake protein 1, copper transporter 1, solute carrier family 31 member 1) OS=Anopheles darlingi GN=AND_07278 PE=4 SV=1Length=153	Score = 101 bits (251), Expect = 7e-020
Cu	mapped-read 15118	F1UMNMG03HA9VU	Length=499	tr|E3WUT6|E3WUT6_ANODA Putative uncharacterized protein (high-affinity copper uptake protein 1, copper transporter 1, solute carrier family 31 member 1) OS=Anopheles darlingi GN=AND_07278 PE=4 SV=1Length=153	Score = 87.4 bits (215), Expect = 1e-015
Cu	mapped-read 15118	F1UMNMG03GOBBP	Length=531	tr|E9HM72|E9HM72_DAPPU CTR1, high-affinity copper uptake protein 1, copper transporter 1, solute carrier family 31 member 1) OS=Daphnia pulex GN=CTR1 PE=4 SV=1Length=171	Score = 72.8 bits (177), Expect = 3e-011
Cu	mapped-read 15118	F1UMNMG03F98S4	Length=421	tr|E9HM72|E9HM72_DAPPU CTR1, high-affinity copper uptake protein 1, copper transporter 1, solute carrier family 31 member 1 OS=Daphnia pulex GN=CTR1 PE=4 SV=1Length=171	Score = 58.5 bits (140), Expect = 5e-007
Cu	mapped-read 15118	F1UMNMG03G9W7R	Length=497	tr|E9HM72|E9HM72_DAPPU CTR1, high-affinity copper uptake protein 1, copper transporter 1, solute carrier family 31 member 1 OS=Daphnia pulex GN=CTR1 PE=4 SV=1Length=171	Score = 67.8 bits (164), Expect(2) = 2e-013
Cu	mapped-read 15118	F1UMNMG03HLVWY	Length=490	tr|E3WUT6|E3WUT6_ANODA Putative uncharacterized protein (high-affinity copper uptake protein 1, copper transporter 1, solute carrier family 31 member 1 OS=Anopheles darlingi GN=AND_07278 PE=4 SV=1Length=153	Score = 91.7 bits (226), Expect = 5e-017
Cu	mapped-read 15120	F1UMNMG03FZTI4	Length=487	tr|E9HM72|E9HM72_DAPPU CTR1, high-affinity copper uptake protein 1, copper transporter 1, solute carrier family 31 member 1 OS=Daphnia pulex GN=CTR1 PE=4 SV=1Length=171	Score = 48.5 bits (114), Expect(2) = 8e-011
Cu	mapped-read 15120	F1UMNMG03HMFAD	Length=496	tr|F6T5I8|F6T5I8_CIOIN Uncharacterized protein (high-affinity copper uptake protein 1) OS=Ciona intestinalis GN=Cin.50881 PE=4 SV=1Length=234	Score = 77.4 bits (189), Expect = 1e-012
Cu	mapped-read 15120	F1UMNMG03FYJI0	Length=498	tr|E3WUT6|E3WUT6_ANODA Putative uncharacterized protein (high-affinity copper uptake protein 1) OS=Anopheles darlingi GN=AND_07278 PE=4 SV=1Length=153	Score = 102 bits (255), Expect = 2e-020
Cu	mapped-read 15120	F1UMNMG03HFYPS	Length=488	tr|E3WUT6|E3WUT6_ANODA Putative uncharacterized protein (high-affinity copper uptake protein 1) OS=Anopheles darlingi GN=AND_07278 PE=4 SV=1Length=153	Score = 95.1 bits (235), Expect = 5e-018
Cu	mapped-read 15120	F1UMNMG03F8R8J	Length=486	tr|E3WUT6|E3WUT6_ANODA Putative uncharacterized protein (high-affinity copper uptake protein 1) OS=Anopheles darlingi GN=AND_07278 PE=4 SV=1Length=153	Score = 101 bits (251), Expect = 6e-020
Cu	mapped-read 15120	F1UMNMG03GPJSN	Length=484	tr|E3WUT6|E3WUT6_ANODA Putative uncharacterized protein (high-affinity copper uptake protein 1) OS=Anopheles darlingi GN=AND_07278 PE=4 SV=1Length=153	Score = 102 bits (255), Expect = 2e-020
Cu	mapped-read 15120	F1UMNMG03FT1XL	Length=483	tr|E3WUT6|E3WUT6_ANODA Putative uncharacterized protein (high-affinity copper uptake protein 1) OS=Anopheles darlingi GN=AND_07278 PE=4 SV=1Length=153	Score = 102 bits (255), Expect = 2e-020
Cu	mapped-read 15120	F1UMNMG03GZB2H	Length=485	tr|E3WUT6|E3WUT6_ANODA Putative uncharacterized protein (high-affinity copper uptake protein 1) OS=Anopheles darlingi GN=AND_07278 PE=4 SV=1Length=153	Score = 83.6 bits (205), Expect = 1e-014
Cu	mapped-read 15120	F1UMNMG03HN2RH	Length=466	tr|E3WUT6|E3WUT6_ANODA Putative uncharacterized protein (high-affinity copper uptake protein 1) OS=Anopheles darlingi GN=AND_07278 PE=4 SV=1Length=153	Score = 97.8 bits (242), Expect = 7e-019
Cu	mapped-read 15120	F1UMNMG03G1ZO0	Length=373	tr|E3WUT6|E3WUT6_ANODA Putative uncharacterized protein (high-affinity copper uptake protein 1) OS=Anopheles darlingi GN=AND_07278 PE=4 SV=1Length=153	Score = 90.1 bits (222), Expect = 2e-016
Cu	mapped-read 15120	F1UMNMG03HCN8T	Length=484	tr|E3WUT6|E3WUT6_ANODA Putative uncharacterized protein (high-affinity copper uptake protein 1) OS=Anopheles darlingi GN=AND_07278 PE=4 SV=1Length=153	Score = 102 bits (255), Expect = 2e-020
Cu	mapped-read 15120	F1UMNMG03HOFE7	Length=479	tr|B7P4Y7|B7P4Y7_IXOSC Copper transporter, putative OS=Ixodes scapularis GN=IscW_ISCW000386 PE=4 SV=1Length=175	Score = 53.1 bits (126), Expect(3) = 3e-010
Cu	mapped-read 15120	F1UMNMG03G0PM1	Length=390	tr|E3WUT6|E3WUT6_ANODA Putative uncharacterized protein (high-affinity copper uptake protein 1) OS=Anopheles darlingi GN=AND_07278 PE=4 SV=1Length=153	Score = 101 bits (252), Expect = 5e-020
Cu	mapped-read 15120	F1UMNMG03GKRKQ	Length=486	tr|E9HM72|E9HM72_DAPPU CTR1, high-affinity copper uptake protein 1, copper transporter 1, solute carrier family 31 member 1 OS=Daphnia pulex GN=CTR1 PE=4 SV=1Length=171	Score = 48.5 bits (114), Expect(2) = 6e-011
Cu	mapped-read 15120	F1UMNMG03F76UF	Length=483	tr|E3WUT6|E3WUT6_ANODA Putative uncharacterized protein (high-affinity copper uptake protein 1) OS=Anopheles darlingi GN=AND_07278 PE=4 SV=1Length=153	Score = 104 bits (259), Expect = 8e-021
Cu	mapped-read 15120	F1UMNMG03G6VJ1	Length=475	tr|E3WUT6|E3WUT6_ANODA Putative uncharacterized protein (high-affinity copper uptake protein 1) OS=Anopheles darlingi GN=AND_07278 PE=4 SV=1Length=153	Score = 101 bits (251), Expect = 7e-020
Cu	mapped-read 15120	F1UMNMG03GPSN0	Length=487	tr|E3WUT6|E3WUT6_ANODA Putative uncharacterized protein (high-affinity copper uptake protein 1) OS=Anopheles darlingi GN=AND_07278 PE=4 SV=1Length=153	Score = 102 bits (255), Expect = 2e-020
Cu	mapped-read 15120	F1UMNMG03F6UOH	Length=482	tr|E9HM72|E9HM72_DAPPU CTR1, high-affinity copper uptake protein 1, copper transporter 1, solute carrier family 31 member 1 OS=Daphnia pulex GN=CTR1 PE=4 SV=1Length=171	Score = 59.3 bits (142), Expect(2) = 3e-008
Cu	mapped-read 15120	F1UMNMG03HMVP6	Length=484	tr|E3WUT6|E3WUT6_ANODA Putative uncharacterized protein (high-affinity copper uptake protein 1) OS=Anopheles darlingi GN=AND_07278 PE=4 SV=1Length=153	Score = 102 bits (255), Expect = 2e-020
Cu	mapped-read 15120	F1UMNMG03G7J20	Length=486	tr|E3WUT6|E3WUT6_ANODA Putative uncharacterized protein (high-affinity copper uptake protein 1) OS=Anopheles darlingi GN=AND_07278 PE=4 SV=1Length=153	Score = 102 bits (255), Expect = 2e-020
Cu	mapped-read 15120	F1UMNMG03HBXLM	Length=483	tr|C4WTD7|C4WTD7_ACYPI ACYPI006625 protein (high-affinity copper uptake protein 1) OS=Acyrthosiphon pisum GN=ACYPI006625 PE=2 SV=1Length=187	Score = 63.5 bits (153), Expect(2) = 3e-013
Cu	mapped-read 15120	F1UMNMG03F3T5B	Length=483	tr|E3WUT6|E3WUT6_ANODA Putative uncharacterized protein (high-affinity copper uptake protein 1) OS=Anopheles darlingi GN=AND_07278 PE=4 SV=1Length=153	Score = 102 bits (255), Expect = 2e-020
Cu	mapped-read 15120	F1UMNMG03F53QT	Length=489	tr|E3WUT6|E3WUT6_ANODA Putative uncharacterized protein (high-affinity copper uptake protein 1) OS=Anopheles darlingi GN=AND_07278 PE=4 SV=1Length=153	Score = 101 bits (251), Expect = 7e-020
Cu	mapped-read 15120	F1UMNMG03F0U5H	Length=495	tr|E3WUT6|E3WUT6_ANODA Putative uncharacterized protein (high-affinity copper uptake protein 1) OS=Anopheles darlingi GN=AND_07278 PE=4 SV=1Length=153	Score = 53.9 bits (128), Expect(2) = 2e-013
Cu	mapped-read 15120	F1UMNMG03F5HWG	Length=376	tr|E3WUT6|E3WUT6_ANODA Putative uncharacterized protein (high-affinity copper uptake protein 1) OS=Anopheles darlingi GN=AND_07278 PE=4 SV=1Length=153	Score = 97.8 bits (242), Expect = 7e-019
Cu	mapped-read 15120	F1UMNMG03HML0D	Length=487	tr|E9HM72|E9HM72_DAPPU CTR1, high-affinity copper uptake protein 1, copper transporter 1, solute carrier family 31 member 1 OS=Daphnia pulex GN=CTR1 PE=4 SV=1Length=171	Score = 79.3 bits (194), Expect(2) = 3e-014
Cu	mapped-read 15120	F1UMNMG03G14BR	Length=490	tr|E3WUT6|E3WUT6_ANODA Putative uncharacterized protein (high-affinity copper uptake protein 1) OS=Anopheles darlingi GN=AND_07278 PE=4 SV=1Length=153	Score = 100 bits (249), Expect = 1e-019
Cu	mapped-read 15120	F1UMNMG03GIHZJ	Length=486	tr|E3WUT6|E3WUT6_ANODA Putative uncharacterized protein (high-affinity copper uptake protein 1) OS=Anopheles darlingi GN=AND_07278 PE=4 SV=1Length=153	Score = 102 bits (255), Expect = 2e-020
Cu	mapped-read 15120	F1UMNMG03FYYVX	Length=491	tr|E9HM72|E9HM72_DAPPU CTR1, high-affinity copper uptake protein 1, copper transporter 1, solute carrier family 31 member 1 OS=Daphnia pulex GN=CTR1 PE=4 SV=1Length=171	Score = 77.0 bits (188), Expect(2) = 2e-015
Cu	mapped-read 15120	F1UMNMG03HBVDA	Length=486	tr|E3WUT6|E3WUT6_ANODA Putative uncharacterized protein (high-affinity copper uptake protein 1) OS=Anopheles darlingi GN=AND_07278 PE=4 SV=1Length=153	Score = 102 bits (254), Expect = 3e-020
Cu	mapped-read 15120	F1UMNMG03GQTGX	Length=487	tr|E3WUT6|E3WUT6_ANODA Putative uncharacterized protein (high-affinity copper uptake protein 1) OS=Anopheles darlingi GN=AND_07278 PE=4 SV=1Length=153	Score = 102 bits (255), Expect = 2e-020
Cu	mapped-read 15120	F1UMNMG03GPCAB	Length=482	tr|E3WUT6|E3WUT6_ANODA Putative uncharacterized protein (high-affinity copper uptake protein 1) OS=Anopheles darlingi GN=AND_07278 PE=4 SV=1Length=153	Score = 102 bits (255), Expect = 2e-020
Cu	mapped-read 15120	F1UMNMG03HLVYH	Length=500	tr|E9HM72|E9HM72_DAPPU CTR1, high-affinity copper uptake protein 1, copper transporter 1, solute carrier family 31 member 1 OS=Daphnia pulex GN=CTR1 PE=4 SV=1Length=171	Score = 67.8 bits (164), Expect(2) = 1e-012
Cu	mapped-read 15120	F1UMNMG03GJ60V	Length=484	tr|E3WUT6|E3WUT6_ANODA Putative uncharacterized protein (high-affinity copper uptake protein 1) OS=Anopheles darlingi GN=AND_07278 PE=4 SV=1Length=153	Score = 102 bits (255), Expect = 2e-020
Cu	mapped-read 15120	F1UMNMG03G5NS6	Length=488	tr|E3WUT6|E3WUT6_ANODA Putative uncharacterized protein (high-affinity copper uptake protein 1) OS=Anopheles darlingi GN=AND_07278 PE=4 SV=1Length=153	Score = 101 bits (251), Expect = 7e-020
Cu	mapped-read 15120	F1UMNMG03GGUON	Length=376	tr|E3WUT6|E3WUT6_ANODA Putative uncharacterized protein (high-affinity copper uptake protein 1) OS=Anopheles darlingi GN=AND_07278 PE=4 SV=1Length=153	Score = 90.9 bits (224), Expect = 9e-017
Cu	mapped-read 15120	F1UMNMG03G9BG3	Length=480	tr|C4WTD7|C4WTD7_ACYPI ACYPI006625 protein (high-affinity copper uptake protein 1) OS=Acyrthosiphon pisum GN=ACYPI006625 PE=2 SV=1Length=187	Score = 58.5 bits (140), Expect(2) = 2e-015
Cu	mapped-read 15120	F1UMNMG03G3KFR	Length=486	tr|E3WUT6|E3WUT6_ANODA Putative uncharacterized protein (high-affinity copper uptake protein 1) OS=Anopheles darlingi GN=AND_07278 PE=4 SV=1Length=153	Score = 101 bits (251), Expect = 6e-020
Cu	mapped-read 15120	F1UMNMG03HKNNY	Length=495	tr|C4WTD7|C4WTD7_ACYPI ACYPI006625 protein (high-affinity copper uptake protein 1) OS=Acyrthosiphon pisum GN=ACYPI006625 PE=2 SV=1Length=187	Score = 102 bits (253), Expect = 4e-020
Cu	mapped-read 15120	F1UMNMG03G581A	Length=483	tr|E3WUT6|E3WUT6_ANODA Putative uncharacterized protein (high-affinity copper uptake protein 1) OS=Anopheles darlingi GN=AND_07278 PE=4 SV=1Length=153	Score = 67.0 bits (162), Expect(2) = 2e-013
Cu	mapped-read 15120	F1UMNMG03FQVOX	Length=396	tr|E3WUT6|E3WUT6_ANODA Putative uncharacterized protein (high-affinity copper uptake protein 1) OS=Anopheles darlingi GN=AND_07278 PE=4 SV=1Length=153	Score = 102 bits (255), Expect = 2e-020
Cu	mapped-read 15120	F1UMNMG03FSYW0	Length=470	tr|E3WUT6|E3WUT6_ANODA Putative uncharacterized protein (high-affinity copper uptake protein 1) OS=Anopheles darlingi GN=AND_07278 PE=4 SV=1Length=153	Score = 102 bits (255), Expect = 2e-020
Cu	mapped-read 15120	F1UMNMG03F666M	Length=486	tr|E3WUT6|E3WUT6_ANODA Putative uncharacterized protein (high-affinity copper uptake protein 1) OS=Anopheles darlingi GN=AND_07278 PE=4 SV=1Length=153	Score = 101 bits (251), Expect = 6e-020
Cu	mapped-read 15120	F1UMNMG03GD8RE	Length=466	tr|E3WUT6|E3WUT6_ANODA Putative uncharacterized protein (high-affinity copper uptake protein 1) OS=Anopheles darlingi GN=AND_07278 PE=4 SV=1Length=153	Score = 102 bits (255), Expect = 2e-020
Cu	mapped-read 15120	F1UMNMG03HIDBK	Length=483	tr|E3WUT6|E3WUT6_ANODA Putative uncharacterized protein (high-affinity copper uptake protein 1) OS=Anopheles darlingi GN=AND_07278 PE=4 SV=1Length=153	Score = 99.8 bits (247), Expect = 2e-019
Cu	mapped-read 15120	F1UMNMG03HH0ER	Length=499	tr|E3WUT6|E3WUT6_ANODA Putative uncharacterized protein (high-affinity copper uptake protein 1) OS=Anopheles darlingi GN=AND_07278 PE=4 SV=1Length=153	Score = 98.2 bits (243), Expect = 6e-019
Cu	mapped-read 15120	F1UMNMG03GKE0J	Length=406	tr|E3WUT6|E3WUT6_ANODA Putative uncharacterized protein (high-affinity copper uptake protein 1) OS=Anopheles darlingi GN=AND_07278 PE=4 SV=1Length=153	Score = 102 bits (255), Expect = 2e-020
Cu	mapped-read 15120	F1UMNMG03GGJQV	Length=485	tr|E3WUT6|E3WUT6_ANODA Putative uncharacterized protein (high-affinity copper uptake protein 1) OS=Anopheles darlingi GN=AND_07278 PE=4 SV=1Length=153	Score = 102 bits (255), Expect = 2e-020
Cu	mapped-read 15120	F1UMNMG03G6790	Length=368	tr|E3WUT6|E3WUT6_ANODA Putative uncharacterized protein (high-affinity copper uptake protein 1) OS=Anopheles darlingi GN=AND_07278 PE=4 SV=1Length=153	Score = 102 bits (255), Expect = 2e-020
Cu	mapped-read 15120	F1UMNMG03FTBJ4	Length=357	tr|E3WUT6|E3WUT6_ANODA Putative uncharacterized protein (high-affinity copper uptake protein 1) OS=Anopheles darlingi GN=AND_07278 PE=4 SV=1Length=153	Score = 102 bits (254), Expect = 3e-020
Cu	mapped-read 15120	F1UMNMG03HJ6LM	Length=484	tr|E3WUT6|E3WUT6_ANODA Putative uncharacterized protein (high-affinity copper uptake protein 1) OS=Anopheles darlingi GN=AND_07278 PE=4 SV=1Length=153	Score = 101 bits (251), Expect = 6e-020
Cu	mapped-read 15120	F1UMNMG03F0N7T	Length=371	tr|E3WUT6|E3WUT6_ANODA Putative uncharacterized protein (high-affinity copper uptake protein 1) OS=Anopheles darlingi GN=AND_07278 PE=4 SV=1Length=153	Score = 94.4 bits (233), Expect = 8e-018
Cu	mapped-read 15120	F1UMNMG03F1IAP	Length=490	tr|E3WUT6|E3WUT6_ANODA Putative uncharacterized protein (high-affinity copper uptake protein 1) OS=Anopheles darlingi GN=AND_07278 PE=4 SV=1Length=153	Score = 101 bits (251), Expect = 7e-020
Cu	mapped-read 15120	F1UMNMG03HB03P	Length=378	tr|C4WTD8|C4WTD8_ACYPI ACYPI006625 protein (high-affinity copper uptake protein) OS=Acyrthosiphon pisum GN=ACYPI006625 PE=2 SV=1Length=198	Score = 43.9 bits (102), Expect(2) = 3e-008
Cu	mapped-read 15120	F1UMNMG03F1LAM	Length=484	tr|E3WUT6|E3WUT6_ANODA Putative uncharacterized protein (high-affinity copper uptake protein 1) OS=Anopheles darlingi GN=AND_07278 PE=4 SV=1Length=153	Score = 102 bits (255), Expect = 2e-020
Cu	mapped-read 15120	F1UMNMG03GJCGX	Length=420	tr|E3WUT6|E3WUT6_ANODA Putative uncharacterized protein (high-affinity copper uptake protein 1) OS=Anopheles darlingi GN=AND_07278 PE=4 SV=1Length=153	Score = 102 bits (255), Expect = 2e-020
Cu	mapped-read 15120	F1UMNMG03FVD2G	Length=382	tr|E3WUT6|E3WUT6_ANODA Putative uncharacterized protein (high-affinity copper uptake protein 1) OS=Anopheles darlingi GN=AND_07278 PE=4 SV=1Length=153	Score = 102 bits (255), Expect = 2e-020
Cu	mapped-read 15120	F1UMNMG03FXXTZ	Length=404	tr|E9HM72|E9HM72_DAPPU CTR1, high-affinity copper uptake protein 1, copper transporter 1, solute carrier family 31 member 1 OS=Daphnia pulex GN=CTR1 PE=4 SV=1Length=171	Score = 61.6 bits (148), Expect(2) = 4e-010
Cu	mapped-read 15120	F1UMNMG03FXJDA	Length=382	tr|E3WUT6|E3WUT6_ANODA Putative uncharacterized protein (high-affinity copper uptake protein 1) OS=Anopheles darlingi GN=AND_07278 PE=4 SV=1Length=153	Score = 101 bits (251), Expect = 7e-020
Cu	mapped-read 15120	F1UMNMG03GC92Q	Length=383	tr|E3WUT6|E3WUT6_ANODA Putative uncharacterized protein (high-affinity copper uptake protein 1) OS=Anopheles darlingi GN=AND_07278 PE=4 SV=1Length=153	Score = 102 bits (255), Expect = 2e-020
Cu	mapped-read 15120	F1UMNMG03F04Y8	Length=437	tr|E3WUT6|E3WUT6_ANODA Putative uncharacterized protein (high-affinity copper uptake protein 1) OS=Anopheles darlingi GN=AND_07278 PE=4 SV=1Length=153	Score = 102 bits (255), Expect = 2e-020
Cu	mapped-read 15120	F1UMNMG03GXFCS	Length=484	tr|E3WUT6|E3WUT6_ANODA Putative uncharacterized protein (high-affinity copper uptake protein 1) OS=Anopheles darlingi GN=AND_07278 PE=4 SV=1Length=153	Score = 102 bits (255), Expect = 2e-020
Cu	mapped-read 15120	F1UMNMG03G27T6	Length=486	tr|E9HM72|E9HM72_DAPPU CTR1, high-affinity copper uptake protein 1, copper transporter 1, solute carrier family 31 member 1 OS=Daphnia pulex GN=CTR1 PE=4 SV=1Length=171	Score = 94.4 bits (233), Expect = 8e-018
Cu	mapped-read 15120	F1UMNMG03FV7N1	Length=487	tr|C4WTD7|C4WTD7_ACYPI ACYPI006625 protein (high-affinity copper uptake protein 1) OS=Acyrthosiphon pisum GN=ACYPI006625 PE=2 SV=1Length=187	Score = 101 bits (252), Expect = 5e-020
Cu	mapped-read 15120	F1UMNMG03F7VX1	Length=380	tr|E3WUT6|E3WUT6_ANODA Putative uncharacterized protein (high-affinity copper uptake protein 1) OS=Anopheles darlingi GN=AND_07278 PE=4 SV=1Length=153	Score = 101 bits (251), Expect = 6e-020
Cu	mapped-read 15120	F1UMNMG03G06K5	Length=484	tr|E3WUT6|E3WUT6_ANODA Putative uncharacterized protein (high-affinity copper uptake protein 1) OS=Anopheles darlingi GN=AND_07278 PE=4 SV=1Length=153	Score = 102 bits (255), Expect = 2e-020
Cu	mapped-read 15120	F1UMNMG03GM9AU	Length=480	tr|F6T5I8|F6T5I8_CIOIN Uncharacterized protein (high-affinity copper uptake protein 1) OS=Ciona intestinalis GN=Cin.50881 PE=4 SV=1Length=234	Score = 75.9 bits (185), Expect = 3e-012
Cu	mapped-read 15120	F1UMNMG03GJZ51	Length=435	tr|E9HM72|E9HM72_DAPPU CTR1, high-affinity copper uptake protein 1, copper transporter 1, solute carrier family 31 member 1 OS=Daphnia pulex GN=CTR1 PE=4 SV=1Length=171	Score = 103 bits (257), Expect = 1e-020
Cu	mapped-read 15120	F1UMNMG03HKHKL	Length=484	tr|E3WUT6|E3WUT6_ANODA Putative uncharacterized protein (high-affinity copper uptake protein 1) OS=Anopheles darlingi GN=AND_07278 PE=4 SV=1Length=153	Score = 102 bits (255), Expect = 2e-020
Cu	mapped-read 15120	F1UMNMG03GNPFL	Length=451	tr|E3WUT6|E3WUT6_ANODA Putative uncharacterized protein (high-affinity copper uptake protein 1) OS=Anopheles darlingi GN=AND_07278 PE=4 SV=1Length=153	Score = 101 bits (251), Expect = 7e-020
Cu	mapped-read 15120	F1UMNMG03F9ZZV	Length=429	tr|E3WUT6|E3WUT6_ANODA Putative uncharacterized protein (high-affinity copper uptake protein 1) OS=Anopheles darlingi GN=AND_07278 PE=4 SV=1Length=153	Score = 72.0 bits (175), Expect(2) = 7e-013
Cu	mapped-read 15120	F1UMNMG03HN46B	Length=482	tr|F6T5I8|F6T5I8_CIOIN Uncharacterized protein (high-affinity copper uptake protein 1) OS=Ciona intestinalis GN=Cin.50881 PE=4 SV=1Length=234	Score = 75.9 bits (185), Expect = 3e-012
Cu	mapped-read 15120	F1UMNMG03HA02J	Length=256	tr|E3WUT6|E3WUT6_ANODA Putative uncharacterized protein (high-affinity copper uptake protein 1) OS=Anopheles darlingi GN=AND_07278 PE=4 SV=1Length=153	Score = 99.4 bits (246), Expect = 3e-019
Cu	mapped-read 15120	F1UMNMG03FT07H	Length=353	tr|E3WUT6|E3WUT6_ANODA Putative uncharacterized protein (high-affinity copper uptake protein 1) OS=Anopheles darlingi GN=AND_07278 PE=4 SV=1Length=153	Score = 99.0 bits (245), Expect = 3e-019
Cu	mapped-read 15120	F1UMNMG03GOQVB	Length=485	tr|E3WUT6|E3WUT6_ANODA Putative uncharacterized protein (high-affinity copper uptake protein 1) OS=Anopheles darlingi GN=AND_07278 PE=4 SV=1Length=153	Score = 101 bits (251), Expect = 6e-020
Cu	mapped-read 15120	F1UMNMG03HC7JP	Length=484	tr|E3WUT6|E3WUT6_ANODA Putative uncharacterized protein (high-affinity copper uptake protein 1) OS=Anopheles darlingi GN=AND_07278 PE=4 SV=1Length=153	Score = 102 bits (255), Expect = 2e-020
Cu	mapped-read 15120	F1UMNMG03GF9MB	Length=488	tr|E3WUT6|E3WUT6_ANODA Putative uncharacterized protein (high-affinity copper uptake protein 1) OS=Anopheles darlingi GN=AND_07278 PE=4 SV=1Length=153	Score = 97.4 bits (241), Expect = 1e-018
Cu	mapped-read 15120	F1UMNMG03GWMNV	Length=384	tr|E3WUT6|E3WUT6_ANODA Putative uncharacterized protein (high-affinity copper uptake protein 1) OS=Anopheles darlingi GN=AND_07278 PE=4 SV=1Length=153	Score = 102 bits (253), Expect = 4e-020
Cu	mapped-read 15120	F1UMNMG03GF8CS	Length=484	tr|E3WUT6|E3WUT6_ANODA Putative uncharacterized protein (high-affinity copper uptake protein 1) OS=Anopheles darlingi GN=AND_07278 PE=4 SV=1Length=153	Score = 102 bits (255), Expect = 2e-020
Cu	mapped-read 15120	F1UMNMG03GI4O2	Length=473	tr|E3WUT6|E3WUT6_ANODA Putative uncharacterized protein (high-affinity copper uptake protein 1) OS=Anopheles darlingi GN=AND_07278 PE=4 SV=1Length=153	Score = 101 bits (251), Expect = 7e-020
Cu	mapped-read 15120	F1UMNMG03GO7EX	Length=480	tr|F6T5I8|F6T5I8_CIOIN Uncharacterized protein (high-affinity copper uptake protein 1) OS=Ciona intestinalis GN=Cin.50881 PE=4 SV=1Length=234	Score = 75.9 bits (185), Expect = 3e-012
Cu	mapped-read 15120	F1UMNMG03HH1YH	Length=455	tr|E3WUT6|E3WUT6_ANODA Putative uncharacterized protein (high-affinity copper uptake protein 1) OS=Anopheles darlingi GN=AND_07278 PE=4 SV=1Length=153	Score = 101 bits (251), Expect = 7e-020
Cu	mapped-read 15120	F1UMNMG03GRA42	Length=356	tr|E3WUT6|E3WUT6_ANODA Putative uncharacterized protein (high-affinity copper uptake protein 1) OS=Anopheles darlingi GN=AND_07278 PE=4 SV=1Length=153	Score = 102 bits (254), Expect = 3e-020
Cu	mapped-read 15120	F1UMNMG03F7GPV	Length=445	tr|E3WUT6|E3WUT6_ANODA Putative uncharacterized protein (high-affinity copper uptake protein 1) OS=Anopheles darlingi GN=AND_07278 PE=4 SV=1Length=153	Score = 102 bits (255), Expect = 2e-020
Cu	mapped-read 15120	F1UMNMG03FU0A0	Length=312	tr|E3WUT6|E3WUT6_ANODA Putative uncharacterized protein (high-affinity copper uptake protein 1) OS=Anopheles darlingi GN=AND_07278 PE=4 SV=1Length=153	Score = 74.3 bits (181), Expect = 9e-012
Cu	mapped-read 15120	F1UMNMG03GWE0D	Length=382	tr|E3WUT6|E3WUT6_ANODA Putative uncharacterized protein (high-affinity copper uptake protein 1) OS=Anopheles darlingi GN=AND_07278 PE=4 SV=1Length=153	Score = 102 bits (255), Expect = 2e-020
Cu	mapped-read 15120	F1UMNMG03GTCP5	Length=358	tr|E3WUT6|E3WUT6_ANODA Putative uncharacterized protein (high-affinity copper uptake protein 1) OS=Anopheles darlingi GN=AND_07278 PE=4 SV=1Length=153	Score = 102 bits (254), Expect = 3e-020
Cu	mapped-read 15120	F1UMNMG03GS7JS	Length=378	tr|E3WUT6|E3WUT6_ANODA Putative uncharacterized protein (high-affinity copper uptake protein 1) OS=Anopheles darlingi GN=AND_07278 PE=4 SV=1Length=153	Score = 99.0 bits (245), Expect = 3e-019
Cu	mapped-read 15120	F1UMNMG03GTPCF	Length=492	tr|E3WUT6|E3WUT6_ANODA Putative uncharacterized protein (high-affinity copper uptake protein 1) OS=Anopheles darlingi GN=AND_07278 PE=4 SV=1Length=153	Score = 102 bits (255), Expect = 2e-020
Cu	mapped-read 15120	F1UMNMG03HJHC3	Length=382	tr|E3WUT6|E3WUT6_ANODA Putative uncharacterized protein (high-affinity copper uptake protein 1) OS=Anopheles darlingi GN=AND_07278 PE=4 SV=1Length=153	Score = 102 bits (254), Expect = 3e-020
Cu	mapped-read 15120	F1UMNMG03G26WP	Length=479	tr|F6T5I8|F6T5I8_CIOIN Uncharacterized protein (high-affinity copper uptake protein 1) OS=Ciona intestinalis GN=Cin.50881 PE=4 SV=1Length=234	Score = 75.9 bits (185), Expect = 3e-012
Cu	mapped-read 15120	F1UMNMG03GN1GL	Length=326	tr|E3WUT6|E3WUT6_ANODA Putative uncharacterized protein (high-affinity copper uptake protein 1) OS=Anopheles darlingi GN=AND_07278 PE=4 SV=1Length=153	Score = 85.9 bits (211), Expect = 3e-015
Cu	mapped-read 15120	F1UMNMG03HKBEC	Length=478	tr|E9HM72|E9HM72_DAPPU CTR1, high-affinity copper uptake protein 1, copper transporter 1, solute carrier family 31 member 1 OS=Daphnia pulex GN=CTR1 PE=4 SV=1Length=171	Score = 102 bits (253), Expect = 4e-020
Cu	mapped-read 15120	F1UMNMG03HH3FY	Length=395	tr|E3WUT6|E3WUT6_ANODA Putative uncharacterized protein (high-affinity copper uptake protein 1) OS=Anopheles darlingi GN=AND_07278 PE=4 SV=1Length=153	Score = 77.4 bits (189), Expect = 1e-012
Cu	mapped-read 15120	F1UMNMG03F37ZC	Length=344	tr|F6T5I8|F6T5I8_CIOIN Uncharacterized protein (high-affinity copper uptake protein 1) OS=Ciona intestinalis GN=Cin.50881 PE=4 SV=1Length=234	Score = 75.1 bits (183), Expect = 5e-012
Cu	mapped-read 15120	F1UMNMG03HA1NF	Length=425	tr|E3WUT6|E3WUT6_ANODA Putative uncharacterized protein (high-affinity copper uptake protein 1) OS=Anopheles darlingi GN=AND_07278 PE=4 SV=1Length=153	Score = 101 bits (251), Expect = 6e-020
Cu	mapped-read 15120	F1UMNMG03G0821	Length=485	tr|E3WUT6|E3WUT6_ANODA Putative uncharacterized protein (high-affinity copper uptake protein 1) OS=Anopheles darlingi GN=AND_07278 PE=4 SV=1Length=153	Score = 101 bits (251), Expect = 6e-020
Cu	mapped-read 15120	F1UMNMG03HDLB3	Length=376	tr|C4WTD8|C4WTD8_ACYPI ACYPI006625 protein (high-affinity copper uptake protein 1) OS=Acyrthosiphon pisum GN=ACYPI006625 PE=2 SV=1Length=198	Score = 56.6 bits (135), Expect(2) = 1e-008
Cu	mapped-read 15120	F1UMNMG03GU9RS	Length=511	tr|E9HM72|E9HM72_DAPPU CTR1, high-affinity copper uptake protein 1, copper transporter 1, solute carrier family 31 member 1 OS=Daphnia pulex GN=CTR1 PE=4 SV=1Length=171	Score = 93.2 bits (230), Expect = 2e-017
LP	mapped-read 32974	F1UMNMG03HD397	Length=480	tr|G3K483|G3K483_9DIPT Vitellogenin 1 OS=Anopheles culicifacies GN=Vg1 PE=4 SV=1Length=2052	Score = 147 bits (372), Expect = 6e-034
LP	mapped-read 32974	F1UMNMG03F9R44	Length=478	tr|G3K483|G3K483_9DIPT Vitellogenin 1 OS=Anopheles culicifacies GN=Vg1 PE=4 SV=1Length=2052	Score = 91.3 bits (225), Expect(2) = 1e-027
LP	mapped-read 32974	F1UMNMG03GJ8WO	Length=480	tr|G3K483|G3K483_9DIPT Vitellogenin 1 OS=Anopheles culicifacies GN=Vg1 PE=4 SV=1Length=2052	Score = 147 bits (372), Expect = 6e-034
LP	mapped-read 32974	F1UMNMG03G64PF	Length=474	tr|G3K483|G3K483_9DIPT Vitellogenin 1 OS=Anopheles culicifacies GN=Vg1 PE=4 SV=1Length=2052	Score = 135 bits (340), Expect = 3e-030
LP	mapped-read 32974	F1UMNMG03GLSQ6	Length=481	tr|B0W351|B0W351_CULQU Vitellogenin-A1 OS=Culex quinquefasciatus GN=CpipJ_CPIJ001357 PE=4 SV=1Length=2098	Score = 53.5 bits (127), Expect(3) = 3e-019
LP	mapped-read 32974	F1UMNMG03G50YK	Length=493	tr|Q17083|Q17083_9HYME Vitellogenin (Precursor) OS=Athalia rosae GN=Vg PE=2 SV=2Length=1872	Score = 59.7 bits (143), Expect = 2e-007
LP	mapped-read 32974	F1UMNMG03F7687	Length=470	tr|G3K483|G3K483_9DIPT Vitellogenin 1 OS=Anopheles culicifacies GN=Vg1 PE=4 SV=1Length=2052	Score = 120 bits (301), Expect = 1e-025
LP	mapped-read 32974	F1UMNMG03FY8KV	Length=466	tr|O17428|O17428_9HYME Vitellogenin OS=Pimpla nipponica PE=2 SV=1Length=1807	Score = 119 bits (298), Expect = 2e-025
LP	mapped-read 32974	F1UMNMG03FRB69	Length=469	tr|G3K483|G3K483_9DIPT Vitellogenin 1 OS=Anopheles culicifacies GN=Vg1 PE=4 SV=1Length=2052	Score = 137 bits (345), Expect = 8e-031
LP	mapped-read 32974	F1UMNMG03GPMAP	Length=529	tr|O17428|O17428_9HYME Vitellogenin OS=Pimpla nipponica PE=2 SV=1Length=1807	Score = 88.6 bits (218), Expect = 5e-016
LP	mapped-read 32974	F1UMNMG03GMNBA	Length=466	tr|B0W351|B0W351_CULQU Vitellogenin-A1 OS=Culex quinquefasciatus GN=CpipJ_CPIJ001357 PE=4 SV=1Length=2098	Score = 66.6 bits (161), Expect = 2e-009
LP	mapped-read 32974	F1UMNMG03HACS4	Length=487	tr|E3X9U4|E3X9U4_ANODA Putative uncharacterized protein (Vitellogenin) OS=Anopheles darlingi GN=AND_17242 PE=4 SV=1Length=1981	Score = 108 bits (270), Expect = 4e-022
LP	mapped-read 32974	F1UMNMG03F5O41	Length=478	tr|Q19TW4|Q19TW4_ANOST Vitellogenin 1 OS=Anopheles stephensi GN=Vg1 PE=4 SV=1Length=2058	Score = 81.3 bits (199), Expect = 7e-014
LP	mapped-read 32974	F1UMNMG03GSJY5	Length=481	tr|E3X9U4|E3X9U4_ANODA Putative uncharacterized protein (Vitellogenin) OS=Anopheles darlingi GN=AND_17242 PE=4 SV=1Length=1981	Score = 125 bits (314), Expect = 3e-027
LP	mapped-read 32974	F1UMNMG03GKEGY	Length=476	tr|G3K483|G3K483_9DIPT Vitellogenin 1 OS=Anopheles culicifacies GN=Vg1 PE=4 SV=1Length=2052	Score = 142 bits (357), Expect = 3e-032
LP	mapped-read 32974	F1UMNMG03GIKX8	Length=491	tr|Q19TW4|Q19TW4_ANOST Vitellogenin 1 OS=Anopheles stephensi GN=Vg1 PE=4 SV=1Length=2058	Score = 106 bits (264), Expect = 2e-021
LP	mapped-read 32974	F1UMNMG03GOMH3	Length=477	tr|G3K483|G3K483_9DIPT Vitellogenin 1 OS=Anopheles culicifacies GN=Vg1 PE=4 SV=1Length=2052	Score = 146 bits (369), Expect = 1e-033
LP	mapped-read 32974	F1UMNMG03G1KBV	Length=518	tr|D7P6M1|D7P6M1_CULTA Vitellogenin 1b OS=Culex tarsalis GN=Vg1b PE=4 SV=1Length=2119	Score = 113 bits (283), Expect(2) = 3e-026
LP	mapped-read 32974	F1UMNMG03GUCAW	Length=392	tr|G3K483|G3K483_9DIPT Vitellogenin 1 OS=Anopheles culicifacies GN=Vg1 PE=4 SV=1Length=2052	Score = 103 bits (257), Expect = 1e-020
LP	mapped-read 32974	F1UMNMG03FYZM5	Length=525	tr|E3X9U4|E3X9U4_ANODA Putative uncharacterized protein (Vitellogenin) OS=Anopheles darlingi GN=AND_17242 PE=4 SV=1Length=1981	Score = 101 bits (251), Expect = 7e-020
LP	mapped-read 32974	F1UMNMG03FSA0K	Length=483	tr|Q19TW4|Q19TW4_ANOST Vitellogenin 1 OS=Anopheles stephensi GN=Vg1 PE=4 SV=1Length=2058	Score = 101 bits (252), Expect(2) = 4e-029
LP	mapped-read 32974	F1UMNMG03GDW13	Length=631	tr|G3K483|G3K483_9DIPT Vitellogenin 1 OS=Anopheles culicifacies GN=Vg1 PE=4 SV=1Length=2052	Score = 85.9 bits (211), Expect = 5e-015
LP	mapped-read 32974	F1UMNMG03GAKYJ	Length=482	tr|Q17083|Q17083_9HYME Vitellogenin (Precursor) OS=Athalia rosae GN=Vg PE=2 SV=2Length=1872	Score = 70.9 bits (172), Expect(2) = 5e-020
LP	mapped-read 32974	F1UMNMG03GUYRH	Length=497	tr|Q19TW4|Q19TW4_ANOST Vitellogenin 1 OS=Anopheles stephensi GN=Vg1 PE=4 SV=1Length=2058	Score = 61.6 bits (148), Expect = 6e-008
LP	mapped-read 32974	F1UMNMG03HBDSG	Length=468	tr|G3K483|G3K483_9DIPT Vitellogenin 1 OS=Anopheles culicifacies GN=Vg1 PE=4 SV=1Length=2052	Score = 78.2 bits (191), Expect(2) = 2e-023
LP	mapped-read 32974	F1UMNMG03G6YU3	Length=491	tr|E3X9U4|E3X9U4_ANODA Putative uncharacterized protein (Vitellogenin) OS=Anopheles darlingi GN=AND_17242 PE=4 SV=1Length=1981	Score = 129 bits (323), Expect = 3e-028
LP	mapped-read 32974	F1UMNMG03GOC58	Length=487	tr|E3X9U4|E3X9U4_ANODA Putative uncharacterized protein (Vitellogenin) OS=Anopheles darlingi GN=AND_17242 PE=4 SV=1Length=1981	Score = 108 bits (270), Expect = 4e-022
LP	mapped-read 32974	F1UMNMG03FXPT9	Length=512	tr|E3X9U4|E3X9U4_ANODA Putative uncharacterized protein OS=Anopheles darlingi GN=AND_17242 PE=4 SV=1Length=1981	Score = 79.0 bits (193), Expect = 4e-013
LP	mapped-read 32974	F1UMNMG03GFK93	Length=568	tr|Q49MF4|Q49MF4_CULQU Vitellogenin C2 (Fragment) OS=Culex quinquefasciatus GN=Vg-C2 PE=4 SV=1Length=2042	Score = 76.3 bits (186), Expect = 3e-012
LP	mapped-read 32974	F1UMNMG03F8Z09	Length=468	tr|B0W351|B0W351_CULQU Vitellogenin-A1 OS=Culex quinquefasciatus GN=CpipJ_CPIJ001357 PE=4 SV=1Length=2098	Score = 90.1 bits (222), Expect(2) = 9e-021
LP	mapped-read 32974	F1UMNMG03GRO92	Length=519	tr|E3X9U4|E3X9U4_ANODA Putative uncharacterized protein (Vitellogenin) OS=Anopheles darlingi GN=AND_17242 PE=4 SV=1Length=1981	Score = 96.7 bits (239), Expect = 2e-018
LP	mapped-read 32974	F1UMNMG03FZQD6	Length=515	tr|E3X9U4|E3X9U4_ANODA Putative uncharacterized protein (Vitellogenin) OS=Anopheles darlingi GN=AND_17242 PE=4 SV=1Length=1981	Score = 102 bits (254), Expect = 3e-020
LP	mapped-read 32974	F1UMNMG03GTZYB	Length=488	tr|Q19TW4|Q19TW4_ANOST Vitellogenin 1 OS=Anopheles stephensi GN=Vg1 PE=4 SV=1Length=2058	Score = 106 bits (264), Expect = 2e-021
LP	mapped-read 32974	F1UMNMG03GBCZ3	Length=487	tr|D7P6M2|D7P6M2_CULTA Vitellogenin 2a OS=Culex tarsalis GN=Vg2a PE=4 SV=1Length=2080	Score = 47.8 bits (112), Expect(2) = 3e-007
LP	mapped-read 32974	F1UMNMG03GGPGV	Length=492	tr|E3WUE5|E3WUE5_ANODA Putative uncharacterized protein (Vitellogenin) OS=Anopheles darlingi GN=AND_07045 PE=4 SV=1Length=1983	Score = 63.5 bits (153), Expect(2) = 8e-009
LP	mapped-read 32974	F1UMNMG03G73DS	Length=491	tr|E3X9U4|E3X9U4_ANODA Putative uncharacterized protein (Vitellogenin) OS=Anopheles darlingi GN=AND_17242 PE=4 SV=1Length=1981	Score = 97.4 bits (241), Expect = 1e-018
LP	mapped-read 32974	F1UMNMG03F9OVR	Length=479	tr|G3K483|G3K483_9DIPT Vitellogenin 1 OS=Anopheles culicifacies GN=Vg1 PE=4 SV=1Length=2052	Score = 86.3 bits (212), Expect(2) = 2e-030
LP	mapped-read 32974	F1UMNMG03GLYM2	Length=480	tr|Q19TW4|Q19TW4_ANOST Vitellogenin 1 OS=Anopheles stephensi GN=Vg1 PE=4 SV=1Length=2058	Score = 95.9 bits (237), Expect(2) = 3e-020
LP	mapped-read 32974	F1UMNMG03FSD92	Length=473	tr|Q49MF7|Q49MF7_9DIPT Vitellogenin C (Fragment) OS=Ochlerotatus atropalpus GN=Vg-C PE=4 SV=1Length=1825	Score = 112 bits (280), Expect = 3e-023
LP	mapped-read 32974	F1UMNMG03GK85V	Length=525	tr|Q17083|Q17083_9HYME Vitellogenin (Precursor) OS=Athalia rosae GN=Vg PE=2 SV=2Length=1872	Score = 60.8 bits (146), Expect(2) = 3e-009
LP	mapped-read 32974	F1UMNMG03HAGMU	Length=483	tr|E3X9U4|E3X9U4_ANODA Putative uncharacterized protein (Vitellogenin) OS=Anopheles darlingi GN=AND_17242 PE=4 SV=1Length=1981	Score = 127 bits (318), Expect = 1e-027
LP	mapped-read 32974	F1UMNMG03HKPOS	Length=489	tr|E3X9U4|E3X9U4_ANODA Putative uncharacterized protein (Vitellogenin) OS=Anopheles darlingi GN=AND_17242 PE=4 SV=1Length=1981	Score = 108 bits (270), Expect = 4e-022
LP	mapped-read 32974	F1UMNMG03G82MO	Length=477	tr|G3K483|G3K483_9DIPT Vitellogenin 1 OS=Anopheles culicifacies GN=Vg1 PE=4 SV=1Length=2052	Score = 144 bits (364), Expect = 5e-033
LP	mapped-read 32974	F1UMNMG03G49TY	Length=487	tr|E3X9U4|E3X9U4_ANODA Putative uncharacterized protein (Vitellogenin) OS=Anopheles darlingi GN=AND_17242 PE=4 SV=1Length=1981	Score = 128 bits (322), Expect = 4e-028
LP	mapped-read 32974	F1UMNMG03GCT4Y	Length=480	tr|G3K483|G3K483_9DIPT Vitellogenin 1 OS=Anopheles culicifacies GN=Vg1 PE=4 SV=1Length=2052	Score = 145 bits (366), Expect = 3e-033
LP	mapped-read 32974	F1UMNMG03GZQ7T	Length=505	tr|Q49MF4|Q49MF4_CULQU Vitellogenin C2 (Fragment) OS=Culex quinquefasciatus GN=Vg-C2 PE=4 SV=1Length=2042	Score = 147 bits (372), Expect(2) = 6e-038
LP	mapped-read 32974	F1UMNMG03FYGX8	Length=470	tr|G3K483|G3K483_9DIPT Vitellogenin 1 OS=Anopheles culicifacies GN=Vg1 PE=4 SV=1Length=2052	Score = 127 bits (319), Expect = 9e-028
LP	mapped-read 32974	F1UMNMG03FWHOA	Length=381	tr|G3K483|G3K483_9DIPT Vitellogenin 1 OS=Anopheles culicifacies GN=Vg1 PE=4 SV=1Length=2052	Score = 101 bits (251), Expect = 6e-020
LP	mapped-read 32974	F1UMNMG03GJMJR	Length=478	tr|G3K483|G3K483_9DIPT Vitellogenin 1 OS=Anopheles culicifacies GN=Vg1 PE=4 SV=1Length=2052	Score = 131 bits (330), Expect = 5e-029
LP	mapped-read 32974	F1UMNMG03F4X44	Length=486	tr|Q49MF4|Q49MF4_CULQU Vitellogenin C2 (Fragment) OS=Culex quinquefasciatus GN=Vg-C2 PE=4 SV=1Length=2042	Score = 110 bits (276), Expect = 8e-023
LP	mapped-read 32974	F1UMNMG03FZ9GH	Length=506	tr|Q5BT34|Q5BT34_SCHJA Putative uncharacterized protein OS=Schistosoma japonicum PE=4 SV=1Length=55	Score = 107 bits (266), Expect = 1e-021
LP	mapped-read 32974	F1UMNMG03G3E0M	Length=488	tr|E3X9U4|E3X9U4_ANODA Putative uncharacterized protein (Vitellogenin) OS=Anopheles darlingi GN=AND_17242 PE=4 SV=1Length=1981	Score = 117 bits (293), Expect = 9e-025
LP	mapped-read 32974	F1UMNMG03FWR07	Length=238	tr|E3X9U4|E3X9U4_ANODA Putative uncharacterized protein (Vitellogenin) OS=Anopheles darlingi GN=AND_17242 PE=4 SV=1Length=1981	Score = 60.8 bits (146), Expect = 1e-007
LP	mapped-read 32974	F1UMNMG03HLKYO	Length=474	tr|G3K483|G3K483_9DIPT Vitellogenin 1 OS=Anopheles culicifacies GN=Vg1 PE=4 SV=1Length=2052	Score = 132 bits (332), Expect = 3e-029
LP	mapped-read 32974	F1UMNMG03GZHVJ	Length=469	tr|G3K483|G3K483_9DIPT Vitellogenin 1 OS=Anopheles culicifacies GN=Vg1 PE=4 SV=1Length=2052	Score = 137 bits (345), Expect = 8e-031
LP	mapped-read 32974	F1UMNMG03G7057	Length=507	tr|Q5BT34|Q5BT34_SCHJA Putative uncharacterized protein OS=Schistosoma japonicum PE=4 SV=1Length=55	Score = 107 bits (266), Expect = 1e-021
LP	mapped-read 32974	F1UMNMG03GQQQG	Length=475	tr|G3K483|G3K483_9DIPT Vitellogenin 1 OS=Anopheles culicifacies GN=Vg1 PE=4 SV=1Length=2052	Score = 137 bits (344), Expect = 1e-030
LP	mapped-read 32974	F1UMNMG03F4DMU	Length=478	tr|G3K483|G3K483_9DIPT Vitellogenin 1 OS=Anopheles culicifacies GN=Vg1 PE=4 SV=1Length=2052	Score = 147 bits (372), Expect = 6e-034
LP	mapped-read 32974	F1UMNMG03GKTED	Length=504	tr|B4N5L0|B4N5L0_DROWI GK12697 (monooxygenase activity) OS=Drosophila willistoni GN=GK12697 PE=4 SV=1Length=182	Score = 76.6 bits (187), Expect = 2e-012
LP	mapped-read 32974	F1UMNMG03GR68R	Length=461	tr|G3K483|G3K483_9DIPT Vitellogenin 1 OS=Anopheles culicifacies GN=Vg1 PE=4 SV=1Length=2052	Score = 65.9 bits (159), Expect = 3e-009
LP	mapped-read 32974	F1UMNMG03G4KD5	Length=473	tr|G3K483|G3K483_9DIPT Vitellogenin 1 OS=Anopheles culicifacies GN=Vg1 PE=4 SV=1Length=2052	Score = 134 bits (338), Expect = 5e-030
LP	mapped-read 32974	F1UMNMG03GZW03	Length=485	tr|Q17083|Q17083_9HYME Vitellogenin (Precursor) OS=Athalia rosae GN=Vg PE=2 SV=2Length=1872	Score = 72.0 bits (175), Expect = 4e-011
LP	mapped-read 32974	F1UMNMG03G44DM	Length=509	tr|O17428|O17428_9HYME Vitellogenin OS=Pimpla nipponica PE=2 SV=1Length=1807	Score = 89.7 bits (221), Expect = 2e-016
LP	mapped-read 32974	F1UMNMG03F9W11	Length=507	tr|Q49MF3|Q49MF3_9DIPT Vitellogenin C OS=Toxorhynchites amboinensis GN=Vg-C PE=4 SV=1Length=2032	Score = 111 bits (278), Expect(2) = 1e-040
LP	mapped-read 32974	F1UMNMG03F63LZ	Length=472	tr|G3K483|G3K483_9DIPT Vitellogenin 1 OS=Anopheles culicifacies GN=Vg1 PE=4 SV=1Length=2052	Score = 139 bits (349), Expect = 3e-031
LP	mapped-read 32974	F1UMNMG03FVES5	Length=479	tr|E3X9U4|E3X9U4_ANODA Putative uncharacterized protein (Vitellogenin) OS=Anopheles darlingi GN=AND_17242 PE=4 SV=1Length=1981	Score = 75.5 bits (184), Expect = 4e-012
LP	mapped-read 32974	F1UMNMG03G88TF	Length=458	sp|Q16927|VIT1_AEDAE Vitellogenin-A1 OS=Aedes aegypti GN=VGA1 PE=1 SV=2Length=2169	Score = 57.8 bits (138), Expect = 8e-007
LP	mapped-read 32974	F1UMNMG03F5BNS	Length=494	tr|D7P6M1|D7P6M1_CULTA Vitellogenin 1b OS=Culex tarsalis GN=Vg1b PE=4 SV=1Length=2119	Score = 51.6 bits (122), Expect(2) = 3e-014
LP	mapped-read 32974	F1UMNMG03FWU68	Length=462	tr|B1B5Z4|B1B5Z4_9HEMI Vitellogenin (Precursor) OS=Lethocerus deyrollei GN=Vg PE=2 SV=1Length=1895	Score = 86.7 bits (213), Expect(2) = 7e-018
LP	mapped-read 32974	F1UMNMG03HJHG1	Length=491	tr|E3X9U4|E3X9U4_ANODA Putative uncharacterized protein (Vitellogenin) OS=Anopheles darlingi GN=AND_17242 PE=4 SV=1Length=1981	Score = 97.4 bits (241), Expect = 1e-018
LP	mapped-read 32974	F1UMNMG03GVH4R	Length=305	tr|D7P6M2|D7P6M2_CULTA Vitellogenin 2a OS=Culex tarsalis GN=Vg2a PE=4 SV=1Length=2080	Score = 61.2 bits (147), Expect = 8e-008
LP	mapped-read 32974	F1UMNMG03FVPZ9	Length=332	tr|Q19TW4|Q19TW4_ANOST Vitellogenin 1 OS=Anopheles stephensi GN=Vg1 PE=4 SV=1Length=2058	Score = 69.7 bits (169), Expect = 2e-010
LP	mapped-read 32974	F1UMNMG03GLXWF	Length=301	tr|D7P6M2|D7P6M2_CULTA Vitellogenin 2a OS=Culex tarsalis GN=Vg2a PE=4 SV=1Length=2080	Score = 64.3 bits (155), Expect = 9e-009
LP	mapped-read 32974	F1UMNMG03HDPDI	Length=478	tr|G3K483|G3K483_9DIPT Vitellogenin 1 OS=Anopheles culicifacies GN=Vg1 PE=4 SV=1Length=2052	Score = 147 bits (372), Expect = 6e-034
LP	mapped-read 32974	F1UMNMG03GVOOX	Length=462	tr|B1B5Z4|B1B5Z4_9HEMI Vitellogenin (Precursor) OS=Lethocerus deyrollei GN=Vg PE=2 SV=1Length=1895	Score = 86.7 bits (213), Expect(2) = 7e-018
LP	mapped-read 32974	F1UMNMG03GDWRB	Length=459	tr|G3K483|G3K483_9DIPT Vitellogenin 1 OS=Anopheles culicifacies GN=Vg1 PE=4 SV=1Length=2052	Score = 125 bits (315), Expect = 2e-027
LP	mapped-read 32974	F1UMNMG03G9W0M	Length=488	tr|Q19TW4|Q19TW4_ANOST Vitellogenin 1 OS=Anopheles stephensi GN=Vg1 PE=4 SV=1Length=2058	Score = 60.1 bits (144), Expect(2) = 9e-012
LP	mapped-read 32974	F1UMNMG03GAO5O	Length=479	tr|E3X9U4|E3X9U4_ANODA Putative uncharacterized protein (Vitellogenin) OS=Anopheles darlingi GN=AND_17242 PE=4 SV=1Length=1981	Score = 75.5 bits (184), Expect = 4e-012
LP	mapped-read 32974	F1UMNMG03HEHP2	Length=478	tr|Q49MF2|Q49MF2_ANOAL Vitellogenin C OS=Anopheles albimanus GN=Vg-C PE=4 SV=1Length=2029	Score = 89.4 bits (220), Expect = 3e-016
LP	mapped-read 32974	F1UMNMG03F0W3H	Length=475	tr|G3K483|G3K483_9DIPT Vitellogenin 1 OS=Anopheles culicifacies GN=Vg1 PE=4 SV=1Length=2052	Score = 127 bits (318), Expect = 1e-027
LP	mapped-read 32974	F1UMNMG03GCSAU	Length=294	tr|Q19TW4|Q19TW4_ANOST Vitellogenin 1 OS=Anopheles stephensi GN=Vg1 PE=4 SV=1Length=2058	Score = 62.0 bits (149), Expect = 4e-008
LP	mapped-read 32974	F1UMNMG03G6FLI	Length=330	tr|Q6UBM1|Q6UBM1_AEDAE Vitellogenin-C OS=Aedes aegypti GN=Vg-C PE=4 SV=1Length=2087	Score = 109 bits (273), Expect = 2e-022
LP	mapped-read 32974	F1UMNMG03F5VMH	Length=467	tr|Q49MF2|Q49MF2_ANOAL Vitellogenin C OS=Anopheles albimanus GN=Vg-C PE=4 SV=1Length=2029	Score = 82.8 bits (203), Expect(2) = 2e-022
LP	mapped-read 32974	F1UMNMG03HO0N3	Length=473	tr|G3K483|G3K483_9DIPT Vitellogenin 1 OS=Anopheles culicifacies GN=Vg1 PE=4 SV=1Length=2052	Score = 113 bits (282), Expect(2) = 5e-026
LP	mapped-read 32974	F1UMNMG03HMQHR	Length=481	tr|E3X9U4|E3X9U4_ANODA Putative uncharacterized protein (Vitellogenin) OS=Anopheles darlingi GN=AND_17242 PE=4 SV=1Length=1981	Score = 93.2 bits (230), Expect = 2e-017
LP	mapped-read 32974	F1UMNMG03GF1VN	Length=515	tr|E3X9U4|E3X9U4_ANODA Putative uncharacterized protein (Vitellogenin) OS=Anopheles darlingi GN=AND_17242 PE=4 SV=1Length=1981	Score = 72.0 bits (175), Expect = 4e-011
LP	mapped-read 32974	F1UMNMG03HJA1I	Length=352	tr|D7P6M2|D7P6M2_CULTA Vitellogenin 2a OS=Culex tarsalis GN=Vg2a PE=4 SV=1Length=2080	Score = 74.3 bits (181), Expect = 9e-012
LP	mapped-read 32974	F1UMNMG03G71N3	Length=376	tr|Q19TW4|Q19TW4_ANOST Vitellogenin 1 OS=Anopheles stephensi GN=Vg1 PE=4 SV=1Length=2058	Score = 62.4 bits (150), Expect = 3e-008
LP	mapped-read 32974	F1UMNMG03HKOQE	Length=338	tr|B1B5Z4|B1B5Z4_9HEMI Vitellogenin (Precursor) OS=Lethocerus deyrollei GN=Vg PE=2 SV=1Length=1895	Score = 73.2 bits (178), Expect = 2e-011
LP	mapped-read 32974	F1UMNMG03FZT3M	Length=473	tr|G3K483|G3K483_9DIPT Vitellogenin 1 OS=Anopheles culicifacies GN=Vg1 PE=4 SV=1Length=2052	Score = 147 bits (370), Expect = 1e-033
LP	mapped-read 32974	F1UMNMG03GOY17	Length=376	tr|Q49MF7|Q49MF7_9DIPT Vitellogenin C (Fragment) OS=Ochlerotatus atropalpus GN=Vg-C PE=4 SV=1Length=1825	Score = 70.9 bits (172), Expect = 9e-011
LP	mapped-read 32974	F1UMNMG03GK6CR	Length=452	tr|O17428|O17428_9HYME Vitellogenin OS=Pimpla nipponica PE=2 SV=1Length=1807	Score = 75.1 bits (183), Expect(2) = 6e-019
LP	mapped-read 32974	F1UMNMG03G719R	Length=517	tr|E3X9U4|E3X9U4_ANODA Putative uncharacterized protein (Vitellogenin) OS=Anopheles darlingi GN=AND_17242 PE=4 SV=1Length=1981	Score = 65.5 bits (158), Expect = 4e-009
LP	mapped-read 32974	F1UMNMG03HLBFE	Length=515	tr|E3X9U4|E3X9U4_ANODA Putative uncharacterized protein (Vitellogenin) OS=Anopheles darlingi GN=AND_17242 PE=4 SV=1Length=1981	Score = 96.3 bits (238), Expect = 2e-018
LP	mapped-read 32974	F1UMNMG03GXZUX	Length=515	tr|Q49MF2|Q49MF2_ANOAL Vitellogenin C OS=Anopheles albimanus GN=Vg-C PE=4 SV=1Length=2029	Score = 77.4 bits (189), Expect = 1e-012
LP	mapped-read 32974	F1UMNMG03F5SSI	Length=485	tr|Q19TW4|Q19TW4_ANOST Vitellogenin 1 OS=Anopheles stephensi GN=Vg1 PE=4 SV=1Length=2058	Score = 107 bits (268), Expect = 7e-022
LP	mapped-read 32974	F1UMNMG03F8OLG	Length=331	tr|G3K483|G3K483_9DIPT Vitellogenin 1 OS=Anopheles culicifacies GN=Vg1 PE=4 SV=1Length=2052	Score = 90.5 bits (223), Expect = 1e-016
LP	mapped-read 32974	F1UMNMG03HI8EU	Length=320	tr|O17428|O17428_9HYME Vitellogenin OS=Pimpla nipponica PE=2 SV=1Length=1807	Score = 77.0 bits (188), Expect = 1e-012
LP	mapped-read 32974	F1UMNMG03GSCO3	Length=354	tr|B1B5Z4|B1B5Z4_9HEMI Vitellogenin (Precursor) OS=Lethocerus deyrollei GN=Vg PE=2 SV=1Length=1895	Score = 70.1 bits (170), Expect = 2e-010
LP	mapped-read 32974	F1UMNMG03GVJ1D	Length=482	tr|E3X9U4|E3X9U4_ANODA Putative uncharacterized protein (Vitellogenin) OS=Anopheles darlingi GN=AND_17242 PE=4 SV=1Length=1981	Score = 89.0 bits (219), Expect = 3e-016
LP	mapped-read 32974	F1UMNMG03HM6U6	Length=340	tr|G3K483|G3K483_9DIPT Vitellogenin 1 OS=Anopheles culicifacies GN=Vg1 PE=4 SV=1Length=2052	Score = 98.6 bits (244), Expect = 4e-019
LP	mapped-read 32974	F1UMNMG03HKRI0	Length=326	tr|Q6UBM1|Q6UBM1_AEDAE Vitellogenin-C OS=Aedes aegypti GN=Vg-C PE=4 SV=1Length=2087	Score = 107 bits (268), Expect = 7e-022
LP	mapped-read 32974	F1UMNMG03F6GEX	Length=401	tr|Q19TW4|Q19TW4_ANOST Vitellogenin 1 OS=Anopheles stephensi GN=Vg1 PE=4 SV=1Length=2058	Score = 67.8 bits (164), Expect = 8e-010
LP	mapped-read 32974	F1UMNMG03GGIQF	Length=382	tr|Q17083|Q17083_9HYME Vitellogenin (Precursor) OS=Athalia rosae GN=Vg PE=2 SV=2Length=1872	Score = 89.0 bits (219), Expect = 3e-016
LP	mapped-read 7091	F1UMNMG03HD9CY	Length=540	tr|B0WDS0|B0WDS0_CULQU Oxysterol-binding protein (Lipid transport) OS=Culex quinquefasciatus GN=CpipJ_CPIJ005418 PE=3 SV=1Length=778	Score = 82.8 bits (203), Expect(2) = 2e-021	lipid transport	phospholipid binding
LP	mapped-read 7091	F1UMNMG03GXZCR	Length=518	tr|B0WDS0|B0WDS0_CULQU Oxysterol-binding protein (Lipid transport) OS=Culex quinquefasciatus GN=CpipJ_CPIJ005418 PE=3 SV=1Length=778	Score = 112 bits (279), Expect = 4e-023	lipid transport	phospholipid binding
ST	mapped-read 13377	F1UMNMG03G6CSY	Length=524	tr|Q16FQ3|Q16FQ3_AEDAE Putative uncharacterized protein (UBA domains are found in diverse proteins involved in the ubiquitin/proteasome pathway, DNA excision-repair, and cell signalling via protein kinases; This domain may be involved in binding ubiquitin-conjugating enzymes (UBCs). CUE domains also occur in two proteins of the IL-1 signal transduction pathway, tollip and TAB2.) OS=Aedes aegypti …	Score = 127 bits (320), Expect = 7e-028
ST	mapped-read 14207	F1UMNMG03FTY7P	Length=531	tr|Q7PYB0|Q7PYB0_ANOGA AGAP001827-PA (Belongs to the heat shock protein 70 family) OS=Anopheles gambiae GN=AgaP_AGAP001827 PE=3 SV=3Length=968	Score = 209 bits (532), Expect = 2e-052		ATP binding
ST	mapped-read 14207	F1UMNMG03F2HYF	Length=505	tr|B0WKR8|B0WKR8_CULQU Putative uncharacterized protein (Belongs to the heat shock protein 70 family) OS=Culex quinquefasciatus GN=CpipJ_CPIJ007196 PE=3 SV=1Length=931	Score = 56.6 bits (135), Expect(2) = 3e-007		ATP binding
ST	mapped-read 27951	F1UMNMG03FWTWU	Length=468	tr|E3WLN9|E3WLN9_ANODA Putative uncharacterized protein (Belongs to the DNA mismatch repair MutS family) OS=Anopheles darlingi GN=AND_01583 PE=3 SV=1Length=1180	Score = 233 bits (595), Expect = 8e-060	mismatch repair	ATP binding; mismatched DNA binding
ST	mapped-read 27951	F1UMNMG03GC335	Length=459	tr|Q16P35|Q16P35_AEDAE DNA mismatch repair protein muts OS=Aedes aegypti GN=AAEL011780 PE=3 SV=1Length=1130	Score = 97.4 bits (241), Expect(3) = 3e-021	mismatch repair	ATP binding; mismatched DNA binding
ST	mapped-read 27951	F1UMNMG03GZPYK	Length=519	tr|Q7QBF8|Q7QBF8_ANOGA AGAP003190-PA (Belongs to the DNA mismatch repair MutS family) OS=Anopheles gambiae GN=AgaP_AGAP003190 PE=3 SV=5Length=1290	Score = 181 bits (460), Expect = 4e-044	mismatch repair	ATP binding; mismatched DNA binding
ST	mapped-read 27951	F1UMNMG03HHJI2	Length=588	tr|Q7QBF8|Q7QBF8_ANOGA AGAP003190-PA (Belongs to the DNA mismatch repair MutS family) OS=Anopheles gambiae GN=AgaP_AGAP003190 PE=3 SV=5Length=1290	Score = 181 bits (460), Expect = 6e-044	mismatch repair	ATP binding; mismatched DNA binding
ST	mapped-read 27951	F1UMNMG03GAL5Z	Length=377	tr|E3WLN9|E3WLN9_ANODA Putative uncharacterized protein (Belongs to the DNA mismatch repair MutS family) OS=Anopheles darlingi GN=AND_01583 PE=3 SV=1Length=1180	Score = 194 bits (492), Expect = 7e-048	mismatch repair	ATP binding; mismatched DNA binding
ST	mapped-read 32976	F1UMNMG03F8E5T	Length=523	tr|A8DZ28|A8DZ28_DROME Dpr7, isoform D (sensory perception of chemical stimulus) OS=Drosophila melanogaster GN=dpr7 PE=4 SV=1Length=209	Score = 140 bits (353), Expect = 1e-031	sensory perception of chemical stimulus
ST	mapped-read 32976	F1UMNMG03GJHD9	Length=525	tr|Q16UP6|Q16UP6_AEDAE Putative uncharacterized protein (Fragment) (Ig-like; Ig-like domains are involved in a variety of functions, including cell-cell recognition, cell-surface receptors, muscle structure and the immune system; sensory perception of chemical stimulus A8DZ28) OS=Aedes aegypti GN=AAEL0	Score = 145 bits (366), Expect = 3e-033	sensory perception of chemical stimulus
ST	mapped-read 32976	F1UMNMG03FVEJ2	Length=527	tr|Q16UP6|Q16UP6_AEDAE Putative uncharacterized protein (Fragment) (Ig-likel Ig-like domains are involved in a variety of functions, including cell-cell recognition, cell-surface receptors, muscle structure and the immune system; sensory perception of chemical stimulus A8DZ28) OS=Aedes aegypti GN=AAEL0	Score = 145 bits (366), Expect = 3e-033	sensory perception of chemical stimulus
ST	mapped-read 6659	F1UMNMG03FS07A	Length=497	tr|H9K7Z1|H9K7Z1_APIME Uncharacterized protein (Multidrug resistance protein-like protein 49) OS=Apis mellifera GN=LOC551167 PE=4 SV=1Length=1322	Score = 129 bits (325), Expect(2) = 4e-039	ATP catabolic process	ATP binding; ATPase activity, coupled to transmembrane movement of substances	integral to membrane
ST	mapped-read 6659	F1UMNMG03GGSYI	Length=495	tr|H9K7Z1|H9K7Z1_APIME Uncharacterized protein (Multidrug resistance protein-like protein 49, Belongs to the ABC transporter superfamily) OS=Apis mellifera GN=LOC551167 PE=4 SV=1Length=1322	Score = 110 bits (275), Expect(2) = 3e-038	ATP catabolic process	ATP binding; ATPase activity, coupled to transmembrane movement of substances	integral to membrane
ST	mapped-read 7732	F1UMNMG03GVFVR	Length=443	tr|B0W6S5|B0W6S5_CULQU Mixed lineage kinase (MAPK cascade) OS=Culex quinquefasciatus GN=CpipJ_CPIJ002878 PE=3 SV=1Length=905	Score = 84.7 bits (208), Expect = 6e-015	MAPK cascade; activation of MAPKK activity	ATP binding; MAP kinase kinase kinase activity; protein tyrosine kinase activity
ST	mapped-read 7732	F1UMNMG03HANN2	Length=444	tr|B0W6S5|B0W6S5_CULQU Mixed lineage kinase (MAPK cascade) OS=Culex quinquefasciatus GN=CpipJ_CPIJ002878 PE=3 SV=1Length=905	Score = 84.7 bits (208), Expect = 6e-015	MAPK cascade; activation of MAPKK activity	ATP binding; MAP kinase kinase kinase activity; protein tyrosine kinase activity
ST	read-nt16S	F1UMNMG03HJLVZ	Length=493	sp|Q9PWF7.3|CATA_RANRU RecName: Full=Catalase	Score = 152 bits (384), Expect(2) = 4e-59	hydrogen peroxide catabolic process	catalase activity; heme binding	peroxisome
ST	read-nt16S	F1UMNMG03FW3OD	Length=531	sp|P90682.2|CATA_ASCSU RecName: Full=Catalase	Score = 109 bits (273), Expect = 9e-27	hydrogen peroxide catabolic process	catalase activity; heme binding	peroxisome
ST	read-nt16S	F1UMNMG03HCN7T	Length=522	sp|P17336.2|CATA_DROME RecName: Full=Catalase/gb|ABV60342.1| putative catalase [Lutzomyia longipalpis]	Score = 126 bits (317), Expect(2) = 4e-55/Score = 136 bits (342), Expect(2) = 1e-64	determination of adult lifespan; hydrogen peroxide catabolic process; response to hydrogen peroxide	catalase activity; heme binding	peroxisome
ST	read-nt16S	F1UMNMG03GTHMW	Length=527	sp|P17336.2|CATA_DROME RecName: Full=Catalase/gb|ABV60342.1| putative catalase [Lutzomyia longipalpis]	Score = 156 bits (395), Expect(2) = 5e-76/Score = 179 bits (453), Expect(2) = 5e-89	determination of adult lifespan; hydrogen peroxide catabolic process; response to hydrogen peroxide	catalase activity; heme binding	peroxisome
ME	mapped-read 10038	F1UMNMG03F3EU5	Length=490	tr|B4MUL6|B4MUL6_DROWI GK14781 (Transmembrane helix, cell adhesion) OS=Drosophila willistoni GN=GK14781 PE=4 SV=1Length=716	Score = 67.8 bits (164), Expect(3) = 1e-013	cell adhesion		integral to membrane
ME	mapped-read 14025	F1UMNMG03GMA0Q	Length=488	sp|Q9U1N0|HRP65_CHITE Hrp65 protein OS=Chironomus tentans GN=HRP65 PE=1 SV=1Length=535	Score = 244 bits (624), Expect = 4e-063	mRNA export from nucleus	RNA binding; nucleotide binding	cytoplasm; cytoskeleton; nucleus
ME	mapped-read 16604	F1UMNMG03FTX6G	Length=489	tr|B0XCB6|B0XCB6_CULQU 26S proteasome regulatory subunit S3 OS=Culex quinquefasciatus GN=CpipJ_CPIJ016828 PE=4 SV=1Length=391	Score = 245 bits (626), Expect = 2e-063		proteasome complex
ME	mapped-read 16604	F1UMNMG03FUKQ4	Length=424	tr|B0XCB6|B0XCB6_CULQU 26S proteasome regulatory subunit S3 OS=Culex quinquefasciatus GN=CpipJ_CPIJ016828 PE=4 SV=1Length=391	Score = 219 bits (557), Expect = 2e-055		proteasome complex
ME	mapped-read 16604	F1UMNMG03G05ZX	Length=423	tr|B0XCB6|B0XCB6_CULQU 26S proteasome regulatory subunit S3 OS=Culex quinquefasciatus GN=CpipJ_CPIJ016828 PE=4 SV=1Length=391	Score = 219 bits (557), Expect = 2e-055		proteasome complex
ME	mapped-read 20411	F1UMNMG03GWV99	Length=477	tr|B4M5P5|B4M5P5_DROVI GJ10538 (protein deacetylation) OS=Drosophila virilis GN=GJ10538 PE=4 SV=1Length=800	Score = 177 bits (450), Expect(2) = 1e-045	protein deacetylation	NAD+ binding; zinc ion binding
ME	mapped-read 20411	F1UMNMG03GOSOR	Length=476	tr|B4M5P5|B4M5P5_DROVI GJ10538 (protein deacetylation) OS=Drosophila virilis GN=GJ10538 PE=4 SV=1Length=800	Score = 209 bits (531), Expect = 2e-052	protein deacetylation	NAD+ binding; zinc ion binding
ME	mapped-read 20411	F1UMNMG03GJ3Q3	Length=481	tr|B4NF91|B4NF91_DROWI GK22570 (protein deacetylation) OS=Drosophila willistoni GN=GK22570 PE=4 SV=1Length=778	Score = 131 bits (329), Expect(3) = 1e-038	protein deacetylation	NAD+ binding; zinc ion binding
ME	mapped-read 20411	F1UMNMG03HK9D7	Length=475	tr|B4M5P5|B4M5P5_DROVI GJ10538 (protein deacetylation) OS=Drosophila virilis GN=GJ10538 PE=4 SV=1Length=800	Score = 209 bits (531), Expect = 2e-052	protein deacetylation	NAD+ binding; zinc ion binding
ME	mapped-read 11275	F1UMNMG03F6N9R	Length=457	tr|B4KMJ1|B4KMJ1_DROMO GI18341 (ATP binding, protein serine/threonine kinase activity) OS=Drosophila mojavensis GN=GI18341 PE=4 SV=1Length=1710	Score = 194 bits (494), Expect = 4e-048	protein amino acid phosphorylation	ATP binding; protein serine/threonine kinase activity
ME	mapped-read 20411	F1UMNMG03F4I0N	Length=477	tr|B4M5P5|B4M5P5_DROVI GJ10538 (protein deacetylation) OS=Drosophila virilis GN=GJ10538 PE=4 SV=1Length=800	Score = 206 bits (523), Expect = 2e-051	protein deacetylation	NAD+ binding; zinc ion binding
ME	mapped-read 20411	F1UMNMG03GRU68	Length=460	tr|Q95RG0|Q95RG0_DROME LD33358p (NAD-dependent protein deacetylase Sirt7) OS=Drosophila melanogaster GN=Sirt7 PE=2 SV=1Length=500	Score = 122 bits (306), Expect = 3e-026	protein deacetylation	NAD+ binding; zinc ion binding
ME	mapped-read 21446	F1UMNMG03GVG7B	Length=306	tr|B0WXM0|B0WXM0_CULQU Ubiquinol-cytochrome c reductase complex core protein OS=Culex quinquefasciatus GN=CpipJ_CPIJ011929 PE=3 SV=1Length=439	Score = 76.3 bits (186), Expect = 2e-012	proteolysis	metalloendopeptidase activity; zinc ion binding
ME	mapped-read 23283	F1UMNMG03HK7E9	Length=293	tr|Q179T1|Q179T1_AEDAE Heterogeneous nuclear ribonucleoprotein OS=Aedes aegypti GN=AAEL005515 PE=4 SV=1Length=280	Score = 85.1 bits (209), Expect = 5e-015		nucleic acid binding; nucleotide binding	ribonucleoprotein complex
ME	mapped-read 24106	F1UMNMG03G8DL6	Length=562	sp|Q16W24|PLK4_AEDAE Serine/threonine-protein kinase PLK4 (member of the polo family of serine/threonine protein kinases that play a central role in centriole duplication) OS=Aedes aegypti GN=SAK PE=3 SV=1Length=769	Score = 89.4 bits (220), Expect = 3e-016	kinase activity	ATP binding; protein serine/threonine kinase activity; protein tyrosine kinase activity	centriole
ME	mapped-read 24106	F1UMNMG03G7S9P	Length=562	sp|Q16W24|PLK4_AEDAE Serine/threonine-protein kinase PLK4 (member of the polo family of serine/threonine protein kinases that play a central role in centriole duplication) OS=Aedes aegypti GN=SAK PE=3 SV=1Length=769	Score = 86.3 bits (212), Expect = 3e-015	kinase activity	ATP binding; protein serine/threonine kinase activity; protein tyrosine kinase activity	centriole
ME	mapped-read 26149	F1UMNMG03HB7IO	Length=454	tr|B0WE09|B0WE09_CULQU Putative uncharacterized protein (folic acid-containing compound biosynthetic process) OS=Culex quinquefasciatus GN=CpipJ_CPIJ005163 PE=4 SV=1Length=467	Score = 124 bits (312), Expect = 6e-027	folic acid and derivative biosynthetic process;	5-formyltetrahydrofolate cyclo-ligase activity; ATP binding;
ME	mapped-read 27434	F1UMNMG03GFWT5	Length=429	tr|E3WKN3|E3WKN3_ANODA Putative uncharacterized protein (Pentatricopeptide repeat domain 3; Most of PPR proteins have roles in mitochondria or plastid. Some of these proteins have been shown to play a role in post-transcriptional processes within organelles and they are thought to be sequence-specific RNA-binding proteins	Score = 135 bits (339), Expect = 4e-030
ME	mapped-read 28655	F1UMNMG03HAQOQ	Length=497	tr|Q17AZ1|Q17AZ1_AEDAE Putative uncharacterized protein (Contains 1 matrin-type zinc finger, nucleic acid binding, zinc ion binding) OS=Aedes aegypti GN=AAEL005145 PE=4 SV=1Length=363	Score = 86.3 bits (212), Expect = 2e-015		nucleic acid binding; zinc ion binding	nucleus
ME	mapped-read 29644	F1UMNMG03G9H8E	Length=408	tr|B7QMT2|B7QMT2_IXOSC Ribosomal protein L39, putative OS=Ixodes scapularis GN=IscW_ISCW015391 PE=4 SV=1Length=76	Score = 92.4 bits (228), Expect = 3e-017	translation	structural constituent of ribosome	ribosome
ME	mapped-read 34788	F1UMNMG03GW23D	Length=453	tr|Q17NZ4|Q17NZ4_AEDAE Neural stem cell-derived dendrite regulator OS=Aedes aegypti GN=AAEL000558 PE=4 SV=1Length=680	Score = 205 bits (522), Expect = 2e-051	lipid metabolic process	triglyceride lipase activity
ME	mapped-read 35495	F1UMNMG03G49DI	Length=425	tr|Q2LZR5|Q2LZR5_DROPS GA11315 (oogenesis, protein acetyltransferase complex) OS=Drosophila pseudoobscura pseudoobscura GN=GA11315 PE=4 SV=2Length=201	Score = 100 bits (248), Expect = 1e-019	metabolic process; oogenesis;	peptide alpha-N-acetyltransferase activity;
ME	mapped-read 5826	F1UMNMG03FN7KI	Length=497	tr|Q17H36|Q17H36_AEDAE Oligosaccharyl transferase OS=Aedes aegypti GN=AAEL002804 PE=4 SV=1Length=776	Score = 320 bits (820), Expect = 7e-086	cellular amino acid metabolic process; protein glycosylation	asparaginase activity; oligosaccharyl transferase activity	membrane
ME	mapped-read 5826	F1UMNMG03GOYGS	Length=375	tr|E3WK82|E3WK82_ANODA Putative uncharacterized protein (Belongs to the asparaginase 1 family, cellular amino acid metabolic process) OS=Anopheles darlingi GN=AND_00850 PE=3 SV=1Length=1283	Score = 107 bits (266), Expect = 1e-021	cellular amino acid metabolic process; protein glycosylation	asparaginase activity; oligosaccharyl transferase activity	membrane
ME	mapped-read 6465	F1UMNMG03HOU6C	Length=473	tr|Q17KT8|Q17KT8_AEDAE Putative uncharacterized protein (transferase activity, transferring glycosyl groups) OS=Aedes aegypti GN=AAEL001590 PE=4 SV=1Length=418	Score = 64.3 bits (155), Expect(2) = 7e-009		transferase activity, transferring glycosyl groups
ME	mapped-read 6488	F1UMNMG03GTLIV	Length=493	tr|Q7QEH7|Q7QEH7_ANOGA AGAP000646-PA (Contains 1 basic helix-loop-helix (bHLH) domain) OS=Anopheles gambiae GN=AgaP_AGAP000646 PE=4 SV=4Length=837	Score = 74.7 bits (182), Expect = 7e-012
ME	mapped-read 7001	F1UMNMG03GLPV8	Length=506	tr|B0WPC2|B0WPC2_CULQU Putative uncharacterized protein (PLipase_B-like; Phospholipase B) OS=Culex quinquefasciatus GN=CpipJ_CPIJ008975 PE=4 SV=1Length=681	Score = 191 bits (486), Expect = 4e-047
ME	mapped-read 8642	F1UMNMG03HKQD7	Length=514	tr|Q16YI9|Q16YI9_AEDAE UCR-motif DNA binding protein, putative OS=Aedes aegypti GN=AAEL008536 PE=4 SV=1Length=543	Score = 53.1 bits (126), Expect(2) = 7e-013	regulation of transcription, DNA-dependent	nucleic acid binding; zinc ion binding	nucleus
ME	mapped-read 8642	F1UMNMG03GLTGQ	Length=527	tr|Q16L28|Q16L28_AEDAE Putative uncharacterized protein (nucleic acid binding, zinc ion binding; regulation of transcription, DNA-dependent) OS=Aedes aegypti GN=AAEL012787 PE=4 SV=1Length=460	Score = 105 bits (261), Expect(2) = 5e-022	regulation of transcription, DNA-dependent	nucleic acid binding; zinc ion binding	intracellular
ME	mapped-read 8642	F1UMNMG03HCELP	Length=516	tr|G3QMQ8|G3QMQ8_GORGO Uncharacterized protein (Fragment) (regulation of transcription, DNA-dependent) OS=Gorilla gorilla gorilla GN=ZNF737 PE=4 SV=1Length=514	Score = 108 bits (270), Expect = 4e-022	regulation of transcription, DNA-dependent	nucleic acid binding; zinc ion binding	intracellular
ME	mapped-read 8660	F1UMNMG03GYRCE	Length=512	tr|F5HML2|F5HML2_ANOGA AGAP013288-PA (RNA polymerase II-associated protein 1 [RPAP1]) OS=Anopheles gambiae GN=AgaP_AGAP013288 PE=4 SV=1Length=1275	Score = 164 bits (416), Expect = 5e-039
ME	mapped-read 9798	F1UMNMG03GMF9I	Length=503	tr|B0WCC9|B0WCC9_CULQU Belongs to the short-chain dehydrogenases/reductases (SDR) family; 3-oxoacyl-[acyl-carrier-protein] reductase OS=Culex quinquefasciatus GN=CpipJ_CPIJ004599 PE=3 SV=1Length=247	Score = 124 bits (310), Expect(2) = 4e-039	oxidation-reduction process	nucleotide binding; oxidoreductase activity
ME	mapped-read 9798	F1UMNMG03HIMZ9	Length=493	tr|D2WKD9|D2WKD9_AEDAE Belongs to the short-chain dehydrogenases/reductases (SDR) family; NADP+-dependent farnesol dehydrogenase 1; OS=Aedes aegypti GN=FOHSDR-1 PE=2 SV=1Length=245	Score = 149 bits (375), Expect(2) = 8e-042	oxidation-reduction process	farnesol dehydrogenase activity; nucleotide binding
ME	mapped-read 9798	F1UMNMG03HIT0W	Length=448	tr|Q5TRM2|Q5TRM2_ANOGA AGAP005501-PA (Belongs to the short-chain dehydrogenases/reductases (SDR) family, oxidation-reduction process) OS=Anopheles gambiae GN=AGAP005501 PE=3 SV=3Length=247	Score = 145 bits (367), Expect = 2e-033	oxidation-reduction process	nucleotide binding; oxidoreductase activity
ME	mapped-read 9798	F1UMNMG03HGR01	Length=476	tr|E3X3B8|E3X3B8_ANODA Putative uncharacterized protein (Belongs to the short-chain dehydrogenases/reductases (SDR) family; oxidation-reduction process) OS=Anopheles darlingi GN=AND_12648 PE=3 SV=1Length=246	Score = 68.9 bits (167), Expect = 4e-010	oxidation-reduction process	nucleotide binding; oxidoreductase activity
ME	mapped-read 9840	F1UMNMG03GJO1P	Length=416	tr|Q0QHK4|Q0QHK4_GLOMM Pyrroline-5-carboxylate reductase OS=Glossina morsitans morsitans PE=2 SV=1Length=288	Score = 61.6 bits (148), Expect(2) = 3e-019	Amino-acid biosynthesis; proline biosynthetic process	nucleotide binding; pyrroline-5-carboxylate reductase activity
ME	read-nt16S	F1UMNMG03HGXAW	Length=603	sp|P00399.1|COX1_DROME RecName: Full=Cytochrome c oxidase subunit 1/cytochrome oxidase subunit 1 [Protophormia atriceps]	Score = 110 bits (275), Expect = 7e-27/Score = 111 bits (277), Expect = 2e-28	aerobic respiration; electron transport chain; oxidative phosphorylation; sleep	cytochrome-c oxidase activity; electron carrier activity; heme binding	integral to membrane; mitochondrial inner membrane; respiratory chain
ME	read-nt16S	F1UMNMG03GA9J7	Length=565	sp|P00401.2|COX1_YEAST RecName: Full=Cytochrome c oxidase subunit 1/cytochrome oxidase subunit I [Charissa mucidaria]	Score = 97.1 bits (240), Expect(2) = 2e-38/Score = 122 bits (305), Expect(2) = 1e-53	aerobic respiration; mitochondrial electron transport, cytochrome c to oxygen	cytochrome-c oxidase activity; electron carrier activity; heme binding	integral to membrane; mitochondrial respiratory chain complex IV
ME	read-nt16S	F1UMNMG03G4TNR	Length=569	sp|P00400.1|COX1_DROYA RecName: Full=Cytochrome c oxidase subunit 1/gb|ACL31032.1| cytochrome oxidase subunit 1 [Lutzomyia sauroida]	Score = 188 bits (478), Expect = 2e-55/Score = 195 bits (495), Expect = 3e-59	aerobic respiration; electron transport chain; oxidative phosphorylation	cytochrome-c oxidase activity; electron carrier activity; heme binding	integral to membrane; mitochondrial inner membrane; respiratory chain
ME	read-nt16S	F1UMNMG03G3U87	Length=489	sp|P50668.2|COX1_CHOBI RecName: Full=Cytochrome c oxidase subunit 1/gb|ADD74006.1| cytochrome oxidase subunit I [Brumptomyia galindoi]	Score = 94.0 bits (232), Expect(3) = 5e-26/Score = 95.5 bits (236), Expect(3) = 3e-27	aerobic respiration; electron transport chain; oxidative phosphorylation	cytochrome-c oxidase activity; electron carrier activity; heme binding	integral to membrane; mitochondrial inner membrane; respiratory chain
ME	read-nt16S	F1UMNMG03F29BZ	Length=847	sp|P00400.1|COX1_DROYA RecName: Full=Cytochrome c oxidase subunit 1/gb|ACL31032.1| cytochrome oxidase subunit 1 [Lutzomyia sauroida]	Score = 96.3 bits (238), Expect(2) = 5e-22/Score = 100 bits (248), Expect(2) = 3e-22	aerobic respiration; electron transport chain; oxidative phosphorylation	cytochrome-c oxidase activity; electron carrier activity; heme binding	integral to membrane; mitochondrial inner membrane; respiratory chain
ME	read-nt16S	F1UMNMG03HN3DM	Length=490	sp|P00399.1|COX1_DROME RecName: Full=Cytochrome c oxidase subunit 1/gb|ACN63201.1| cytochrome oxidase subunit 1 [Chrysomya greenbergi]	Score = 85.1 bits (209), Expect(2) = 6e-21/Score = 86.3 bits (212), Expect(2) = 9e-20	aerobic respiration; electron transport chain; oxidative phosphorylation; sleep	cytochrome-c oxidase activity; electron carrier activity; heme binding	integral to membrane; mitochondrial inner membrane; respiratory chain
CY	mapped-read 17460	F1UMNMG03GVMFW	Length=458	tr|Q17K96|Q17K96_AEDAE Cyclin OS=Aedes aegypti GN=AAEL001751 PE=3 SV=1Length=259	Score = 182 bits (461), Expect = 3e-044
CY	mapped-read 18881	F1UMNMG03F6O0H	Length=486	tr|D3TNK8|D3TNK8_GLOMM Mitotic checkpoint protein MAD1 (Mad1 is a non-essential protein in yeast which has a function in the spindle assembly checkpoint (SAC). This checkpoint monitors chromosome attachment to spindle microtubules and prevents cells from starting anaphase until the spindle is built up) OS=Glossina morsitans morsitans PE=2 SV=1Length=747	Score = 48.5 bits (114), Expect(2) = 4e-010
CY	mapped-read 18881	F1UMNMG03GNE0H	Length=492	tr|D3TNK8|D3TNK8_GLOMM Mitotic checkpoint protein MAD1 (Mad1 is a non-essential protein in yeast which has a function in the spindle assembly checkpoint (SAC). This checkpoint monitors chromosome attachment to spindle microtubules and prevents cells from starting anaphase until the spindle is built up) OS=Glossina morsitans morsitans PE=2 SV=1Length=747	Score = 59.3 bits (142), Expect = 3e-007
CY	mapped-read 18881	F1UMNMG03HLO8Y	Length=486	tr|D3TNK8|D3TNK8_GLOMM Mitotic checkpoint protein MAD1 (Mad1 is a non-essential protein in yeast which has a function in the spindle assembly checkpoint (SAC). This checkpoint monitors chromosome attachment to spindle microtubules and prevents cells from starting anaphase until the spindle is built up) OS=Glossina morsitans morsitans PE=2 SV=1Length=747	Score = 48.5 bits (114), Expect(2) = 4e-010
CY	mapped-read 18881	F1UMNMG03GX33L	Length=491	tr|D3TNK8|D3TNK8_GLOMM Mitotic checkpoint protein MAD1 (Mad1 is a non-essential protein in yeast which has a function in the spindle assembly checkpoint (SAC). This checkpoint monitors chromosome attachment to spindle microtubules and prevents cells from starting anaphase until the spindle is built up) OS=Glossina morsitans morsitans PE=2 SV=1Length=747	Score = 48.5 bits (114), Expect(2) = 4e-010
CY	mapped-read 33875	F1UMNMG03GQ5VC	Length=529	tr|Q17BQ6|Q17BQ6_AEDAE Cyclin g OS=Aedes aegypti GN=AAEL004865 PE=3 SV=1Length=476	Score = 110 bits (276), Expect = 9e-023
CY	mapped-read 33875	F1UMNMG03HF9J8	Length=479	tr|Q17BQ6|Q17BQ6_AEDAE Cyclin g OS=Aedes aegypti GN=AAEL004865 PE=3 SV=1Length=476	Score = 156 bits (395), Expect = 1e-036
CY	mapped-read 33875	F1UMNMG03G192X	Length=483	tr|Q17BQ6|Q17BQ6_AEDAE Cyclin g OS=Aedes aegypti GN=AAEL004865 PE=3 SV=1Length=476	Score = 103 bits (256), Expect(2) = 5e-033
CY	mapped-read 33875	F1UMNMG03FWXJN	Length=488	tr|Q17BQ6|Q17BQ6_AEDAE Cyclin g OS=Aedes aegypti GN=AAEL004865 PE=3 SV=1Length=476	Score = 139 bits (350), Expect = 2e-031
CY	mapped-read 33875	F1UMNMG03FRCJB	Length=480	tr|Q17BQ6|Q17BQ6_AEDAE Cyclin g OS=Aedes aegypti GN=AAEL004865 PE=3 SV=1Length=476	Score = 103 bits (256), Expect(2) = 3e-032
CY	mapped-read 33875	F1UMNMG03GE3HO	Length=491	tr|Q17BQ6|Q17BQ6_AEDAE Cyclin g OS=Aedes aegypti GN=AAEL004865 PE=3 SV=1Length=476	Score = 138 bits (348), Expect = 4e-031
CY	mapped-read 33875	F1UMNMG03GMB8B	Length=488	tr|Q17BQ6|Q17BQ6_AEDAE Cyclin g OS=Aedes aegypti GN=AAEL004865 PE=3 SV=1Length=476	Score = 135 bits (340), Expect = 3e-030
CY	mapped-read 33875	F1UMNMG03GC09P	Length=489	tr|Q17BQ6|Q17BQ6_AEDAE Cyclin g OS=Aedes aegypti GN=AAEL004865 PE=3 SV=1Length=476	Score = 140 bits (352), Expect = 1e-031
CY	mapped-read 33875	F1UMNMG03GALLY	Length=480	tr|Q17BQ6|Q17BQ6_AEDAE Cyclin g OS=Aedes aegypti GN=AAEL004865 PE=3 SV=1Length=476	Score = 157 bits (398), Expect = 6e-037
CY	mapped-read 33875	F1UMNMG03F0J32	Length=483	tr|Q17BQ6|Q17BQ6_AEDAE Cyclin g OS=Aedes aegypti GN=AAEL004865 PE=3 SV=1Length=476	Score = 156 bits (395), Expect = 1e-036
CY	mapped-read 33875	F1UMNMG03HKL9N	Length=483	tr|Q17BQ6|Q17BQ6_AEDAE Cyclin g OS=Aedes aegypti GN=AAEL004865 PE=3 SV=1Length=476	Score = 124 bits (311), Expect = 7e-027
CY	mapped-read 33875	F1UMNMG03F2YB3	Length=456	tr|Q17BQ6|Q17BQ6_AEDAE Cyclin g OS=Aedes aegypti GN=AAEL004865 PE=3 SV=1Length=476	Score = 104 bits (260), Expect(2) = 1e-031
CY	mapped-read 8765	F1UMNMG03GCNSZ	Length=500	tr|B4K7P8|B4K7P8_DROMO GI10524 (Wnt receptor signaling pathway, molecular signals initiated by binding of a Wnt protein to a frizzled family receptor on the surface of the target cell and ending with a change in cell state) OS=Drosophila mojavensis GN=GI10524 PE=4 SV=1Length=2520	Score = 67.0 bits (162), Expect = 1e-009	Wnt receptor signaling pathway	binding
CY	mapped-read 8765	F1UMNMG03F3U7A	Length=498	tr|B4K7P8|B4K7P8_DROMO GI10524 (Wnt receptor signaling pathway, molecular signals initiated by binding of a Wnt protein to a frizzled family receptor on the surface of the target cell and ending with a change in cell state) OS=Drosophila mojavensis GN=GI1	Score = 68.9 bits (167), Expect = 4e-010	Wnt receptor signaling pathway	binding
DE	mapped-read 17858	F1UMNMG03GOMJ0	Length=509	tr|Q9Y0E4|Q9Y0E4_DROME Klarsicht protein (cellular membrane organization, compound eye photoreceptor development, lipid particle transport along microtubule, lumen formation, open tracheal system) OS=Drosophila melanogaster GN=klar PE=2 SV=1Length=2262	Score = 65.5 bits (158), Expect = 4e-009	cellular membrane organization; compound eye photoreceptor development; lipid particle transport along microtubule; lipid transport; lumen formation, open tracheal system; nuclear migration		integral to membrane; lipid particle; nuclear envelope; perinuclear region of cytoplasm
DE	mapped-read 19739	F1UMNMG03F6W9V	Length=307	tr|Q17KU1|Q17KU1_AEDAE Myocyte-specific enhancer factor 2d OS=Aedes aegypti GN=AAEL001567 PE=3 SV=1Length=495	Score = 79.7 bits (195), Expect(2) = 1e-013	mesoderm development; locomotor rhythm; anterior midgut development; regulation of transcription, DNA-dependent; heart development; regulation of striated muscle tissue development; muscle fiber development; skeletal muscle tissue development; ovarian follicle cell development; myoblast fusion; transcription from RNA polymerase II promoter;	DNA binding	nucleus
DE	mapped-read 31221	F1UMNMG03G7AQJ	Length=511	tr|Q9GQR5|Q9GQR5_DROME RH02809p (germ cell migration, intracellular signal transduction, nervous system development) OS=Drosophila melanogaster GN=stai PE=2 SV=1Length=257	Score = 129 bits (323), Expect(2) = 4e-043	germ cell migration; intracellular signal transduction; nervous system development		microtubule associated complex
DE	mapped-read 32	F1UMNMG03GPAMH	Length=486	tr|Q5S3S9|Q5S3S9_RAT Promyelocytic leukemia zinc finger protein OS=Rattus norvegicus GN=Zbtb16 PE=2 SV=1Length=673	Score = 93.2 bits (230), Expect = 2e-017	anterior/posterior pattern specification; central nervous system development; embryonic hindlimb morphogenesis; embryonic pattern specification; male germ-line stem cell division; negative regulation of cell proliferation; negative regulation of transcrip	DNA binding; zinc ion binding	PML body; nuclear speck; transcriptional repressor complex
DE	mapped-read 8216	F1UMNMG03G0FB6	Length=468	tr|B4NCY3|B4NCY3_DROWI GK24998 (DNA binding, histone-lysine N-methyltransferase activity, zinc ion binding) OS=Drosophila willistoni GN=GK24998 PE=3 SV=1Length=1904	Score = 99.4 bits (246), Expect(2) = 4e-027	wing disc development; ecdysone receptor-mediated signaling pathway;	histone-lysine N-methyltransferase activity;	polytene chromosome interband; euchromatin; nucleus;
OT	mapped-read 10107	F1UMNMG03HEV65	Length=538	tr|Q17FJ9|Q17FJ9_AEDAE Putative uncharacterized protein (putative salivary mucin OS=Aedes aegypti GN=AAEL003368 PE=4 SV=1Length=541	Score = 55.8 bits (133), Expect(2) = 3e-013
OT	mapped-read 13642	F1UMNMG03G34TN	Length=420	tr|Q8MNR4|Q8MNR4_DROME Putative uncharacterized protein (Gag-pol polyprotein; transposable_element_gene; DNA integration, RNA-dependent DNA replication, proteolysis) OS=Drosophila melanogaster GN=gag-pol PE=4 SV=1Length=1830	Score = 70.5 bits (171), Expect(2) = 7e-022	DNA integration; RNA-dependent DNA replication; proteolysis	RNA binding; RNA-directed DNA polymerase activity; aspartic-type endopeptidase activity; zinc ion binding
OT	mapped-read 1948	F1UMNMG03HAAHA	Length=523	tr|D6X3E7|D6X3E7_TRICA Putative uncharacterized protein (Contains 1 reverse transcriptase domain; DNA integration; RNA-dependent DNA replication) OS=Tribolium castaneum GN=TcasGA2_TC012952 PE=4 SV=1Length=622	Score = 97.8 bits (242), Expect = 8e-019	DNA integration; RNA-dependent DNA replication	RNA binding; RNA-directed DNA polymerase activity
OT	mapped-read 21398	F1UMNMG03GZ0A6	Length=410	tr|D2A2Q6|D2A2Q6_TRICA Putative uncharacterized protein GLEAN_08496 (DNA integration, transposon polyprotein) OS=Tribolium castaneum GN=GLEAN_08496 PE=4 SV=1Length=879	Score = 56.6 bits (135), Expect(2) = 8e-015	DNA integration	nucleic acid binding; zinc ion binding
OT	mapped-read 21983	F1UMNMG03HCIGV	Length=526	tr|G7K0E5|G7K0E5_MEDTR Putative uncharacterized protein (RRNA intron-encoded homing endonuclease) OS=Medicago truncatula GN=MTR_5g051150 PE=4 SV=1Length=2133	Score = 84.0 bits (206), Expect = 1e-014
OT	mapped-read 21983	F1UMNMG03FZTCW	Length=369	tr|B0XBR7|B0XBR7_CULQU Putative uncharacterized protein (WD repeat) OS=Culex quinquefasciatus GN=CpipJ_CPIJ016933 PE=4 SV=1Length=399	Score = 80.5 bits (197), Expect = 1e-013
OT	mapped-read 21983	F1UMNMG03GUO8P	Length=372	tr|B0XBR7|B0XBR7_CULQU Putative uncharacterized protein (WD repeat) OS=Culex quinquefasciatus GN=CpipJ_CPIJ016933 PE=4 SV=1Length=399	Score = 90.1 bits (222), Expect = 2e-016
OT	mapped-read 5162	F1UMNMG03GNMGF	Length=437	tr|Q9XZ51|Q9XZ51_LUTLO Putative yellow related-protein (43 kDa salivary yellow-related protein SP04) OS=Lutzomyia longipalpis GN=YELLOW PE=2 SV=1Length=412	Score = 71.2 bits (173), Expect = 7e-011
OT	read-nt16S	F1UMNMG03FWOQA	Length=504	sp|Q8T8R1.1|Y3800_DROME RecName: Full=CCHC-type zinc finger protein CG3800 (G protein coupled receptors (GPCRs) comprise a large protein family of transmembrane receptors that sense molecules outside the cell and activate inside signal transduction pathways and, ultimately, cellular responses. G protein-coupled receptors are found only in eukaryotes, including yeast, choanoflagellates,[2] and ani…	Score = 217 bits (552), Expect = 1e-70/Score = 332 bits (850), Expect = 2e-114	G-protein coupled receptor protein signaling pathway (Blast2GO)	nucleic acid binding; zinc ion binding; G-protein coupled receptor activity

## Sheet: UniprotKB+GO+BLASTN
Mapped-read /read-nt16S	Unique read name	Read length	Blastx hit (DB:UniprotKB)	Score and E-value	Biological process	Molecular function	Cellular component	Blastn result (DB:est-others)	Score and E-value	Blastn hit (DB:nt16S) (only for selected read-nt16S)	Score and E-value
mapped-read 10038	F1UMNMG03F3EU5	Length=490	tr|B4MUL6|B4MUL6_DROWI GK14781 (Transmembrane helix, cell adhesion) OS=Drosophila willistoni GN=GK14781 PE=4 SV=1Length=716	Score = 67.8 bits (164), Expect(3) = 1e-013	cell adhesion		integral to membrane	No Hit
mapped-read 10107	F1UMNMG03HEV65	Length=538	tr|Q17FJ9|Q17FJ9_AEDAE Putative uncharacterized protein (putative salivary mucin OS=Aedes aegypti GN=AAEL003368 PE=4 SV=1Length=541	Score = 55.8 bits (133), Expect(2) = 3e-013				No Hit
mapped-read 10948	F1UMNMG03GOE0K	Length=492	tr|B4M0B5|B4M0B5_DROVI GJ24066 (Transmembrane helix; family of proteins probably involved in transport through the plasma membrane) OS=Drosophila virilis GN=GJ24066 PE=4 SV=1Length=791	Score = 241 bits (615), Expect = 4e-062			integral to membrane	emb|AM098927.1| AM098927 Lutzomyia longipalpis Jacobina whole fly Lutzomyia longipalpis cDNA clone NSFM-81f04, mRNA sequence.Length=1465	Score = 843 bits (456), Expect = 0.0
mapped-read 10948	F1UMNMG03GASWZ	Length=515	tr|H9JEC9|H9JEC9_BOMMO (Transmembrane helix; family of proteins probably involved in transport through the plasma membrane) Uncharacterized protein OS=Bombyx mori PE=4 SV=1Length=668	Score = 88.2 bits (217), Expect(2) = 2e-034				emb|AM096313.1| AM096313 Lutzomyia longipalpis Jacobina whole fly Lutzomyia longipalpis cDNA clone NSFM-82d04, mRNA sequence.Length=1191	Score = 784 bits (424), Expect = 0.0
mapped-read 10948	F1UMNMG03HMP5T	Length=507	tr|B4M0B5|B4M0B5_DROVI GJ24066 (Transmembrane helix; family of proteins probably involved in transport through the plasma membrane) OS=Drosophila virilis GN=GJ24066 PE=4 SV=1Length=791	Score = 149 bits (375), Expect = 3e-034			integral to membrane	emb|AM098927.1| AM098927 Lutzomyia longipalpis Jacobina whole fly Lutzomyia longipalpis cDNA clone NSFM-81f04, mRNA sequence.Length=1465	Score = 787 bits (426), Expect = 0.0
mapped-read 10948	F1UMNMG03GIMGL	Length=514	tr|Q17IP0|Q17IP0_AEDAE Ctl2 (Fragment) (Transmembrane helix; family of proteins probably involved in transport through the plasma membrane) OS=Aedes aegypti GN=AAEL002280 PE=4 SV=1Length=700	Score = 163 bits (412), Expect = 1e-038			integral to membrane	emb|AM096313.1| AM096313 Lutzomyia longipalpis Jacobina whole fly Lutzomyia longipalpis cDNA clone NSFM-82d04, mRNA sequence.Length=1191	Score = 782 bits (423), Expect = 0.0
mapped-read 10948	F1UMNMG03F4YIH	Length=507	tr|Q17IP0|Q17IP0_AEDAE Ctl2 (Fragment) (Transmembrane helix; family of proteins probably involved in transport through the plasma membrane) OS=Aedes aegypti GN=AAEL002280 PE=4 SV=1Length=700	Score = 227 bits (578), Expect = 8e-058			integral to membrane	emb|AM096313.1| AM096313 Lutzomyia longipalpis Jacobina whole fly Lutzomyia longipalpis cDNA clone NSFM-82d04, mRNA sequence.Length=1191	Score = 787 bits (426), Expect = 0.0
mapped-read 10948	F1UMNMG03F3OMA	Length=495	tr|B4M0B5|B4M0B5_DROVI GJ24066 (Transmembrane helix; family of proteins probably involved in transport through the plasma membrane) OS=Drosophila virilis GN=GJ24066 PE=4 SV=1Length=791	Score = 175 bits (443), Expect(3) = 3e-049			integral to membrane	gb|EX211716.1| ALYTINFA18G11 Lutzomyia longipalpis Infected Lutzomyia longipalpis cDNA 5', mRNA sequence.Length=725	Score = 826 bits (447), Expect = 0.0
mapped-read 10948	F1UMNMG03HAA6Y	Length=488	tr|Q17IP0|Q17IP0_AEDAE Ctl2 (Fragment) (Transmembrane helix; family of proteins probably involved in transport through the plasma membrane) OS=Aedes aegypti GN=AAEL002280 PE=4 SV=1Length=700	Score = 98.2 bits (243), Expect(2) = 1e-025			integral to membrane	emb|AM096313.1| AM096313 Lutzomyia longipalpis Jacobina whole fly Lutzomyia longipalpis cDNA clone NSFM-82d04, mRNA sequence.Length=1191	Score = 562 bits (304), Expect = 7e-157
mapped-read 10948	F1UMNMG03FUU3J	Length=483	tr|Q17IP0|Q17IP0_AEDAE Ctl2 (Fragment) (Transmembrane helix; family of proteins probably involved in transport through the plasma membrane) OS=Aedes aegypti GN=AAEL002280 PE=4 SV=1Length=700	Score = 145 bits (365), Expect = 4e-033			integral to membrane	emb|AM096313.1| AM096313 Lutzomyia longipalpis Jacobina whole fly Lutzomyia longipalpis cDNA clone NSFM-82d04, mRNA sequence.Length=1191	Score = 592 bits (320), Expect = 9e-166
mapped-read 10948	F1UMNMG03HDJE5	Length=483	tr|Q17IP0|Q17IP0_AEDAE Ctl2 (Fragment) (Transmembrane helix; family of proteins probably involved in transport through the plasma membrane) OS=Aedes aegypti GN=AAEL002280 PE=4 SV=1Length=700	Score = 121 bits (303), Expect(2) = 3e-029			integral to membrane	emb|AM096313.1| AM096313 Lutzomyia longipalpis Jacobina whole fly Lutzomyia longipalpis cDNA clone NSFM-82d04, mRNA sequence.Length=1191	Score = 592 bits (320), Expect = 9e-166
mapped-read 11275	F1UMNMG03F6N9R	Length=457	tr|B4KMJ1|B4KMJ1_DROMO GI18341 (ATP binding, protein serine/threonine kinase activity) OS=Drosophila mojavensis GN=GI18341 PE=4 SV=1Length=1710	Score = 194 bits (494), Expect = 4e-048	protein amino acid phosphorylation	ATP binding; protein serine/threonine kinase activity		No Hit
mapped-read 11598	F1UMNMG03GDF5E	Length=480	tr|Q173I7|Q173I7_AEDAE Dynein heavy chain OS=Aedes aegypti GN=AAEL007132 PE=4 SV=1Length=4662	Score = 300 bits (769), Expect = 6e-080	ATP catabolic process; microtubule-based movement	ATP binding; ATPase activity; microtubule motor activity	dynein complex	No Hit
mapped-read 11599	F1UMNMG03FQKNS	Length=437	tr|B0WM18|B0WM18_CULQU Dynein heavy chain OS=Culex quinquefasciatus GN=CpipJ_CPIJ007950 PE=4 SV=1Length=4655	Score = 96.3 bits (238), Expect(2) = 3e-032	ATP catabolic process; microtubule-based movement	ATP binding; ATPase activity; microtubule motor activity	dynein complex	No Hit
mapped-read 13377	F1UMNMG03G6CSY	Length=524	tr|Q16FQ3|Q16FQ3_AEDAE Putative uncharacterized protein (UBA domains are found in diverse proteins involved in the ubiquitin/proteasome pathway, DNA excision-repair, and cell signalling via protein kinases) OS=Aedes aegypti GN=AAEL014679 PE=4 SV=1Length=719	Score = 127 bits (320), Expect = 7e-028				emb|FP595913.1| FP595913 Hirudo medicinalis normalized library Hirudo medicinalis cDNA, mRNA sequence.Length=540	Score = 294 bits (159), Expect = 3e-076
mapped-read 13642	F1UMNMG03G34TN	Length=420	tr|Q8MNR4|Q8MNR4_DROME Putative uncharacterized protein (Gag-pol polyprotein; transposable_element_gene; DNA integration, RNA-dependent DNA replication, proteolysis) OS=Drosophila melanogaster GN=gag-pol PE=4 SV=1Length=1830	Score = 70.5 bits (171), Expect(2) = 7e-022	DNA integration; RNA-dependent DNA replication; proteolysis	RNA binding; RNA-directed DNA polymerase activity; aspartic-type endopeptidase activity; zinc ion binding		No Hit
mapped-read 14025	F1UMNMG03GMA0Q	Length=488	sp|Q9U1N0|HRP65_CHITE Hrp65 protein OS=Chironomus tentans GN=HRP65 PE=1 SV=1Length=535	Score = 244 bits (624), Expect = 4e-063	mRNA export from nucleus	RNA binding; nucleotide binding	cytoplasm; cytoskeleton; nucleus	No Hit
mapped-read 14207	F1UMNMG03FTY7P	Length=531	tr|Q7PYB0|Q7PYB0_ANOGA AGAP001827-PA (Belongs to the heat shock protein 70 family) OS=Anopheles gambiae GN=AgaP_AGAP001827 PE=3 SV=3Length=968	Score = 209 bits (532), Expect = 2e-052		ATP binding		emb|AM095113.1| AM095113 Lutzomyia longipalpis Jacobina whole fly Lutzomyia longipalpis cDNA clone SFM-01e11, mRNA sequence.Length=1107	Score = 453 bits (245), Expect = 5e-124
mapped-read 14207	F1UMNMG03F2HYF	Length=505	tr|B0WKR8|B0WKR8_CULQU Putative uncharacterized protein (Belongs to the heat shock protein 70 family) OS=Culex quinquefasciatus GN=CpipJ_CPIJ007196 PE=3 SV=1Length=931	Score = 56.6 bits (135), Expect(2) = 3e-007		ATP binding		emb|AM095113.1| AM095113 Lutzomyia longipalpis Jacobina whole fly Lutzomyia longipalpis cDNA clone SFM-01e11, mRNA sequence.Length=1107	Score = 728 bits (394), Expect = 0.0
mapped-read 15118	F1UMNMG03FR3WA	Length=540	tr|E9HM72|E9HM72_DAPPU CTR1, high-affinity copper uptake protein 1, copper transporter 1, solute carrier family 31 member 1 OS=Daphnia pulex GN=CTR1 PE=4 SV=1Length=171	Score = 66.2 bits (160), Expect = 3e-009		copper ion transmembrane transporter activity	integral to membrane	emb|AM093891.1| AM093891 Lutzomyia longipalpis Jacobina whole fly Lutzomyia longipalpis cDNA clone NSFM-40b02, mRNA sequence.Length=1353	Score = 913 bits (494), Expect = 0.0
mapped-read 15118	F1UMNMG03FWVGU	Length=523	tr|E9HM72|E9HM72_DAPPU CTR1, high-affinity copper uptake protein 1, copper transporter 1, solute carrier family 31 member 1 OS=Daphnia pulex GN=CTR1 PE=4 SV=1Length=171	Score = 80.1 bits (196), Expect = 2e-013		copper ion transmembrane transporter activity	integral to membrane	emb|AM093891.1| AM093891 Lutzomyia longipalpis Jacobina whole fly Lutzomyia longipalpis cDNA clone NSFM-40b02, mRNA sequence.Length=1353	Score = 813 bits (440), Expect = 0.0
mapped-read 15118	F1UMNMG03GWJFE	Length=483	tr|E3WUT6|E3WUT6_ANODA Putative uncharacterized protein (high-affinity copper uptake protein 1, copper transporter 1, solute carrier family 31 member 1) OS=Anopheles darlingi GN=AND_07278 PE=4 SV=1Length=153	Score = 101 bits (251), Expect = 7e-020		copper ion transmembrane transporter activity	integral to membrane	emb|AM093890.1| AM093890 Lutzomyia longipalpis Jacobina whole fly Lutzomyia longipalpis cDNA clone NSFM-89a05, mRNA sequence.Length=1250	Score = 525 bits (284), Expect = 9e-146
mapped-read 15118	F1UMNMG03HA9VU	Length=499	tr|E3WUT6|E3WUT6_ANODA Putative uncharacterized protein (high-affinity copper uptake protein 1, copper transporter 1, solute carrier family 31 member 1) OS=Anopheles darlingi GN=AND_07278 PE=4 SV=1Length=153	Score = 87.4 bits (215), Expect = 1e-015		copper ion transmembrane transporter activity	integral to membrane	emb|AM093891.1| AM093891 Lutzomyia longipalpis Jacobina whole fly Lutzomyia longipalpis cDNA clone NSFM-40b02, mRNA sequence.Length=1353	Score = 845 bits (457), Expect = 0.0
mapped-read 15118	F1UMNMG03GOBBP	Length=531	tr|E9HM72|E9HM72_DAPPU CTR1, high-affinity copper uptake protein 1, copper transporter 1, solute carrier family 31 member 1) OS=Daphnia pulex GN=CTR1 PE=4 SV=1Length=171	Score = 72.8 bits (177), Expect = 3e-011		copper ion transmembrane transporter activity	integral to membrane	emb|AM093891.1| AM093891 Lutzomyia longipalpis Jacobina whole fly Lutzomyia longipalpis cDNA clone NSFM-40b02, mRNA sequence.Length=1353	Score = 845 bits (457), Expect = 0.0
mapped-read 15118	F1UMNMG03F98S4	Length=421	tr|E9HM72|E9HM72_DAPPU CTR1, high-affinity copper uptake protein 1, copper transporter 1, solute carrier family 31 member 1 OS=Daphnia pulex GN=CTR1 PE=4 SV=1Length=171	Score = 58.5 bits (140), Expect = 5e-007		copper ion transmembrane transporter activity	integral to membrane	emb|AM093890.1| AM093890 Lutzomyia longipalpis Jacobina whole fly Lutzomyia longipalpis cDNA clone NSFM-89a05, mRNA sequence.Length=1250	Score = 431 bits (233), Expect = 2e-117
mapped-read 15118	F1UMNMG03G9W7R	Length=497	tr|E9HM72|E9HM72_DAPPU CTR1, high-affinity copper uptake protein 1, copper transporter 1, solute carrier family 31 member 1 OS=Daphnia pulex GN=CTR1 PE=4 SV=1Length=171	Score = 67.8 bits (164), Expect(2) = 2e-013		copper ion transmembrane transporter activity	integral to membrane	emb|AM093891.1| AM093891 Lutzomyia longipalpis Jacobina whole fly Lutzomyia longipalpis cDNA clone NSFM-40b02, mRNA sequence.Length=1353	Score = 828 bits (448), Expect = 0.0
mapped-read 15118	F1UMNMG03HLVWY	Length=490	tr|E3WUT6|E3WUT6_ANODA Putative uncharacterized protein (high-affinity copper uptake protein 1, copper transporter 1, solute carrier family 31 member 1 OS=Anopheles darlingi GN=AND_07278 PE=4 SV=1Length=153	Score = 91.7 bits (226), Expect = 5e-017		copper ion transmembrane transporter activity	integral to membrane	emb|AM093891.1| AM093891 Lutzomyia longipalpis Jacobina whole fly Lutzomyia longipalpis cDNA clone NSFM-40b02, mRNA sequence.Length=1353	Score = 837 bits (453), Expect = 0.0
mapped-read 15120	F1UMNMG03FZTI4	Length=487	tr|E9HM72|E9HM72_DAPPU CTR1, high-affinity copper uptake protein 1, copper transporter 1, solute carrier family 31 member 1 OS=Daphnia pulex GN=CTR1 PE=4 SV=1Length=171	Score = 48.5 bits (114), Expect(2) = 8e-011		copper ion transmembrane transporter activity	integral to membrane	emb|AM093890.1| AM093890 Lutzomyia longipalpis Jacobina whole fly Lutzomyia longipalpis cDNA clone NSFM-89a05, mRNA sequence.Length=1250	Score = 822 bits (445), Expect = 0.0
mapped-read 15120	F1UMNMG03HMFAD	Length=496	tr|F6T5I8|F6T5I8_CIOIN Uncharacterized protein (high-affinity copper uptake protein 1) OS=Ciona intestinalis GN=Cin.50881 PE=4 SV=1Length=234	Score = 77.4 bits (189), Expect = 1e-012		copper ion transmembrane transporter activity	integral to membrane	emb|AM093890.1| AM093890 Lutzomyia longipalpis Jacobina whole fly Lutzomyia longipalpis cDNA clone NSFM-89a05, mRNA sequence.Length=1250	Score = 737 bits (399), Expect = 0.0
mapped-read 15120	F1UMNMG03FYJI0	Length=498	tr|E3WUT6|E3WUT6_ANODA Putative uncharacterized protein (high-affinity copper uptake protein 1) OS=Anopheles darlingi GN=AND_07278 PE=4 SV=1Length=153	Score = 102 bits (255), Expect = 2e-020		copper ion transmembrane transporter activity	integral to membrane	emb|AM093890.1| AM093890 Lutzomyia longipalpis Jacobina whole fly Lutzomyia longipalpis cDNA clone NSFM-89a05, mRNA sequence.Length=1250	Score = 765 bits (414), Expect = 0.0
mapped-read 15120	F1UMNMG03HFYPS	Length=488	tr|E3WUT6|E3WUT6_ANODA Putative uncharacterized protein (high-affinity copper uptake protein 1) OS=Anopheles darlingi GN=AND_07278 PE=4 SV=1Length=153	Score = 95.1 bits (235), Expect = 5e-018		copper ion transmembrane transporter activity	integral to membrane	emb|AM093890.1| AM093890 Lutzomyia longipalpis Jacobina whole fly Lutzomyia longipalpis cDNA clone NSFM-89a05, mRNA sequence.Length=1250	Score = 804 bits (435), Expect = 0.0
mapped-read 15120	F1UMNMG03F8R8J	Length=486	tr|E3WUT6|E3WUT6_ANODA Putative uncharacterized protein (high-affinity copper uptake protein 1) OS=Anopheles darlingi GN=AND_07278 PE=4 SV=1Length=153	Score = 101 bits (251), Expect = 6e-020		copper ion transmembrane transporter activity	integral to membrane	emb|AM093889.1| AM093889 Lutzomyia longipalpis Jacobina whole fly Lutzomyia longipalpis cDNA clone NSFM-40b02, mRNA sequence.Length=1371	Score = 793 bits (429), Expect = 0.0
mapped-read 15120	F1UMNMG03GPJSN	Length=484	tr|E3WUT6|E3WUT6_ANODA Putative uncharacterized protein (high-affinity copper uptake protein 1) OS=Anopheles darlingi GN=AND_07278 PE=4 SV=1Length=153	Score = 102 bits (255), Expect = 2e-020		copper ion transmembrane transporter activity	integral to membrane	emb|AM093890.1| AM093890 Lutzomyia longipalpis Jacobina whole fly Lutzomyia longipalpis cDNA clone NSFM-89a05, mRNA sequence.Length=1250	Score = 808 bits (437), Expect = 0.0
mapped-read 15120	F1UMNMG03FT1XL	Length=483	tr|E3WUT6|E3WUT6_ANODA Putative uncharacterized protein (high-affinity copper uptake protein 1) OS=Anopheles darlingi GN=AND_07278 PE=4 SV=1Length=153	Score = 102 bits (255), Expect = 2e-020		copper ion transmembrane transporter activity	integral to membrane	emb|AM093890.1| AM093890 Lutzomyia longipalpis Jacobina whole fly Lutzomyia longipalpis cDNA clone NSFM-89a05, mRNA sequence.Length=1250	Score = 808 bits (437), Expect = 0.0
mapped-read 15120	F1UMNMG03GZB2H	Length=485	tr|E3WUT6|E3WUT6_ANODA Putative uncharacterized protein (high-affinity copper uptake protein 1) OS=Anopheles darlingi GN=AND_07278 PE=4 SV=1Length=153	Score = 83.6 bits (205), Expect = 1e-014		copper ion transmembrane transporter activity	integral to membrane	emb|AM093890.1| AM093890 Lutzomyia longipalpis Jacobina whole fly Lutzomyia longipalpis cDNA clone NSFM-89a05, mRNA sequence.Length=1250	Score = 704 bits (381), Expect = 0.0
mapped-read 15120	F1UMNMG03HN2RH	Length=466	tr|E3WUT6|E3WUT6_ANODA Putative uncharacterized protein (high-affinity copper uptake protein 1) OS=Anopheles darlingi GN=AND_07278 PE=4 SV=1Length=153	Score = 97.8 bits (242), Expect = 7e-019		copper ion transmembrane transporter activity	integral to membrane	emb|AM093890.1| AM093890 Lutzomyia longipalpis Jacobina whole fly Lutzomyia longipalpis cDNA clone NSFM-89a05, mRNA sequence.Length=1250	Score = 780 bits (422), Expect = 0.0
mapped-read 15120	F1UMNMG03G1ZO0	Length=373	tr|E3WUT6|E3WUT6_ANODA Putative uncharacterized protein (high-affinity copper uptake protein 1) OS=Anopheles darlingi GN=AND_07278 PE=4 SV=1Length=153	Score = 90.1 bits (222), Expect = 2e-016		copper ion transmembrane transporter activity	integral to membrane	emb|AM093890.1| AM093890 Lutzomyia longipalpis Jacobina whole fly Lutzomyia longipalpis cDNA clone NSFM-89a05, mRNA sequence.Length=1250	Score = 527 bits (285), Expect = 2e-146
mapped-read 15120	F1UMNMG03HCN8T	Length=484	tr|E3WUT6|E3WUT6_ANODA Putative uncharacterized protein (high-affinity copper uptake protein 1) OS=Anopheles darlingi GN=AND_07278 PE=4 SV=1Length=153	Score = 102 bits (255), Expect = 2e-020		copper ion transmembrane transporter activity	integral to membrane	emb|AM093890.1| AM093890 Lutzomyia longipalpis Jacobina whole fly Lutzomyia longipalpis cDNA clone NSFM-89a05, mRNA sequence.Length=1250	Score = 813 bits (440), Expect = 0.0
mapped-read 15120	F1UMNMG03HOFE7	Length=479	tr|B7P4Y7|B7P4Y7_IXOSC Copper transporter, putative OS=Ixodes scapularis GN=IscW_ISCW000386 PE=4 SV=1Length=175	Score = 53.1 bits (126), Expect(3) = 3e-010		copper ion transmembrane transporter activity	integral to membrane	emb|AM093889.1| AM093889 Lutzomyia longipalpis Jacobina whole fly Lutzomyia longipalpis cDNA clone NSFM-40b02, mRNA sequence.Length=1371	Score = 745 bits (403), Expect = 0.0
mapped-read 15120	F1UMNMG03G0PM1	Length=390	tr|E3WUT6|E3WUT6_ANODA Putative uncharacterized protein (high-affinity copper uptake protein 1) OS=Anopheles darlingi GN=AND_07278 PE=4 SV=1Length=153	Score = 101 bits (252), Expect = 5e-020		copper ion transmembrane transporter activity	integral to membrane	emb|AM093890.1| AM093890 Lutzomyia longipalpis Jacobina whole fly Lutzomyia longipalpis cDNA clone NSFM-89a05, mRNA sequence.Length=1250	Score = 573 bits (310), Expect = 2e-160
mapped-read 15120	F1UMNMG03GKRKQ	Length=486	tr|E9HM72|E9HM72_DAPPU CTR1, high-affinity copper uptake protein 1, copper transporter 1, solute carrier family 31 member 1 OS=Daphnia pulex GN=CTR1 PE=4 SV=1Length=171	Score = 48.5 bits (114), Expect(2) = 6e-011		copper ion transmembrane transporter activity	integral to membrane	emb|AM093890.1| AM093890 Lutzomyia longipalpis Jacobina whole fly Lutzomyia longipalpis cDNA clone NSFM-89a05, mRNA sequence.Length=1250	Score = 798 bits (432), Expect = 0.0
mapped-read 15120	F1UMNMG03F76UF	Length=483	tr|E3WUT6|E3WUT6_ANODA Putative uncharacterized protein (high-affinity copper uptake protein 1) OS=Anopheles darlingi GN=AND_07278 PE=4 SV=1Length=153	Score = 104 bits (259), Expect = 8e-021		copper ion transmembrane transporter activity	integral to membrane	emb|AM093890.1| AM093890 Lutzomyia longipalpis Jacobina whole fly Lutzomyia longipalpis cDNA clone NSFM-89a05, mRNA sequence.Length=1250	Score = 830 bits (449), Expect = 0.0
mapped-read 15120	F1UMNMG03G6VJ1	Length=475	tr|E3WUT6|E3WUT6_ANODA Putative uncharacterized protein (high-affinity copper uptake protein 1) OS=Anopheles darlingi GN=AND_07278 PE=4 SV=1Length=153	Score = 101 bits (251), Expect = 7e-020		copper ion transmembrane transporter activity	integral to membrane	emb|AM093889.1| AM093889 Lutzomyia longipalpis Jacobina whole fly Lutzomyia longipalpis cDNA clone NSFM-40b02, mRNA sequence.Length=1371	Score = 782 bits (423), Expect = 0.0
mapped-read 15120	F1UMNMG03GPSN0	Length=487	tr|E3WUT6|E3WUT6_ANODA Putative uncharacterized protein (high-affinity copper uptake protein 1) OS=Anopheles darlingi GN=AND_07278 PE=4 SV=1Length=153	Score = 102 bits (255), Expect = 2e-020		copper ion transmembrane transporter activity	integral to membrane	emb|AM093890.1| AM093890 Lutzomyia longipalpis Jacobina whole fly Lutzomyia longipalpis cDNA clone NSFM-89a05, mRNA sequence.Length=1250	Score = 809 bits (438), Expect = 0.0
mapped-read 15120	F1UMNMG03F6UOH	Length=482	tr|E9HM72|E9HM72_DAPPU CTR1, high-affinity copper uptake protein 1, copper transporter 1, solute carrier family 31 member 1 OS=Daphnia pulex GN=CTR1 PE=4 SV=1Length=171	Score = 59.3 bits (142), Expect(2) = 3e-008		copper ion transmembrane transporter activity	integral to membrane	emb|AM093890.1| AM093890 Lutzomyia longipalpis Jacobina whole fly Lutzomyia longipalpis cDNA clone NSFM-89a05, mRNA sequence.Length=1250	Score = 730 bits (395), Expect = 0.0
mapped-read 15120	F1UMNMG03HMVP6	Length=484	tr|E3WUT6|E3WUT6_ANODA Putative uncharacterized protein (high-affinity copper uptake protein 1) OS=Anopheles darlingi GN=AND_07278 PE=4 SV=1Length=153	Score = 102 bits (255), Expect = 2e-020		copper ion transmembrane transporter activity	integral to membrane	emb|AM093890.1| AM093890 Lutzomyia longipalpis Jacobina whole fly Lutzomyia longipalpis cDNA clone NSFM-89a05, mRNA sequence.Length=1250	Score = 841 bits (455), Expect = 0.0
mapped-read 15120	F1UMNMG03G7J20	Length=486	tr|E3WUT6|E3WUT6_ANODA Putative uncharacterized protein (high-affinity copper uptake protein 1) OS=Anopheles darlingi GN=AND_07278 PE=4 SV=1Length=153	Score = 102 bits (255), Expect = 2e-020		copper ion transmembrane transporter activity	integral to membrane	emb|AM093890.1| AM093890 Lutzomyia longipalpis Jacobina whole fly Lutzomyia longipalpis cDNA clone NSFM-89a05, mRNA sequence.Length=1250	Score = 848 bits (459), Expect = 0.0
mapped-read 15120	F1UMNMG03HBXLM	Length=483	tr|C4WTD7|C4WTD7_ACYPI ACYPI006625 protein (high-affinity copper uptake protein 1) OS=Acyrthosiphon pisum GN=ACYPI006625 PE=2 SV=1Length=187	Score = 63.5 bits (153), Expect(2) = 3e-013		copper ion transmembrane transporter activity	integral to membrane	emb|AM093890.1| AM093890 Lutzomyia longipalpis Jacobina whole fly Lutzomyia longipalpis cDNA clone NSFM-89a05, mRNA sequence.Length=1250	Score = 784 bits (424), Expect = 0.0
mapped-read 15120	F1UMNMG03F3T5B	Length=483	tr|E3WUT6|E3WUT6_ANODA Putative uncharacterized protein (high-affinity copper uptake protein 1) OS=Anopheles darlingi GN=AND_07278 PE=4 SV=1Length=153	Score = 102 bits (255), Expect = 2e-020		copper ion transmembrane transporter activity	integral to membrane	emb|AM093889.1| AM093889 Lutzomyia longipalpis Jacobina whole fly Lutzomyia longipalpis cDNA clone NSFM-40b02, mRNA sequence.Length=1371	Score = 800 bits (433), Expect = 0.0
mapped-read 15120	F1UMNMG03F53QT	Length=489	tr|E3WUT6|E3WUT6_ANODA Putative uncharacterized protein (high-affinity copper uptake protein 1) OS=Anopheles darlingi GN=AND_07278 PE=4 SV=1Length=153	Score = 101 bits (251), Expect = 7e-020		copper ion transmembrane transporter activity	integral to membrane	emb|AM093890.1| AM093890 Lutzomyia longipalpis Jacobina whole fly Lutzomyia longipalpis cDNA clone NSFM-89a05, mRNA sequence.Length=1250	Score = 817 bits (442), Expect = 0.0
mapped-read 15120	F1UMNMG03F0U5H	Length=495	tr|E3WUT6|E3WUT6_ANODA Putative uncharacterized protein (high-affinity copper uptake protein 1) OS=Anopheles darlingi GN=AND_07278 PE=4 SV=1Length=153	Score = 53.9 bits (128), Expect(2) = 2e-013		copper ion transmembrane transporter activity	integral to membrane	emb|AM093891.1| AM093891 Lutzomyia longipalpis Jacobina whole fly Lutzomyia longipalpis cDNA clone NSFM-40b02, mRNA sequence.Length=1353	Score = 824 bits (446), Expect = 0.0
mapped-read 15120	F1UMNMG03F5HWG	Length=376	tr|E3WUT6|E3WUT6_ANODA Putative uncharacterized protein (high-affinity copper uptake protein 1) OS=Anopheles darlingi GN=AND_07278 PE=4 SV=1Length=153	Score = 97.8 bits (242), Expect = 7e-019		copper ion transmembrane transporter activity	integral to membrane	emb|AM093890.1| AM093890 Lutzomyia longipalpis Jacobina whole fly Lutzomyia longipalpis cDNA clone NSFM-89a05, mRNA sequence.Length=1250	Score = 545 bits (295), Expect = 5e-152
mapped-read 15120	F1UMNMG03HML0D	Length=487	tr|E9HM72|E9HM72_DAPPU CTR1, high-affinity copper uptake protein 1, copper transporter 1, solute carrier family 31 member 1 OS=Daphnia pulex GN=CTR1 PE=4 SV=1Length=171	Score = 79.3 bits (194), Expect(2) = 3e-014		copper ion transmembrane transporter activity	integral to membrane	emb|AM093890.1| AM093890 Lutzomyia longipalpis Jacobina whole fly Lutzomyia longipalpis cDNA clone NSFM-89a05, mRNA sequence.Length=1250	Score = 817 bits (442), Expect = 0.0
mapped-read 15120	F1UMNMG03G14BR	Length=490	tr|E3WUT6|E3WUT6_ANODA Putative uncharacterized protein (high-affinity copper uptake protein 1) OS=Anopheles darlingi GN=AND_07278 PE=4 SV=1Length=153	Score = 100 bits (249), Expect = 1e-019		copper ion transmembrane transporter activity	integral to membrane	emb|AM093890.1| AM093890 Lutzomyia longipalpis Jacobina whole fly Lutzomyia longipalpis cDNA clone NSFM-89a05, mRNA sequence.Length=1250	Score = 813 bits (440), Expect = 0.0
mapped-read 15120	F1UMNMG03GIHZJ	Length=486	tr|E3WUT6|E3WUT6_ANODA Putative uncharacterized protein (high-affinity copper uptake protein 1) OS=Anopheles darlingi GN=AND_07278 PE=4 SV=1Length=153	Score = 102 bits (255), Expect = 2e-020		copper ion transmembrane transporter activity	integral to membrane	emb|AM093890.1| AM093890 Lutzomyia longipalpis Jacobina whole fly Lutzomyia longipalpis cDNA clone NSFM-89a05, mRNA sequence.Length=1250	Score = 824 bits (446), Expect = 0.0
mapped-read 15120	F1UMNMG03FYYVX	Length=491	tr|E9HM72|E9HM72_DAPPU CTR1, high-affinity copper uptake protein 1, copper transporter 1, solute carrier family 31 member 1 OS=Daphnia pulex GN=CTR1 PE=4 SV=1Length=171	Score = 77.0 bits (188), Expect(2) = 2e-015		copper ion transmembrane transporter activity	integral to membrane	emb|AM093890.1| AM093890 Lutzomyia longipalpis Jacobina whole fly Lutzomyia longipalpis cDNA clone NSFM-89a05, mRNA sequence.Length=1250	Score = 808 bits (437), Expect = 0.0
mapped-read 15120	F1UMNMG03HBVDA	Length=486	tr|E3WUT6|E3WUT6_ANODA Putative uncharacterized protein (high-affinity copper uptake protein 1) OS=Anopheles darlingi GN=AND_07278 PE=4 SV=1Length=153	Score = 102 bits (254), Expect = 3e-020		copper ion transmembrane transporter activity	integral to membrane	emb|AM093890.1| AM093890 Lutzomyia longipalpis Jacobina whole fly Lutzomyia longipalpis cDNA clone NSFM-89a05, mRNA sequence.Length=1250	Score = 826 bits (447), Expect = 0.0
mapped-read 15120	F1UMNMG03GQTGX	Length=487	tr|E3WUT6|E3WUT6_ANODA Putative uncharacterized protein (high-affinity copper uptake protein 1) OS=Anopheles darlingi GN=AND_07278 PE=4 SV=1Length=153	Score = 102 bits (255), Expect = 2e-020		copper ion transmembrane transporter activity	integral to membrane	emb|AM093889.1| AM093889 Lutzomyia longipalpis Jacobina whole fly Lutzomyia longipalpis cDNA clone NSFM-40b02, mRNA sequence.Length=1371	Score = 821 bits (444), Expect = 0.0
mapped-read 15120	F1UMNMG03GPCAB	Length=482	tr|E3WUT6|E3WUT6_ANODA Putative uncharacterized protein (high-affinity copper uptake protein 1) OS=Anopheles darlingi GN=AND_07278 PE=4 SV=1Length=153	Score = 102 bits (255), Expect = 2e-020		copper ion transmembrane transporter activity	integral to membrane	emb|AM093890.1| AM093890 Lutzomyia longipalpis Jacobina whole fly Lutzomyia longipalpis cDNA clone NSFM-89a05, mRNA sequence.Length=1250	Score = 828 bits (448), Expect = 0.0
mapped-read 15120	F1UMNMG03HLVYH	Length=500	tr|E9HM72|E9HM72_DAPPU CTR1, high-affinity copper uptake protein 1, copper transporter 1, solute carrier family 31 member 1 OS=Daphnia pulex GN=CTR1 PE=4 SV=1Length=171	Score = 67.8 bits (164), Expect(2) = 1e-012		copper ion transmembrane transporter activity	integral to membrane	emb|AM093891.1| AM093891 Lutzomyia longipalpis Jacobina whole fly Lutzomyia longipalpis cDNA clone NSFM-40b02, mRNA sequence.Length=1353	Score = 841 bits (455), Expect = 0.0
mapped-read 15120	F1UMNMG03GJ60V	Length=484	tr|E3WUT6|E3WUT6_ANODA Putative uncharacterized protein (high-affinity copper uptake protein 1) OS=Anopheles darlingi GN=AND_07278 PE=4 SV=1Length=153	Score = 102 bits (255), Expect = 2e-020		copper ion transmembrane transporter activity	integral to membrane	emb|AM093890.1| AM093890 Lutzomyia longipalpis Jacobina whole fly Lutzomyia longipalpis cDNA clone NSFM-89a05, mRNA sequence.Length=1250	Score = 841 bits (455), Expect = 0.0
mapped-read 15120	F1UMNMG03G5NS6	Length=488	tr|E3WUT6|E3WUT6_ANODA Putative uncharacterized protein (high-affinity copper uptake protein 1) OS=Anopheles darlingi GN=AND_07278 PE=4 SV=1Length=153	Score = 101 bits (251), Expect = 7e-020		copper ion transmembrane transporter activity	integral to membrane	emb|AM093890.1| AM093890 Lutzomyia longipalpis Jacobina whole fly Lutzomyia longipalpis cDNA clone NSFM-89a05, mRNA sequence.Length=1250	Score = 806 bits (436), Expect = 0.0
mapped-read 15120	F1UMNMG03GGUON	Length=376	tr|E3WUT6|E3WUT6_ANODA Putative uncharacterized protein (high-affinity copper uptake protein 1) OS=Anopheles darlingi GN=AND_07278 PE=4 SV=1Length=153	Score = 90.9 bits (224), Expect = 9e-017		copper ion transmembrane transporter activity	integral to membrane	emb|AM093890.1| AM093890 Lutzomyia longipalpis Jacobina whole fly Lutzomyia longipalpis cDNA clone NSFM-89a05, mRNA sequence.Length=1250	Score = 527 bits (285), Expect = 2e-146
mapped-read 15120	F1UMNMG03G9BG3	Length=480	tr|C4WTD7|C4WTD7_ACYPI ACYPI006625 protein (high-affinity copper uptake protein 1) OS=Acyrthosiphon pisum GN=ACYPI006625 PE=2 SV=1Length=187	Score = 58.5 bits (140), Expect(2) = 2e-015		copper ion transmembrane transporter activity	integral to membrane	emb|AM093890.1| AM093890 Lutzomyia longipalpis Jacobina whole fly Lutzomyia longipalpis cDNA clone NSFM-89a05, mRNA sequence.Length=1250	Score = 784 bits (424), Expect = 0.0
mapped-read 15120	F1UMNMG03G3KFR	Length=486	tr|E3WUT6|E3WUT6_ANODA Putative uncharacterized protein (high-affinity copper uptake protein 1) OS=Anopheles darlingi GN=AND_07278 PE=4 SV=1Length=153	Score = 101 bits (251), Expect = 6e-020		copper ion transmembrane transporter activity	integral to membrane	emb|AM093890.1| AM093890 Lutzomyia longipalpis Jacobina whole fly Lutzomyia longipalpis cDNA clone NSFM-89a05, mRNA sequence.Length=1250	Score = 809 bits (438), Expect = 0.0
mapped-read 15120	F1UMNMG03HKNNY	Length=495	tr|C4WTD7|C4WTD7_ACYPI ACYPI006625 protein (high-affinity copper uptake protein 1) OS=Acyrthosiphon pisum GN=ACYPI006625 PE=2 SV=1Length=187	Score = 102 bits (253), Expect = 4e-020		copper ion transmembrane transporter activity	integral to membrane	emb|AM093890.1| AM093890 Lutzomyia longipalpis Jacobina whole fly Lutzomyia longipalpis cDNA clone NSFM-89a05, mRNA sequence.Length=1250	Score = 828 bits (448), Expect = 0.0
mapped-read 15120	F1UMNMG03G581A	Length=483	tr|E3WUT6|E3WUT6_ANODA Putative uncharacterized protein (high-affinity copper uptake protein 1) OS=Anopheles darlingi GN=AND_07278 PE=4 SV=1Length=153	Score = 67.0 bits (162), Expect(2) = 2e-013		copper ion transmembrane transporter activity	integral to membrane	emb|AM093889.1| AM093889 Lutzomyia longipalpis Jacobina whole fly Lutzomyia longipalpis cDNA clone NSFM-40b02, mRNA sequence.Length=1371	Score = 789 bits (427), Expect = 0.0
mapped-read 15120	F1UMNMG03FQVOX	Length=396	tr|E3WUT6|E3WUT6_ANODA Putative uncharacterized protein (high-affinity copper uptake protein 1) OS=Anopheles darlingi GN=AND_07278 PE=4 SV=1Length=153	Score = 102 bits (255), Expect = 2e-020		copper ion transmembrane transporter activity	integral to membrane	emb|AM093890.1| AM093890 Lutzomyia longipalpis Jacobina whole fly Lutzomyia longipalpis cDNA clone NSFM-89a05, mRNA sequence.Length=1250	Score = 630 bits (341), Expect = 1e-177
mapped-read 15120	F1UMNMG03FSYW0	Length=470	tr|E3WUT6|E3WUT6_ANODA Putative uncharacterized protein (high-affinity copper uptake protein 1) OS=Anopheles darlingi GN=AND_07278 PE=4 SV=1Length=153	Score = 102 bits (255), Expect = 2e-020		copper ion transmembrane transporter activity	integral to membrane	emb|AM093890.1| AM093890 Lutzomyia longipalpis Jacobina whole fly Lutzomyia longipalpis cDNA clone NSFM-89a05, mRNA sequence.Length=1250	Score = 761 bits (412), Expect = 0.0
mapped-read 15120	F1UMNMG03F666M	Length=486	tr|E3WUT6|E3WUT6_ANODA Putative uncharacterized protein (high-affinity copper uptake protein 1) OS=Anopheles darlingi GN=AND_07278 PE=4 SV=1Length=153	Score = 101 bits (251), Expect = 6e-020		copper ion transmembrane transporter activity	integral to membrane	emb|AM093890.1| AM093890 Lutzomyia longipalpis Jacobina whole fly Lutzomyia longipalpis cDNA clone NSFM-89a05, mRNA sequence.Length=1250	Score = 839 bits (454), Expect = 0.0
mapped-read 15120	F1UMNMG03GD8RE	Length=466	tr|E3WUT6|E3WUT6_ANODA Putative uncharacterized protein (high-affinity copper uptake protein 1) OS=Anopheles darlingi GN=AND_07278 PE=4 SV=1Length=153	Score = 102 bits (255), Expect = 2e-020		copper ion transmembrane transporter activity	integral to membrane	emb|AM093890.1| AM093890 Lutzomyia longipalpis Jacobina whole fly Lutzomyia longipalpis cDNA clone NSFM-89a05, mRNA sequence.Length=1250	Score = 739 bits (400), Expect = 0.0
mapped-read 15120	F1UMNMG03HIDBK	Length=483	tr|E3WUT6|E3WUT6_ANODA Putative uncharacterized protein (high-affinity copper uptake protein 1) OS=Anopheles darlingi GN=AND_07278 PE=4 SV=1Length=153	Score = 99.8 bits (247), Expect = 2e-019		copper ion transmembrane transporter activity	integral to membrane	emb|AM093890.1| AM093890 Lutzomyia longipalpis Jacobina whole fly Lutzomyia longipalpis cDNA clone NSFM-89a05, mRNA sequence.Length=1250	Score = 817 bits (442), Expect = 0.0
mapped-read 15120	F1UMNMG03HH0ER	Length=499	tr|E3WUT6|E3WUT6_ANODA Putative uncharacterized protein (high-affinity copper uptake protein 1) OS=Anopheles darlingi GN=AND_07278 PE=4 SV=1Length=153	Score = 98.2 bits (243), Expect = 6e-019		copper ion transmembrane transporter activity	integral to membrane	emb|AM093890.1| AM093890 Lutzomyia longipalpis Jacobina whole fly Lutzomyia longipalpis cDNA clone NSFM-89a05, mRNA sequence.Length=1250	Score = 845 bits (457), Expect = 0.0
mapped-read 15120	F1UMNMG03GKE0J	Length=406	tr|E3WUT6|E3WUT6_ANODA Putative uncharacterized protein (high-affinity copper uptake protein 1) OS=Anopheles darlingi GN=AND_07278 PE=4 SV=1Length=153	Score = 102 bits (255), Expect = 2e-020		copper ion transmembrane transporter activity	integral to membrane	emb|AM093890.1| AM093890 Lutzomyia longipalpis Jacobina whole fly Lutzomyia longipalpis cDNA clone NSFM-89a05, mRNA sequence.Length=1250	Score = 638 bits (345), Expect = 9e-180
mapped-read 15120	F1UMNMG03GGJQV	Length=485	tr|E3WUT6|E3WUT6_ANODA Putative uncharacterized protein (high-affinity copper uptake protein 1) OS=Anopheles darlingi GN=AND_07278 PE=4 SV=1Length=153	Score = 102 bits (255), Expect = 2e-020		copper ion transmembrane transporter activity	integral to membrane	emb|AM093890.1| AM093890 Lutzomyia longipalpis Jacobina whole fly Lutzomyia longipalpis cDNA clone NSFM-89a05, mRNA sequence.Length=1250	Score = 848 bits (459), Expect = 0.0
mapped-read 15120	F1UMNMG03G6790	Length=368	tr|E3WUT6|E3WUT6_ANODA Putative uncharacterized protein (high-affinity copper uptake protein 1) OS=Anopheles darlingi GN=AND_07278 PE=4 SV=1Length=153	Score = 102 bits (255), Expect = 2e-020		copper ion transmembrane transporter activity	integral to membrane	emb|AM093890.1| AM093890 Lutzomyia longipalpis Jacobina whole fly Lutzomyia longipalpis cDNA clone NSFM-89a05, mRNA sequence.Length=1250	Score = 569 bits (308), Expect = 3e-159
mapped-read 15120	F1UMNMG03FTBJ4	Length=357	tr|E3WUT6|E3WUT6_ANODA Putative uncharacterized protein (high-affinity copper uptake protein 1) OS=Anopheles darlingi GN=AND_07278 PE=4 SV=1Length=153	Score = 102 bits (254), Expect = 3e-020		copper ion transmembrane transporter activity	integral to membrane	emb|AM093890.1| AM093890 Lutzomyia longipalpis Jacobina whole fly Lutzomyia longipalpis cDNA clone NSFM-89a05, mRNA sequence.Length=1250	Score = 564 bits (305), Expect = 1e-157
mapped-read 15120	F1UMNMG03HJ6LM	Length=484	tr|E3WUT6|E3WUT6_ANODA Putative uncharacterized protein (high-affinity copper uptake protein 1) OS=Anopheles darlingi GN=AND_07278 PE=4 SV=1Length=153	Score = 101 bits (251), Expect = 6e-020		copper ion transmembrane transporter activity	integral to membrane	emb|AM093890.1| AM093890 Lutzomyia longipalpis Jacobina whole fly Lutzomyia longipalpis cDNA clone NSFM-89a05, mRNA sequence.Length=1250	Score = 828 bits (448), Expect = 0.0
mapped-read 15120	F1UMNMG03F0N7T	Length=371	tr|E3WUT6|E3WUT6_ANODA Putative uncharacterized protein (high-affinity copper uptake protein 1) OS=Anopheles darlingi GN=AND_07278 PE=4 SV=1Length=153	Score = 94.4 bits (233), Expect = 8e-018		copper ion transmembrane transporter activity	integral to membrane	emb|AM093890.1| AM093890 Lutzomyia longipalpis Jacobina whole fly Lutzomyia longipalpis cDNA clone NSFM-89a05, mRNA sequence.Length=1250	Score = 536 bits (290), Expect = 3e-149
mapped-read 15120	F1UMNMG03F1IAP	Length=490	tr|E3WUT6|E3WUT6_ANODA Putative uncharacterized protein (high-affinity copper uptake protein 1) OS=Anopheles darlingi GN=AND_07278 PE=4 SV=1Length=153	Score = 101 bits (251), Expect = 7e-020		copper ion transmembrane transporter activity	integral to membrane	emb|AM093890.1| AM093890 Lutzomyia longipalpis Jacobina whole fly Lutzomyia longipalpis cDNA clone NSFM-89a05, mRNA sequence.Length=1250	Score = 867 bits (469), Expect = 0.0
mapped-read 15120	F1UMNMG03HB03P	Length=378	tr|C4WTD8|C4WTD8_ACYPI ACYPI006625 protein (high-affinity copper uptake protein) OS=Acyrthosiphon pisum GN=ACYPI006625 PE=2 SV=1Length=198	Score = 43.9 bits (102), Expect(2) = 3e-008		copper ion transmembrane transporter activity	integral to membrane	emb|AM093890.1| AM093890 Lutzomyia longipalpis Jacobina whole fly Lutzomyia longipalpis cDNA clone NSFM-89a05, mRNA sequence.Length=1250	Score = 529 bits (286), Expect = 5e-147
mapped-read 15120	F1UMNMG03F1LAM	Length=484	tr|E3WUT6|E3WUT6_ANODA Putative uncharacterized protein (high-affinity copper uptake protein 1) OS=Anopheles darlingi GN=AND_07278 PE=4 SV=1Length=153	Score = 102 bits (255), Expect = 2e-020		copper ion transmembrane transporter activity	integral to membrane	emb|AM093890.1| AM093890 Lutzomyia longipalpis Jacobina whole fly Lutzomyia longipalpis cDNA clone NSFM-89a05, mRNA sequence.Length=1250	Score = 830 bits (449), Expect = 0.0
mapped-read 15120	F1UMNMG03GJCGX	Length=420	tr|E3WUT6|E3WUT6_ANODA Putative uncharacterized protein (high-affinity copper uptake protein 1) OS=Anopheles darlingi GN=AND_07278 PE=4 SV=1Length=153	Score = 102 bits (255), Expect = 2e-020		copper ion transmembrane transporter activity	integral to membrane	emb|AM093890.1| AM093890 Lutzomyia longipalpis Jacobina whole fly Lutzomyia longipalpis cDNA clone NSFM-89a05, mRNA sequence.Length=1250	Score = 671 bits (363), Expect = 0.0
mapped-read 15120	F1UMNMG03FVD2G	Length=382	tr|E3WUT6|E3WUT6_ANODA Putative uncharacterized protein (high-affinity copper uptake protein 1) OS=Anopheles darlingi GN=AND_07278 PE=4 SV=1Length=153	Score = 102 bits (255), Expect = 2e-020		copper ion transmembrane transporter activity	integral to membrane	emb|AM093890.1| AM093890 Lutzomyia longipalpis Jacobina whole fly Lutzomyia longipalpis cDNA clone NSFM-89a05, mRNA sequence.Length=1250	Score = 564 bits (305), Expect = 1e-157
mapped-read 15120	F1UMNMG03FXXTZ	Length=404	tr|E9HM72|E9HM72_DAPPU CTR1, high-affinity copper uptake protein 1, copper transporter 1, solute carrier family 31 member 1 OS=Daphnia pulex GN=CTR1 PE=4 SV=1Length=171	Score = 61.6 bits (148), Expect(2) = 4e-010		copper ion transmembrane transporter activity	integral to membrane	emb|AM093890.1| AM093890 Lutzomyia longipalpis Jacobina whole fly Lutzomyia longipalpis cDNA clone NSFM-89a05, mRNA sequence.Length=1250	Score = 510 bits (276), Expect = 2e-141
mapped-read 15120	F1UMNMG03FXJDA	Length=382	tr|E3WUT6|E3WUT6_ANODA Putative uncharacterized protein (high-affinity copper uptake protein 1) OS=Anopheles darlingi GN=AND_07278 PE=4 SV=1Length=153	Score = 101 bits (251), Expect = 7e-020		copper ion transmembrane transporter activity	integral to membrane	emb|AM093890.1| AM093890 Lutzomyia longipalpis Jacobina whole fly Lutzomyia longipalpis cDNA clone NSFM-89a05, mRNA sequence.Length=1250	Score = 560 bits (303), Expect = 2e-156
mapped-read 15120	F1UMNMG03GC92Q	Length=383	tr|E3WUT6|E3WUT6_ANODA Putative uncharacterized protein (high-affinity copper uptake protein 1) OS=Anopheles darlingi GN=AND_07278 PE=4 SV=1Length=153	Score = 102 bits (255), Expect = 2e-020		copper ion transmembrane transporter activity	integral to membrane	emb|AM093890.1| AM093890 Lutzomyia longipalpis Jacobina whole fly Lutzomyia longipalpis cDNA clone NSFM-89a05, mRNA sequence.Length=1250	Score = 569 bits (308), Expect = 3e-159
mapped-read 15120	F1UMNMG03F04Y8	Length=437	tr|E3WUT6|E3WUT6_ANODA Putative uncharacterized protein (high-affinity copper uptake protein 1) OS=Anopheles darlingi GN=AND_07278 PE=4 SV=1Length=153	Score = 102 bits (255), Expect = 2e-020		copper ion transmembrane transporter activity	integral to membrane	emb|AM093890.1| AM093890 Lutzomyia longipalpis Jacobina whole fly Lutzomyia longipalpis cDNA clone NSFM-89a05, mRNA sequence.Length=1250	Score = 693 bits (375), Expect = 0.0
mapped-read 15120	F1UMNMG03GXFCS	Length=484	tr|E3WUT6|E3WUT6_ANODA Putative uncharacterized protein (high-affinity copper uptake protein 1) OS=Anopheles darlingi GN=AND_07278 PE=4 SV=1Length=153	Score = 102 bits (255), Expect = 2e-020		copper ion transmembrane transporter activity	integral to membrane	emb|AM093890.1| AM093890 Lutzomyia longipalpis Jacobina whole fly Lutzomyia longipalpis cDNA clone NSFM-89a05, mRNA sequence.Length=1250	Score = 835 bits (452), Expect = 0.0
mapped-read 15120	F1UMNMG03G27T6	Length=486	tr|E9HM72|E9HM72_DAPPU CTR1, high-affinity copper uptake protein 1, copper transporter 1, solute carrier family 31 member 1 OS=Daphnia pulex GN=CTR1 PE=4 SV=1Length=171	Score = 94.4 bits (233), Expect = 8e-018		copper ion transmembrane transporter activity	integral to membrane	emb|AM093890.1| AM093890 Lutzomyia longipalpis Jacobina whole fly Lutzomyia longipalpis cDNA clone NSFM-89a05, mRNA sequence.Length=1250	Score = 832 bits (450), Expect = 0.0
mapped-read 15120	F1UMNMG03FV7N1	Length=487	tr|C4WTD7|C4WTD7_ACYPI ACYPI006625 protein (high-affinity copper uptake protein 1) OS=Acyrthosiphon pisum GN=ACYPI006625 PE=2 SV=1Length=187	Score = 101 bits (252), Expect = 5e-020		copper ion transmembrane transporter activity	integral to membrane	emb|AM093889.1| AM093889 Lutzomyia longipalpis Jacobina whole fly Lutzomyia longipalpis cDNA clone NSFM-40b02, mRNA sequence.Length=1371	Score = 798 bits (432), Expect = 0.0
mapped-read 15120	F1UMNMG03F7VX1	Length=380	tr|E3WUT6|E3WUT6_ANODA Putative uncharacterized protein (high-affinity copper uptake protein 1) OS=Anopheles darlingi GN=AND_07278 PE=4 SV=1Length=153	Score = 101 bits (251), Expect = 6e-020		copper ion transmembrane transporter activity	integral to membrane	emb|AM093890.1| AM093890 Lutzomyia longipalpis Jacobina whole fly Lutzomyia longipalpis cDNA clone NSFM-89a05, mRNA sequence.Length=1250	Score = 564 bits (305), Expect = 1e-157
mapped-read 15120	F1UMNMG03G06K5	Length=484	tr|E3WUT6|E3WUT6_ANODA Putative uncharacterized protein (high-affinity copper uptake protein 1) OS=Anopheles darlingi GN=AND_07278 PE=4 SV=1Length=153	Score = 102 bits (255), Expect = 2e-020		copper ion transmembrane transporter activity	integral to membrane	emb|AM093890.1| AM093890 Lutzomyia longipalpis Jacobina whole fly Lutzomyia longipalpis cDNA clone NSFM-89a05, mRNA sequence.Length=1250	Score = 830 bits (449), Expect = 0.0
mapped-read 15120	F1UMNMG03GM9AU	Length=480	tr|F6T5I8|F6T5I8_CIOIN Uncharacterized protein (high-affinity copper uptake protein 1) OS=Ciona intestinalis GN=Cin.50881 PE=4 SV=1Length=234	Score = 75.9 bits (185), Expect = 3e-012		copper ion transmembrane transporter activity	integral to membrane	emb|AM093890.1| AM093890 Lutzomyia longipalpis Jacobina whole fly Lutzomyia longipalpis cDNA clone NSFM-89a05, mRNA sequence.Length=1250	Score = 750 bits (406), Expect = 0.0
mapped-read 15120	F1UMNMG03GJZ51	Length=435	tr|E9HM72|E9HM72_DAPPU CTR1, high-affinity copper uptake protein 1, copper transporter 1, solute carrier family 31 member 1 OS=Daphnia pulex GN=CTR1 PE=4 SV=1Length=171	Score = 103 bits (257), Expect = 1e-020		copper ion transmembrane transporter activity	integral to membrane	emb|AM093890.1| AM093890 Lutzomyia longipalpis Jacobina whole fly Lutzomyia longipalpis cDNA clone NSFM-89a05, mRNA sequence.Length=1250	Score = 675 bits (365), Expect = 0.0
mapped-read 15120	F1UMNMG03HKHKL	Length=484	tr|E3WUT6|E3WUT6_ANODA Putative uncharacterized protein (high-affinity copper uptake protein 1) OS=Anopheles darlingi GN=AND_07278 PE=4 SV=1Length=153	Score = 102 bits (255), Expect = 2e-020		copper ion transmembrane transporter activity	integral to membrane	emb|AM093890.1| AM093890 Lutzomyia longipalpis Jacobina whole fly Lutzomyia longipalpis cDNA clone NSFM-89a05, mRNA sequence.Length=1250	Score = 841 bits (455), Expect = 0.0
mapped-read 15120	F1UMNMG03GNPFL	Length=451	tr|E3WUT6|E3WUT6_ANODA Putative uncharacterized protein (high-affinity copper uptake protein 1) OS=Anopheles darlingi GN=AND_07278 PE=4 SV=1Length=153	Score = 101 bits (251), Expect = 7e-020		copper ion transmembrane transporter activity	integral to membrane	emb|AM093890.1| AM093890 Lutzomyia longipalpis Jacobina whole fly Lutzomyia longipalpis cDNA clone NSFM-89a05, mRNA sequence.Length=1250	Score = 719 bits (389), Expect = 0.0
mapped-read 15120	F1UMNMG03F9ZZV	Length=429	tr|E3WUT6|E3WUT6_ANODA Putative uncharacterized protein (high-affinity copper uptake protein 1) OS=Anopheles darlingi GN=AND_07278 PE=4 SV=1Length=153	Score = 72.0 bits (175), Expect(2) = 7e-013		copper ion transmembrane transporter activity	integral to membrane	emb|AM093890.1| AM093890 Lutzomyia longipalpis Jacobina whole fly Lutzomyia longipalpis cDNA clone NSFM-89a05, mRNA sequence.Length=1250	Score = 643 bits (348), Expect = 0.0
mapped-read 15120	F1UMNMG03HN46B	Length=482	tr|F6T5I8|F6T5I8_CIOIN Uncharacterized protein (high-affinity copper uptake protein 1) OS=Ciona intestinalis GN=Cin.50881 PE=4 SV=1Length=234	Score = 75.9 bits (185), Expect = 3e-012		copper ion transmembrane transporter activity	integral to membrane	emb|AM093890.1| AM093890 Lutzomyia longipalpis Jacobina whole fly Lutzomyia longipalpis cDNA clone NSFM-89a05, mRNA sequence.Length=1250	Score = 750 bits (406), Expect = 0.0
mapped-read 15120	F1UMNMG03HA02J	Length=256	tr|E3WUT6|E3WUT6_ANODA Putative uncharacterized protein (high-affinity copper uptake protein 1) OS=Anopheles darlingi GN=AND_07278 PE=4 SV=1Length=153	Score = 99.4 bits (246), Expect = 3e-019		copper ion transmembrane transporter activity	integral to membrane	emb|AM093890.1| AM093890 Lutzomyia longipalpis Jacobina whole fly Lutzomyia longipalpis cDNA clone NSFM-89a05, mRNA sequence.Length=1250	Score = 364 bits (197), Expect = 1e-097
mapped-read 15120	F1UMNMG03FT07H	Length=353	tr|E3WUT6|E3WUT6_ANODA Putative uncharacterized protein (high-affinity copper uptake protein 1) OS=Anopheles darlingi GN=AND_07278 PE=4 SV=1Length=153	Score = 99.0 bits (245), Expect = 3e-019		copper ion transmembrane transporter activity	integral to membrane	emb|AM093890.1| AM093890 Lutzomyia longipalpis Jacobina whole fly Lutzomyia longipalpis cDNA clone NSFM-89a05, mRNA sequence.Length=1250	Score = 555 bits (300), Expect = 8e-155
mapped-read 15120	F1UMNMG03GOQVB	Length=485	tr|E3WUT6|E3WUT6_ANODA Putative uncharacterized protein (high-affinity copper uptake protein 1) OS=Anopheles darlingi GN=AND_07278 PE=4 SV=1Length=153	Score = 101 bits (251), Expect = 6e-020		copper ion transmembrane transporter activity	integral to membrane	emb|AM093890.1| AM093890 Lutzomyia longipalpis Jacobina whole fly Lutzomyia longipalpis cDNA clone NSFM-89a05, mRNA sequence.Length=1250	Score = 835 bits (452), Expect = 0.0
mapped-read 15120	F1UMNMG03HC7JP	Length=484	tr|E3WUT6|E3WUT6_ANODA Putative uncharacterized protein (high-affinity copper uptake protein 1) OS=Anopheles darlingi GN=AND_07278 PE=4 SV=1Length=153	Score = 102 bits (255), Expect = 2e-020		copper ion transmembrane transporter activity	integral to membrane	emb|AM093890.1| AM093890 Lutzomyia longipalpis Jacobina whole fly Lutzomyia longipalpis cDNA clone NSFM-89a05, mRNA sequence.Length=1250	Score = 830 bits (449), Expect = 0.0
mapped-read 15120	F1UMNMG03GF9MB	Length=488	tr|E3WUT6|E3WUT6_ANODA Putative uncharacterized protein (high-affinity copper uptake protein 1) OS=Anopheles darlingi GN=AND_07278 PE=4 SV=1Length=153	Score = 97.4 bits (241), Expect = 1e-018		copper ion transmembrane transporter activity	integral to membrane	emb|AM093890.1| AM093890 Lutzomyia longipalpis Jacobina whole fly Lutzomyia longipalpis cDNA clone NSFM-89a05, mRNA sequence.Length=1250	Score = 809 bits (438), Expect = 0.0
mapped-read 15120	F1UMNMG03GWMNV	Length=384	tr|E3WUT6|E3WUT6_ANODA Putative uncharacterized protein (high-affinity copper uptake protein 1) OS=Anopheles darlingi GN=AND_07278 PE=4 SV=1Length=153	Score = 102 bits (253), Expect = 4e-020		copper ion transmembrane transporter activity	integral to membrane	emb|AM093890.1| AM093890 Lutzomyia longipalpis Jacobina whole fly Lutzomyia longipalpis cDNA clone NSFM-89a05, mRNA sequence.Length=1250	Score = 569 bits (308), Expect = 3e-159
mapped-read 15120	F1UMNMG03GF8CS	Length=484	tr|E3WUT6|E3WUT6_ANODA Putative uncharacterized protein (high-affinity copper uptake protein 1) OS=Anopheles darlingi GN=AND_07278 PE=4 SV=1Length=153	Score = 102 bits (255), Expect = 2e-020		copper ion transmembrane transporter activity	integral to membrane	emb|AM093890.1| AM093890 Lutzomyia longipalpis Jacobina whole fly Lutzomyia longipalpis cDNA clone NSFM-89a05, mRNA sequence.Length=1250	Score = 830 bits (449), Expect = 0.0
mapped-read 15120	F1UMNMG03GI4O2	Length=473	tr|E3WUT6|E3WUT6_ANODA Putative uncharacterized protein (high-affinity copper uptake protein 1) OS=Anopheles darlingi GN=AND_07278 PE=4 SV=1Length=153	Score = 101 bits (251), Expect = 7e-020		copper ion transmembrane transporter activity	integral to membrane	emb|AM093890.1| AM093890 Lutzomyia longipalpis Jacobina whole fly Lutzomyia longipalpis cDNA clone NSFM-89a05, mRNA sequence.Length=1250	Score = 841 bits (455), Expect = 0.0
mapped-read 15120	F1UMNMG03GO7EX	Length=480	tr|F6T5I8|F6T5I8_CIOIN Uncharacterized protein (high-affinity copper uptake protein 1) OS=Ciona intestinalis GN=Cin.50881 PE=4 SV=1Length=234	Score = 75.9 bits (185), Expect = 3e-012		copper ion transmembrane transporter activity	integral to membrane	emb|AM093890.1| AM093890 Lutzomyia longipalpis Jacobina whole fly Lutzomyia longipalpis cDNA clone NSFM-89a05, mRNA sequence.Length=1250	Score = 750 bits (406), Expect = 0.0
mapped-read 15120	F1UMNMG03HH1YH	Length=455	tr|E3WUT6|E3WUT6_ANODA Putative uncharacterized protein (high-affinity copper uptake protein 1) OS=Anopheles darlingi GN=AND_07278 PE=4 SV=1Length=153	Score = 101 bits (251), Expect = 7e-020		copper ion transmembrane transporter activity	integral to membrane	emb|AM093890.1| AM093890 Lutzomyia longipalpis Jacobina whole fly Lutzomyia longipalpis cDNA clone NSFM-89a05, mRNA sequence.Length=1250	Score = 758 bits (410), Expect = 0.0
mapped-read 15120	F1UMNMG03GRA42	Length=356	tr|E3WUT6|E3WUT6_ANODA Putative uncharacterized protein (high-affinity copper uptake protein 1) OS=Anopheles darlingi GN=AND_07278 PE=4 SV=1Length=153	Score = 102 bits (254), Expect = 3e-020		copper ion transmembrane transporter activity	integral to membrane	emb|AM093890.1| AM093890 Lutzomyia longipalpis Jacobina whole fly Lutzomyia longipalpis cDNA clone NSFM-89a05, mRNA sequence.Length=1250	Score = 564 bits (305), Expect = 1e-157
mapped-read 15120	F1UMNMG03F7GPV	Length=445	tr|E3WUT6|E3WUT6_ANODA Putative uncharacterized protein (high-affinity copper uptake protein 1) OS=Anopheles darlingi GN=AND_07278 PE=4 SV=1Length=153	Score = 102 bits (255), Expect = 2e-020		copper ion transmembrane transporter activity	integral to membrane	emb|AM093890.1| AM093890 Lutzomyia longipalpis Jacobina whole fly Lutzomyia longipalpis cDNA clone NSFM-89a05, mRNA sequence.Length=1250	Score = 710 bits (384), Expect = 0.0
mapped-read 15120	F1UMNMG03FU0A0	Length=312	tr|E3WUT6|E3WUT6_ANODA Putative uncharacterized protein (high-affinity copper uptake protein 1) OS=Anopheles darlingi GN=AND_07278 PE=4 SV=1Length=153	Score = 74.3 bits (181), Expect = 9e-012		copper ion transmembrane transporter activity	integral to membrane	emb|AM093890.1| AM093890 Lutzomyia longipalpis Jacobina whole fly Lutzomyia longipalpis cDNA clone NSFM-89a05, mRNA sequence.Length=1250	Score = 470 bits (254), Expect = 3e-129
mapped-read 15120	F1UMNMG03GWE0D	Length=382	tr|E3WUT6|E3WUT6_ANODA Putative uncharacterized protein (high-affinity copper uptake protein 1) OS=Anopheles darlingi GN=AND_07278 PE=4 SV=1Length=153	Score = 102 bits (255), Expect = 2e-020		copper ion transmembrane transporter activity	integral to membrane	emb|AM093890.1| AM093890 Lutzomyia longipalpis Jacobina whole fly Lutzomyia longipalpis cDNA clone NSFM-89a05, mRNA sequence.Length=1250	Score = 564 bits (305), Expect = 1e-157
mapped-read 15120	F1UMNMG03GTCP5	Length=358	tr|E3WUT6|E3WUT6_ANODA Putative uncharacterized protein (high-affinity copper uptake protein 1) OS=Anopheles darlingi GN=AND_07278 PE=4 SV=1Length=153	Score = 102 bits (254), Expect = 3e-020		copper ion transmembrane transporter activity	integral to membrane	emb|AM093890.1| AM093890 Lutzomyia longipalpis Jacobina whole fly Lutzomyia longipalpis cDNA clone NSFM-89a05, mRNA sequence.Length=1250	Score = 564 bits (305), Expect = 1e-157
mapped-read 15120	F1UMNMG03GS7JS	Length=378	tr|E3WUT6|E3WUT6_ANODA Putative uncharacterized protein (high-affinity copper uptake protein 1) OS=Anopheles darlingi GN=AND_07278 PE=4 SV=1Length=153	Score = 99.0 bits (245), Expect = 3e-019		copper ion transmembrane transporter activity	integral to membrane	emb|AM093890.1| AM093890 Lutzomyia longipalpis Jacobina whole fly Lutzomyia longipalpis cDNA clone NSFM-89a05, mRNA sequence.Length=1250	Score = 551 bits (298), Expect = 1e-153
mapped-read 15120	F1UMNMG03GTPCF	Length=492	tr|E3WUT6|E3WUT6_ANODA Putative uncharacterized protein (high-affinity copper uptake protein 1) OS=Anopheles darlingi GN=AND_07278 PE=4 SV=1Length=153	Score = 102 bits (255), Expect = 2e-020		copper ion transmembrane transporter activity	integral to membrane	emb|AM093890.1| AM093890 Lutzomyia longipalpis Jacobina whole fly Lutzomyia longipalpis cDNA clone NSFM-89a05, mRNA sequence.Length=1250	Score = 832 bits (450), Expect = 0.0
mapped-read 15120	F1UMNMG03HJHC3	Length=382	tr|E3WUT6|E3WUT6_ANODA Putative uncharacterized protein (high-affinity copper uptake protein 1) OS=Anopheles darlingi GN=AND_07278 PE=4 SV=1Length=153	Score = 102 bits (254), Expect = 3e-020		copper ion transmembrane transporter activity	integral to membrane	emb|AM093890.1| AM093890 Lutzomyia longipalpis Jacobina whole fly Lutzomyia longipalpis cDNA clone NSFM-89a05, mRNA sequence.Length=1250	Score = 558 bits (302), Expect = 7e-156
mapped-read 15120	F1UMNMG03G26WP	Length=479	tr|F6T5I8|F6T5I8_CIOIN Uncharacterized protein (high-affinity copper uptake protein 1) OS=Ciona intestinalis GN=Cin.50881 PE=4 SV=1Length=234	Score = 75.9 bits (185), Expect = 3e-012		copper ion transmembrane transporter activity	integral to membrane	emb|AM093890.1| AM093890 Lutzomyia longipalpis Jacobina whole fly Lutzomyia longipalpis cDNA clone NSFM-89a05, mRNA sequence.Length=1250	Score = 743 bits (402), Expect = 0.0
mapped-read 15120	F1UMNMG03GN1GL	Length=326	tr|E3WUT6|E3WUT6_ANODA Putative uncharacterized protein (high-affinity copper uptake protein 1) OS=Anopheles darlingi GN=AND_07278 PE=4 SV=1Length=153	Score = 85.9 bits (211), Expect = 3e-015		copper ion transmembrane transporter activity	integral to membrane	emb|AM093890.1| AM093890 Lutzomyia longipalpis Jacobina whole fly Lutzomyia longipalpis cDNA clone NSFM-89a05, mRNA sequence.Length=1250	Score = 512 bits (277), Expect = 5e-142
mapped-read 15120	F1UMNMG03HKBEC	Length=478	tr|E9HM72|E9HM72_DAPPU CTR1, high-affinity copper uptake protein 1, copper transporter 1, solute carrier family 31 member 1 OS=Daphnia pulex GN=CTR1 PE=4 SV=1Length=171	Score = 102 bits (253), Expect = 4e-020		copper ion transmembrane transporter activity	integral to membrane	emb|AM093890.1| AM093890 Lutzomyia longipalpis Jacobina whole fly Lutzomyia longipalpis cDNA clone NSFM-89a05, mRNA sequence.Length=1250	Score = 741 bits (401), Expect = 0.0
mapped-read 15120	F1UMNMG03HH3FY	Length=395	tr|E3WUT6|E3WUT6_ANODA Putative uncharacterized protein (high-affinity copper uptake protein 1) OS=Anopheles darlingi GN=AND_07278 PE=4 SV=1Length=153	Score = 77.4 bits (189), Expect = 1e-012		copper ion transmembrane transporter activity	integral to membrane	emb|AM093890.1| AM093890 Lutzomyia longipalpis Jacobina whole fly Lutzomyia longipalpis cDNA clone NSFM-89a05, mRNA sequence.Length=1250	Score = 508 bits (275), Expect = 7e-141
mapped-read 15120	F1UMNMG03F37ZC	Length=344	tr|F6T5I8|F6T5I8_CIOIN Uncharacterized protein (high-affinity copper uptake protein 1) OS=Ciona intestinalis GN=Cin.50881 PE=4 SV=1Length=234	Score = 75.1 bits (183), Expect = 5e-012		copper ion transmembrane transporter activity	integral to membrane	emb|AM093890.1| AM093890 Lutzomyia longipalpis Jacobina whole fly Lutzomyia longipalpis cDNA clone NSFM-89a05, mRNA sequence.Length=1250	Score = 420 bits (227), Expect = 3e-114
mapped-read 15120	F1UMNMG03HA1NF	Length=425	tr|E3WUT6|E3WUT6_ANODA Putative uncharacterized protein (high-affinity copper uptake protein 1) OS=Anopheles darlingi GN=AND_07278 PE=4 SV=1Length=153	Score = 101 bits (251), Expect = 6e-020		copper ion transmembrane transporter activity	integral to membrane	emb|AM093890.1| AM093890 Lutzomyia longipalpis Jacobina whole fly Lutzomyia longipalpis cDNA clone NSFM-89a05, mRNA sequence.Length=1250	Score = 662 bits (358), Expect = 0.0
mapped-read 15120	F1UMNMG03G0821	Length=485	tr|E3WUT6|E3WUT6_ANODA Putative uncharacterized protein (high-affinity copper uptake protein 1) OS=Anopheles darlingi GN=AND_07278 PE=4 SV=1Length=153	Score = 101 bits (251), Expect = 6e-020		copper ion transmembrane transporter activity	integral to membrane	emb|AM093890.1| AM093890 Lutzomyia longipalpis Jacobina whole fly Lutzomyia longipalpis cDNA clone NSFM-89a05, mRNA sequence.Length=1250	Score = 852 bits (461), Expect = 0.0
mapped-read 15120	F1UMNMG03HDLB3	Length=376	tr|C4WTD8|C4WTD8_ACYPI ACYPI006625 protein (high-affinity copper uptake protein 1) OS=Acyrthosiphon pisum GN=ACYPI006625 PE=2 SV=1Length=198	Score = 56.6 bits (135), Expect(2) = 1e-008				emb|AM093890.1| AM093890 Lutzomyia longipalpis Jacobina whole fly Lutzomyia longipalpis cDNA clone NSFM-89a05, mRNA sequence.Length=1250	Score = 510 bits (276), Expect = 2e-141
mapped-read 15120	F1UMNMG03GU9RS	Length=511	tr|E9HM72|E9HM72_DAPPU CTR1, high-affinity copper uptake protein 1, copper transporter 1, solute carrier family 31 member 1 OS=Daphnia pulex GN=CTR1 PE=4 SV=1Length=171	Score = 93.2 bits (230), Expect = 2e-017		copper ion transmembrane transporter activity	integral to membrane	emb|AM093891.1| AM093891 Lutzomyia longipalpis Jacobina whole fly Lutzomyia longipalpis cDNA clone NSFM-40b02, mRNA sequence.Length=1353	Score = 821 bits (444), Expect = 0.0
mapped-read 16604	F1UMNMG03FTX6G	Length=489	tr|B0XCB6|B0XCB6_CULQU 26S proteasome regulatory subunit S3 OS=Culex quinquefasciatus GN=CpipJ_CPIJ016828 PE=4 SV=1Length=391	Score = 245 bits (626), Expect = 2e-063		proteasome complex		emb|AM102135.1| AM102135 Lutzomyia longipalpis Jacobina whole fly Lutzomyia longipalpis cDNA clone NSFM-129g11, mRNA sequence.Length=1349	Score = 291 bits (157), Expect = 4e-075
mapped-read 16604	F1UMNMG03FUKQ4	Length=424	tr|B0XCB6|B0XCB6_CULQU 26S proteasome regulatory subunit S3 OS=Culex quinquefasciatus GN=CpipJ_CPIJ016828 PE=4 SV=1Length=391	Score = 219 bits (557), Expect = 2e-055		proteasome complex		emb|AM102135.1| AM102135 Lutzomyia longipalpis Jacobina whole fly Lutzomyia longipalpis cDNA clone NSFM-129g11, mRNA sequence.Length=1349	Score = 211 bits (114), Expect = 2e-051
mapped-read 16604	F1UMNMG03G05ZX	Length=423	tr|B0XCB6|B0XCB6_CULQU 26S proteasome regulatory subunit S3 OS=Culex quinquefasciatus GN=CpipJ_CPIJ016828 PE=4 SV=1Length=391	Score = 219 bits (557), Expect = 2e-055		proteasome complex		emb|AM102135.1| AM102135 Lutzomyia longipalpis Jacobina whole fly Lutzomyia longipalpis cDNA clone NSFM-129g11, mRNA sequence.Length=1349	Score = 211 bits (114), Expect = 2e-051
mapped-read 17460	F1UMNMG03GVMFW	Length=458	tr|Q17K96|Q17K96_AEDAE Cyclin OS=Aedes aegypti GN=AAEL001751 PE=3 SV=1Length=259	Score = 182 bits (461), Expect = 3e-044	regulation of cyclin-dependent protein kinase activity; regulation of transcription, DNA-dependent			emb|AM108764.1| AM108764 Lutzomyia longipalpis Jacobina whole fly Lutzomyia longipalpis cDNA clone NSFM-40h04, mRNA sequence.Length=1094	Score = 691 bits (374), Expect = 0.0
mapped-read 17858	F1UMNMG03GOMJ0	Length=509	tr|Q9Y0E4|Q9Y0E4_DROME Klarsicht protein (cellular membrane organization, compound eye photoreceptor development, lipid particle transport along microtubule, lumen formation, open tracheal system) OS=Drosophila melanogaster GN=klar PE=2 SV=1Length=2262	Score = 65.5 bits (158), Expect = 4e-009	cellular membrane organization; compound eye photoreceptor development; lipid particle transport along microtubule; lipid transport; lumen formation, open tracheal system; nuclear migration		integral to membrane; lipid particle; nuclear envelope; perinuclear region of cytoplasm	emb|AM101240.1| AM101240 Lutzomyia longipalpis Jacobina whole fly Lutzomyia longipalpis cDNA clone NSFM-30d10, mRNA sequence.Length=1091	Score = 285 bits (154), Expect = 2e-073
mapped-read 18881	F1UMNMG03F6O0H	Length=486	tr|D3TNK8|D3TNK8_GLOMM Mitotic checkpoint protein MAD1 (Mad1 is a non-essential protein in yeast which has a function in the spindle assembly checkpoint (SAC). This checkpoint monitors chromosome attachment to spindle microtubules and prevents cells from starting anaphase until the spindle is built up) OS=Glossina morsitans morsitans PE=2 SV=1Length=747	Score = 48.5 bits (114), Expect(2) = 4e-010				gb|EW987544.1| LJGF-L-5_B06 Adult female Lutzomyia longipalpis midgut library blood fed Lutzomyia longipalpis cDNA, mRNA sequence.Length=776	Score = 267 bits (144), Expect = 6e-068
mapped-read 18881	F1UMNMG03GNE0H	Length=492	tr|D3TNK8|D3TNK8_GLOMM Mitotic checkpoint protein MAD1 (Mad1 is a non-essential protein in yeast which has a function in the spindle assembly checkpoint (SAC). This checkpoint monitors chromosome attachment to spindle microtubules and prevents cells from starting anaphase until the spindle is built up) OS=Glossina morsitans morsitans PE=2 SV=1Length=747	Score = 59.3 bits (142), Expect = 3e-007				gb|EW987544.1| LJGF-L-5_B06 Adult female Lutzomyia longipalpis midgut library blood fed Lutzomyia longipalpis cDNA, mRNA sequence.Length=776	Score = 257 bits (139), Expect = 4e-065
mapped-read 18881	F1UMNMG03HLO8Y	Length=486	tr|D3TNK8|D3TNK8_GLOMM Mitotic checkpoint protein MAD1 (Mad1 is a non-essential protein in yeast which has a function in the spindle assembly checkpoint (SAC). This checkpoint monitors chromosome attachment to spindle microtubules and prevents cells from starting anaphase until the spindle is built up) OS=Glossina morsitans morsitans PE=2 SV=1Length=747	Score = 48.5 bits (114), Expect(2) = 4e-010				gb|EW987544.1| LJGF-L-5_B06 Adult female Lutzomyia longipalpis midgut library blood fed Lutzomyia longipalpis cDNA, mRNA sequence.Length=776	Score = 267 bits (144), Expect = 6e-068
mapped-read 18881	F1UMNMG03GX33L	Length=491	tr|D3TNK8|D3TNK8_GLOMM Mitotic checkpoint protein MAD1 (Mad1 is a non-essential protein in yeast which has a function in the spindle assembly checkpoint (SAC). This checkpoint monitors chromosome attachment to spindle microtubules and prevents cells from starting anaphase until the spindle is built up) OS=Glossina morsitans morsitans PE=2 SV=1Length=747	Score = 48.5 bits (114), Expect(2) = 4e-010				gb|EW987544.1| LJGF-L-5_B06 Adult female Lutzomyia longipalpis midgut library blood fed Lutzomyia longipalpis cDNA, mRNA sequence.Length=776	Score = 267 bits (144), Expect = 6e-068
mapped-read 1948	F1UMNMG03HAAHA	Length=523	tr|D6X3E7|D6X3E7_TRICA Putative uncharacterized protein (Contains 1 reverse transcriptase domain; DNA integration; RNA-dependent DNA replication) OS=Tribolium castaneum GN=TcasGA2_TC012952 PE=4 SV=1Length=622	Score = 97.8 bits (242), Expect = 8e-019	DNA integration; RNA-dependent DNA replication	RNA binding; RNA-directed DNA polymerase activity		No Hit
mapped-read 19739	F1UMNMG03F6W9V	Length=307	tr|Q17KU1|Q17KU1_AEDAE Myocyte-specific enhancer factor 2d OS=Aedes aegypti GN=AAEL001567 PE=3 SV=1Length=495	Score = 79.7 bits (195), Expect(2) = 1e-013	mesoderm development; locomotor rhythm; anterior midgut development; regulation of transcription, DNA-dependent; heart development; regulation of striated muscle tissue development; muscle fiber development; skeletal muscle tissue development; ovarian follicle cell development; myoblast fusion; transcription from RNA polymerase II promoter;	DNA binding	nucleus	No Hit
mapped-read 20411	F1UMNMG03GWV99	Length=477	tr|B4M5P5|B4M5P5_DROVI GJ10538 (protein deacetylation) OS=Drosophila virilis GN=GJ10538 PE=4 SV=1Length=800	Score = 177 bits (450), Expect(2) = 1e-045	protein deacetylation	NAD+ binding; zinc ion binding		No Hit
mapped-read 20411	F1UMNMG03GOSOR	Length=476	tr|B4M5P5|B4M5P5_DROVI GJ10538 (protein deacetylation) OS=Drosophila virilis GN=GJ10538 PE=4 SV=1Length=800	Score = 209 bits (531), Expect = 2e-052	protein deacetylation	NAD+ binding; zinc ion binding		No Hit
mapped-read 20411	F1UMNMG03GJ3Q3	Length=481	tr|B4NF91|B4NF91_DROWI GK22570 (protein deacetylation) OS=Drosophila willistoni GN=GK22570 PE=4 SV=1Length=778	Score = 131 bits (329), Expect(3) = 1e-038	protein deacetylation	NAD+ binding; zinc ion binding		No Hit
mapped-read 20411	F1UMNMG03HK9D7	Length=475	tr|B4M5P5|B4M5P5_DROVI GJ10538 (protein deacetylation) OS=Drosophila virilis GN=GJ10538 PE=4 SV=1Length=800	Score = 209 bits (531), Expect = 2e-052	protein deacetylation	NAD+ binding; zinc ion binding		No Hit
mapped-read 20411	F1UMNMG03F4I0N	Length=477	tr|B4M5P5|B4M5P5_DROVI GJ10538 (protein deacetylation) OS=Drosophila virilis GN=GJ10538 PE=4 SV=1Length=800	Score = 206 bits (523), Expect = 2e-051	protein deacetylation	NAD+ binding; zinc ion binding		No Hit
mapped-read 20411	F1UMNMG03GRU68	Length=460	tr|Q95RG0|Q95RG0_DROME LD33358p (NAD-dependent protein deacetylase Sirt7) OS=Drosophila melanogaster GN=Sirt7 PE=2 SV=1Length=500	Score = 122 bits (306), Expect = 3e-026	protein deacetylation	NAD+ binding; zinc ion binding		No Hit
mapped-read 21398	F1UMNMG03GZ0A6	Length=410	tr|D2A2Q6|D2A2Q6_TRICA Putative uncharacterized protein GLEAN_08496 (DNA integration, transposon polyprotein) OS=Tribolium castaneum GN=GLEAN_08496 PE=4 SV=1Length=879	Score = 56.6 bits (135), Expect(2) = 8e-015	DNA integration	nucleic acid binding; zinc ion binding		No Hit
mapped-read 21446	F1UMNMG03GVG7B	Length=306	tr|B0WXM0|B0WXM0_CULQU Ubiquinol-cytochrome c reductase complex core protein OS=Culex quinquefasciatus GN=CpipJ_CPIJ011929 PE=3 SV=1Length=439	Score = 76.3 bits (186), Expect = 2e-012	proteolysis	metalloendopeptidase activity; zinc ion binding		emb|AM089886.1| AM089886 Lutzomyia longipalpis Jacobina whole fly Lutzomyia longipalpis cDNA clone NSFM-120a04, mRNA sequence.Length=1323	Score = 411 bits (222), Expect = 2e-111
mapped-read 21983	F1UMNMG03HCIGV	Length=526	tr|G7K0E5|G7K0E5_MEDTR Putative uncharacterized protein (RRNA intron-encoded homing endonuclease) OS=Medicago truncatula GN=MTR_5g051150 PE=4 SV=1Length=2133	Score = 84.0 bits (206), Expect = 1e-014				emb|AM096934.1| AM096934 Lutzomyia longipalpis Jacobina whole fly Lutzomyia longipalpis cDNA clone NSFM-17e12, mRNA sequence.Length=1015	Score = 403 bits (218), Expect = 5e-109
mapped-read 21983	F1UMNMG03FZTCW	Length=369	tr|B0XBR7|B0XBR7_CULQU Putative uncharacterized protein (WD repeat) OS=Culex quinquefasciatus GN=CpipJ_CPIJ016933 PE=4 SV=1Length=399	Score = 80.5 bits (197), Expect = 1e-013				emb|AM096934.1| AM096934 Lutzomyia longipalpis Jacobina whole fly Lutzomyia longipalpis cDNA clone NSFM-17e12, mRNA sequence.Length=1015	Score = 398 bits (215), Expect = 2e-107
mapped-read 21983	F1UMNMG03GUO8P	Length=372	tr|B0XBR7|B0XBR7_CULQU Putative uncharacterized protein (WD repeat) OS=Culex quinquefasciatus GN=CpipJ_CPIJ016933 PE=4 SV=1Length=399	Score = 90.1 bits (222), Expect = 2e-016				emb|AM096934.1| AM096934 Lutzomyia longipalpis Jacobina whole fly Lutzomyia longipalpis cDNA clone NSFM-17e12, mRNA sequence.Length=1015	Score = 398 bits (215), Expect = 2e-107
mapped-read 23283	F1UMNMG03HK7E9	Length=293	tr|Q179T1|Q179T1_AEDAE Heterogeneous nuclear ribonucleoprotein OS=Aedes aegypti GN=AAEL005515 PE=4 SV=1Length=280	Score = 85.1 bits (209), Expect = 5e-015		nucleic acid binding; nucleotide binding	ribonucleoprotein complex	gb|EW991613.1| LJGD-L7_F12 Adult female Lutzomyia longipalpis midgut library post blood meal digestion Lutzomyia longipalpis cDNA, mRNA sequence.Length=921	Score = 433 bits (234), Expect = 3e-118
mapped-read 24106	F1UMNMG03G7S9P	Length=562	sp|Q16W24|PLK4_AEDAE Serine/threonine-protein kinase PLK4 OS=Aedes aegypti GN=SAK PE=3 SV=1Length=769	Score = 86.3 bits (212), Expect = 3e-015	kinase activity	ATP binding; protein serine/threonine kinase activity; protein tyrosine kinase activity	centriole	No Hit
mapped-read 24106	F1UMNMG03G8DL6	Length=562	sp|Q16W24|PLK4_AEDAE Serine/threonine-protein kinase PLK4 OS=Aedes aegypti GN=SAK PE=3 SV=1Length=769	Score = 89.4 bits (220), Expect = 3e-016	kinase activity	ATP binding; protein serine/threonine kinase activity; protein tyrosine kinase activity	centriole	No Hit
mapped-read 24125	F1UMNMG03HHDV2	Length=486	tr|B4KQT3|B4KQT3_DROMO GI19126 (Myosin heavy chain, nonmuscle or smooth muscle; motor activity) OS=Drosophila mojavensis GN=GI19126 PE=4 SV=1Length=2047	Score = 194 bits (492), Expect = 7e-048		ATP binding; motor activity	myosin complex	No Hit
mapped-read 24492	F1UMNMG03GDALY	Length=475	tr|Q7Q0H5|Q7Q0H5_ANOGA AGAP003316-PA (Pinin is known to localise at the desmosomes and is implicated in anchoring intermediate filaments to the desmosomal plaque) OS=Anopheles gambiae GN=AgaP_AGAP003316 PE=4 SV=5Length=477	Score = 82.4 bits (202), Expect = 3e-014				emb|AM106068.1| AM106068 Lutzomyia longipalpis Jacobina whole fly Lutzomyia longipalpis cDNA clone NSFM-86b06, mRNA sequence.Length=1306	Score = 390 bits (211), Expect = 3e-105
mapped-read 25148	F1UMNMG03HMBTF	Length=446	tr|Q17E94|Q17E94_AEDAE Putative uncharacterized protein (protein import into nucleus; nuclear pore) OS=Aedes aegypti GN=AAEL003882 PE=4 SV=1Length=2308	Score = 106 bits (265), Expect = 2e-021	protein import into nucleus		nuclear pore	emb|AM106214.1| AM106214 Lutzomyia longipalpis Jacobina whole fly Lutzomyia longipalpis cDNA clone NSFM-26e02, mRNA sequence.Length=1335	Score = 593 bits (321), Expect = 2e-166
mapped-read 26149	F1UMNMG03HB7IO	Length=454	tr|B0WE09|B0WE09_CULQU Putative uncharacterized protein (folic acid-containing compound biosynthetic process) OS=Culex quinquefasciatus GN=CpipJ_CPIJ005163 PE=4 SV=1Length=467	Score = 124 bits (312), Expect = 6e-027	folic acid-containing compound biosynthetic process	5-formyltetrahydrofolate cyclo-ligase activity; ATP binding		emb|AM094984.1| AM094984 Lutzomyia longipalpis Jacobina whole fly Lutzomyia longipalpis cDNA clone NSFM-126c08, mRNA sequence.Length=1363	Score = 649 bits (351), Expect = 0.0
mapped-read 27434	F1UMNMG03GFWT5	Length=429	tr|E3WKN3|E3WKN3_ANODA Putative uncharacterized protein (Pentatricopeptide repeat domain 3; Most of PPR proteins have roles in mitochondria or plastid. Some of these proteins have been shown to play a role in post-transcriptional processes within organelles and they are thought to be sequence-specific RNA-binding proteins) OS=Anopheles darlingi GN=AND_01042 PE=4 SV=1Length=664	Score = 135 bits (339), Expect = 4e-030				emb|AM092940.1| AM092940 Lutzomyia longipalpis Jacobina whole fly Lutzomyia longipalpis cDNA clone NSFM-15c07, mRNA sequence.Length=1221	Score = 590 bits (319), Expect = 3e-165
mapped-read 27951	F1UMNMG03GC335	Length=459	tr|Q16P35|Q16P35_AEDAE DNA mismatch repair protein muts OS=Aedes aegypti GN=AAEL011780 PE=3 SV=1Length=1130	Score = 97.4 bits (241), Expect(3) = 3e-021	mismatch repair	ATP binding; mismatched DNA binding		emb|AM105428.1| AM105428 Lutzomyia longipalpis Jacobina whole fly Lutzomyia longipalpis cDNA clone NSFM-145d10, mRNA sequence.Length=1426	Score = 641 bits (347), Expect = 0.0
mapped-read 27951	F1UMNMG03GZPYK	Length=519	tr|Q7QBF8|Q7QBF8_ANOGA AGAP003190-PA (Belongs to the DNA mismatch repair MutS family) OS=Anopheles gambiae GN=AgaP_AGAP003190 PE=3 SV=5Length=1290	Score = 181 bits (460), Expect = 4e-044	mismatch repair	ATP binding; mismatched DNA binding		emb|AM105428.1| AM105428 Lutzomyia longipalpis Jacobina whole fly Lutzomyia longipalpis cDNA clone NSFM-145d10, mRNA sequence.Length=1426	Score = 532 bits (288), Expect = 6e-148
mapped-read 27951	F1UMNMG03FWTWU	Length=468	tr|E3WLN9|E3WLN9_ANODA Putative uncharacterized protein (Belongs to the DNA mismatch repair MutS family) OS=Anopheles darlingi GN=AND_01583 PE=3 SV=1Length=1180	Score = 233 bits (595), Expect = 8e-060	mismatch repair	ATP binding; mismatched DNA binding		emb|AM105429.1| AM105429 Lutzomyia longipalpis Jacobina whole fly Lutzomyia longipalpis cDNA clone NSFM-140f06, mRNA sequence.Length=1303	Score = 701 bits (379), Expect = 0.0
mapped-read 27951	F1UMNMG03HHJI2	Length=588	tr|Q7QBF8|Q7QBF8_ANOGA AGAP003190-PA (Belongs to the DNA mismatch repair MutS family) OS=Anopheles gambiae GN=AgaP_AGAP003190 PE=3 SV=5Length=1290	Score = 181 bits (460), Expect = 6e-044	mismatch repair	ATP binding; mismatched DNA binding		emb|AM105428.1| AM105428 Lutzomyia longipalpis Jacobina whole fly Lutzomyia longipalpis cDNA clone NSFM-145d10, mRNA sequence.Length=1426	Score = 532 bits (288), Expect = 7e-148
mapped-read 27951	F1UMNMG03GAL5Z	Length=377	tr|E3WLN9|E3WLN9_ANODA Putative uncharacterized protein (Belongs to the DNA mismatch repair MutS family) OS=Anopheles darlingi GN=AND_01583 PE=3 SV=1Length=1180	Score = 194 bits (492), Expect = 7e-048	mismatch repair	ATP binding; mismatched DNA binding		emb|AM105429.1| AM105429 Lutzomyia longipalpis Jacobina whole fly Lutzomyia longipalpis cDNA clone NSFM-140f06, mRNA sequence.Length=1303	Score = 560 bits (303), Expect = 2e-156
mapped-read 28655	F1UMNMG03HAQOQ	Length=497	tr|Q17AZ1|Q17AZ1_AEDAE Putative uncharacterized protein (Contains 1 matrin-type zinc finger, nucleic acid binding, zinc ion binding) OS=Aedes aegypti GN=AAEL005145 PE=4 SV=1Length=363	Score = 86.3 bits (212), Expect = 2e-015		nucleic acid binding; zinc ion binding	nucleus	emb|AM101293.1| AM101293 Lutzomyia longipalpis Jacobina whole fly Lutzomyia longipalpis cDNA clone NSFM-30f04, mRNA sequence.Length=657	Score = 761 bits (412), Expect = 0.0
mapped-read 29644	F1UMNMG03G9H8E	Length=408	tr|B7QMT2|B7QMT2_IXOSC Ribosomal protein L39, putative OS=Ixodes scapularis GN=IscW_ISCW015391 PE=4 SV=1Length=76	Score = 92.4 bits (228), Expect = 3e-017	translation	structural constituent of ribosome	ribosome	gb|EW995669.1| LJGU-M-5_H05 Adult female Lutzomyia longipalpis midgut library sugar fed Lutzomyia longipalpis cDNA, mRNA sequence.Length=340	Score = 501 bits (271), Expect = 1e-138
mapped-read 30317	F1UMNMG03F26RG	Length=376	tr|B3NYY2|B3NYY2_DROER GG15435 (transmembrane transport) OS=Drosophila erecta GN=GG15435 PE=4 SV=1Length=502	Score = 127 bits (318), Expect = 1e-027	transmembrane transport		integral to membrane	No Hit
mapped-read 30317	F1UMNMG03GSRKO	Length=298	tr|B4IIC0|B4IIC0_DROSE GM23189 ( transmembrane transport) OS=Drosophila sechellia GN=GM23189 PE=4 SV=1Length=521	Score = 77.4 bits (189), Expect(2) = 1e-014	transmembrane transport		integral to membrane	No Hit
mapped-read 30317	F1UMNMG03F7BHX	Length=296	tr|B4IIC0|B4IIC0_DROSE GM23189 (transmembrane transport) OS=Drosophila sechellia GN=GM23189 PE=4 SV=1Length=521	Score = 79.7 bits (195), Expect(2) = 2e-015	transmembrane transport		integral to membrane	No Hit
mapped-read 30317	F1UMNMG03GKQMZ	Length=374	tr|B3NYY2|B3NYY2_DROER GG15435 (transmembrane transport) OS=Drosophila erecta GN=GG15435 PE=4 SV=1Length=502	Score = 123 bits (308), Expect = 2e-026	transmembrane transport		integral to membrane	No Hit
mapped-read 31221	F1UMNMG03G7AQJ	Length=511	tr|Q9GQR5|Q9GQR5_DROME RH02809p (germ cell migration, intracellular signal transduction, nervous system development) OS=Drosophila melanogaster GN=stai PE=2 SV=1Length=257	Score = 129 bits (323), Expect(2) = 4e-043	germ cell migration; intracellular signal transduction; nervous system development		microtubule associated complex	emb|AM095654.1| AM095654 Lutzomyia longipalpis Jacobina whole fly Lutzomyia longipalpis cDNA clone NSFM-144c01, mRNA sequence.Length=1418	Score = 878 bits (475), Expect = 0.0
mapped-read 32	F1UMNMG03GPAMH	Length=486	tr|Q5S3S9|Q5S3S9_RAT Promyelocytic leukemia zinc finger protein OS=Rattus norvegicus GN=Zbtb16 PE=2 SV=1Length=673	Score = 93.2 bits (230), Expect = 2e-017	anterior/posterior pattern specification; central nervous system development; embryonic hindlimb morphogenesis; embryonic pattern specification; male germ-line stem cell division; negative regulation of cell proliferation; negative regulation of transcription, DNA-dependent; positive regulation of apoptotic process; positive regulation of transcription, DNA-dependent	DNA binding; zinc ion binding	PML body; nuclear speck; transcriptional repressor complex	emb|AM095304.1| AM095304 Lutzomyia longipalpis Jacobina whole fly Lutzomyia longipalpis cDNA clone NSFM-126d10, mRNA sequence.Length=1283	Score = 455 bits (246), Expect = 1e-124
mapped-read 32328	F1UMNMG03FRAON	Length=470	tr|E9JCX3|E9JCX3_SOLIN Putative uncharacterized protein (Fragment) (Belongs to the actin family; Muscle-specific actin 2) OS=Solenopsis invicta GN=SINV_08795 PE=3 SV=1Length=410	Score = 187 bits (475), Expect(2) = 9e-065		ATP binding		emb|AM103564.1| AM103564 Lutzomyia longipalpis Jacobina whole fly Lutzomyia longipalpis cDNA clone NSFM-27g09, mRNA sequence.Length=1292	Score = 732 bits (396), Expect = 0.0
mapped-read 32328	F1UMNMG03FYUIX	Length=468	tr|Q7Q7K6|Q7Q7K6_ANOGA AGAP011516-PA (Fragment) (Belongs to the actin family; Muscle-specific actin 2) OS=Anopheles gambiae GN=AGAP011516 PE=3 SV=4Length=382	Score = 275 bits (704), Expect = 2e-072		ATP binding	cytoplasm; cytoskeleton	emb|AM103564.1| AM103564 Lutzomyia longipalpis Jacobina whole fly Lutzomyia longipalpis cDNA clone NSFM-27g09, mRNA sequence.Length=1292	Score = 747 bits (404), Expect = 0.0
mapped-read 32328	F1UMNMG03GPGFK	Length=410	tr|Q9BIJ1|Q9BIJ1_DROVI Actin E2 OS=Drosophila virilis GN=ActE2 PE=3 SV=1Length=376	Score = 103 bits (258), Expect(2) = 3e-035		ATP binding	cytoplasm; cytoskeleton	emb|AM103563.1| AM103563 Lutzomyia longipalpis Jacobina whole fly Lutzomyia longipalpis cDNA clone SFM-04a10, mRNA sequence.Length=1266	Score = 538 bits (291), Expect = 1e-149
mapped-read 32328	F1UMNMG03HFSH7	Length=466	tr|Q7Q7K6|Q7Q7K6_ANOGA AGAP011516-PA (Fragment) (Belongs to the actin family; Muscle-specific actin 2) OS=Anopheles gambiae GN=AGAP011516 PE=3 SV=4Length=382	Score = 275 bits (704), Expect = 2e-072		ATP binding	cytoplasm; cytoskeleton	emb|AM103564.1| AM103564 Lutzomyia longipalpis Jacobina whole fly Lutzomyia longipalpis cDNA clone NSFM-27g09, mRNA sequence.Length=1292	Score = 747 bits (404), Expect = 0.0
mapped-read 32974	F1UMNMG03HD397	Length=480	tr|G3K483|G3K483_9DIPT Vitellogenin 1 OS=Anopheles culicifacies GN=Vg1 PE=4 SV=1Length=2052	Score = 147 bits (372), Expect = 6e-034		lipid transporter activity		emb|AM107043.1| AM107043 Lutzomyia longipalpis Jacobina whole fly Lutzomyia longipalpis cDNA clone NSFM-156b05, mRNA sequence.Length=1256	Score = 839 bits (454), Expect = 0.0
mapped-read 32974	F1UMNMG03F9R44	Length=478	tr|G3K483|G3K483_9DIPT Vitellogenin 1 OS=Anopheles culicifacies GN=Vg1 PE=4 SV=1Length=2052	Score = 91.3 bits (225), Expect(2) = 1e-027		lipid transporter activity		emb|AM107043.1| AM107043 Lutzomyia longipalpis Jacobina whole fly Lutzomyia longipalpis cDNA clone NSFM-156b05, mRNA sequence.Length=1256	Score = 821 bits (444), Expect = 0.0
mapped-read 32974	F1UMNMG03GJ8WO	Length=480	tr|G3K483|G3K483_9DIPT Vitellogenin 1 OS=Anopheles culicifacies GN=Vg1 PE=4 SV=1Length=2052	Score = 147 bits (372), Expect = 6e-034		lipid transporter activity		emb|AM107042.1| AM107042 Lutzomyia longipalpis Jacobina whole fly Lutzomyia longipalpis cDNA clone NSFM-112b04, mRNA sequence.Length=1351	Score = 835 bits (452), Expect = 0.0
mapped-read 32974	F1UMNMG03G64PF	Length=474	tr|G3K483|G3K483_9DIPT Vitellogenin 1 OS=Anopheles culicifacies GN=Vg1 PE=4 SV=1Length=2052	Score = 135 bits (340), Expect = 3e-030		lipid transporter activity		emb|AM107043.1| AM107043 Lutzomyia longipalpis Jacobina whole fly Lutzomyia longipalpis cDNA clone NSFM-156b05, mRNA sequence.Length=1256	Score = 817 bits (442), Expect = 0.0
mapped-read 32974	F1UMNMG03GLSQ6	Length=481	tr|B0W351|B0W351_CULQU Vitellogenin-A1 OS=Culex quinquefasciatus GN=CpipJ_CPIJ001357 PE=4 SV=1Length=2098	Score = 53.5 bits (127), Expect(3) = 3e-019		lipid transporter activity		emb|AM107043.1| AM107043 Lutzomyia longipalpis Jacobina whole fly Lutzomyia longipalpis cDNA clone NSFM-156b05, mRNA sequence.Length=1256	Score = 806 bits (436), Expect = 0.0
mapped-read 32974	F1UMNMG03G50YK	Length=493	tr|Q17083|Q17083_9HYME Vitellogenin (Precursor) OS=Athalia rosae GN=Vg PE=2 SV=2Length=1872	Score = 59.7 bits (143), Expect = 2e-007		lipid transporter activity		emb|AM095210.1| AM095210 Lutzomyia longipalpis Jacobina whole fly Lutzomyia longipalpis cDNA clone SFM-03h10, mRNA sequence.Length=1124	Score = 555 bits (300), Expect = 1e-154
mapped-read 32974	F1UMNMG03F7687	Length=470	tr|G3K483|G3K483_9DIPT Vitellogenin 1 OS=Anopheles culicifacies GN=Vg1 PE=4 SV=1Length=2052	Score = 120 bits (301), Expect = 1e-025		lipid transporter activity		emb|AM107043.1| AM107043 Lutzomyia longipalpis Jacobina whole fly Lutzomyia longipalpis cDNA clone NSFM-156b05, mRNA sequence.Length=1256	Score = 791 bits (428), Expect = 0.0
mapped-read 32974	F1UMNMG03FY8KV	Length=466	tr|O17428|O17428_9HYME Vitellogenin OS=Pimpla nipponica PE=2 SV=1Length=1807	Score = 119 bits (298), Expect = 2e-025		lipid transporter activity		emb|AM091344.1| AM091344 Lutzomyia longipalpis Jacobina whole fly Lutzomyia longipalpis cDNA clone NSFM-148a06, mRNA sequence.Length=1056	Score = 507 bits (274), Expect = 3e-140
mapped-read 32974	F1UMNMG03FRB69	Length=469	tr|G3K483|G3K483_9DIPT Vitellogenin 1 OS=Anopheles culicifacies GN=Vg1 PE=4 SV=1Length=2052	Score = 137 bits (345), Expect = 8e-031		lipid transporter activity		emb|AM107043.1| AM107043 Lutzomyia longipalpis Jacobina whole fly Lutzomyia longipalpis cDNA clone NSFM-156b05, mRNA sequence.Length=1256	Score = 815 bits (441), Expect = 0.0
mapped-read 32974	F1UMNMG03GPMAP	Length=529	tr|O17428|O17428_9HYME Vitellogenin OS=Pimpla nipponica PE=2 SV=1Length=1807	Score = 88.6 bits (218), Expect = 5e-016		lipid transporter activity		emb|AM107044.1| AM107044 Lutzomyia longipalpis Jacobina whole fly Lutzomyia longipalpis cDNA clone NSFM-156b05, mRNA sequence.Length=1345	Score = 736 bits (398), Expect = 0.0
mapped-read 32974	F1UMNMG03GMNBA	Length=466	tr|B0W351|B0W351_CULQU Vitellogenin-A1 OS=Culex quinquefasciatus GN=CpipJ_CPIJ001357 PE=4 SV=1Length=2098	Score = 66.6 bits (161), Expect = 2e-009		lipid transporter activity		emb|AM107043.1| AM107043 Lutzomyia longipalpis Jacobina whole fly Lutzomyia longipalpis cDNA clone NSFM-156b05, mRNA sequence.Length=1256	Score = 719 bits (389), Expect = 0.0
mapped-read 32974	F1UMNMG03HACS4	Length=487	tr|E3X9U4|E3X9U4_ANODA Putative uncharacterized protein (Vitellogenin) OS=Anopheles darlingi GN=AND_17242 PE=4 SV=1Length=1981	Score = 108 bits (270), Expect = 4e-022		lipid transporter activity		emb|AM107042.1| AM107042 Lutzomyia longipalpis Jacobina whole fly Lutzomyia longipalpis cDNA clone NSFM-112b04, mRNA sequence.Length=1351	Score = 651 bits (352), Expect = 0.0
mapped-read 32974	F1UMNMG03F5O41	Length=478	tr|Q19TW4|Q19TW4_ANOST Vitellogenin 1 OS=Anopheles stephensi GN=Vg1 PE=4 SV=1Length=2058	Score = 81.3 bits (199), Expect = 7e-014		lipid transporter activity		No Hit
mapped-read 32974	F1UMNMG03GSJY5	Length=481	tr|E3X9U4|E3X9U4_ANODA Putative uncharacterized protein (Vitellogenin) OS=Anopheles darlingi GN=AND_17242 PE=4 SV=1Length=1981	Score = 125 bits (314), Expect = 3e-027		lipid transporter activity		emb|AM107043.1| AM107043 Lutzomyia longipalpis Jacobina whole fly Lutzomyia longipalpis cDNA clone NSFM-156b05, mRNA sequence.Length=1256	Score = 828 bits (448), Expect = 0.0
mapped-read 32974	F1UMNMG03GKEGY	Length=476	tr|G3K483|G3K483_9DIPT Vitellogenin 1 OS=Anopheles culicifacies GN=Vg1 PE=4 SV=1Length=2052	Score = 142 bits (357), Expect = 3e-032		lipid transporter activity		emb|AM107043.1| AM107043 Lutzomyia longipalpis Jacobina whole fly Lutzomyia longipalpis cDNA clone NSFM-156b05, mRNA sequence.Length=1256	Score = 828 bits (448), Expect = 0.0
mapped-read 32974	F1UMNMG03GIKX8	Length=491	tr|Q19TW4|Q19TW4_ANOST Vitellogenin 1 OS=Anopheles stephensi GN=Vg1 PE=4 SV=1Length=2058	Score = 106 bits (264), Expect = 2e-021		lipid transporter activity		emb|AM090148.1| AM090148 Lutzomyia longipalpis Jacobina whole fly Lutzomyia longipalpis cDNA clone SFM-05c07, mRNA sequence.Length=1407	Score = 854 bits (462), Expect = 0.0
mapped-read 32974	F1UMNMG03GOMH3	Length=477	tr|G3K483|G3K483_9DIPT Vitellogenin 1 OS=Anopheles culicifacies GN=Vg1 PE=4 SV=1Length=2052	Score = 146 bits (369), Expect = 1e-033		lipid transporter activity		emb|AM107043.1| AM107043 Lutzomyia longipalpis Jacobina whole fly Lutzomyia longipalpis cDNA clone NSFM-156b05, mRNA sequence.Length=1256	Score = 830 bits (449), Expect = 0.0
mapped-read 32974	F1UMNMG03G1KBV	Length=518	tr|D7P6M1|D7P6M1_CULTA Vitellogenin 1b OS=Culex tarsalis GN=Vg1b PE=4 SV=1Length=2119	Score = 113 bits (283), Expect(2) = 3e-026		lipid transporter activity		emb|AM091344.1| AM091344 Lutzomyia longipalpis Jacobina whole fly Lutzomyia longipalpis cDNA clone NSFM-148a06, mRNA sequence.Length=1056	Score = 396 bits (214), Expect = 8e-107
mapped-read 32974	F1UMNMG03GUCAW	Length=392	tr|G3K483|G3K483_9DIPT Vitellogenin 1 OS=Anopheles culicifacies GN=Vg1 PE=4 SV=1Length=2052	Score = 103 bits (257), Expect = 1e-020		lipid transporter activity		emb|AM107043.1| AM107043 Lutzomyia longipalpis Jacobina whole fly Lutzomyia longipalpis cDNA clone NSFM-156b05, mRNA sequence.Length=1256	Score = 617 bits (334), Expect = 1e-173
mapped-read 32974	F1UMNMG03FYZM5	Length=525	tr|E3X9U4|E3X9U4_ANODA Putative uncharacterized protein (Vitellogenin) OS=Anopheles darlingi GN=AND_17242 PE=4 SV=1Length=1981	Score = 101 bits (251), Expect = 7e-020		lipid transporter activity		emb|AM095209.1| AM095209 Lutzomyia longipalpis Jacobina whole fly Lutzomyia longipalpis cDNA clone NSFM-13d05, mRNA sequence.Length=1343	Score = 305 bits (165), Expect = 1e-079
mapped-read 32974	F1UMNMG03FSA0K	Length=483	tr|Q19TW4|Q19TW4_ANOST Vitellogenin 1 OS=Anopheles stephensi GN=Vg1 PE=4 SV=1Length=2058	Score = 101 bits (252), Expect(2) = 4e-029		lipid transporter activity		emb|AM107043.1| AM107043 Lutzomyia longipalpis Jacobina whole fly Lutzomyia longipalpis cDNA clone NSFM-156b05, mRNA sequence.Length=1256	Score = 832 bits (450), Expect = 0.0
mapped-read 32974	F1UMNMG03GDW13	Length=631	tr|G3K483|G3K483_9DIPT Vitellogenin 1 OS=Anopheles culicifacies GN=Vg1 PE=4 SV=1Length=2052	Score = 85.9 bits (211), Expect = 5e-015		lipid transporter activity		emb|AM107043.1| AM107043 Lutzomyia longipalpis Jacobina whole fly Lutzomyia longipalpis cDNA clone NSFM-156b05, mRNA sequence.Length=1256	Score = 510 bits (276), Expect = 3e-141
mapped-read 32974	F1UMNMG03GAKYJ	Length=482	tr|Q17083|Q17083_9HYME Vitellogenin (Precursor) OS=Athalia rosae GN=Vg PE=2 SV=2Length=1872	Score = 70.9 bits (172), Expect(2) = 5e-020		lipid transporter activity		emb|AM107043.1| AM107043 Lutzomyia longipalpis Jacobina whole fly Lutzomyia longipalpis cDNA clone NSFM-156b05, mRNA sequence.Length=1256	Score = 806 bits (436), Expect = 0.0
mapped-read 32974	F1UMNMG03GUYRH	Length=497	tr|Q19TW4|Q19TW4_ANOST Vitellogenin 1 OS=Anopheles stephensi GN=Vg1 PE=4 SV=1Length=2058	Score = 61.6 bits (148), Expect = 6e-008		lipid transporter activity		emb|AM107042.1| AM107042 Lutzomyia longipalpis Jacobina whole fly Lutzomyia longipalpis cDNA clone NSFM-112b04, mRNA sequence.Length=1351	Score = 381 bits (206), Expect = 2e-102
mapped-read 32974	F1UMNMG03HBDSG	Length=468	tr|G3K483|G3K483_9DIPT Vitellogenin 1 OS=Anopheles culicifacies GN=Vg1 PE=4 SV=1Length=2052	Score = 78.2 bits (191), Expect(2) = 2e-023		lipid transporter activity		emb|AM107043.1| AM107043 Lutzomyia longipalpis Jacobina whole fly Lutzomyia longipalpis cDNA clone NSFM-156b05, mRNA sequence.Length=1256	Score = 725 bits (392), Expect = 0.0
mapped-read 32974	F1UMNMG03G6YU3	Length=491	tr|E3X9U4|E3X9U4_ANODA Putative uncharacterized protein (Vitellogenin) OS=Anopheles darlingi GN=AND_17242 PE=4 SV=1Length=1981	Score = 129 bits (323), Expect = 3e-028		lipid transporter activity		emb|AM107043.1| AM107043 Lutzomyia longipalpis Jacobina whole fly Lutzomyia longipalpis cDNA clone NSFM-156b05, mRNA sequence.Length=1256	Score = 828 bits (448), Expect = 0.0
mapped-read 32974	F1UMNMG03GOC58	Length=487	tr|E3X9U4|E3X9U4_ANODA Putative uncharacterized protein (Vitellogenin) OS=Anopheles darlingi GN=AND_17242 PE=4 SV=1Length=1981	Score = 108 bits (270), Expect = 4e-022		lipid transporter activity		emb|AM107042.1| AM107042 Lutzomyia longipalpis Jacobina whole fly Lutzomyia longipalpis cDNA clone NSFM-112b04, mRNA sequence.Length=1351	Score = 664 bits (359), Expect = 0.0
mapped-read 32974	F1UMNMG03FXPT9	Length=512	tr|E3X9U4|E3X9U4_ANODA Putative uncharacterized protein OS=Anopheles darlingi GN=AND_17242 PE=4 SV=1Length=1981	Score = 79.0 bits (193), Expect = 4e-013		lipid transporter activity		No Hit
mapped-read 32974	F1UMNMG03GFK93	Length=568	tr|Q49MF4|Q49MF4_CULQU Vitellogenin C2 (Fragment) OS=Culex quinquefasciatus GN=Vg-C2 PE=4 SV=1Length=2042	Score = 76.3 bits (186), Expect = 3e-012		lipid transporter activity		emb|AM107043.1| AM107043 Lutzomyia longipalpis Jacobina whole fly Lutzomyia longipalpis cDNA clone NSFM-156b05, mRNA sequence.Length=1256	Score = 538 bits (291), Expect = 1e-149
mapped-read 32974	F1UMNMG03F8Z09	Length=468	tr|B0W351|B0W351_CULQU Vitellogenin-A1 OS=Culex quinquefasciatus GN=CpipJ_CPIJ001357 PE=4 SV=1Length=2098	Score = 90.1 bits (222), Expect(2) = 9e-021		lipid transporter activity		emb|AM107043.1| AM107043 Lutzomyia longipalpis Jacobina whole fly Lutzomyia longipalpis cDNA clone NSFM-156b05, mRNA sequence.Length=1256	Score = 712 bits (385), Expect = 0.0
mapped-read 32974	F1UMNMG03GRO92	Length=519	tr|E3X9U4|E3X9U4_ANODA Putative uncharacterized protein (Vitellogenin) OS=Anopheles darlingi GN=AND_17242 PE=4 SV=1Length=1981	Score = 96.7 bits (239), Expect = 2e-018		lipid transporter activity		emb|AM095209.1| AM095209 Lutzomyia longipalpis Jacobina whole fly Lutzomyia longipalpis cDNA clone NSFM-13d05, mRNA sequence.Length=1343	Score = 508 bits (275), Expect = 1e-140
mapped-read 32974	F1UMNMG03FZQD6	Length=515	tr|E3X9U4|E3X9U4_ANODA Putative uncharacterized protein (Vitellogenin) OS=Anopheles darlingi GN=AND_17242 PE=4 SV=1Length=1981	Score = 102 bits (254), Expect = 3e-020		lipid transporter activity		No Hit
mapped-read 32974	F1UMNMG03GTZYB	Length=488	tr|Q19TW4|Q19TW4_ANOST Vitellogenin 1 OS=Anopheles stephensi GN=Vg1 PE=4 SV=1Length=2058	Score = 106 bits (264), Expect = 2e-021		lipid transporter activity		emb|AM090148.1| AM090148 Lutzomyia longipalpis Jacobina whole fly Lutzomyia longipalpis cDNA clone SFM-05c07, mRNA sequence.Length=1407	Score = 850 bits (460), Expect = 0.0
mapped-read 32974	F1UMNMG03GBCZ3	Length=487	tr|D7P6M2|D7P6M2_CULTA Vitellogenin 2a OS=Culex tarsalis GN=Vg2a PE=4 SV=1Length=2080	Score = 47.8 bits (112), Expect(2) = 3e-007		lipid transporter activity		emb|AM098906.1| AM098906 Lutzomyia longipalpis Jacobina whole fly Lutzomyia longipalpis cDNA clone SFM-02f05, mRNA sequence.Length=1422	Score = 760 bits (411), Expect = 0.0
mapped-read 32974	F1UMNMG03GGPGV	Length=492	tr|E3WUE5|E3WUE5_ANODA Putative uncharacterized protein (Vitellogenin) OS=Anopheles darlingi GN=AND_07045 PE=4 SV=1Length=1983	Score = 63.5 bits (153), Expect(2) = 8e-009		lipid transporter activity		emb|AM095210.1| AM095210 Lutzomyia longipalpis Jacobina whole fly Lutzomyia longipalpis cDNA clone SFM-03h10, mRNA sequence.Length=1124	Score = 268 bits (145), Expect = 2e-068
mapped-read 32974	F1UMNMG03G73DS	Length=491	tr|E3X9U4|E3X9U4_ANODA Putative uncharacterized protein (Vitellogenin) OS=Anopheles darlingi GN=AND_17242 PE=4 SV=1Length=1981	Score = 97.4 bits (241), Expect = 1e-018		lipid transporter activity		emb|AM095209.1| AM095209 Lutzomyia longipalpis Jacobina whole fly Lutzomyia longipalpis cDNA clone NSFM-13d05, mRNA sequence.Length=1343	Score = 488 bits (264), Expect = 1e-134
mapped-read 32974	F1UMNMG03F9OVR	Length=479	tr|G3K483|G3K483_9DIPT Vitellogenin 1 OS=Anopheles culicifacies GN=Vg1 PE=4 SV=1Length=2052	Score = 86.3 bits (212), Expect(2) = 2e-030		lipid transporter activity		emb|AM107043.1| AM107043 Lutzomyia longipalpis Jacobina whole fly Lutzomyia longipalpis cDNA clone NSFM-156b05, mRNA sequence.Length=1256	Score = 832 bits (450), Expect = 0.0
mapped-read 32974	F1UMNMG03GLYM2	Length=480	tr|Q19TW4|Q19TW4_ANOST Vitellogenin 1 OS=Anopheles stephensi GN=Vg1 PE=4 SV=1Length=2058	Score = 95.9 bits (237), Expect(2) = 3e-020		lipid transporter activity		emb|AM107042.1| AM107042 Lutzomyia longipalpis Jacobina whole fly Lutzomyia longipalpis cDNA clone NSFM-112b04, mRNA sequence.Length=1351	Score = 667 bits (361), Expect = 0.0
mapped-read 32974	F1UMNMG03FSD92	Length=473	tr|Q49MF7|Q49MF7_9DIPT Vitellogenin C (Fragment) OS=Ochlerotatus atropalpus GN=Vg-C PE=4 SV=1Length=1825	Score = 112 bits (280), Expect = 3e-023		lipid transporter activity		emb|AM091344.1| AM091344 Lutzomyia longipalpis Jacobina whole fly Lutzomyia longipalpis cDNA clone NSFM-148a06, mRNA sequence.Length=1056	Score = 416 bits (225), Expect = 5e-113
mapped-read 32974	F1UMNMG03GK85V	Length=525	tr|Q17083|Q17083_9HYME Vitellogenin (Precursor) OS=Athalia rosae GN=Vg PE=2 SV=2Length=1872	Score = 60.8 bits (146), Expect(2) = 3e-009		lipid transporter activity		emb|AM095209.1| AM095209 Lutzomyia longipalpis Jacobina whole fly Lutzomyia longipalpis cDNA clone NSFM-13d05, mRNA sequence.Length=1343	Score = 490 bits (265), Expect = 4e-135
mapped-read 32974	F1UMNMG03HAGMU	Length=483	tr|E3X9U4|E3X9U4_ANODA Putative uncharacterized protein (Vitellogenin) OS=Anopheles darlingi GN=AND_17242 PE=4 SV=1Length=1981	Score = 127 bits (318), Expect = 1e-027		lipid transporter activity		emb|AM107042.1| AM107042 Lutzomyia longipalpis Jacobina whole fly Lutzomyia longipalpis cDNA clone NSFM-112b04, mRNA sequence.Length=1351	Score = 811 bits (439), Expect = 0.0
mapped-read 32974	F1UMNMG03HKPOS	Length=489	tr|E3X9U4|E3X9U4_ANODA Putative uncharacterized protein (Vitellogenin) OS=Anopheles darlingi GN=AND_17242 PE=4 SV=1Length=1981	Score = 108 bits (270), Expect = 4e-022		lipid transporter activity		emb|AM107042.1| AM107042 Lutzomyia longipalpis Jacobina whole fly Lutzomyia longipalpis cDNA clone NSFM-112b04, mRNA sequence.Length=1351	Score = 651 bits (352), Expect = 0.0
mapped-read 32974	F1UMNMG03G82MO	Length=477	tr|G3K483|G3K483_9DIPT Vitellogenin 1 OS=Anopheles culicifacies GN=Vg1 PE=4 SV=1Length=2052	Score = 144 bits (364), Expect = 5e-033		lipid transporter activity		emb|AM107042.1| AM107042 Lutzomyia longipalpis Jacobina whole fly Lutzomyia longipalpis cDNA clone NSFM-112b04, mRNA sequence.Length=1351	Score = 826 bits (447), Expect = 0.0
mapped-read 32974	F1UMNMG03G49TY	Length=487	tr|E3X9U4|E3X9U4_ANODA Putative uncharacterized protein (Vitellogenin) OS=Anopheles darlingi GN=AND_17242 PE=4 SV=1Length=1981	Score = 128 bits (322), Expect = 4e-028		lipid transporter activity		emb|AM107042.1| AM107042 Lutzomyia longipalpis Jacobina whole fly Lutzomyia longipalpis cDNA clone NSFM-112b04, mRNA sequence.Length=1351	Score = 822 bits (445), Expect = 0.0
mapped-read 32974	F1UMNMG03GCT4Y	Length=480	tr|G3K483|G3K483_9DIPT Vitellogenin 1 OS=Anopheles culicifacies GN=Vg1 PE=4 SV=1Length=2052	Score = 145 bits (366), Expect = 3e-033		lipid transporter activity		emb|AM107043.1| AM107043 Lutzomyia longipalpis Jacobina whole fly Lutzomyia longipalpis cDNA clone NSFM-156b05, mRNA sequence.Length=1256	Score = 845 bits (457), Expect = 0.0
mapped-read 32974	F1UMNMG03GZQ7T	Length=505	tr|Q49MF4|Q49MF4_CULQU Vitellogenin C2 (Fragment) OS=Culex quinquefasciatus GN=Vg-C2 PE=4 SV=1Length=2042	Score = 147 bits (372), Expect(2) = 6e-038		lipid transporter activity		emb|AM091344.1| AM091344 Lutzomyia longipalpis Jacobina whole fly Lutzomyia longipalpis cDNA clone NSFM-148a06, mRNA sequence.Length=1056	Score = 817 bits (442), Expect = 0.0
mapped-read 32974	F1UMNMG03FYGX8	Length=470	tr|G3K483|G3K483_9DIPT Vitellogenin 1 OS=Anopheles culicifacies GN=Vg1 PE=4 SV=1Length=2052	Score = 127 bits (319), Expect = 9e-028		lipid transporter activity		emb|AM107043.1| AM107043 Lutzomyia longipalpis Jacobina whole fly Lutzomyia longipalpis cDNA clone NSFM-156b05, mRNA sequence.Length=1256	Score = 737 bits (399), Expect = 0.0
mapped-read 32974	F1UMNMG03FWHOA	Length=381	tr|G3K483|G3K483_9DIPT Vitellogenin 1 OS=Anopheles culicifacies GN=Vg1 PE=4 SV=1Length=2052	Score = 101 bits (251), Expect = 6e-020		lipid transporter activity		emb|AM107043.1| AM107043 Lutzomyia longipalpis Jacobina whole fly Lutzomyia longipalpis cDNA clone NSFM-156b05, mRNA sequence.Length=1256	Score = 604 bits (327), Expect = 9e-170
mapped-read 32974	F1UMNMG03GJMJR	Length=478	tr|G3K483|G3K483_9DIPT Vitellogenin 1 OS=Anopheles culicifacies GN=Vg1 PE=4 SV=1Length=2052	Score = 131 bits (330), Expect = 5e-029		lipid transporter activity		emb|AM107043.1| AM107043 Lutzomyia longipalpis Jacobina whole fly Lutzomyia longipalpis cDNA clone NSFM-156b05, mRNA sequence.Length=1256	Score = 745 bits (403), Expect = 0.0
mapped-read 32974	F1UMNMG03F4X44	Length=486	tr|Q49MF4|Q49MF4_CULQU Vitellogenin C2 (Fragment) OS=Culex quinquefasciatus GN=Vg-C2 PE=4 SV=1Length=2042	Score = 110 bits (276), Expect = 8e-023		lipid transporter activity		emb|AM107042.1| AM107042 Lutzomyia longipalpis Jacobina whole fly Lutzomyia longipalpis cDNA clone NSFM-112b04, mRNA sequence.Length=1351	Score = 804 bits (435), Expect = 0.0
mapped-read 32974	F1UMNMG03FZ9GH	Length=506	tr|Q5BT34|Q5BT34_SCHJA Putative uncharacterized protein OS=Schistosoma japonicum PE=4 SV=1Length=55	Score = 107 bits (266), Expect = 1e-021				emb|AM107042.1| AM107042 Lutzomyia longipalpis Jacobina whole fly Lutzomyia longipalpis cDNA clone NSFM-112b04, mRNA sequence.Length=1351	Score = 516 bits (279), Expect = 6e-143
mapped-read 32974	F1UMNMG03G3E0M	Length=488	tr|E3X9U4|E3X9U4_ANODA Putative uncharacterized protein (Vitellogenin) OS=Anopheles darlingi GN=AND_17242 PE=4 SV=1Length=1981	Score = 117 bits (293), Expect = 9e-025		lipid transporter activity		emb|AM107042.1| AM107042 Lutzomyia longipalpis Jacobina whole fly Lutzomyia longipalpis cDNA clone NSFM-112b04, mRNA sequence.Length=1351	Score = 723 bits (391), Expect = 0.0
mapped-read 32974	F1UMNMG03FWR07	Length=238	tr|E3X9U4|E3X9U4_ANODA Putative uncharacterized protein (Vitellogenin) OS=Anopheles darlingi GN=AND_17242 PE=4 SV=1Length=1981	Score = 60.8 bits (146), Expect = 1e-007		lipid transporter activity		emb|AM107044.1| AM107044 Lutzomyia longipalpis Jacobina whole fly Lutzomyia longipalpis cDNA clone NSFM-156b05, mRNA sequence.Length=1345	Score = 303 bits (164), Expect = 2e-079
mapped-read 32974	F1UMNMG03HLKYO	Length=474	tr|G3K483|G3K483_9DIPT Vitellogenin 1 OS=Anopheles culicifacies GN=Vg1 PE=4 SV=1Length=2052	Score = 132 bits (332), Expect = 3e-029		lipid transporter activity		emb|AM107043.1| AM107043 Lutzomyia longipalpis Jacobina whole fly Lutzomyia longipalpis cDNA clone NSFM-156b05, mRNA sequence.Length=1256	Score = 750 bits (406), Expect = 0.0
mapped-read 32974	F1UMNMG03GZHVJ	Length=469	tr|G3K483|G3K483_9DIPT Vitellogenin 1 OS=Anopheles culicifacies GN=Vg1 PE=4 SV=1Length=2052	Score = 137 bits (345), Expect = 8e-031		lipid transporter activity		emb|AM107043.1| AM107043 Lutzomyia longipalpis Jacobina whole fly Lutzomyia longipalpis cDNA clone NSFM-156b05, mRNA sequence.Length=1256	Score = 815 bits (441), Expect = 0.0
mapped-read 32974	F1UMNMG03G7057	Length=507	tr|Q5BT34|Q5BT34_SCHJA Putative uncharacterized protein OS=Schistosoma japonicum PE=4 SV=1Length=55	Score = 107 bits (266), Expect = 1e-021				emb|AM107042.1| AM107042 Lutzomyia longipalpis Jacobina whole fly Lutzomyia longipalpis cDNA clone NSFM-112b04, mRNA sequence.Length=1351	Score = 512 bits (277), Expect = 7e-142
mapped-read 32974	F1UMNMG03GQQQG	Length=475	tr|G3K483|G3K483_9DIPT Vitellogenin 1 OS=Anopheles culicifacies GN=Vg1 PE=4 SV=1Length=2052	Score = 137 bits (344), Expect = 1e-030		lipid transporter activity		emb|AM107043.1| AM107043 Lutzomyia longipalpis Jacobina whole fly Lutzomyia longipalpis cDNA clone NSFM-156b05, mRNA sequence.Length=1256	Score = 789 bits (427), Expect = 0.0
mapped-read 32974	F1UMNMG03F4DMU	Length=478	tr|G3K483|G3K483_9DIPT Vitellogenin 1 OS=Anopheles culicifacies GN=Vg1 PE=4 SV=1Length=2052	Score = 147 bits (372), Expect = 6e-034		lipid transporter activity		emb|AM107043.1| AM107043 Lutzomyia longipalpis Jacobina whole fly Lutzomyia longipalpis cDNA clone NSFM-156b05, mRNA sequence.Length=1256	Score = 841 bits (455), Expect = 0.0
mapped-read 32974	F1UMNMG03GKTED	Length=504	tr|B4N5L0|B4N5L0_DROWI GK12697 (monooxygenase activity) OS=Drosophila willistoni GN=GK12697 PE=4 SV=1Length=182	Score = 76.6 bits (187), Expect = 2e-012				emb|FP601882.1| FP601882 Hirudo medicinalis normalized library Hirudo medicinalis cDNA, mRNA sequence.Length=567	Score = 451 bits (244), Expect = 2e-123
mapped-read 32974	F1UMNMG03GR68R	Length=461	tr|G3K483|G3K483_9DIPT Vitellogenin 1 OS=Anopheles culicifacies GN=Vg1 PE=4 SV=1Length=2052	Score = 65.9 bits (159), Expect = 3e-009		lipid transporter activity		emb|FP594168.1| FP594168 Hirudo medicinalis normalized library Hirudo medicinalis cDNA, mRNA sequence.Length=677	Score = 809 bits (438), Expect = 0.0
mapped-read 32974	F1UMNMG03G4KD5	Length=473	tr|G3K483|G3K483_9DIPT Vitellogenin 1 OS=Anopheles culicifacies GN=Vg1 PE=4 SV=1Length=2052	Score = 134 bits (338), Expect = 5e-030		lipid transporter activity		emb|AM107043.1| AM107043 Lutzomyia longipalpis Jacobina whole fly Lutzomyia longipalpis cDNA clone NSFM-156b05, mRNA sequence.Length=1256	Score = 865 bits (468), Expect = 0.0
mapped-read 32974	F1UMNMG03GZW03	Length=485	tr|Q17083|Q17083_9HYME Vitellogenin (Precursor) OS=Athalia rosae GN=Vg PE=2 SV=2Length=1872	Score = 72.0 bits (175), Expect = 4e-011		lipid transporter activity		emb|AM090166.1| AM090166 Lutzomyia longipalpis Jacobina whole fly Lutzomyia longipalpis cDNA clone SFM-05c07, mRNA sequence.Length=1231	Score = 549 bits (297), Expect = 5e-153
mapped-read 32974	F1UMNMG03G44DM	Length=509	tr|O17428|O17428_9HYME Vitellogenin OS=Pimpla nipponica PE=2 SV=1Length=1807	Score = 89.7 bits (221), Expect = 2e-016		lipid transporter activity		emb|AM107044.1| AM107044 Lutzomyia longipalpis Jacobina whole fly Lutzomyia longipalpis cDNA clone NSFM-156b05, mRNA sequence.Length=1345	Score = 813 bits (440), Expect = 0.0
mapped-read 32974	F1UMNMG03F9W11	Length=507	tr|Q49MF3|Q49MF3_9DIPT Vitellogenin C OS=Toxorhynchites amboinensis GN=Vg-C PE=4 SV=1Length=2032	Score = 111 bits (278), Expect(2) = 1e-040		lipid transporter activity		emb|AM091344.1| AM091344 Lutzomyia longipalpis Jacobina whole fly Lutzomyia longipalpis cDNA clone NSFM-148a06, mRNA sequence.Length=1056	Score = 819 bits (443), Expect = 0.0
mapped-read 32974	F1UMNMG03F63LZ	Length=472	tr|G3K483|G3K483_9DIPT Vitellogenin 1 OS=Anopheles culicifacies GN=Vg1 PE=4 SV=1Length=2052	Score = 139 bits (349), Expect = 3e-031		lipid transporter activity		emb|AM107043.1| AM107043 Lutzomyia longipalpis Jacobina whole fly Lutzomyia longipalpis cDNA clone NSFM-156b05, mRNA sequence.Length=1256	Score = 798 bits (432), Expect = 0.0
mapped-read 32974	F1UMNMG03FVES5	Length=479	tr|E3X9U4|E3X9U4_ANODA Putative uncharacterized protein (Vitellogenin) OS=Anopheles darlingi GN=AND_17242 PE=4 SV=1Length=1981	Score = 75.5 bits (184), Expect = 4e-012		lipid transporter activity		emb|AM098906.1| AM098906 Lutzomyia longipalpis Jacobina whole fly Lutzomyia longipalpis cDNA clone SFM-02f05, mRNA sequence.Length=1422	Score = 797 bits (431), Expect = 0.0
mapped-read 32974	F1UMNMG03G88TF	Length=458	sp|Q16927|VIT1_AEDAE Vitellogenin-A1 OS=Aedes aegypti GN=VGA1 PE=1 SV=2Length=2169	Score = 57.8 bits (138), Expect = 8e-007		lipid transporter activity		emb|FP594168.1| FP594168 Hirudo medicinalis normalized library Hirudo medicinalis cDNA, mRNA sequence.Length=677	Score = 835 bits (452), Expect = 0.0
mapped-read 32974	F1UMNMG03F5BNS	Length=494	tr|D7P6M1|D7P6M1_CULTA Vitellogenin 1b OS=Culex tarsalis GN=Vg1b PE=4 SV=1Length=2119	Score = 51.6 bits (122), Expect(2) = 3e-014		lipid transporter activity		emb|AM091344.1| AM091344 Lutzomyia longipalpis Jacobina whole fly Lutzomyia longipalpis cDNA clone NSFM-148a06, mRNA sequence.Length=1056	Score = 335 bits (181), Expect = 2e-088
mapped-read 32974	F1UMNMG03FWU68	Length=462	tr|B1B5Z4|B1B5Z4_9HEMI Vitellogenin (Precursor) OS=Lethocerus deyrollei GN=Vg PE=2 SV=1Length=1895	Score = 86.7 bits (213), Expect(2) = 7e-018		lipid transporter activity		emb|AM095209.1| AM095209 Lutzomyia longipalpis Jacobina whole fly Lutzomyia longipalpis cDNA clone NSFM-13d05, mRNA sequence.Length=1343	Score = 671 bits (363), Expect = 0.0
mapped-read 32974	F1UMNMG03HJHG1	Length=491	tr|E3X9U4|E3X9U4_ANODA Putative uncharacterized protein (Vitellogenin) OS=Anopheles darlingi GN=AND_17242 PE=4 SV=1Length=1981	Score = 97.4 bits (241), Expect = 1e-018		lipid transporter activity		emb|AM095209.1| AM095209 Lutzomyia longipalpis Jacobina whole fly Lutzomyia longipalpis cDNA clone NSFM-13d05, mRNA sequence.Length=1343	Score = 477 bits (258), Expect = 3e-131
mapped-read 32974	F1UMNMG03GVH4R	Length=305	tr|D7P6M2|D7P6M2_CULTA Vitellogenin 2a OS=Culex tarsalis GN=Vg2a PE=4 SV=1Length=2080	Score = 61.2 bits (147), Expect = 8e-008		lipid transporter activity		emb|AM098906.1| AM098906 Lutzomyia longipalpis Jacobina whole fly Lutzomyia longipalpis cDNA clone SFM-02f05, mRNA sequence.Length=1422	Score = 429 bits (232), Expect = 4e-117
mapped-read 32974	F1UMNMG03FVPZ9	Length=332	tr|Q19TW4|Q19TW4_ANOST Vitellogenin 1 OS=Anopheles stephensi GN=Vg1 PE=4 SV=1Length=2058	Score = 69.7 bits (169), Expect = 2e-010		lipid transporter activity		emb|AM107042.1| AM107042 Lutzomyia longipalpis Jacobina whole fly Lutzomyia longipalpis cDNA clone NSFM-112b04, mRNA sequence.Length=1351	Score = 440 bits (238), Expect = 2e-120
mapped-read 32974	F1UMNMG03GLXWF	Length=301	tr|D7P6M2|D7P6M2_CULTA Vitellogenin 2a OS=Culex tarsalis GN=Vg2a PE=4 SV=1Length=2080	Score = 64.3 bits (155), Expect = 9e-009		lipid transporter activity		emb|AM098906.1| AM098906 Lutzomyia longipalpis Jacobina whole fly Lutzomyia longipalpis cDNA clone SFM-02f05, mRNA sequence.Length=1422	Score = 438 bits (237), Expect = 7e-120
mapped-read 32974	F1UMNMG03HDPDI	Length=478	tr|G3K483|G3K483_9DIPT Vitellogenin 1 OS=Anopheles culicifacies GN=Vg1 PE=4 SV=1Length=2052	Score = 147 bits (372), Expect = 6e-034		lipid transporter activity		emb|AM107043.1| AM107043 Lutzomyia longipalpis Jacobina whole fly Lutzomyia longipalpis cDNA clone NSFM-156b05, mRNA sequence.Length=1256	Score = 841 bits (455), Expect = 0.0
mapped-read 32974	F1UMNMG03GVOOX	Length=462	tr|B1B5Z4|B1B5Z4_9HEMI Vitellogenin (Precursor) OS=Lethocerus deyrollei GN=Vg PE=2 SV=1Length=1895	Score = 86.7 bits (213), Expect(2) = 7e-018		lipid transporter activity		emb|AM095209.1| AM095209 Lutzomyia longipalpis Jacobina whole fly Lutzomyia longipalpis cDNA clone NSFM-13d05, mRNA sequence.Length=1343	Score = 671 bits (363), Expect = 0.0
mapped-read 32974	F1UMNMG03GDWRB	Length=459	tr|G3K483|G3K483_9DIPT Vitellogenin 1 OS=Anopheles culicifacies GN=Vg1 PE=4 SV=1Length=2052	Score = 125 bits (315), Expect = 2e-027		lipid transporter activity		emb|AM107043.1| AM107043 Lutzomyia longipalpis Jacobina whole fly Lutzomyia longipalpis cDNA clone NSFM-156b05, mRNA sequence.Length=1256	Score = 739 bits (400), Expect = 0.0
mapped-read 32974	F1UMNMG03G9W0M	Length=488	tr|Q19TW4|Q19TW4_ANOST Vitellogenin 1 OS=Anopheles stephensi GN=Vg1 PE=4 SV=1Length=2058	Score = 60.1 bits (144), Expect(2) = 9e-012		lipid transporter activity		emb|AM107042.1| AM107042 Lutzomyia longipalpis Jacobina whole fly Lutzomyia longipalpis cDNA clone NSFM-112b04, mRNA sequence.Length=1351	Score = 612 bits (331), Expect = 7e-172
mapped-read 32974	F1UMNMG03GAO5O	Length=479	tr|E3X9U4|E3X9U4_ANODA Putative uncharacterized protein (Vitellogenin) OS=Anopheles darlingi GN=AND_17242 PE=4 SV=1Length=1981	Score = 75.5 bits (184), Expect = 4e-012		lipid transporter activity		emb|AM098906.1| AM098906 Lutzomyia longipalpis Jacobina whole fly Lutzomyia longipalpis cDNA clone SFM-02f05, mRNA sequence.Length=1422	Score = 797 bits (431), Expect = 0.0
mapped-read 32974	F1UMNMG03HEHP2	Length=478	tr|Q49MF2|Q49MF2_ANOAL Vitellogenin C OS=Anopheles albimanus GN=Vg-C PE=4 SV=1Length=2029	Score = 89.4 bits (220), Expect = 3e-016		lipid transporter activity		emb|AM098906.1| AM098906 Lutzomyia longipalpis Jacobina whole fly Lutzomyia longipalpis cDNA clone SFM-02f05, mRNA sequence.Length=1422	Score = 806 bits (436), Expect = 0.0
mapped-read 32974	F1UMNMG03F0W3H	Length=475	tr|G3K483|G3K483_9DIPT Vitellogenin 1 OS=Anopheles culicifacies GN=Vg1 PE=4 SV=1Length=2052	Score = 127 bits (318), Expect = 1e-027		lipid transporter activity		emb|AM107043.1| AM107043 Lutzomyia longipalpis Jacobina whole fly Lutzomyia longipalpis cDNA clone NSFM-156b05, mRNA sequence.Length=1256	Score = 747 bits (404), Expect = 0.0
mapped-read 32974	F1UMNMG03GCSAU	Length=294	tr|Q19TW4|Q19TW4_ANOST Vitellogenin 1 OS=Anopheles stephensi GN=Vg1 PE=4 SV=1Length=2058	Score = 62.0 bits (149), Expect = 4e-008		lipid transporter activity		emb|AM105088.1| AM105088 Lutzomyia longipalpis Jacobina whole fly Lutzomyia longipalpis cDNA clone SFM-03h10, mRNA sequence.Length=1343	Score = 366 bits (198), Expect = 3e-098
mapped-read 32974	F1UMNMG03G6FLI	Length=330	tr|Q6UBM1|Q6UBM1_AEDAE Vitellogenin-C OS=Aedes aegypti GN=Vg-C PE=4 SV=1Length=2087	Score = 109 bits (273), Expect = 2e-022		lipid transporter activity		emb|AM091344.1| AM091344 Lutzomyia longipalpis Jacobina whole fly Lutzomyia longipalpis cDNA clone NSFM-148a06, mRNA sequence.Length=1056	Score = 457 bits (247), Expect = 2e-125
mapped-read 32974	F1UMNMG03F5VMH	Length=467	tr|Q49MF2|Q49MF2_ANOAL Vitellogenin C OS=Anopheles albimanus GN=Vg-C PE=4 SV=1Length=2029	Score = 82.8 bits (203), Expect(2) = 2e-022		lipid transporter activity		emb|AM107043.1| AM107043 Lutzomyia longipalpis Jacobina whole fly Lutzomyia longipalpis cDNA clone NSFM-156b05, mRNA sequence.Length=1256	Score = 708 bits (383), Expect = 0.0
mapped-read 32974	F1UMNMG03HO0N3	Length=473	tr|G3K483|G3K483_9DIPT Vitellogenin 1 OS=Anopheles culicifacies GN=Vg1 PE=4 SV=1Length=2052	Score = 113 bits (282), Expect(2) = 5e-026		lipid transporter activity		emb|AM107043.1| AM107043 Lutzomyia longipalpis Jacobina whole fly Lutzomyia longipalpis cDNA clone NSFM-156b05, mRNA sequence.Length=1256	Score = 743 bits (402), Expect = 0.0
mapped-read 32974	F1UMNMG03HMQHR	Length=481	tr|E3X9U4|E3X9U4_ANODA Putative uncharacterized protein (Vitellogenin) OS=Anopheles darlingi GN=AND_17242 PE=4 SV=1Length=1981	Score = 93.2 bits (230), Expect = 2e-017		lipid transporter activity		emb|AM107042.1| AM107042 Lutzomyia longipalpis Jacobina whole fly Lutzomyia longipalpis cDNA clone NSFM-112b04, mRNA sequence.Length=1351	Score = 579 bits (313), Expect = 7e-162
mapped-read 32974	F1UMNMG03GF1VN	Length=515	tr|E3X9U4|E3X9U4_ANODA Putative uncharacterized protein (Vitellogenin) OS=Anopheles darlingi GN=AND_17242 PE=4 SV=1Length=1981	Score = 72.0 bits (175), Expect = 4e-011		lipid transporter activity		No Hit
mapped-read 32974	F1UMNMG03HJA1I	Length=352	tr|D7P6M2|D7P6M2_CULTA Vitellogenin 2a OS=Culex tarsalis GN=Vg2a PE=4 SV=1Length=2080	Score = 74.3 bits (181), Expect = 9e-012		lipid transporter activity		emb|AM098906.1| AM098906 Lutzomyia longipalpis Jacobina whole fly Lutzomyia longipalpis cDNA clone SFM-02f05, mRNA sequence.Length=1422	Score = 497 bits (269), Expect = 1e-137
mapped-read 32974	F1UMNMG03G71N3	Length=376	tr|Q19TW4|Q19TW4_ANOST Vitellogenin 1 OS=Anopheles stephensi GN=Vg1 PE=4 SV=1Length=2058	Score = 62.4 bits (150), Expect = 3e-008		lipid transporter activity		emb|AM107042.1| AM107042 Lutzomyia longipalpis Jacobina whole fly Lutzomyia longipalpis cDNA clone NSFM-112b04, mRNA sequence.Length=1351	Score = 411 bits (222), Expect = 2e-111
mapped-read 32974	F1UMNMG03HKOQE	Length=338	tr|B1B5Z4|B1B5Z4_9HEMI Vitellogenin (Precursor) OS=Lethocerus deyrollei GN=Vg PE=2 SV=1Length=1895	Score = 73.2 bits (178), Expect = 2e-011		lipid transporter activity		emb|AM095210.1| AM095210 Lutzomyia longipalpis Jacobina whole fly Lutzomyia longipalpis cDNA clone SFM-03h10, mRNA sequence.Length=1124	Score = 472 bits (255), Expect = 8e-130
mapped-read 32974	F1UMNMG03FZT3M	Length=473	tr|G3K483|G3K483_9DIPT Vitellogenin 1 OS=Anopheles culicifacies GN=Vg1 PE=4 SV=1Length=2052	Score = 147 bits (370), Expect = 1e-033		lipid transporter activity		emb|AM107043.1| AM107043 Lutzomyia longipalpis Jacobina whole fly Lutzomyia longipalpis cDNA clone NSFM-156b05, mRNA sequence.Length=1256	Score = 850 bits (460), Expect = 0.0
mapped-read 32974	F1UMNMG03GOY17	Length=376	tr|Q49MF7|Q49MF7_9DIPT Vitellogenin C (Fragment) OS=Ochlerotatus atropalpus GN=Vg-C PE=4 SV=1Length=1825	Score = 70.9 bits (172), Expect = 9e-011		lipid transporter activity		No Hit
mapped-read 32974	F1UMNMG03GK6CR	Length=452	tr|O17428|O17428_9HYME Vitellogenin OS=Pimpla nipponica PE=2 SV=1Length=1807	Score = 75.1 bits (183), Expect(2) = 6e-019		lipid transporter activity		emb|AM091344.1| AM091344 Lutzomyia longipalpis Jacobina whole fly Lutzomyia longipalpis cDNA clone NSFM-148a06, mRNA sequence.Length=1056	Score = 499 bits (270), Expect = 5e-138
mapped-read 32974	F1UMNMG03G719R	Length=517	tr|E3X9U4|E3X9U4_ANODA Putative uncharacterized protein (Vitellogenin) OS=Anopheles darlingi GN=AND_17242 PE=4 SV=1Length=1981	Score = 65.5 bits (158), Expect = 4e-009		lipid transporter activity		No Hit
mapped-read 32974	F1UMNMG03HLBFE	Length=515	tr|E3X9U4|E3X9U4_ANODA Putative uncharacterized protein (Vitellogenin) OS=Anopheles darlingi GN=AND_17242 PE=4 SV=1Length=1981	Score = 96.3 bits (238), Expect = 2e-018		lipid transporter activity		No Hit
mapped-read 32974	F1UMNMG03GXZUX	Length=515	tr|Q49MF2|Q49MF2_ANOAL Vitellogenin C OS=Anopheles albimanus GN=Vg-C PE=4 SV=1Length=2029	Score = 77.4 bits (189), Expect = 1e-012		lipid transporter activity		No Hit
mapped-read 32974	F1UMNMG03F5SSI	Length=485	tr|Q19TW4|Q19TW4_ANOST Vitellogenin 1 OS=Anopheles stephensi GN=Vg1 PE=4 SV=1Length=2058	Score = 107 bits (268), Expect = 7e-022		lipid transporter activity		emb|AM107042.1| AM107042 Lutzomyia longipalpis Jacobina whole fly Lutzomyia longipalpis cDNA clone NSFM-112b04, mRNA sequence.Length=1351	Score = 638 bits (345), Expect = 1e-179
mapped-read 32974	F1UMNMG03F8OLG	Length=331	tr|G3K483|G3K483_9DIPT Vitellogenin 1 OS=Anopheles culicifacies GN=Vg1 PE=4 SV=1Length=2052	Score = 90.5 bits (223), Expect = 1e-016		lipid transporter activity		emb|AM107043.1| AM107043 Lutzomyia longipalpis Jacobina whole fly Lutzomyia longipalpis cDNA clone NSFM-156b05, mRNA sequence.Length=1256	Score = 512 bits (277), Expect = 5e-142
mapped-read 32974	F1UMNMG03HI8EU	Length=320	tr|O17428|O17428_9HYME Vitellogenin OS=Pimpla nipponica PE=2 SV=1Length=1807	Score = 77.0 bits (188), Expect = 1e-012		lipid transporter activity		emb|AM091344.1| AM091344 Lutzomyia longipalpis Jacobina whole fly Lutzomyia longipalpis cDNA clone NSFM-148a06, mRNA sequence.Length=1056	Score = 446 bits (241), Expect = 5e-122
mapped-read 32974	F1UMNMG03GSCO3	Length=354	tr|B1B5Z4|B1B5Z4_9HEMI Vitellogenin (Precursor) OS=Lethocerus deyrollei GN=Vg PE=2 SV=1Length=1895	Score = 70.1 bits (170), Expect = 2e-010		lipid transporter activity		emb|AM098906.1| AM098906 Lutzomyia longipalpis Jacobina whole fly Lutzomyia longipalpis cDNA clone SFM-02f05, mRNA sequence.Length=1422	Score = 508 bits (275), Expect = 6e-141
mapped-read 32974	F1UMNMG03GVJ1D	Length=482	tr|E3X9U4|E3X9U4_ANODA Putative uncharacterized protein (Vitellogenin) OS=Anopheles darlingi GN=AND_17242 PE=4 SV=1Length=1981	Score = 89.0 bits (219), Expect = 3e-016		lipid transporter activity		emb|AM090157.1| AM090157 Lutzomyia longipalpis Jacobina whole fly Lutzomyia longipalpis cDNA clone SFM-05a03, mRNA sequence.Length=1241	Score = 817 bits (442), Expect = 0.0
mapped-read 32974	F1UMNMG03HM6U6	Length=340	tr|G3K483|G3K483_9DIPT Vitellogenin 1 OS=Anopheles culicifacies GN=Vg1 PE=4 SV=1Length=2052	Score = 98.6 bits (244), Expect = 4e-019		lipid transporter activity		emb|AM107043.1| AM107043 Lutzomyia longipalpis Jacobina whole fly Lutzomyia longipalpis cDNA clone NSFM-156b05, mRNA sequence.Length=1256	Score = 542 bits (293), Expect = 6e-151
mapped-read 32974	F1UMNMG03HKRI0	Length=326	tr|Q6UBM1|Q6UBM1_AEDAE Vitellogenin-C OS=Aedes aegypti GN=Vg-C PE=4 SV=1Length=2087	Score = 107 bits (268), Expect = 7e-022		lipid transporter activity		emb|AM091344.1| AM091344 Lutzomyia longipalpis Jacobina whole fly Lutzomyia longipalpis cDNA clone NSFM-148a06, mRNA sequence.Length=1056	Score = 462 bits (250), Expect = 5e-127
mapped-read 32974	F1UMNMG03F6GEX	Length=401	tr|Q19TW4|Q19TW4_ANOST Vitellogenin 1 OS=Anopheles stephensi GN=Vg1 PE=4 SV=1Length=2058	Score = 67.8 bits (164), Expect = 8e-010		lipid transporter activity		emb|AM107042.1| AM107042 Lutzomyia longipalpis Jacobina whole fly Lutzomyia longipalpis cDNA clone NSFM-112b04, mRNA sequence.Length=1351	Score = 429 bits (232), Expect = 6e-117
mapped-read 32974	F1UMNMG03GGIQF	Length=382	tr|Q17083|Q17083_9HYME Vitellogenin (Precursor) OS=Athalia rosae GN=Vg PE=2 SV=2Length=1872	Score = 89.0 bits (219), Expect = 3e-016		lipid transporter activity		emb|AM107043.1| AM107043 Lutzomyia longipalpis Jacobina whole fly Lutzomyia longipalpis cDNA clone NSFM-156b05, mRNA sequence.Length=1256	Score = 582 bits (315), Expect = 4e-163
mapped-read 32976	F1UMNMG03F8E5T	Length=523	tr|A8DZ28|A8DZ28_DROME Dpr7, isoform D (sensory perception of chemical stimulus) OS=Drosophila melanogaster GN=dpr7 PE=4 SV=1Length=209	Score = 140 bits (353), Expect = 1e-031	sensory perception of chemical stimulus			emb|AM090009.1| AM090009 Lutzomyia longipalpis Jacobina whole fly Lutzomyia longipalpis cDNA clone NSFM-20g09, mRNA sequence.Length=1209	Score = 558 bits (302), Expect = 1e-155
mapped-read 32976	F1UMNMG03FVEJ2	Length=527	tr|Q16UP6|Q16UP6_AEDAE Putative uncharacterized protein (Fragment) (Ig-likel Ig-like domains are involved in a variety of functions, including cell-cell recognition, cell-surface receptors, muscle structure and the immune system) OS=Aedes aegypti GN=AAEL009841 PE=4 SV=1Length=200	Score = 145 bits (366), Expect = 3e-033	sensory perception of chemical stimulus			emb|AM090009.1| AM090009 Lutzomyia longipalpis Jacobina whole fly Lutzomyia longipalpis cDNA clone NSFM-20g09, mRNA sequence.Length=1209	Score = 564 bits (305), Expect = 2e-157
mapped-read 32976	F1UMNMG03GJHD9	Length=525	tr|Q16UP6|Q16UP6_AEDAE Putative uncharacterized protein (Fragment) (Ig-like; Ig-like domains are involved in a variety of functions, including cell-cell recognition, cell-surface receptors, muscle structure and the immune system) OS=Aedes aegypti GN=AAEL009841 PE=4 SV=1Length=200	Score = 145 bits (366), Expect = 3e-033	sensory perception of chemical stimulus			emb|AM090009.1| AM090009 Lutzomyia longipalpis Jacobina whole fly Lutzomyia longipalpis cDNA clone NSFM-20g09, mRNA sequence.Length=1209	Score = 564 bits (305), Expect = 2e-157
mapped-read 33652	F1UMNMG03FYE6G	Length=511	tr|Q7PF90|Q7PF90_ANOGA AGAP007523-PB (Contains 1 myosin head-like domain; Motor protein; myosin complex) OS=Anopheles gambiae GN=AGAP007523 PE=4 SV=3Length=2003	Score = 98.2 bits (243), Expect(2) = 6e-025		ATP binding; motor activity	myosin complex	emb|AM094837.1| AM094837 Lutzomyia longipalpis Jacobina whole fly Lutzomyia longipalpis cDNA clone NSFM-137g04, mRNA sequence.Length=955	Score = 357 bits (193), Expect = 4e-095
mapped-read 33875	F1UMNMG03GQ5VC	Length=529	tr|Q17BQ6|Q17BQ6_AEDAE Cyclin g OS=Aedes aegypti GN=AAEL004865 PE=3 SV=1Length=476	Score = 110 bits (276), Expect = 9e-023				emb|AM105471.1| AM105471 Lutzomyia longipalpis Jacobina whole fly Lutzomyia longipalpis cDNA clone SFM-01c08, mRNA sequence.Length=1194	Score = 671 bits (363), Expect = 0.0
mapped-read 33875	F1UMNMG03HF9J8	Length=479	tr|Q17BQ6|Q17BQ6_AEDAE Cyclin g OS=Aedes aegypti GN=AAEL004865 PE=3 SV=1Length=476	Score = 156 bits (395), Expect = 1e-036				emb|AM092776.1| AM092776 Lutzomyia longipalpis Jacobina whole fly Lutzomyia longipalpis cDNA clone NSFM-43a02, mRNA sequence.Length=1110	Score = 693 bits (375), Expect = 0.0
mapped-read 33875	F1UMNMG03G192X	Length=483	tr|Q17BQ6|Q17BQ6_AEDAE Cyclin g OS=Aedes aegypti GN=AAEL004865 PE=3 SV=1Length=476	Score = 103 bits (256), Expect(2) = 5e-033				emb|AM092776.1| AM092776 Lutzomyia longipalpis Jacobina whole fly Lutzomyia longipalpis cDNA clone NSFM-43a02, mRNA sequence.Length=1110	Score = 693 bits (375), Expect = 0.0
mapped-read 33875	F1UMNMG03FWXJN	Length=488	tr|Q17BQ6|Q17BQ6_AEDAE Cyclin g OS=Aedes aegypti GN=AAEL004865 PE=3 SV=1Length=476	Score = 139 bits (350), Expect = 2e-031				emb|AM105471.1| AM105471 Lutzomyia longipalpis Jacobina whole fly Lutzomyia longipalpis cDNA clone SFM-01c08, mRNA sequence.Length=1194	Score = 771 bits (417), Expect = 0.0
mapped-read 33875	F1UMNMG03FRCJB	Length=480	tr|Q17BQ6|Q17BQ6_AEDAE Cyclin g OS=Aedes aegypti GN=AAEL004865 PE=3 SV=1Length=476	Score = 103 bits (256), Expect(2) = 3e-032				emb|AM092776.1| AM092776 Lutzomyia longipalpis Jacobina whole fly Lutzomyia longipalpis cDNA clone NSFM-43a02, mRNA sequence.Length=1110	Score = 793 bits (429), Expect = 0.0
mapped-read 33875	F1UMNMG03GE3HO	Length=491	tr|Q17BQ6|Q17BQ6_AEDAE Cyclin g OS=Aedes aegypti GN=AAEL004865 PE=3 SV=1Length=476	Score = 138 bits (348), Expect = 4e-031				emb|AM092776.1| AM092776 Lutzomyia longipalpis Jacobina whole fly Lutzomyia longipalpis cDNA clone NSFM-43a02, mRNA sequence.Length=1110	Score = 649 bits (351), Expect = 0.0
mapped-read 33875	F1UMNMG03GMB8B	Length=488	tr|Q17BQ6|Q17BQ6_AEDAE Cyclin g OS=Aedes aegypti GN=AAEL004865 PE=3 SV=1Length=476	Score = 135 bits (340), Expect = 3e-030				emb|AM092776.1| AM092776 Lutzomyia longipalpis Jacobina whole fly Lutzomyia longipalpis cDNA clone NSFM-43a02, mRNA sequence.Length=1110	Score = 643 bits (348), Expect = 0.0
mapped-read 33875	F1UMNMG03GC09P	Length=489	tr|Q17BQ6|Q17BQ6_AEDAE Cyclin g OS=Aedes aegypti GN=AAEL004865 PE=3 SV=1Length=476	Score = 140 bits (352), Expect = 1e-031				emb|AM092776.1| AM092776 Lutzomyia longipalpis Jacobina whole fly Lutzomyia longipalpis cDNA clone NSFM-43a02, mRNA sequence.Length=1110	Score = 652 bits (353), Expect = 0.0
mapped-read 33875	F1UMNMG03GALLY	Length=480	tr|Q17BQ6|Q17BQ6_AEDAE Cyclin g OS=Aedes aegypti GN=AAEL004865 PE=3 SV=1Length=476	Score = 157 bits (398), Expect = 6e-037				emb|AM092776.1| AM092776 Lutzomyia longipalpis Jacobina whole fly Lutzomyia longipalpis cDNA clone NSFM-43a02, mRNA sequence.Length=1110	Score = 787 bits (426), Expect = 0.0
mapped-read 33875	F1UMNMG03F0J32	Length=483	tr|Q17BQ6|Q17BQ6_AEDAE Cyclin g OS=Aedes aegypti GN=AAEL004865 PE=3 SV=1Length=476	Score = 156 bits (395), Expect = 1e-036				emb|AM092776.1| AM092776 Lutzomyia longipalpis Jacobina whole fly Lutzomyia longipalpis cDNA clone NSFM-43a02, mRNA sequence.Length=1110	Score = 699 bits (378), Expect = 0.0
mapped-read 33875	F1UMNMG03HKL9N	Length=483	tr|Q17BQ6|Q17BQ6_AEDAE Cyclin g OS=Aedes aegypti GN=AAEL004865 PE=3 SV=1Length=476	Score = 124 bits (311), Expect = 7e-027				gb|EW992956.1| LJGDM33_H07 Adult female Lutzomyia longipalpis midgut library post blood meal digestion Lutzomyia longipalpis cDNA, mRNA sequence.Length=1099	Score = 634 bits (343), Expect = 1e-178
mapped-read 33875	F1UMNMG03F2YB3	Length=456	tr|Q17BQ6|Q17BQ6_AEDAE Cyclin g OS=Aedes aegypti GN=AAEL004865 PE=3 SV=1Length=476	Score = 104 bits (260), Expect(2) = 1e-031				emb|AM092776.1| AM092776 Lutzomyia longipalpis Jacobina whole fly Lutzomyia longipalpis cDNA clone NSFM-43a02, mRNA sequence.Length=1110	Score = 693 bits (375), Expect = 0.0
mapped-read 34788	F1UMNMG03GW23D	Length=453	tr|Q17NZ4|Q17NZ4_AEDAE Neural stem cell-derived dendrite regulator OS=Aedes aegypti GN=AAEL000558 PE=4 SV=1Length=680	Score = 205 bits (522), Expect = 2e-051	lipid metabolic process	triglyceride lipase activity		No Hit
mapped-read 35495	F1UMNMG03G49DI	Length=425	tr|Q2LZR5|Q2LZR5_DROPS GA11315 (oogenesis, protein acetyltransferase complex) OS=Drosophila pseudoobscura pseudoobscura GN=GA11315 PE=4 SV=2Length=201	Score = 100 bits (248), Expect = 1e-019		N-acetyltransferase activity		emb|AM094649.1| AM094649 Lutzomyia longipalpis Jacobina whole fly Lutzomyia longipalpis cDNA clone NSFM-21f04, mRNA sequence.Length=1260	Score = 610 bits (330), Expect = 2e-171
mapped-read 5162	F1UMNMG03GNMGF	Length=437	tr|Q9XZ51|Q9XZ51_LUTLO Putative yellow related-protein (43 kDa salivary yellow-related protein SP04) OS=Lutzomyia longipalpis GN=YELLOW PE=2 SV=1Length=412	Score = 71.2 bits (173), Expect = 7e-011				emb|AM109739.1| AM109739 Lutzomyia longipalpis Jacobina whole fly Lutzomyia longipalpis cDNA clone NSFM-117d05, mRNA sequence.Length=1233	Score = 614 bits (332), Expect = 2e-172
mapped-read 5826	F1UMNMG03FN7KI	Length=497	tr|Q17H36|Q17H36_AEDAE Oligosaccharyl transferase OS=Aedes aegypti GN=AAEL002804 PE=4 SV=1Length=776	Score = 320 bits (820), Expect = 7e-086	protein glycosylation	oligosaccharyl transferase activity	membrane	emb|AM103544.1| AM103544 Lutzomyia longipalpis Jacobina whole fly Lutzomyia longipalpis cDNA clone NSFM-97b11, mRNA sequence.Length=972	Score = 828 bits (448), Expect = 0.0
mapped-read 5826	F1UMNMG03GOYGS	Length=375	tr|E3WK82|E3WK82_ANODA Putative uncharacterized protein (Belongs to the asparaginase 1 family, cellular amino acid metabolic process) OS=Anopheles darlingi GN=AND_00850 PE=3 SV=1Length=1283	Score = 107 bits (266), Expect = 1e-021	cellular amino acid metabolic process; protein glycosylation	asparaginase activity; oligosaccharyl transferase activity	membrane	emb|FP595913.1| FP595913 Hirudo medicinalis normalized library Hirudo medicinalis cDNA, mRNA sequence.Length=540	Score = 209 bits (113), Expect = 8e-051
mapped-read 6465	F1UMNMG03HOU6C	Length=473	tr|Q17KT8|Q17KT8_AEDAE Putative uncharacterized protein (transferase activity, transferring glycosyl groups) OS=Aedes aegypti GN=AAEL001590 PE=4 SV=1Length=418	Score = 64.3 bits (155), Expect(2) = 7e-009		transferase activity, transferring glycosyl groups		No Hit
mapped-read 6488	F1UMNMG03GTLIV	Length=493	tr|Q7QEH7|Q7QEH7_ANOGA AGAP000646-PA (Contains 1 basic helix-loop-helix (bHLH) domain) OS=Anopheles gambiae GN=AgaP_AGAP000646 PE=4 SV=4Length=837	Score = 74.7 bits (182), Expect = 7e-012				emb|AM091456.1| AM091456 Lutzomyia longipalpis Jacobina whole fly Lutzomyia longipalpis cDNA clone NSFM-140e06, mRNA sequence.Length=1298	Score = 254 bits (137), Expect = 5e-064
mapped-read 6659	F1UMNMG03FS07A	Length=497	tr|H9K7Z1|H9K7Z1_APIME Uncharacterized protein (Multidrug resistance protein-like protein 49) OS=Apis mellifera GN=LOC551167 PE=4 SV=1Length=1322	Score = 129 bits (325), Expect(2) = 4e-039	ATP catabolic process	ATP binding; ATPase activity, coupled to transmembrane movement of substances	integral to membrane	No Hit
mapped-read 6659	F1UMNMG03GGSYI	Length=495	tr|H9K7Z1|H9K7Z1_APIME Uncharacterized protein (Multidrug resistance protein-like protein 49, Belongs to the ABC transporter superfamily) OS=Apis mellifera GN=LOC551167 PE=4 SV=1Length=1322	Score = 110 bits (275), Expect(2) = 3e-038	ATP catabolic process	ATP binding; ATPase activity, coupled to transmembrane movement of substances	integral to membrane	No Hit
mapped-read 7001	F1UMNMG03GLPV8	Length=506	tr|B0WPC2|B0WPC2_CULQU Putative uncharacterized protein (PLipase_B-like) OS=Culex quinquefasciatus GN=CpipJ_CPIJ008975 PE=4 SV=1Length=681	Score = 191 bits (486), Expect = 4e-047				No Hit
mapped-read 7091	F1UMNMG03GXZCR	Length=518	tr|B0WDS0|B0WDS0_CULQU Oxysterol-binding protein (Lipid transport) OS=Culex quinquefasciatus GN=CpipJ_CPIJ005418 PE=3 SV=1Length=778	Score = 112 bits (279), Expect = 4e-023	lipid transport	phospholipid binding		No Hit
mapped-read 7091	F1UMNMG03HD9CY	Length=540	tr|B0WDS0|B0WDS0_CULQU Oxysterol-binding protein (Lipid transport) OS=Culex quinquefasciatus GN=CpipJ_CPIJ005418 PE=3 SV=1Length=778	Score = 82.8 bits (203), Expect(2) = 2e-021	lipid transport	phospholipid binding		No Hit
mapped-read 7732	F1UMNMG03GVFVR	Length=443	tr|B0W6S5|B0W6S5_CULQU Mixed lineage kinase (MAPK cascade) OS=Culex quinquefasciatus GN=CpipJ_CPIJ002878 PE=3 SV=1Length=905	Score = 84.7 bits (208), Expect = 6e-015	MAPK cascade; activation of MAPKK activity	ATP binding; MAP kinase kinase kinase activity; protein tyrosine kinase activity		No Hit
mapped-read 7732	F1UMNMG03HANN2	Length=444	tr|B0W6S5|B0W6S5_CULQU Mixed lineage kinase (MAPK cascade) OS=Culex quinquefasciatus GN=CpipJ_CPIJ002878 PE=3 SV=1Length=905	Score = 84.7 bits (208), Expect = 6e-015	MAPK cascade; activation of MAPKK activity	ATP binding; MAP kinase kinase kinase activity; protein tyrosine kinase activity		No Hit
mapped-read 8216	F1UMNMG03G0FB6	Length=468	tr|B4NCY3|B4NCY3_DROWI GK24998 (DNA binding, histone-lysine N-methyltransferase activity, zinc ion binding) OS=Drosophila willistoni GN=GK24998 PE=3 SV=1Length=1904	Score = 99.4 bits (246), Expect(2) = 4e-027	wing disc development; ecdysone receptor-mediated signaling pathway;	histone-lysine N-methyltransferase activity;	polytene chromosome interband; euchromatin; nucleus;	No Hit
mapped-read 8642	F1UMNMG03HKQD7	Length=514	tr|Q16YI9|Q16YI9_AEDAE UCR-motif DNA binding protein, putative OS=Aedes aegypti GN=AAEL008536 PE=4 SV=1Length=543	Score = 53.1 bits (126), Expect(2) = 7e-013		nucleic acid binding; zinc ion binding	nucleus	No Hit
mapped-read 8642	F1UMNMG03GLTGQ	Length=527	tr|Q16L28|Q16L28_AEDAE Putative uncharacterized protein (nucleic acid binding, zinc ion binding; regulation of transcription, DNA-dependent) OS=Aedes aegypti GN=AAEL012787 PE=4 SV=1Length=460	Score = 105 bits (261), Expect(2) = 5e-022		nucleic acid binding; zinc ion binding	intracellular	No Hit
mapped-read 8642	F1UMNMG03HCELP	Length=516	tr|G3QMQ8|G3QMQ8_GORGO Uncharacterized protein (Fragment) (regulation of transcription, DNA-dependent) OS=Gorilla gorilla gorilla GN=ZNF737 PE=4 SV=1Length=514	Score = 108 bits (270), Expect = 4e-022	regulation of transcription, DNA-dependent	nucleic acid binding; zinc ion binding	intracellular	No Hit
mapped-read 8660	F1UMNMG03GYRCE	Length=512	tr|F5HML2|F5HML2_ANOGA AGAP013288-PA (RNA polymerase II-associated protein 1 [RPAP1]) OS=Anopheles gambiae GN=AgaP_AGAP013288 PE=4 SV=1Length=1275	Score = 164 bits (416), Expect = 5e-039				No Hit
mapped-read 8765	F1UMNMG03GCNSZ	Length=500	tr|B4K7P8|B4K7P8_DROMO GI10524 (Wnt receptor signaling pathway, molecular signals initiated by binding of a Wnt protein to a frizzled family receptor on the surface of the target cell and ending with a change in cell state) OS=Drosophila mojavensis GN=GI10524 PE=4 SV=1Length=2520	Score = 67.0 bits (162), Expect = 1e-009	Wnt receptor signaling pathway	binding		No Hit
mapped-read 8765	F1UMNMG03F3U7A	Length=498	tr|B4K7P8|B4K7P8_DROMO GI10524 (Wnt receptor signaling pathway, molecular signals initiated by binding of a Wnt protein to a frizzled family receptor on the surface of the target cell and ending with a change in cell state) OS=Drosophila mojavensis GN=GI10524 PE=4 SV=1Length=2520	Score = 68.9 bits (167), Expect = 4e-010	Wnt receptor signaling pathway	binding		No Hit
mapped-read 9791	F1UMNMG03FU6GW	Length=512	tr|Q17K34|Q17K34_AEDAE Sodium/solute symporter OS=Aedes aegypti GN=AAEL001813 PE=3 SV=1Length=671	Score = 223 bits (569), Expect = 9e-057	transmembrane transport	transporter activity	integral to membrane	No Hit
mapped-read 9798	F1UMNMG03GMF9I	Length=503	tr|B0WCC9|B0WCC9_CULQU 3-oxoacyl-[acyl-carrier-protein] reductase OS=Culex quinquefasciatus GN=CpipJ_CPIJ004599 PE=3 SV=1Length=247	Score = 124 bits (310), Expect(2) = 4e-039	oxidation-reduction process	nucleotide binding; oxidoreductase activity		emb|FP636326.1| FP636326 Hirudo medicinalis normalized library Hirudo medicinalis cDNA, mRNA sequence.Length=777	Score = 907 bits (491), Expect = 0.0
mapped-read 9798	F1UMNMG03HIMZ9	Length=493	tr|D2WKD9|D2WKD9_AEDAE NADP+-dependent farnesol dehydrogenase 1 OS=Aedes aegypti GN=FOHSDR-1 PE=2 SV=1Length=245	Score = 149 bits (375), Expect(2) = 8e-042		farnesol dehydrogenase activity; nucleotide binding		emb|AM093946.1| AM093946 Lutzomyia longipalpis Jacobina whole fly Lutzomyia longipalpis cDNA clone NSFM-73c02, mRNA sequence.Length=1009	Score = 841 bits (455), Expect = 0.0
mapped-read 9798	F1UMNMG03HIT0W	Length=448	tr|Q5TRM2|Q5TRM2_ANOGA AGAP005501-PA (Belongs to the short-chain dehydrogenases/reductases (SDR) family, oxidation-reduction process) OS=Anopheles gambiae GN=AGAP005501 PE=3 SV=3Length=247	Score = 145 bits (367), Expect = 2e-033	oxidation-reduction process	nucleotide binding; oxidoreductase activity		emb|FP636326.1| FP636326 Hirudo medicinalis normalized library Hirudo medicinalis cDNA, mRNA sequence.Length=777	Score = 726 bits (393), Expect = 0.0
mapped-read 9798	F1UMNMG03HGR01	Length=476	tr|E3X3B8|E3X3B8_ANODA Putative uncharacterized protein (Belongs to the short-chain dehydrogenases/reductases (SDR) family; oxidation-reduction process) OS=Anopheles darlingi GN=AND_12648 PE=3 SV=1Length=246	Score = 68.9 bits (167), Expect = 4e-010	oxidation-reduction process	nucleotide binding; oxidoreductase activity		emb|FP636326.1| FP636326 Hirudo medicinalis normalized library Hirudo medicinalis cDNA, mRNA sequence.Length=777	Score = 610 bits (330), Expect = 2e-171
mapped-read 9840	F1UMNMG03GJO1P	Length=416	tr|Q0QHK4|Q0QHK4_GLOMM Pyrroline-5-carboxylate reductase OS=Glossina morsitans morsitans PE=2 SV=1Length=288	Score = 61.6 bits (148), Expect(2) = 3e-019	proline biosynthetic process	nucleotide binding; pyrroline-5-carboxylate reductase activity		emb|AM100753.1| AM100753 Lutzomyia longipalpis Jacobina whole fly Lutzomyia longipalpis cDNA clone NSFM-150g03, mRNA sequence.Length=1319	Score = 429 bits (232), Expect = 6e-117
read-nt16S	F1UMNMG03HGXAW	Length=603	sp|P00399.1|COX1_DROME RecName: Full=Cytochrome c oxidase subunit 1/cytochrome oxidase subunit 1 [Protophormia atriceps]	Score = 110 bits (275), Expect = 7e-27/Score = 111 bits (277), Expect = 2e-28	aerobic respiration; electron transport chain; oxidative phosphorylation; sleep	cytochrome-c oxidase activity; electron carrier activity; heme binding	integral to membrane; mitochondrial inner membrane; respiratory chain	emb|AM098623.1| AM098623 Lutzomyia longipalpis Jacobina whole fly Lutzomyia longipalpis cDNA clone NSFM-126c07, mRNA sequence. Length=1287	Score = 358 bits (186), Expect = 3e-95	gb|EU493640.1| Drosophila nebulosa voucher 107549 NADH dehydrogenase subunit 2 (ND2) gene, partial cds; tRNA-Trp, tRNA-Cys, and tRNA-Tyr genes, complete sequence; and cytochrome c oxidase subunit I (COI) gene, partial cds; mitochondrial Length=1996	Score = 329 bits (171), Expect = 2e-86
read-nt16S	F1UMNMG03GA9J7	Length=565	sp|P00401.2|COX1_YEAST RecName: Full=Cytochrome c oxidase subunit 1/cytochrome oxidase subunit I [Charissa mucidaria]	Score = 97.1 bits (240), Expect(2) = 2e-38/Score = 122 bits (305), Expect(2) = 1e-53	aerobic respiration; mitochondrial electron transport, cytochrome c to oxygen	cytochrome-c oxidase activity; electron carrier activity; heme binding	integral to membrane; mitochondrial respiratory chain complex IV	emb|AM098623.1| AM098623 Lutzomyia longipalpis Jacobina whole fly Lutzomyia longipalpis cDNA clone NSFM-126c07, mRNA sequence. Length=1287	Score = 915 bits (476), Expect = 0.0	gb|EU493640.1| Drosophila nebulosa voucher 107549 NADH dehydrogenase subunit 2 (ND2) gene, partial cds; tRNA-Trp, tRNA-Cys, and tRNA-Tyr genes, complete sequence; and cytochrome c oxidase subunit I (COI) gene, partial cds; mitochondrial Length=1996	Score = 714 bits (371), Expect = 0.0
read-nt16S	F1UMNMG03FWOQA	Length=504	sp|Q8T8R1.1|Y3800_DROME RecName: Full=CCHC-type zinc finger protein CG3800 (G protein coupled receptors (GPCRs) comprise a large protein family of transmembrane receptors that sense molecules outside the cell and activate inside signal transduction pathways and, ultimately, cellular responses. G protein-coupled receptors are found only in eukaryotes, including yeast, choanoflagellates,[2] and ani…	Score = 217 bits (552), Expect = 1e-70/Score = 332 bits (850), Expect = 2e-114	G-protein coupled receptor protein signaling pathway	nucleic acid binding; zinc ion binding; G-protein coupled receptor activity		gb|GH708828.1| ALYTF72E15G07 Lutzomyia longipalpis Fed 72h Lutzomyia longipalpis cDNA, mRNA sequence. Length=684	Score = 906 bits (471), Expect = 0.0	gb|FJ430683.1| Lutzomyia shannoni clone LZ-B4 zinc finger protein mRNA, complete cds Length=730	Score = 763 bits (397), Expect = 0.0
read-nt16S	F1UMNMG03G4TNR	Length=569	sp|P00400.1|COX1_DROYA RecName: Full=Cytochrome c oxidase subunit 1/gb|ACL31032.1| cytochrome oxidase subunit 1 [Lutzomyia sauroida]	Score = 188 bits (478), Expect = 2e-55/Score = 195 bits (495), Expect = 3e-59	aerobic respiration; electron transport chain; oxidative phosphorylation	cytochrome-c oxidase activity; electron carrier activity; heme binding	integral to membrane; mitochondrial inner membrane; respiratory chain	gb|JK631434.1| RAAPBAR024C11 BAR Lutzomyia longipalpis cDNA, mRNA sequence. Length=581	Score = 835 bits (434), Expect = 0.0	gb|GU909504.1| Lutzomyia longipalpis voucher CAIMUS P573 cytochrome c oxidase subunit I (COI) gene, partial cds; mitochondrial Length=681	Score = 590 bits (307), Expect = 3e-165
read-nt16S	F1UMNMG03G3U87	Length=489	sp|P50668.2|COX1_CHOBI RecName: Full=Cytochrome c oxidase subunit 1/gb|ADD74006.1| cytochrome oxidase subunit I [Brumptomyia galindoi]	Score = 94.0 bits (232), Expect(3) = 5e-26/Score = 95.5 bits (236), Expect(3) = 3e-27	aerobic respiration; electron transport chain; oxidative phosphorylation	cytochrome-c oxidase activity; electron carrier activity; heme binding	integral to membrane; mitochondrial inner membrane; respiratory chain	gb|JK631434.1| RAAPBAR024C11 BAR Lutzomyia longipalpis cDNA, mRNA sequence. Length=581	Score = 679 bits (353), Expect = 0.0	gb|GU909504.1| Lutzomyia longipalpis voucher CAIMUS P573 cytochrome c oxidase subunit I (COI) gene, partial cds; mitochondrial Length=681	Score = 475 bits (247), Expect = 1e-130
read-nt16S	F1UMNMG03F29BZ	Length=847	sp|P00400.1|COX1_DROYA RecName: Full=Cytochrome c oxidase subunit 1/gb|ACL31032.1| cytochrome oxidase subunit 1 [Lutzomyia sauroida]	Score = 96.3 bits (238), Expect(2) = 5e-22/Score = 100 bits (248), Expect(2) = 3e-22	aerobic respiration; electron transport chain; oxidative phosphorylation	cytochrome-c oxidase activity; electron carrier activity; heme binding	integral to membrane; mitochondrial inner membrane; respiratory chain	gb|JK631434.1| RAAPBAR024C11 BAR Lutzomyia longipalpis cDNA, mRNA sequence. Length=581	Score = 433 bits (225), Expect = 1e-117	gb|GU909505.1| Lutzomyia longipalpis voucher CAIMUS P574 cytochrome c oxidase subunit I (COI) gene, partial cds; mitochondrial Length=681	Score = 325 bits (169), Expect = 3e-85
read-nt16S	F1UMNMG03HN3DM	Length=490	sp|P00399.1|COX1_DROME RecName: Full=Cytochrome c oxidase subunit 1/gb|ACN63201.1| cytochrome oxidase subunit 1 [Chrysomya greenbergi]	Score = 85.1 bits (209), Expect(2) = 6e-21/Score = 86.3 bits (212), Expect(2) = 9e-20	aerobic respiration; electron transport chain; oxidative phosphorylation; sleep	cytochrome-c oxidase activity; electron carrier activity; heme binding	integral to membrane; mitochondrial inner membrane; respiratory chain	emb|AM098623.1| AM098623 Lutzomyia longipalpis Jacobina whole fly Lutzomyia longipalpis cDNA clone NSFM-126c07, mRNA sequence. Length=1287	Score = 427 bits (222), Expect = 4e-116	gb|GU013664.1| Tachinidae sp. DIMC012-09 voucher BIOUG<CAN>:DS-Test-012 cytochrome oxidase subunit 1 (COI) gene, partial cds; mitochondrial Length=279	Score = 383 bits (199), Expect = 8e-103
read-nt16S	F1UMNMG03HJLVZ	Length=493	sp|Q9PWF7.3|CATA_RANRU RecName: Full=Catalase	Score = 152 bits (384), Expect(2) = 4e-59	hydrogen peroxide catabolic process	catalase activity; heme binding	peroxisome	gb|EW989974.1| LJGFIM21_C02 Adult female Lutzomyia longipalpis midgut library blood fed containing Leishmania chagasi Lutzomyia longipalpis cDNA, mRNA sequence. Length=1078	Score = 798 bits (415), Expect = 0.0	gb|EU124624.1| Lutzomyia longipalpis putative catalase (Cat) mRNA, complete cds Length=1930	Score = 798 bits (415), Expect = 0.0
read-nt16S	F1UMNMG03FW3OD	Length=531	sp|P90682.2|CATA_ASCSU RecName: Full=Catalase	Score = 109 bits (273), Expect = 9e-27	hydrogen peroxide catabolic process	catalase activity; heme binding	peroxisome	emb|AM089133.1| AM089133 Lutzomyia longipalpis Jacobina whole fly Lutzomyia longipalpis cDNA clone NSFM-123c04, mRNA sequence. Length=1321	Score = 802 bits (417), Expect = 0.0	gb|EU124624.1| Lutzomyia longipalpis putative catalase (Cat) mRNA, complete cds Length=1930	Score = 796 bits (414), Expect = 0.0
read-nt16S	F1UMNMG03HCN7T	Length=522	sp|P17336.2|CATA_DROME RecName: Full=Catalase/gb|ABV60342.1| putative catalase [Lutzomyia longipalpis]	Score = 126 bits (317), Expect(2) = 4e-55/Score = 136 bits (342), Expect(2) = 1e-64	determination of adult lifespan; hydrogen peroxide catabolic process; response to hydrogen peroxide	catalase activity; heme binding	peroxisome	emb|AM089133.1| AM089133 Lutzomyia longipalpis Jacobina whole fly Lutzomyia longipalpis cDNA clone NSFM-123c04, mRNA sequence. Length=1321	Score = 856 bits (445), Expect = 0.0	gb|EU124624.1| Lutzomyia longipalpis putative catalase (Cat) mRNA, complete cds Length=1930	Score = 850 bits (442), Expect = 0.0
read-nt16S	F1UMNMG03GTHMW	Length=527	sp|P17336.2|CATA_DROME RecName: Full=Catalase/gb|ABV60342.1| putative catalase [Lutzomyia longipalpis]	Score = 156 bits (395), Expect(2) = 5e-76/Score = 179 bits (453), Expect(2) = 5e-89	determination of adult lifespan; hydrogen peroxide catabolic process; response to hydrogen peroxide	catalase activity; heme binding	peroxisome	emb|AM089133.1| AM089133 Lutzomyia longipalpis Jacobina whole fly Lutzomyia longipalpis cDNA clone NSFM-123c04, mRNA sequence. Length=1321	Score = 898 bits (467), Expect = 0.0	gb|EU124624.1| Lutzomyia longipalpis putative catalase (Cat) mRNA, complete cds Length=1930	Score = 892 bits (464), Expect = 0.0
