# Supplementary material for: First Comparative Transcriptomic Analysis of Wild Adult Male and Female Lutzomyia longipalpis, Vector of Visceral Leishmaniasis
Source: PLoS One. 2013 Mar 12;8(3):e58645. doi: 10.1371/journal.pone.0058645 (PMC3595279; doi:10.1371/journal.pone.0058645)
Supplement: Table S12 — PP2 transcript categories. First Sheet (PP2 transcript categories): This table shows the total number of mapped-reads and read-nt16S in PP2 (NEVL males) that were associated with a putative biological function, grouped according to the function category they were assigned to. The provided information includes: function category; transcript identification (mapped-read or read-nt16S); unique read name (name assigned to each read when the samples were pyrosequenced); read length; description of the best Blastx hit against DB:uniprotKB and its score and E-value; and GO annotation including biological process, molecular function and cellular component, when applicable. Second sheet (UniprotKB+GO+BLASTN): This table also shows the total number of mapped-reads and read-nt16S in PP2 (NEVL males) that were associated with a putative biological function but, apart from including the UniprotKB hit for each transcript, also shows the EST-others BLASTN result for all these transcripts, the nt16S BLASTN result only for the selected read-nt16S and, additionally, transcripts are ordered alphabetically. The provided information includes: transcript identification (mapped-read or read-nt16S); unique read name (name assigned to each read when the samples were pyrosequenced); read length; description of the best Blastx hit against DB:uniprotKB and its score and E-value; GO annotation including biological process, molecular function and cellular component, when applicable; Blastn result against DB:est-others and its score and E-value, when applicable; Blastn result against DB:nt16S for each selected read-nt16S and its score and E-value, when applicable. ST: Stress, immunity and resistance; ME: Cellular and metabolic processes; CY: Cell cycle and genome organisation; DE: Development; MO: Cell motility and cytoskeletal structure; TR: Cellular transport; LP: Lipid transport; Cu: Copper transmembrane transport; OT: Other; PP2: adult NEVL males. (XLS) [file pone.0058645.s012.xls]

## Sheet: PP2 transcript categories
Function category	Mapped-read /read-nt16S	Unique read name	Read length	Blastx hit (DB:UniprotKB)	Score and E-value	Biological process	Molecular function	Cellular component
MO	mapped-read 32328	F1UMNMG04IXYZA	Length=523	tr|H2MSI7|H2MSI7_ORYLA (Belongs to the actin family) Uncharacterized protein OS=Oryzias latipes GN=Ola.26859 PE=3 SV=1Length=375	Score = 103 bits (256), Expect = 2e-020		ATP binding	cytoplasm; cytoskeleton
MO	mapped-read 32328	F1UMNMG04JG40G	Length=513	tr|Q4RMJ4|Q4RMJ4_TETNG (Belongs to the actin family) Chromosome 10 SCAF15019, whole genome shotgun sequence. (Fragment) OS=Tetraodon nigroviridis GN=GSTENG00032002001 PE=3 SV=1Length=389	Score = 183 bits (465), Expect(2) = 1e-065		ATP binding	cytoplasm; cytoskeleton
MO	mapped-read 32328	F1UMNMG04JI8VF	Length=502	tr|E9JCX3|E9JCX3_SOLIN Putative uncharacterized protein (Fragment) (actin, muscle) OS=Solenopsis invicta GN=SINV_08795 PE=3 SV=1Length=410	Score = 191 bits (485), Expect(2) = 2e-066		ATP binding
MO	mapped-read 32330	F1UMNMG04JC85L	Length=381	tr|B6ZIT2|B6ZIT2_CYNPY Cytoplasmic actin Cp-Ac445 (Fragment) OS=Cynops pyrrhogaster GN=cAc1 PE=2 SV=1Length=102	Score = 96.3 bits (238), Expect(2) = 7e-026	blood circulation; regulation of biological quality; muscle contraction; response to virus	ATP binding
MO	mapped-read 33652	F1UMNMG04JXKMX	Length=486	tr|B4KQT3|B4KQT3_DROMO GI19126 (Myosin heavy chain, nonmuscle or smooth muscle) OS=Drosophila mojavensis GN=GI19126 PE=4 SV=1Length=2047	Score = 194 bits (494), Expect = 4e-048		ATP binding; motor activity	myosin complex
MO	mapped-read 6099	F1UMNMG04JVTPS	Length=320	tr|E3X219|E3X219_ANODA Putative uncharacterized protein (Spectrin beta chain; contains 1 PH domain; plays an important role in maintenance of plasma membrane integrity and cytoskeletal structure) OS=Anopheles darlingi GN=AND_11693 PE=4 SV=1Length=1933	Score = 135 bits (341), Expect(2) = 1e-037		actin binding; structural constituent of cytoskeleton;	spectrin;
MO	mapped-read 6099	F1UMNMG04I4J22	Length=321	tr|E3X219|E3X219_ANODA Putative uncharacterized protein (Spectrin beta chain; contains 1 PH domain; plays an important role in maintenance of plasma membrane integrity and cytoskeletal structure) OS=Anopheles darlingi GN=AND_11693 PE=4 SV=1Length=1933	Score = 178 bits (452), Expect = 3e-043		actin binding; structural constituent of cytoskeleton;	spectrin;
TR	mapped-read 10948	F1UMNMG04JDUTP	Length=519	tr|B3MT44|B3MT44_DROAN GF23289 (Choline_transptr-like; family of proteins probably involved in transport through the plasma membrane) OS=Drosophila ananassae GN=GF23289 PE=4 SV=1Length=756	Score = 97.8 bits (242), Expect(2) = 6e-029			integral to membrane
TR	mapped-read 10948	F1UMNMG04IZ633	Length=499	tr|B4M0B5|B4M0B5_DROVI GJ24066 (Choline_transptr-like; family of proteins probably involved in transport through the plasma membrane) OS=Drosophila virilis GN=GJ24066 PE=4 SV=1Length=791	Score = 259 bits (662), Expect = 1e-067			integral to membrane
TR	mapped-read 10948	F1UMNMG04IL45S	Length=520	tr|B3MT44|B3MT44_DROAN GF23289 (Choline_transptr-like; family of proteins probably involved in transport through the plasma membrane) OS=Drosophila ananassae GN=GF23289 PE=4 SV=1Length=756	Score = 110 bits (276), Expect = 8e-023			integral to membrane
TR	mapped-read 10948	F1UMNMG04JKYD6	Length=701	tr|D6WC46|D6WC46_TRICA Putative uncharacterized protein (Choline_transptr-like; family of proteins probably involved in transport through the plasma membrane) OS=Tribolium castaneum GN=TcasGA2_TC001323 PE=4 SV=1Length=753	Score = 62.8 bits (151), Expect = 6e-008			integral to membrane
TR	mapped-read 10948	F1UMNMG04I9OGA	Length=525	tr|Q17IP0|Q17IP0_AEDAE Ctl2 (Fragment) (Choline_transptr-like; family of proteins probably involved in transport through the plasma membrane) OS=Aedes aegypti GN=AAEL002280 PE=4 SV=1Length=700	Score = 153 bits (387), Expect = 1e-035			integral to membrane
TR	mapped-read 24817	F1UMNMG04IP8GE	Length=409	tr|D0E0C1|D0E0C1_PERAM Voltage-gated sodium channel Nav1 alpha subunit OS=Periplaneta americana PE=2 SV=1Length=2050	Score = 80.1 bits (196), Expect = 2e-013	regulation of ion transmembrane transport;	voltage-gated sodium channel activity	voltage-gated sodium channel complex;
TR	mapped-read 30317	F1UMNMG04I3IHC	Length=563	tr|B4IIC0|B4IIC0_DROSE GM23189 (transmembrane transport) OS=Drosophila sechellia GN=GM23189 PE=4 SV=1Length=521	Score = 62.8 bits (151), Expect(2) = 5e-016	transmembrane transport		integral to membrane
TR	mapped-read 3348	F1UMNMG04H9D51	Length=501	tr|B3LYF7|B3LYF7_DROAN GF17667 (Contains 2 C2 domains; The C2 domain is a Ca2+-dependent membrane-targeting module found in many cellular proteins involved in signal transduction or membrane trafficking) OS=Drosophila ananassae GN=GF17667 PE=4 SV=1Length=	Score = 159 bits (402), Expect = 2e-037		transporter activity	membrane; synaptic vesicle
Cu	mapped-read 15120	F1UMNMG04JP4UF	Length=483	tr|E3WUT6|E3WUT6_ANODA Putative uncharacterized protein (high-affinity copper uptake protein 1) OS=Anopheles darlingi GN=AND_07278 PE=4 SV=1Length=153	Score = 102 bits (255), Expect = 2e-020		copper ion transmembrane transporter activity	integral to membrane
Cu	mapped-read 15120	F1UMNMG04H9CF2	Length=480	tr|E3WUT6|E3WUT6_ANODA Putative uncharacterized protein (high-affinity copper uptake protein 1) OS=Anopheles darlingi GN=AND_07278 PE=4 SV=1Length=153	Score = 102 bits (255), Expect = 2e-020		copper ion transmembrane transporter activity	integral to membrane
Cu	mapped-read 15120	F1UMNMG04IPORL	Length=483	tr|E3WUT6|E3WUT6_ANODA Putative uncharacterized protein (high-affinity copper uptake protein 1) OS=Anopheles darlingi GN=AND_07278 PE=4 SV=1Length=153	Score = 102 bits (255), Expect = 2e-020		copper ion transmembrane transporter activity	integral to membrane
Cu	mapped-read 15120	F1UMNMG04JEIG9	Length=405	tr|E3WUT6|E3WUT6_ANODA Putative uncharacterized protein (high-affinity copper uptake protein 1) OS=Anopheles darlingi GN=AND_07278 PE=4 SV=1Length=153	Score = 72.8 bits (177), Expect = 3e-011		copper ion transmembrane transporter activity	integral to membrane
LP	mapped-read 5231	F1UMNMG04H6FYT	Length=405	tr|Q16UB8|Q16UB8_AEDAE Putative uncharacterized protein (Apolipophorins; lipid transporter activity) OS=Aedes aegypti GN=AAEL009955 PE=4 SV=1Length=3321	Score = 75.1 bits (183), Expect = 5e-012		lipid transporter activity
LP	mapped-read 5231	F1UMNMG04IZSUB	Length=402	tr|Q16UB8|Q16UB8_AEDAE Putative uncharacterized protein (Apolipophorins; lipid transporter activity) OS=Aedes aegypti GN=AAEL009955 PE=4 SV=1Length=3321	Score = 44.7 bits (104), Expect(2) = 3e-007		lipid transporter activity
ST	mapped-read 14835	F1UMNMG04JAOI9	Length=408	tr|Q9VUF3|Q9VUF3_DROME CG9238, isoform B (behavioural response to ethanol; Glycogen metabolism) OS=Drosophila melanogaster GN=CG9238 PE=2 SV=1Length=384	Score = 142 bits (358), Expect(2) = 9e-033	behavioral response to ethanol	protein phosphatase type 1 regulator activity; protein phosphatase 1 binding
ST	mapped-read 15380	F1UMNMG04JW3ZX	Length=539	tr|B0WSK5|B0WSK5_CULQU GLP_748_1200_211 (Fragment) (Senescence-associated protein C1NAM9) OS=Culex quinquefasciatus GN=CpipJ_CPIJ010238 PE=4 SV=1Length=51	Score = 89.4 bits (220), Expect = 3e-016
ST	mapped-read 15380	F1UMNMG04J14YH	Length=479	tr|B4N5L0|B4N5L0_DROWI GK12697 (Unspecific monooxygenase) OS=Drosophila willistoni GN=GK12697 PE=4 SV=1Length=182	Score = 76.6 bits (187), Expect = 2e-012		receptor activity
ST	mapped-read 27435	F1UMNMG04IRNVE	Length=379	tr|Q7Q1I7|Q7Q1I7_ANOGA AGAP009774-PA (Fragment) (The tripartite DENN domain is found in several proteins involved in Rab-mediated processes or regulation of MAPKs (Mitogen-activated preotein kinases) signaling pathways) OS=Anopheles gambiae GN=AGAP009774	Score = 144 bits (362), Expect = 9e-033
ST	mapped-read 6260	F1UMNMG04I5YHU	Length=471	tr|E0W1Z3|E0W1Z3_PEDHC Breast cancer type 2 susceptibility protein brca2, putative OS=Pediculus humanus subsp. corporis GN=Phum_PHUM580760 PE=4 SV=1Length=1405	Score = 94.7 bits (234), Expect = 6e-018	double-strand break repair via homologous recombination; regulation of S phase of mitotic cell cycle	single-stranded DNA binding	nucleus
ME	mapped-read 13641	F1UMNMG04JKG7A	Length=509	tr|Q176B5|Q176B5_AEDAE Rabconnectin (Fragment) (This domain family is found in the C-terminal region of the protein Rav1 [1], a component of the RAVE (regulator of the ATPase of vacuolar and endosomal membranes) complex) OS=Aedes aegypti GN=AAEL006472 PE=	Score = 147 bits (372), Expect = 6e-034
ME	mapped-read 14844	F1UMNMG04H8GQL	Length=370	tr|B5DKM2|B5DKM2_DROPS GA22812 (small GTPase mediated signal transduction; Proteins containing a RhoGAP domain usually function to catalyze the hydrolysis of GTP that is bound to Rho, Rac and/or Cdc42, inactivating these regulators of the actin cytoskeleton) OS=Drosophila pseudoobscura pseudoobscura GN=GA22812 PE=4 SV=1Length=1577	Score = 130 bits (328), Expect = 8e-029	regulation of axonogenesis; signal transduction; mushroom body development;	Rho GTPase activator activity;	intracellular;
ME	mapped-read 19917	F1UMNMG04IN2LO	Length=481	tr|B0W3P9|B0W3P9_CULQU Hydroxymethylglutaryl-CoA synthase 1 OS=Culex quinquefasciatus GN=CpipJ_CPIJ002065 PE=4 SV=1Length=465	Score = 159 bits (402), Expect = 2e-037	isoprenoid biosynthetic process	hydroxymethylglutaryl-CoA synthase activity
ME	mapped-read 25655	F1UMNMG04IDV9B	Length=443	tr|Q7PWC3|Q7PWC3_ANOGA AGAP009021-PA (Fragment) (Transmembrane_protein_65; unknown function) OS=Anopheles gambiae GN=AGAP009021 PE=4 SV=4Length=253	Score = 71.6 bits (174), Expect = 6e-011
ME	mapped-read 4021	F1UMNMG04I46WU	Length=328	tr|Q171D4|Q171D4_AEDAE Putative uncharacterized protein (Contains 1 F-box domain; this structural motif is present in numerous proteins and serves as a link between a target protein and a ubiquitin-conjugating enzyme) OS=Aedes aegypti GN=AAEL007694 PE=4 S	Score = 144 bits (364), Expect = 5e-033		protein binding;
ME	mapped-read 4021	F1UMNMG04JYYD4	Length=344	tr|Q171D4|Q171D4_AEDAE Putative uncharacterized protein (Contains 1 F-box domain; this structural motif is present in numerous proteins and serves as a link between a target protein and a ubiquitin-conjugating enzyme) OS=Aedes aegypti GN=AAEL007694 PE=4 S	Score = 151 bits (382), Expect = 4e-035		protein binding;
ME	mapped-read 5182	F1UMNMG04II0FK	Length=513	tr|B0WS47|B0WS47_CULQU Glucose 1-dehydrogenase 2 OS=Culex quinquefasciatus GN=CpipJ_CPIJ009733 PE=4 SV=1Length=414	Score = 167 bits (423), Expect = 7e-040	oxidation-reduction process	nucleotide binding; oxidoreductase activity; sterol binding
ME	mapped-read 5182	F1UMNMG04IFQTH	Length=512	tr|Q1HQY9|Q1HQY9_AEDAE Dehydrogenase OS=Aedes aegypti GN=AAEL002416 PE=2 SV=1Length=415	Score = 97.8 bits (242), Expect(2) = 4e-039	oxidation-reduction process	nucleotide binding; oxidoreductase activity; sterol binding
ME	mapped-read 757	F1UMNMG04IV21T	Length=359	tr|Q17LA3|Q17LA3_AEDAE High density lipoprotein binding protein / vigilin (The KH domain binds RNA, and can function in RNA recognition) OS=Aedes aegypti GN=AAEL001421 PE=4 SV=1Length=1246	Score = 66.6 bits (161), Expect(2) = 2e-012		RNA binding
ME	read-nt16S	F1UMNMG04JECD4	Length=412	gb|ABO42309.1| cytochrome oxidase subunit I, partial (mitochondrion)	Score = 79.3 bits (194), Expect = 4e-15	aerobic respiration; electron transport chain	cytochrome-c oxidase activity; electron carrier activity; heme binding	integral to membrane; mitochondrial inner membrane; respiratory chain
ME	read-nt16S	F1UMNMG04JLAKW	Length=636	gb|AAG33820.1| cytochrome oxidase subunit 1 [Protophormia atriceps]	Score = 60.1 bits (144), Expect = 2e-09	aerobic respiration; electron transport chain	cytochrome-c oxidase activity; electron carrier activity; heme binding	integral to membrane; mitochondrial inner membrane; respiratory chain
ME	read-nt16S	F1UMNMG04IA0L5	Length=567	gb|ACU00804.1| cytochrome oxidase subunit I, partial (mitochondrion)	Score = 112 bits (279), Expect(2) = 2e-37	aerobic respiration; electron transport chain	cytochrome-c oxidase activity; electron carrier activity; heme binding	integral to membrane; mitochondrial inner membrane; respiratory chain
ME	read-nt16S	F1UMNMG04IEO6M	Length=510	gb|AEI26129.1| cytochrome c oxidase subunit I [Samia cynthia ricini]	Score = 109 bits (272), Expect(2) = 1e-40	aerobic respiration; electron transport chain	cytochrome-c oxidase activity; electron carrier activity; heme binding	integral to membrane; mitochondrial inner membrane; respiratory chain
ME	read-nt16S	F1UMNMG04H9PCM	Length=583	gb|AAO49131.1| cytochrome oxidase subunit I [Empyreuma affinis]	Score = 85.1 bits (209), Expect = 2e-16	aerobic respiration; electron transport chain	cytochrome-c oxidase activity; electron carrier activity; heme binding	integral to membrane; mitochondrial inner membrane; respiratory chain
ME	read-nt16S	F1UMNMG04IVRKP	Length=601	gb|AAV98116.1| cytochrome oxidase subunit I [Moneilema gigas]	Score = 64.7 bits (156), Expect(3) = 7e-22	aerobic respiration; electron transport chain	cytochrome-c oxidase activity; electron carrier activity; heme binding	integral to membrane; mitochondrial inner membrane; respiratory chain
ME	read-nt16S	F1UMNMG04IT8DD	Length=602	emb|CBX78576.1| cytochrome oxidase subunit 1, partial [Cordylobia anthropophaga]	Score = 119 bits (299), Expect(2) = 3e-44	aerobic respiration; electron transport chain	cytochrome-c oxidase activity; electron carrier activity; heme binding	integral to membrane; mitochondrial inner membrane; respiratory chain
ME	read-nt16S	F1UMNMG04IAKSB	Length=582	gb|AFL55654.1| cytochrome c oxidase subunit I, partial (mitochondrion) [Lutzomyia anduzei]	Score = 160 bits (405), Expect = 5e-44	aerobic respiration; electron transport chain	cytochrome-c oxidase activity; electron carrier activity; heme binding	integral to membrane; mitochondrial inner membrane; respiratory chain
ME	read-nt16S	F1UMNMG04IY3SA	Length=766	gb|AAG33820.1| cytochrome oxidase subunit 1 [Protophormia atriceps]	Score = 119 bits (297), Expect = 9e-31	aerobic respiration; electron transport chain	cytochrome-c oxidase activity; electron carrier activity; heme binding	integral to membrane; mitochondrial inner membrane; respiratory chain
ME	read-nt16S	F1UMNMG04JWEKV	Length=660	gb|AAY34453.1| cytochrome c oxidase subunit I [Bactrocera oleae]	Score = 42.0 bits (97), Expect(2) = 2e-06	aerobic respiration; electron transport chain	cytochrome-c oxidase activity; electron carrier activity; heme binding	integral to membrane; mitochondrial inner membrane; respiratory chain
ME	read-nt16S	F1UMNMG04IOEO7	Length=592	gb|AEZ81226.1| cytochrome oxidase subunit 1, partial (mitochondrion) [Lixophaga sp.]	Score = 124 bits (310), Expect(2) = 4e-34	aerobic respiration; electron transport chain	cytochrome-c oxidase activity; electron carrier activity; heme binding	integral to membrane; mitochondrial inner membrane; respiratory chain
ME	read-nt16S	F1UMNMG04JJH9L	Length=510	gb|ACL31032.1| cytochrome oxidase subunit 1 [Lutzomyia sauroida]	Score = 57.4 bits (137), Expect = 8e-08	aerobic respiration; electron transport chain	cytochrome-c oxidase activity; electron carrier activity; heme binding	integral to membrane; mitochondrial inner membrane; respiratory chain
ME	read-nt16S	F1UMNMG04ILKTN	Length=524	dbj|BAG16743.1| cytochrome c oxidase subunit 1 [Neptunea arthritica]	Score = 135 bits (339), Expect = 4e-37	aerobic respiration; electron transport chain	cytochrome-c oxidase activity; electron carrier activity; heme binding	integral to membrane; mitochondrial inner membrane; respiratory chain
ME	read-nt16S	F1UMNMG04J1CE0	Length=536	gb|ABG88173.1| cytochrome oxidase subunit I [Munidopsis verrucosus]	Score = 63.2 bits (152), Expect = 5e-10	aerobic respiration; electron transport chain	cytochrome-c oxidase activity; electron carrier activity; heme binding	integral to membrane; mitochondrial inner membrane; respiratory chain
ME	read-nt16S	F1UMNMG04H4VFB	Length=403	gb|ADM33671.1| cytochrome c oxidase subunit I, partial (mitochondrion) [Brumptomyia mesai]	Score = 85.1 bits (209), Expect(3) = 3e-21	aerobic respiration; electron transport chain	cytochrome-c oxidase activity; electron carrier activity; heme binding	integral to membrane; mitochondrial inner membrane; respiratory chain
ME	read-nt16S	F1UMNMG04IWGIE	Length=595	gb|AFN09104.1| cytochrome oxidase subunit I, partial (mitochondrion) [Phlebotomus orientalis]	Score = 66.2 bits (160), Expect = 2e-11	aerobic respiration; electron transport chain	cytochrome-c oxidase activity; electron carrier activity; heme binding	integral to membrane; mitochondrial inner membrane; respiratory chain
ME	read-nt16S	F1UMNMG04H7HCB	Length=389	gb|AAX52036.1| cytochrome oxidase subunit I [Drosophila neokadai]	Score = 84.0 bits (206), Expect = 1e-16	aerobic respiration; electron transport chain	cytochrome-c oxidase activity; electron carrier activity; heme binding	integral to membrane; mitochondrial inner membrane; respiratory chain
ME	read-nt16S	F1UMNMG04INGOB	Length=489	gb|AER59548.1| cytochrome c oxidase subunit I, partial (mitochondrion) [Phlebotomus perniciosus]	Score = 160 bits (404), Expect = 6e-46	aerobic respiration; electron transport chain	cytochrome-c oxidase activity; electron carrier activity; heme binding	integral to membrane; mitochondrial inner membrane; respiratory chain
ME	read-nt16S	F1UMNMG04JK9HO	Length=446	sp|P34838.1|COX1_ANOGA RecName: Full=Cytochrome c oxidase subunit 1	Score = 87.8 bits (216), Expect(2) = 9e-23	aerobic respiration; electron transport chain; oxidative phosphorylation	cytochrome-c oxidase activity; electron carrier activity; heme binding	integral to membrane; mitochondrial inner membrane; respiratory chain
ME	read-nt16S	F1UMNMG04H8S4P	Length=504	dbj|BAD91479.1| cytochrome c oxidase subunit I [Euprymna morsei]	Score = 79.7 bits (195), Expect = 1e-15	aerobic respiration; electron transport chain	cytochrome-c oxidase activity; electron carrier activity; heme binding	integral to membrane; mitochondrial inner membrane; respiratory chain
ME	read-nt16S	F1UMNMG04IMR7L	Length=581	gb|AAB61545.1| cytochrome oxidase I [Bubo virginianus]	Score = 86.3 bits (212), Expect(3) = 4e-42	aerobic respiration; electron transport chain	cytochrome-c oxidase activity; electron carrier activity; heme binding	integral to membrane; mitochondrial inner membrane; respiratory chain
ME	read-nt16S	F1UMNMG04IA5RQ	Length=378	gb|ACZ27008.1| cytochrome c oxidase subunit I [Dynamine serina]	Score = 83.6 bits (205), Expect(2) = 2e-19	aerobic respiration; electron transport chain	cytochrome-c oxidase activity; electron carrier activity; heme binding	integral to membrane; mitochondrial inner membrane; respiratory chain
ME	read-nt16S	F1UMNMG04JJLRO	Length=709	gb|ADG21266.1| cytochrome oxidase subunit I [Hyperacanthomysis longirostris]	Score = 85.9 bits (211), Expect = 6e-17	aerobic respiration; electron transport chain	cytochrome-c oxidase activity; electron carrier activity; heme binding	integral to membrane; mitochondrial inner membrane; respiratory chain
ME	read-nt16S	F1UMNMG04JW6P3	Length=587	gb|ACL31032.1| cytochrome oxidase subunit 1 [Lutzomyia sauroida]	Score = 100 bits (250), Expect(2) = 6e-26	aerobic respiration; electron transport chain	cytochrome-c oxidase activity; electron carrier activity; heme binding	integral to membrane; mitochondrial inner membrane; respiratory chain
ME	read-nt16S	F1UMNMG04JXSB9	Length=527	gb|AAD11541.1| cytochrome oxidase I, partial (mitochondrion) [Lucilia cuprina]	Score = 159 bits (401), Expect = 3e-46	aerobic respiration; electron transport chain	cytochrome-c oxidase activity; electron carrier activity; heme binding	integral to membrane; mitochondrial inner membrane; respiratory chain
ME	read-nt16S	F1UMNMG04ILYBE	Length=581	gb|ACL31032.1| cytochrome oxidase subunit 1 [Lutzomyia sauroida]	Score = 101 bits (251), Expect(2) = 9e-26	aerobic respiration; electron transport chain	cytochrome-c oxidase activity; electron carrier activity; heme binding	integral to membrane; mitochondrial inner membrane; respiratory chain
ME	read-nt16S	F1UMNMG04I9UQC	Length=588	gb|ACC94287.1| cytochrome oxidase subunit I [Lucilia cuprina]	Score = 60.1 bits (144), Expect(3) = 2e-12	aerobic respiration; electron transport chain	cytochrome-c oxidase activity; electron carrier activity; heme binding	integral to membrane; mitochondrial inner membrane; respiratory chain
ME	read-nt16S	F1UMNMG04JUJPE	Length=788	gb|ADD85931.1| cytochrome c oxidase subunit 1 [Lutzomyia shannoni]	Score = 134 bits (338), Expect = 9e-36	aerobic respiration; electron transport chain	cytochrome-c oxidase activity; electron carrier activity; heme binding	integral to membrane; mitochondrial inner membrane; respiratory chain
ME	read-nt16S	F1UMNMG04JLJJ5	Length=596	gb|ADD74038.1| cytochrome oxidase subunit I [Lutzomyia triramula]	Score = 159 bits (401), Expect = 1e-45	aerobic respiration; electron transport chain	cytochrome-c oxidase activity; electron carrier activity; heme binding	integral to membrane; mitochondrial inner membrane; respiratory chain
ME	read-nt16S	F1UMNMG04IIG1C	Length=500	gb|AEZ53991.1| cytochrome oxidase subunit I, partial (mitochondrion) [Morphoamathonte ecuadorensis]	Score = 92.0 bits (227), Expect = 3e-20	aerobic respiration; electron transport chain	cytochrome-c oxidase activity; electron carrier activity; heme binding	integral to membrane; mitochondrial inner membrane; respiratory chain
ME	read-nt16S	F1UMNMG04IH0RI	Length=546	gb|AAG34096.1|AF295554_1 cytochrome oxidase subunit 1 [Chrysomya putoria]	Score = 119 bits (297), Expect(3) = 5e-37	aerobic respiration; electron transport chain	cytochrome-c oxidase activity; electron carrier activity; heme binding	integral to membrane; mitochondrial inner membrane; respiratory chain
ME	read-nt16S	F1UMNMG04IQRQB	Length=493	ref|YP_002364602.1| cytochrome c oxidase subunit I [Pedetontus silvestrii]	Score = 49.3 bits (116), Expect(2) = 9e-11	aerobic respiration; electron transport chain	cytochrome-c oxidase activity; electron carrier activity; heme binding	integral to membrane; mitochondrial inner membrane; respiratory chain
ME	read-nt16S	F1UMNMG04JVJP1	Length=573	gb|AAG33820.1| cytochrome oxidase subunit 1 [Protophormia atriceps]	Score = 111 bits (277), Expect = 1e-28	aerobic respiration; electron transport chain	cytochrome-c oxidase activity; electron carrier activity; heme binding	integral to membrane; mitochondrial inner membrane; respiratory chain
ME	read-nt16S	F1UMNMG04J5EYM	Length=1050	ref|YP_961312.1| cytochrome c oxidase subunit I [Capitulum mitella]	Score = 37.4 bits (85), Expect(2) = 0.31	aerobic respiration; electron transport chain	cytochrome-c oxidase activity; electron carrier activity; heme binding	integral to membrane; mitochondrial inner membrane; respiratory chain
ME	read-nt16S	F1UMNMG04I97OE	Length=498	gb|AAG33820.1| cytochrome oxidase subunit 1 [Protophormia atriceps]	Score = 119 bits (297), Expect = 7e-32	aerobic respiration; electron transport chain	cytochrome-c oxidase activity; electron carrier activity; heme binding	integral to membrane; mitochondrial inner membrane; respiratory chain
ME	read-nt16S	F1UMNMG04J0ANQ	Length=729	gb|AAG33820.1| cytochrome oxidase subunit 1 [Protophormia atriceps]	Score = 115 bits (288), Expect = 1e-29	aerobic respiration; electron transport chain	cytochrome-c oxidase activity; electron carrier activity; heme binding	integral to membrane; mitochondrial inner membrane; respiratory chain
ME	read-nt16S	F1UMNMG04IC2I2	Length=500	gb|AAG33820.1| cytochrome oxidase subunit 1 [Protophormia atriceps]	Score = 120 bits (300), Expect = 3e-32	aerobic respiration; electron transport chain	cytochrome-c oxidase activity; electron carrier activity; heme binding	integral to membrane; mitochondrial inner membrane; respiratory chain
ME	read-nt16S	F1UMNMG04J2XBA	Length=768	gb|ACN63201.1| cytochrome oxidase subunit 1 [Chrysomya greenbergi]	Score = 82.4 bits (202), Expect(2) = 6e-21	aerobic respiration; electron transport chain	cytochrome-c oxidase activity; electron carrier activity; heme binding	integral to membrane; mitochondrial inner membrane; respiratory chain
ME	read-nt16S	F1UMNMG04JJP2B	Length=470	gb|AAG33820.1| cytochrome oxidase subunit 1 [Protophormia atriceps]	Score = 121 bits (304), Expect = 5e-33	aerobic respiration; electron transport chain	cytochrome-c oxidase activity; electron carrier activity; heme binding	integral to membrane; mitochondrial inner membrane; respiratory chain
ME	read-nt16S	F1UMNMG04I45JF	Length=561	gb|ACO35373.1| cytochrome oxidase subunit I [Chaetogonopteron chaeturum]	Score = 158 bits (399), Expect = 1e-45	aerobic respiration; electron transport chain	cytochrome-c oxidase activity; electron carrier activity; heme binding	integral to membrane; mitochondrial inner membrane; respiratory chain
ME	read-nt16S	F1UMNMG04IPBVX	Length=503	gb|AEL13687.1| cytochrome oxidase subunit I, partial [Phortica sobodo]	Score = 56.2 bits (134), Expect(2) = 1e-14	aerobic respiration; electron transport chain	cytochrome-c oxidase activity; electron carrier activity; heme binding	integral to membrane; mitochondrial inner membrane; respiratory chain
ME	read-nt16S	F1UMNMG04I10RB	Length=584	gb|ACD50042.1| cytochrome oxidase subunit I [Neomyia lauta]	Score = 122 bits (307), Expect = 8e-30	aerobic respiration; electron transport chain	cytochrome-c oxidase activity; electron carrier activity; heme binding	integral to membrane; mitochondrial inner membrane; respiratory chain
ME	read-nt16S	F1UMNMG04IFMSC	Length=562	gb|ACY09570.1| cytochrome oxidase subunit 1, partial (mitochondrion) [Phormia regina]	Score = 243 bits (619), Expect = 6e-78	aerobic respiration; electron transport chain	cytochrome-c oxidase activity; electron carrier activity; heme binding	integral to membrane; mitochondrial inner membrane; respiratory chain
ME	read-nt16S	F1UMNMG04H64A4	Length=526	gb|AAG33820.1| cytochrome oxidase subunit 1 [Protophormia atriceps]	Score = 119 bits (297), Expect = 1e-31	aerobic respiration; electron transport chain	cytochrome-c oxidase activity; electron carrier activity; heme binding	integral to membrane; mitochondrial inner membrane; respiratory chain
ME	read-nt16S	F1UMNMG04JRHHE	Length=574	gb|AFH40337.1| cytochrome oxidase subunit I, partial (mitochondrion) [Angiometopa falleni]	Score = 95.1 bits (235), Expect = 7e-20	aerobic respiration; electron transport chain	cytochrome-c oxidase activity; electron carrier activity; heme binding	integral to membrane; mitochondrial inner membrane; respiratory chain
ME	read-nt16S	F1UMNMG04H7MD9	Length=701	gb|AAD39874.1|AF104616_1 cytochrome oxidase subunit I [Musca domestica]	Score = 115 bits (288), Expect = 4e-29	aerobic respiration; electron transport chain	cytochrome-c oxidase activity; electron carrier activity; heme binding	integral to membrane; mitochondrial inner membrane; respiratory chain
ME	read-nt16S	F1UMNMG04IH9GF	Length=567	gb|ACY09570.1| cytochrome oxidase subunit 1, partial (mitochondrion) [Phormia regina]	Score = 233 bits (594), Expect = 3e-74	aerobic respiration; electron transport chain	cytochrome-c oxidase activity; electron carrier activity; heme binding	integral to membrane; mitochondrial inner membrane; respiratory chain
ME	read-nt16S	F1UMNMG04JHDG7	Length=565	gb|ACY09570.1| cytochrome oxidase subunit 1, partial (mitochondrion) [Phormia regina]	Score = 163 bits (413), Expect = 5e-47	aerobic respiration; electron transport chain	cytochrome-c oxidase activity; electron carrier activity; heme binding	integral to membrane; mitochondrial inner membrane; respiratory chain
ME	read-nt16S	F1UMNMG04IAC6H	Length=591	gb|AAG33820.1| cytochrome oxidase subunit 1 [Protophormia atriceps]	Score = 80.9 bits (198), Expect = 6e-17	aerobic respiration; electron transport chain	cytochrome-c oxidase activity; electron carrier activity; heme binding	integral to membrane; mitochondrial inner membrane; respiratory chain
CY	mapped-read 20836	F1UMNMG04JF0HJ	Length=515	tr|Q7PXF5|Q7PXF5_ANOGA AGAP001381-PA (Laminin beta-2 chain; Laminins are the major noncollagenous components of basement membranes that mediate cell adhesion, growth migration, and differentiation) OS=Anopheles gambiae GN=AgaP_AGAP001381 PE=4 SV=5Length=1	Score = 94.4 bits (233), Expect(2) = 9e-033	regulation of cell migration; regulation of embryonic development; regulation of cell adhesion;	receptor binding; zinc ion binding;	laminin-1 complex; intracellular;
CY	mapped-read 33875	F1UMNMG04I17M9	Length=489	tr|Q17BQ6|Q17BQ6_AEDAE Cyclin g OS=Aedes aegypti GN=AAEL004865 PE=3 SV=1Length=476	Score = 81.6 bits (200), Expect(2) = 2e-026
CY	mapped-read 33875	F1UMNMG04IMEZT	Length=490	tr|Q17BQ6|Q17BQ6_AEDAE Cyclin g OS=Aedes aegypti GN=AAEL004865 PE=3 SV=1Length=476	Score = 85.1 bits (209), Expect(2) = 1e-027
OT	mapped-read 13642	F1UMNMG04I70H4	Length=534	tr|Q8MNR4|Q8MNR4_DROME Putative uncharacterized protein (Gag-pol polyprotein) (DNA integration; RNA-dependent DNA replication; proteolysis) OS=Drosophila melanogaster GN=gag-pol PE=4 SV=1Length=1830	Score = 85.5 bits (210), Expect(2) = 3e-026	DNA integration; RNA-dependent DNA replication; proteolysis	RNA binding; RNA-directed DNA polymerase activity; aspartic-type endopeptidase activity; zinc ion binding
OT	mapped-read 21398	F1UMNMG04JP8GL	Length=504	tr|D2A2Q6|D2A2Q6_TRICA Putative uncharacterized protein GLEAN_08496 (DNA integration; transposon polyprotein) OS=Tribolium castaneum GN=GLEAN_08496 PE=4 SV=1Length=879	Score = 162 bits (410), Expect = 2e-038	DNA integration	nucleic acid binding; zinc ion binding
OT	mapped-read 7246	F1UMNMG04I5C7I	Length=504	tr|Q17E48|Q17E48_AEDAE Putative uncharacterized protein (DUF862_euk; this domain consists of the N-terminal portion of several eukaryotic sequences, its function is unknown) OS=Aedes aegypti GN=AAEL003972 PE=4 SV=1Length=203	Score = 307 bits (787), Expect(2) = 9e-083
OT	mapped-read 7246	F1UMNMG04JODKK	Length=502	tr|Q7PV78|Q7PV78_ANOGA AGAP012058-PA (DUF862_euk; this domain consists of the N-terminal portion of several eukaryotic sequences, its function is unknown) OS=Anopheles gambiae GN=AGAP012058 PE=4 SV=2Length=203	Score = 323 bits (828), Expect = 8e-087

## Sheet: UniprotKB+GO+BLASTN
Mapped-read /read-nt16S	Unique read name	Read length	Blastx hit (DB:UniprotKB)	Score and E-value	Biological process	Molecular function	Cellular component	Blastn result (DB:est-others)	Score and E-value	Blastn hit (DB:nt16S) (only for selected read-nt16S)	Score and E-value
mapped-read 10948	F1UMNMG04JDUTP	Length=519	tr|B3MT44|B3MT44_DROAN GF23289 (Choline_transptr-like; family of proteins probably involved in transport through the plasma membrane) OS=Drosophila ananassae GN=GF23289 PE=4 SV=1Length=756	Score = 97.8 bits (242), Expect(2) = 6e-029			integral to membrane	gb|EX211716.1| ALYTINFA18G11 Lutzomyia longipalpis Infected Lutzomyia longipalpis cDNA 5', mRNA sequence.Length=725	Score = 475 bits (257), Expect = 1e-130
mapped-read 10948	F1UMNMG04IZ633	Length=499	tr|B4M0B5|B4M0B5_DROVI GJ24066 (Choline_transptr-like; family of proteins probably involved in transport through the plasma membrane) OS=Drosophila virilis GN=GJ24066 PE=4 SV=1Length=791	Score = 259 bits (662), Expect = 1e-067			integral to membrane	emb|AM098927.1| AM098927 Lutzomyia longipalpis Jacobina whole fly Lutzomyia longipalpis cDNA clone NSFM-81f04, mRNA sequence.Length=1465	Score = 863 bits (467), Expect = 0.0
mapped-read 10948	F1UMNMG04IL45S	Length=520	tr|B3MT44|B3MT44_DROAN GF23289 (Choline_transptr-like; family of proteins probably involved in transport through the plasma membrane) OS=Drosophila ananassae GN=GF23289 PE=4 SV=1Length=756	Score = 110 bits (276), Expect = 8e-023			integral to membrane	emb|AM096313.1| AM096313 Lutzomyia longipalpis Jacobina whole fly Lutzomyia longipalpis cDNA clone NSFM-82d04, mRNA sequence.Length=1191	Score = 640 bits (346), Expect = 3e-180
mapped-read 10948	F1UMNMG04JKYD6	Length=701	tr|D6WC46|D6WC46_TRICA Putative uncharacterized protein (Choline_transptr-like; family of proteins probably involved in transport through the plasma membrane) OS=Tribolium castaneum GN=TcasGA2_TC001323 PE=4 SV=1Length=753	Score = 62.8 bits (151), Expect = 6e-008			integral to membrane	gb|EX211716.1| ALYTINFA18G11 Lutzomyia longipalpis Infected Lutzomyia longipalpis cDNA 5', mRNA sequence.Length=725	Score = 287 bits (155), Expect = 7e-074
mapped-read 10948	F1UMNMG04I9OGA	Length=525	tr|Q17IP0|Q17IP0_AEDAE Ctl2 (Fragment) (Choline_transptr-like; family of proteins probably involved in transport through the plasma membrane) OS=Aedes aegypti GN=AAEL002280 PE=4 SV=1Length=700	Score = 153 bits (387), Expect = 1e-035			integral to membrane	emb|AM096313.1| AM096313 Lutzomyia longipalpis Jacobina whole fly Lutzomyia longipalpis cDNA clone NSFM-82d04, mRNA sequence.Length=1191	Score = 652 bits (353), Expect = 0.0
mapped-read 13641	F1UMNMG04JKG7A	Length=509	tr|Q176B5|Q176B5_AEDAE Rabconnectin (Fragment) (This domain family is found in the C-terminal region of the protein Rav1 [1], a component of the RAVE (regulator of the ATPase of vacuolar and endosomal membranes) complex) OS=Aedes aegypti GN=AAEL006472 PE=4 SV=1Length=3324	Score = 147 bits (372), Expect = 6e-034				No Hit
mapped-read 13642	F1UMNMG04I70H4	Length=534	tr|Q8MNR4|Q8MNR4_DROME Putative uncharacterized protein (Gag-pol polyprotein) (DNA integration; RNA-dependent DNA replication; proteolysis) OS=Drosophila melanogaster GN=gag-pol PE=4 SV=1Length=1830	Score = 85.5 bits (210), Expect(2) = 3e-026	DNA integration; RNA-dependent DNA replication; proteolysis	RNA binding; RNA-directed DNA polymerase activity; aspartic-type endopeptidase activity; zinc ion binding		No Hit
mapped-read 14835	F1UMNMG04JAOI9	Length=408	tr|Q9VUF3|Q9VUF3_DROME CG9238, isoform B (behavioral response to ethanol; Glycogen metabolism) OS=Drosophila melanogaster GN=CG9238 PE=2 SV=1Length=384	Score = 142 bits (358), Expect(2) = 9e-033	behavioral response to ethanol	protein phosphatase type 1 regulator activity; protein phosphatase 1 binding		emb|FP588182.1| FP588182 Hirudo medicinalis not-normalized library Hirudo medicinalis cDNA, mRNA sequence.Length=785	Score = 568 bits (307), Expect = 1e-158
mapped-read 14844	F1UMNMG04H8GQL	Length=370	tr|B5DKM2|B5DKM2_DROPS GA22812 (small GTPase mediated signal transduction; Proteins containing a RhoGAP domain usually function to catalyze the hydrolysis of GTP that is bound to Rho, Rac and/or Cdc42, inactivating these regulators of the actin cytoskeleton) OS=Drosophila pseudoobscura pseudoobscura GN=GA22812 PE=4 SV=1Length=1577	Score = 130 bits (328), Expect = 8e-029	regulation of axonogenesis; signal transduction; mushroom body development;	Rho GTPase activator activity;	intracellular;	No Hit
mapped-read 15120	F1UMNMG04JP4UF	Length=483	tr|E3WUT6|E3WUT6_ANODA Putative uncharacterized protein (high-affinity copper uptake protein 1) OS=Anopheles darlingi GN=AND_07278 PE=4 SV=1Length=153	Score = 102 bits (255), Expect = 2e-020		copper ion transmembrane transporter activity	integral to membrane	emb|AM093890.1| AM093890 Lutzomyia longipalpis Jacobina whole fly Lutzomyia longipalpis cDNA clone NSFM-89a05, mRNA sequence.Length=1250	Score = 824 bits (446), Expect = 0.0
mapped-read 15120	F1UMNMG04H9CF2	Length=480	tr|E3WUT6|E3WUT6_ANODA Putative uncharacterized protein (high-affinity copper uptake protein 1) OS=Anopheles darlingi GN=AND_07278 PE=4 SV=1Length=153	Score = 102 bits (255), Expect = 2e-020		copper ion transmembrane transporter activity	integral to membrane	emb|AM093890.1| AM093890 Lutzomyia longipalpis Jacobina whole fly Lutzomyia longipalpis cDNA clone NSFM-89a05, mRNA sequence.Length=1250	Score = 736 bits (398), Expect = 0.0
mapped-read 15120	F1UMNMG04IPORL	Length=483	tr|E3WUT6|E3WUT6_ANODA Putative uncharacterized protein (high-affinity copper uptake protein 1) OS=Anopheles darlingi GN=AND_07278 PE=4 SV=1Length=153	Score = 102 bits (255), Expect = 2e-020		copper ion transmembrane transporter activity	integral to membrane	emb|AM093890.1| AM093890 Lutzomyia longipalpis Jacobina whole fly Lutzomyia longipalpis cDNA clone NSFM-89a05, mRNA sequence.Length=1250	Score = 870 bits (471), Expect = 0.0
mapped-read 15120	F1UMNMG04JEIG9	Length=405	tr|E3WUT6|E3WUT6_ANODA Putative uncharacterized protein (high-affinity copper uptake protein 1) OS=Anopheles darlingi GN=AND_07278 PE=4 SV=1Length=153	Score = 72.8 bits (177), Expect = 3e-011		copper ion transmembrane transporter activity	integral to membrane	emb|AM093890.1| AM093890 Lutzomyia longipalpis Jacobina whole fly Lutzomyia longipalpis cDNA clone NSFM-89a05, mRNA sequence.Length=1250	Score = 549 bits (297), Expect = 4e-153
mapped-read 15380	F1UMNMG04JW3ZX	Length=539	tr|B0WSK5|B0WSK5_CULQU GLP_748_1200_211 (Fragment) (Senescence-associated protein) OS=Culex quinquefasciatus GN=CpipJ_CPIJ010238 PE=4 SV=1Length=51	Score = 89.4 bits (220), Expect = 3e-016				gb|EW993522.1| LJGDIM27_B06 Adult female Lutzomyia longipalpis midgut library post blood meal digestion containing Leishmania chagasi Lutzomyia longipalpis cDNA, mRNA sequence.Length=380	Score = 470 bits (254), Expect = 5e-129
mapped-read 15380	F1UMNMG04J14YH	Length=479	tr|B4N5L0|B4N5L0_DROWI GK12697 (Unspecific monooxygenase) OS=Drosophila willistoni GN=GK12697 PE=4 SV=1Length=182	Score = 76.6 bits (187), Expect = 2e-012				gb|EW993522.1| LJGDIM27_B06 Adult female Lutzomyia longipalpis midgut library post blood meal digestion containing Leishmania chagasi Lutzomyia longipalpis cDNA, mRNA sequence.Length=380	Score = 457 bits (247), Expect = 3e-125
mapped-read 19917	F1UMNMG04IN2LO	Length=481	tr|B0W3P9|B0W3P9_CULQU Hydroxymethylglutaryl-CoA synthase 1 OS=Culex quinquefasciatus GN=CpipJ_CPIJ002065 PE=4 SV=1Length=465	Score = 159 bits (402), Expect = 2e-037	isoprenoid biosynthetic process	hydroxymethylglutaryl-CoA synthase activity		No Hit
mapped-read 20836	F1UMNMG04JF0HJ	Length=515	tr|Q7PXF5|Q7PXF5_ANOGA AGAP001381-PA (Laminin beta-2 chain; Laminins are the major noncollagenous components of basement membranes that mediate cell adhesion, growth migration, and differentiation) OS=Anopheles gambiae GN=AgaP_AGAP001381 PE=4 SV=5Length=1893	Score = 94.4 bits (233), Expect(2) = 9e-033	regulation of cell migration; regulation of embryonic development; regulation of cell adhesion;	receptor binding; zinc ion binding;	laminin-1 complex; intracellular;	emb|FP595913.1| FP595913 Hirudo medicinalis normalized library Hirudo medicinalis cDNA, mRNA sequence.Length=540	Score = 361 bits (195), Expect = 3e-096
mapped-read 21398	F1UMNMG04JP8GL	Length=504	tr|D2A2Q6|D2A2Q6_TRICA Putative uncharacterized protein GLEAN_08496 (DNA integration; transposon polyprotein) OS=Tribolium castaneum GN=GLEAN_08496 PE=4 SV=1Length=879	Score = 162 bits (410), Expect = 2e-038	DNA integration	nucleic acid binding; zinc ion binding		No Hit
mapped-read 24817	F1UMNMG04IP8GE	Length=409	tr|D0E0C1|D0E0C1_PERAM Voltage-gated sodium channel Nav1 alpha subunit OS=Periplaneta americana PE=2 SV=1Length=2050	Score = 80.1 bits (196), Expect = 2e-013	sodium ion transmembrane transport	voltage-gated sodium channel activity	voltage-gated sodium channel complex	No Hit
mapped-read 25655	F1UMNMG04IDV9B	Length=443	tr|Q7PWC3|Q7PWC3_ANOGA AGAP009021-PA (Fragment) (Transmembrane_protein_65; unknown function) OS=Anopheles gambiae GN=AGAP009021 PE=4 SV=4Length=253	Score = 71.6 bits (174), Expect = 6e-011				No Hit
mapped-read 27435	F1UMNMG04IRNVE	Length=379	tr|Q7Q1I7|Q7Q1I7_ANOGA AGAP009774-PA (Fragment) (The tripartite DENN domain is found in several proteins involved in Rab-mediated processes or regulation of MAPKs (Mitogen-activated preotein kinases) signaling pathways) OS=Anopheles gambiae GN=AGAP009774 PE=4 SV=3Length=833	Score = 144 bits (362), Expect = 9e-033				emb|AM094937.1| AM094937 Lutzomyia longipalpis Jacobina whole fly Lutzomyia longipalpis cDNA clone NSFM-137e11, mRNA sequence.Length=1221	Score = 337 bits (182), Expect = 3e-089
mapped-read 30317	F1UMNMG04I3IHC	Length=563	tr|B4IIC0|B4IIC0_DROSE GM23189 (transmembrane transport) OS=Drosophila sechellia GN=GM23189 PE=4 SV=1Length=521	Score = 62.8 bits (151), Expect(2) = 5e-016	transmembrane transport	integral to membrane		No Hit
mapped-read 32328	F1UMNMG04IXYZA	Length=523	tr|H2MSI7|H2MSI7_ORYLA (Belongs to the actin family) Uncharacterized protein OS=Oryzias latipes GN=Ola.26859 PE=3 SV=1Length=375	Score = 103 bits (256), Expect = 2e-020		ATP binding	cytoplasm; cytoskeleton	emb|AM103564.1| AM103564 Lutzomyia longipalpis Jacobina whole fly Lutzomyia longipalpis cDNA clone NSFM-27g09, mRNA sequence.Length=1292	Score = 763 bits (413), Expect = 0.0
mapped-read 32328	F1UMNMG04JG40G	Length=513	tr|Q4RMJ4|Q4RMJ4_TETNG (Belongs to the actin family) Chromosome 10 SCAF15019, whole genome shotgun sequence. (Fragment) OS=Tetraodon nigroviridis GN=GSTENG00032002001 PE=3 SV=1Length=389	Score = 183 bits (465), Expect(2) = 1e-065		ATP binding	cytoplasm; cytoskeleton	emb|AM103564.1| AM103564 Lutzomyia longipalpis Jacobina whole fly Lutzomyia longipalpis cDNA clone NSFM-27g09, mRNA sequence.Length=1292	Score = 846 bits (458), Expect = 0.0
mapped-read 32328	F1UMNMG04JI8VF	Length=502	tr|E9JCX3|E9JCX3_SOLIN Putative uncharacterized protein (Fragment) (actin, muscle) OS=Solenopsis invicta GN=SINV_08795 PE=3 SV=1Length=410	Score = 191 bits (485), Expect(2) = 2e-066		ATP binding		emb|AM103564.1| AM103564 Lutzomyia longipalpis Jacobina whole fly Lutzomyia longipalpis cDNA clone NSFM-27g09, mRNA sequence.Length=1292	Score = 811 bits (439), Expect = 0.0
mapped-read 32330	F1UMNMG04JC85L	Length=381	tr|B6ZIT2|B6ZIT2_CYNPY Cytoplasmic actin Cp-Ac445 (Fragment) OS=Cynops pyrrhogaster GN=cAc1 PE=2 SV=1Length=102	Score = 96.3 bits (238), Expect(2) = 7e-026	blood circulation; regulation of biological quality; muscle contraction; response to virus	ATP binding		emb|AM103564.1| AM103564 Lutzomyia longipalpis Jacobina whole fly Lutzomyia longipalpis cDNA clone NSFM-27g09, mRNA sequence.Length=1292	Score = 403 bits (218), Expect = 3e-109
mapped-read 3348	F1UMNMG04H9D51	Length=501	tr|B3LYF7|B3LYF7_DROAN GF17667 (Contains 2 C2 domains; The C2 domain is a Ca2+-dependent membrane-targeting module found in many cellular proteins involved in signal transduction or membrane trafficking) OS=Drosophila ananassae GN=GF17667 PE=4 SV=1Length=481	Score = 159 bits (402), Expect = 2e-037		transporter activity	membrane; synaptic vesicle	No Hit
mapped-read 33652	F1UMNMG04JXKMX	Length=486	tr|B4KQT3|B4KQT3_DROMO GI19126 (Myosin heavy chain, nonmuscle or smooth muscle) OS=Drosophila mojavensis GN=GI19126 PE=4 SV=1Length=2047	Score = 194 bits (494), Expect = 4e-048		ATP binding; motor activity	myosin complex	No Hit
mapped-read 33875	F1UMNMG04I17M9	Length=489	tr|Q17BQ6|Q17BQ6_AEDAE Cyclin g OS=Aedes aegypti GN=AAEL004865 PE=3 SV=1Length=476	Score = 81.6 bits (200), Expect(2) = 2e-026				emb|AM092776.1| AM092776 Lutzomyia longipalpis Jacobina whole fly Lutzomyia longipalpis cDNA clone NSFM-43a02, mRNA sequence.Length=1110	Score = 651 bits (352), Expect = 0.0
mapped-read 33875	F1UMNMG04IMEZT	Length=490	tr|Q17BQ6|Q17BQ6_AEDAE Cyclin g OS=Aedes aegypti GN=AAEL004865 PE=3 SV=1Length=476	Score = 85.1 bits (209), Expect(2) = 1e-027				emb|AM092776.1| AM092776 Lutzomyia longipalpis Jacobina whole fly Lutzomyia longipalpis cDNA clone NSFM-43a02, mRNA sequence.Length=1110	Score = 652 bits (353), Expect = 0.0
mapped-read 4021	F1UMNMG04I46WU	Length=328	tr|Q171D4|Q171D4_AEDAE Putative uncharacterized protein (Contains 1 F-box domain; this structural motif is present in numerous proteins and serves as a link between a target protein and a ubiquitin-conjugating enzyme) OS=Aedes aegypti GN=AAEL007694 PE=4 SV=1Length=678	Score = 144 bits (364), Expect = 5e-033		protein binding;		No Hit
mapped-read 4021	F1UMNMG04JYYD4	Length=344	tr|Q171D4|Q171D4_AEDAE Putative uncharacterized protein (Contains 1 F-box domain; this structural motif is present in numerous proteins and serves as a link between a target protein and a ubiquitin-conjugating enzyme) OS=Aedes aegypti GN=AAEL007694 PE=4 SV=1Length=678	Score = 151 bits (382), Expect = 4e-035		protein binding;		No Hit
mapped-read 5182	F1UMNMG04II0FK	Length=513	tr|B0WS47|B0WS47_CULQU Glucose 1-dehydrogenase 2 OS=Culex quinquefasciatus GN=CpipJ_CPIJ009733 PE=4 SV=1Length=414	Score = 167 bits (423), Expect = 7e-040	oxidation-reduction process	nucleotide binding; oxidoreductase activity; sterol binding		emb|AM105379.1| AM105379 Lutzomyia longipalpis Jacobina whole fly Lutzomyia longipalpis cDNA clone NSFM-163f03, mRNA sequence.Length=1403	Score = 734 bits (397), Expect = 0.0
mapped-read 5182	F1UMNMG04IFQTH	Length=512	tr|Q1HQY9|Q1HQY9_AEDAE Dehydrogenase OS=Aedes aegypti GN=AAEL002416 PE=2 SV=1Length=415	Score = 97.8 bits (242), Expect(2) = 4e-039	oxidation-reduction process	nucleotide binding; oxidoreductase activity; sterol binding		emb|AM105379.1| AM105379 Lutzomyia longipalpis Jacobina whole fly Lutzomyia longipalpis cDNA clone NSFM-163f03, mRNA sequence.Length=1403	Score = 728 bits (394), Expect = 0.0
mapped-read 5231	F1UMNMG04H6FYT	Length=405	tr|Q16UB8|Q16UB8_AEDAE Putative uncharacterized protein (Apolipophorins; lipid transporter activity) OS=Aedes aegypti GN=AAEL009955 PE=4 SV=1Length=3321	Score = 75.1 bits (183), Expect = 5e-012		lipid transporter activity		No Hit
mapped-read 5231	F1UMNMG04IZSUB	Length=402	tr|Q16UB8|Q16UB8_AEDAE Putative uncharacterized protein OS=Aedes aegypti GN=AAEL009955 PE=4 SV=1Length=3321	Score = 44.7 bits (104), Expect(2) = 3e-007		lipid transporter activity		No Hit
mapped-read 6099	F1UMNMG04JVTPS	Length=320	tr|E3X219|E3X219_ANODA Putative uncharacterized protein (Spectrin beta chain; contains 1 PH domain; phospholipid binding) OS=Anopheles darlingi GN=AND_11693 PE=4 SV=1Length=1933	Score = 135 bits (341), Expect(2) = 1e-037		actin binding; structural constituent of cytoskeleton;	spectrin;	No Hit
mapped-read 6099	F1UMNMG04I4J22	Length=321	tr|E3X219|E3X219_ANODA Putative uncharacterized protein (Contains 1 PH domain; phospholipid binding) OS=Anopheles darlingi GN=AND_11693 PE=4 SV=1Length=1933	Score = 178 bits (452), Expect = 3e-043		actin binding; structural constituent of cytoskeleton;	spectrin;	No Hit
mapped-read 6260	F1UMNMG04I5YHU	Length=471	tr|E0W1Z3|E0W1Z3_PEDHC Breast cancer type 2 susceptibility protein brca2, putative OS=Pediculus humanus subsp. corporis GN=Phum_PHUM580760 PE=4 SV=1Length=1405	Score = 94.7 bits (234), Expect = 6e-018	double-strand break repair via homologous recombination; regulation of S phase of mitotic cell cycle	single-stranded DNA binding	nucleus	No Hit
mapped-read 7246	F1UMNMG04I5C7I	Length=504	tr|Q17E48|Q17E48_AEDAE Putative uncharacterized protein (DUF862_euk; this domain consists of the N-terminal portion of several eukaryotic sequences, its function is unknown) OS=Aedes aegypti GN=AAEL003972 PE=4 SV=1Length=203	Score = 307 bits (787), Expect(2) = 9e-083				emb|AM102128.1| AM102128 Lutzomyia longipalpis Jacobina whole fly Lutzomyia longipalpis cDNA clone NSFM-01c06, mRNA sequence.Length=1124	Score = 869 bits (470), Expect = 0.0
mapped-read 7246	F1UMNMG04JODKK	Length=502	tr|Q7PV78|Q7PV78_ANOGA AGAP012058-PA (DUF862_euk; this domain consists of the N-terminal portion of several eukaryotic sequences, its function is unknown) OS=Anopheles gambiae GN=AGAP012058 PE=4 SV=2Length=203	Score = 323 bits (828), Expect = 8e-087				emb|AM102128.1| AM102128 Lutzomyia longipalpis Jacobina whole fly Lutzomyia longipalpis cDNA clone NSFM-01c06, mRNA sequence.Length=1124	Score = 878 bits (475), Expect = 0.0
mapped-read 757	F1UMNMG04IV21T	Length=359	tr|Q17LA3|Q17LA3_AEDAE High density lipoprotein binding protein / vigilin OS=Aedes aegypti GN=AAEL001421 PE=4 SV=1Length=1246	Score = 66.6 bits (161), Expect(2) = 2e-012		RNA binding		emb|AM105545.1| AM105545 Lutzomyia longipalpis Jacobina whole fly Lutzomyia longipalpis cDNA clone NSFM-101d01, mRNA sequence.Length=1295	Score = 243 bits (131), Expect = 7e-061
read-nt16S	F1UMNMG04JECD4	Length=412	gb|ABO42309.1| cytochrome oxidase subunit I, partial (mitochondrion)	Score = 79.3 bits (194), Expect = 4e-15	aerobic respiration; electron transport chain	cytochrome-c oxidase activity; electron carrier activity; heme binding	integral to membrane; mitochondrial inner membrane; respiratory chain	emb|AM089042.1| AM089042 Lutzomyia longipalpis Jacobina whole fly Lutzomyia longipalpis cDNA clone SFM-03d12, mRNA sequence. Length=1056	Score = 469 bits (244), Expect = 6e-129	gb|DQ631993.1| Tabanus rufofrater cytochrome oxidase subunit I (COI) gene, partial cds; mitochondrial Length=1525	Score = 304 bits (158), Expect = 4e-79
read-nt16S	F1UMNMG04JLAKW	Length=636	gb|AAG33820.1| cytochrome oxidase subunit 1 [Protophormia atriceps]	Score = 60.1 bits (144), Expect = 2e-09	aerobic respiration; electron transport chain	cytochrome-c oxidase activity; electron carrier activity; heme binding	integral to membrane; mitochondrial inner membrane; respiratory chain	emb|AM098623.1| AM098623 Lutzomyia longipalpis Jacobina whole fly Lutzomyia longipalpis cDNA clone NSFM-126c07, mRNA sequence. Length=1287	Score = 273 bits (142), Expect = 1e-69	tpg|BK006340.1| Drosophila virilis mitochondrion, complete genome Length=14949	Score = 242 bits (126), Expect = 2e-60
read-nt16S	F1UMNMG04IA0L5	Length=567	gb|ACU00804.1| cytochrome oxidase subunit I, partial (mitochondrion)	Score = 112 bits (279), Expect(2) = 2e-37	aerobic respiration; electron transport chain	cytochrome-c oxidase activity; electron carrier activity; heme binding	integral to membrane; mitochondrial inner membrane; respiratory chain	emb|AM089035.1| AM089035 Lutzomyia longipalpis Jacobina whole fly Lutzomyia longipalpis cDNA clone NSFM-47d08, mRNA sequence. Length=1283	Score = 812 bits (422), Expect = 0.0	gb|DQ631993.1| Tabanus rufofrater cytochrome oxidase subunit I (COI) gene, partial cds; mitochondrial Length=1525	Score = 508 bits (264), Expect = 2e-140
read-nt16S	F1UMNMG04IEO6M	Length=510	gb|AEI26129.1| cytochrome c oxidase subunit I [Samia cynthia ricini]	Score = 109 bits (272), Expect(2) = 1e-40	aerobic respiration; electron transport chain	cytochrome-c oxidase activity; electron carrier activity; heme binding	integral to membrane; mitochondrial inner membrane; respiratory chain	emb|AM089039.1| AM089039 Lutzomyia longipalpis Jacobina whole fly Lutzomyia longipalpis cDNA clone NSFM-15b02, mRNA sequence. Length=1320	Score = 802 bits (417), Expect = 0.0	gb|DQ631993.1| Tabanus rufofrater cytochrome oxidase subunit I (COI) gene, partial cds; mitochondrial Length=1525	Score = 535 bits (278), Expect = 2e-148
read-nt16S	F1UMNMG04H9PCM	Length=583	gb|AAO49131.1| cytochrome oxidase subunit I [Empyreuma affinis]	Score = 85.1 bits (209), Expect = 2e-16	aerobic respiration; electron transport chain	cytochrome-c oxidase activity; electron carrier activity; heme binding	integral to membrane; mitochondrial inner membrane; respiratory chain	emb|AM089039.1| AM089039 Lutzomyia longipalpis Jacobina whole fly Lutzomyia longipalpis cDNA clone NSFM-15b02, mRNA sequence. Length=1320	Score = 769 bits (400), Expect = 0.0	gb|JQ839261.1| Lutzomyia anduzei haplotype 55 cytochrome c oxidase subunit I (COI) gene, partial cds; mitochondrial Length=1181	Score = 431 bits (224), Expect = 3e-117
read-nt16S	F1UMNMG04IVRKP	Length=601	gb|AAV98116.1| cytochrome oxidase subunit I [Moneilema gigas]	Score = 64.7 bits (156), Expect(3) = 7e-22	aerobic respiration; electron transport chain	cytochrome-c oxidase activity; electron carrier activity; heme binding	integral to membrane; mitochondrial inner membrane; respiratory chain	emb|AM089039.1| AM089039 Lutzomyia longipalpis Jacobina whole fly Lutzomyia longipalpis cDNA clone NSFM-15b02, mRNA sequence. Length=1320	Score = 715 bits (372), Expect = 0.0	gb|AY533333.1| Cheilosia gigantea cytochrome c oxidase subunit I (COI) gene, partial cds; mitochondrial Length=1182	Score = 419 bits (218), Expect = 1e-113
read-nt16S	F1UMNMG04IT8DD	Length=602	emb|CBX78576.1| cytochrome oxidase subunit 1, partial [Cordylobia anthropophaga]	Score = 119 bits (299), Expect(2) = 3e-44	aerobic respiration; electron transport chain	cytochrome-c oxidase activity; electron carrier activity; heme binding	integral to membrane; mitochondrial inner membrane; respiratory chain	emb|AM089038.1| AM089038 Lutzomyia longipalpis Jacobina whole fly Lutzomyia longipalpis cDNA clone NSFM-11a01, mRNA sequence. Length=1249	Score = 812 bits (422), Expect = 0.0	gb|EU367539.1| Phytomyza thalictrella cytochrome oxidase subunit I (COI) gene, partial cds; mitochondrial Length=1446	Score = 496 bits (258), Expect = 7e-137
read-nt16S	F1UMNMG04IAKSB	Length=582	gb|AFL55654.1| cytochrome c oxidase subunit I, partial (mitochondrion) [Lutzomyia anduzei]	Score = 160 bits (405), Expect = 5e-44	aerobic respiration; electron transport chain	cytochrome-c oxidase activity; electron carrier activity; heme binding	integral to membrane; mitochondrial inner membrane; respiratory chain	emb|AM089039.1| AM089039 Lutzomyia longipalpis Jacobina whole fly Lutzomyia longipalpis cDNA clone NSFM-15b02, mRNA sequence. Length=1320	Score = 883 bits (459), Expect = 0.0	gb|EU367588.1| Phytomyza nr. cicutella cytochrome oxidase subunit I (COI) gene, partial cds; mitochondrial Length=1446	Score = 489 bits (254), Expect = 1e-134
read-nt16S	F1UMNMG04IY3SA	Length=766	gb|AAG33820.1| cytochrome oxidase subunit 1 [Protophormia atriceps]	Score = 119 bits (297), Expect = 9e-31	aerobic respiration; electron transport chain	cytochrome-c oxidase activity; electron carrier activity; heme binding	integral to membrane; mitochondrial inner membrane; respiratory chain	emb|AM098623.1| AM098623 Lutzomyia longipalpis Jacobina whole fly Lutzomyia longipalpis cDNA clone NSFM-126c07, mRNA sequence. Length=1287	Score = 341 bits (177), Expect = 6e-90	gb|GU013664.1| Tachinidae sp. DIMC012-09 voucher BIOUG<CAN>:DS-Test-012 cytochrome oxidase subunit 1 (COI) gene, partial cds; mitochondrial Length=279	Score = 316 bits (164), Expect = 2e-82
read-nt16S	F1UMNMG04JWEKV	Length=660	gb|AAY34453.1| cytochrome c oxidase subunit I [Bactrocera oleae]	Score = 42.0 bits (97), Expect(2) = 2e-06	aerobic respiration; electron transport chain	cytochrome-c oxidase activity; electron carrier activity; heme binding	integral to membrane; mitochondrial inner membrane; respiratory chain	gb|EW993045.1| LJGDIM21_A12 Adult female Lutzomyia longipalpis midgut library post blood meal digestion containing Leishmania chagasi Lutzomyia longipalpis cDNA, mRNA sequence. Length=1031	Score = 185 bits (96), Expect = 4e-43	gb|FJ899745.1| Gene info linked to FJ899745.1Download subject sequence FJ899745 spanning the HSP Drosophila pseudoobscura mitochondrion, complete genome Length=14914	Score = 144 bits (75), Expect = 6e-31
read-nt16S	F1UMNMG04IOEO7	Length=592	gb|AEZ81226.1| cytochrome oxidase subunit 1, partial (mitochondrion) [Lixophaga sp.]	Score = 124 bits (310), Expect(2) = 4e-34	aerobic respiration; electron transport chain	cytochrome-c oxidase activity; electron carrier activity; heme binding	integral to membrane; mitochondrial inner membrane; respiratory chain	gb|JK631434.1| RAAPBAR024C11 BAR Lutzomyia longipalpis cDNA, mRNA sequence. Length=581	Score = 662 bits (344), Expect = 0.0	gb|GU909504.1| Lutzomyia longipalpis voucher CAIMUS P573 cytochrome c oxidase subunit I (COI) gene, partial cds; mitochondrial Length=681	Score = 437 bits (227), Expect = 6e-119
read-nt16S	F1UMNMG04JJH9L	Length=510	gb|ACL31032.1| cytochrome oxidase subunit 1 [Lutzomyia sauroida]	Score = 57.4 bits (137), Expect = 8e-08	aerobic respiration; electron transport chain	cytochrome-c oxidase activity; electron carrier activity; heme binding	integral to membrane; mitochondrial inner membrane; respiratory chain	gb|JK631434.1| RAAPBAR024C11 BAR Lutzomyia longipalpis cDNA, mRNA sequence. Length=581	Score = 610 bits (317), Expect = 4e-171	gb|GU909504.1| Lutzomyia longipalpis voucher CAIMUS P573 cytochrome c oxidase subunit I (COI) gene, partial cds; mitochondrial Length=681	Score = 373 bits (194), Expect = 7e-100
read-nt16S	F1UMNMG04ILKTN	Length=524	dbj|BAG16743.1| cytochrome c oxidase subunit 1 [Neptunea arthritica]	Score = 135 bits (339), Expect = 4e-37	aerobic respiration; electron transport chain	cytochrome-c oxidase activity; electron carrier activity; heme binding	integral to membrane; mitochondrial inner membrane; respiratory chain	emb|AM089038.1| AM089038 Lutzomyia longipalpis Jacobina whole fly Lutzomyia longipalpis cDNA clone NSFM-11a01, mRNA sequence. Length=1249	Score = 508 bits (264), Expect = 2e-140	gb|GU909480.1| Lutzomyia atroclavata voucher CAIMUS P549 cytochrome c oxidase subunit I (COI) gene, partial cds; mitochondrial Length=681	Score = 544 bits (283), Expect = 2e-151
read-nt16S	F1UMNMG04J1CE0	Length=536	gb|ABG88173.1| cytochrome oxidase subunit I [Munidopsis verrucosus]	Score = 63.2 bits (152), Expect = 5e-10	aerobic respiration; electron transport chain	cytochrome-c oxidase activity; electron carrier activity; heme binding	integral to membrane; mitochondrial inner membrane; respiratory chain	gb|JK631434.1| RAAPBAR024C11 BAR Lutzomyia longipalpis cDNA, mRNA sequence. Length=581	Score = 362 bits (188), Expect = 2e-96	gb|GU001749.1| Lutzomyia panamensis isolate 89 cytochrome oxidase subunit I (COI) gene, partial cds; mitochondrial Length=549	Score = 264 bits (137), Expect = 7e-67
read-nt16S	F1UMNMG04H4VFB	Length=403	gb|ADM33671.1| cytochrome c oxidase subunit I, partial (mitochondrion) [Brumptomyia mesai]	Score = 85.1 bits (209), Expect(3) = 3e-21	aerobic respiration; electron transport chain	cytochrome-c oxidase activity; electron carrier activity; heme binding	integral to membrane; mitochondrial inner membrane; respiratory chain	gb|JK631434.1| RAAPBAR024C11 BAR Lutzomyia longipalpis cDNA, mRNA sequence. Length=581	Score = 554 bits (288), Expect = 2e-154	gb|GU909504.1| Lutzomyia longipalpis voucher CAIMUS P573 cytochrome c oxidase subunit I (COI) gene, partial cds; mitochondrial Length=681	Score = 398 bits (207), Expect = 2e-107
read-nt16S	F1UMNMG04IWGIE	Length=595	gb|AFN09104.1| cytochrome oxidase subunit I, partial (mitochondrion) [Phlebotomus orientalis]	Score = 66.2 bits (160), Expect = 2e-11	aerobic respiration; electron transport chain	cytochrome-c oxidase activity; electron carrier activity; heme binding	integral to membrane; mitochondrial inner membrane; respiratory chain	gb|JK631434.1| RAAPBAR024C11 BAR Lutzomyia longipalpis cDNA, mRNA sequence. Length=581	Score = 248 bits (129), Expect = 3e-62	gb|JX260674.1| Culiseta inornata voucher NEONTculicid815 cytochrome oxidase subunit 1 (COI) gene, partial cds; mitochondrial Length=658	Score = 179 bits (93), Expect = 2e-41
read-nt16S	F1UMNMG04H7HCB	Length=389	gb|AAX52036.1| cytochrome oxidase subunit I [Drosophila neokadai]	Score = 84.0 bits (206), Expect = 1e-16	aerobic respiration; electron transport chain	cytochrome-c oxidase activity; electron carrier activity; heme binding	integral to membrane; mitochondrial inner membrane; respiratory chain	gb|JK629837.1| RAAPBAR005F08 BAR Lutzomyia longipalpis cDNA, mRNA sequence. Length=392	Score = 385 bits (200), Expect = 2e-103	gb|JX260674.1| Culiseta inornata voucher NEONTculicid815 cytochrome oxidase subunit 1 (COI) gene, partial cds; mitochondrial Length=658	Score = 285 bits (148), Expect = 2e-73
read-nt16S	F1UMNMG04INGOB	Length=489	gb|AER59548.1| cytochrome c oxidase subunit I, partial (mitochondrion) [Phlebotomus perniciosus]	Score = 160 bits (404), Expect = 6e-46	aerobic respiration; electron transport chain	cytochrome-c oxidase activity; electron carrier activity; heme binding	integral to membrane; mitochondrial inner membrane; respiratory chain	emb|AM098623.1| AM098623 Lutzomyia longipalpis Jacobina whole fly Lutzomyia longipalpis cDNA clone NSFM-126c07, mRNA sequence. Length=1287	Score = 594 bits (309), Expect = 2e-166	emb|FR719156.1| Calliphora vomitoria partial COI gene for cytochrome oxidase subunit 1, isolate Ca2 Length=1565	Score = 556 bits (289), Expect = 6e-155
read-nt16S	F1UMNMG04JK9HO	Length=446	sp|P34838.1|COX1_ANOGA RecName: Full=Cytochrome c oxidase subunit 1	Score = 87.8 bits (216), Expect(2) = 9e-23	aerobic respiration; electron transport chain; oxidative phosphorylation	cytochrome-c oxidase activity; electron carrier activity; heme binding	integral to membrane; mitochondrial inner membrane; respiratory chain	gb|EW993045.1| LJGDIM21_A12 Adult female Lutzomyia longipalpis midgut library post blood meal digestion containing Leishmania chagasi Lutzomyia longipalpis cDNA, mRNA sequence. Length=1031	Score = 425 bits (221), Expect = 1e-115	gb|AF083657.1|AF083657 Chrysomya albiceps cytochrome oxidase subunit 1 (COI) gene, complete cds; tRNA-Leu gene, complete sequence; and cytochrome oxidase subunit 2 (COII) gene, partial cds; mitochondrial genes for mitochondrial products Length=2303	Score = 400 bits (208), Expect = 4e-108
read-nt16S	F1UMNMG04H8S4P	Length=504	dbj|BAD91479.1| cytochrome c oxidase subunit I [Euprymna morsei]	Score = 79.7 bits (195), Expect = 1e-15	aerobic respiration; electron transport chain	cytochrome-c oxidase activity; electron carrier activity; heme binding	integral to membrane; mitochondrial inner membrane; respiratory chain	emb|AM089034.1| AM089034 Lutzomyia longipalpis Jacobina whole fly Lutzomyia longipalpis cDNA clone NSFM-05h10, mRNA sequence. Length=1155	Score = 398 bits (207), Expect = 2e-107	gb|GU909505.1| Lutzomyia longipalpis voucher CAIMUS P574 cytochrome c oxidase subunit I (COI) gene, partial cds; mitochondrial Length=681	Score = 260 bits (135), Expect = 9e-66
read-nt16S	F1UMNMG04IMR7L	Length=581	gb|AAB61545.1| cytochrome oxidase I [Bubo virginianus]	Score = 86.3 bits (212), Expect(3) = 4e-42	aerobic respiration; electron transport chain	cytochrome-c oxidase activity; electron carrier activity; heme binding	integral to membrane; mitochondrial inner membrane; respiratory chain	emb|AM089039.1| AM089039 Lutzomyia longipalpis Jacobina whole fly Lutzomyia longipalpis cDNA clone NSFM-15b02, mRNA sequence. Length=1320	Score = 931 bits (484), Expect = 0.0	gb|EU431493.1| Volucella zonaria cytochrome c oxidase subunit I (COI) gene, partial cds; mitochondrial Length=1128	Score = 550 bits (286), Expect = 4e-153
read-nt16S	F1UMNMG04IA5RQ	Length=378	gb|ACZ27008.1| cytochrome c oxidase subunit I [Dynamine serina]	Score = 83.6 bits (205), Expect(2) = 2e-19	aerobic respiration; electron transport chain	cytochrome-c oxidase activity; electron carrier activity; heme binding	integral to membrane; mitochondrial inner membrane; respiratory chain	emb|AM089042.1| AM089042 Lutzomyia longipalpis Jacobina whole fly Lutzomyia longipalpis cDNA clone SFM-03d12, mRNA sequence. Length=1056	Score = 433 bits (225), Expect = 5e-118	gb|GQ343225.1| Nicrophorus insignis isolate 4 cytochrome oxidase subunit I (COI) gene, partial cds; tRNA-Leu gene, complete sequence; cytochrome oxidase subunit II (COII) gene, complete cds; and tRNA-Lys gene, partial sequence; mitochondrial Length=2106	Score = 285 bits (148), Expect = 2e-73
read-nt16S	F1UMNMG04JJLRO	Length=709	gb|ADG21266.1| cytochrome oxidase subunit I [Hyperacanthomysis longirostris]	Score = 85.9 bits (211), Expect = 6e-17	aerobic respiration; electron transport chain	cytochrome-c oxidase activity; electron carrier activity; heme binding	integral to membrane; mitochondrial inner membrane; respiratory chain	emb|AM089042.1| AM089042 Lutzomyia longipalpis Jacobina whole fly Lutzomyia longipalpis cDNA clone SFM-03d12, mRNA sequence. Length=1056	Score = 367 bits (191), Expect = 5e-98	gb|DQ813699.1| Megadytes glaucus voucher UNM KBMMegl305 cytochrome c oxidase subunit I (COI) gene, partial cds; mitochondrial Length=1294	Score = 256 bits (133), Expect = 2e-64
read-nt16S	F1UMNMG04JW6P3	Length=587	gb|ACL31032.1| cytochrome oxidase subunit 1 [Lutzomyia sauroida]	Score = 100 bits (250), Expect(2) = 6e-26	aerobic respiration; electron transport chain	cytochrome-c oxidase activity; electron carrier activity; heme binding	integral to membrane; mitochondrial inner membrane; respiratory chain	gb|JK631434.1| RAAPBAR024C11 BAR Lutzomyia longipalpis cDNA, mRNA sequence. Length=581	Score = 756 bits (393), Expect = 0.0	gb|GU909504.1| Lutzomyia longipalpis voucher CAIMUS P573 cytochrome c oxidase subunit I (COI) gene, partial cds; mitochondrial Length=681	Score = 533 bits (277), Expect = 7e-148
read-nt16S	F1UMNMG04JXSB9	Length=527	gb|AAD11541.1| cytochrome oxidase I, partial (mitochondrion) [Lucilia cuprina]	Score = 159 bits (401), Expect = 3e-46	aerobic respiration; electron transport chain	cytochrome-c oxidase activity; electron carrier activity; heme binding	integral to membrane; mitochondrial inner membrane; respiratory chain	gb|JK631434.1| RAAPBAR024C11 BAR Lutzomyia longipalpis cDNA, mRNA sequence. Length=581	Score = 756 bits (393), Expect = 0.0	gb|GU909504.1| Lutzomyia longipalpis voucher CAIMUS P573 cytochrome c oxidase subunit I (COI) gene, partial cds; mitochondrial Length=681	Score = 546 bits (284), Expect = 5e-152
read-nt16S	F1UMNMG04ILYBE	Length=581	gb|ACL31032.1| cytochrome oxidase subunit 1 [Lutzomyia sauroida]	Score = 101 bits (251), Expect(2) = 9e-26	aerobic respiration; electron transport chain	cytochrome-c oxidase activity; electron carrier activity; heme binding	integral to membrane; mitochondrial inner membrane; respiratory chain	gb|JK631434.1| RAAPBAR024C11 BAR Lutzomyia longipalpis cDNA, mRNA sequence. Length=581	Score = 483 bits (251), Expect = 7e-133	gb|GU909504.1| Lutzomyia longipalpis voucher CAIMUS P573 cytochrome c oxidase subunit I (COI) gene, partial cds; mitochondrial Length=681	Score = 362 bits (188), Expect = 2e-96
read-nt16S	F1UMNMG04I9UQC	Length=588	gb|ACC94287.1| cytochrome oxidase subunit I [Lucilia cuprina]	Score = 60.1 bits (144), Expect(3) = 2e-12	aerobic respiration; electron transport chain	cytochrome-c oxidase activity; electron carrier activity; heme binding	integral to membrane; mitochondrial inner membrane; respiratory chain	gb|JK631434.1| RAAPBAR024C11 BAR Lutzomyia longipalpis cDNA, mRNA sequence. Length=581	Score = 487 bits (253), Expect = 5e-134	gb|JQ915196.1| Anopheles vagus voucher NSK18 cytochrome c oxidase subunit I (COI) gene, partial cds; mitochondrial Length=684	Score = 246 bits (128), Expect = 1e-61
read-nt16S	F1UMNMG04JUJPE	Length=788	gb|ADD85931.1| cytochrome c oxidase subunit 1 [Lutzomyia shannoni]	Score = 134 bits (338), Expect = 9e-36	aerobic respiration; electron transport chain	cytochrome-c oxidase activity; electron carrier activity; heme binding	integral to membrane; mitochondrial inner membrane; respiratory chain	gb|JK631434.1| RAAPBAR024C11 BAR Lutzomyia longipalpis cDNA, mRNA sequence. Length=581	Score = 542 bits (282), Expect = 1e-150	gb|GU909502.1| Lutzomyia longipalpis voucher CAIMUS P571 cytochrome c oxidase subunit I (COI) gene, partial cds; mitochondrial Length=681	Score = 406 bits (211), Expect = 1e-109
read-nt16S	F1UMNMG04JLJJ5	Length=596	gb|ADD74038.1| cytochrome oxidase subunit I [Lutzomyia triramula]	Score = 159 bits (401), Expect = 1e-45	aerobic respiration; electron transport chain	cytochrome-c oxidase activity; electron carrier activity; heme binding	integral to membrane; mitochondrial inner membrane; respiratory chain	gb|JK631434.1| RAAPBAR024C11 BAR Lutzomyia longipalpis cDNA, mRNA sequence. Length=581	Score = 731 bits (380), Expect = 0.0	gb|GU909504.1| Lutzomyia longipalpis voucher CAIMUS P573 cytochrome c oxidase subunit I (COI) gene, partial cds; mitochondrial Length=681	Score = 506 bits (263), Expect = 9e-140
read-nt16S	F1UMNMG04IIG1C	Length=500	gb|AEZ53991.1| cytochrome oxidase subunit I, partial (mitochondrion) [Morphoamathonte ecuadorensis]	Score = 92.0 bits (227), Expect = 3e-20	aerobic respiration; electron transport chain	cytochrome-c oxidase activity; electron carrier activity; heme binding	integral to membrane; mitochondrial inner membrane; respiratory chain	emb|AM089034.1| AM089034 Lutzomyia longipalpis Jacobina whole fly Lutzomyia longipalpis cDNA clone NSFM-05h10, mRNA sequence. Length=1155	Score = 465 bits (242), Expect = 1e-127	gb|GU909505.1| Lutzomyia longipalpis voucher CAIMUS P574 cytochrome c oxidase subunit I (COI) gene, partial cds; mitochondrial Length=681	Score = 327 bits (170), Expect = 5e-86
read-nt16S	F1UMNMG04IH0RI	Length=546	gb|AAG34096.1|AF295554_1 cytochrome oxidase subunit 1 [Chrysomya putoria]	Score = 119 bits (297), Expect(3) = 5e-37	aerobic respiration; electron transport chain	cytochrome-c oxidase activity; electron carrier activity; heme binding	integral to membrane; mitochondrial inner membrane; respiratory chain	gb|EW993045.1| LJGDIM21_A12 Adult female Lutzomyia longipalpis midgut library post blood meal digestion containing Leishmania chagasi Lutzomyia longipalpis cDNA, mRNA sequence. Length=1031	Score = 712 bits (370), Expect = 0.0	emb|AJ879599.1| Polietina orbitalis mitochondrial partial coi gene for cytochrome oxidase, subunit I Length=658	Score = 525 bits (273), Expect = 1e-145
read-nt16S	F1UMNMG04IQRQB	Length=493	ref|YP_002364602.1| cytochrome c oxidase subunit I [Pedetontus silvestrii]	Score = 49.3 bits (116), Expect(2) = 9e-11	aerobic respiration; electron transport chain	cytochrome-c oxidase activity; electron carrier activity; heme binding	integral to membrane; mitochondrial inner membrane; respiratory chain	gb|EW993045.1| LJGDIM21_A12 Adult female Lutzomyia longipalpis midgut library post blood meal digestion containing Leishmania chagasi Lutzomyia longipalpis cDNA, mRNA sequence. Length=1031	Score = 583 bits (303), Expect = 5e-163	gb|GU909481.1| Lutzomyia atroclavata voucher CAIMUS P550 cytochrome c oxidase subunit I (COI) gene, partial cds; mitochondrial Length=681	Score = 402 bits (209), Expect = 1e-108
read-nt16S	F1UMNMG04JVJP1	Length=573	gb|AAG33820.1| cytochrome oxidase subunit 1 [Protophormia atriceps]	Score = 111 bits (277), Expect = 1e-28	aerobic respiration; electron transport chain	cytochrome-c oxidase activity; electron carrier activity; heme binding	integral to membrane; mitochondrial inner membrane; respiratory chain	emb|AM098623.1| AM098623 Lutzomyia longipalpis Jacobina whole fly Lutzomyia longipalpis cDNA clone NSFM-126c07, mRNA sequence. Length=1287	Score = 331 bits (172), Expect = 4e-87	gb|GU013664.1| Tachinidae sp. DIMC012-09 voucher BIOUG<CAN>:DS-Test-012 cytochrome oxidase subunit 1 (COI) gene, partial cds; mitochondrial Length=279	Score = 300 bits (156), Expect = 7e-78
read-nt16S	F1UMNMG04J5EYM	Length=1050	ref|YP_961312.1| cytochrome c oxidase subunit I [Capitulum mitella]	Score = 37.4 bits (85), Expect(2) = 0.31	aerobic respiration; electron transport chain	cytochrome-c oxidase activity; electron carrier activity; heme binding	integral to membrane; mitochondrial inner membrane; respiratory chain	emb|AM098623.1| AM098623 Lutzomyia longipalpis Jacobina whole fly Lutzomyia longipalpis cDNA clone NSFM-126c07, mRNA sequence. Length=1287	Score = 219 bits (114), Expect = 3e-53	No hit
read-nt16S	F1UMNMG04I97OE	Length=498	gb|AAG33820.1| cytochrome oxidase subunit 1 [Protophormia atriceps]	Score = 119 bits (297), Expect = 7e-32	aerobic respiration; electron transport chain	cytochrome-c oxidase activity; electron carrier activity; heme binding	integral to membrane; mitochondrial inner membrane; respiratory chain	gb|EW993045.1| LJGDIM21_A12 Adult female Lutzomyia longipalpis midgut library post blood meal digestion containing Leishmania chagasi Lutzomyia longipalpis cDNA, mRNA sequence. Length=1031	Score = 385 bits (200), Expect = 2e-103	gb|GU013664.1| Tachinidae sp. DIMC012-09 voucher BIOUG<CAN>:DS-Test-012 cytochrome oxidase subunit 1 (COI) gene, partial cds; mitochondrial Length=279	Score = 333 bits (173), Expect = 9e-88
read-nt16S	F1UMNMG04J0ANQ	Length=729	gb|AAG33820.1| cytochrome oxidase subunit 1 [Protophormia atriceps]	Score = 115 bits (288), Expect = 1e-29	aerobic respiration; electron transport chain	cytochrome-c oxidase activity; electron carrier activity; heme binding	integral to membrane; mitochondrial inner membrane; respiratory chain	emb|AM098623.1| AM098623 Lutzomyia longipalpis Jacobina whole fly Lutzomyia longipalpis cDNA clone NSFM-126c07, mRNA sequence. Length=1287	Score = 342 bits (178), Expect = 2e-90	gb|GU013664.1| Tachinidae sp. DIMC012-09 voucher BIOUG<CAN>:DS-Test-012 cytochrome oxidase subunit 1 (COI) gene, partial cds; mitochondrial Length=279	Score = 306 bits (159), Expect = 2e-79
read-nt16S	F1UMNMG04IC2I2	Length=500	gb|AAG33820.1| cytochrome oxidase subunit 1 [Protophormia atriceps]	Score = 120 bits (300), Expect = 3e-32	aerobic respiration; electron transport chain	cytochrome-c oxidase activity; electron carrier activity; heme binding	integral to membrane; mitochondrial inner membrane; respiratory chain	emb|AM098623.1| AM098623 Lutzomyia longipalpis Jacobina whole fly Lutzomyia longipalpis cDNA clone NSFM-126c07, mRNA sequence. Length=1287	Score = 337 bits (175), Expect = 6e-89	gb|GU013664.1| Tachinidae sp. DIMC012-09 voucher BIOUG<CAN>:DS-Test-012 cytochrome oxidase subunit 1 (COI) gene, partial cds; mitochondrial Length=279	Score = 306 bits (159), Expect = 1e-79
read-nt16S	F1UMNMG04J2XBA	Length=768	gb|ACN63201.1| cytochrome oxidase subunit 1 [Chrysomya greenbergi]	Score = 82.4 bits (202), Expect(2) = 6e-21	aerobic respiration; electron transport chain	cytochrome-c oxidase activity; electron carrier activity; heme binding	integral to membrane; mitochondrial inner membrane; respiratory chain	emb|AM098623.1| AM098623 Lutzomyia longipalpis Jacobina whole fly Lutzomyia longipalpis cDNA clone NSFM-126c07, mRNA sequence. Length=1287	Score = 329 bits (171), Expect = 2e-86	gb|EU493640.1| Drosophila nebulosa voucher 107549 NADH dehydrogenase subunit 2 (ND2) gene, partial cds; tRNA-Trp, tRNA-Cys, and tRNA-Tyr genes, complete sequence; and cytochrome c oxidase subunit I (COI) gene, partial cds; mitochondrial Length=1996	Score = 294 bits (153), Expect = 5e-76
read-nt16S	F1UMNMG04JJP2B	Length=470	gb|AAG33820.1| cytochrome oxidase subunit 1 [Protophormia atriceps]	Score = 121 bits (304), Expect = 5e-33	aerobic respiration; electron transport chain	cytochrome-c oxidase activity; electron carrier activity; heme binding	integral to membrane; mitochondrial inner membrane; respiratory chain	emb|AM098623.1| AM098623 Lutzomyia longipalpis Jacobina whole fly Lutzomyia longipalpis cDNA clone NSFM-126c07, mRNA sequence. Length=1287	Score = 358 bits (186), Expect = 2e-95	gb|EU493640.1| Drosophila nebulosa voucher 107549 NADH dehydrogenase subunit 2 (ND2) gene, partial cds; tRNA-Trp, tRNA-Cys, and tRNA-Tyr genes, complete sequence; and cytochrome c oxidase subunit I (COI) gene, partial cds; mitochondrial Length=1996	Score = 323 bits (168), Expect = 7e-85
read-nt16S	F1UMNMG04I45JF	Length=561	gb|ACO35373.1| cytochrome oxidase subunit I [Chaetogonopteron chaeturum]	Score = 158 bits (399), Expect = 1e-45	aerobic respiration; electron transport chain	cytochrome-c oxidase activity; electron carrier activity; heme binding	integral to membrane; mitochondrial inner membrane; respiratory chain	gb|EW993045.1| LJGDIM21_A12 Adult female Lutzomyia longipalpis midgut library post blood meal digestion containing Leishmania chagasi Lutzomyia longipalpis cDNA, mRNA sequence. Length=1031	Score = 589 bits (306), Expect = 1e-164	gb|EU493640.1| Drosophila nebulosa voucher 107549 NADH dehydrogenase subunit 2 (ND2) gene, partial cds; tRNA-Trp, tRNA-Cys, and tRNA-Tyr genes, complete sequence; and cytochrome c oxidase subunit I (COI) gene, partial cds; mitochondrial Length=1996	Score = 462 bits (240), Expect = 2e-126
read-nt16S	F1UMNMG04IPBVX	Length=503	gb|AEL13687.1| cytochrome oxidase subunit I, partial [Phortica sobodo]	Score = 56.2 bits (134), Expect(2) = 1e-14	aerobic respiration; electron transport chain	cytochrome-c oxidase activity; electron carrier activity; heme binding	integral to membrane; mitochondrial inner membrane; respiratory chain	emb|AM098623.1| AM098623 Lutzomyia longipalpis Jacobina whole fly Lutzomyia longipalpis cDNA clone NSFM-126c07, mRNA sequence. Length=1287	Score = 325 bits (169), Expect = 2e-85	gb|EU493640.1| Drosophila nebulosa voucher 107549 NADH dehydrogenase subunit 2 (ND2) gene, partial cds; tRNA-Trp, tRNA-Cys, and tRNA-Tyr genes, complete sequence; and cytochrome c oxidase subunit I (COI) gene, partial cds; mitochondrial Length=1996	Score = 291 bits (151), Expect = 5e-75
read-nt16S	F1UMNMG04I10RB	Length=584	gb|ACD50042.1| cytochrome oxidase subunit I [Neomyia lauta]	Score = 122 bits (307), Expect = 8e-30	aerobic respiration; electron transport chain	cytochrome-c oxidase activity; electron carrier activity; heme binding	integral to membrane; mitochondrial inner membrane; respiratory chain	gb|EW993045.1| LJGDIM21_A12 Adult female Lutzomyia longipalpis midgut library post blood meal digestion containing Leishmania chagasi Lutzomyia longipalpis cDNA, mRNA sequence. Length=1031	Score = 615 bits (320), Expect = 8e-173	gb|EU493640.1| Drosophila nebulosa voucher 107549 NADH dehydrogenase subunit 2 (ND2) gene, partial cds; tRNA-Trp, tRNA-Cys, and tRNA-Tyr genes, complete sequence; and cytochrome c oxidase subunit I (COI) gene, partial cds; mitochondrial Length=1996	Score = 450 bits (234), Expect = 5e-123
read-nt16S	F1UMNMG04IFMSC	Length=562	gb|ACY09570.1| cytochrome oxidase subunit 1, partial (mitochondrion) [Phormia regina]	Score = 243 bits (619), Expect = 6e-78	aerobic respiration; electron transport chain	cytochrome-c oxidase activity; electron carrier activity; heme binding	integral to membrane; mitochondrial inner membrane; respiratory chain	emb|AM098623.1| AM098623 Lutzomyia longipalpis Jacobina whole fly Lutzomyia longipalpis cDNA clone NSFM-126c07, mRNA sequence. Length=1287	Score = 923 bits (480), Expect = 0.0	gb|GU909505.1| Lutzomyia longipalpis voucher CAIMUS P574 cytochrome c oxidase subunit I (COI) gene, partial cds; mitochondrial Length=681	Score = 710 bits (369), Expect = 0.0
read-nt16S	F1UMNMG04H64A4	Length=526	gb|AAG33820.1| cytochrome oxidase subunit 1 [Protophormia atriceps]	Score = 119 bits (297), Expect = 1e-31	aerobic respiration; electron transport chain	cytochrome-c oxidase activity; electron carrier activity; heme binding	integral to membrane; mitochondrial inner membrane; respiratory chain	gb|EW993991.1| LJGDIS33_A07 Adult female Lutzomyia longipalpis midgut library post blood meal digestion containing Leishmania chagasi Lutzomyia longipalpis cDNA, mRNA sequence. Length=1083	Score = 335 bits (174), Expect = 2e-88	gb|GU013664.1| Tachinidae sp. DIMC012-09 voucher BIOUG<CAN>:DS-Test-012 cytochrome oxidase subunit 1 (COI) gene, partial cds; mitochondrial Length=279	Score = 304 bits (158), Expect = 5e-79
read-nt16S	F1UMNMG04JRHHE	Length=574	gb|AFH40337.1| cytochrome oxidase subunit I, partial (mitochondrion) [Angiometopa falleni]	Score = 95.1 bits (235), Expect = 7e-20	aerobic respiration; electron transport chain	cytochrome-c oxidase activity; electron carrier activity; heme binding	integral to membrane; mitochondrial inner membrane; respiratory chain	emb|AM098623.1| AM098623 Lutzomyia longipalpis Jacobina whole fly Lutzomyia longipalpis cDNA clone NSFM-126c07, mRNA sequence. Length=1287	Score = 669 bits (348), Expect = 0.0	gb|EU493640.1| Drosophila nebulosa voucher 107549 NADH dehydrogenase subunit 2 (ND2) gene, partial cds; tRNA-Trp, tRNA-Cys, and tRNA-Tyr genes, complete sequence; and cytochrome c oxidase subunit I (COI) gene, partial cds; mitochondrial Length=1996	Score = 469 bits (244), Expect = 9e-129
read-nt16S	F1UMNMG04H7MD9	Length=701	gb|AAD39874.1|AF104616_1 cytochrome oxidase subunit I [Musca domestica]	Score = 115 bits (288), Expect = 4e-29	aerobic respiration; electron transport chain	cytochrome-c oxidase activity; electron carrier activity; heme binding	integral to membrane; mitochondrial inner membrane; respiratory chain	emb|AM098623.1| AM098623 Lutzomyia longipalpis Jacobina whole fly Lutzomyia longipalpis cDNA clone NSFM-126c07, mRNA sequence. Length=1287	Score = 329 bits (171), Expect = 2e-86	gb|GU013664.1| Tachinidae sp. DIMC012-09 voucher BIOUG<CAN>:DS-Test-012 cytochrome oxidase subunit 1 (COI) gene, partial cds; mitochondrial Length=279	Score = 291 bits (151), Expect = 7e-75
read-nt16S	F1UMNMG04IH9GF	Length=567	gb|ACY09570.1| cytochrome oxidase subunit 1, partial (mitochondrion) [Phormia regina]	Score = 233 bits (594), Expect = 3e-74	aerobic respiration; electron transport chain	cytochrome-c oxidase activity; electron carrier activity; heme binding	integral to membrane; mitochondrial inner membrane; respiratory chain	emb|AM098623.1| AM098623 Lutzomyia longipalpis Jacobina whole fly Lutzomyia longipalpis cDNA clone NSFM-126c07, mRNA sequence. Length=1287	Score = 923 bits (480), Expect = 0.0	gb|EU493640.1| Drosophila nebulosa voucher 107549 NADH dehydrogenase subunit 2 (ND2) gene, partial cds; tRNA-Trp, tRNA-Cys, and tRNA-Tyr genes, complete sequence; and cytochrome c oxidase subunit I (COI) gene, partial cds; mitochondrial Length=1996	Score = 715 bits (372), Expect = 0.0
read-nt16S	F1UMNMG04JHDG7	Length=565	gb|ACY09570.1| cytochrome oxidase subunit 1, partial (mitochondrion) [Phormia regina]	Score = 163 bits (413), Expect = 5e-47	aerobic respiration; electron transport chain	cytochrome-c oxidase activity; electron carrier activity; heme binding	integral to membrane; mitochondrial inner membrane; respiratory chain	emb|AM098623.1| AM098623 Lutzomyia longipalpis Jacobina whole fly Lutzomyia longipalpis cDNA clone NSFM-126c07, mRNA sequence. Length=1287	Score = 923 bits (480), Expect = 0.0	gb|EU493640.1| Drosophila nebulosa voucher 107549 NADH dehydrogenase subunit 2 (ND2) gene, partial cds; tRNA-Trp, tRNA-Cys, and tRNA-Tyr genes, complete sequence; and cytochrome c oxidase subunit I (COI) gene, partial cds; mitochondrial Length=1996	Score = 704 bits (366), Expect = 0.0
read-nt16S	F1UMNMG04IAC6H	Length=591	gb|AAG33820.1| cytochrome oxidase subunit 1 [Protophormia atriceps]	Score = 80.9 bits (198), Expect = 6e-17	aerobic respiration; electron transport chain	cytochrome-c oxidase activity; electron carrier activity; heme binding	integral to membrane; mitochondrial inner membrane; respiratory chain	emb|AM098623.1| AM098623 Lutzomyia longipalpis Jacobina whole fly Lutzomyia longipalpis cDNA clone NSFM-126c07, mRNA sequence. Length=1287	Score = 371 bits (193), Expect = 3e-99	gb|EU493640.1| Drosophila nebulosa voucher 107549 NADH dehydrogenase subunit 2 (ND2) gene, partial cds; tRNA-Trp, tRNA-Cys, and tRNA-Tyr genes, complete sequence; and cytochrome c oxidase subunit I (COI) gene, partial cds; mitochondrial Length=1996	Score = 337 bits (175), Expect = 8e-89
