# Supplementary material for: First Comparative Transcriptomic Analysis of Wild Adult Male and Female Lutzomyia longipalpis, Vector of Visceral Leishmaniasis
Source: PLoS One. 2013 Mar 12;8(3):e58645. doi: 10.1371/journal.pone.0058645 (PMC3595279; doi:10.1371/journal.pone.0058645)
Supplement: Table S13 — SS1_selected-mapped-reads_nt16S. This table shows the homology search results against DB:nt16S for SS1 selected mapped-reads. The provided information includes: mapped-read number; unique read name (name assigned to each read when the samples were pyrosequenced); read length; Blastn result against DB:nt16S; and its score and E-value, when applicable. (XLS) [file pone.0058645.s013.xls]

## Sheet: Sheet1
Mapped-read number	Unique read name	Read length	Blastn result (DB:nt16S)	Score and E-value
mapped-read 34793	F1UMNMG01CNZVU	Length=2020	gb|FJ040565.1| Lutzomyia longipalpis 28S ribosomal RNA gene, partial sequenceLength=2893	Score = 233 bits (126), Expect = 3e-057
mapped-read 34793	F1UMNMG01BWFCW	Length=186	gb|FJ040535.1| Protoplasa fitchii 28S ribosomal RNA gene, partial sequenceLength=4142	Score = 217 bits (117), Expect = 3e-053
mapped-read 34793	F1UMNMG01CC8DX	Length=362	gb|FJ040566.1| Phlebotomus duboscqi 28S ribosomal RNA gene, partial sequenceLength=3898	Score = 231 bits (125), Expect = 2e-057
mapped-read 34793	F1UMNMG01BEY0T	Length=366	gb|FJ040566.1| Phlebotomus duboscqi 28S ribosomal RNA gene, partial sequenceLength=3898	Score = 226 bits (122), Expect = 1e-055
mapped-read 34793	F1UMNMG01B9P8O	Length=359	gb|FJ040566.1| Phlebotomus duboscqi 28S ribosomal RNA gene, partial sequenceLength=3898	Score = 231 bits (125), Expect = 2e-057
mapped-read 34793	F1UMNMG01A26UZ	Length=531	gb|FJ040535.1| Protoplasa fitchii 28S ribosomal RNA gene, partial sequenceLength=4142	Score = 219 bits (118), Expect = 2e-053
mapped-read 34793	F1UMNMG01BSAIZ	Length=576	gb|FJ040565.1| Lutzomyia longipalpis 28S ribosomal RNA gene, partial sequenceLength=2893	Score = 830 bits (449), Expect = 0.0
mapped-read 34793	F1UMNMG01B6WI9	Length=200	gb|FJ040535.1| Protoplasa fitchii 28S ribosomal RNA gene, partial sequenceLength=4142	Score = 220 bits (119), Expect = 2e-054
mapped-read 34793	F1UMNMG01BZ7JH	Length=362	gb|FJ040566.1| Phlebotomus duboscqi 28S ribosomal RNA gene, partial sequenceLength=3898	Score = 231 bits (125), Expect = 2e-057
mapped-read 34793	F1UMNMG01APNL8	Length=361	gb|FJ040566.1| Phlebotomus duboscqi 28S ribosomal RNA gene, partial sequenceLength=3898	Score = 243 bits (131), Expect = 9e-061
mapped-read 34793	F1UMNMG01CG5L8	Length=364	gb|FJ040566.1| Phlebotomus duboscqi 28S ribosomal RNA gene, partial sequenceLength=3898	Score = 231 bits (125), Expect = 2e-057
mapped-read 34793	F1UMNMG01CEROK	Length=188	gb|FJ040535.1| Protoplasa fitchii 28S ribosomal RNA gene, partial sequenceLength=4142	Score = 224 bits (121), Expect = 2e-055
mapped-read 34793	F1UMNMG01BZF1K	Length=361	gb|FJ040566.1| Phlebotomus duboscqi 28S ribosomal RNA gene, partial sequenceLength=3898	Score = 231 bits (125), Expect = 2e-057
mapped-read 34793	F1UMNMG01CKG3C	Length=189	gb|FJ040535.1| Protoplasa fitchii 28S ribosomal RNA gene, partial sequenceLength=4142	Score = 219 bits (118), Expect = 8e-054
mapped-read 34793	F1UMNMG01CDI53	Length=361	gb|FJ040566.1| Phlebotomus duboscqi 28S ribosomal RNA gene, partial sequenceLength=3898	Score = 231 bits (125), Expect = 2e-057
mapped-read 34793	F1UMNMG01A7Q88	Length=190	gb|FJ040535.1| Protoplasa fitchii 28S ribosomal RNA gene, partial sequenceLength=4142	Score = 220 bits (119), Expect = 2e-054
mapped-read 34793	F1UMNMG01AW1TG	Length=359	gb|FJ040566.1| Phlebotomus duboscqi 28S ribosomal RNA gene, partial sequenceLength=3898	Score = 231 bits (125), Expect = 2e-057
mapped-read 34793	F1UMNMG01APP10	Length=871	gb|FJ040535.1| Protoplasa fitchii 28S ribosomal RNA gene, partial sequenceLength=4142	Score = 228 bits (123), Expect = 7e-056
mapped-read 34793	F1UMNMG01BTBMH	Length=189	gb|FJ040535.1| Protoplasa fitchii 28S ribosomal RNA gene, partial sequenceLength=4142	Score = 220 bits (119), Expect = 2e-054
mapped-read 34793	F1UMNMG01APYTE	Length=446	gb|FJ040535.1| Protoplasa fitchii 28S ribosomal RNA gene, partial sequenceLength=4142	Score = 220 bits (119), Expect = 6e-054
mapped-read 34793	F1UMNMG01A62WJ	Length=190	gb|FJ040535.1| Protoplasa fitchii 28S ribosomal RNA gene, partial sequenceLength=4142	Score = 217 bits (117), Expect = 3e-053
mapped-read 34793	F1UMNMG01CEY3V	Length=191	gb|FJ040535.1| Protoplasa fitchii 28S ribosomal RNA gene, partial sequenceLength=4142	Score = 224 bits (121), Expect = 2e-055
mapped-read 34793	F1UMNMG01BUB0M	Length=197	gb|FJ040535.1| Protoplasa fitchii 28S ribosomal RNA gene, partial sequenceLength=4142	Score = 224 bits (121), Expect = 2e-055
mapped-read 34793	F1UMNMG01CAVUP	Length=187	gb|FJ040535.1| Protoplasa fitchii 28S ribosomal RNA gene, partial sequenceLength=4142	Score = 224 bits (121), Expect = 2e-055
mapped-read 34793	F1UMNMG01CPK3F	Length=326	gb|FJ040535.1| Protoplasa fitchii 28S ribosomal RNA gene, partial sequenceLength=4142	Score = 219 bits (118), Expect = 1e-053
mapped-read 34793	F1UMNMG01CF301	Length=201	gb|FJ040535.1| Protoplasa fitchii 28S ribosomal RNA gene, partial sequenceLength=4142	Score = 219 bits (118), Expect = 8e-054
mapped-read 34793	F1UMNMG01A17RB	Length=362	gb|FJ040566.1| Phlebotomus duboscqi 28S ribosomal RNA gene, partial sequenceLength=3898	Score = 231 bits (125), Expect = 2e-057
mapped-read 34793	F1UMNMG01A15YF	Length=587	gb|FJ040535.1| Protoplasa fitchii 28S ribosomal RNA gene, partial sequenceLength=4142	Score = 220 bits (119), Expect = 7e-054
mapped-read 34793	F1UMNMG01A8YT5	Length=613	gb|FJ040536.1| Mischoderus sp. MAB-2008 28S ribosomal RNA gene, partial sequenceLength=4133	Score = 302 bits (163), Expect = 3e-078
mapped-read 34793	F1UMNMG01AX6I6	Length=539	gb|FJ040566.1| Phlebotomus duboscqi 28S ribosomal RNA gene, partial sequenceLength=3898	Score = 259 bits (140), Expect = 1e-065
mapped-read 34793	F1UMNMG01A4RPB	Length=489	gb|FJ040565.1| Lutzomyia longipalpis 28S ribosomal RNA gene, partial sequenceLength=2893	Score = 590 bits (319), Expect = 4e-165
mapped-read 34793	F1UMNMG01B9FUU	Length=190	gb|FJ040535.1| Protoplasa fitchii 28S ribosomal RNA gene, partial sequenceLength=4142	Score = 219 bits (118), Expect = 8e-054
mapped-read 34793	F1UMNMG01BSKNZ	Length=551	gb|FJ040535.1| Protoplasa fitchii 28S ribosomal RNA gene, partial sequenceLength=4142	Score = 228 bits (123), Expect = 4e-056
mapped-read 34793	F1UMNMG01BE17Q	Length=189	gb|FJ040535.1| Protoplasa fitchii 28S ribosomal RNA gene, partial sequenceLength=4142	Score = 220 bits (119), Expect = 2e-054
mapped-read 34793	F1UMNMG01BVZ48	Length=671	gb|FJ040536.1| Mischoderus sp. MAB-2008 28S ribosomal RNA gene, partial sequenceLength=4133	Score = 307 bits (166), Expect = 6e-080
mapped-read 34793	F1UMNMG01CKA1C	Length=200	gb|FJ040535.1| Protoplasa fitchii 28S ribosomal RNA gene, partial sequenceLength=4142	Score = 219 bits (118), Expect = 8e-054
mapped-read 34793	F1UMNMG01B7KKC	Length=592	No Hit
mapped-read 34793	F1UMNMG01COJWI	Length=186	gb|FJ040535.1| Protoplasa fitchii 28S ribosomal RNA gene, partial sequenceLength=4142	Score = 219 bits (118), Expect = 7e-054
mapped-read 34793	F1UMNMG01COIQ7	Length=190	gb|FJ040535.1| Protoplasa fitchii 28S ribosomal RNA gene, partial sequenceLength=4142	Score = 226 bits (122), Expect = 5e-056
mapped-read 34793	F1UMNMG01A4L5F	Length=187	gb|FJ040535.1| Protoplasa fitchii 28S ribosomal RNA gene, partial sequenceLength=4142	Score = 224 bits (121), Expect = 2e-055
mapped-read 34793	F1UMNMG01CIDBU	Length=353	gb|FJ040566.1| Phlebotomus duboscqi 28S ribosomal RNA gene, partial sequenceLength=3898	Score = 250 bits (135), Expect = 5e-063
mapped-read 34793	F1UMNMG01B8M3B	Length=556	gb|FJ040535.1| Protoplasa fitchii 28S ribosomal RNA gene, partial sequenceLength=4142	Score = 230 bits (124), Expect = 1e-056
mapped-read 34793	F1UMNMG01CCTQO	Length=190	gb|FJ040535.1| Protoplasa fitchii 28S ribosomal RNA gene, partial sequenceLength=4142	Score = 219 bits (118), Expect = 8e-054
mapped-read 34793	F1UMNMG01CAX8Q	Length=575	gb|FJ040565.1| Lutzomyia longipalpis 28S ribosomal RNA gene, partial sequenceLength=2893	Score = 861 bits (466), Expect = 0.0
mapped-read 34793	F1UMNMG01B342K	Length=670	gb|FJ040535.1| Protoplasa fitchii 28S ribosomal RNA gene, partial sequenceLength=4142	Score = 219 bits (118), Expect = 3e-053
mapped-read 34793	F1UMNMG01BZXSV	Length=189	gb|FJ040535.1| Protoplasa fitchii 28S ribosomal RNA gene, partial sequenceLength=4142	Score = 224 bits (121), Expect = 2e-055
mapped-read 34793	F1UMNMG01A2IDF	Length=186	gb|FJ040535.1| Protoplasa fitchii 28S ribosomal RNA gene, partial sequenceLength=4142	Score = 224 bits (121), Expect = 2e-055
mapped-read 34793	F1UMNMG01BNYC4	Length=187	gb|FJ040535.1| Protoplasa fitchii 28S ribosomal RNA gene, partial sequenceLength=4142	Score = 219 bits (118), Expect = 8e-054
mapped-read 34793	F1UMNMG01CLL19	Length=229	gb|FJ040536.1| Mischoderus sp. MAB-2008 28S ribosomal RNA gene, partial sequenceLength=4133	Score = 316 bits (171), Expect = 3e-083
mapped-read 34793	F1UMNMG01A2A1Y	Length=521	gb|FJ040536.1| Mischoderus sp. MAB-2008 28S ribosomal RNA gene, partial sequenceLength=4133	Score = 754 bits (408), Expect = 0.0
mapped-read 34793	F1UMNMG01CJUM2	Length=817	gb|FJ040535.1| Protoplasa fitchii 28S ribosomal RNA gene, partial sequenceLength=4142	Score = 222 bits (120), Expect = 3e-054
mapped-read 34793	F1UMNMG01CC7XG	Length=186	gb|FJ040535.1| Protoplasa fitchii 28S ribosomal RNA gene, partial sequenceLength=4142	Score = 217 bits (117), Expect = 3e-053
mapped-read 34793	F1UMNMG01A29J9	Length=770	No Hit
mapped-read 34793	F1UMNMG01BE42A	Length=228	gb|FJ040535.1| Protoplasa fitchii 28S ribosomal RNA gene, partial sequenceLength=4142	Score = 219 bits (118), Expect = 9e-054
mapped-read 34793	F1UMNMG01B2G8I	Length=214	gb|FJ040535.1| Protoplasa fitchii 28S ribosomal RNA gene, partial sequenceLength=4142	Score = 219 bits (118), Expect = 9e-054
mapped-read 34793	F1UMNMG01BYIZ6	Length=362	No Hit
mapped-read 34793	F1UMNMG01CM2I8	Length=188	gb|FJ040535.1| Protoplasa fitchii 28S ribosomal RNA gene, partial sequenceLength=4142	Score = 224 bits (121), Expect = 2e-055
mapped-read 34793	F1UMNMG01A8MR1	Length=687	gb|FJ040565.1| Lutzomyia longipalpis 28S ribosomal RNA gene, partial sequenceLength=2893	Score = 241 bits (130), Expect = 7e-060
mapped-read 34793	F1UMNMG01CAA34	Length=362	gb|FJ040566.1| Phlebotomus duboscqi 28S ribosomal RNA gene, partial sequenceLength=3898	Score = 231 bits (125), Expect = 2e-057
mapped-read 34793	F1UMNMG01BMCWW	Length=326	gb|FJ040535.1| Protoplasa fitchii 28S ribosomal RNA gene, partial sequenceLength=4142	Score = 231 bits (125), Expect = 2e-057
mapped-read 34793	F1UMNMG01B38B5	Length=317	No Hit
mapped-read 34793	F1UMNMG01CJATC	Length=495	gb|FJ040566.1| Phlebotomus duboscqi 28S ribosomal RNA gene, partial sequenceLength=3898	Score = 322 bits (174), Expect = 2e-084
mapped-read 34793	F1UMNMG01CJLJ1	Length=194	gb|FJ040535.1| Protoplasa fitchii 28S ribosomal RNA gene, partial sequenceLength=4142	Score = 217 bits (117), Expect = 3e-053
mapped-read 34793	F1UMNMG01CAUI9	Length=188	gb|FJ040535.1| Protoplasa fitchii 28S ribosomal RNA gene, partial sequenceLength=4142	Score = 220 bits (119), Expect = 2e-054
mapped-read 34793	F1UMNMG01A53K3	Length=325	gb|FJ040535.1| Protoplasa fitchii 28S ribosomal RNA gene, partial sequenceLength=4142	Score = 219 bits (118), Expect = 1e-053
mapped-read 34793	F1UMNMG01A0SFK	Length=364	gb|FJ040566.1| Phlebotomus duboscqi 28S ribosomal RNA gene, partial sequenceLength=3898	Score = 217 bits (117), Expect = 6e-053
mapped-read 34793	F1UMNMG01CK8GJ	Length=779	gb|FJ040535.1| Protoplasa fitchii 28S ribosomal RNA gene, partial sequenceLength=4142	Score = 231 bits (125), Expect = 5e-057
mapped-read 34793	F1UMNMG01B9OSH	Length=479	gb|FJ040565.1| Lutzomyia longipalpis 28S ribosomal RNA gene, partial sequenceLength=2893	Score = 560 bits (303), Expect = 3e-156
mapped-read 34793	F1UMNMG01BKERV	Length=224	gb|FJ040535.1| Protoplasa fitchii 28S ribosomal RNA gene, partial sequenceLength=4142	Score = 219 bits (118), Expect = 9e-054
mapped-read 34793	F1UMNMG01BW4GK	Length=526	gb|FJ040565.1| Lutzomyia longipalpis 28S ribosomal RNA gene, partial sequenceLength=2893	Score = 435 bits (235), Expect = 2e-118
mapped-read 34793	F1UMNMG01CL26S	Length=362	No Hit
mapped-read 34793	F1UMNMG01BDNLN	Length=350	No Hit
mapped-read 34793	F1UMNMG01BSY36	Length=659	gb|FJ040535.1| Protoplasa fitchii 28S ribosomal RNA gene, partial sequenceLength=4142	Score = 220 bits (119), Expect = 8e-054
mapped-read 34793	F1UMNMG01CB249	Length=187	gb|FJ040535.1| Protoplasa fitchii 28S ribosomal RNA gene, partial sequenceLength=4142	Score = 219 bits (118), Expect = 8e-054
mapped-read 34793	F1UMNMG01BYYPX	Length=187	gb|FJ040535.1| Protoplasa fitchii 28S ribosomal RNA gene, partial sequenceLength=4142	Score = 219 bits (118), Expect = 8e-054
mapped-read 34793	F1UMNMG01CCO6H	Length=206	gb|FJ040535.1| Protoplasa fitchii 28S ribosomal RNA gene, partial sequenceLength=4142	Score = 219 bits (118), Expect = 8e-054
mapped-read 34793	F1UMNMG01BRRAS	Length=839	gb|FJ040565.1| Lutzomyia longipalpis 28S ribosomal RNA gene, partial sequenceLength=2893	Score = 265 bits (143), Expect = 5e-067
mapped-read 34793	F1UMNMG01BTZKI	Length=204	gb|FJ040536.1| Mischoderus sp. MAB-2008 28S ribosomal RNA gene, partial sequenceLength=4133	Score = 230 bits (124), Expect = 4e-057
mapped-read 34793	F1UMNMG01AUX5E	Length=215	gb|FJ040536.1| Mischoderus sp. MAB-2008 28S ribosomal RNA gene, partial sequenceLength=4133	Score = 289 bits (156), Expect = 7e-075
mapped-read 34793	F1UMNMG01BXBZW	Length=204	gb|FJ040535.1| Protoplasa fitchii 28S ribosomal RNA gene, partial sequenceLength=4142	Score = 219 bits (118), Expect = 8e-054
mapped-read 34793	F1UMNMG01BROLC	Length=619	gb|FJ040535.1| Protoplasa fitchii 28S ribosomal RNA gene, partial sequenceLength=4142	Score = 231 bits (125), Expect = 4e-057
mapped-read 34793	F1UMNMG01A94CD	Length=301	gb|FJ040535.1| Protoplasa fitchii 28S ribosomal RNA gene, partial sequenceLength=4142	Score = 220 bits (119), Expect = 4e-054
mapped-read 34793	F1UMNMG01CHBT5	Length=347	No Hit
mapped-read 34793	F1UMNMG01CH4XL	Length=229	gb|FJ040535.1| Protoplasa fitchii 28S ribosomal RNA gene, partial sequenceLength=4142	Score = 220 bits (119), Expect = 3e-054
mapped-read 34793	F1UMNMG01B5ELC	Length=189	gb|FJ040535.1| Protoplasa fitchii 28S ribosomal RNA gene, partial sequenceLength=4142	Score = 224 bits (121), Expect = 2e-055
mapped-read 34793	F1UMNMG01CBE5Y	Length=190	gb|FJ040535.1| Protoplasa fitchii 28S ribosomal RNA gene, partial sequenceLength=4142	Score = 219 bits (118), Expect = 8e-054
mapped-read 34793	F1UMNMG01CBSY6	Length=329	No Hit
mapped-read 34793	F1UMNMG01CKGPN	Length=189	gb|FJ040535.1| Protoplasa fitchii 28S ribosomal RNA gene, partial sequenceLength=4142	Score = 217 bits (117), Expect = 3e-053
mapped-read 34793	F1UMNMG01CG2Q9	Length=186	gb|FJ040535.1| Protoplasa fitchii 28S ribosomal RNA gene, partial sequenceLength=4142	Score = 217 bits (117), Expect = 3e-053
mapped-read 34793	F1UMNMG01BYYR6	Length=535	gb|FJ040565.1| Lutzomyia longipalpis 28S ribosomal RNA gene, partial sequenceLength=2893	Score = 440 bits (238), Expect = 5e-120
mapped-read 34793	F1UMNMG01BHLOP	Length=325	gb|FJ040535.1| Protoplasa fitchii 28S ribosomal RNA gene, partial sequenceLength=4142	Score = 220 bits (119), Expect = 4e-054
mapped-read 34793	F1UMNMG01BYEMO	Length=518	gb|FJ040565.1| Lutzomyia longipalpis 28S ribosomal RNA gene, partial sequenceLength=2893	Score = 440 bits (238), Expect = 5e-120
mapped-read 34793	F1UMNMG01CHXK1	Length=187	gb|FJ040535.1| Protoplasa fitchii 28S ribosomal RNA gene, partial sequenceLength=4142	Score = 217 bits (117), Expect = 3e-053
mapped-read 34793	F1UMNMG01B5TC9	Length=588	gb|FJ040565.1| Lutzomyia longipalpis 28S ribosomal RNA gene, partial sequenceLength=2893	Score = 292 bits (158), Expect = 2e-075
mapped-read 34793	F1UMNMG01B6HNQ	Length=528	gb|FJ040565.1| Lutzomyia longipalpis 28S ribosomal RNA gene, partial sequenceLength=2893	Score = 403 bits (218), Expect = 6e-109
mapped-read 34793	F1UMNMG01B36DS	Length=493	gb|FJ040566.1| Phlebotomus duboscqi 28S ribosomal RNA gene, partial sequenceLength=3898	Score = 322 bits (174), Expect = 2e-084
mapped-read 34793	F1UMNMG01APS4G	Length=622	gb|FJ040535.1| Protoplasa fitchii 28S ribosomal RNA gene, partial sequenceLength=4142	Score = 231 bits (125), Expect = 4e-057
mapped-read 34793	F1UMNMG01CA3NJ	Length=522	gb|FJ040537.1| Clogmia albipunctata 28S ribosomal RNA gene, partial sequenceLength=3926	Score = 545 bits (295), Expect = 1e-151
mapped-read 34793	F1UMNMG01COFLD	Length=189	gb|FJ040535.1| Protoplasa fitchii 28S ribosomal RNA gene, partial sequenceLength=4142	Score = 220 bits (119), Expect = 2e-054
mapped-read 34793	F1UMNMG01BJCQH	Length=520	gb|FJ040565.1| Lutzomyia longipalpis 28S ribosomal RNA gene, partial sequenceLength=2893	Score = 436 bits (236), Expect = 6e-119
mapped-read 34793	F1UMNMG01CFU2F	Length=194	gb|FJ040535.1| Protoplasa fitchii 28S ribosomal RNA gene, partial sequenceLength=4142	Score = 217 bits (117), Expect = 3e-053
mapped-read 34793	F1UMNMG01CKFKX	Length=195	gb|FJ040565.1| Lutzomyia longipalpis 28S ribosomal RNA gene, partial sequenceLength=2893	Score = 244 bits (132), Expect = 1e-061
mapped-read 34793	F1UMNMG01CDTEY	Length=193	gb|FJ040535.1| Protoplasa fitchii 28S ribosomal RNA gene, partial sequenceLength=4142	Score = 226 bits (122), Expect = 5e-056
mapped-read 34793	F1UMNMG01BDMT2	Length=230	gb|FJ040536.1| Mischoderus sp. MAB-2008 28S ribosomal RNA gene, partial sequenceLength=4133	Score = 320 bits (173), Expect = 3e-084
mapped-read 34793	F1UMNMG01AVAE5	Length=635	gb|FJ040535.1| Protoplasa fitchii 28S ribosomal RNA gene, partial sequenceLength=4142	Score = 224 bits (121), Expect = 6e-055
mapped-read 34793	F1UMNMG01BS9LW	Length=336	No Hit
mapped-read 34793	F1UMNMG01BZTN2	Length=186	gb|FJ040535.1| Protoplasa fitchii 28S ribosomal RNA gene, partial sequenceLength=4142	Score = 217 bits (117), Expect = 3e-053
mapped-read 34793	F1UMNMG01CGIVC	Length=190	gb|FJ040535.1| Protoplasa fitchii 28S ribosomal RNA gene, partial sequenceLength=4142	Score = 220 bits (119), Expect = 2e-054
mapped-read 34793	F1UMNMG01BUXX9	Length=785	gb|FJ040535.1| Protoplasa fitchii 28S ribosomal RNA gene, partial sequenceLength=4142	Score = 219 bits (118), Expect = 4e-053
mapped-read 34793	F1UMNMG01A3SRZ	Length=530	gb|FJ040535.1| Protoplasa fitchii 28S ribosomal RNA gene, partial sequenceLength=4142	Score = 230 bits (124), Expect = 1e-056
mapped-read 34793	F1UMNMG01B42EX	Length=188	gb|FJ040535.1| Protoplasa fitchii 28S ribosomal RNA gene, partial sequenceLength=4142	Score = 220 bits (119), Expect = 2e-054
mapped-read 34793	F1UMNMG01CLT7I	Length=193	gb|FJ040535.1| Protoplasa fitchii 28S ribosomal RNA gene, partial sequenceLength=4142	Score = 228 bits (123), Expect = 1e-056
mapped-read 34793	F1UMNMG01BWW50	Length=176	gb|FJ040535.1| Protoplasa fitchii 28S ribosomal RNA gene, partial sequenceLength=4142	Score = 224 bits (121), Expect = 1e-055
mapped-read 34793	F1UMNMG01CJ5TB	Length=186	gb|FJ040535.1| Protoplasa fitchii 28S ribosomal RNA gene, partial sequenceLength=4142	Score = 217 bits (117), Expect = 3e-053
mapped-read 34793	F1UMNMG01BSTU3	Length=346	gb|FJ040566.1| Phlebotomus duboscqi 28S ribosomal RNA gene, partial sequenceLength=3898	Score = 226 bits (122), Expect = 9e-056
mapped-read 34793	F1UMNMG01BBWV6	Length=1080	gb|FJ040565.1| Lutzomyia longipalpis 28S ribosomal RNA gene, partial sequenceLength=2893	Score = 274 bits (148), Expect = 1e-069
mapped-read 34793	F1UMNMG01CAHFR	Length=848	gb|FJ040535.1| Protoplasa fitchii 28S ribosomal RNA gene, partial sequenceLength=4142	Score = 219 bits (118), Expect = 4e-053
mapped-read 34793	F1UMNMG01A7BM8	Length=625	gb|FJ040535.1| Protoplasa fitchii 28S ribosomal RNA gene, partial sequenceLength=4142	Score = 224 bits (121), Expect = 6e-055
mapped-read 34793	F1UMNMG01CFK0H	Length=362	No Hit
mapped-read 34793	F1UMNMG01BEG6Q	Length=1100	gb|FJ040536.1| Mischoderus sp. MAB-2008 28S ribosomal RNA gene, partial sequenceLength=4133	Score = 281 bits (152), Expect = 6e-072
mapped-read 34793	F1UMNMG01B2BJP	Length=193	gb|FJ040535.1| Protoplasa fitchii 28S ribosomal RNA gene, partial sequenceLength=4142	Score = 230 bits (124), Expect = 4e-057
mapped-read 34793	F1UMNMG01BKKWZ	Length=360	gb|FJ040566.1| Phlebotomus duboscqi 28S ribosomal RNA gene, partial sequenceLength=3898	Score = 243 bits (131), Expect = 9e-061
mapped-read 34793	F1UMNMG01BMX7F	Length=190	gb|FJ040535.1| Protoplasa fitchii 28S ribosomal RNA gene, partial sequenceLength=4142	Score = 230 bits (124), Expect = 4e-057
mapped-read 34793	F1UMNMG01BZNBK	Length=229	gb|FJ040535.1| Protoplasa fitchii 28S ribosomal RNA gene, partial sequenceLength=4142	Score = 226 bits (122), Expect = 6e-056
mapped-read 34793	F1UMNMG01CK7OW	Length=185	gb|FJ040535.1| Protoplasa fitchii 28S ribosomal RNA gene, partial sequenceLength=4142	Score = 217 bits (117), Expect = 3e-053
mapped-read 34793	F1UMNMG01CAZIF	Length=189	gb|FJ040535.1| Protoplasa fitchii 28S ribosomal RNA gene, partial sequenceLength=4142	Score = 217 bits (117), Expect = 3e-053
mapped-read 34793	F1UMNMG01B7JPH	Length=205	gb|FJ040536.1| Mischoderus sp. MAB-2008 28S ribosomal RNA gene, partial sequenceLength=4133	Score = 231 bits (125), Expect = 1e-057
mapped-read 34793	F1UMNMG01ARZH6	Length=718	gb|FJ040535.1| Protoplasa fitchii 28S ribosomal RNA gene, partial sequenceLength=4142	Score = 231 bits (125), Expect = 4e-057
mapped-read 34793	F1UMNMG01BPKJ4	Length=202	gb|FJ040535.1| Protoplasa fitchii 28S ribosomal RNA gene, partial sequenceLength=4142	Score = 224 bits (121), Expect = 2e-055
mapped-read 34793	F1UMNMG01CNZQA	Length=196	gb|FJ040535.1| Protoplasa fitchii 28S ribosomal RNA gene, partial sequenceLength=4142	Score = 230 bits (124), Expect = 4e-057
mapped-read 34793	F1UMNMG01CMMMP	Length=308	gb|FJ040535.1| Protoplasa fitchii 28S ribosomal RNA gene, partial sequenceLength=4142	Score = 235 bits (127), Expect = 1e-058
mapped-read 34793	F1UMNMG01B5DBN	Length=195	gb|FJ040535.1| Protoplasa fitchii 28S ribosomal RNA gene, partial sequenceLength=4142	Score = 224 bits (121), Expect = 2e-055
mapped-read 34793	F1UMNMG01BPVU7	Length=305	gb|FJ040535.1| Protoplasa fitchii 28S ribosomal RNA gene, partial sequenceLength=4142	Score = 220 bits (119), Expect = 4e-054
mapped-read 34793	F1UMNMG01CKG5U	Length=196	gb|FJ040535.1| Protoplasa fitchii 28S ribosomal RNA gene, partial sequenceLength=4142	Score = 230 bits (124), Expect = 4e-057
mapped-read 34793	F1UMNMG01CMBLC	Length=238	gb|FJ040535.1| Protoplasa fitchii 28S ribosomal RNA gene, partial sequenceLength=4142	Score = 220 bits (119), Expect = 3e-054
mapped-read 34793	F1UMNMG01BAHDP	Length=188	gb|FJ040535.1| Protoplasa fitchii 28S ribosomal RNA gene, partial sequenceLength=4142	Score = 219 bits (118), Expect = 8e-054
mapped-read 34793	F1UMNMG01B5KLO	Length=186	gb|FJ040535.1| Protoplasa fitchii 28S ribosomal RNA gene, partial sequenceLength=4142	Score = 219 bits (118), Expect = 7e-054
mapped-read 34793	F1UMNMG01B4UB5	Length=187	gb|FJ040535.1| Protoplasa fitchii 28S ribosomal RNA gene, partial sequenceLength=4142	Score = 219 bits (118), Expect = 8e-054
mapped-read 34793	F1UMNMG01CHFHO	Length=315	gb|FJ040535.1| Protoplasa fitchii 28S ribosomal RNA gene, partial sequenceLength=4142	Score = 219 bits (118), Expect = 1e-053
mapped-read 34793	F1UMNMG01CIPJF	Length=188	gb|FJ040535.1| Protoplasa fitchii 28S ribosomal RNA gene, partial sequenceLength=4142	Score = 217 bits (117), Expect = 3e-053
mapped-read 34793	F1UMNMG01AUAFL	Length=188	gb|FJ040535.1| Protoplasa fitchii 28S ribosomal RNA gene, partial sequenceLength=4142	Score = 219 bits (118), Expect = 8e-054
mapped-read 34793	F1UMNMG01B1SMQ	Length=188	gb|FJ040535.1| Protoplasa fitchii 28S ribosomal RNA gene, partial sequenceLength=4142	Score = 220 bits (119), Expect = 2e-054
mapped-read 34793	F1UMNMG01BBQTW	Length=445	No Hit
mapped-read 34793	F1UMNMG01BWSWS	Length=188	gb|FJ040535.1| Protoplasa fitchii 28S ribosomal RNA gene, partial sequenceLength=4142	Score = 217 bits (117), Expect = 3e-053
mapped-read 34793	F1UMNMG01AQX1D	Length=191	gb|FJ040535.1| Protoplasa fitchii 28S ribosomal RNA gene, partial sequenceLength=4142	Score = 220 bits (119), Expect = 2e-054
mapped-read 34793	F1UMNMG01CCWZ0	Length=495	gb|FJ040535.1| Protoplasa fitchii 28S ribosomal RNA gene, partial sequenceLength=4142	Score = 228 bits (123), Expect = 4e-056
mapped-read 34793	F1UMNMG01B5H1R	Length=192	gb|FJ040535.1| Protoplasa fitchii 28S ribosomal RNA gene, partial sequenceLength=4142	Score = 224 bits (121), Expect = 2e-055
mapped-read 34793	F1UMNMG01ARM6O	Length=503	gb|FJ040565.1| Lutzomyia longipalpis 28S ribosomal RNA gene, partial sequenceLength=2893	Score = 305 bits (165), Expect = 2e-079
mapped-read 34793	F1UMNMG01BSRNB	Length=242	gb|FJ040536.1| Mischoderus sp. MAB-2008 28S ribosomal RNA gene, partial sequenceLength=4133	Score = 305 bits (165), Expect = 8e-080
mapped-read 34793	F1UMNMG01CJAEN	Length=199	gb|FJ040535.1| Protoplasa fitchii 28S ribosomal RNA gene, partial sequenceLength=4142	Score = 226 bits (122), Expect = 5e-056
mapped-read 34793	F1UMNMG01A5G4A	Length=362	gb|FJ040566.1| Phlebotomus duboscqi 28S ribosomal RNA gene, partial sequenceLength=3898	Score = 246 bits (133), Expect = 7e-062
mapped-read 34793	F1UMNMG01BTWUP	Length=189	gb|FJ040535.1| Protoplasa fitchii 28S ribosomal RNA gene, partial sequenceLength=4142	Score = 219 bits (118), Expect = 8e-054
mapped-read 34793	F1UMNMG01BWVWS	Length=583	gb|FJ040535.1| Protoplasa fitchii 28S ribosomal RNA gene, partial sequenceLength=4142	Score = 219 bits (118), Expect = 3e-053
mapped-read 34793	F1UMNMG01BQEPY	Length=190	gb|FJ040535.1| Protoplasa fitchii 28S ribosomal RNA gene, partial sequenceLength=4142	Score = 224 bits (121), Expect = 2e-055
mapped-read 34793	F1UMNMG01B9PX9	Length=189	gb|FJ040535.1| Protoplasa fitchii 28S ribosomal RNA gene, partial sequenceLength=4142	Score = 220 bits (119), Expect = 2e-054
mapped-read 34793	F1UMNMG01BVRWH	Length=189	gb|FJ040535.1| Protoplasa fitchii 28S ribosomal RNA gene, partial sequenceLength=4142	Score = 220 bits (119), Expect = 2e-054
mapped-read 34793	F1UMNMG01CL2U2	Length=188	gb|FJ040535.1| Protoplasa fitchii 28S ribosomal RNA gene, partial sequenceLength=4142	Score = 220 bits (119), Expect = 2e-054
mapped-read 34793	F1UMNMG01CH61T	Length=189	gb|FJ040535.1| Protoplasa fitchii 28S ribosomal RNA gene, partial sequenceLength=4142	Score = 219 bits (118), Expect = 8e-054
mapped-read 34793	F1UMNMG01B2VDA	Length=203	gb|FJ040536.1| Mischoderus sp. MAB-2008 28S ribosomal RNA gene, partial sequenceLength=4133	Score = 231 bits (125), Expect = 1e-057
mapped-read 34793	F1UMNMG01CI6G5	Length=289	gb|FJ040535.1| Protoplasa fitchii 28S ribosomal RNA gene, partial sequenceLength=4142	Score = 224 bits (121), Expect = 3e-055
mapped-read 34793	F1UMNMG01B7VFT	Length=171	gb|FJ040535.1| Protoplasa fitchii 28S ribosomal RNA gene, partial sequenceLength=4142	Score = 224 bits (121), Expect = 1e-055
mapped-read 34793	F1UMNMG01CALY2	Length=188	gb|FJ040535.1| Protoplasa fitchii 28S ribosomal RNA gene, partial sequenceLength=4142	Score = 219 bits (118), Expect = 8e-054
mapped-read 34793	F1UMNMG01B0ZJP	Length=193	gb|FJ040536.1| Mischoderus sp. MAB-2008 28S ribosomal RNA gene, partial sequenceLength=4133	Score = 254 bits (137), Expect = 2e-064
mapped-read 34793	F1UMNMG01B6KSD	Length=197	gb|FJ040535.1| Protoplasa fitchii 28S ribosomal RNA gene, partial sequenceLength=4142	Score = 219 bits (118), Expect = 8e-054
mapped-read 34793	F1UMNMG01CG977	Length=189	gb|FJ040535.1| Protoplasa fitchii 28S ribosomal RNA gene, partial sequenceLength=4142	Score = 219 bits (118), Expect = 8e-054
mapped-read 34793	F1UMNMG01AQES1	Length=190	gb|FJ040535.1| Protoplasa fitchii 28S ribosomal RNA gene, partial sequenceLength=4142	Score = 219 bits (118), Expect = 8e-054
mapped-read 34793	F1UMNMG01BWHXV	Length=392	gb|FJ040566.1| Phlebotomus duboscqi 28S ribosomal RNA gene, partial sequenceLength=3898	Score = 237 bits (128), Expect = 5e-059
mapped-read 34793	F1UMNMG01BVJ78	Length=317	gb|FJ040535.1| Protoplasa fitchii 28S ribosomal RNA gene, partial sequenceLength=4142	Score = 224 bits (121), Expect = 3e-055
mapped-read 34793	F1UMNMG01CAWWG	Length=190	gb|FJ040535.1| Protoplasa fitchii 28S ribosomal RNA gene, partial sequenceLength=4142	Score = 219 bits (118), Expect = 8e-054
mapped-read 34793	F1UMNMG01B4ULM	Length=187	gb|FJ040535.1| Protoplasa fitchii 28S ribosomal RNA gene, partial sequenceLength=4142	Score = 217 bits (117), Expect = 3e-053
mapped-read 34793	F1UMNMG01B8VXH	Length=192	gb|FJ040535.1| Protoplasa fitchii 28S ribosomal RNA gene, partial sequenceLength=4142	Score = 224 bits (121), Expect = 2e-055
mapped-read 34793	F1UMNMG01BPVK1	Length=196	gb|FJ040535.1| Protoplasa fitchii 28S ribosomal RNA gene, partial sequenceLength=4142	Score = 230 bits (124), Expect = 4e-057
mapped-read 34793	F1UMNMG01B2VHI	Length=187	gb|FJ040535.1| Protoplasa fitchii 28S ribosomal RNA gene, partial sequenceLength=4142	Score = 219 bits (118), Expect = 8e-054
mapped-read 34793	F1UMNMG01CC9PM	Length=192	gb|FJ040535.1| Protoplasa fitchii 28S ribosomal RNA gene, partial sequenceLength=4142	Score = 224 bits (121), Expect = 2e-055
mapped-read 34793	F1UMNMG01BDOMS	Length=189	gb|FJ040535.1| Protoplasa fitchii 28S ribosomal RNA gene, partial sequenceLength=4142	Score = 219 bits (118), Expect = 8e-054
mapped-read 34793	F1UMNMG01A9TAM	Length=236	gb|FJ040535.1| Protoplasa fitchii 28S ribosomal RNA gene, partial sequenceLength=4142	Score = 224 bits (121), Expect = 2e-055
mapped-read 34793	F1UMNMG01BB1WJ	Length=189	gb|FJ040535.1| Protoplasa fitchii 28S ribosomal RNA gene, partial sequenceLength=4142	Score = 219 bits (118), Expect = 8e-054
mapped-read 34793	F1UMNMG01CA979	Length=188	gb|FJ040535.1| Protoplasa fitchii 28S ribosomal RNA gene, partial sequenceLength=4142	Score = 224 bits (121), Expect = 2e-055
mapped-read 34793	F1UMNMG01BFGT6	Length=198	gb|FJ040536.1| Mischoderus sp. MAB-2008 28S ribosomal RNA gene, partial sequenceLength=4133	Score = 222 bits (120), Expect = 6e-055
mapped-read 34793	F1UMNMG01B4P6F	Length=186	gb|FJ040535.1| Protoplasa fitchii 28S ribosomal RNA gene, partial sequenceLength=4142	Score = 217 bits (117), Expect = 3e-053
mapped-read 34793	F1UMNMG01B2LAP	Length=304	gb|FJ040535.1| Protoplasa fitchii 28S ribosomal RNA gene, partial sequenceLength=4142	Score = 228 bits (123), Expect = 2e-056
mapped-read 34793	F1UMNMG01BXOIP	Length=184	gb|FJ040535.1| Protoplasa fitchii 28S ribosomal RNA gene, partial sequenceLength=4142	Score = 217 bits (117), Expect = 3e-053
mapped-read 34793	F1UMNMG01A6LNN	Length=187	gb|FJ040535.1| Protoplasa fitchii 28S ribosomal RNA gene, partial sequenceLength=4142	Score = 219 bits (118), Expect = 8e-054
mapped-read 34793	F1UMNMG01AXX20	Length=186	gb|FJ040535.1| Protoplasa fitchii 28S ribosomal RNA gene, partial sequenceLength=4142	Score = 217 bits (117), Expect = 3e-053
mapped-read 34793	F1UMNMG01BTR0W	Length=238	gb|FJ040535.1| Protoplasa fitchii 28S ribosomal RNA gene, partial sequenceLength=4142	Score = 220 bits (119), Expect = 3e-054
mapped-read 34793	F1UMNMG01CJ5UM	Length=227	gb|FJ040535.1| Protoplasa fitchii 28S ribosomal RNA gene, partial sequenceLength=4142	Score = 224 bits (121), Expect = 2e-055
mapped-read 34793	F1UMNMG01BY224	Length=196	gb|FJ040535.1| Protoplasa fitchii 28S ribosomal RNA gene, partial sequenceLength=4142	Score = 231 bits (125), Expect = 1e-057
mapped-read 34793	F1UMNMG01A5RUG	Length=190	gb|FJ040535.1| Protoplasa fitchii 28S ribosomal RNA gene, partial sequenceLength=4142	Score = 219 bits (118), Expect = 8e-054
mapped-read 34793	F1UMNMG01BD0J0	Length=191	gb|FJ040535.1| Protoplasa fitchii 28S ribosomal RNA gene, partial sequenceLength=4142	Score = 224 bits (121), Expect = 2e-055
mapped-read 34793	F1UMNMG01BUSBU	Length=188	gb|FJ040535.1| Protoplasa fitchii 28S ribosomal RNA gene, partial sequenceLength=4142	Score = 217 bits (117), Expect = 3e-053
mapped-read 34793	F1UMNMG01CGGDD	Length=187	gb|FJ040535.1| Protoplasa fitchii 28S ribosomal RNA gene, partial sequenceLength=4142	Score = 220 bits (119), Expect = 2e-054
mapped-read 34793	F1UMNMG01B1BPC	Length=172	gb|FJ040535.1| Protoplasa fitchii 28S ribosomal RNA gene, partial sequenceLength=4142	Score = 224 bits (121), Expect = 1e-055
mapped-read 34793	F1UMNMG01BJ8XO	Length=189	gb|FJ040535.1| Protoplasa fitchii 28S ribosomal RNA gene, partial sequenceLength=4142	Score = 219 bits (118), Expect = 8e-054
mapped-read 34793	F1UMNMG01AXFPW	Length=188	gb|FJ040535.1| Protoplasa fitchii 28S ribosomal RNA gene, partial sequenceLength=4142	Score = 220 bits (119), Expect = 2e-054
mapped-read 34793	F1UMNMG01BDTOL	Length=189	gb|FJ040535.1| Protoplasa fitchii 28S ribosomal RNA gene, partial sequenceLength=4142	Score = 224 bits (121), Expect = 2e-055
mapped-read 34793	F1UMNMG01ARWOZ	Length=243	gb|FJ040535.1| Protoplasa fitchii 28S ribosomal RNA gene, partial sequenceLength=4142	Score = 222 bits (120), Expect = 8e-055
mapped-read 34793	F1UMNMG01CEOVT	Length=193	gb|FJ040536.1| Mischoderus sp. MAB-2008 28S ribosomal RNA gene, partial sequenceLength=4133	Score = 219 bits (118), Expect = 8e-054
mapped-read 34793	F1UMNMG01AMU9Z	Length=187	gb|FJ040535.1| Protoplasa fitchii 28S ribosomal RNA gene, partial sequenceLength=4142	Score = 219 bits (118), Expect = 8e-054
mapped-read 34793	F1UMNMG01CJKD6	Length=377	gb|FJ040566.1| Phlebotomus duboscqi 28S ribosomal RNA gene, partial sequenceLength=3898	Score = 231 bits (125), Expect = 2e-057
mapped-read 34793	F1UMNMG01AUAEF	Length=188	gb|FJ040535.1| Protoplasa fitchii 28S ribosomal RNA gene, partial sequenceLength=4142	Score = 224 bits (121), Expect = 2e-055
mapped-read 34793	F1UMNMG01AV0PE	Length=185	gb|FJ040535.1| Protoplasa fitchii 28S ribosomal RNA gene, partial sequenceLength=4142	Score = 217 bits (117), Expect = 3e-053
mapped-read 34793	F1UMNMG01CGTRX	Length=187	gb|FJ040535.1| Protoplasa fitchii 28S ribosomal RNA gene, partial sequenceLength=4142	Score = 220 bits (119), Expect = 2e-054
mapped-read 34793	F1UMNMG01B1IGG	Length=225	gb|FJ040536.1| Mischoderus sp. MAB-2008 28S ribosomal RNA gene, partial sequenceLength=4133	Score = 248 bits (134), Expect = 1e-062
mapped-read 34793	F1UMNMG01BHLKH	Length=186	gb|FJ040535.1| Protoplasa fitchii 28S ribosomal RNA gene, partial sequenceLength=4142	Score = 217 bits (117), Expect = 3e-053
mapped-read 34793	F1UMNMG01ARCKG	Length=227	gb|FJ040535.1| Protoplasa fitchii 28S ribosomal RNA gene, partial sequenceLength=4142	Score = 226 bits (122), Expect = 6e-056
mapped-read 34793	F1UMNMG01A78DS	Length=186	gb|FJ040535.1| Protoplasa fitchii 28S ribosomal RNA gene, partial sequenceLength=4142	Score = 219 bits (118), Expect = 7e-054
mapped-read 34793	F1UMNMG01CGCVV	Length=244	gb|FJ040536.1| Mischoderus sp. MAB-2008 28S ribosomal RNA gene, partial sequenceLength=4133	Score = 346 bits (187), Expect = 4e-092
mapped-read 34793	F1UMNMG01BG2ZF	Length=271	gb|FJ040566.1| Phlebotomus duboscqi 28S ribosomal RNA gene, partial sequenceLength=3898	Score = 243 bits (131), Expect = 7e-061
mapped-read 34793	F1UMNMG01BU8R2	Length=200	gb|FJ040535.1| Protoplasa fitchii 28S ribosomal RNA gene, partial sequenceLength=4142	Score = 219 bits (118), Expect = 8e-054
mapped-read 34793	F1UMNMG01B9I99	Length=184	gb|FJ040535.1| Protoplasa fitchii 28S ribosomal RNA gene, partial sequenceLength=4142	Score = 217 bits (117), Expect = 3e-053
mapped-read 34793	F1UMNMG01CJWUF	Length=405	gb|FJ040565.1| Lutzomyia longipalpis 28S ribosomal RNA gene, partial sequenceLength=2893	Score = 303 bits (164), Expect = 5e-079
mapped-read 34793	F1UMNMG01BYWDX	Length=188	gb|FJ040535.1| Protoplasa fitchii 28S ribosomal RNA gene, partial sequenceLength=4142	Score = 219 bits (118), Expect = 8e-054
mapped-read 34793	F1UMNMG01AOMZZ	Length=190	gb|FJ040535.1| Protoplasa fitchii 28S ribosomal RNA gene, partial sequenceLength=4142	Score = 224 bits (121), Expect = 2e-055
mapped-read 34793	F1UMNMG01BUNJX	Length=182	gb|FJ040535.1| Protoplasa fitchii 28S ribosomal RNA gene, partial sequenceLength=4142	Score = 219 bits (118), Expect = 7e-054
mapped-read 34793	F1UMNMG01AYGGW	Length=200	gb|FJ040535.1| Protoplasa fitchii 28S ribosomal RNA gene, partial sequenceLength=4142	Score = 224 bits (121), Expect = 2e-055
mapped-read 34793	F1UMNMG01ARVQS	Length=188	gb|FJ040535.1| Protoplasa fitchii 28S ribosomal RNA gene, partial sequenceLength=4142	Score = 220 bits (119), Expect = 2e-054
mapped-read 34793	F1UMNMG01AP8H7	Length=190	gb|FJ040535.1| Protoplasa fitchii 28S ribosomal RNA gene, partial sequenceLength=4142	Score = 219 bits (118), Expect = 8e-054
mapped-read 34793	F1UMNMG01AXQR5	Length=183	gb|FJ040535.1| Protoplasa fitchii 28S ribosomal RNA gene, partial sequenceLength=4142	Score = 217 bits (117), Expect = 3e-053
mapped-read 34793	F1UMNMG01CCK0W	Length=192	gb|FJ040535.1| Protoplasa fitchii 28S ribosomal RNA gene, partial sequenceLength=4142	Score = 217 bits (117), Expect = 3e-053
mapped-read 34793	F1UMNMG01BDES3	Length=184	gb|FJ040535.1| Protoplasa fitchii 28S ribosomal RNA gene, partial sequenceLength=4142	Score = 217 bits (117), Expect = 3e-053
mapped-read 34793	F1UMNMG01BZIGY	Length=184	gb|FJ040535.1| Protoplasa fitchii 28S ribosomal RNA gene, partial sequenceLength=4142	Score = 219 bits (118), Expect = 7e-054
mapped-read 34793	F1UMNMG01A9505	Length=259	gb|FJ040535.1| Protoplasa fitchii 28S ribosomal RNA gene, partial sequenceLength=4142	Score = 224 bits (121), Expect = 2e-055
mapped-read 34793	F1UMNMG01BQ9BY	Length=219	gb|FJ040535.1| Protoplasa fitchii 28S ribosomal RNA gene, partial sequenceLength=4142	Score = 230 bits (124), Expect = 4e-057
mapped-read 34793	F1UMNMG01ARFUD	Length=187	gb|FJ040535.1| Protoplasa fitchii 28S ribosomal RNA gene, partial sequenceLength=4142	Score = 217 bits (117), Expect = 3e-053
mapped-read 34793	F1UMNMG01ASG7E	Length=754	gb|FJ040535.1| Protoplasa fitchii 28S ribosomal RNA gene, partial sequenceLength=4142	Score = 219 bits (118), Expect = 3e-053
mapped-read 34793	F1UMNMG01B4YSF	Length=470	gb|FJ040535.1| Protoplasa fitchii 28S ribosomal RNA gene, partial sequenceLength=4142	Score = 226 bits (122), Expect = 1e-055
mapped-read 34793	F1UMNMG01AT0OM	Length=329	gb|FJ040535.1| Protoplasa fitchii 28S ribosomal RNA gene, partial sequenceLength=4142	Score = 219 bits (118), Expect = 1e-053
mapped-read 34793	F1UMNMG01BD0GH	Length=188	gb|FJ040535.1| Protoplasa fitchii 28S ribosomal RNA gene, partial sequenceLength=4142	Score = 219 bits (118), Expect = 8e-054
mapped-read 34793	F1UMNMG01BF6CM	Length=188	gb|FJ040535.1| Protoplasa fitchii 28S ribosomal RNA gene, partial sequenceLength=4142	Score = 224 bits (121), Expect = 2e-055
mapped-read 34793	F1UMNMG01BZ00G	Length=189	gb|FJ040535.1| Protoplasa fitchii 28S ribosomal RNA gene, partial sequenceLength=4142	Score = 224 bits (121), Expect = 2e-055
mapped-read 34793	F1UMNMG01BND0T	Length=185	gb|FJ040535.1| Protoplasa fitchii 28S ribosomal RNA gene, partial sequenceLength=4142	Score = 217 bits (117), Expect = 3e-053
mapped-read 34793	F1UMNMG01BVNIH	Length=188	gb|FJ040535.1| Protoplasa fitchii 28S ribosomal RNA gene, partial sequenceLength=4142	Score = 220 bits (119), Expect = 2e-054
mapped-read 34793	F1UMNMG01BBCSE	Length=186	gb|FJ040535.1| Protoplasa fitchii 28S ribosomal RNA gene, partial sequenceLength=4142	Score = 217 bits (117), Expect = 3e-053
mapped-read 34793	F1UMNMG01AOQ4Y	Length=245	gb|FJ040536.1| Mischoderus sp. MAB-2008 28S ribosomal RNA gene, partial sequenceLength=4133	Score = 340 bits (184), Expect = 2e-090
mapped-read 34793	F1UMNMG01BPW5Z	Length=196	gb|FJ040535.1| Protoplasa fitchii 28S ribosomal RNA gene, partial sequenceLength=4142	Score = 235 bits (127), Expect = 8e-059
mapped-read 34793	F1UMNMG01A4V83	Length=186	gb|FJ040535.1| Protoplasa fitchii 28S ribosomal RNA gene, partial sequenceLength=4142	Score = 217 bits (117), Expect = 3e-053
mapped-read 34793	F1UMNMG01B6W9F	Length=170	gb|FJ040535.1| Protoplasa fitchii 28S ribosomal RNA gene, partial sequenceLength=4142	Score = 220 bits (119), Expect = 2e-054
mapped-read 34793	F1UMNMG01B69QI	Length=189	gb|FJ040535.1| Protoplasa fitchii 28S ribosomal RNA gene, partial sequenceLength=4142	Score = 220 bits (119), Expect = 2e-054
mapped-read 34793	F1UMNMG01B7GXO	Length=190	gb|FJ040535.1| Protoplasa fitchii 28S ribosomal RNA gene, partial sequenceLength=4142	Score = 219 bits (118), Expect = 8e-054
mapped-read 34793	F1UMNMG01BTM9S	Length=226	gb|FJ040535.1| Protoplasa fitchii 28S ribosomal RNA gene, partial sequenceLength=4142	Score = 226 bits (122), Expect = 6e-056
mapped-read 34793	F1UMNMG01AU1OZ	Length=188	gb|FJ040535.1| Protoplasa fitchii 28S ribosomal RNA gene, partial sequenceLength=4142	Score = 217 bits (117), Expect = 3e-053
mapped-read 34793	F1UMNMG01BJ4HR	Length=399	gb|FJ040536.1| Mischoderus sp. MAB-2008 28S ribosomal RNA gene, partial sequenceLength=4133	Score = 276 bits (149), Expect = 1e-070
mapped-read 34793	F1UMNMG01A5HQX	Length=188	gb|FJ040535.1| Protoplasa fitchii 28S ribosomal RNA gene, partial sequenceLength=4142	Score = 217 bits (117), Expect = 3e-053
mapped-read 34793	F1UMNMG01AZ2X4	Length=190	gb|FJ040535.1| Protoplasa fitchii 28S ribosomal RNA gene, partial sequenceLength=4142	Score = 219 bits (118), Expect = 8e-054
mapped-read 34793	F1UMNMG01A3PXY	Length=185	gb|FJ040535.1| Protoplasa fitchii 28S ribosomal RNA gene, partial sequenceLength=4142	Score = 217 bits (117), Expect = 3e-053
mapped-read 34793	F1UMNMG01ARADF	Length=188	gb|FJ040535.1| Protoplasa fitchii 28S ribosomal RNA gene, partial sequenceLength=4142	Score = 217 bits (117), Expect = 3e-053
mapped-read 34793	F1UMNMG01BRCOF	Length=185	gb|FJ040535.1| Protoplasa fitchii 28S ribosomal RNA gene, partial sequenceLength=4142	Score = 217 bits (117), Expect = 3e-053
mapped-read 34793	F1UMNMG01BG565	Length=189	gb|FJ040535.1| Protoplasa fitchii 28S ribosomal RNA gene, partial sequenceLength=4142	Score = 219 bits (118), Expect = 8e-054
mapped-read 34793	F1UMNMG01BG6EJ	Length=212	gb|FJ040535.1| Protoplasa fitchii 28S ribosomal RNA gene, partial sequenceLength=4142	Score = 224 bits (121), Expect = 2e-055
mapped-read 34793	F1UMNMG01A7YBC	Length=233	gb|FJ040536.1| Mischoderus sp. MAB-2008 28S ribosomal RNA gene, partial sequenceLength=4133	Score = 320 bits (173), Expect = 3e-084
mapped-read 34793	F1UMNMG01ARB3V	Length=249	gb|FJ040535.1| Protoplasa fitchii 28S ribosomal RNA gene, partial sequenceLength=4142	Score = 224 bits (121), Expect = 2e-055
mapped-read 34793	F1UMNMG01A067E	Length=191	gb|FJ040535.1| Protoplasa fitchii 28S ribosomal RNA gene, partial sequenceLength=4142	Score = 230 bits (124), Expect = 4e-057
mapped-read 34793	F1UMNMG01ASULW	Length=190	gb|FJ040535.1| Protoplasa fitchii 28S ribosomal RNA gene, partial sequenceLength=4142	Score = 217 bits (117), Expect = 3e-053
mapped-read 34793	F1UMNMG01BGDO9	Length=190	gb|FJ040535.1| Protoplasa fitchii 28S ribosomal RNA gene, partial sequenceLength=4142	Score = 220 bits (119), Expect = 2e-054
mapped-read 34793	F1UMNMG01BJFYH	Length=320	gb|FJ040535.1| Protoplasa fitchii 28S ribosomal RNA gene, partial sequenceLength=4142	Score = 220 bits (119), Expect = 4e-054
mapped-read 34793	F1UMNMG01B8FP9	Length=191	gb|FJ040535.1| Protoplasa fitchii 28S ribosomal RNA gene, partial sequenceLength=4142	Score = 224 bits (121), Expect = 2e-055
mapped-read 4383	F1UMNMG01B21QK	Length=532	gb|FJ040565.1| Lutzomyia longipalpis 28S ribosomal RNA gene, partial sequenceLength=2893	Score = 549 bits (297), Expect = 7e-153
mapped-read 4383	F1UMNMG01BL9K0	Length=432	No Hit
mapped-read 4383	F1UMNMG01BH7KA	Length=365	gb|FJ040566.1| Phlebotomus duboscqi 28S ribosomal RNA gene, partial sequenceLength=3898	Score = 231 bits (125), Expect = 2e-057
mapped-read 4383	F1UMNMG01CBVD6	Length=525	gb|FJ040565.1| Lutzomyia longipalpis 28S ribosomal RNA gene, partial sequenceLength=2893	Score = 486 bits (263), Expect = 6e-134
mapped-read 4383	F1UMNMG01B94Y9	Length=369	gb|FJ040566.1| Phlebotomus duboscqi 28S ribosomal RNA gene, partial sequenceLength=3898	Score = 226 bits (122), Expect = 1e-055
mapped-read 4383	F1UMNMG01CFAYJ	Length=558	gb|FJ040565.1| Lutzomyia longipalpis 28S ribosomal RNA gene, partial sequenceLength=2893	Score = 464 bits (251), Expect = 3e-127
mapped-read 4383	F1UMNMG01CGSF7	Length=536	gb|FJ040565.1| Lutzomyia longipalpis 28S ribosomal RNA gene, partial sequenceLength=2893	Score = 453 bits (245), Expect = 6e-124
mapped-read 4383	F1UMNMG01A1KB1	Length=531	gb|FJ040566.1| Phlebotomus duboscqi 28S ribosomal RNA gene, partial sequenceLength=3898	Score = 235 bits (127), Expect = 2e-058
mapped-read 4383	F1UMNMG01B1GLR	Length=576	No Hit
mapped-read 4383	F1UMNMG01BD7OS	Length=364	gb|FJ040566.1| Phlebotomus duboscqi 28S ribosomal RNA gene, partial sequenceLength=3898	Score = 231 bits (125), Expect = 2e-057
mapped-read 4383	F1UMNMG01CDTIB	Length=353	No Hit
mapped-read 4383	F1UMNMG01BM57F	Length=507	gb|FJ040565.1| Lutzomyia longipalpis 28S ribosomal RNA gene, partial sequenceLength=2893	Score = 281 bits (152), Expect = 3e-072
mapped-read 4383	F1UMNMG01ARWHD	Length=336	gb|FJ040566.1| Phlebotomus duboscqi 28S ribosomal RNA gene, partial sequenceLength=3898	Score = 257 bits (139), Expect = 3e-065
mapped-read 4383	F1UMNMG01BJGU7	Length=518	gb|FJ040565.1| Lutzomyia longipalpis 28S ribosomal RNA gene, partial sequenceLength=2893	Score = 603 bits (326), Expect = 6e-169
mapped-read 4383	F1UMNMG01CMVR0	Length=534	gb|FJ040565.1| Lutzomyia longipalpis 28S ribosomal RNA gene, partial sequenceLength=2893	Score = 433 bits (234), Expect = 8e-118
mapped-read 4383	F1UMNMG01BEN8Y	Length=365	gb|FJ040566.1| Phlebotomus duboscqi 28S ribosomal RNA gene, partial sequenceLength=3898	Score = 231 bits (125), Expect = 2e-057
mapped-read 4383	F1UMNMG01BF8WT	Length=531	gb|FJ040565.1| Lutzomyia longipalpis 28S ribosomal RNA gene, partial sequenceLength=2893	Score = 475 bits (257), Expect = 1e-130
mapped-read 4383	F1UMNMG01BO8RT	Length=524	gb|FJ040565.1| Lutzomyia longipalpis 28S ribosomal RNA gene, partial sequenceLength=2893	Score = 486 bits (263), Expect = 6e-134
mapped-read 4383	F1UMNMG01CJD8V	Length=534	gb|FJ040565.1| Lutzomyia longipalpis 28S ribosomal RNA gene, partial sequenceLength=2893	Score = 436 bits (236), Expect = 6e-119
mapped-read 4383	F1UMNMG01BHBR5	Length=524	gb|FJ040565.1| Lutzomyia longipalpis 28S ribosomal RNA gene, partial sequenceLength=2893	Score = 610 bits (330), Expect = 3e-171
mapped-read 4383	F1UMNMG01COFB0	Length=440	No Hit
mapped-read 4383	F1UMNMG01BSLC4	Length=520	gb|FJ040565.1| Lutzomyia longipalpis 28S ribosomal RNA gene, partial sequenceLength=2893	Score = 667 bits (361), Expect = 0.0
mapped-read 4383	F1UMNMG01ARJDD	Length=536	gb|FJ040565.1| Lutzomyia longipalpis 28S ribosomal RNA gene, partial sequenceLength=2893	Score = 540 bits (292), Expect = 5e-150
mapped-read 4383	F1UMNMG01CN0KT	Length=364	gb|FJ040566.1| Phlebotomus duboscqi 28S ribosomal RNA gene, partial sequenceLength=3898	Score = 237 bits (128), Expect = 4e-059
mapped-read 4383	F1UMNMG01ANIM0	Length=543	gb|FJ040565.1| Lutzomyia longipalpis 28S ribosomal RNA gene, partial sequenceLength=2893	Score = 418 bits (226), Expect = 2e-113
mapped-read 4383	F1UMNMG01BKR7Y	Length=492	gb|FJ040565.1| Lutzomyia longipalpis 28S ribosomal RNA gene, partial sequenceLength=2893	Score = 270 bits (146), Expect = 6e-069
mapped-read 4383	F1UMNMG01BI8U0	Length=326	gb|FJ040566.1| Phlebotomus duboscqi 28S ribosomal RNA gene, partial sequenceLength=3898	Score = 243 bits (131), Expect = 8e-061
mapped-read 4383	F1UMNMG01CBFOU	Length=353	No Hit
mapped-read 4383	F1UMNMG01A4EUZ	Length=490	gb|FJ040566.1| Phlebotomus duboscqi 28S ribosomal RNA gene, partial sequenceLength=3898	Score = 420 bits (227), Expect = 6e-114
mapped-read 4383	F1UMNMG01BIBPY	Length=364	gb|FJ040566.1| Phlebotomus duboscqi 28S ribosomal RNA gene, partial sequenceLength=3898	Score = 231 bits (125), Expect = 2e-057
mapped-read 4383	F1UMNMG01CLI70	Length=332	No Hit
mapped-read 4383	F1UMNMG01AVAC7	Length=359	No Hit
mapped-read 4383	F1UMNMG01CJWF9	Length=359	gb|FJ040566.1| Phlebotomus duboscqi 28S ribosomal RNA gene, partial sequenceLength=3898	Score = 237 bits (128), Expect = 4e-059
mapped-read 4383	F1UMNMG01BSJUU	Length=385	gb|FJ040566.1| Phlebotomus duboscqi 28S ribosomal RNA gene, partial sequenceLength=3898	Score = 231 bits (125), Expect = 2e-057
mapped-read 4383	F1UMNMG01BGPQG	Length=536	gb|FJ040565.1| Lutzomyia longipalpis 28S ribosomal RNA gene, partial sequenceLength=2893	Score = 431 bits (233), Expect = 3e-117
mapped-read 4383	F1UMNMG01CG2Y2	Length=362	gb|FJ040566.1| Phlebotomus duboscqi 28S ribosomal RNA gene, partial sequenceLength=3898	Score = 243 bits (131), Expect = 9e-061
mapped-read 4383	F1UMNMG01BEC88	Length=432	No Hit
mapped-read 4383	F1UMNMG01ASHCQ	Length=594	gb|FJ040566.1| Phlebotomus duboscqi 28S ribosomal RNA gene, partial sequenceLength=3898	Score = 237 bits (128), Expect = 7e-059
mapped-read 4383	F1UMNMG01BIZW4	Length=354	gb|FJ040535.1| Protoplasa fitchii 28S ribosomal RNA gene, partial sequenceLength=4142	Score = 230 bits (124), Expect = 7e-057
mapped-read 4383	F1UMNMG01BVN0N	Length=508	gb|FJ040565.1| Lutzomyia longipalpis 28S ribosomal RNA gene, partial sequenceLength=2893	Score = 560 bits (303), Expect = 3e-156
mapped-read 4383	F1UMNMG01CJCI3	Length=358	gb|FJ040566.1| Phlebotomus duboscqi 28S ribosomal RNA gene, partial sequenceLength=3898	Score = 241 bits (130), Expect = 3e-060
mapped-read 4383	F1UMNMG01CLEUD	Length=411	No Hit
mapped-read 4383	F1UMNMG01A71DR	Length=378	gb|FJ040566.1| Phlebotomus duboscqi 28S ribosomal RNA gene, partial sequenceLength=3898	Score = 243 bits (131), Expect = 1e-060
mapped-read 4383	F1UMNMG01CMI8M	Length=355	gb|FJ040535.1| Protoplasa fitchii 28S ribosomal RNA gene, partial sequenceLength=4142	Score = 230 bits (124), Expect = 7e-057
mapped-read 4383	F1UMNMG01CHW4G	Length=353	No Hit
mapped-read 4383	F1UMNMG01BGMPS	Length=367	gb|FJ040566.1| Phlebotomus duboscqi 28S ribosomal RNA gene, partial sequenceLength=3898	Score = 237 bits (128), Expect = 4e-059
mapped-read 4383	F1UMNMG01B1PRR	Length=369	gb|FJ040566.1| Phlebotomus duboscqi 28S ribosomal RNA gene, partial sequenceLength=3898	Score = 248 bits (134), Expect = 2e-062
mapped-read 4383	F1UMNMG01A5GIJ	Length=360	gb|FJ040566.1| Phlebotomus duboscqi 28S ribosomal RNA gene, partial sequenceLength=3898	Score = 237 bits (128), Expect = 4e-059
mapped-read 4383	F1UMNMG01A8HN2	Length=362	gb|FJ040566.1| Phlebotomus duboscqi 28S ribosomal RNA gene, partial sequenceLength=3898	Score = 237 bits (128), Expect = 4e-059
mapped-read 4383	F1UMNMG01AW3GV	Length=377	gb|FJ040566.1| Phlebotomus duboscqi 28S ribosomal RNA gene, partial sequenceLength=3898	Score = 233 bits (126), Expect = 6e-058
mapped-read 4383	F1UMNMG01AUXJ0	Length=422	No Hit
mapped-read 4383	F1UMNMG01A30HK	Length=363	gb|FJ040566.1| Phlebotomus duboscqi 28S ribosomal RNA gene, partial sequenceLength=3898	Score = 237 bits (128), Expect = 4e-059
mapped-read 4383	F1UMNMG01CB485	Length=366	gb|FJ040566.1| Phlebotomus duboscqi 28S ribosomal RNA gene, partial sequenceLength=3898	Score = 237 bits (128), Expect = 4e-059
mapped-read 4383	F1UMNMG01BDLB9	Length=376	gb|FJ040566.1| Phlebotomus duboscqi 28S ribosomal RNA gene, partial sequenceLength=3898	Score = 243 bits (131), Expect = 1e-060
mapped-read 4383	F1UMNMG01A8PP8	Length=373	No Hit
mapped-read 4383	F1UMNMG01BT82M	Length=359	gb|FJ040566.1| Phlebotomus duboscqi 28S ribosomal RNA gene, partial sequenceLength=3898	Score = 241 bits (130), Expect = 3e-060
mapped-read 4383	F1UMNMG01BWAMY	Length=393	gb|FJ040566.1| Phlebotomus duboscqi 28S ribosomal RNA gene, partial sequenceLength=3898	Score = 237 bits (128), Expect = 5e-059
mapped-read 4383	F1UMNMG01BL3O7	Length=371	gb|FJ040566.1| Phlebotomus duboscqi 28S ribosomal RNA gene, partial sequenceLength=3898	Score = 243 bits (131), Expect = 1e-060
mapped-read 4383	F1UMNMG01AQQV5	Length=363	gb|FJ040535.1| Protoplasa fitchii 28S ribosomal RNA gene, partial sequenceLength=4142	Score = 235 bits (127), Expect = 2e-058
mapped-read 4383	F1UMNMG01A0AR5	Length=402	gb|FJ040566.1| Phlebotomus duboscqi 28S ribosomal RNA gene, partial sequenceLength=3898	Score = 230 bits (124), Expect = 8e-057
mapped-read 4383	F1UMNMG01ASSML	Length=373	gb|FJ040566.1| Phlebotomus duboscqi 28S ribosomal RNA gene, partial sequenceLength=3898	Score = 231 bits (125), Expect = 2e-057
mapped-read 30589	F1UMNMG01BAU83	Length=708	No Hit
mapped-read 30589	F1UMNMG01ATYOO	Length=528	gb|FJ040565.1| Lutzomyia longipalpis 28S ribosomal RNA gene, partial sequenceLength=2893	Score = 688 bits (372), Expect = 0.0
mapped-read 30589	F1UMNMG01CB4GO	Length=443	No Hit
mapped-read 30589	F1UMNMG01BJ6VU	Length=467	No Hit
mapped-read 30589	F1UMNMG01BXYZM	Length=528	gb|FJ040565.1| Lutzomyia longipalpis 28S ribosomal RNA gene, partial sequenceLength=2893	Score = 671 bits (363), Expect = 0.0
mapped-read 30589	F1UMNMG01BA7ZY	Length=534	gb|FJ040565.1| Lutzomyia longipalpis 28S ribosomal RNA gene, partial sequenceLength=2893	Score = 394 bits (213), Expect = 4e-106
mapped-read 30589	F1UMNMG01A0AZV	Length=341	No Hit
mapped-read 30589	F1UMNMG01CMZF9	Length=555	No Hit
mapped-read 30589	F1UMNMG01A4VY2	Length=343	gb|FJ040566.1| Phlebotomus duboscqi 28S ribosomal RNA gene, partial sequenceLength=3898	Score = 263 bits (142), Expect = 7e-067
mapped-read 30589	F1UMNMG01CGXN9	Length=426	No Hit
mapped-read 30589	F1UMNMG01B70ON	Length=523	gb|FJ040565.1| Lutzomyia longipalpis 28S ribosomal RNA gene, partial sequenceLength=2893	Score = 315 bits (170), Expect = 3e-082
mapped-read 30589	F1UMNMG01BEBR3	Length=394	gb|FJ040535.1| Protoplasa fitchii 28S ribosomal RNA gene, partial sequenceLength=4142	Score = 211 bits (114), Expect = 3e-051
mapped-read 30589	F1UMNMG01B9IHU	Length=348	gb|FJ040566.1| Phlebotomus duboscqi 28S ribosomal RNA gene, partial sequenceLength=3898	Score = 252 bits (136), Expect = 1e-063
mapped-read 30589	F1UMNMG01CL9OS	Length=364	No Hit
mapped-read 30589	F1UMNMG01BL0H5	Length=351	gb|FJ040566.1| Phlebotomus duboscqi 28S ribosomal RNA gene, partial sequenceLength=3898	Score = 241 bits (130), Expect = 3e-060
mapped-read 30589	F1UMNMG01BQ6KF	Length=365	gb|FJ040566.1| Phlebotomus duboscqi 28S ribosomal RNA gene, partial sequenceLength=3898	Score = 250 bits (135), Expect = 6e-063
mapped-read 30589	F1UMNMG01AOWJK	Length=538	gb|FJ040566.1| Phlebotomus duboscqi 28S ribosomal RNA gene, partial sequenceLength=3898	Score = 309 bits (167), Expect = 1e-080
mapped-read 30589	F1UMNMG01A8R5N	Length=328	No Hit
mapped-read 30589	F1UMNMG01BQIEM	Length=531	No Hit
mapped-read 30589	F1UMNMG01BFB3U	Length=414	No Hit
mapped-read 30589	F1UMNMG01BKH8K	Length=330	No Hit
mapped-read 30589	F1UMNMG01BQARH	Length=258	No Hit
mapped-read 30589	F1UMNMG01BVDSO	Length=237	No Hit
mapped-read 30589	F1UMNMG01AUP0Z	Length=343	gb|FJ040566.1| Phlebotomus duboscqi 28S ribosomal RNA gene, partial sequenceLength=3898	Score = 230 bits (124), Expect = 7e-057
mapped-read 30589	F1UMNMG01A5T6Q	Length=350	gb|FJ040566.1| Phlebotomus duboscqi 28S ribosomal RNA gene, partial sequenceLength=3898	Score = 246 bits (133), Expect = 7e-062
mapped-read 30589	F1UMNMG01BTGKI	Length=198	gb|FJ040566.1| Phlebotomus duboscqi 28S ribosomal RNA gene, partial sequenceLength=3898	Score = 276 bits (149), Expect = 5e-071
mapped-read 15118	F1UMNMG01B2KE4	Length=568	No Hit
mapped-read 15118	F1UMNMG01BRCH3	Length=483	No Hit
mapped-read 15118	F1UMNMG01BKEQC	Length=561	No Hit
mapped-read 15118	F1UMNMG01CERQB	Length=547	No Hit
mapped-read 15118	F1UMNMG01BEHBE	Length=555	No Hit
mapped-read 15118	F1UMNMG01CD31G	Length=488	No Hit
mapped-read 15118	F1UMNMG01CN0DT	Length=491	No Hit
mapped-read 15118	F1UMNMG01B1N0G	Length=849	No Hit
mapped-read 15118	F1UMNMG01B7C93	Length=482	No Hit
mapped-read 15118	F1UMNMG01BJZLN	Length=488	No Hit
mapped-read 15118	F1UMNMG01ASHPP	Length=444	No Hit
mapped-read 15118	F1UMNMG01BOQN7	Length=479	No Hit
mapped-read 15118	F1UMNMG01BV6GA	Length=460	No Hit
mapped-read 21297	F1UMNMG01CCJPA	Length=343	gb|FJ040566.1| Phlebotomus duboscqi 28S ribosomal RNA gene, partial sequenceLength=3898	Score = 215 bits (116), Expect = 2e-052
mapped-read 21297	F1UMNMG01A0HGF	Length=342	gb|FJ040566.1| Phlebotomus duboscqi 28S ribosomal RNA gene, partial sequenceLength=3898	Score = 215 bits (116), Expect = 2e-052
mapped-read 21297	F1UMNMG01BFZX6	Length=538	gb|FJ040566.1| Phlebotomus duboscqi 28S ribosomal RNA gene, partial sequenceLength=3898	Score = 322 bits (174), Expect = 2e-084
mapped-read 21297	F1UMNMG01A12EC	Length=342	gb|FJ040566.1| Phlebotomus duboscqi 28S ribosomal RNA gene, partial sequenceLength=3898	Score = 215 bits (116), Expect = 2e-052
mapped-read 21297	F1UMNMG01CEM6Q	Length=342	No Hit
mapped-read 21297	F1UMNMG01AVNN9	Length=342	gb|FJ040566.1| Phlebotomus duboscqi 28S ribosomal RNA gene, partial sequenceLength=3898	Score = 215 bits (116), Expect = 2e-052
mapped-read 21297	F1UMNMG01BQ3HD	Length=335	No Hit
mapped-read 21297	F1UMNMG01B5RZ8	Length=346	No Hit
mapped-read 21297	F1UMNMG01BS342	Length=337	No Hit
mapped-read 21297	F1UMNMG01A6JXF	Length=338	No Hit
mapped-read 21934	F1UMNMG01B11UX	Length=567	gb|AC240671.1| Lutzomyia longipalpis BAC CUGI_LL_CBa-97I08 complete sequenceLength=73113	Score = 339 bits (183), Expect = 2e-089
mapped-read 21934	F1UMNMG01BV3XZ	Length=596	gb|AC240671.1| Lutzomyia longipalpis BAC CUGI_LL_CBa-97I08 complete sequenceLength=73113	Score = 331 bits (179), Expect = 3e-087
mapped-read 21934	F1UMNMG01A7O03	Length=568	gb|AC240671.1| Lutzomyia longipalpis BAC CUGI_LL_CBa-97I08 complete sequenceLength=73113	Score = 340 bits (184), Expect = 5e-090
mapped-read 21934	F1UMNMG01BN0JR	Length=566	gb|AC240671.1| Lutzomyia longipalpis BAC CUGI_LL_CBa-97I08 complete sequenceLength=73113	Score = 355 bits (192), Expect = 2e-094
mapped-read 21934	F1UMNMG01CJ5LG	Length=567	gb|AC240671.1| Lutzomyia longipalpis BAC CUGI_LL_CBa-97I08 complete sequenceLength=73113	Score = 344 bits (186), Expect = 4e-091
mapped-read 21934	F1UMNMG01BJG54	Length=575	gb|AC240671.1| Lutzomyia longipalpis BAC CUGI_LL_CBa-97I08 complete sequenceLength=73113	Score = 333 bits (180), Expect = 9e-088
mapped-read 21934	F1UMNMG01B3RUQ	Length=645	gb|AC240671.1| Lutzomyia longipalpis BAC CUGI_LL_CBa-97I08 complete sequenceLength=73113	Score = 270 bits (146), Expect = 8e-069
mapped-read 4366	F1UMNMG01CBEDR	Length=193	No Hit
mapped-read 4366	F1UMNMG01ANE6W	Length=192	No Hit
mapped-read 4366	F1UMNMG01B0XT5	Length=192	No Hit
mapped-read 4366	F1UMNMG01BRO2R	Length=193	No Hit
mapped-read 4366	F1UMNMG01A963V	Length=194	No Hit
mapped-read 17575	F1UMNMG01APIG7	Length=479	No Hit
mapped-read 17575	F1UMNMG01BJ9O8	Length=485	No Hit
mapped-read 17575	F1UMNMG01A44AL	Length=482	No Hit
mapped-read 17575	F1UMNMG01AU3QN	Length=483	No Hit
mapped-read 10948	F1UMNMG01CGCY8	Length=520	No Hit
mapped-read 10948	F1UMNMG01AY53N	Length=503	No Hit
mapped-read 10948	F1UMNMG01AZT7N	Length=495	No Hit
mapped-read 10948	F1UMNMG01ARK4S	Length=465	No Hit
mapped-read 9187	F1UMNMG01CF315	Length=550	No Hit
mapped-read 9187	F1UMNMG01BLJ62	Length=550	No Hit
mapped-read 9187	F1UMNMG01B84GL	Length=558	No Hit
mapped-read 638	F1UMNMG01BX4W6	Length=563	gb|AC240671.1| Lutzomyia longipalpis BAC CUGI_LL_CBa-97I08 complete sequenceLength=73113	Score = 287 bits (155), Expect = 7e-074
mapped-read 638	F1UMNMG01BUYRQ	Length=571	gb|AC240671.1| Lutzomyia longipalpis BAC CUGI_LL_CBa-97I08 complete sequenceLength=73113	Score = 281 bits (152), Expect = 3e-072
mapped-read 638	F1UMNMG01APVW2	Length=409	No Hit
mapped-read 25445	F1UMNMG01CD2IO	Length=498	No Hit
mapped-read 25445	F1UMNMG01BQ7R6	Length=476	No Hit
mapped-read 25445	F1UMNMG01AYWKJ	Length=478	No Hit
mapped-read 9190	F1UMNMG01BAPQX	Length=768	No Hit
mapped-read 9190	F1UMNMG01AWLAM	Length=587	No Hit
mapped-read 8996	F1UMNMG01AOTIG	Length=542	No Hit
mapped-read 8996	F1UMNMG01A5DCE	Length=498	No Hit
mapped-read 8522	F1UMNMG01AZ3VC	Length=515	No Hit
mapped-read 8522	F1UMNMG01A61QQ	Length=501	No Hit
mapped-read 8505	F1UMNMG01A8EEE	Length=578	gb|AC240671.1| Lutzomyia longipalpis BAC CUGI_LL_CBa-97I08 complete sequenceLength=73113	Score = 298 bits (161), Expect = 3e-077
mapped-read 8505	F1UMNMG01AQTV0	Length=411	gb|AC240671.1| Lutzomyia longipalpis BAC CUGI_LL_CBa-97I08 complete sequenceLength=73113	Score = 344 bits (186), Expect = 3e-091
mapped-read 7774	F1UMNMG01ASHNA	Length=564	gb|AC240671.1| Lutzomyia longipalpis BAC CUGI_LL_CBa-97I08 complete sequenceLength=73113	Score = 342 bits (185), Expect = 1e-090
mapped-read 7774	F1UMNMG01BMXPH	Length=567	gb|AC240671.1| Lutzomyia longipalpis BAC CUGI_LL_CBa-97I08 complete sequenceLength=73113	Score = 329 bits (178), Expect = 1e-086
mapped-read 6260	F1UMNMG01ATCQS	Length=561	No Hit
mapped-read 6260	F1UMNMG01CK70B	Length=550	No Hit
mapped-read 5929	F1UMNMG01BR22S	Length=346	No Hit
mapped-read 5929	F1UMNMG01ANIIE	Length=670	No Hit
mapped-read 5826	F1UMNMG01CEZMF	Length=478	No Hit
mapped-read 5826	F1UMNMG01BC99S	Length=483	No Hit
mapped-read 5231	F1UMNMG01CHFR5	Length=516	No Hit
mapped-read 5231	F1UMNMG01B73K8	Length=515	No Hit
mapped-read 4238	F1UMNMG01B1H8C	Length=594	No Hit
mapped-read 4238	F1UMNMG01CIGVQ	Length=604	No Hit
mapped-read 3932	F1UMNMG01A27NQ	Length=794	gb|AC240671.1| Lutzomyia longipalpis BAC CUGI_LL_CBa-97I08 complete sequenceLength=73113	Score = 213 bits (115), Expect = 2e-051
mapped-read 3932	F1UMNMG01CIDPT	Length=610	No Hit
mapped-read 34756	F1UMNMG01A4RQB	Length=366	gb|EU124599.1| Lutzomyia longipalpis 60S acidic ribosomal protein P0-like protein mRNA, complete cdsLength=1213	Score = 547 bits (296), Expect = 2e-152
mapped-read 34756	F1UMNMG01BEORN	Length=366	gb|EU124599.1| Lutzomyia longipalpis 60S acidic ribosomal protein P0-like protein mRNA, complete cdsLength=1213	Score = 547 bits (296), Expect = 2e-152
mapped-read 33170	F1UMNMG01COLNC	Length=508	No Hit
mapped-read 33170	F1UMNMG01ANLFE	Length=505	No Hit
mapped-read 32328	F1UMNMG01AW7VE	Length=389	ref|XM_002137119.2| Drosophila pseudoobscura pseudoobscura GA26730 (Dpse\GA26730), mRNALength=1144	Score = 289 bits (156), Expect = 1e-074
mapped-read 32328	F1UMNMG01BLL1I	Length=453	ref|XM_002137119.2| Drosophila pseudoobscura pseudoobscura GA26730 (Dpse\GA26730), mRNALength=1144	Score = 289 bits (156), Expect = 2e-074
mapped-read 29942	F1UMNMG01CJC22	Length=553	gb|AC240671.1| Lutzomyia longipalpis BAC CUGI_LL_CBa-97I08 complete sequenceLength=73113	Score = 274 bits (148), Expect = 5e-070
mapped-read 29942	F1UMNMG01BHESG	Length=554	gb|AC240671.1| Lutzomyia longipalpis BAC CUGI_LL_CBa-97I08 complete sequenceLength=73113	Score = 265 bits (143), Expect = 3e-067
mapped-read 28873	F1UMNMG01B8GVC	Length=483	gb|AC240671.1| Lutzomyia longipalpis BAC CUGI_LL_CBa-97I08 complete sequenceLength=73113	Score = 254 bits (137), Expect = 6e-064
mapped-read 28873	F1UMNMG01BFROT	Length=485	gb|AC240671.1| Lutzomyia longipalpis BAC CUGI_LL_CBa-97I08 complete sequenceLength=73113	Score = 250 bits (135), Expect = 8e-063
mapped-read 26544	F1UMNMG01BENHZ	Length=410	No Hit
mapped-read 26544	F1UMNMG01BEYRU	Length=501	No Hit
mapped-read 25609	F1UMNMG01BXHVW	Length=552	No Hit
mapped-read 25609	F1UMNMG01BT8MR	Length=554	No Hit
mapped-read 24935	F1UMNMG01COS0O	Length=300	No Hit
mapped-read 24935	F1UMNMG01BJ5TH	Length=480	No Hit
mapped-read 22853	F1UMNMG01CKXPO	Length=610	No Hit
mapped-read 22853	F1UMNMG01CD3I4	Length=567	No Hit
mapped-read 21417	F1UMNMG01BQBVC	Length=547	No Hit
mapped-read 21417	F1UMNMG01AONX6	Length=546	No Hit
mapped-read 20522	F1UMNMG01BYC4O	Length=540	gb|AC240671.1| Lutzomyia longipalpis BAC CUGI_LL_CBa-97I08 complete sequenceLength=73113	Score = 261 bits (141), Expect = 4e-066
mapped-read 20522	F1UMNMG01CDZB1	Length=570	gb|AC240671.1| Lutzomyia longipalpis BAC CUGI_LL_CBa-97I08 complete sequenceLength=73113	Score = 267 bits (144), Expect = 9e-068
mapped-read 19222	F1UMNMG01BYYMI	Length=388	gb|AC240671.1| Lutzomyia longipalpis BAC CUGI_LL_CBa-97I08 complete sequenceLength=73113	Score = 279 bits (151), Expect = 8e-072
mapped-read 19222	F1UMNMG01AQ8OU	Length=395	gb|AC240671.1| Lutzomyia longipalpis BAC CUGI_LL_CBa-97I08 complete sequenceLength=73113	Score = 287 bits (155), Expect = 5e-074
mapped-read 17984	F1UMNMG01B00RQ	Length=471	No Hit
mapped-read 17984	F1UMNMG01CHPZU	Length=268	No Hit
mapped-read 17585	F1UMNMG01CG0I7	Length=498	No Hit
mapped-read 17585	F1UMNMG01BLJ79	Length=495	No Hit
mapped-read 14207	F1UMNMG01CIJ19	Length=516	gb|AY144416.1| Ogcodes canadensis 28S ribosomal RNA gene, partial sequenceLength=1715	Score = 209 bits (113), Expect = 1e-050
mapped-read 14207	F1UMNMG01A4WJJ	Length=539	No Hit
mapped-read 12345	F1UMNMG01BBJ15	Length=350	No Hit
mapped-read 12345	F1UMNMG01BUXZP	Length=610	gb|AC240671.1| Lutzomyia longipalpis BAC CUGI_LL_CBa-97I08 complete sequenceLength=73113	Score = 313 bits (169), Expect = 1e-081
mapped-read 10488	F1UMNMG01COQFW	Length=593	No Hit
mapped-read 10488	F1UMNMG01A36JR	Length=542	No Hit
mapped-read 9755	F1UMNMG01AVRXN	Length=294	No Hit
mapped-read 9695	F1UMNMG01AXEGR	Length=489	No Hit
mapped-read 9365	F1UMNMG01A3N9G	Length=461	No Hit
mapped-read 9179	F1UMNMG01CO03Z	Length=573	No Hit
mapped-read 8847	F1UMNMG01ATM4R	Length=339	No Hit
mapped-read 870	F1UMNMG01BC7ZE	Length=424	No Hit
mapped-read 8506	F1UMNMG01CIMU6	Length=418	No Hit
mapped-read 8325	F1UMNMG01CH1SP	Length=481	No Hit
mapped-read 7838	F1UMNMG01BOQ4E	Length=527	No Hit
mapped-read 7570	F1UMNMG01CDP7H	Length=474	gb|AC240671.1| Lutzomyia longipalpis BAC CUGI_LL_CBa-97I08 complete sequenceLength=73113	Score = 307 bits (166), Expect = 4e-080
mapped-read 7490	F1UMNMG01A5CM7	Length=584	gb|AC240671.1| Lutzomyia longipalpis BAC CUGI_LL_CBa-97I08 complete sequenceLength=73113	Score = 294 bits (159), Expect = 4e-076
mapped-read 7145	F1UMNMG01B82AB	Length=467	No Hit
mapped-read 7114	F1UMNMG01AOQSE	Length=501	No Hit
mapped-read 6920	F1UMNMG01CM08G	Length=542	gb|AC240671.1| Lutzomyia longipalpis BAC CUGI_LL_CBa-97I08 complete sequenceLength=73113	Score = 255 bits (138), Expect = 2e-064
mapped-read 6702	F1UMNMG01A9KYQ	Length=579	No Hit
mapped-read 6640	F1UMNMG01BYPCI	Length=617	gb|AC240669.2| Lutzomyia longipalpis BAC CUGI_LL_CBa-96F15 complete sequenceLength=83537	Score = 327 bits (177), Expect = 4e-086
mapped-read 6552	F1UMNMG01CNGQ6	Length=575	No Hit
mapped-read 6481	F1UMNMG01BTPDW	Length=567	gb|AC240671.1| Lutzomyia longipalpis BAC CUGI_LL_CBa-97I08 complete sequenceLength=73113	Score = 309 bits (167), Expect = 1e-080
mapped-read 5923	F1UMNMG01BW859	Length=1259	gb|AC240671.1| Lutzomyia longipalpis BAC CUGI_LL_CBa-97I08 complete sequenceLength=73113	Score = 254 bits (137), Expect = 2e-063
mapped-read 5707	F1UMNMG01ANL1C	Length=511	No Hit
mapped-read 5650	F1UMNMG01AY2BW	Length=408	No Hit
mapped-read 55	F1UMNMG01BN5OD	Length=573	gb|AC240671.1| Lutzomyia longipalpis BAC CUGI_LL_CBa-97I08 complete sequenceLength=73113	Score = 257 bits (139), Expect = 5e-065
mapped-read 5378	F1UMNMG01BT42O	Length=530	gb|FJ040565.1| Lutzomyia longipalpis 28S ribosomal RNA gene, partial sequenceLength=2893	Score = 272 bits (147), Expect = 2e-069
mapped-read 5109	F1UMNMG01COD2A	Length=535	No Hit
mapped-read 5018	F1UMNMG01BUXQG	Length=661	No Hit
mapped-read 4960	F1UMNMG01ANQ45	Length=487	No Hit
mapped-read 4865	F1UMNMG01A27WJ	Length=491	gb|JF714435.1| Lutzomyia longipalpis bromodomain and PHD finger-containing protein gene, partial cdsLength=3231	Score = 241 bits (130), Expect = 5e-060
mapped-read 4537	F1UMNMG01APHP7	Length=342	No Hit
mapped-read 444	F1UMNMG01BUSKD	Length=517	No Hit
mapped-read 4116	F1UMNMG01BPRTM	Length=562	No Hit
mapped-read 3896	F1UMNMG01CNPWR	Length=467	No Hit
mapped-read 3834	F1UMNMG01AY8DM	Length=499	No Hit
mapped-read 3796	F1UMNMG01BD3NC	Length=611	No Hit
mapped-read 35622	F1UMNMG01B1B2H	Length=536	gb|AC240671.1| Lutzomyia longipalpis BAC CUGI_LL_CBa-97I08 complete sequenceLength=73113	Score = 307 bits (166), Expect = 5e-080
mapped-read 35572	F1UMNMG01BCBB9	Length=465	No Hit
mapped-read 35571	F1UMNMG01BH4H0	Length=454	No Hit
mapped-read 3525	F1UMNMG01BLH07	Length=410	No Hit
mapped-read 35212	F1UMNMG01BXU87	Length=279	gb|AC240671.1| Lutzomyia longipalpis BAC CUGI_LL_CBa-97I08 complete sequenceLength=73113	Score = 246 bits (133), Expect = 5e-062
mapped-read 34993	F1UMNMG01B1P9L	Length=509	gb|AC240671.1| Lutzomyia longipalpis BAC CUGI_LL_CBa-97I08 complete sequenceLength=73113	Score = 294 bits (159), Expect = 4e-076
mapped-read 34935	F1UMNMG01BZT0I	Length=496	No Hit
mapped-read 34912	F1UMNMG01BKZGS	Length=564	No Hit
mapped-read 34911	F1UMNMG01A8UPG	Length=564	No Hit
mapped-read 3422	F1UMNMG01B5IL8	Length=394	gb|AC240671.1| Lutzomyia longipalpis BAC CUGI_LL_CBa-97I08 complete sequenceLength=73113	Score = 257 bits (139), Expect = 4e-065
mapped-read 33946	F1UMNMG01A6MJ0	Length=758	No Hit
mapped-read 33875	F1UMNMG01AXQRI	Length=486	No Hit
mapped-read 33295	F1UMNMG01B7AXM	Length=511	No Hit
mapped-read 33264	F1UMNMG01A4VKJ	Length=571	gb|AC240671.1| Lutzomyia longipalpis BAC CUGI_LL_CBa-97I08 complete sequenceLength=73113	Score = 285 bits (154), Expect = 3e-073
mapped-read 32976	F1UMNMG01BTZ01	Length=524	No Hit
mapped-read 32940	F1UMNMG01B6WN7	Length=472	ref|XM_001651338.1| Aedes aegypti myosin heavy chain, nonmuscle or smooth muscle partial mRNALength=7309	Score = 496 bits (268), Expect = 9e-137
mapped-read 32134	F1UMNMG01CDEYK	Length=497	No Hit
mapped-read 31004	F1UMNMG01BUSUW	Length=417	No Hit
mapped-read 30997	F1UMNMG01BY220	Length=506	No Hit
mapped-read 30839	F1UMNMG01A23S1	Length=596	No Hit
mapped-read 30706	F1UMNMG01A0EUJ	Length=586	No Hit
mapped-read 30690	F1UMNMG01B6SRG	Length=504	gb|JQ638952.1| Bombyx mori elongation factor 1 alpha mRNA, complete cdsLength=3164	Score = 296 bits (160), Expect = 1e-076
mapped-read 30505	F1UMNMG01BK1L1	Length=570	No Hit
mapped-read 29936	F1UMNMG01B3NY4	Length=1536	No Hit
mapped-read 2993	F1UMNMG01A5ZOF	Length=424	No Hit
mapped-read 29662	F1UMNMG01APHOY	Length=475	gb|AC240671.1| Lutzomyia longipalpis BAC CUGI_LL_CBa-97I08 complete sequenceLength=73113	Score = 230 bits (124), Expect = 1e-056
mapped-read 29430	F1UMNMG01CNE97	Length=543	No Hit
mapped-read 29342	F1UMNMG01A75GZ	Length=331	No Hit
mapped-read 29322	F1UMNMG01AVT0H	Length=871	No Hit
mapped-read 29248	F1UMNMG01BYZ3V	Length=451	No Hit
mapped-read 28934	F1UMNMG01CBR3L	Length=488	No Hit
mapped-read 28677	F1UMNMG01BDORY	Length=509	No Hit
mapped-read 28581	F1UMNMG01CHSBJ	Length=444	No Hit
mapped-read 28541	F1UMNMG01BM2MQ	Length=546	No Hit
mapped-read 28381	F1UMNMG01B7YHP	Length=477	No Hit
mapped-read 28177	F1UMNMG01BS7X2	Length=542	gb|AC240671.1| Lutzomyia longipalpis BAC CUGI_LL_CBa-97I08 complete sequenceLength=73113	Score = 285 bits (154), Expect = 2e-073
mapped-read 2800	F1UMNMG01CPWQT	Length=316	No Hit
mapped-read 27841	F1UMNMG01B2P8G	Length=544	No Hit
mapped-read 27781	F1UMNMG01ANXVR	Length=340	No Hit
mapped-read 27738	F1UMNMG01BSGWG	Length=396	gb|AC240671.1| Lutzomyia longipalpis BAC CUGI_LL_CBa-97I08 complete sequenceLength=73113	Score = 313 bits (169), Expect = 8e-082
mapped-read 27608	F1UMNMG01B4XG8	Length=526	gb|AC240671.1| Lutzomyia longipalpis BAC CUGI_LL_CBa-97I08 complete sequenceLength=73113	Score = 244 bits (132), Expect = 4e-061
mapped-read 27281	F1UMNMG01B7VQJ	Length=501	No Hit
mapped-read 27098	F1UMNMG01CAWK2	Length=500	No Hit
mapped-read 26867	F1UMNMG01B1OLX	Length=495	No Hit
mapped-read 26764	F1UMNMG01A04BJ	Length=538	No Hit
mapped-read 26736	F1UMNMG01BQS9X	Length=578	No Hit
mapped-read 26704	F1UMNMG01CE54U	Length=507	No Hit
mapped-read 26611	F1UMNMG01APBDT	Length=500	No Hit
mapped-read 26610	F1UMNMG01BRP8X	Length=574	No Hit
mapped-read 26497	F1UMNMG01BTNRK	Length=552	gb|AC240671.1| Lutzomyia longipalpis BAC CUGI_LL_CBa-97I08 complete sequenceLength=73113	Score = 211 bits (114), Expect = 4e-051
mapped-read 2647	F1UMNMG01CH78C	Length=563	gb|AC240671.1| Lutzomyia longipalpis BAC CUGI_LL_CBa-97I08 complete sequenceLength=73113	Score = 315 bits (170), Expect = 3e-082
mapped-read 26442	F1UMNMG01AXR9S	Length=502	No Hit
mapped-read 26071	F1UMNMG01AY59V	Length=511	No Hit
mapped-read 25986	F1UMNMG01BK71K	Length=388	gb|AC240671.1| Lutzomyia longipalpis BAC CUGI_LL_CBa-97I08 complete sequenceLength=73113	Score = 302 bits (163), Expect = 2e-078
mapped-read 25566	F1UMNMG01B4WQ2	Length=558	No Hit
mapped-read 25449	F1UMNMG01BJVW1	Length=449	gb|AC240671.1| Lutzomyia longipalpis BAC CUGI_LL_CBa-97I08 complete sequenceLength=73113	Score = 239 bits (129), Expect = 2e-059
mapped-read 25058	F1UMNMG01CG15R	Length=344	gb|AC240671.1| Lutzomyia longipalpis BAC CUGI_LL_CBa-97I08 complete sequenceLength=73113	Score = 270 bits (146), Expect = 4e-069
mapped-read 24973	F1UMNMG01BRF00	Length=581	No Hit
mapped-read 24571	F1UMNMG01CCYPC	Length=535	No Hit
mapped-read 24426	F1UMNMG01BBCMG	Length=522	No Hit
mapped-read 24422	F1UMNMG01AZIBO	Length=487	No Hit
mapped-read 24258	F1UMNMG01BZGBR	Length=490	No Hit
mapped-read 24012	F1UMNMG01CNG83	Length=363	gb|AC240671.1| Lutzomyia longipalpis BAC CUGI_LL_CBa-97I08 complete sequenceLength=73113	Score = 219 bits (118), Expect = 2e-053
mapped-read 23764	F1UMNMG01A54OL	Length=563	gb|AC240671.1| Lutzomyia longipalpis BAC CUGI_LL_CBa-97I08 complete sequenceLength=73113	Score = 316 bits (171), Expect = 9e-083
mapped-read 23521	F1UMNMG01BUNQJ	Length=506	No Hit
mapped-read 23452	F1UMNMG01B1X4T	Length=586	No Hit
mapped-read 23288	F1UMNMG01BL95V	Length=469	No Hit
mapped-read 23188	F1UMNMG01A3VX0	Length=370	gb|AC240671.1| Lutzomyia longipalpis BAC CUGI_LL_CBa-97I08 complete sequenceLength=73113	Score = 241 bits (130), Expect = 3e-060
mapped-read 23004	F1UMNMG01B528B	Length=544	No Hit
mapped-read 22934	F1UMNMG01BJSE2	Length=458	No Hit
mapped-read 22837	F1UMNMG01CLESE	Length=524	gb|AC240671.1| Lutzomyia longipalpis BAC CUGI_LL_CBa-97I08 complete sequenceLength=73113	Score = 691 bits (374), Expect = 0.0
mapped-read 22698	F1UMNMG01BFRXP	Length=315	gb|AC240671.1| Lutzomyia longipalpis BAC CUGI_LL_CBa-97I08 complete sequenceLength=73113	Score = 254 bits (137), Expect = 4e-064
mapped-read 22415	F1UMNMG01BTTS2	Length=509	No Hit
mapped-read 22354	F1UMNMG01AVUI9	Length=405	gb|AC240671.1| Lutzomyia longipalpis BAC CUGI_LL_CBa-97I08 complete sequenceLength=73113	Score = 257 bits (139), Expect = 4e-065
mapped-read 22047	F1UMNMG01AV5TV	Length=510	No Hit
mapped-read 21991	F1UMNMG01AWE45	Length=526	No Hit
mapped-read 21696	F1UMNMG01BF3YC	Length=608	gb|AC240671.1| Lutzomyia longipalpis BAC CUGI_LL_CBa-97I08 complete sequenceLength=73113	Score = 281 bits (152), Expect = 3e-072
mapped-read 21255	F1UMNMG01CD8GK	Length=511	No Hit
mapped-read 21135	F1UMNMG01CBJU7	Length=674	No Hit
mapped-read 20905	F1UMNMG01A7K9H	Length=502	No Hit
mapped-read 2085	F1UMNMG01BSRJP	Length=535	No Hit
mapped-read 20345	F1UMNMG01BOIY0	Length=621	No Hit
mapped-read 19908	F1UMNMG01B0XAO	Length=533	No Hit
mapped-read 19798	F1UMNMG01A3UUY	Length=290	No Hit
mapped-read 19763	F1UMNMG01B6X66	Length=632	gb|AC240671.1| Lutzomyia longipalpis BAC CUGI_LL_CBa-97I08 complete sequenceLength=73113	Score = 207 bits (112), Expect = 6e-050
mapped-read 19724	F1UMNMG01AS9IU	Length=667	No Hit
mapped-read 19657	F1UMNMG01CHQ7L	Length=522	gb|AC240671.1| Lutzomyia longipalpis BAC CUGI_LL_CBa-97I08 complete sequenceLength=73113	Score = 241 bits (130), Expect = 5e-060
mapped-read 1916	F1UMNMG01B83GT	Length=512	ref|XM_001976257.1| Drosophila erecta GG22793 (Dere\GG22793), mRNALength=1659	Score = 496 bits (268), Expect = 1e-136
mapped-read 18462	F1UMNMG01BL9LK	Length=600	No Hit
mapped-read 17834	F1UMNMG01APER7	Length=580	gb|AC240671.1| Lutzomyia longipalpis BAC CUGI_LL_CBa-97I08 complete sequenceLength=73113	Score = 248 bits (134), Expect = 3e-062
mapped-read 17549	F1UMNMG01BM7KW	Length=504	No Hit
mapped-read 17546	F1UMNMG01AZIHV	Length=485	No Hit
mapped-read 17419	F1UMNMG01ASFWP	Length=486	gb|AC240671.1| Lutzomyia longipalpis BAC CUGI_LL_CBa-97I08 complete sequenceLength=73113	Score = 252 bits (136), Expect = 2e-063
mapped-read 17349	F1UMNMG01AP4UM	Length=434	No Hit
mapped-read 17303	F1UMNMG01A50BS	Length=563	gb|AC240671.1| Lutzomyia longipalpis BAC CUGI_LL_CBa-97I08 complete sequenceLength=73113	Score = 307 bits (166), Expect = 5e-080
mapped-read 16804	F1UMNMG01B3GQ0	Length=528	No Hit
mapped-read 16244	F1UMNMG01AZXP5	Length=637	No Hit
mapped-read 16168	F1UMNMG01A7GLK	Length=474	gb|AC240671.1| Lutzomyia longipalpis BAC CUGI_LL_CBa-97I08 complete sequenceLength=73113	Score = 219 bits (118), Expect = 2e-053
mapped-read 15380	F1UMNMG01BA73D	Length=298	gb|FJ040565.1| Lutzomyia longipalpis 28S ribosomal RNA gene, partial sequenceLength=2893	Score = 363 bits (196), Expect = 6e-097
mapped-read 1520	F1UMNMG01A7BAZ	Length=477	No Hit
mapped-read 15123	F1UMNMG01CC8PO	Length=549	gb|AC240671.1| Lutzomyia longipalpis BAC CUGI_LL_CBa-97I08 complete sequenceLength=73113	Score = 246 bits (133), Expect = 1e-061
mapped-read 14835	F1UMNMG01CFDKE	Length=495	No Hit
mapped-read 14511	F1UMNMG01CKH7P	Length=455	gb|AC240671.1| Lutzomyia longipalpis BAC CUGI_LL_CBa-97I08 complete sequenceLength=73113	Score = 289 bits (156), Expect = 2e-074
mapped-read 13948	F1UMNMG01BF0S0	Length=445	No Hit
mapped-read 13812	F1UMNMG01CJS7W	Length=553	No Hit
mapped-read 13649	F1UMNMG01AM6EK	Length=482	No Hit
mapped-read 13641	F1UMNMG01B40VJ	Length=454	No Hit
mapped-read 13552	F1UMNMG01B8CXN	Length=588	No Hit
mapped-read 13418	F1UMNMG01B8PHS	Length=285	No Hit
mapped-read 1333	F1UMNMG01AR7UI	Length=529	No Hit
mapped-read 13207	F1UMNMG01CJD5U	Length=394	gb|AC240671.1| Lutzomyia longipalpis BAC CUGI_LL_CBa-97I08 complete sequenceLength=73113	Score = 230 bits (124), Expect = 8e-057
mapped-read 13151	F1UMNMG01BCITK	Length=407	gb|AC240671.1| Lutzomyia longipalpis BAC CUGI_LL_CBa-97I08 complete sequenceLength=73113	Score = 252 bits (136), Expect = 2e-063
mapped-read 13044	F1UMNMG01A2LVB	Length=483	No Hit
mapped-read 12975	F1UMNMG01BJS2J	Length=568	gb|AC240671.1| Lutzomyia longipalpis BAC CUGI_LL_CBa-97I08 complete sequenceLength=73113	Score = 235 bits (127), Expect = 3e-058
mapped-read 12664	F1UMNMG01CFUGV	Length=535	gb|AC240671.1| Lutzomyia longipalpis BAC CUGI_LL_CBa-97I08 complete sequenceLength=73113	Score = 244 bits (132), Expect = 4e-061
mapped-read 12582	F1UMNMG01CD0Z4	Length=532	No Hit
mapped-read 12467	F1UMNMG01A2XMT	Length=556	gb|AC240671.1| Lutzomyia longipalpis BAC CUGI_LL_CBa-97I08 complete sequenceLength=73113	Score = 340 bits (184), Expect = 5e-090
mapped-read 12445	F1UMNMG01BNCPT	Length=436	No Hit
mapped-read 12234	F1UMNMG01CNK5B	Length=554	No Hit
mapped-read 1207	F1UMNMG01CHL1X	Length=469	No Hit
mapped-read 12069	F1UMNMG01CMI34	Length=502	No Hit
mapped-read 11812	F1UMNMG01BDVU9	Length=609	No Hit
mapped-read 11457	F1UMNMG01B4SOQ	Length=486	gb|AC240671.1| Lutzomyia longipalpis BAC CUGI_LL_CBa-97I08 complete sequenceLength=73113	Score = 243 bits (131), Expect = 1e-060
mapped-read 11400	F1UMNMG01BWO6C	Length=305	No Hit
mapped-read 11303	F1UMNMG01CEB5N	Length=379	gb|AC240671.1| Lutzomyia longipalpis BAC CUGI_LL_CBa-97I08 complete sequenceLength=73113	Score = 255 bits (138), Expect = 1e-064
mapped-read 11254	F1UMNMG01B4FJV	Length=253	No Hit
mapped-read 11246	F1UMNMG01BAWME	Length=488	No Hit
mapped-read 1088	F1UMNMG01COYF9	Length=584	gb|AC240671.1| Lutzomyia longipalpis BAC CUGI_LL_CBa-97I08 complete sequenceLength=73113	Score = 335 bits (181), Expect = 3e-088
mapped-read 10464	F1UMNMG01CKO2G	Length=624	No Hit
mapped-read 10435	F1UMNMG01BO447	Length=550	gb|AC240671.1| Lutzomyia longipalpis BAC CUGI_LL_CBa-97I08 complete sequenceLength=73113	Score = 257 bits (139), Expect = 5e-065
mapped-read 10109	F1UMNMG01AOQHZ	Length=460	No Hit
mapped-read 10107	F1UMNMG01B0UJ1	Length=544	No Hit
mapped-read 10041	F1UMNMG01BXB31	Length=405	No Hit
