# Supplementary material for: First Comparative Transcriptomic Analysis of Wild Adult Male and Female Lutzomyia longipalpis, Vector of Visceral Leishmaniasis
Source: PLoS One. 2013 Mar 12;8(3):e58645. doi: 10.1371/journal.pone.0058645 (PMC3595279; doi:10.1371/journal.pone.0058645)
Supplement: Table S14 — SS1_selected-mapped-reads_est-others. This table shows the homology search results against DB:est-others for SS1 selected mapped-reads. The provided information includes: mapped-read number; unique read name (name assigned to each read when the samples were pyrosequenced); read length; Blastn result against DB:est-others; and its score and E-value, when applicable. (XLS) [file pone.0058645.s014.xls]

## Sheet: Sheet1
Mapped-read number	Unique read name	Read length	Blastn result (DB:est-others)	Score and E-value
mapped-read 34793	F1UMNMG01CNZVU	Length=2020	gb|JK071301.1| ocpggb0_0315_E07.ab1 Sesamum indicum seed ocggb Library Sesamum indicum cDNA 5', mRNA sequence.Length=542	Score = 209 bits (113), Expect = 4e-050
mapped-read 34793	F1UMNMG01BWFCW	Length=186	emb|FP601882.1| FP601882 Hirudo medicinalis normalized library Hirudo medicinalis cDNA, mRNA sequence.Length=567	Score = 222 bits (120), Expect = 5e-055
mapped-read 34793	F1UMNMG01CC8DX	Length=362	emb|FP601882.1| FP601882 Hirudo medicinalis normalized library Hirudo medicinalis cDNA, mRNA sequence.Length=567	Score = 287 bits (155), Expect = 3e-074
mapped-read 34793	F1UMNMG01BEY0T	Length=366	emb|FP601882.1| FP601882 Hirudo medicinalis normalized library Hirudo medicinalis cDNA, mRNA sequence.Length=567	Score = 283 bits (153), Expect = 4e-073
mapped-read 34793	F1UMNMG01B9P8O	Length=359	emb|FP601882.1| FP601882 Hirudo medicinalis normalized library Hirudo medicinalis cDNA, mRNA sequence.Length=567	Score = 287 bits (155), Expect = 3e-074
mapped-read 34793	F1UMNMG01A26UZ	Length=531	emb|FP601882.1| FP601882 Hirudo medicinalis normalized library Hirudo medicinalis cDNA, mRNA sequence.Length=567	Score = 224 bits (121), Expect = 4e-055
mapped-read 34793	F1UMNMG01BSAIZ	Length=576	gb|HS413281.1| P4-1077141_003_G01 Adult female salivary gland cDNA library LumbSG1 Lutzomyia umbratilis cDNA, mRNA sequence.Length=831	Score = 848 bits (459), Expect = 0.0
mapped-read 34793	F1UMNMG01B6WI9	Length=200	emb|FP601882.1| FP601882 Hirudo medicinalis normalized library Hirudo medicinalis cDNA, mRNA sequence.Length=567	Score = 226 bits (122), Expect = 4e-056
mapped-read 34793	F1UMNMG01BZ7JH	Length=362	emb|FP601882.1| FP601882 Hirudo medicinalis normalized library Hirudo medicinalis cDNA, mRNA sequence.Length=567	Score = 287 bits (155), Expect = 3e-074
mapped-read 34793	F1UMNMG01APNL8	Length=361	emb|FP601882.1| FP601882 Hirudo medicinalis normalized library Hirudo medicinalis cDNA, mRNA sequence.Length=567	Score = 303 bits (164), Expect = 3e-079
mapped-read 34793	F1UMNMG01CG5L8	Length=364	emb|FP601882.1| FP601882 Hirudo medicinalis normalized library Hirudo medicinalis cDNA, mRNA sequence.Length=567	Score = 287 bits (155), Expect = 3e-074
mapped-read 34793	F1UMNMG01CEROK	Length=188	emb|FP601882.1| FP601882 Hirudo medicinalis normalized library Hirudo medicinalis cDNA, mRNA sequence.Length=567	Score = 230 bits (124), Expect = 3e-057
mapped-read 34793	F1UMNMG01BZF1K	Length=361	emb|FP601882.1| FP601882 Hirudo medicinalis normalized library Hirudo medicinalis cDNA, mRNA sequence.Length=567	Score = 287 bits (155), Expect = 3e-074
mapped-read 34793	F1UMNMG01CKG3C	Length=189	emb|FP601882.1| FP601882 Hirudo medicinalis normalized library Hirudo medicinalis cDNA, mRNA sequence.Length=567	Score = 224 bits (121), Expect = 1e-055
mapped-read 34793	F1UMNMG01CDI53	Length=361	emb|FP601882.1| FP601882 Hirudo medicinalis normalized library Hirudo medicinalis cDNA, mRNA sequence.Length=567	Score = 287 bits (155), Expect = 3e-074
mapped-read 34793	F1UMNMG01A7Q88	Length=190	emb|FP601882.1| FP601882 Hirudo medicinalis normalized library Hirudo medicinalis cDNA, mRNA sequence.Length=567	Score = 226 bits (122), Expect = 4e-056
mapped-read 34793	F1UMNMG01AW1TG	Length=359	emb|FP601882.1| FP601882 Hirudo medicinalis normalized library Hirudo medicinalis cDNA, mRNA sequence.Length=567	Score = 287 bits (155), Expect = 3e-074
mapped-read 34793	F1UMNMG01APP10	Length=871	emb|FP601882.1| FP601882 Hirudo medicinalis normalized library Hirudo medicinalis cDNA, mRNA sequence.Length=567	Score = 235 bits (127), Expect = 3e-058
mapped-read 34793	F1UMNMG01BTBMH	Length=189	emb|FP601882.1| FP601882 Hirudo medicinalis normalized library Hirudo medicinalis cDNA, mRNA sequence.Length=567	Score = 226 bits (122), Expect = 4e-056
mapped-read 34793	F1UMNMG01APYTE	Length=446	emb|FP601882.1| FP601882 Hirudo medicinalis normalized library Hirudo medicinalis cDNA, mRNA sequence.Length=567	Score = 243 bits (131), Expect = 9e-061
mapped-read 34793	F1UMNMG01A62WJ	Length=190	emb|FP601882.1| FP601882 Hirudo medicinalis normalized library Hirudo medicinalis cDNA, mRNA sequence.Length=567	Score = 222 bits (120), Expect = 5e-055
mapped-read 34793	F1UMNMG01CEY3V	Length=191	emb|FP601882.1| FP601882 Hirudo medicinalis normalized library Hirudo medicinalis cDNA, mRNA sequence.Length=567	Score = 230 bits (124), Expect = 3e-057
mapped-read 34793	F1UMNMG01BUB0M	Length=197	emb|FP601882.1| FP601882 Hirudo medicinalis normalized library Hirudo medicinalis cDNA, mRNA sequence.Length=567	Score = 230 bits (124), Expect = 3e-057
mapped-read 34793	F1UMNMG01CAVUP	Length=187	emb|FP601882.1| FP601882 Hirudo medicinalis normalized library Hirudo medicinalis cDNA, mRNA sequence.Length=567	Score = 230 bits (124), Expect = 3e-057
mapped-read 34793	F1UMNMG01CPK3F	Length=326	emb|FP601882.1| FP601882 Hirudo medicinalis normalized library Hirudo medicinalis cDNA, mRNA sequence.Length=567	Score = 224 bits (121), Expect = 2e-055
mapped-read 34793	F1UMNMG01CF301	Length=201	emb|FP601882.1| FP601882 Hirudo medicinalis normalized library Hirudo medicinalis cDNA, mRNA sequence.Length=567	Score = 224 bits (121), Expect = 1e-055
mapped-read 34793	F1UMNMG01A17RB	Length=362	emb|FP601882.1| FP601882 Hirudo medicinalis normalized library Hirudo medicinalis cDNA, mRNA sequence.Length=567	Score = 287 bits (155), Expect = 3e-074
mapped-read 34793	F1UMNMG01A15YF	Length=587	emb|FP601882.1| FP601882 Hirudo medicinalis normalized library Hirudo medicinalis cDNA, mRNA sequence.Length=567	Score = 226 bits (122), Expect = 1e-055
mapped-read 34793	F1UMNMG01A8YT5	Length=613	gb|JK071301.1| ocpggb0_0315_E07.ab1 Sesamum indicum seed ocggb Library Sesamum indicum cDNA 5', mRNA sequence.Length=542	Score = 285 bits (154), Expect = 2e-073
mapped-read 34793	F1UMNMG01AX6I6	Length=539	emb|FP601882.1| FP601882 Hirudo medicinalis normalized library Hirudo medicinalis cDNA, mRNA sequence.Length=567	Score = 464 bits (251), Expect = 2e-127
mapped-read 34793	F1UMNMG01A4RPB	Length=489	gb|HS413281.1| P4-1077141_003_G01 Adult female salivary gland cDNA library LumbSG1 Lutzomyia umbratilis cDNA, mRNA sequence.Length=831	Score = 580 bits (314), Expect = 2e-162
mapped-read 34793	F1UMNMG01B9FUU	Length=190	emb|FP601882.1| FP601882 Hirudo medicinalis normalized library Hirudo medicinalis cDNA, mRNA sequence.Length=567	Score = 224 bits (121), Expect = 1e-055
mapped-read 34793	F1UMNMG01BSKNZ	Length=551	emb|FP601882.1| FP601882 Hirudo medicinalis normalized library Hirudo medicinalis cDNA, mRNA sequence.Length=567	Score = 235 bits (127), Expect = 2e-058
mapped-read 34793	F1UMNMG01BE17Q	Length=189	emb|FP601882.1| FP601882 Hirudo medicinalis normalized library Hirudo medicinalis cDNA, mRNA sequence.Length=567	Score = 226 bits (122), Expect = 4e-056
mapped-read 34793	F1UMNMG01BVZ48	Length=671	gb|JK071301.1| ocpggb0_0315_E07.ab1 Sesamum indicum seed ocggb Library Sesamum indicum cDNA 5', mRNA sequence.Length=542	Score = 292 bits (158), Expect = 1e-075
mapped-read 34793	F1UMNMG01CKA1C	Length=200	emb|FP601882.1| FP601882 Hirudo medicinalis normalized library Hirudo medicinalis cDNA, mRNA sequence.Length=567	Score = 224 bits (121), Expect = 1e-055
mapped-read 34793	F1UMNMG01B7KKC	Length=592	emb|FP601882.1| FP601882 Hirudo medicinalis normalized library Hirudo medicinalis cDNA, mRNA sequence.Length=567	Score = 457 bits (247), Expect = 4e-125
mapped-read 34793	F1UMNMG01COJWI	Length=186	emb|FP601882.1| FP601882 Hirudo medicinalis normalized library Hirudo medicinalis cDNA, mRNA sequence.Length=567	Score = 224 bits (121), Expect = 1e-055
mapped-read 34793	F1UMNMG01COIQ7	Length=190	emb|FP601882.1| FP601882 Hirudo medicinalis normalized library Hirudo medicinalis cDNA, mRNA sequence.Length=567	Score = 231 bits (125), Expect = 8e-058
mapped-read 34793	F1UMNMG01A4L5F	Length=187	emb|FP601882.1| FP601882 Hirudo medicinalis normalized library Hirudo medicinalis cDNA, mRNA sequence.Length=567	Score = 230 bits (124), Expect = 3e-057
mapped-read 34793	F1UMNMG01CIDBU	Length=353	emb|FP601882.1| FP601882 Hirudo medicinalis normalized library Hirudo medicinalis cDNA, mRNA sequence.Length=567	Score = 420 bits (227), Expect = 3e-114
mapped-read 34793	F1UMNMG01B8M3B	Length=556	emb|FP601882.1| FP601882 Hirudo medicinalis normalized library Hirudo medicinalis cDNA, mRNA sequence.Length=567	Score = 241 bits (130), Expect = 4e-060
mapped-read 34793	F1UMNMG01CCTQO	Length=190	emb|FP601882.1| FP601882 Hirudo medicinalis normalized library Hirudo medicinalis cDNA, mRNA sequence.Length=567	Score = 224 bits (121), Expect = 1e-055
mapped-read 34793	F1UMNMG01CAX8Q	Length=575	gb|HS413281.1| P4-1077141_003_G01 Adult female salivary gland cDNA library LumbSG1 Lutzomyia umbratilis cDNA, mRNA sequence.Length=831	Score = 885 bits (479), Expect = 0.0
mapped-read 34793	F1UMNMG01B342K	Length=670	emb|FP601882.1| FP601882 Hirudo medicinalis normalized library Hirudo medicinalis cDNA, mRNA sequence.Length=567	Score = 224 bits (121), Expect = 5e-055
mapped-read 34793	F1UMNMG01BZXSV	Length=189	emb|FP601882.1| FP601882 Hirudo medicinalis normalized library Hirudo medicinalis cDNA, mRNA sequence.Length=567	Score = 230 bits (124), Expect = 3e-057
mapped-read 34793	F1UMNMG01A2IDF	Length=186	emb|FP601882.1| FP601882 Hirudo medicinalis normalized library Hirudo medicinalis cDNA, mRNA sequence.Length=567	Score = 230 bits (124), Expect = 3e-057
mapped-read 34793	F1UMNMG01BNYC4	Length=187	emb|FP601882.1| FP601882 Hirudo medicinalis normalized library Hirudo medicinalis cDNA, mRNA sequence.Length=567	Score = 224 bits (121), Expect = 1e-055
mapped-read 34793	F1UMNMG01CLL19	Length=229	gb|JK071301.1| ocpggb0_0315_E07.ab1 Sesamum indicum seed ocggb Library Sesamum indicum cDNA 5', mRNA sequence.Length=542	Score = 298 bits (161), Expect = 9e-078
mapped-read 34793	F1UMNMG01A2A1Y	Length=521	gb|HS413281.1| P4-1077141_003_G01 Adult female salivary gland cDNA library LumbSG1 Lutzomyia umbratilis cDNA, mRNA sequence.Length=831	Score = 791 bits (428), Expect = 0.0
mapped-read 34793	F1UMNMG01CJUM2	Length=817	emb|FP601882.1| FP601882 Hirudo medicinalis normalized library Hirudo medicinalis cDNA, mRNA sequence.Length=567	Score = 224 bits (121), Expect = 6e-055
mapped-read 34793	F1UMNMG01CC7XG	Length=186	emb|FP601882.1| FP601882 Hirudo medicinalis normalized library Hirudo medicinalis cDNA, mRNA sequence.Length=567	Score = 222 bits (120), Expect = 5e-055
mapped-read 34793	F1UMNMG01A29J9	Length=770	emb|FP601882.1| FP601882 Hirudo medicinalis normalized library Hirudo medicinalis cDNA, mRNA sequence.Length=567	Score = 442 bits (239), Expect = 2e-120
mapped-read 34793	F1UMNMG01BE42A	Length=228	emb|FP601882.1| FP601882 Hirudo medicinalis normalized library Hirudo medicinalis cDNA, mRNA sequence.Length=567	Score = 224 bits (121), Expect = 2e-055
mapped-read 34793	F1UMNMG01B2G8I	Length=214	emb|FP601882.1| FP601882 Hirudo medicinalis normalized library Hirudo medicinalis cDNA, mRNA sequence.Length=567	Score = 224 bits (121), Expect = 1e-055
mapped-read 34793	F1UMNMG01BYIZ6	Length=362	emb|FP601882.1| FP601882 Hirudo medicinalis normalized library Hirudo medicinalis cDNA, mRNA sequence.Length=567	Score = 444 bits (240), Expect = 2e-121
mapped-read 34793	F1UMNMG01CM2I8	Length=188	emb|FP601882.1| FP601882 Hirudo medicinalis normalized library Hirudo medicinalis cDNA, mRNA sequence.Length=567	Score = 230 bits (124), Expect = 3e-057
mapped-read 34793	F1UMNMG01A8MR1	Length=687	gb|FG085675.1| CMRC-FF-IH0-acb-k-01-0-CMRC.r1 Ceratitis capitata adult head cDNA library Ceratitis capitata cDNA 5', mRNA sequence.Length=880	Score = 217 bits (117), Expect = 9e-053
mapped-read 34793	F1UMNMG01CAA34	Length=362	emb|FP601882.1| FP601882 Hirudo medicinalis normalized library Hirudo medicinalis cDNA, mRNA sequence.Length=567	Score = 287 bits (155), Expect = 3e-074
mapped-read 34793	F1UMNMG01BMCWW	Length=326	emb|FP601882.1| FP601882 Hirudo medicinalis normalized library Hirudo medicinalis cDNA, mRNA sequence.Length=567	Score = 235 bits (127), Expect = 1e-058
mapped-read 34793	F1UMNMG01B38B5	Length=317	emb|FP601882.1| FP601882 Hirudo medicinalis normalized library Hirudo medicinalis cDNA, mRNA sequence.Length=567	Score = 361 bits (195), Expect = 2e-096
mapped-read 34793	F1UMNMG01CJATC	Length=495	emb|FP595913.1| FP595913 Hirudo medicinalis normalized library Hirudo medicinalis cDNA, mRNA sequence.Length=540	Score = 326 bits (176), Expect = 1e-085
mapped-read 34793	F1UMNMG01CJLJ1	Length=194	emb|FP601882.1| FP601882 Hirudo medicinalis normalized library Hirudo medicinalis cDNA, mRNA sequence.Length=567	Score = 222 bits (120), Expect = 5e-055
mapped-read 34793	F1UMNMG01CAUI9	Length=188	emb|FP601882.1| FP601882 Hirudo medicinalis normalized library Hirudo medicinalis cDNA, mRNA sequence.Length=567	Score = 226 bits (122), Expect = 4e-056
mapped-read 34793	F1UMNMG01A53K3	Length=325	emb|FP601882.1| FP601882 Hirudo medicinalis normalized library Hirudo medicinalis cDNA, mRNA sequence.Length=567	Score = 224 bits (121), Expect = 2e-055
mapped-read 34793	F1UMNMG01A0SFK	Length=364	emb|FP601882.1| FP601882 Hirudo medicinalis normalized library Hirudo medicinalis cDNA, mRNA sequence.Length=567	Score = 272 bits (147), Expect = 9e-070
mapped-read 34793	F1UMNMG01CK8GJ	Length=779	emb|FP601882.1| FP601882 Hirudo medicinalis normalized library Hirudo medicinalis cDNA, mRNA sequence.Length=567	Score = 235 bits (127), Expect = 3e-058
mapped-read 34793	F1UMNMG01B9OSH	Length=479	gb|HS413281.1| P4-1077141_003_G01 Adult female salivary gland cDNA library LumbSG1 Lutzomyia umbratilis cDNA, mRNA sequence.Length=831	Score = 540 bits (292), Expect = 3e-150
mapped-read 34793	F1UMNMG01BKERV	Length=224	emb|FP601882.1| FP601882 Hirudo medicinalis normalized library Hirudo medicinalis cDNA, mRNA sequence.Length=567	Score = 224 bits (121), Expect = 2e-055
mapped-read 34793	F1UMNMG01BW4GK	Length=526	emb|FP601882.1| FP601882 Hirudo medicinalis normalized library Hirudo medicinalis cDNA, mRNA sequence.Length=567	Score = 449 bits (243), Expect = 6e-123
mapped-read 34793	F1UMNMG01CL26S	Length=362	emb|FP601882.1| FP601882 Hirudo medicinalis normalized library Hirudo medicinalis cDNA, mRNA sequence.Length=567	Score = 444 bits (240), Expect = 2e-121
mapped-read 34793	F1UMNMG01BDNLN	Length=350	emb|FP601882.1| FP601882 Hirudo medicinalis normalized library Hirudo medicinalis cDNA, mRNA sequence.Length=567	Score = 359 bits (194), Expect = 7e-096
mapped-read 34793	F1UMNMG01BSY36	Length=659	emb|FP601882.1| FP601882 Hirudo medicinalis normalized library Hirudo medicinalis cDNA, mRNA sequence.Length=567	Score = 239 bits (129), Expect = 2e-059
mapped-read 34793	F1UMNMG01CB249	Length=187	emb|FP601882.1| FP601882 Hirudo medicinalis normalized library Hirudo medicinalis cDNA, mRNA sequence.Length=567	Score = 224 bits (121), Expect = 1e-055
mapped-read 34793	F1UMNMG01BYYPX	Length=187	emb|FP601882.1| FP601882 Hirudo medicinalis normalized library Hirudo medicinalis cDNA, mRNA sequence.Length=567	Score = 224 bits (121), Expect = 1e-055
mapped-read 34793	F1UMNMG01CCO6H	Length=206	emb|FP601882.1| FP601882 Hirudo medicinalis normalized library Hirudo medicinalis cDNA, mRNA sequence.Length=567	Score = 224 bits (121), Expect = 1e-055
mapped-read 34793	F1UMNMG01BRRAS	Length=839	gb|FG085675.1| CMRC-FF-IH0-acb-k-01-0-CMRC.r1 Ceratitis capitata adult head cDNA library Ceratitis capitata cDNA 5', mRNA sequence.Length=880	Score = 230 bits (124), Expect = 1e-056
mapped-read 34793	F1UMNMG01BTZKI	Length=204	gb|JK071301.1| ocpggb0_0315_E07.ab1 Sesamum indicum seed ocggb Library Sesamum indicum cDNA 5', mRNA sequence.Length=542	Score = 213 bits (115), Expect = 3e-052
mapped-read 34793	F1UMNMG01AUX5E	Length=215	gb|JK071301.1| ocpggb0_0315_E07.ab1 Sesamum indicum seed ocggb Library Sesamum indicum cDNA 5', mRNA sequence.Length=542	Score = 272 bits (147), Expect = 5e-070
mapped-read 34793	F1UMNMG01BXBZW	Length=204	emb|FP601882.1| FP601882 Hirudo medicinalis normalized library Hirudo medicinalis cDNA, mRNA sequence.Length=567	Score = 224 bits (121), Expect = 1e-055
mapped-read 34793	F1UMNMG01BROLC	Length=619	emb|FP601882.1| FP601882 Hirudo medicinalis normalized library Hirudo medicinalis cDNA, mRNA sequence.Length=567	Score = 237 bits (128), Expect = 6e-059
mapped-read 34793	F1UMNMG01A94CD	Length=301	emb|FP601882.1| FP601882 Hirudo medicinalis normalized library Hirudo medicinalis cDNA, mRNA sequence.Length=567	Score = 226 bits (122), Expect = 6e-056
mapped-read 34793	F1UMNMG01CHBT5	Length=347	emb|FP601882.1| FP601882 Hirudo medicinalis normalized library Hirudo medicinalis cDNA, mRNA sequence.Length=567	Score = 411 bits (222), Expect = 2e-111
mapped-read 34793	F1UMNMG01CH4XL	Length=229	emb|FP601882.1| FP601882 Hirudo medicinalis normalized library Hirudo medicinalis cDNA, mRNA sequence.Length=567	Score = 226 bits (122), Expect = 4e-056
mapped-read 34793	F1UMNMG01B5ELC	Length=189	emb|FP601882.1| FP601882 Hirudo medicinalis normalized library Hirudo medicinalis cDNA, mRNA sequence.Length=567	Score = 230 bits (124), Expect = 3e-057
mapped-read 34793	F1UMNMG01CBE5Y	Length=190	emb|FP601882.1| FP601882 Hirudo medicinalis normalized library Hirudo medicinalis cDNA, mRNA sequence.Length=567	Score = 224 bits (121), Expect = 1e-055
mapped-read 34793	F1UMNMG01CBSY6	Length=329	emb|FP601882.1| FP601882 Hirudo medicinalis normalized library Hirudo medicinalis cDNA, mRNA sequence.Length=567	Score = 392 bits (212), Expect = 6e-106
mapped-read 34793	F1UMNMG01CKGPN	Length=189	emb|FP601882.1| FP601882 Hirudo medicinalis normalized library Hirudo medicinalis cDNA, mRNA sequence.Length=567	Score = 222 bits (120), Expect = 5e-055
mapped-read 34793	F1UMNMG01CG2Q9	Length=186	emb|FP601882.1| FP601882 Hirudo medicinalis normalized library Hirudo medicinalis cDNA, mRNA sequence.Length=567	Score = 222 bits (120), Expect = 5e-055
mapped-read 34793	F1UMNMG01BYYR6	Length=535	emb|FP595913.1| FP595913 Hirudo medicinalis normalized library Hirudo medicinalis cDNA, mRNA sequence.Length=540	Score = 455 bits (246), Expect = 1e-124
mapped-read 34793	F1UMNMG01BHLOP	Length=325	emb|FP601882.1| FP601882 Hirudo medicinalis normalized library Hirudo medicinalis cDNA, mRNA sequence.Length=567	Score = 226 bits (122), Expect = 7e-056
mapped-read 34793	F1UMNMG01BYEMO	Length=518	emb|FP601882.1| FP601882 Hirudo medicinalis normalized library Hirudo medicinalis cDNA, mRNA sequence.Length=567	Score = 455 bits (246), Expect = 1e-124
mapped-read 34793	F1UMNMG01CHXK1	Length=187	emb|FP601882.1| FP601882 Hirudo medicinalis normalized library Hirudo medicinalis cDNA, mRNA sequence.Length=567	Score = 222 bits (120), Expect = 5e-055
mapped-read 34793	F1UMNMG01B5TC9	Length=588	emb|FP601882.1| FP601882 Hirudo medicinalis normalized library Hirudo medicinalis cDNA, mRNA sequence.Length=567	Score = 335 bits (181), Expect = 2e-088
mapped-read 34793	F1UMNMG01B6HNQ	Length=528	emb|FP601882.1| FP601882 Hirudo medicinalis normalized library Hirudo medicinalis cDNA, mRNA sequence.Length=567	Score = 457 bits (247), Expect = 4e-125
mapped-read 34793	F1UMNMG01B36DS	Length=493	emb|FP595913.1| FP595913 Hirudo medicinalis normalized library Hirudo medicinalis cDNA, mRNA sequence.Length=540	Score = 326 bits (176), Expect = 1e-085
mapped-read 34793	F1UMNMG01APS4G	Length=622	emb|FP601882.1| FP601882 Hirudo medicinalis normalized library Hirudo medicinalis cDNA, mRNA sequence.Length=567	Score = 235 bits (127), Expect = 2e-058
mapped-read 34793	F1UMNMG01CA3NJ	Length=522	emb|FP595913.1| FP595913 Hirudo medicinalis normalized library Hirudo medicinalis cDNA, mRNA sequence.Length=540	Score = 568 bits (307), Expect = 2e-158
mapped-read 34793	F1UMNMG01COFLD	Length=189	emb|FP601882.1| FP601882 Hirudo medicinalis normalized library Hirudo medicinalis cDNA, mRNA sequence.Length=567	Score = 226 bits (122), Expect = 4e-056
mapped-read 34793	F1UMNMG01BJCQH	Length=520	emb|FP601882.1| FP601882 Hirudo medicinalis normalized library Hirudo medicinalis cDNA, mRNA sequence.Length=567	Score = 460 bits (249), Expect = 3e-126
mapped-read 34793	F1UMNMG01CFU2F	Length=194	emb|FP601882.1| FP601882 Hirudo medicinalis normalized library Hirudo medicinalis cDNA, mRNA sequence.Length=567	Score = 222 bits (120), Expect = 5e-055
mapped-read 34793	F1UMNMG01CKFKX	Length=195	gb|JK066058.1| ocpggb0_0252_E02.ab1 Sesamum indicum seed ocggb Library Sesamum indicum cDNA 5', mRNA sequence.Length=533	Score = 222 bits (120), Expect = 5e-055
mapped-read 34793	F1UMNMG01CDTEY	Length=193	emb|FP601882.1| FP601882 Hirudo medicinalis normalized library Hirudo medicinalis cDNA, mRNA sequence.Length=567	Score = 231 bits (125), Expect = 8e-058
mapped-read 34793	F1UMNMG01BDMT2	Length=230	gb|JK066058.1| ocpggb0_0252_E02.ab1 Sesamum indicum seed ocggb Library Sesamum indicum cDNA 5', mRNA sequence.Length=533	Score = 298 bits (161), Expect = 9e-078
mapped-read 34793	F1UMNMG01AVAE5	Length=635	emb|FP601882.1| FP601882 Hirudo medicinalis normalized library Hirudo medicinalis cDNA, mRNA sequence.Length=567	Score = 230 bits (124), Expect = 1e-056
mapped-read 34793	F1UMNMG01BS9LW	Length=336	emb|FP601882.1| FP601882 Hirudo medicinalis normalized library Hirudo medicinalis cDNA, mRNA sequence.Length=567	Score = 379 bits (205), Expect = 5e-102
mapped-read 34793	F1UMNMG01BZTN2	Length=186	emb|FP601882.1| FP601882 Hirudo medicinalis normalized library Hirudo medicinalis cDNA, mRNA sequence.Length=567	Score = 222 bits (120), Expect = 5e-055
mapped-read 34793	F1UMNMG01CGIVC	Length=190	emb|FP601882.1| FP601882 Hirudo medicinalis normalized library Hirudo medicinalis cDNA, mRNA sequence.Length=567	Score = 226 bits (122), Expect = 4e-056
mapped-read 34793	F1UMNMG01BUXX9	Length=785	emb|FP601882.1| FP601882 Hirudo medicinalis normalized library Hirudo medicinalis cDNA, mRNA sequence.Length=567	Score = 224 bits (121), Expect = 6e-055
mapped-read 34793	F1UMNMG01A3SRZ	Length=530	emb|FP601882.1| FP601882 Hirudo medicinalis normalized library Hirudo medicinalis cDNA, mRNA sequence.Length=567	Score = 237 bits (128), Expect = 5e-059
mapped-read 34793	F1UMNMG01B42EX	Length=188	emb|FP601882.1| FP601882 Hirudo medicinalis normalized library Hirudo medicinalis cDNA, mRNA sequence.Length=567	Score = 226 bits (122), Expect = 4e-056
mapped-read 34793	F1UMNMG01CLT7I	Length=193	emb|FP601882.1| FP601882 Hirudo medicinalis normalized library Hirudo medicinalis cDNA, mRNA sequence.Length=567	Score = 233 bits (126), Expect = 2e-058
mapped-read 34793	F1UMNMG01BWW50	Length=176	emb|FP601882.1| FP601882 Hirudo medicinalis normalized library Hirudo medicinalis cDNA, mRNA sequence.Length=567	Score = 230 bits (124), Expect = 3e-057
mapped-read 34793	F1UMNMG01CJ5TB	Length=186	emb|FP601882.1| FP601882 Hirudo medicinalis normalized library Hirudo medicinalis cDNA, mRNA sequence.Length=567	Score = 222 bits (120), Expect = 5e-055
mapped-read 34793	F1UMNMG01BSTU3	Length=346	emb|FP601882.1| FP601882 Hirudo medicinalis normalized library Hirudo medicinalis cDNA, mRNA sequence.Length=567	Score = 231 bits (125), Expect = 2e-057
mapped-read 34793	F1UMNMG01BBWV6	Length=1080	gb|CX017059.1| EST 768 'Fleshless' Ugni blanc SSH Library Vitis vinifera cDNA clone G4_C06, mRNA sequence.Length=665	Score = 254 bits (137), Expect = 1e-063
mapped-read 34793	F1UMNMG01CAHFR	Length=848	emb|FP601882.1| FP601882 Hirudo medicinalis normalized library Hirudo medicinalis cDNA, mRNA sequence.Length=567	Score = 224 bits (121), Expect = 7e-055
mapped-read 34793	F1UMNMG01A7BM8	Length=625	emb|FP601882.1| FP601882 Hirudo medicinalis normalized library Hirudo medicinalis cDNA, mRNA sequence.Length=567	Score = 230 bits (124), Expect = 1e-056
mapped-read 34793	F1UMNMG01CFK0H	Length=362	emb|FP601882.1| FP601882 Hirudo medicinalis normalized library Hirudo medicinalis cDNA, mRNA sequence.Length=567	Score = 411 bits (222), Expect = 2e-111
mapped-read 34793	F1UMNMG01BEG6Q	Length=1100	gb|GR562281.2| HFR2B06 Hessian fly larval gut Mayetiola destructor cDNA, mRNA sequence.Length=739	Score = 257 bits (139), Expect = 8e-065
mapped-read 34793	F1UMNMG01B2BJP	Length=193	emb|FP601882.1| FP601882 Hirudo medicinalis normalized library Hirudo medicinalis cDNA, mRNA sequence.Length=567	Score = 235 bits (127), Expect = 6e-059
mapped-read 34793	F1UMNMG01BKKWZ	Length=360	emb|FP601882.1| FP601882 Hirudo medicinalis normalized library Hirudo medicinalis cDNA, mRNA sequence.Length=567	Score = 298 bits (161), Expect = 2e-077
mapped-read 34793	F1UMNMG01BMX7F	Length=190	emb|FP601882.1| FP601882 Hirudo medicinalis normalized library Hirudo medicinalis cDNA, mRNA sequence.Length=567	Score = 235 bits (127), Expect = 6e-059
mapped-read 34793	F1UMNMG01BZNBK	Length=229	emb|FP601882.1| FP601882 Hirudo medicinalis normalized library Hirudo medicinalis cDNA, mRNA sequence.Length=567	Score = 231 bits (125), Expect = 1e-057
mapped-read 34793	F1UMNMG01CK7OW	Length=185	emb|FP601882.1| FP601882 Hirudo medicinalis normalized library Hirudo medicinalis cDNA, mRNA sequence.Length=567	Score = 222 bits (120), Expect = 4e-055
mapped-read 34793	F1UMNMG01CAZIF	Length=189	emb|FP601882.1| FP601882 Hirudo medicinalis normalized library Hirudo medicinalis cDNA, mRNA sequence.Length=567	Score = 222 bits (120), Expect = 5e-055
mapped-read 34793	F1UMNMG01B7JPH	Length=205	gb|JK071301.1| ocpggb0_0315_E07.ab1 Sesamum indicum seed ocggb Library Sesamum indicum cDNA 5', mRNA sequence.Length=542	Score = 213 bits (115), Expect = 3e-052
mapped-read 34793	F1UMNMG01ARZH6	Length=718	emb|FP601882.1| FP601882 Hirudo medicinalis normalized library Hirudo medicinalis cDNA, mRNA sequence.Length=567	Score = 233 bits (126), Expect = 9e-058
mapped-read 34793	F1UMNMG01BPKJ4	Length=202	emb|FP601882.1| FP601882 Hirudo medicinalis normalized library Hirudo medicinalis cDNA, mRNA sequence.Length=567	Score = 230 bits (124), Expect = 3e-057
mapped-read 34793	F1UMNMG01CNZQA	Length=196	emb|FP601882.1| FP601882 Hirudo medicinalis normalized library Hirudo medicinalis cDNA, mRNA sequence.Length=567	Score = 235 bits (127), Expect = 6e-059
mapped-read 34793	F1UMNMG01CMMMP	Length=308	emb|FP601882.1| FP601882 Hirudo medicinalis normalized library Hirudo medicinalis cDNA, mRNA sequence.Length=567	Score = 250 bits (135), Expect = 4e-063
mapped-read 34793	F1UMNMG01B5DBN	Length=195	emb|FP601882.1| FP601882 Hirudo medicinalis normalized library Hirudo medicinalis cDNA, mRNA sequence.Length=567	Score = 230 bits (124), Expect = 3e-057
mapped-read 34793	F1UMNMG01BPVU7	Length=305	emb|FP601882.1| FP601882 Hirudo medicinalis normalized library Hirudo medicinalis cDNA, mRNA sequence.Length=567	Score = 226 bits (122), Expect = 6e-056
mapped-read 34793	F1UMNMG01CKG5U	Length=196	emb|FP601882.1| FP601882 Hirudo medicinalis normalized library Hirudo medicinalis cDNA, mRNA sequence.Length=567	Score = 235 bits (127), Expect = 6e-059
mapped-read 34793	F1UMNMG01CMBLC	Length=238	emb|FP601882.1| FP601882 Hirudo medicinalis normalized library Hirudo medicinalis cDNA, mRNA sequence.Length=567	Score = 226 bits (122), Expect = 5e-056
mapped-read 34793	F1UMNMG01BAHDP	Length=188	emb|FP601882.1| FP601882 Hirudo medicinalis normalized library Hirudo medicinalis cDNA, mRNA sequence.Length=567	Score = 224 bits (121), Expect = 1e-055
mapped-read 34793	F1UMNMG01B5KLO	Length=186	emb|FP601882.1| FP601882 Hirudo medicinalis normalized library Hirudo medicinalis cDNA, mRNA sequence.Length=567	Score = 224 bits (121), Expect = 1e-055
mapped-read 34793	F1UMNMG01B4UB5	Length=187	emb|FP601882.1| FP601882 Hirudo medicinalis normalized library Hirudo medicinalis cDNA, mRNA sequence.Length=567	Score = 224 bits (121), Expect = 1e-055
mapped-read 34793	F1UMNMG01CHFHO	Length=315	emb|FP601882.1| FP601882 Hirudo medicinalis normalized library Hirudo medicinalis cDNA, mRNA sequence.Length=567	Score = 224 bits (121), Expect = 2e-055
mapped-read 34793	F1UMNMG01CIPJF	Length=188	emb|FP601882.1| FP601882 Hirudo medicinalis normalized library Hirudo medicinalis cDNA, mRNA sequence.Length=567	Score = 222 bits (120), Expect = 5e-055
mapped-read 34793	F1UMNMG01AUAFL	Length=188	emb|FP601882.1| FP601882 Hirudo medicinalis normalized library Hirudo medicinalis cDNA, mRNA sequence.Length=567	Score = 224 bits (121), Expect = 1e-055
mapped-read 34793	F1UMNMG01B1SMQ	Length=188	emb|FP601882.1| FP601882 Hirudo medicinalis normalized library Hirudo medicinalis cDNA, mRNA sequence.Length=567	Score = 226 bits (122), Expect = 4e-056
mapped-read 34793	F1UMNMG01BBQTW	Length=445	emb|FP601882.1| FP601882 Hirudo medicinalis normalized library Hirudo medicinalis cDNA, mRNA sequence.Length=567	Score = 346 bits (187), Expect = 7e-092
mapped-read 34793	F1UMNMG01BWSWS	Length=188	emb|FP601882.1| FP601882 Hirudo medicinalis normalized library Hirudo medicinalis cDNA, mRNA sequence.Length=567	Score = 222 bits (120), Expect = 5e-055
mapped-read 34793	F1UMNMG01AQX1D	Length=191	emb|FP601882.1| FP601882 Hirudo medicinalis normalized library Hirudo medicinalis cDNA, mRNA sequence.Length=567	Score = 226 bits (122), Expect = 4e-056
mapped-read 34793	F1UMNMG01CCWZ0	Length=495	emb|FP601882.1| FP601882 Hirudo medicinalis normalized library Hirudo medicinalis cDNA, mRNA sequence.Length=567	Score = 252 bits (136), Expect = 2e-063
mapped-read 34793	F1UMNMG01B5H1R	Length=192	emb|FP601882.1| FP601882 Hirudo medicinalis normalized library Hirudo medicinalis cDNA, mRNA sequence.Length=567	Score = 230 bits (124), Expect = 3e-057
mapped-read 34793	F1UMNMG01ARM6O	Length=503	gb|GR562281.2| HFR2B06 Hessian fly larval gut Mayetiola destructor cDNA, mRNA sequence.Length=739	Score = 237 bits (128), Expect = 5e-059
mapped-read 34793	F1UMNMG01BSRNB	Length=242	gb|JK071301.1| ocpggb0_0315_E07.ab1 Sesamum indicum seed ocggb Library Sesamum indicum cDNA 5', mRNA sequence.Length=542	Score = 289 bits (156), Expect = 6e-075
mapped-read 34793	F1UMNMG01CJAEN	Length=199	gb|JK071301.1| ocpggb0_0315_E07.ab1 Sesamum indicum seed ocggb Library Sesamum indicum cDNA 5', mRNA sequence.Length=542	Score = 211 bits (114), Expect = 1e-051
mapped-read 34793	F1UMNMG01A5G4A	Length=362	emb|FP601882.1| FP601882 Hirudo medicinalis normalized library Hirudo medicinalis cDNA, mRNA sequence.Length=567	Score = 320 bits (173), Expect = 3e-084
mapped-read 34793	F1UMNMG01BTWUP	Length=189	emb|FP601882.1| FP601882 Hirudo medicinalis normalized library Hirudo medicinalis cDNA, mRNA sequence.Length=567	Score = 224 bits (121), Expect = 1e-055
mapped-read 34793	F1UMNMG01BWVWS	Length=583	emb|FP601882.1| FP601882 Hirudo medicinalis normalized library Hirudo medicinalis cDNA, mRNA sequence.Length=567	Score = 283 bits (153), Expect = 7e-073
mapped-read 34793	F1UMNMG01BQEPY	Length=190	emb|FP601882.1| FP601882 Hirudo medicinalis normalized library Hirudo medicinalis cDNA, mRNA sequence.Length=567	Score = 230 bits (124), Expect = 3e-057
mapped-read 34793	F1UMNMG01B9PX9	Length=189	emb|FP601882.1| FP601882 Hirudo medicinalis normalized library Hirudo medicinalis cDNA, mRNA sequence.Length=567	Score = 226 bits (122), Expect = 4e-056
mapped-read 34793	F1UMNMG01BVRWH	Length=189	emb|FP601882.1| FP601882 Hirudo medicinalis normalized library Hirudo medicinalis cDNA, mRNA sequence.Length=567	Score = 226 bits (122), Expect = 4e-056
mapped-read 34793	F1UMNMG01CL2U2	Length=188	emb|FP601882.1| FP601882 Hirudo medicinalis normalized library Hirudo medicinalis cDNA, mRNA sequence.Length=567	Score = 226 bits (122), Expect = 4e-056
mapped-read 34793	F1UMNMG01CH61T	Length=189	emb|FP601882.1| FP601882 Hirudo medicinalis normalized library Hirudo medicinalis cDNA, mRNA sequence.Length=567	Score = 224 bits (121), Expect = 1e-055
mapped-read 34793	F1UMNMG01B2VDA	Length=203	gb|JK071301.1| ocpggb0_0315_E07.ab1 Sesamum indicum seed ocggb Library Sesamum indicum cDNA 5', mRNA sequence.Length=542	Score = 213 bits (115), Expect = 3e-052
mapped-read 34793	F1UMNMG01CI6G5	Length=289	emb|FP601882.1| FP601882 Hirudo medicinalis normalized library Hirudo medicinalis cDNA, mRNA sequence.Length=567	Score = 230 bits (124), Expect = 4e-057
mapped-read 34793	F1UMNMG01B7VFT	Length=171	emb|FP601882.1| FP601882 Hirudo medicinalis normalized library Hirudo medicinalis cDNA, mRNA sequence.Length=567	Score = 230 bits (124), Expect = 2e-057
mapped-read 34793	F1UMNMG01CALY2	Length=188	emb|FP601882.1| FP601882 Hirudo medicinalis normalized library Hirudo medicinalis cDNA, mRNA sequence.Length=567	Score = 224 bits (121), Expect = 1e-055
mapped-read 34793	F1UMNMG01B0ZJP	Length=193	gb|JK071301.1| ocpggb0_0315_E07.ab1 Sesamum indicum seed ocggb Library Sesamum indicum cDNA 5', mRNA sequence.Length=542	Score = 239 bits (129), Expect = 5e-060
mapped-read 34793	F1UMNMG01B6KSD	Length=197	emb|FP601882.1| FP601882 Hirudo medicinalis normalized library Hirudo medicinalis cDNA, mRNA sequence.Length=567	Score = 224 bits (121), Expect = 1e-055
mapped-read 34793	F1UMNMG01CG977	Length=189	emb|FP601882.1| FP601882 Hirudo medicinalis normalized library Hirudo medicinalis cDNA, mRNA sequence.Length=567	Score = 224 bits (121), Expect = 1e-055
mapped-read 34793	F1UMNMG01AQES1	Length=190	emb|FP601882.1| FP601882 Hirudo medicinalis normalized library Hirudo medicinalis cDNA, mRNA sequence.Length=567	Score = 224 bits (121), Expect = 1e-055
mapped-read 34793	F1UMNMG01BWHXV	Length=392	emb|FP601882.1| FP601882 Hirudo medicinalis normalized library Hirudo medicinalis cDNA, mRNA sequence.Length=567	Score = 248 bits (134), Expect = 2e-062
mapped-read 34793	F1UMNMG01BVJ78	Length=317	emb|FP601882.1| FP601882 Hirudo medicinalis normalized library Hirudo medicinalis cDNA, mRNA sequence.Length=567	Score = 230 bits (124), Expect = 5e-057
mapped-read 34793	F1UMNMG01CAWWG	Length=190	emb|FP601882.1| FP601882 Hirudo medicinalis normalized library Hirudo medicinalis cDNA, mRNA sequence.Length=567	Score = 224 bits (121), Expect = 1e-055
mapped-read 34793	F1UMNMG01B4ULM	Length=187	emb|FP601882.1| FP601882 Hirudo medicinalis normalized library Hirudo medicinalis cDNA, mRNA sequence.Length=567	Score = 222 bits (120), Expect = 5e-055
mapped-read 34793	F1UMNMG01B8VXH	Length=192	emb|FP601882.1| FP601882 Hirudo medicinalis normalized library Hirudo medicinalis cDNA, mRNA sequence.Length=567	Score = 230 bits (124), Expect = 3e-057
mapped-read 34793	F1UMNMG01BPVK1	Length=196	emb|FP601882.1| FP601882 Hirudo medicinalis normalized library Hirudo medicinalis cDNA, mRNA sequence.Length=567	Score = 235 bits (127), Expect = 6e-059
mapped-read 34793	F1UMNMG01B2VHI	Length=187	emb|FP601882.1| FP601882 Hirudo medicinalis normalized library Hirudo medicinalis cDNA, mRNA sequence.Length=567	Score = 224 bits (121), Expect = 1e-055
mapped-read 34793	F1UMNMG01CC9PM	Length=192	emb|FP601882.1| FP601882 Hirudo medicinalis normalized library Hirudo medicinalis cDNA, mRNA sequence.Length=567	Score = 230 bits (124), Expect = 3e-057
mapped-read 34793	F1UMNMG01BDOMS	Length=189	emb|FP601882.1| FP601882 Hirudo medicinalis normalized library Hirudo medicinalis cDNA, mRNA sequence.Length=567	Score = 224 bits (121), Expect = 1e-055
mapped-read 34793	F1UMNMG01A9TAM	Length=236	emb|FP601882.1| FP601882 Hirudo medicinalis normalized library Hirudo medicinalis cDNA, mRNA sequence.Length=567	Score = 230 bits (124), Expect = 4e-057
mapped-read 34793	F1UMNMG01BB1WJ	Length=189	emb|FP601882.1| FP601882 Hirudo medicinalis normalized library Hirudo medicinalis cDNA, mRNA sequence.Length=567	Score = 224 bits (121), Expect = 1e-055
mapped-read 34793	F1UMNMG01CA979	Length=188	emb|FP601882.1| FP601882 Hirudo medicinalis normalized library Hirudo medicinalis cDNA, mRNA sequence.Length=567	Score = 230 bits (124), Expect = 3e-057
mapped-read 34793	F1UMNMG01BFGT6	Length=198	gb|JK071301.1| ocpggb0_0315_E07.ab1 Sesamum indicum seed ocggb Library Sesamum indicum cDNA 5', mRNA sequence.Length=542	Score = 206 bits (111), Expect = 5e-050
mapped-read 34793	F1UMNMG01B4P6F	Length=186	emb|FP601882.1| FP601882 Hirudo medicinalis normalized library Hirudo medicinalis cDNA, mRNA sequence.Length=567	Score = 222 bits (120), Expect = 5e-055
mapped-read 34793	F1UMNMG01B2LAP	Length=304	emb|FP601882.1| FP601882 Hirudo medicinalis normalized library Hirudo medicinalis cDNA, mRNA sequence.Length=567	Score = 233 bits (126), Expect = 4e-058
mapped-read 34793	F1UMNMG01BXOIP	Length=184	emb|FP601882.1| FP601882 Hirudo medicinalis normalized library Hirudo medicinalis cDNA, mRNA sequence.Length=567	Score = 222 bits (120), Expect = 4e-055
mapped-read 34793	F1UMNMG01A6LNN	Length=187	emb|FP601882.1| FP601882 Hirudo medicinalis normalized library Hirudo medicinalis cDNA, mRNA sequence.Length=567	Score = 224 bits (121), Expect = 1e-055
mapped-read 34793	F1UMNMG01AXX20	Length=186	emb|FP601882.1| FP601882 Hirudo medicinalis normalized library Hirudo medicinalis cDNA, mRNA sequence.Length=567	Score = 222 bits (120), Expect = 5e-055
mapped-read 34793	F1UMNMG01BTR0W	Length=238	emb|FP601882.1| FP601882 Hirudo medicinalis normalized library Hirudo medicinalis cDNA, mRNA sequence.Length=567	Score = 226 bits (122), Expect = 5e-056
mapped-read 34793	F1UMNMG01CJ5UM	Length=227	emb|FP601882.1| FP601882 Hirudo medicinalis normalized library Hirudo medicinalis cDNA, mRNA sequence.Length=567	Score = 230 bits (124), Expect = 3e-057
mapped-read 34793	F1UMNMG01BY224	Length=196	emb|FP601882.1| FP601882 Hirudo medicinalis normalized library Hirudo medicinalis cDNA, mRNA sequence.Length=567	Score = 235 bits (127), Expect = 6e-059
mapped-read 34793	F1UMNMG01A5RUG	Length=190	emb|FP601882.1| FP601882 Hirudo medicinalis normalized library Hirudo medicinalis cDNA, mRNA sequence.Length=567	Score = 224 bits (121), Expect = 1e-055
mapped-read 34793	F1UMNMG01BD0J0	Length=191	emb|FP601882.1| FP601882 Hirudo medicinalis normalized library Hirudo medicinalis cDNA, mRNA sequence.Length=567	Score = 230 bits (124), Expect = 3e-057
mapped-read 34793	F1UMNMG01BUSBU	Length=188	emb|FP601882.1| FP601882 Hirudo medicinalis normalized library Hirudo medicinalis cDNA, mRNA sequence.Length=567	Score = 222 bits (120), Expect = 5e-055
mapped-read 34793	F1UMNMG01CGGDD	Length=187	emb|FP601882.1| FP601882 Hirudo medicinalis normalized library Hirudo medicinalis cDNA, mRNA sequence.Length=567	Score = 226 bits (122), Expect = 4e-056
mapped-read 34793	F1UMNMG01B1BPC	Length=172	emb|FP601882.1| FP601882 Hirudo medicinalis normalized library Hirudo medicinalis cDNA, mRNA sequence.Length=567	Score = 230 bits (124), Expect = 2e-057
mapped-read 34793	F1UMNMG01BJ8XO	Length=189	emb|FP601882.1| FP601882 Hirudo medicinalis normalized library Hirudo medicinalis cDNA, mRNA sequence.Length=567	Score = 224 bits (121), Expect = 1e-055
mapped-read 34793	F1UMNMG01AXFPW	Length=188	emb|FP601882.1| FP601882 Hirudo medicinalis normalized library Hirudo medicinalis cDNA, mRNA sequence.Length=567	Score = 226 bits (122), Expect = 4e-056
mapped-read 34793	F1UMNMG01BDTOL	Length=189	emb|FP601882.1| FP601882 Hirudo medicinalis normalized library Hirudo medicinalis cDNA, mRNA sequence.Length=567	Score = 230 bits (124), Expect = 3e-057
mapped-read 34793	F1UMNMG01ARWOZ	Length=243	emb|FP601882.1| FP601882 Hirudo medicinalis normalized library Hirudo medicinalis cDNA, mRNA sequence.Length=567	Score = 228 bits (123), Expect = 1e-056
mapped-read 34793	F1UMNMG01CEOVT	Length=193	No Hit
mapped-read 34793	F1UMNMG01AMU9Z	Length=187	emb|FP601882.1| FP601882 Hirudo medicinalis normalized library Hirudo medicinalis cDNA, mRNA sequence.Length=567	Score = 224 bits (121), Expect = 1e-055
mapped-read 34793	F1UMNMG01CJKD6	Length=377	emb|FP601882.1| FP601882 Hirudo medicinalis normalized library Hirudo medicinalis cDNA, mRNA sequence.Length=567	Score = 276 bits (149), Expect = 8e-071
mapped-read 34793	F1UMNMG01AUAEF	Length=188	emb|FP601882.1| FP601882 Hirudo medicinalis normalized library Hirudo medicinalis cDNA, mRNA sequence.Length=567	Score = 230 bits (124), Expect = 3e-057
mapped-read 34793	F1UMNMG01AV0PE	Length=185	emb|FP601882.1| FP601882 Hirudo medicinalis normalized library Hirudo medicinalis cDNA, mRNA sequence.Length=567	Score = 222 bits (120), Expect = 4e-055
mapped-read 34793	F1UMNMG01CGTRX	Length=187	emb|FP601882.1| FP601882 Hirudo medicinalis normalized library Hirudo medicinalis cDNA, mRNA sequence.Length=567	Score = 226 bits (122), Expect = 4e-056
mapped-read 34793	F1UMNMG01B1IGG	Length=225	gb|JK071301.1| ocpggb0_0315_E07.ab1 Sesamum indicum seed ocggb Library Sesamum indicum cDNA 5', mRNA sequence.Length=542	Score = 226 bits (122), Expect = 4e-056
mapped-read 34793	F1UMNMG01BHLKH	Length=186	emb|FP601882.1| FP601882 Hirudo medicinalis normalized library Hirudo medicinalis cDNA, mRNA sequence.Length=567	Score = 222 bits (120), Expect = 5e-055
mapped-read 34793	F1UMNMG01ARCKG	Length=227	emb|FP601882.1| FP601882 Hirudo medicinalis normalized library Hirudo medicinalis cDNA, mRNA sequence.Length=567	Score = 231 bits (125), Expect = 9e-058
mapped-read 34793	F1UMNMG01A78DS	Length=186	emb|FP601882.1| FP601882 Hirudo medicinalis normalized library Hirudo medicinalis cDNA, mRNA sequence.Length=567	Score = 224 bits (121), Expect = 1e-055
mapped-read 34793	F1UMNMG01CGCVV	Length=244	gb|JK071301.1| ocpggb0_0315_E07.ab1 Sesamum indicum seed ocggb Library Sesamum indicum cDNA 5', mRNA sequence.Length=542	Score = 324 bits (175), Expect = 2e-085
mapped-read 34793	F1UMNMG01BG2ZF	Length=271	emb|FP601882.1| FP601882 Hirudo medicinalis normalized library Hirudo medicinalis cDNA, mRNA sequence.Length=567	Score = 287 bits (155), Expect = 2e-074
mapped-read 34793	F1UMNMG01BU8R2	Length=200	emb|FP601882.1| FP601882 Hirudo medicinalis normalized library Hirudo medicinalis cDNA, mRNA sequence.Length=567	Score = 224 bits (121), Expect = 1e-055
mapped-read 34793	F1UMNMG01B9I99	Length=184	emb|FP601882.1| FP601882 Hirudo medicinalis normalized library Hirudo medicinalis cDNA, mRNA sequence.Length=567	Score = 222 bits (120), Expect = 4e-055
mapped-read 34793	F1UMNMG01CJWUF	Length=405	No Hit
mapped-read 34793	F1UMNMG01BYWDX	Length=188	emb|FP601882.1| FP601882 Hirudo medicinalis normalized library Hirudo medicinalis cDNA, mRNA sequence.Length=567	Score = 224 bits (121), Expect = 1e-055
mapped-read 34793	F1UMNMG01AOMZZ	Length=190	emb|FP601882.1| FP601882 Hirudo medicinalis normalized library Hirudo medicinalis cDNA, mRNA sequence.Length=567	Score = 230 bits (124), Expect = 3e-057
mapped-read 34793	F1UMNMG01BUNJX	Length=182	emb|FP601882.1| FP601882 Hirudo medicinalis normalized library Hirudo medicinalis cDNA, mRNA sequence.Length=567	Score = 224 bits (121), Expect = 1e-055
mapped-read 34793	F1UMNMG01AYGGW	Length=200	emb|FP601882.1| FP601882 Hirudo medicinalis normalized library Hirudo medicinalis cDNA, mRNA sequence.Length=567	Score = 226 bits (122), Expect = 4e-056
mapped-read 34793	F1UMNMG01ARVQS	Length=188	emb|FP601882.1| FP601882 Hirudo medicinalis normalized library Hirudo medicinalis cDNA, mRNA sequence.Length=567	Score = 226 bits (122), Expect = 4e-056
mapped-read 34793	F1UMNMG01AP8H7	Length=190	emb|FP601882.1| FP601882 Hirudo medicinalis normalized library Hirudo medicinalis cDNA, mRNA sequence.Length=567	Score = 224 bits (121), Expect = 1e-055
mapped-read 34793	F1UMNMG01AXQR5	Length=183	emb|FP601882.1| FP601882 Hirudo medicinalis normalized library Hirudo medicinalis cDNA, mRNA sequence.Length=567	Score = 222 bits (120), Expect = 4e-055
mapped-read 34793	F1UMNMG01CCK0W	Length=192	emb|FP601882.1| FP601882 Hirudo medicinalis normalized library Hirudo medicinalis cDNA, mRNA sequence.Length=567	Score = 222 bits (120), Expect = 5e-055
mapped-read 34793	F1UMNMG01BDES3	Length=184	emb|FP601882.1| FP601882 Hirudo medicinalis normalized library Hirudo medicinalis cDNA, mRNA sequence.Length=567	Score = 222 bits (120), Expect = 4e-055
mapped-read 34793	F1UMNMG01BZIGY	Length=184	emb|FP601882.1| FP601882 Hirudo medicinalis normalized library Hirudo medicinalis cDNA, mRNA sequence.Length=567	Score = 224 bits (121), Expect = 1e-055
mapped-read 34793	F1UMNMG01A9505	Length=259	emb|FP601882.1| FP601882 Hirudo medicinalis normalized library Hirudo medicinalis cDNA, mRNA sequence.Length=567	Score = 230 bits (124), Expect = 4e-057
mapped-read 34793	F1UMNMG01BQ9BY	Length=219	emb|FP601882.1| FP601882 Hirudo medicinalis normalized library Hirudo medicinalis cDNA, mRNA sequence.Length=567	Score = 235 bits (127), Expect = 7e-059
mapped-read 34793	F1UMNMG01ARFUD	Length=187	emb|FP601882.1| FP601882 Hirudo medicinalis normalized library Hirudo medicinalis cDNA, mRNA sequence.Length=567	Score = 222 bits (120), Expect = 5e-055
mapped-read 34793	F1UMNMG01ASG7E	Length=754	emb|FP601882.1| FP601882 Hirudo medicinalis normalized library Hirudo medicinalis cDNA, mRNA sequence.Length=567	Score = 224 bits (121), Expect = 6e-055
mapped-read 34793	F1UMNMG01B4YSF	Length=470	emb|FP601882.1| FP601882 Hirudo medicinalis normalized library Hirudo medicinalis cDNA, mRNA sequence.Length=567	Score = 244 bits (132), Expect = 3e-061
mapped-read 34793	F1UMNMG01AT0OM	Length=329	emb|FP601882.1| FP601882 Hirudo medicinalis normalized library Hirudo medicinalis cDNA, mRNA sequence.Length=567	Score = 224 bits (121), Expect = 2e-055
mapped-read 34793	F1UMNMG01BD0GH	Length=188	emb|FP601882.1| FP601882 Hirudo medicinalis normalized library Hirudo medicinalis cDNA, mRNA sequence.Length=567	Score = 224 bits (121), Expect = 1e-055
mapped-read 34793	F1UMNMG01BF6CM	Length=188	emb|FP601882.1| FP601882 Hirudo medicinalis normalized library Hirudo medicinalis cDNA, mRNA sequence.Length=567	Score = 230 bits (124), Expect = 3e-057
mapped-read 34793	F1UMNMG01BZ00G	Length=189	emb|FP601882.1| FP601882 Hirudo medicinalis normalized library Hirudo medicinalis cDNA, mRNA sequence.Length=567	Score = 230 bits (124), Expect = 3e-057
mapped-read 34793	F1UMNMG01BND0T	Length=185	emb|FP601882.1| FP601882 Hirudo medicinalis normalized library Hirudo medicinalis cDNA, mRNA sequence.Length=567	Score = 222 bits (120), Expect = 4e-055
mapped-read 34793	F1UMNMG01BVNIH	Length=188	emb|FP601882.1| FP601882 Hirudo medicinalis normalized library Hirudo medicinalis cDNA, mRNA sequence.Length=567	Score = 226 bits (122), Expect = 4e-056
mapped-read 34793	F1UMNMG01BBCSE	Length=186	emb|FP601882.1| FP601882 Hirudo medicinalis normalized library Hirudo medicinalis cDNA, mRNA sequence.Length=567	Score = 222 bits (120), Expect = 5e-055
mapped-read 34793	F1UMNMG01AOQ4Y	Length=245	gb|JK071301.1| ocpggb0_0315_E07.ab1 Sesamum indicum seed ocggb Library Sesamum indicum cDNA 5', mRNA sequence.Length=542	Score = 318 bits (172), Expect = 8e-084
mapped-read 34793	F1UMNMG01BPW5Z	Length=196	emb|FP601882.1| FP601882 Hirudo medicinalis normalized library Hirudo medicinalis cDNA, mRNA sequence.Length=567	Score = 235 bits (127), Expect = 6e-059
mapped-read 34793	F1UMNMG01A4V83	Length=186	emb|FP601882.1| FP601882 Hirudo medicinalis normalized library Hirudo medicinalis cDNA, mRNA sequence.Length=567	Score = 222 bits (120), Expect = 5e-055
mapped-read 34793	F1UMNMG01B6W9F	Length=170	emb|FP601882.1| FP601882 Hirudo medicinalis normalized library Hirudo medicinalis cDNA, mRNA sequence.Length=567	Score = 226 bits (122), Expect = 3e-056
mapped-read 34793	F1UMNMG01B69QI	Length=189	emb|FP601882.1| FP601882 Hirudo medicinalis normalized library Hirudo medicinalis cDNA, mRNA sequence.Length=567	Score = 226 bits (122), Expect = 4e-056
mapped-read 34793	F1UMNMG01B7GXO	Length=190	emb|FP601882.1| FP601882 Hirudo medicinalis normalized library Hirudo medicinalis cDNA, mRNA sequence.Length=567	Score = 224 bits (121), Expect = 1e-055
mapped-read 34793	F1UMNMG01BTM9S	Length=226	emb|FP601882.1| FP601882 Hirudo medicinalis normalized library Hirudo medicinalis cDNA, mRNA sequence.Length=567	Score = 231 bits (125), Expect = 9e-058
mapped-read 34793	F1UMNMG01AU1OZ	Length=188	emb|FP601882.1| FP601882 Hirudo medicinalis normalized library Hirudo medicinalis cDNA, mRNA sequence.Length=567	Score = 222 bits (120), Expect = 5e-055
mapped-read 34793	F1UMNMG01BJ4HR	Length=399	gb|HS413281.1| P4-1077141_003_G01 Adult female salivary gland cDNA library LumbSG1 Lutzomyia umbratilis cDNA, mRNA sequence.Length=831	Score = 287 bits (155), Expect = 4e-074
mapped-read 34793	F1UMNMG01A5HQX	Length=188	emb|FP601882.1| FP601882 Hirudo medicinalis normalized library Hirudo medicinalis cDNA, mRNA sequence.Length=567	Score = 222 bits (120), Expect = 5e-055
mapped-read 34793	F1UMNMG01AZ2X4	Length=190	emb|FP601882.1| FP601882 Hirudo medicinalis normalized library Hirudo medicinalis cDNA, mRNA sequence.Length=567	Score = 224 bits (121), Expect = 1e-055
mapped-read 34793	F1UMNMG01A3PXY	Length=185	emb|FP601882.1| FP601882 Hirudo medicinalis normalized library Hirudo medicinalis cDNA, mRNA sequence.Length=567	Score = 222 bits (120), Expect = 4e-055
mapped-read 34793	F1UMNMG01ARADF	Length=188	emb|FP601882.1| FP601882 Hirudo medicinalis normalized library Hirudo medicinalis cDNA, mRNA sequence.Length=567	Score = 222 bits (120), Expect = 5e-055
mapped-read 34793	F1UMNMG01BRCOF	Length=185	emb|FP601882.1| FP601882 Hirudo medicinalis normalized library Hirudo medicinalis cDNA, mRNA sequence.Length=567	Score = 222 bits (120), Expect = 4e-055
mapped-read 34793	F1UMNMG01BG565	Length=189	emb|FP601882.1| FP601882 Hirudo medicinalis normalized library Hirudo medicinalis cDNA, mRNA sequence.Length=567	Score = 224 bits (121), Expect = 1e-055
mapped-read 34793	F1UMNMG01BG6EJ	Length=212	emb|FP601882.1| FP601882 Hirudo medicinalis normalized library Hirudo medicinalis cDNA, mRNA sequence.Length=567	Score = 230 bits (124), Expect = 3e-057
mapped-read 34793	F1UMNMG01A7YBC	Length=233	gb|JK066058.1| ocpggb0_0252_E02.ab1 Sesamum indicum seed ocggb Library Sesamum indicum cDNA 5', mRNA sequence.Length=533	Score = 298 bits (161), Expect = 1e-077
mapped-read 34793	F1UMNMG01ARB3V	Length=249	emb|FP601882.1| FP601882 Hirudo medicinalis normalized library Hirudo medicinalis cDNA, mRNA sequence.Length=567	Score = 230 bits (124), Expect = 4e-057
mapped-read 34793	F1UMNMG01A067E	Length=191	emb|FP601882.1| FP601882 Hirudo medicinalis normalized library Hirudo medicinalis cDNA, mRNA sequence.Length=567	Score = 235 bits (127), Expect = 6e-059
mapped-read 34793	F1UMNMG01ASULW	Length=190	emb|FP601882.1| FP601882 Hirudo medicinalis normalized library Hirudo medicinalis cDNA, mRNA sequence.Length=567	Score = 222 bits (120), Expect = 5e-055
mapped-read 34793	F1UMNMG01BGDO9	Length=190	emb|FP601882.1| FP601882 Hirudo medicinalis normalized library Hirudo medicinalis cDNA, mRNA sequence.Length=567	Score = 226 bits (122), Expect = 4e-056
mapped-read 34793	F1UMNMG01BJFYH	Length=320	emb|FP601882.1| FP601882 Hirudo medicinalis normalized library Hirudo medicinalis cDNA, mRNA sequence.Length=567	Score = 226 bits (122), Expect = 6e-056
mapped-read 34793	F1UMNMG01B8FP9	Length=191	emb|FP601882.1| FP601882 Hirudo medicinalis normalized library Hirudo medicinalis cDNA, mRNA sequence.Length=567	Score = 230 bits (124), Expect = 3e-057
mapped-read 4383	F1UMNMG01B21QK	Length=532	emb|FP595913.1| FP595913 Hirudo medicinalis normalized library Hirudo medicinalis cDNA, mRNA sequence.Length=540	Score = 547 bits (296), Expect = 2e-152
mapped-read 4383	F1UMNMG01BL9K0	Length=432	emb|FP601882.1| FP601882 Hirudo medicinalis normalized library Hirudo medicinalis cDNA, mRNA sequence.Length=567	Score = 477 bits (258), Expect = 2e-131
mapped-read 4383	F1UMNMG01BH7KA	Length=365	emb|FP601882.1| FP601882 Hirudo medicinalis normalized library Hirudo medicinalis cDNA, mRNA sequence.Length=567	Score = 276 bits (149), Expect = 7e-071
mapped-read 4383	F1UMNMG01CBVD6	Length=525	emb|FP595913.1| FP595913 Hirudo medicinalis normalized library Hirudo medicinalis cDNA, mRNA sequence.Length=540	Score = 484 bits (262), Expect = 2e-133
mapped-read 4383	F1UMNMG01B94Y9	Length=369	emb|FP601882.1| FP601882 Hirudo medicinalis normalized library Hirudo medicinalis cDNA, mRNA sequence.Length=567	Score = 270 bits (146), Expect = 3e-069
mapped-read 4383	F1UMNMG01CFAYJ	Length=558	emb|FP595913.1| FP595913 Hirudo medicinalis normalized library Hirudo medicinalis cDNA, mRNA sequence.Length=540	Score = 462 bits (250), Expect = 8e-127
mapped-read 4383	F1UMNMG01CGSF7	Length=536	emb|FP595913.1| FP595913 Hirudo medicinalis normalized library Hirudo medicinalis cDNA, mRNA sequence.Length=540	Score = 446 bits (241), Expect = 8e-122
mapped-read 4383	F1UMNMG01A1KB1	Length=531	emb|FP601882.1| FP601882 Hirudo medicinalis normalized library Hirudo medicinalis cDNA, mRNA sequence.Length=567	Score = 248 bits (134), Expect = 2e-062
mapped-read 4383	F1UMNMG01B1GLR	Length=576	emb|FP601882.1| FP601882 Hirudo medicinalis normalized library Hirudo medicinalis cDNA, mRNA sequence.Length=567	Score = 497 bits (269), Expect = 2e-137
mapped-read 4383	F1UMNMG01BD7OS	Length=364	emb|FP601882.1| FP601882 Hirudo medicinalis normalized library Hirudo medicinalis cDNA, mRNA sequence.Length=567	Score = 276 bits (149), Expect = 7e-071
mapped-read 4383	F1UMNMG01CDTIB	Length=353	emb|FP601882.1| FP601882 Hirudo medicinalis normalized library Hirudo medicinalis cDNA, mRNA sequence.Length=567	Score = 364 bits (197), Expect = 1e-097
mapped-read 4383	F1UMNMG01BM57F	Length=507	emb|FP601882.1| FP601882 Hirudo medicinalis normalized library Hirudo medicinalis cDNA, mRNA sequence.Length=567	Score = 281 bits (152), Expect = 2e-072
mapped-read 4383	F1UMNMG01ARWHD	Length=336	emb|FP601882.1| FP601882 Hirudo medicinalis normalized library Hirudo medicinalis cDNA, mRNA sequence.Length=567	Score = 322 bits (174), Expect = 8e-085
mapped-read 4383	F1UMNMG01BJGU7	Length=518	gb|FG085675.1| CMRC-FF-IH0-acb-k-01-0-CMRC.r1 Ceratitis capitata adult head cDNA library Ceratitis capitata cDNA 5', mRNA sequence.Length=880	Score = 429 bits (232), Expect = 8e-117
mapped-read 4383	F1UMNMG01CMVR0	Length=534	emb|FP595913.1| FP595913 Hirudo medicinalis normalized library Hirudo medicinalis cDNA, mRNA sequence.Length=540	Score = 451 bits (244), Expect = 2e-123
mapped-read 4383	F1UMNMG01BEN8Y	Length=365	emb|FP601882.1| FP601882 Hirudo medicinalis normalized library Hirudo medicinalis cDNA, mRNA sequence.Length=567	Score = 276 bits (149), Expect = 7e-071
mapped-read 4383	F1UMNMG01BF8WT	Length=531	emb|FP595913.1| FP595913 Hirudo medicinalis normalized library Hirudo medicinalis cDNA, mRNA sequence.Length=540	Score = 473 bits (256), Expect = 4e-130
mapped-read 4383	F1UMNMG01BO8RT	Length=524	emb|FP595913.1| FP595913 Hirudo medicinalis normalized library Hirudo medicinalis cDNA, mRNA sequence.Length=540	Score = 484 bits (262), Expect = 2e-133
mapped-read 4383	F1UMNMG01CJD8V	Length=534	emb|FP595913.1| FP595913 Hirudo medicinalis normalized library Hirudo medicinalis cDNA, mRNA sequence.Length=540	Score = 440 bits (238), Expect = 4e-120
mapped-read 4383	F1UMNMG01BHBR5	Length=524	emb|FP595913.1| FP595913 Hirudo medicinalis normalized library Hirudo medicinalis cDNA, mRNA sequence.Length=540	Score = 610 bits (330), Expect = 3e-171
mapped-read 4383	F1UMNMG01COFB0	Length=440	emb|FP601882.1| FP601882 Hirudo medicinalis normalized library Hirudo medicinalis cDNA, mRNA sequence.Length=567	Score = 484 bits (262), Expect = 1e-133
mapped-read 4383	F1UMNMG01BSLC4	Length=520	gb|FG085675.1| CMRC-FF-IH0-acb-k-01-0-CMRC.r1 Ceratitis capitata adult head cDNA library Ceratitis capitata cDNA 5', mRNA sequence.Length=880	Score = 582 bits (315), Expect = 6e-163
mapped-read 4383	F1UMNMG01ARJDD	Length=536	emb|FP595913.1| FP595913 Hirudo medicinalis normalized library Hirudo medicinalis cDNA, mRNA sequence.Length=540	Score = 531 bits (287), Expect = 2e-147
mapped-read 4383	F1UMNMG01CN0KT	Length=364	emb|FP601882.1| FP601882 Hirudo medicinalis normalized library Hirudo medicinalis cDNA, mRNA sequence.Length=567	Score = 292 bits (158), Expect = 7e-076
mapped-read 4383	F1UMNMG01ANIM0	Length=543	emb|FP595913.1| FP595913 Hirudo medicinalis normalized library Hirudo medicinalis cDNA, mRNA sequence.Length=540	Score = 424 bits (229), Expect = 4e-115
mapped-read 4383	F1UMNMG01BKR7Y	Length=492	emb|FP601882.1| FP601882 Hirudo medicinalis normalized library Hirudo medicinalis cDNA, mRNA sequence.Length=567	Score = 281 bits (152), Expect = 2e-072
mapped-read 4383	F1UMNMG01BI8U0	Length=326	emb|FP601882.1| FP601882 Hirudo medicinalis normalized library Hirudo medicinalis cDNA, mRNA sequence.Length=567	Score = 324 bits (175), Expect = 2e-085
mapped-read 4383	F1UMNMG01CBFOU	Length=353	emb|FP601882.1| FP601882 Hirudo medicinalis normalized library Hirudo medicinalis cDNA, mRNA sequence.Length=567	Score = 414 bits (224), Expect = 1e-112
mapped-read 4383	F1UMNMG01A4EUZ	Length=490	emb|FP601882.1| FP601882 Hirudo medicinalis normalized library Hirudo medicinalis cDNA, mRNA sequence.Length=567	Score = 324 bits (175), Expect = 4e-085
mapped-read 4383	F1UMNMG01BIBPY	Length=364	emb|FP601882.1| FP601882 Hirudo medicinalis normalized library Hirudo medicinalis cDNA, mRNA sequence.Length=567	Score = 276 bits (149), Expect = 7e-071
mapped-read 4383	F1UMNMG01CLI70	Length=332	emb|FP601882.1| FP601882 Hirudo medicinalis normalized library Hirudo medicinalis cDNA, mRNA sequence.Length=567	Score = 331 bits (179), Expect = 1e-087
mapped-read 4383	F1UMNMG01AVAC7	Length=359	No Hit
mapped-read 4383	F1UMNMG01CJWF9	Length=359	emb|FP601882.1| FP601882 Hirudo medicinalis normalized library Hirudo medicinalis cDNA, mRNA sequence.Length=567	Score = 305 bits (165), Expect = 9e-080
mapped-read 4383	F1UMNMG01BSJUU	Length=385	emb|FP601882.1| FP601882 Hirudo medicinalis normalized library Hirudo medicinalis cDNA, mRNA sequence.Length=567	Score = 291 bits (157), Expect = 3e-075
mapped-read 4383	F1UMNMG01BGPQG	Length=536	emb|FP595913.1| FP595913 Hirudo medicinalis normalized library Hirudo medicinalis cDNA, mRNA sequence.Length=540	Score = 425 bits (230), Expect = 1e-115
mapped-read 4383	F1UMNMG01CG2Y2	Length=362	emb|FP601882.1| FP601882 Hirudo medicinalis normalized library Hirudo medicinalis cDNA, mRNA sequence.Length=567	Score = 292 bits (158), Expect = 7e-076
mapped-read 4383	F1UMNMG01BEC88	Length=432	emb|FP601882.1| FP601882 Hirudo medicinalis normalized library Hirudo medicinalis cDNA, mRNA sequence.Length=567	Score = 464 bits (251), Expect = 2e-127
mapped-read 4383	F1UMNMG01ASHCQ	Length=594	emb|FP601882.1| FP601882 Hirudo medicinalis normalized library Hirudo medicinalis cDNA, mRNA sequence.Length=567	Score = 287 bits (155), Expect = 6e-074
mapped-read 4383	F1UMNMG01BIZW4	Length=354	emb|FP601882.1| FP601882 Hirudo medicinalis normalized library Hirudo medicinalis cDNA, mRNA sequence.Length=567	Score = 302 bits (163), Expect = 1e-078
mapped-read 4383	F1UMNMG01BVN0N	Length=508	gb|GR562281.2| HFR2B06 Hessian fly larval gut Mayetiola destructor cDNA, mRNA sequence.Length=739	Score = 418 bits (226), Expect = 2e-113
mapped-read 4383	F1UMNMG01CJCI3	Length=358	emb|FP601882.1| FP601882 Hirudo medicinalis normalized library Hirudo medicinalis cDNA, mRNA sequence.Length=567	Score = 311 bits (168), Expect = 2e-081
mapped-read 4383	F1UMNMG01CLEUD	Length=411	No Hit
mapped-read 4383	F1UMNMG01A71DR	Length=378	emb|FP601882.1| FP601882 Hirudo medicinalis normalized library Hirudo medicinalis cDNA, mRNA sequence.Length=567	Score = 292 bits (158), Expect = 8e-076
mapped-read 4383	F1UMNMG01CMI8M	Length=355	emb|FP601882.1| FP601882 Hirudo medicinalis normalized library Hirudo medicinalis cDNA, mRNA sequence.Length=567	Score = 302 bits (163), Expect = 1e-078
mapped-read 4383	F1UMNMG01CHW4G	Length=353	emb|FP601882.1| FP601882 Hirudo medicinalis normalized library Hirudo medicinalis cDNA, mRNA sequence.Length=567	Score = 333 bits (180), Expect = 4e-088
mapped-read 4383	F1UMNMG01BGMPS	Length=367	emb|FP601882.1| FP601882 Hirudo medicinalis normalized library Hirudo medicinalis cDNA, mRNA sequence.Length=567	Score = 287 bits (155), Expect = 3e-074
mapped-read 4383	F1UMNMG01B1PRR	Length=369	emb|FP601882.1| FP601882 Hirudo medicinalis normalized library Hirudo medicinalis cDNA, mRNA sequence.Length=567	Score = 320 bits (173), Expect = 3e-084
mapped-read 4383	F1UMNMG01A5GIJ	Length=360	emb|FP601882.1| FP601882 Hirudo medicinalis normalized library Hirudo medicinalis cDNA, mRNA sequence.Length=567	Score = 305 bits (165), Expect = 9e-080
mapped-read 4383	F1UMNMG01A8HN2	Length=362	emb|FP601882.1| FP601882 Hirudo medicinalis normalized library Hirudo medicinalis cDNA, mRNA sequence.Length=567	Score = 292 bits (158), Expect = 7e-076
mapped-read 4383	F1UMNMG01AW3GV	Length=377	emb|FP601882.1| FP601882 Hirudo medicinalis normalized library Hirudo medicinalis cDNA, mRNA sequence.Length=567	Score = 305 bits (165), Expect = 1e-079
mapped-read 4383	F1UMNMG01AUXJ0	Length=422	No Hit
mapped-read 4383	F1UMNMG01A30HK	Length=363	emb|FP601882.1| FP601882 Hirudo medicinalis normalized library Hirudo medicinalis cDNA, mRNA sequence.Length=567	Score = 287 bits (155), Expect = 3e-074
mapped-read 4383	F1UMNMG01CB485	Length=366	emb|FP601882.1| FP601882 Hirudo medicinalis normalized library Hirudo medicinalis cDNA, mRNA sequence.Length=567	Score = 300 bits (162), Expect = 4e-078
mapped-read 4383	F1UMNMG01BDLB9	Length=376	emb|FP601882.1| FP601882 Hirudo medicinalis normalized library Hirudo medicinalis cDNA, mRNA sequence.Length=567	Score = 303 bits (164), Expect = 3e-079
mapped-read 4383	F1UMNMG01A8PP8	Length=373	emb|FP601882.1| FP601882 Hirudo medicinalis normalized library Hirudo medicinalis cDNA, mRNA sequence.Length=567	Score = 248 bits (134), Expect = 2e-062
mapped-read 4383	F1UMNMG01BT82M	Length=359	emb|FP601882.1| FP601882 Hirudo medicinalis normalized library Hirudo medicinalis cDNA, mRNA sequence.Length=567	Score = 311 bits (168), Expect = 2e-081
mapped-read 4383	F1UMNMG01BWAMY	Length=393	emb|FP601882.1| FP601882 Hirudo medicinalis normalized library Hirudo medicinalis cDNA, mRNA sequence.Length=567	Score = 294 bits (159), Expect = 2e-076
mapped-read 4383	F1UMNMG01BL3O7	Length=371	emb|FP601882.1| FP601882 Hirudo medicinalis normalized library Hirudo medicinalis cDNA, mRNA sequence.Length=567	Score = 303 bits (164), Expect = 3e-079
mapped-read 4383	F1UMNMG01AQQV5	Length=363	emb|FP601882.1| FP601882 Hirudo medicinalis normalized library Hirudo medicinalis cDNA, mRNA sequence.Length=567	Score = 281 bits (152), Expect = 2e-072
mapped-read 4383	F1UMNMG01A0AR5	Length=402	emb|FP601882.1| FP601882 Hirudo medicinalis normalized library Hirudo medicinalis cDNA, mRNA sequence.Length=567	Score = 296 bits (160), Expect = 6e-077
mapped-read 4383	F1UMNMG01ASSML	Length=373	emb|FP601882.1| FP601882 Hirudo medicinalis normalized library Hirudo medicinalis cDNA, mRNA sequence.Length=567	Score = 274 bits (148), Expect = 3e-070
mapped-read 30589	F1UMNMG01BAU83	Length=708	emb|FP601882.1| FP601882 Hirudo medicinalis normalized library Hirudo medicinalis cDNA, mRNA sequence.Length=567	Score = 401 bits (217), Expect = 2e-108
mapped-read 30589	F1UMNMG01ATYOO	Length=528	gb|GR562260.4| midgut5RG02 Hessian fly larval gut Mayetiola destructor cDNA, mRNA sequence.Length=739	Score = 549 bits (297), Expect = 6e-153
mapped-read 30589	F1UMNMG01CB4GO	Length=443	No Hit
mapped-read 30589	F1UMNMG01BJ6VU	Length=467	emb|FP601882.1| FP601882 Hirudo medicinalis normalized library Hirudo medicinalis cDNA, mRNA sequence.Length=567	Score = 383 bits (207), Expect = 5e-103
mapped-read 30589	F1UMNMG01BXYZM	Length=528	emb|FP595913.1| FP595913 Hirudo medicinalis normalized library Hirudo medicinalis cDNA, mRNA sequence.Length=540	Score = 628 bits (340), Expect = 7e-177
mapped-read 30589	F1UMNMG01BA7ZY	Length=534	gb|JK071301.1| ocpggb0_0315_E07.ab1 Sesamum indicum seed ocggb Library Sesamum indicum cDNA 5', mRNA sequence.Length=542	Score = 366 bits (198), Expect = 6e-098
mapped-read 30589	F1UMNMG01A0AZV	Length=341	emb|FP601882.1| FP601882 Hirudo medicinalis normalized library Hirudo medicinalis cDNA, mRNA sequence.Length=567	Score = 368 bits (199), Expect = 1e-098
mapped-read 30589	F1UMNMG01CMZF9	Length=555	No Hit
mapped-read 30589	F1UMNMG01A4VY2	Length=343	emb|FP601882.1| FP601882 Hirudo medicinalis normalized library Hirudo medicinalis cDNA, mRNA sequence.Length=567	Score = 355 bits (192), Expect = 9e-095
mapped-read 30589	F1UMNMG01CGXN9	Length=426	No Hit
mapped-read 30589	F1UMNMG01B70ON	Length=523	emb|FP601882.1| FP601882 Hirudo medicinalis normalized library Hirudo medicinalis cDNA, mRNA sequence.Length=567	Score = 436 bits (236), Expect = 5e-119
mapped-read 30589	F1UMNMG01BEBR3	Length=394	emb|FP601882.1| FP601882 Hirudo medicinalis normalized library Hirudo medicinalis cDNA, mRNA sequence.Length=567	Score = 296 bits (160), Expect = 6e-077
mapped-read 30589	F1UMNMG01B9IHU	Length=348	emb|FP601882.1| FP601882 Hirudo medicinalis normalized library Hirudo medicinalis cDNA, mRNA sequence.Length=567	Score = 344 bits (186), Expect = 2e-091
mapped-read 30589	F1UMNMG01CL9OS	Length=364	emb|FP601882.1| FP601882 Hirudo medicinalis normalized library Hirudo medicinalis cDNA, mRNA sequence.Length=567	Score = 281 bits (152), Expect = 2e-072
mapped-read 30589	F1UMNMG01BL0H5	Length=351	emb|FP601882.1| FP601882 Hirudo medicinalis normalized library Hirudo medicinalis cDNA, mRNA sequence.Length=567	Score = 327 bits (177), Expect = 2e-086
mapped-read 30589	F1UMNMG01BQ6KF	Length=365	emb|FP601882.1| FP601882 Hirudo medicinalis normalized library Hirudo medicinalis cDNA, mRNA sequence.Length=567	Score = 420 bits (227), Expect = 3e-114
mapped-read 30589	F1UMNMG01AOWJK	Length=538	emb|FP601882.1| FP601882 Hirudo medicinalis normalized library Hirudo medicinalis cDNA, mRNA sequence.Length=567	Score = 322 bits (174), Expect = 1e-084
mapped-read 30589	F1UMNMG01A8R5N	Length=328	emb|FP601882.1| FP601882 Hirudo medicinalis normalized library Hirudo medicinalis cDNA, mRNA sequence.Length=567	Score = 361 bits (195), Expect = 2e-096
mapped-read 30589	F1UMNMG01BQIEM	Length=531	No Hit
mapped-read 30589	F1UMNMG01BFB3U	Length=414	emb|FP601882.1| FP601882 Hirudo medicinalis normalized library Hirudo medicinalis cDNA, mRNA sequence.Length=567	Score = 407 bits (220), Expect = 3e-110
mapped-read 30589	F1UMNMG01BKH8K	Length=330	emb|FP601882.1| FP601882 Hirudo medicinalis normalized library Hirudo medicinalis cDNA, mRNA sequence.Length=567	Score = 268 bits (145), Expect = 1e-068
mapped-read 30589	F1UMNMG01BQARH	Length=258	No Hit
mapped-read 30589	F1UMNMG01BVDSO	Length=237	No Hit
mapped-read 30589	F1UMNMG01AUP0Z	Length=343	emb|FP601882.1| FP601882 Hirudo medicinalis normalized library Hirudo medicinalis cDNA, mRNA sequence.Length=567	Score = 322 bits (174), Expect = 9e-085
mapped-read 30589	F1UMNMG01A5T6Q	Length=350	emb|FP601882.1| FP601882 Hirudo medicinalis normalized library Hirudo medicinalis cDNA, mRNA sequence.Length=567	Score = 322 bits (174), Expect = 9e-085
mapped-read 30589	F1UMNMG01BTGKI	Length=198	emb|FP601882.1| FP601882 Hirudo medicinalis normalized library Hirudo medicinalis cDNA, mRNA sequence.Length=567	Score = 279 bits (151), Expect = 3e-072
mapped-read 15118	F1UMNMG01B2KE4	Length=568	emb|AM093891.1| AM093891 Lutzomyia longipalpis Jacobina whole fly Lutzomyia longipalpis cDNA clone NSFM-40b02, mRNA sequence.Length=1353	Score = 706 bits (382), Expect = 0.0
mapped-read 15118	F1UMNMG01BRCH3	Length=483	emb|AM093889.1| AM093889 Lutzomyia longipalpis Jacobina whole fly Lutzomyia longipalpis cDNA clone NSFM-40b02, mRNA sequence.Length=1371	Score = 667 bits (361), Expect = 0.0
mapped-read 15118	F1UMNMG01BKEQC	Length=561	emb|AM093891.1| AM093891 Lutzomyia longipalpis Jacobina whole fly Lutzomyia longipalpis cDNA clone NSFM-40b02, mRNA sequence.Length=1353	Score = 791 bits (428), Expect = 0.0
mapped-read 15118	F1UMNMG01CERQB	Length=547	emb|AM093891.1| AM093891 Lutzomyia longipalpis Jacobina whole fly Lutzomyia longipalpis cDNA clone NSFM-40b02, mRNA sequence.Length=1353	Score = 562 bits (304), Expect = 8e-157
mapped-read 15118	F1UMNMG01BEHBE	Length=555	emb|AM093891.1| AM093891 Lutzomyia longipalpis Jacobina whole fly Lutzomyia longipalpis cDNA clone NSFM-40b02, mRNA sequence.Length=1353	Score = 841 bits (455), Expect = 0.0
mapped-read 15118	F1UMNMG01CD31G	Length=488	emb|AM093890.1| AM093890 Lutzomyia longipalpis Jacobina whole fly Lutzomyia longipalpis cDNA clone NSFM-89a05, mRNA sequence.Length=1250	Score = 767 bits (415), Expect = 0.0
mapped-read 15118	F1UMNMG01CN0DT	Length=491	emb|AM093890.1| AM093890 Lutzomyia longipalpis Jacobina whole fly Lutzomyia longipalpis cDNA clone NSFM-89a05, mRNA sequence.Length=1250	Score = 798 bits (432), Expect = 0.0
mapped-read 15118	F1UMNMG01B1N0G	Length=849	emb|AM093891.1| AM093891 Lutzomyia longipalpis Jacobina whole fly Lutzomyia longipalpis cDNA clone NSFM-40b02, mRNA sequence.Length=1353	Score = 503 bits (272), Expect = 8e-139
mapped-read 15118	F1UMNMG01B7C93	Length=482	emb|AM093889.1| AM093889 Lutzomyia longipalpis Jacobina whole fly Lutzomyia longipalpis cDNA clone NSFM-40b02, mRNA sequence.Length=1371	Score = 802 bits (434), Expect = 0.0
mapped-read 15118	F1UMNMG01BJZLN	Length=488	emb|AM093890.1| AM093890 Lutzomyia longipalpis Jacobina whole fly Lutzomyia longipalpis cDNA clone NSFM-89a05, mRNA sequence.Length=1250	Score = 869 bits (470), Expect = 0.0
mapped-read 15118	F1UMNMG01ASHPP	Length=444	emb|AM093891.1| AM093891 Lutzomyia longipalpis Jacobina whole fly Lutzomyia longipalpis cDNA clone NSFM-40b02, mRNA sequence.Length=1353	Score = 405 bits (219), Expect = 1e-109
mapped-read 15118	F1UMNMG01BOQN7	Length=479	emb|AM093891.1| AM093891 Lutzomyia longipalpis Jacobina whole fly Lutzomyia longipalpis cDNA clone NSFM-40b02, mRNA sequence.Length=1353	Score = 638 bits (345), Expect = 1e-179
mapped-read 15118	F1UMNMG01BV6GA	Length=460	emb|AM093890.1| AM093890 Lutzomyia longipalpis Jacobina whole fly Lutzomyia longipalpis cDNA clone NSFM-89a05, mRNA sequence.Length=1250	Score = 702 bits (380), Expect = 0.0
mapped-read 21297	F1UMNMG01CCJPA	Length=343	emb|FP601882.1| FP601882 Hirudo medicinalis normalized library Hirudo medicinalis cDNA, mRNA sequence.Length=567	Score = 298 bits (161), Expect = 1e-077
mapped-read 21297	F1UMNMG01A0HGF	Length=342	emb|FP601882.1| FP601882 Hirudo medicinalis normalized library Hirudo medicinalis cDNA, mRNA sequence.Length=567	Score = 298 bits (161), Expect = 1e-077
mapped-read 21297	F1UMNMG01BFZX6	Length=538	emb|FP595913.1| FP595913 Hirudo medicinalis normalized library Hirudo medicinalis cDNA, mRNA sequence.Length=540	Score = 327 bits (177), Expect = 3e-086
mapped-read 21297	F1UMNMG01A12EC	Length=342	emb|FP601882.1| FP601882 Hirudo medicinalis normalized library Hirudo medicinalis cDNA, mRNA sequence.Length=567	Score = 298 bits (161), Expect = 1e-077
mapped-read 21297	F1UMNMG01CEM6Q	Length=342	emb|FP601882.1| FP601882 Hirudo medicinalis normalized library Hirudo medicinalis cDNA, mRNA sequence.Length=567	Score = 287 bits (155), Expect = 3e-074
mapped-read 21297	F1UMNMG01AVNN9	Length=342	emb|FP601882.1| FP601882 Hirudo medicinalis normalized library Hirudo medicinalis cDNA, mRNA sequence.Length=567	Score = 298 bits (161), Expect = 1e-077
mapped-read 21297	F1UMNMG01BQ3HD	Length=335	emb|FP601882.1| FP601882 Hirudo medicinalis normalized library Hirudo medicinalis cDNA, mRNA sequence.Length=567	Score = 287 bits (155), Expect = 3e-074
mapped-read 21297	F1UMNMG01B5RZ8	Length=346	emb|FP601882.1| FP601882 Hirudo medicinalis normalized library Hirudo medicinalis cDNA, mRNA sequence.Length=567	Score = 287 bits (155), Expect = 3e-074
mapped-read 21297	F1UMNMG01BS342	Length=337	emb|FP601882.1| FP601882 Hirudo medicinalis normalized library Hirudo medicinalis cDNA, mRNA sequence.Length=567	Score = 287 bits (155), Expect = 3e-074
mapped-read 21297	F1UMNMG01A6JXF	Length=338	emb|FP601882.1| FP601882 Hirudo medicinalis normalized library Hirudo medicinalis cDNA, mRNA sequence.Length=567	Score = 287 bits (155), Expect = 3e-074
mapped-read 21934	F1UMNMG01B11UX	Length=567	emb|AM098160.1| AM098160 Lutzomyia longipalpis Jacobina whole fly Lutzomyia longipalpis cDNA clone NSFM-11f05, mRNA sequence.Length=1097	Score = 305 bits (165), Expect = 2e-079
mapped-read 21934	F1UMNMG01BV3XZ	Length=596	emb|AM097061.1| AM097061 Lutzomyia longipalpis Jacobina whole fly Lutzomyia longipalpis cDNA clone NSFM-05h02, mRNA sequence.Length=1142	Score = 291 bits (157), Expect = 4e-075
mapped-read 21934	F1UMNMG01A7O03	Length=568	emb|AM097061.1| AM097061 Lutzomyia longipalpis Jacobina whole fly Lutzomyia longipalpis cDNA clone NSFM-05h02, mRNA sequence.Length=1142	Score = 302 bits (163), Expect = 2e-078
mapped-read 21934	F1UMNMG01BN0JR	Length=566	emb|AM097061.1| AM097061 Lutzomyia longipalpis Jacobina whole fly Lutzomyia longipalpis cDNA clone NSFM-05h02, mRNA sequence.Length=1142	Score = 316 bits (171), Expect = 7e-083
mapped-read 21934	F1UMNMG01CJ5LG	Length=567	emb|AM098160.1| AM098160 Lutzomyia longipalpis Jacobina whole fly Lutzomyia longipalpis cDNA clone NSFM-11f05, mRNA sequence.Length=1097	Score = 303 bits (164), Expect = 5e-079
mapped-read 21934	F1UMNMG01BJG54	Length=575	emb|AM098160.1| AM098160 Lutzomyia longipalpis Jacobina whole fly Lutzomyia longipalpis cDNA clone NSFM-11f05, mRNA sequence.Length=1097	Score = 302 bits (163), Expect = 2e-078
mapped-read 21934	F1UMNMG01B3RUQ	Length=645	emb|AM098160.1| AM098160 Lutzomyia longipalpis Jacobina whole fly Lutzomyia longipalpis cDNA clone NSFM-11f05, mRNA sequence.Length=1097	Score = 244 bits (132), Expect = 4e-061
mapped-read 4366	F1UMNMG01CBEDR	Length=193	No Hit
mapped-read 4366	F1UMNMG01ANE6W	Length=192	No Hit
mapped-read 4366	F1UMNMG01B0XT5	Length=192	No Hit
mapped-read 4366	F1UMNMG01BRO2R	Length=193	No Hit
mapped-read 4366	F1UMNMG01A963V	Length=194	No Hit
mapped-read 17575	F1UMNMG01APIG7	Length=479	emb|AM106748.1| AM106748 Lutzomyia longipalpis Jacobina whole fly Lutzomyia longipalpis cDNA clone NSFM-62f06, mRNA sequence.Length=1303	Score = 706 bits (382), Expect = 0.0
mapped-read 17575	F1UMNMG01BJ9O8	Length=485	emb|AM106748.1| AM106748 Lutzomyia longipalpis Jacobina whole fly Lutzomyia longipalpis cDNA clone NSFM-62f06, mRNA sequence.Length=1303	Score = 710 bits (384), Expect = 0.0
mapped-read 17575	F1UMNMG01A44AL	Length=482	emb|AM106748.1| AM106748 Lutzomyia longipalpis Jacobina whole fly Lutzomyia longipalpis cDNA clone NSFM-62f06, mRNA sequence.Length=1303	Score = 715 bits (387), Expect = 0.0
mapped-read 17575	F1UMNMG01AU3QN	Length=483	emb|AM106748.1| AM106748 Lutzomyia longipalpis Jacobina whole fly Lutzomyia longipalpis cDNA clone NSFM-62f06, mRNA sequence.Length=1303	Score = 706 bits (382), Expect = 0.0
mapped-read 10948	F1UMNMG01CGCY8	Length=520	emb|AM096313.1| AM096313 Lutzomyia longipalpis Jacobina whole fly Lutzomyia longipalpis cDNA clone NSFM-82d04, mRNA sequence.Length=1191	Score = 525 bits (284), Expect = 1e-145
mapped-read 10948	F1UMNMG01AY53N	Length=503	emb|AM096313.1| AM096313 Lutzomyia longipalpis Jacobina whole fly Lutzomyia longipalpis cDNA clone NSFM-82d04, mRNA sequence.Length=1191	Score = 628 bits (340), Expect = 7e-177
mapped-read 10948	F1UMNMG01AZT7N	Length=495	emb|AM096313.1| AM096313 Lutzomyia longipalpis Jacobina whole fly Lutzomyia longipalpis cDNA clone NSFM-82d04, mRNA sequence.Length=1191	Score = 582 bits (315), Expect = 5e-163
mapped-read 10948	F1UMNMG01ARK4S	Length=465	emb|AM096313.1| AM096313 Lutzomyia longipalpis Jacobina whole fly Lutzomyia longipalpis cDNA clone NSFM-82d04, mRNA sequence.Length=1191	Score = 534 bits (289), Expect = 1e-148
mapped-read 9187	F1UMNMG01CF315	Length=550	No Hit
mapped-read 9187	F1UMNMG01BLJ62	Length=550	No Hit
mapped-read 9187	F1UMNMG01B84GL	Length=558	No Hit
mapped-read 638	F1UMNMG01BX4W6	Length=563	emb|AM101240.1| AM101240 Lutzomyia longipalpis Jacobina whole fly Lutzomyia longipalpis cDNA clone NSFM-30d10, mRNA sequence.Length=1091	Score = 303 bits (164), Expect = 5e-079
mapped-read 638	F1UMNMG01BUYRQ	Length=571	emb|AM097061.1| AM097061 Lutzomyia longipalpis Jacobina whole fly Lutzomyia longipalpis cDNA clone NSFM-05h02, mRNA sequence.Length=1142	Score = 298 bits (161), Expect = 3e-077
mapped-read 638	F1UMNMG01APVW2	Length=409	emb|AM101241.1| AM101241 Lutzomyia longipalpis Jacobina whole fly Lutzomyia longipalpis cDNA clone NSFM-30d10, mRNA sequence.Length=1325	Score = 233 bits (126), Expect = 5e-058
mapped-read 25445	F1UMNMG01CD2IO	Length=498	No Hit
mapped-read 25445	F1UMNMG01BQ7R6	Length=476	No Hit
mapped-read 25445	F1UMNMG01AYWKJ	Length=478	No Hit
mapped-read 9190	F1UMNMG01BAPQX	Length=768	No Hit
mapped-read 9190	F1UMNMG01AWLAM	Length=587	gb|EW995639.1| LJGU-M-5_E01 Adult female Lutzomyia longipalpis midgut library sugar fed Lutzomyia longipalpis cDNA, mRNA sequence.Length=559	Score = 224 bits (121), Expect = 4e-055
mapped-read 8996	F1UMNMG01AOTIG	Length=542	gb|EW987543.1| LJGF-L-5_B05 Adult female Lutzomyia longipalpis midgut library blood fed Lutzomyia longipalpis cDNA, mRNA sequence.Length=683	Score = 276 bits (149), Expect = 1e-070
mapped-read 8996	F1UMNMG01A5DCE	Length=498	gb|EW993040.1| LJGDIM21_A05 Adult female Lutzomyia longipalpis midgut library post blood meal digestion containing Leishmania chagasi Lutzomyia longipalpis cDNA, mRNA sequence.Length=1086	Score = 791 bits (428), Expect = 0.0
mapped-read 8522	F1UMNMG01AZ3VC	Length=515	No Hit
mapped-read 8522	F1UMNMG01A61QQ	Length=501	gb|EW995639.1| LJGU-M-5_E01 Adult female Lutzomyia longipalpis midgut library sugar fed Lutzomyia longipalpis cDNA, mRNA sequence.Length=559	Score = 241 bits (130), Expect = 4e-060
mapped-read 8505	F1UMNMG01A8EEE	Length=578	emb|AM097061.1| AM097061 Lutzomyia longipalpis Jacobina whole fly Lutzomyia longipalpis cDNA clone NSFM-05h02, mRNA sequence.Length=1142	Score = 305 bits (165), Expect = 2e-079
mapped-read 8505	F1UMNMG01AQTV0	Length=411	emb|AM097061.1| AM097061 Lutzomyia longipalpis Jacobina whole fly Lutzomyia longipalpis cDNA clone NSFM-05h02, mRNA sequence.Length=1142	Score = 353 bits (191), Expect = 4e-094
mapped-read 7774	F1UMNMG01ASHNA	Length=564	emb|AM098160.1| AM098160 Lutzomyia longipalpis Jacobina whole fly Lutzomyia longipalpis cDNA clone NSFM-11f05, mRNA sequence.Length=1097	Score = 296 bits (160), Expect = 9e-077
mapped-read 7774	F1UMNMG01BMXPH	Length=567	emb|AM097061.1| AM097061 Lutzomyia longipalpis Jacobina whole fly Lutzomyia longipalpis cDNA clone NSFM-05h02, mRNA sequence.Length=1142	Score = 296 bits (160), Expect = 9e-077
mapped-read 6260	F1UMNMG01ATCQS	Length=561	No Hit
mapped-read 6260	F1UMNMG01CK70B	Length=550	No Hit
mapped-read 5929	F1UMNMG01BR22S	Length=346	emb|FP601882.1| FP601882 Hirudo medicinalis normalized library Hirudo medicinalis cDNA, mRNA sequence.Length=567	Score = 399 bits (216), Expect = 4e-108
mapped-read 5929	F1UMNMG01ANIIE	Length=670	emb|FP601882.1| FP601882 Hirudo medicinalis normalized library Hirudo medicinalis cDNA, mRNA sequence.Length=567	Score = 300 bits (162), Expect = 8e-078
mapped-read 5826	F1UMNMG01CEZMF	Length=478	No Hit
mapped-read 5826	F1UMNMG01BC99S	Length=483	No Hit
mapped-read 5231	F1UMNMG01CHFR5	Length=516	emb|AM103887.1| AM103887 Lutzomyia longipalpis Jacobina whole fly Lutzomyia longipalpis cDNA clone NSFM-17b10, mRNA sequence.Length=1273	Score = 490 bits (265), Expect = 3e-135
mapped-read 5231	F1UMNMG01B73K8	Length=515	emb|AM103887.1| AM103887 Lutzomyia longipalpis Jacobina whole fly Lutzomyia longipalpis cDNA clone NSFM-17b10, mRNA sequence.Length=1273	Score = 486 bits (263), Expect = 5e-134
mapped-read 4238	F1UMNMG01B1H8C	Length=594	gb|EX211692.1| ALYTINFD02F02 Lutzomyia longipalpis Infected Lutzomyia longipalpis cDNA 5', mRNA sequence.Length=571	Score = 346 bits (187), Expect = 9e-092
mapped-read 4238	F1UMNMG01CIGVQ	Length=604	emb|AM092123.1| AM092123 Lutzomyia longipalpis Jacobina whole fly Lutzomyia longipalpis cDNA clone NSFM-39d11, mRNA sequence.Length=913	Score = 407 bits (220), Expect = 4e-110
mapped-read 3932	F1UMNMG01A27NQ	Length=794	emb|AM098160.1| AM098160 Lutzomyia longipalpis Jacobina whole fly Lutzomyia longipalpis cDNA clone NSFM-11f05, mRNA sequence.Length=1097	Score = 237 bits (128), Expect = 8e-059
mapped-read 3932	F1UMNMG01CIDPT	Length=610	emb|AM098160.1| AM098160 Lutzomyia longipalpis Jacobina whole fly Lutzomyia longipalpis cDNA clone NSFM-11f05, mRNA sequence.Length=1097	Score = 220 bits (119), Expect = 6e-054
mapped-read 34756	F1UMNMG01A4RQB	Length=366	emb|AM095086.1| AM095086 Lutzomyia longipalpis Jacobina whole fly Lutzomyia longipalpis cDNA clone NSFM-73h10, mRNA sequence.Length=1299	Score = 569 bits (308), Expect = 3e-159
mapped-read 34756	F1UMNMG01BEORN	Length=366	emb|AM095086.1| AM095086 Lutzomyia longipalpis Jacobina whole fly Lutzomyia longipalpis cDNA clone NSFM-73h10, mRNA sequence.Length=1299	Score = 569 bits (308), Expect = 3e-159
mapped-read 33170	F1UMNMG01COLNC	Length=508	No Hit
mapped-read 33170	F1UMNMG01ANLFE	Length=505	No Hit
mapped-read 32328	F1UMNMG01AW7VE	Length=389	emb|AM103564.1| AM103564 Lutzomyia longipalpis Jacobina whole fly Lutzomyia longipalpis cDNA clone NSFM-27g09, mRNA sequence.Length=1292	Score = 555 bits (300), Expect = 9e-155
mapped-read 32328	F1UMNMG01BLL1I	Length=453	emb|AM103563.1| AM103563 Lutzomyia longipalpis Jacobina whole fly Lutzomyia longipalpis cDNA clone SFM-04a10, mRNA sequence.Length=1266	Score = 507 bits (274), Expect = 3e-140
mapped-read 29942	F1UMNMG01CJC22	Length=553	gb|EW989821.1| LJGFIL9_D02 Adult female Lutzomyia longipalpis midgut library blood fed containing Leishmania chagasi Lutzomyia longipalpis cDNA, mRNA sequence.Length=774	Score = 296 bits (160), Expect = 9e-077
mapped-read 29942	F1UMNMG01BHESG	Length=554	emb|AM101241.1| AM101241 Lutzomyia longipalpis Jacobina whole fly Lutzomyia longipalpis cDNA clone NSFM-30d10, mRNA sequence.Length=1325	Score = 291 bits (157), Expect = 4e-075
mapped-read 28873	F1UMNMG01B8GVC	Length=483	emb|AM101240.1| AM101240 Lutzomyia longipalpis Jacobina whole fly Lutzomyia longipalpis cDNA clone NSFM-30d10, mRNA sequence.Length=1091	Score = 298 bits (161), Expect = 2e-077
mapped-read 28873	F1UMNMG01BFROT	Length=485	emb|AM101241.1| AM101241 Lutzomyia longipalpis Jacobina whole fly Lutzomyia longipalpis cDNA clone NSFM-30d10, mRNA sequence.Length=1325	Score = 292 bits (158), Expect = 1e-075
mapped-read 26544	F1UMNMG01BENHZ	Length=410	emb|AM104592.1| AM104592 Lutzomyia longipalpis Jacobina whole fly Lutzomyia longipalpis cDNA clone NSFM-143h01, mRNA sequence.Length=1223	Score = 586 bits (317), Expect = 3e-164
mapped-read 26544	F1UMNMG01BEYRU	Length=501	emb|AM104594.1| AM104594 Lutzomyia longipalpis Jacobina whole fly Lutzomyia longipalpis cDNA clone NSFM-79f04, mRNA sequence.Length=1408	Score = 802 bits (434), Expect = 0.0
mapped-read 25609	F1UMNMG01BXHVW	Length=552	No Hit
mapped-read 25609	F1UMNMG01BT8MR	Length=554	No Hit
mapped-read 24935	F1UMNMG01COS0O	Length=300	emb|AM101223.1| AM101223 Lutzomyia longipalpis Jacobina whole fly Lutzomyia longipalpis cDNA clone NSFM-29g07, mRNA sequence.Length=1422	Score = 472 bits (255), Expect = 7e-130
mapped-read 24935	F1UMNMG01BJ5TH	Length=480	emb|AM098509.1| AM098509 Lutzomyia longipalpis Jacobina whole fly Lutzomyia longipalpis cDNA clone NSFM-29g07, mRNA sequence.Length=1379	Score = 780 bits (422), Expect = 0.0
mapped-read 22853	F1UMNMG01CKXPO	Length=610	No Hit
mapped-read 22853	F1UMNMG01CD3I4	Length=567	No Hit
mapped-read 21417	F1UMNMG01BQBVC	Length=547	emb|AM100366.1| AM100366 Lutzomyia longipalpis Jacobina whole fly Lutzomyia longipalpis cDNA clone NSFM-164d01, mRNA sequence.Length=1369	Score = 887 bits (480), Expect = 0.0
mapped-read 21417	F1UMNMG01AONX6	Length=546	emb|AM100366.1| AM100366 Lutzomyia longipalpis Jacobina whole fly Lutzomyia longipalpis cDNA clone NSFM-164d01, mRNA sequence.Length=1369	Score = 872 bits (472), Expect = 0.0
mapped-read 20522	F1UMNMG01BYC4O	Length=540	gb|EW989821.1| LJGFIL9_D02 Adult female Lutzomyia longipalpis midgut library blood fed containing Leishmania chagasi Lutzomyia longipalpis cDNA, mRNA sequence.Length=774	Score = 294 bits (159), Expect = 3e-076
mapped-read 20522	F1UMNMG01CDZB1	Length=570	gb|EW989821.1| LJGFIL9_D02 Adult female Lutzomyia longipalpis midgut library blood fed containing Leishmania chagasi Lutzomyia longipalpis cDNA, mRNA sequence.Length=774	Score = 298 bits (161), Expect = 3e-077
mapped-read 19222	F1UMNMG01BYYMI	Length=388	emb|AM097061.1| AM097061 Lutzomyia longipalpis Jacobina whole fly Lutzomyia longipalpis cDNA clone NSFM-05h02, mRNA sequence.Length=1142	Score = 300 bits (162), Expect = 5e-078
mapped-read 19222	F1UMNMG01AQ8OU	Length=395	emb|AM097061.1| AM097061 Lutzomyia longipalpis Jacobina whole fly Lutzomyia longipalpis cDNA clone NSFM-05h02, mRNA sequence.Length=1142	Score = 313 bits (169), Expect = 6e-082
mapped-read 17984	F1UMNMG01B00RQ	Length=471	emb|AM107770.1| AM107770 Lutzomyia longipalpis Jacobina whole fly Lutzomyia longipalpis cDNA clone NSFM-85h05, mRNA sequence.Length=1196	Score = 606 bits (328), Expect = 3e-170
mapped-read 17984	F1UMNMG01CHPZU	Length=268	emb|AM107766.1| AM107766 Lutzomyia longipalpis Jacobina whole fly Lutzomyia longipalpis cDNA clone NSFM-153e11, mRNA sequence.Length=1473	Score = 267 bits (144), Expect = 3e-068
mapped-read 17585	F1UMNMG01CG0I7	Length=498	No Hit
mapped-read 17585	F1UMNMG01BLJ79	Length=495	No Hit
mapped-read 14207	F1UMNMG01CIJ19	Length=516	emb|AM095113.1| AM095113 Lutzomyia longipalpis Jacobina whole fly Lutzomyia longipalpis cDNA clone SFM-01e11, mRNA sequence.Length=1107	Score = 442 bits (239), Expect = 1e-120
mapped-read 14207	F1UMNMG01A4WJJ	Length=539	emb|AM095113.1| AM095113 Lutzomyia longipalpis Jacobina whole fly Lutzomyia longipalpis cDNA clone SFM-01e11, mRNA sequence.Length=1107	Score = 446 bits (241), Expect = 8e-122
mapped-read 12345	F1UMNMG01BBJ15	Length=350	emb|AM097061.1| AM097061 Lutzomyia longipalpis Jacobina whole fly Lutzomyia longipalpis cDNA clone NSFM-05h02, mRNA sequence.Length=1142	Score = 219 bits (118), Expect = 1e-053
mapped-read 12345	F1UMNMG01BUXZP	Length=610	emb|AM097061.1| AM097061 Lutzomyia longipalpis Jacobina whole fly Lutzomyia longipalpis cDNA clone NSFM-05h02, mRNA sequence.Length=1142	Score = 340 bits (184), Expect = 4e-090
mapped-read 10488	F1UMNMG01COQFW	Length=593	No Hit
mapped-read 10488	F1UMNMG01A36JR	Length=542	emb|AM102137.1| AM102137 Lutzomyia longipalpis Jacobina whole fly Lutzomyia longipalpis cDNA clone NSFM-121e05, mRNA sequence.Length=1061	Score = 274 bits (148), Expect = 4e-070
mapped-read 9755	F1UMNMG01AVRXN	Length=294	No Hit
mapped-read 9695	F1UMNMG01AXEGR	Length=489	No Hit
mapped-read 9365	F1UMNMG01A3N9G	Length=461	gb|EW995639.1| LJGU-M-5_E01 Adult female Lutzomyia longipalpis midgut library sugar fed Lutzomyia longipalpis cDNA, mRNA sequence.Length=559	Score = 265 bits (143), Expect = 2e-067
mapped-read 9179	F1UMNMG01CO03Z	Length=573	No Hit
mapped-read 8847	F1UMNMG01ATM4R	Length=339	gb|EW989297.1| LJGFIL2_E10 Adult female Lutzomyia longipalpis midgut library blood fed containing Leishmania chagasi Lutzomyia longipalpis cDNA, mRNA sequence.Length=968	Score = 379 bits (205), Expect = 5e-102
mapped-read 870	F1UMNMG01BC7ZE	Length=424	No Hit
mapped-read 8506	F1UMNMG01CIMU6	Length=418	No Hit
mapped-read 8325	F1UMNMG01CH1SP	Length=481	No Hit
mapped-read 7838	F1UMNMG01BOQ4E	Length=527	gb|GW816392.1| PPRGFL_P4_D10 PPRGF Phlebotomus perniciosus cDNA, mRNA sequence.Length=977	Score = 531 bits (287), Expect = 2e-147
mapped-read 7570	F1UMNMG01CDP7H	Length=474	emb|AM098160.1| AM098160 Lutzomyia longipalpis Jacobina whole fly Lutzomyia longipalpis cDNA clone NSFM-11f05, mRNA sequence.Length=1097	Score = 315 bits (170), Expect = 2e-082
mapped-read 7490	F1UMNMG01A5CM7	Length=584	emb|AM097061.1| AM097061 Lutzomyia longipalpis Jacobina whole fly Lutzomyia longipalpis cDNA clone NSFM-05h02, mRNA sequence.Length=1142	Score = 305 bits (165), Expect = 2e-079
mapped-read 7145	F1UMNMG01B82AB	Length=467	gb|EW995639.1| LJGU-M-5_E01 Adult female Lutzomyia longipalpis midgut library sugar fed Lutzomyia longipalpis cDNA, mRNA sequence.Length=559	Score = 248 bits (134), Expect = 2e-062
mapped-read 7114	F1UMNMG01AOQSE	Length=501	No Hit
mapped-read 6920	F1UMNMG01CM08G	Length=542	emb|AM101241.1| AM101241 Lutzomyia longipalpis Jacobina whole fly Lutzomyia longipalpis cDNA clone NSFM-30d10, mRNA sequence.Length=1325	Score = 292 bits (158), Expect = 1e-075
mapped-read 6702	F1UMNMG01A9KYQ	Length=579	emb|AM101241.1| AM101241 Lutzomyia longipalpis Jacobina whole fly Lutzomyia longipalpis cDNA clone NSFM-30d10, mRNA sequence.Length=1325	Score = 213 bits (115), Expect = 1e-051
mapped-read 6640	F1UMNMG01BYPCI	Length=617	No Hit
mapped-read 6552	F1UMNMG01CNGQ6	Length=575	emb|AM105291.1| AM105291 Lutzomyia longipalpis Jacobina whole fly Lutzomyia longipalpis cDNA clone NSFM-128a04, mRNA sequence.Length=1321	Score = 313 bits (169), Expect = 9e-082
mapped-read 6481	F1UMNMG01BTPDW	Length=567	emb|AM097061.1| AM097061 Lutzomyia longipalpis Jacobina whole fly Lutzomyia longipalpis cDNA clone NSFM-05h02, mRNA sequence.Length=1142	Score = 322 bits (174), Expect = 1e-084
mapped-read 5923	F1UMNMG01BW859	Length=1259	emb|AM101241.1| AM101241 Lutzomyia longipalpis Jacobina whole fly Lutzomyia longipalpis cDNA clone NSFM-30d10, mRNA sequence.Length=1325	Score = 340 bits (184), Expect = 9e-090
mapped-read 5707	F1UMNMG01ANL1C	Length=511	No Hit
mapped-read 5650	F1UMNMG01AY2BW	Length=408	emb|AM093850.1| AM093850 Lutzomyia longipalpis Jacobina whole fly Lutzomyia longipalpis cDNA clone NSFM-165d10, mRNA sequence.Length=1378	Score = 255 bits (138), Expect = 1e-064
mapped-read 55	F1UMNMG01BN5OD	Length=573	gb|EW989821.1| LJGFIL9_D02 Adult female Lutzomyia longipalpis midgut library blood fed containing Leishmania chagasi Lutzomyia longipalpis cDNA, mRNA sequence.Length=774	Score = 281 bits (152), Expect = 3e-072
mapped-read 5378	F1UMNMG01BT42O	Length=530	emb|FP595913.1| FP595913 Hirudo medicinalis normalized library Hirudo medicinalis cDNA, mRNA sequence.Length=540	Score = 281 bits (152), Expect = 2e-072
mapped-read 5109	F1UMNMG01COD2A	Length=535	No Hit
mapped-read 5018	F1UMNMG01BUXQG	Length=661	No Hit
mapped-read 4960	F1UMNMG01ANQ45	Length=487	No Hit
mapped-read 4865	F1UMNMG01A27WJ	Length=491	emb|AM102138.1| AM102138 Lutzomyia longipalpis Jacobina whole fly Lutzomyia longipalpis cDNA clone NSFM-121e05, mRNA sequence.Length=1366	Score = 396 bits (214), Expect = 7e-107
mapped-read 4537	F1UMNMG01APHP7	Length=342	No Hit
mapped-read 444	F1UMNMG01BUSKD	Length=517	emb|AM105247.1| AM105247 Lutzomyia longipalpis Jacobina whole fly Lutzomyia longipalpis cDNA clone NSFM-116b09, mRNA sequence.Length=1285	Score = 483 bits (261), Expect = 6e-133
mapped-read 4116	F1UMNMG01BPRTM	Length=562	No Hit
mapped-read 3896	F1UMNMG01CNPWR	Length=467	No Hit
mapped-read 3834	F1UMNMG01AY8DM	Length=499	No Hit
mapped-read 3796	F1UMNMG01BD3NC	Length=611	No Hit
mapped-read 35622	F1UMNMG01B1B2H	Length=536	emb|AM097061.1| AM097061 Lutzomyia longipalpis Jacobina whole fly Lutzomyia longipalpis cDNA clone NSFM-05h02, mRNA sequence.Length=1142	Score = 311 bits (168), Expect = 3e-081
mapped-read 35572	F1UMNMG01BCBB9	Length=465	No Hit
mapped-read 35571	F1UMNMG01BH4H0	Length=454	No Hit
mapped-read 3525	F1UMNMG01BLH07	Length=410	emb|AM106486.1| AM106486 Lutzomyia longipalpis Jacobina whole fly Lutzomyia longipalpis cDNA clone NSFM-41d08, mRNA sequence.Length=1343	Score = 536 bits (290), Expect = 3e-149
mapped-read 35212	F1UMNMG01BXU87	Length=279	emb|AM101241.1| AM101241 Lutzomyia longipalpis Jacobina whole fly Lutzomyia longipalpis cDNA clone NSFM-30d10, mRNA sequence.Length=1325	Score = 268 bits (145), Expect = 9e-069
mapped-read 34993	F1UMNMG01B1P9L	Length=509	emb|AM101240.1| AM101240 Lutzomyia longipalpis Jacobina whole fly Lutzomyia longipalpis cDNA clone NSFM-30d10, mRNA sequence.Length=1091	Score = 300 bits (162), Expect = 6e-078
mapped-read 34935	F1UMNMG01BZT0I	Length=496	No Hit
mapped-read 34912	F1UMNMG01BKZGS	Length=564	No Hit
mapped-read 34911	F1UMNMG01A8UPG	Length=564	No Hit
mapped-read 3422	F1UMNMG01B5IL8	Length=394	emb|AM101241.1| AM101241 Lutzomyia longipalpis Jacobina whole fly Lutzomyia longipalpis cDNA clone NSFM-30d10, mRNA sequence.Length=1325	Score = 287 bits (155), Expect = 4e-074
mapped-read 33946	F1UMNMG01A6MJ0	Length=758	No Hit
mapped-read 33875	F1UMNMG01AXQRI	Length=486	emb|AM092776.1| AM092776 Lutzomyia longipalpis Jacobina whole fly Lutzomyia longipalpis cDNA clone NSFM-43a02, mRNA sequence.Length=1110	Score = 715 bits (387), Expect = 0.0
mapped-read 33295	F1UMNMG01B7AXM	Length=511	gb|EX211972.1| ALYTINFA04F04 Lutzomyia longipalpis Infected Lutzomyia longipalpis cDNA 5', mRNA sequence.Length=659	Score = 819 bits (443), Expect = 0.0
mapped-read 33264	F1UMNMG01A4VKJ	Length=571	emb|AM101241.1| AM101241 Lutzomyia longipalpis Jacobina whole fly Lutzomyia longipalpis cDNA clone NSFM-30d10, mRNA sequence.Length=1325	Score = 327 bits (177), Expect = 3e-086
mapped-read 32976	F1UMNMG01BTZ01	Length=524	emb|AM090009.1| AM090009 Lutzomyia longipalpis Jacobina whole fly Lutzomyia longipalpis cDNA clone NSFM-20g09, mRNA sequence.Length=1209	Score = 702 bits (380), Expect = 0.0
mapped-read 32940	F1UMNMG01B6WN7	Length=472	emb|AM109365.1| AM109365 Lutzomyia longipalpis Jacobina whole fly Lutzomyia longipalpis cDNA clone NSFM-35c06, mRNA sequence.Length=1239	Score = 815 bits (441), Expect = 0.0
mapped-read 32134	F1UMNMG01CDEYK	Length=497	No Hit
mapped-read 31004	F1UMNMG01BUSUW	Length=417	No Hit
mapped-read 30997	F1UMNMG01BY220	Length=506	emb|AM098160.1| AM098160 Lutzomyia longipalpis Jacobina whole fly Lutzomyia longipalpis cDNA clone NSFM-11f05, mRNA sequence.Length=1097	Score = 241 bits (130), Expect = 4e-060
mapped-read 30839	F1UMNMG01A23S1	Length=596	gb|EW995639.1| LJGU-M-5_E01 Adult female Lutzomyia longipalpis midgut library sugar fed Lutzomyia longipalpis cDNA, mRNA sequence.Length=559	Score = 235 bits (127), Expect = 2e-058
mapped-read 30706	F1UMNMG01A0EUJ	Length=586	No Hit
mapped-read 30690	F1UMNMG01B6SRG	Length=504	emb|AM097515.1| AM097515 Lutzomyia longipalpis Jacobina whole fly Lutzomyia longipalpis cDNA clone NSFM-98c09, mRNA sequence.Length=956	Score = 843 bits (456), Expect = 0.0
mapped-read 30505	F1UMNMG01BK1L1	Length=570	gb|EW995639.1| LJGU-M-5_E01 Adult female Lutzomyia longipalpis midgut library sugar fed Lutzomyia longipalpis cDNA, mRNA sequence.Length=559	Score = 235 bits (127), Expect = 2e-058
mapped-read 29936	F1UMNMG01B3NY4	Length=1536	emb|AM101241.1| AM101241 Lutzomyia longipalpis Jacobina whole fly Lutzomyia longipalpis cDNA clone NSFM-30d10, mRNA sequence.Length=1325	Score = 226 bits (122), Expect = 3e-055
mapped-read 2993	F1UMNMG01A5ZOF	Length=424	emb|AM101240.1| AM101240 Lutzomyia longipalpis Jacobina whole fly Lutzomyia longipalpis cDNA clone NSFM-30d10, mRNA sequence.Length=1091	Score = 281 bits (152), Expect = 2e-072
mapped-read 29662	F1UMNMG01APHOY	Length=475	emb|AM101241.1| AM101241 Lutzomyia longipalpis Jacobina whole fly Lutzomyia longipalpis cDNA clone NSFM-30d10, mRNA sequence.Length=1325	Score = 279 bits (151), Expect = 8e-072
mapped-read 29430	F1UMNMG01CNE97	Length=543	gb|EW995639.1| LJGU-M-5_E01 Adult female Lutzomyia longipalpis midgut library sugar fed Lutzomyia longipalpis cDNA, mRNA sequence.Length=559	Score = 233 bits (126), Expect = 7e-058
mapped-read 29342	F1UMNMG01A75GZ	Length=331	emb|AM098344.1| AM098344 Lutzomyia longipalpis Jacobina whole fly Lutzomyia longipalpis cDNA clone NSFM-83a06, mRNA sequence.Length=1156	Score = 424 bits (229), Expect = 2e-115
mapped-read 29322	F1UMNMG01AVT0H	Length=871	No Hit
mapped-read 29248	F1UMNMG01BYZ3V	Length=451	No Hit
mapped-read 28934	F1UMNMG01CBR3L	Length=488	No Hit
mapped-read 28677	F1UMNMG01BDORY	Length=509	emb|AM105896.1| AM105896 Lutzomyia longipalpis Jacobina whole fly Lutzomyia longipalpis cDNA clone NSFM-106f09, mRNA sequence.Length=1346	Score = 614 bits (332), Expect = 2e-172
mapped-read 28581	F1UMNMG01CHSBJ	Length=444	emb|AM103237.1| AM103237 Lutzomyia longipalpis Jacobina whole fly Lutzomyia longipalpis cDNA clone NSFM-118c03, mRNA sequence.Length=1400	Score = 623 bits (337), Expect = 3e-175
mapped-read 28541	F1UMNMG01BM2MQ	Length=546	gb|EW990920.1| LJGFIS32_F12 Adult female Lutzomyia longipalpis midgut library blood fed containing Leishmania chagasi Lutzomyia longipalpis cDNA, mRNA sequence.Length=600	Score = 545 bits (295), Expect = 8e-152
mapped-read 28381	F1UMNMG01B7YHP	Length=477	No Hit
mapped-read 28177	F1UMNMG01BS7X2	Length=542	emb|AM098160.1| AM098160 Lutzomyia longipalpis Jacobina whole fly Lutzomyia longipalpis cDNA clone NSFM-11f05, mRNA sequence.Length=1097	Score = 316 bits (171), Expect = 7e-083
mapped-read 2800	F1UMNMG01CPWQT	Length=316	gb|EW989176.1| LJGFIL10_A02 Adult female Lutzomyia longipalpis midgut library blood fed containing Leishmania chagasi Lutzomyia longipalpis cDNA, mRNA sequence.Length=835	Score = 453 bits (245), Expect = 3e-124
mapped-read 27841	F1UMNMG01B2P8G	Length=544	No Hit
mapped-read 27781	F1UMNMG01ANXVR	Length=340	No Hit
mapped-read 27738	F1UMNMG01BSGWG	Length=396	emb|AM097061.1| AM097061 Lutzomyia longipalpis Jacobina whole fly Lutzomyia longipalpis cDNA clone NSFM-05h02, mRNA sequence.Length=1142	Score = 318 bits (172), Expect = 1e-083
mapped-read 27608	F1UMNMG01B4XG8	Length=526	emb|AM101399.1| AM101399 Lutzomyia longipalpis Jacobina whole fly Lutzomyia longipalpis cDNA clone NSFM-125c11, mRNA sequence.Length=1413	Score = 270 bits (146), Expect = 5e-069
mapped-read 27281	F1UMNMG01B7VQJ	Length=501	No Hit
mapped-read 27098	F1UMNMG01CAWK2	Length=500	emb|AM095844.1| AM095844 Lutzomyia longipalpis Jacobina whole fly Lutzomyia longipalpis cDNA clone NSFM-163d12, mRNA sequence.Length=1316	Score = 566 bits (306), Expect = 5e-158
mapped-read 26867	F1UMNMG01B1OLX	Length=495	emb|AM090886.1| AM090886 Lutzomyia longipalpis Jacobina whole fly Lutzomyia longipalpis cDNA clone NSFM-21c03, mRNA sequence.Length=1260	Score = 582 bits (315), Expect = 5e-163
mapped-read 26764	F1UMNMG01A04BJ	Length=538	emb|AM093599.1| AM093599 Lutzomyia longipalpis Jacobina whole fly Lutzomyia longipalpis cDNA clone NSFM-01d12, mRNA sequence.Length=1022	Score = 850 bits (460), Expect = 0.0
mapped-read 26736	F1UMNMG01BQS9X	Length=578	gb|EW995639.1| LJGU-M-5_E01 Adult female Lutzomyia longipalpis midgut library sugar fed Lutzomyia longipalpis cDNA, mRNA sequence.Length=559	Score = 259 bits (140), Expect = 1e-065
mapped-read 26704	F1UMNMG01CE54U	Length=507	No Hit
mapped-read 26611	F1UMNMG01APBDT	Length=500	gb|EW993169.1| LJGDIM22_F05 Adult female Lutzomyia longipalpis midgut library post blood meal digestion containing Leishmania chagasi Lutzomyia longipalpis cDNA, mRNA sequence.Length=1045	Score = 795 bits (430), Expect = 0.0
mapped-read 26610	F1UMNMG01BRP8X	Length=574	No Hit
mapped-read 26497	F1UMNMG01BTNRK	Length=552	emb|AM101399.1| AM101399 Lutzomyia longipalpis Jacobina whole fly Lutzomyia longipalpis cDNA clone NSFM-125c11, mRNA sequence.Length=1413	Score = 230 bits (124), Expect = 9e-057
mapped-read 2647	F1UMNMG01CH78C	Length=563	emb|AM097061.1| AM097061 Lutzomyia longipalpis Jacobina whole fly Lutzomyia longipalpis cDNA clone NSFM-05h02, mRNA sequence.Length=1142	Score = 326 bits (176), Expect = 1e-085
mapped-read 26442	F1UMNMG01AXR9S	Length=502	No Hit
mapped-read 26071	F1UMNMG01AY59V	Length=511	No Hit
mapped-read 25986	F1UMNMG01BK71K	Length=388	emb|AM097061.1| AM097061 Lutzomyia longipalpis Jacobina whole fly Lutzomyia longipalpis cDNA clone NSFM-05h02, mRNA sequence.Length=1142	Score = 291 bits (157), Expect = 3e-075
mapped-read 25566	F1UMNMG01B4WQ2	Length=558	emb|AM103935.1| AM103935 Lutzomyia longipalpis Jacobina whole fly Lutzomyia longipalpis cDNA clone NSFM-57h11, mRNA sequence.Length=1201	Score = 900 bits (487), Expect = 0.0
mapped-read 25449	F1UMNMG01BJVW1	Length=449	gb|EW989821.1| LJGFIL9_D02 Adult female Lutzomyia longipalpis midgut library blood fed containing Leishmania chagasi Lutzomyia longipalpis cDNA, mRNA sequence.Length=774	Score = 270 bits (146), Expect = 4e-069
mapped-read 25058	F1UMNMG01CG15R	Length=344	emb|AM101241.1| AM101241 Lutzomyia longipalpis Jacobina whole fly Lutzomyia longipalpis cDNA clone NSFM-30d10, mRNA sequence.Length=1325	Score = 307 bits (166), Expect = 2e-080
mapped-read 24973	F1UMNMG01BRF00	Length=581	No Hit
mapped-read 24571	F1UMNMG01CCYPC	Length=535	No Hit
mapped-read 24426	F1UMNMG01BBCMG	Length=522	No Hit
mapped-read 24422	F1UMNMG01AZIBO	Length=487	emb|AM104644.1| AM104644 Lutzomyia longipalpis Jacobina whole fly Lutzomyia longipalpis cDNA clone NSFM-65e06, mRNA sequence.Length=1281	Score = 737 bits (399), Expect = 0.0
mapped-read 24258	F1UMNMG01BZGBR	Length=490	No Hit
mapped-read 24012	F1UMNMG01CNG83	Length=363	No Hit
mapped-read 23764	F1UMNMG01A54OL	Length=563	emb|AM097061.1| AM097061 Lutzomyia longipalpis Jacobina whole fly Lutzomyia longipalpis cDNA clone NSFM-05h02, mRNA sequence.Length=1142	Score = 324 bits (175), Expect = 4e-085
mapped-read 23521	F1UMNMG01BUNQJ	Length=506	emb|AM095029.1| AM095029 Lutzomyia longipalpis Jacobina whole fly Lutzomyia longipalpis cDNA clone NSFM-35h06, mRNA sequence.Length=1235	Score = 492 bits (266), Expect = 1e-135
mapped-read 23452	F1UMNMG01B1X4T	Length=586	No Hit
mapped-read 23288	F1UMNMG01BL95V	Length=469	emb|AM092621.1| AM092621 Lutzomyia longipalpis Jacobina whole fly Lutzomyia longipalpis cDNA clone NSFM-135a04, mRNA sequence.Length=1356	Score = 673 bits (364), Expect = 0.0
mapped-read 23188	F1UMNMG01A3VX0	Length=370	emb|AM097061.1| AM097061 Lutzomyia longipalpis Jacobina whole fly Lutzomyia longipalpis cDNA clone NSFM-05h02, mRNA sequence.Length=1142	Score = 285 bits (154), Expect = 1e-073
mapped-read 23004	F1UMNMG01B528B	Length=544	No Hit
mapped-read 22934	F1UMNMG01BJSE2	Length=458	No Hit
mapped-read 22837	F1UMNMG01CLESE	Length=524	emb|AM095936.1| AM095936 Lutzomyia longipalpis Jacobina whole fly Lutzomyia longipalpis cDNA clone NSFM-56a05, mRNA sequence.Length=1277	Score = 595 bits (322), Expect = 7e-167
mapped-read 22698	F1UMNMG01BFRXP	Length=315	emb|AM101241.1| AM101241 Lutzomyia longipalpis Jacobina whole fly Lutzomyia longipalpis cDNA clone NSFM-30d10, mRNA sequence.Length=1325	Score = 329 bits (178), Expect = 5e-087
mapped-read 22415	F1UMNMG01BTTS2	Length=509	No Hit
mapped-read 22354	F1UMNMG01AVUI9	Length=405	emb|AM101241.1| AM101241 Lutzomyia longipalpis Jacobina whole fly Lutzomyia longipalpis cDNA clone NSFM-30d10, mRNA sequence.Length=1325	Score = 292 bits (158), Expect = 8e-076
mapped-read 22047	F1UMNMG01AV5TV	Length=510	No Hit
mapped-read 21991	F1UMNMG01AWE45	Length=526	No Hit
mapped-read 21696	F1UMNMG01BF3YC	Length=608	emb|AM101240.1| AM101240 Lutzomyia longipalpis Jacobina whole fly Lutzomyia longipalpis cDNA clone NSFM-30d10, mRNA sequence.Length=1091	Score = 337 bits (182), Expect = 6e-089
mapped-read 21255	F1UMNMG01CD8GK	Length=511	gb|ES348556.1| PPINFM-P7-E11 P. papatasi adult female blood fed with L. major midgut library Phlebotomus papatasi cDNA, mRNA sequence.Length=600	Score = 353 bits (191), Expect = 5e-094
mapped-read 21135	F1UMNMG01CBJU7	Length=674	No Hit
mapped-read 20905	F1UMNMG01A7K9H	Length=502	No Hit
mapped-read 2085	F1UMNMG01BSRJP	Length=535	No Hit
mapped-read 20345	F1UMNMG01BOIY0	Length=621	emb|AM101241.1| AM101241 Lutzomyia longipalpis Jacobina whole fly Lutzomyia longipalpis cDNA clone NSFM-30d10, mRNA sequence.Length=1325	Score = 226 bits (122), Expect = 1e-055
mapped-read 19908	F1UMNMG01B0XAO	Length=533	emb|AM106700.1| AM106700 Lutzomyia longipalpis Jacobina whole fly Lutzomyia longipalpis cDNA clone NSFM-95f09, mRNA sequence.Length=1281	Score = 209 bits (113), Expect = 1e-050
mapped-read 19798	F1UMNMG01A3UUY	Length=290	gb|EW995639.1| LJGU-M-5_E01 Adult female Lutzomyia longipalpis midgut library sugar fed Lutzomyia longipalpis cDNA, mRNA sequence.Length=559	Score = 244 bits (132), Expect = 2e-061
mapped-read 19763	F1UMNMG01B6X66	Length=632	emb|AM101399.1| AM101399 Lutzomyia longipalpis Jacobina whole fly Lutzomyia longipalpis cDNA clone NSFM-125c11, mRNA sequence.Length=1413	Score = 270 bits (146), Expect = 6e-069
mapped-read 19724	F1UMNMG01AS9IU	Length=667	No Hit
mapped-read 19657	F1UMNMG01CHQ7L	Length=522	emb|AM101241.1| AM101241 Lutzomyia longipalpis Jacobina whole fly Lutzomyia longipalpis cDNA clone NSFM-30d10, mRNA sequence.Length=1325	Score = 279 bits (151), Expect = 8e-072
mapped-read 1916	F1UMNMG01B83GT	Length=512	emb|AM089288.1| AM089288 Lutzomyia longipalpis Jacobina whole fly Lutzomyia longipalpis cDNA clone NSFM-05b11, mRNA sequence.Length=1177	Score = 852 bits (461), Expect = 0.0
mapped-read 18462	F1UMNMG01BL9LK	Length=600	No Hit
mapped-read 17834	F1UMNMG01APER7	Length=580	emb|AM098160.1| AM098160 Lutzomyia longipalpis Jacobina whole fly Lutzomyia longipalpis cDNA clone NSFM-11f05, mRNA sequence.Length=1097	Score = 274 bits (148), Expect = 4e-070
mapped-read 17549	F1UMNMG01BM7KW	Length=504	emb|AM100213.1| AM100213 Lutzomyia longipalpis Jacobina whole fly Lutzomyia longipalpis cDNA clone NSFM-149b07, mRNA sequence.Length=1181	Score = 760 bits (411), Expect = 0.0
mapped-read 17546	F1UMNMG01AZIHV	Length=485	No Hit
mapped-read 17419	F1UMNMG01ASFWP	Length=486	emb|AM101241.1| AM101241 Lutzomyia longipalpis Jacobina whole fly Lutzomyia longipalpis cDNA clone NSFM-30d10, mRNA sequence.Length=1325	Score = 294 bits (159), Expect = 3e-076
mapped-read 17349	F1UMNMG01AP4UM	Length=434	gb|EW995639.1| LJGU-M-5_E01 Adult female Lutzomyia longipalpis midgut library sugar fed Lutzomyia longipalpis cDNA, mRNA sequence.Length=559	Score = 219 bits (118), Expect = 2e-053
mapped-read 17303	F1UMNMG01A50BS	Length=563	emb|AM097061.1| AM097061 Lutzomyia longipalpis Jacobina whole fly Lutzomyia longipalpis cDNA clone NSFM-05h02, mRNA sequence.Length=1142	Score = 318 bits (172), Expect = 2e-083
mapped-read 16804	F1UMNMG01B3GQ0	Length=528	emb|AM097311.1| AM097311 Lutzomyia longipalpis Jacobina whole fly Lutzomyia longipalpis cDNA clone NSFM-28b05, mRNA sequence.Length=1231	Score = 586 bits (317), Expect = 4e-164
mapped-read 16244	F1UMNMG01AZXP5	Length=637	No Hit
mapped-read 16168	F1UMNMG01A7GLK	Length=474	emb|AM098160.1| AM098160 Lutzomyia longipalpis Jacobina whole fly Lutzomyia longipalpis cDNA clone NSFM-11f05, mRNA sequence.Length=1097	Score = 224 bits (121), Expect = 4e-055
mapped-read 15380	F1UMNMG01BA73D	Length=298	gb|EW993522.1| LJGDIM27_B06 Adult female Lutzomyia longipalpis midgut library post blood meal digestion containing Leishmania chagasi Lutzomyia longipalpis cDNA, mRNA sequence.Length=380	Score = 449 bits (243), Expect = 3e-123
mapped-read 1520	F1UMNMG01A7BAZ	Length=477	No Hit
mapped-read 15123	F1UMNMG01CC8PO	Length=549	emb|AM101399.1| AM101399 Lutzomyia longipalpis Jacobina whole fly Lutzomyia longipalpis cDNA clone NSFM-125c11, mRNA sequence.Length=1413	Score = 263 bits (142), Expect = 9e-067
mapped-read 14835	F1UMNMG01CFDKE	Length=495	No Hit
mapped-read 14511	F1UMNMG01CKH7P	Length=455	emb|AM101241.1| AM101241 Lutzomyia longipalpis Jacobina whole fly Lutzomyia longipalpis cDNA clone NSFM-30d10, mRNA sequence.Length=1325	Score = 315 bits (170), Expect = 2e-082
mapped-read 13948	F1UMNMG01BF0S0	Length=445	No Hit
mapped-read 13812	F1UMNMG01CJS7W	Length=553	No Hit
mapped-read 13649	F1UMNMG01AM6EK	Length=482	No Hit
mapped-read 13641	F1UMNMG01B40VJ	Length=454	No Hit
mapped-read 13552	F1UMNMG01B8CXN	Length=588	No Hit
mapped-read 13418	F1UMNMG01B8PHS	Length=285	No Hit
mapped-read 1333	F1UMNMG01AR7UI	Length=529	No Hit
mapped-read 13207	F1UMNMG01CJD5U	Length=394	emb|AM097061.1| AM097061 Lutzomyia longipalpis Jacobina whole fly Lutzomyia longipalpis cDNA clone NSFM-05h02, mRNA sequence.Length=1142	Score = 246 bits (133), Expect = 6e-062
mapped-read 13151	F1UMNMG01BCITK	Length=407	emb|AM101241.1| AM101241 Lutzomyia longipalpis Jacobina whole fly Lutzomyia longipalpis cDNA clone NSFM-30d10, mRNA sequence.Length=1325	Score = 289 bits (156), Expect = 1e-074
mapped-read 13044	F1UMNMG01A2LVB	Length=483	No Hit
mapped-read 12975	F1UMNMG01BJS2J	Length=568	emb|AM098160.1| AM098160 Lutzomyia longipalpis Jacobina whole fly Lutzomyia longipalpis cDNA clone NSFM-11f05, mRNA sequence.Length=1097	Score = 255 bits (138), Expect = 2e-064
mapped-read 12664	F1UMNMG01CFUGV	Length=535	gb|EW989821.1| LJGFIL9_D02 Adult female Lutzomyia longipalpis midgut library blood fed containing Leishmania chagasi Lutzomyia longipalpis cDNA, mRNA sequence.Length=774	Score = 294 bits (159), Expect = 3e-076
mapped-read 12582	F1UMNMG01CD0Z4	Length=532	No Hit
mapped-read 12467	F1UMNMG01A2XMT	Length=556	emb|AM097061.1| AM097061 Lutzomyia longipalpis Jacobina whole fly Lutzomyia longipalpis cDNA clone NSFM-05h02, mRNA sequence.Length=1142	Score = 340 bits (184), Expect = 4e-090
mapped-read 12445	F1UMNMG01BNCPT	Length=436	No Hit
mapped-read 12234	F1UMNMG01CNK5B	Length=554	gb|EW995639.1| LJGU-M-5_E01 Adult female Lutzomyia longipalpis midgut library sugar fed Lutzomyia longipalpis cDNA, mRNA sequence.Length=559	Score = 220 bits (119), Expect = 5e-054
mapped-read 1207	F1UMNMG01CHL1X	Length=469	No Hit
mapped-read 12069	F1UMNMG01CMI34	Length=502	emb|AM106045.1| AM106045 Lutzomyia longipalpis Jacobina whole fly Lutzomyia longipalpis cDNA clone NSFM-108c01, mRNA sequence.Length=906	Score = 713 bits (386), Expect = 0.0
mapped-read 11812	F1UMNMG01BDVU9	Length=609	No Hit
mapped-read 11457	F1UMNMG01B4SOQ	Length=486	emb|AM097061.1| AM097061 Lutzomyia longipalpis Jacobina whole fly Lutzomyia longipalpis cDNA clone NSFM-05h02, mRNA sequence.Length=1142	Score = 259 bits (140), Expect = 1e-065
mapped-read 11400	F1UMNMG01BWO6C	Length=305	No Hit
mapped-read 11303	F1UMNMG01CEB5N	Length=379	gb|EW989821.1| LJGFIL9_D02 Adult female Lutzomyia longipalpis midgut library blood fed containing Leishmania chagasi Lutzomyia longipalpis cDNA, mRNA sequence.Length=774	Score = 294 bits (159), Expect = 2e-076
mapped-read 11254	F1UMNMG01B4FJV	Length=253	No Hit
mapped-read 11246	F1UMNMG01BAWME	Length=488	No Hit
mapped-read 1088	F1UMNMG01COYF9	Length=584	emb|AM097061.1| AM097061 Lutzomyia longipalpis Jacobina whole fly Lutzomyia longipalpis cDNA clone NSFM-05h02, mRNA sequence.Length=1142	Score = 307 bits (166), Expect = 4e-080
mapped-read 10464	F1UMNMG01CKO2G	Length=624	No Hit
mapped-read 10435	F1UMNMG01BO447	Length=550	emb|AM101241.1| AM101241 Lutzomyia longipalpis Jacobina whole fly Lutzomyia longipalpis cDNA clone NSFM-30d10, mRNA sequence.Length=1325	Score = 298 bits (161), Expect = 2e-077
mapped-read 10109	F1UMNMG01AOQHZ	Length=460	No Hit
mapped-read 10107	F1UMNMG01B0UJ1	Length=544	No Hit
mapped-read 10041	F1UMNMG01BXB31	Length=405	gb|EW996092.1| LJGUM-P02_A12 Adult female Lutzomyia longipalpis midgut library sugar fed Lutzomyia longipalpis cDNA, mRNA sequence.Length=258	Score = 390 bits (211), Expect = 3e-105
