# Supplementary material for: First Comparative Transcriptomic Analysis of Wild Adult Male and Female Lutzomyia longipalpis, Vector of Visceral Leishmaniasis
Source: PLoS One. 2013 Mar 12;8(3):e58645. doi: 10.1371/journal.pone.0058645 (PMC3595279; doi:10.1371/journal.pone.0058645)
Supplement: Table S15 — SS1_selected-mapped-reads_nr. This table shows the homology search results against DB:nr for SS1 selected mapped-reads. The provided information includes: mapped-read number; unique read name (name assigned to each read when the samples were pyrosequenced); read length; BlastX result against DB:nr; and its score and E-value, when applicable. (XLS) [file pone.0058645.s015.xls]

## Sheet: Sheet1
Mapped-read number	Unique read name	Read length	Blastx result (DB:nr)	Score and E-value
mapped-read 34793	F1UMNMG01CNZVU	Length=2020	ref|XP_001230222.1| hypothetical protein CHGG_11101 [Chaetomium globosum CBS 148.51] gb|EAQ82865.1| conserved hypothetical protein [Chaetomium globosum CBS 148.51]Length=144	Score = 63.9 bits (154), Expect = 1e-007
mapped-read 34793	F1UMNMG01BWFCW	Length=186	ref|XP_002068663.1| GK12697 [Drosophila willistoni] gb|EDW79649.1| GK12697 [Drosophila willistoni]Length=182	Score = 76.6 bits (187), Expect = 2e-012
mapped-read 34793	F1UMNMG01CC8DX	Length=362	ref|XP_002068663.1| GK12697 [Drosophila willistoni] gb|EDW79649.1| GK12697 [Drosophila willistoni]Length=182	Score = 76.3 bits (186), Expect = 2e-012
mapped-read 34793	F1UMNMG01BEY0T	Length=366	ref|XP_002068663.1| GK12697 [Drosophila willistoni] gb|EDW79649.1| GK12697 [Drosophila willistoni]Length=182	Score = 76.3 bits (186), Expect = 2e-012
mapped-read 34793	F1UMNMG01B9P8O	Length=359	ref|XP_002068663.1| GK12697 [Drosophila willistoni] gb|EDW79649.1| GK12697 [Drosophila willistoni]Length=182	Score = 76.3 bits (186), Expect = 2e-012
mapped-read 34793	F1UMNMG01A26UZ	Length=531	ref|XP_002068663.1| GK12697 [Drosophila willistoni] gb|EDW79649.1| GK12697 [Drosophila willistoni]Length=182	Score = 76.6 bits (187), Expect = 2e-012
mapped-read 34793	F1UMNMG01BSAIZ	Length=576	ref|XP_003240470.1| PREDICTED: hypothetical protein LOC100575156 [Acyrthosiphon pisum]Length=136	Score = 43.9 bits (102), Expect(3) = 8e-012
mapped-read 34793	F1UMNMG01B6WI9	Length=200	ref|XP_002068663.1| GK12697 [Drosophila willistoni] gb|EDW79649.1| GK12697 [Drosophila willistoni]Length=182	Score = 77.0 bits (188), Expect = 1e-012
mapped-read 34793	F1UMNMG01BZ7JH	Length=362	ref|XP_002068663.1| GK12697 [Drosophila willistoni] gb|EDW79649.1| GK12697 [Drosophila willistoni]Length=182	Score = 76.3 bits (186), Expect = 2e-012
mapped-read 34793	F1UMNMG01APNL8	Length=361	ref|XP_002068663.1| GK12697 [Drosophila willistoni] gb|EDW79649.1| GK12697 [Drosophila willistoni]Length=182	Score = 76.6 bits (187), Expect = 2e-012
mapped-read 34793	F1UMNMG01CG5L8	Length=364	ref|XP_002068663.1| GK12697 [Drosophila willistoni] gb|EDW79649.1| GK12697 [Drosophila willistoni]Length=182	Score = 76.3 bits (186), Expect = 2e-012
mapped-read 34793	F1UMNMG01CEROK	Length=188	ref|XP_002068663.1| GK12697 [Drosophila willistoni] gb|EDW79649.1| GK12697 [Drosophila willistoni]Length=182	Score = 76.6 bits (187), Expect = 2e-012
mapped-read 34793	F1UMNMG01BZF1K	Length=361	ref|XP_002068663.1| GK12697 [Drosophila willistoni] gb|EDW79649.1| GK12697 [Drosophila willistoni]Length=182	Score = 76.3 bits (186), Expect = 2e-012
mapped-read 34793	F1UMNMG01CKG3C	Length=189	ref|XP_002068663.1| GK12697 [Drosophila willistoni] gb|EDW79649.1| GK12697 [Drosophila willistoni]Length=182	Score = 77.0 bits (188), Expect = 1e-012
mapped-read 34793	F1UMNMG01CDI53	Length=361	ref|XP_002068663.1| GK12697 [Drosophila willistoni] gb|EDW79649.1| GK12697 [Drosophila willistoni]Length=182	Score = 76.3 bits (186), Expect = 2e-012
mapped-read 34793	F1UMNMG01A7Q88	Length=190	ref|XP_002068663.1| GK12697 [Drosophila willistoni] gb|EDW79649.1| GK12697 [Drosophila willistoni]Length=182	Score = 77.0 bits (188), Expect = 1e-012
mapped-read 34793	F1UMNMG01AW1TG	Length=359	ref|XP_002068663.1| GK12697 [Drosophila willistoni] gb|EDW79649.1| GK12697 [Drosophila willistoni]Length=182	Score = 76.3 bits (186), Expect = 2e-012
mapped-read 34793	F1UMNMG01APP10	Length=871	ref|XP_002068663.1| GK12697 [Drosophila willistoni] gb|EDW79649.1| GK12697 [Drosophila willistoni]Length=182	Score = 76.6 bits (187), Expect = 5e-012
mapped-read 34793	F1UMNMG01BTBMH	Length=189	ref|XP_002068663.1| GK12697 [Drosophila willistoni] gb|EDW79649.1| GK12697 [Drosophila willistoni]Length=182	Score = 77.0 bits (188), Expect = 1e-012
mapped-read 34793	F1UMNMG01APYTE	Length=446	ref|XP_002068663.1| GK12697 [Drosophila willistoni] gb|EDW79649.1| GK12697 [Drosophila willistoni]Length=182	Score = 76.6 bits (187), Expect = 2e-012
mapped-read 34793	F1UMNMG01A62WJ	Length=190	ref|XP_002068663.1| GK12697 [Drosophila willistoni] gb|EDW79649.1| GK12697 [Drosophila willistoni]Length=182	Score = 76.6 bits (187), Expect = 2e-012
mapped-read 34793	F1UMNMG01CEY3V	Length=191	ref|XP_002068663.1| GK12697 [Drosophila willistoni] gb|EDW79649.1| GK12697 [Drosophila willistoni]Length=182	Score = 76.6 bits (187), Expect = 2e-012
mapped-read 34793	F1UMNMG01BUB0M	Length=197	ref|XP_002068663.1| GK12697 [Drosophila willistoni] gb|EDW79649.1| GK12697 [Drosophila willistoni]Length=182	Score = 63.5 bits (153), Expect = 1e-008
mapped-read 34793	F1UMNMG01CAVUP	Length=187	ref|XP_002068663.1| GK12697 [Drosophila willistoni] gb|EDW79649.1| GK12697 [Drosophila willistoni]Length=182	Score = 76.6 bits (187), Expect = 2e-012
mapped-read 34793	F1UMNMG01CPK3F	Length=326	ref|XP_002068663.1| GK12697 [Drosophila willistoni] gb|EDW79649.1| GK12697 [Drosophila willistoni]Length=182	Score = 76.6 bits (187), Expect = 2e-012
mapped-read 34793	F1UMNMG01CF301	Length=201	ref|XP_002068663.1| GK12697 [Drosophila willistoni] gb|EDW79649.1| GK12697 [Drosophila willistoni]Length=182	Score = 76.6 bits (187), Expect = 2e-012
mapped-read 34793	F1UMNMG01A17RB	Length=362	ref|XP_002068663.1| GK12697 [Drosophila willistoni] gb|EDW79649.1| GK12697 [Drosophila willistoni]Length=182	Score = 76.3 bits (186), Expect = 2e-012
mapped-read 34793	F1UMNMG01A15YF	Length=587	ref|XP_002068663.1| GK12697 [Drosophila willistoni] gb|EDW79649.1| GK12697 [Drosophila willistoni]Length=182	Score = 76.6 bits (187), Expect = 2e-012
mapped-read 34793	F1UMNMG01A8YT5	Length=613	gb|AAX30301.1| unknown [Schistosoma japonicum]Length=55	Score = 104 bits (260), Expect = 9e-021
mapped-read 34793	F1UMNMG01AX6I6	Length=539	ref|XP_002068663.1| GK12697 [Drosophila willistoni] gb|EDW79649.1| GK12697 [Drosophila willistoni]Length=182	Score = 76.6 bits (187), Expect = 2e-012
mapped-read 34793	F1UMNMG01A4RPB	Length=489	ref|XP_003240470.1| PREDICTED: hypothetical protein LOC100575156 [Acyrthosiphon pisum]Length=136	Score = 63.9 bits (154), Expect(2) = 9e-016
mapped-read 34793	F1UMNMG01B9FUU	Length=190	ref|XP_002068663.1| GK12697 [Drosophila willistoni] gb|EDW79649.1| GK12697 [Drosophila willistoni]Length=182	Score = 76.6 bits (187), Expect = 2e-012
mapped-read 34793	F1UMNMG01BSKNZ	Length=551	ref|XP_002068663.1| GK12697 [Drosophila willistoni] gb|EDW79649.1| GK12697 [Drosophila willistoni]Length=182	Score = 66.2 bits (160), Expect = 3e-009
mapped-read 34793	F1UMNMG01BE17Q	Length=189	ref|XP_002068663.1| GK12697 [Drosophila willistoni] gb|EDW79649.1| GK12697 [Drosophila willistoni]Length=182	Score = 58.5 bits (140), Expect(2) = 6e-008
mapped-read 34793	F1UMNMG01BVZ48	Length=671	ref|XP_003247571.1| PREDICTED: hypothetical protein LOC100572577 [Acyrthosiphon pisum]Length=210	Score = 108 bits (270), Expect = 8e-022
mapped-read 34793	F1UMNMG01CKA1C	Length=200	ref|XP_002068663.1| GK12697 [Drosophila willistoni] gb|EDW79649.1| GK12697 [Drosophila willistoni]Length=182	Score = 76.6 bits (187), Expect = 2e-012
mapped-read 34793	F1UMNMG01B7KKC	Length=592	ref|XP_002068663.1| GK12697 [Drosophila willistoni] gb|EDW79649.1| GK12697 [Drosophila willistoni]Length=182	Score = 61.2 bits (147), Expect = 1e-007
mapped-read 34793	F1UMNMG01COJWI	Length=186	ref|XP_002068663.1| GK12697 [Drosophila willistoni] gb|EDW79649.1| GK12697 [Drosophila willistoni]Length=182	Score = 58.2 bits (139), Expect = 6e-007
mapped-read 34793	F1UMNMG01COIQ7	Length=190	ref|XP_002068663.1| GK12697 [Drosophila willistoni] gb|EDW79649.1| GK12697 [Drosophila willistoni]Length=182	Score = 76.6 bits (187), Expect = 2e-012
mapped-read 34793	F1UMNMG01A4L5F	Length=187	ref|XP_002068663.1| GK12697 [Drosophila willistoni] gb|EDW79649.1| GK12697 [Drosophila willistoni]Length=182	Score = 76.6 bits (187), Expect = 2e-012
mapped-read 34793	F1UMNMG01CIDBU	Length=353	ref|XP_002068663.1| GK12697 [Drosophila willistoni] gb|EDW79649.1| GK12697 [Drosophila willistoni]Length=182	Score = 76.6 bits (187), Expect = 2e-012
mapped-read 34793	F1UMNMG01B8M3B	Length=556	ref|XP_002068663.1| GK12697 [Drosophila willistoni] gb|EDW79649.1| GK12697 [Drosophila willistoni]Length=182	Score = 76.6 bits (187), Expect = 2e-012
mapped-read 34793	F1UMNMG01CCTQO	Length=190	ref|XP_002068663.1| GK12697 [Drosophila willistoni] gb|EDW79649.1| GK12697 [Drosophila willistoni]Length=182	Score = 76.6 bits (187), Expect = 2e-012
mapped-read 34793	F1UMNMG01CAX8Q	Length=575	ref|XP_002450733.1| hypothetical protein SORBIDRAFT_05g016477 [Sorghum bicolor] gb|EES09721.1| hypothetical protein SORBIDRAFT_05g016477 [Sorghum bicolor]Length=149	Score = 84.3 bits (207), Expect = 1e-014
mapped-read 34793	F1UMNMG01B342K	Length=670	ref|XP_002068663.1| GK12697 [Drosophila willistoni] gb|EDW79649.1| GK12697 [Drosophila willistoni]Length=182	Score = 76.6 bits (187), Expect = 3e-012
mapped-read 34793	F1UMNMG01BZXSV	Length=189	ref|XP_002068663.1| GK12697 [Drosophila willistoni] gb|EDW79649.1| GK12697 [Drosophila willistoni]Length=182	Score = 76.6 bits (187), Expect = 2e-012
mapped-read 34793	F1UMNMG01A2IDF	Length=186	ref|XP_002068663.1| GK12697 [Drosophila willistoni] gb|EDW79649.1| GK12697 [Drosophila willistoni]Length=182	Score = 63.5 bits (153), Expect = 1e-008
mapped-read 34793	F1UMNMG01BNYC4	Length=187	ref|XP_002068663.1| GK12697 [Drosophila willistoni] gb|EDW79649.1| GK12697 [Drosophila willistoni]Length=182	Score = 77.8 bits (190), Expect = 7e-013
mapped-read 34793	F1UMNMG01CLL19	Length=229	gb|AAX30301.1| unknown [Schistosoma japonicum]Length=55	Score = 107 bits (267), Expect = 8e-022
mapped-read 34793	F1UMNMG01A2A1Y	Length=521	ref|XP_002450733.1| hypothetical protein SORBIDRAFT_05g016477 [Sorghum bicolor] gb|EES09721.1| hypothetical protein SORBIDRAFT_05g016477 [Sorghum bicolor]Length=149	Score = 80.9 bits (198), Expect = 8e-014
mapped-read 34793	F1UMNMG01CJUM2	Length=817	ref|XP_002068663.1| GK12697 [Drosophila willistoni] gb|EDW79649.1| GK12697 [Drosophila willistoni]Length=182	Score = 72.0 bits (175), Expect = 1e-010
mapped-read 34793	F1UMNMG01CC7XG	Length=186	ref|XP_002068663.1| GK12697 [Drosophila willistoni] gb|EDW79649.1| GK12697 [Drosophila willistoni]Length=182	Score = 76.6 bits (187), Expect = 2e-012
mapped-read 34793	F1UMNMG01A29J9	Length=770	No Hit
mapped-read 34793	F1UMNMG01BE42A	Length=228	ref|XP_002068663.1| GK12697 [Drosophila willistoni] gb|EDW79649.1| GK12697 [Drosophila willistoni]Length=182	Score = 76.6 bits (187), Expect = 2e-012
mapped-read 34793	F1UMNMG01B2G8I	Length=214	ref|XP_002068663.1| GK12697 [Drosophila willistoni] gb|EDW79649.1| GK12697 [Drosophila willistoni]Length=182	Score = 76.6 bits (187), Expect = 2e-012
mapped-read 34793	F1UMNMG01BYIZ6	Length=362	No Hit
mapped-read 34793	F1UMNMG01CM2I8	Length=188	ref|XP_002068663.1| GK12697 [Drosophila willistoni] gb|EDW79649.1| GK12697 [Drosophila willistoni]Length=182	Score = 76.6 bits (187), Expect = 2e-012
mapped-read 34793	F1UMNMG01A8MR1	Length=687	No Hit
mapped-read 34793	F1UMNMG01CAA34	Length=362	ref|XP_002068663.1| GK12697 [Drosophila willistoni] gb|EDW79649.1| GK12697 [Drosophila willistoni]Length=182	Score = 76.3 bits (186), Expect = 2e-012
mapped-read 34793	F1UMNMG01BMCWW	Length=326	ref|XP_002068663.1| GK12697 [Drosophila willistoni] gb|EDW79649.1| GK12697 [Drosophila willistoni]Length=182	Score = 76.6 bits (187), Expect = 2e-012
mapped-read 34793	F1UMNMG01B38B5	Length=317	No Hit
mapped-read 34793	F1UMNMG01CJATC	Length=495	gb|EGF97697.1| hypothetical protein MELLADRAFT_84525 [Melampsora larici-populina98AG31]Length=347	Score = 77.0 bits (188), Expect = 1e-012
mapped-read 34793	F1UMNMG01CJLJ1	Length=194	ref|XP_002068663.1| GK12697 [Drosophila willistoni] gb|EDW79649.1| GK12697 [Drosophila willistoni]Length=182	Score = 77.0 bits (188), Expect = 1e-012
mapped-read 34793	F1UMNMG01CAUI9	Length=188	ref|XP_002068663.1| GK12697 [Drosophila willistoni] gb|EDW79649.1| GK12697 [Drosophila willistoni]Length=182	Score = 76.6 bits (187), Expect = 2e-012
mapped-read 34793	F1UMNMG01A53K3	Length=325	ref|XP_002068663.1| GK12697 [Drosophila willistoni] gb|EDW79649.1| GK12697 [Drosophila willistoni]Length=182	Score = 76.6 bits (187), Expect = 2e-012
mapped-read 34793	F1UMNMG01A0SFK	Length=364	ref|XP_002068663.1| GK12697 [Drosophila willistoni] gb|EDW79649.1| GK12697 [Drosophila willistoni]Length=182	Score = 67.0 bits (162), Expect = 1e-009
mapped-read 34793	F1UMNMG01CK8GJ	Length=779	ref|XP_002068663.1| GK12697 [Drosophila willistoni] gb|EDW79649.1| GK12697 [Drosophila willistoni]Length=182	Score = 76.6 bits (187), Expect = 4e-012
mapped-read 34793	F1UMNMG01B9OSH	Length=479	ref|XP_003240470.1| PREDICTED: hypothetical protein LOC100575156 [Acyrthosiphon pisum]Length=136	Score = 53.1 bits (126), Expect(2) = 8e-013
mapped-read 34793	F1UMNMG01BKERV	Length=224	ref|XP_002068663.1| GK12697 [Drosophila willistoni] gb|EDW79649.1| GK12697 [Drosophila willistoni]Length=182	Score = 76.6 bits (187), Expect = 2e-012
mapped-read 34793	F1UMNMG01BW4GK	Length=526	gb|EGF97697.1| hypothetical protein MELLADRAFT_84525 [Melampsora larici-populina98AG31]Length=347	Score = 77.8 bits (190), Expect(2) = 7e-021
mapped-read 34793	F1UMNMG01CL26S	Length=362	No Hit
mapped-read 34793	F1UMNMG01BDNLN	Length=350	No Hit
mapped-read 34793	F1UMNMG01BSY36	Length=659	ref|XP_002068663.1| GK12697 [Drosophila willistoni] gb|EDW79649.1| GK12697 [Drosophila willistoni]Length=182	Score = 76.6 bits (187), Expect = 3e-012
mapped-read 34793	F1UMNMG01CB249	Length=187	ref|XP_002068663.1| GK12697 [Drosophila willistoni] gb|EDW79649.1| GK12697 [Drosophila willistoni]Length=182	Score = 76.6 bits (187), Expect = 2e-012
mapped-read 34793	F1UMNMG01BYYPX	Length=187	ref|XP_002068663.1| GK12697 [Drosophila willistoni] gb|EDW79649.1| GK12697 [Drosophila willistoni]Length=182	Score = 77.8 bits (190), Expect = 7e-013
mapped-read 34793	F1UMNMG01CCO6H	Length=206	ref|XP_002068663.1| GK12697 [Drosophila willistoni] gb|EDW79649.1| GK12697 [Drosophila willistoni]Length=182	Score = 76.6 bits (187), Expect = 2e-012
mapped-read 34793	F1UMNMG01BRRAS	Length=839	gb|EIM91700.1| hypothetical protein STEHIDRAFT_47787 [Stereum hirsutum FP-91666SS1]Length=97	Score = 73.6 bits (179), Expect = 4e-011
mapped-read 34793	F1UMNMG01BTZKI	Length=204	gb|AAX30301.1| unknown [Schistosoma japonicum]Length=55	Score = 75.9 bits (185), Expect = 3e-012
mapped-read 34793	F1UMNMG01AUX5E	Length=215	ref|XP_003247571.1| PREDICTED: hypothetical protein LOC100572577 [Acyrthosiphon pisum]Length=210	Score = 98.6 bits (244), Expect = 4e-019
mapped-read 34793	F1UMNMG01BXBZW	Length=204	ref|XP_002068663.1| GK12697 [Drosophila willistoni] gb|EDW79649.1| GK12697 [Drosophila willistoni]Length=182	Score = 76.6 bits (187), Expect = 2e-012
mapped-read 34793	F1UMNMG01BROLC	Length=619	ref|XP_002068663.1| GK12697 [Drosophila willistoni] gb|EDW79649.1| GK12697 [Drosophila willistoni]Length=182	Score = 76.6 bits (187), Expect = 3e-012
mapped-read 34793	F1UMNMG01A94CD	Length=301	ref|XP_002068663.1| GK12697 [Drosophila willistoni] gb|EDW79649.1| GK12697 [Drosophila willistoni]Length=182	Score = 76.6 bits (187), Expect = 2e-012
mapped-read 34793	F1UMNMG01CHBT5	Length=347	No Hit
mapped-read 34793	F1UMNMG01CH4XL	Length=229	ref|XP_002068663.1| GK12697 [Drosophila willistoni] gb|EDW79649.1| GK12697 [Drosophila willistoni]Length=182	Score = 77.0 bits (188), Expect = 1e-012
mapped-read 34793	F1UMNMG01B5ELC	Length=189	ref|XP_002068663.1| GK12697 [Drosophila willistoni] gb|EDW79649.1| GK12697 [Drosophila willistoni]Length=182	Score = 76.6 bits (187), Expect = 2e-012
mapped-read 34793	F1UMNMG01CBE5Y	Length=190	ref|XP_002068663.1| GK12697 [Drosophila willistoni] gb|EDW79649.1| GK12697 [Drosophila willistoni]Length=182	Score = 76.6 bits (187), Expect = 2e-012
mapped-read 34793	F1UMNMG01CBSY6	Length=329	No Hit
mapped-read 34793	F1UMNMG01CKGPN	Length=189	ref|XP_002068663.1| GK12697 [Drosophila willistoni] gb|EDW79649.1| GK12697 [Drosophila willistoni]Length=182	Score = 75.1 bits (183), Expect = 5e-012
mapped-read 34793	F1UMNMG01CG2Q9	Length=186	ref|XP_002068663.1| GK12697 [Drosophila willistoni] gb|EDW79649.1| GK12697 [Drosophila willistoni]Length=182	Score = 75.1 bits (183), Expect = 5e-012
mapped-read 34793	F1UMNMG01BYYR6	Length=535	ref|XP_002068663.1| GK12697 [Drosophila willistoni] gb|EDW79649.1| GK12697 [Drosophila willistoni]Length=182	Score = 76.3 bits (186), Expect = 2e-012
mapped-read 34793	F1UMNMG01BHLOP	Length=325	ref|XP_002068663.1| GK12697 [Drosophila willistoni] gb|EDW79649.1| GK12697 [Drosophila willistoni]Length=182	Score = 76.6 bits (187), Expect = 2e-012
mapped-read 34793	F1UMNMG01BYEMO	Length=518	dbj|GAA96382.1| hypothetical protein E5Q_03049 [Mixia osmundae IAM 14324]Length=352	Score = 102 bits (254), Expect = 3e-020
mapped-read 34793	F1UMNMG01CHXK1	Length=187	ref|XP_002068663.1| GK12697 [Drosophila willistoni] gb|EDW79649.1| GK12697 [Drosophila willistoni]Length=182	Score = 77.0 bits (188), Expect = 1e-012
mapped-read 34793	F1UMNMG01B5TC9	Length=588	No Hit
mapped-read 34793	F1UMNMG01B6HNQ	Length=528	ref|XP_002068663.1| GK12697 [Drosophila willistoni] gb|EDW79649.1| GK12697 [Drosophila willistoni]Length=182	Score = 76.6 bits (187), Expect = 2e-012
mapped-read 34793	F1UMNMG01B36DS	Length=493	gb|EGF97697.1| hypothetical protein MELLADRAFT_84525 [Melampsora larici-populina98AG31]Length=347	Score = 77.0 bits (188), Expect = 1e-012
mapped-read 34793	F1UMNMG01APS4G	Length=622	ref|XP_002068663.1| GK12697 [Drosophila willistoni] gb|EDW79649.1| GK12697 [Drosophila willistoni]Length=182	Score = 76.6 bits (187), Expect = 3e-012
mapped-read 34793	F1UMNMG01CA3NJ	Length=522	gb|EGG01188.1| hypothetical protein MELLADRAFT_92705 [Melampsora larici-populina98AG31]Length=113	Score = 86.3 bits (212), Expect(2) = 3e-017
mapped-read 34793	F1UMNMG01COFLD	Length=189	ref|XP_002068663.1| GK12697 [Drosophila willistoni] gb|EDW79649.1| GK12697 [Drosophila willistoni]Length=182	Score = 76.6 bits (187), Expect = 2e-012
mapped-read 34793	F1UMNMG01BJCQH	Length=520	ref|XP_001852902.1| GLP_748_1200_211 [Culex quinquefasciatus] gb|EDS33952.1| GLP_748_1200_211 [Culex quinquefasciatus]Length=51	Score = 62.8 bits (151), Expect(2) = 3e-014
mapped-read 34793	F1UMNMG01CFU2F	Length=194	ref|XP_002068663.1| GK12697 [Drosophila willistoni] gb|EDW79649.1| GK12697 [Drosophila willistoni]Length=182	Score = 76.6 bits (187), Expect = 2e-012
mapped-read 34793	F1UMNMG01CKFKX	Length=195	ref|XP_003247571.1| PREDICTED: hypothetical protein LOC100572577 [Acyrthosiphon pisum]Length=210	Score = 74.3 bits (181), Expect = 8e-012
mapped-read 34793	F1UMNMG01CDTEY	Length=193	ref|XP_002068663.1| GK12697 [Drosophila willistoni] gb|EDW79649.1| GK12697 [Drosophila willistoni]Length=182	Score = 76.6 bits (187), Expect = 2e-012
mapped-read 34793	F1UMNMG01BDMT2	Length=230	gb|AAX30301.1| unknown [Schistosoma japonicum]Length=55	Score = 99.0 bits (245), Expect = 3e-019
mapped-read 34793	F1UMNMG01AVAE5	Length=635	ref|XP_002068663.1| GK12697 [Drosophila willistoni] gb|EDW79649.1| GK12697 [Drosophila willistoni]Length=182	Score = 76.6 bits (187), Expect = 3e-012
mapped-read 34793	F1UMNMG01BS9LW	Length=336	No Hit
mapped-read 34793	F1UMNMG01BZTN2	Length=186	ref|XP_002068663.1| GK12697 [Drosophila willistoni] gb|EDW79649.1| GK12697 [Drosophila willistoni]Length=182	Score = 75.1 bits (183), Expect = 5e-012
mapped-read 34793	F1UMNMG01CGIVC	Length=190	ref|XP_002068663.1| GK12697 [Drosophila willistoni] gb|EDW79649.1| GK12697 [Drosophila willistoni]Length=182	Score = 76.6 bits (187), Expect = 2e-012
mapped-read 34793	F1UMNMG01BUXX9	Length=785	ref|XP_002068663.1| GK12697 [Drosophila willistoni] gb|EDW79649.1| GK12697 [Drosophila willistoni]Length=182	Score = 76.6 bits (187), Expect = 5e-012
mapped-read 34793	F1UMNMG01A3SRZ	Length=530	ref|XP_002068663.1| GK12697 [Drosophila willistoni] gb|EDW79649.1| GK12697 [Drosophila willistoni]Length=182	Score = 76.6 bits (187), Expect = 2e-012
mapped-read 34793	F1UMNMG01B42EX	Length=188	ref|XP_002068663.1| GK12697 [Drosophila willistoni] gb|EDW79649.1| GK12697 [Drosophila willistoni]Length=182	Score = 76.6 bits (187), Expect = 2e-012
mapped-read 34793	F1UMNMG01CLT7I	Length=193	ref|XP_002068663.1| GK12697 [Drosophila willistoni] gb|EDW79649.1| GK12697 [Drosophila willistoni]Length=182	Score = 76.6 bits (187), Expect = 2e-012
mapped-read 34793	F1UMNMG01BWW50	Length=176	ref|XP_002068663.1| GK12697 [Drosophila willistoni] gb|EDW79649.1| GK12697 [Drosophila willistoni]Length=182	Score = 74.3 bits (181), Expect = 8e-012
mapped-read 34793	F1UMNMG01CJ5TB	Length=186	ref|XP_002068663.1| GK12697 [Drosophila willistoni] gb|EDW79649.1| GK12697 [Drosophila willistoni]Length=182	Score = 75.1 bits (183), Expect = 5e-012
mapped-read 34793	F1UMNMG01BSTU3	Length=346	ref|XP_002068663.1| GK12697 [Drosophila willistoni] gb|EDW79649.1| GK12697 [Drosophila willistoni]Length=182	Score = 76.6 bits (187), Expect = 2e-012
mapped-read 34793	F1UMNMG01BBWV6	Length=1080	No Hit
mapped-read 34793	F1UMNMG01CAHFR	Length=848	ref|XP_002068663.1| GK12697 [Drosophila willistoni] gb|EDW79649.1| GK12697 [Drosophila willistoni]Length=182	Score = 76.6 bits (187), Expect = 5e-012
mapped-read 34793	F1UMNMG01A7BM8	Length=625	ref|XP_002068663.1| GK12697 [Drosophila willistoni] gb|EDW79649.1| GK12697 [Drosophila willistoni]Length=182	Score = 76.6 bits (187), Expect = 3e-012
mapped-read 34793	F1UMNMG01CFK0H	Length=362	No Hit
mapped-read 34793	F1UMNMG01BEG6Q	Length=1100	ref|XP_001617807.1| hypothetical protein NEMVEDRAFT_v1g225775 [Nematostella vectensis] ref|XP_001618574.1| hypothetical protein NEMVEDRAFT_v1g224997 [Nematostella vectensis] ref|XP_001620115.1| hypothetical protein NEMVEDRAFT_v1g223461 [Nematostella vectensis] ref|XP_001621440.1| hypothetical protein NEMVEDRAFT_v1g231412 [Nematostella vectensis] ref|XP_001635441.1| predicted protein [Nematostella…	Score = 73.6 bits (179), Expect = 7e-011
mapped-read 34793	F1UMNMG01B2BJP	Length=193	ref|XP_002068663.1| GK12697 [Drosophila willistoni] gb|EDW79649.1| GK12697 [Drosophila willistoni]Length=182	Score = 76.6 bits (187), Expect = 2e-012
mapped-read 34793	F1UMNMG01BKKWZ	Length=360	ref|XP_002068663.1| GK12697 [Drosophila willistoni] gb|EDW79649.1| GK12697 [Drosophila willistoni]Length=182	Score = 76.6 bits (187), Expect = 2e-012
mapped-read 34793	F1UMNMG01BMX7F	Length=190	ref|XP_002068663.1| GK12697 [Drosophila willistoni] gb|EDW79649.1| GK12697 [Drosophila willistoni]Length=182	Score = 76.6 bits (187), Expect = 2e-012
mapped-read 34793	F1UMNMG01BZNBK	Length=229	ref|XP_002068663.1| GK12697 [Drosophila willistoni] gb|EDW79649.1| GK12697 [Drosophila willistoni]Length=182	Score = 76.6 bits (187), Expect = 2e-012
mapped-read 34793	F1UMNMG01CK7OW	Length=185	ref|XP_002068663.1| GK12697 [Drosophila willistoni] gb|EDW79649.1| GK12697 [Drosophila willistoni]Length=182	Score = 76.6 bits (187), Expect = 2e-012
mapped-read 34793	F1UMNMG01CAZIF	Length=189	ref|XP_002068663.1| GK12697 [Drosophila willistoni] gb|EDW79649.1| GK12697 [Drosophila willistoni]Length=182	Score = 76.6 bits (187), Expect = 2e-012
mapped-read 34793	F1UMNMG01B7JPH	Length=205	gb|AAX30301.1| unknown [Schistosoma japonicum]Length=55	Score = 75.9 bits (185), Expect = 3e-012
mapped-read 34793	F1UMNMG01ARZH6	Length=718	ref|XP_002068663.1| GK12697 [Drosophila willistoni] gb|EDW79649.1| GK12697 [Drosophila willistoni]Length=182	Score = 76.6 bits (187), Expect = 4e-012
mapped-read 34793	F1UMNMG01BPKJ4	Length=202	ref|XP_002068663.1| GK12697 [Drosophila willistoni] gb|EDW79649.1| GK12697 [Drosophila willistoni]Length=182	Score = 76.6 bits (187), Expect = 2e-012
mapped-read 34793	F1UMNMG01CNZQA	Length=196	ref|XP_002068663.1| GK12697 [Drosophila willistoni] gb|EDW79649.1| GK12697 [Drosophila willistoni]Length=182	Score = 76.6 bits (187), Expect = 2e-012
mapped-read 34793	F1UMNMG01CMMMP	Length=308	ref|XP_002068663.1| GK12697 [Drosophila willistoni] gb|EDW79649.1| GK12697 [Drosophila willistoni]Length=182	Score = 76.6 bits (187), Expect = 2e-012
mapped-read 34793	F1UMNMG01B5DBN	Length=195	ref|XP_002068663.1| GK12697 [Drosophila willistoni] gb|EDW79649.1| GK12697 [Drosophila willistoni]Length=182	Score = 76.6 bits (187), Expect = 2e-012
mapped-read 34793	F1UMNMG01BPVU7	Length=305	ref|XP_002068663.1| GK12697 [Drosophila willistoni] gb|EDW79649.1| GK12697 [Drosophila willistoni]Length=182	Score = 76.6 bits (187), Expect = 2e-012
mapped-read 34793	F1UMNMG01CKG5U	Length=196	ref|XP_002068663.1| GK12697 [Drosophila willistoni] gb|EDW79649.1| GK12697 [Drosophila willistoni]Length=182	Score = 76.6 bits (187), Expect = 2e-012
mapped-read 34793	F1UMNMG01CMBLC	Length=238	ref|XP_002068663.1| GK12697 [Drosophila willistoni] gb|EDW79649.1| GK12697 [Drosophila willistoni]Length=182	Score = 76.6 bits (187), Expect = 2e-012
mapped-read 34793	F1UMNMG01BAHDP	Length=188	ref|XP_002068663.1| GK12697 [Drosophila willistoni] gb|EDW79649.1| GK12697 [Drosophila willistoni]Length=182	Score = 76.6 bits (187), Expect = 2e-012
mapped-read 34793	F1UMNMG01B5KLO	Length=186	ref|XP_002068663.1| GK12697 [Drosophila willistoni] gb|EDW79649.1| GK12697 [Drosophila willistoni]Length=182	Score = 77.0 bits (188), Expect = 1e-012
mapped-read 34793	F1UMNMG01B4UB5	Length=187	ref|XP_002068663.1| GK12697 [Drosophila willistoni] gb|EDW79649.1| GK12697 [Drosophila willistoni]Length=182	Score = 76.6 bits (187), Expect = 2e-012
mapped-read 34793	F1UMNMG01CHFHO	Length=315	ref|XP_002068663.1| GK12697 [Drosophila willistoni] gb|EDW79649.1| GK12697 [Drosophila willistoni]Length=182	Score = 76.6 bits (187), Expect = 2e-012
mapped-read 34793	F1UMNMG01CIPJF	Length=188	ref|XP_002068663.1| GK12697 [Drosophila willistoni] gb|EDW79649.1| GK12697 [Drosophila willistoni]Length=182	Score = 77.0 bits (188), Expect = 1e-012
mapped-read 34793	F1UMNMG01AUAFL	Length=188	ref|XP_002068663.1| GK12697 [Drosophila willistoni] gb|EDW79649.1| GK12697 [Drosophila willistoni]Length=182	Score = 76.6 bits (187), Expect = 2e-012
mapped-read 34793	F1UMNMG01B1SMQ	Length=188	ref|XP_002068663.1| GK12697 [Drosophila willistoni] gb|EDW79649.1| GK12697 [Drosophila willistoni]Length=182	Score = 76.6 bits (187), Expect = 2e-012
mapped-read 34793	F1UMNMG01BBQTW	Length=445	No Hit
mapped-read 34793	F1UMNMG01BWSWS	Length=188	ref|XP_002068663.1| GK12697 [Drosophila willistoni] gb|EDW79649.1| GK12697 [Drosophila willistoni]Length=182	Score = 77.0 bits (188), Expect = 1e-012
mapped-read 34793	F1UMNMG01AQX1D	Length=191	ref|XP_002068663.1| GK12697 [Drosophila willistoni] gb|EDW79649.1| GK12697 [Drosophila willistoni]Length=182	Score = 58.5 bits (140), Expect(2) = 6e-008
mapped-read 34793	F1UMNMG01CCWZ0	Length=495	ref|XP_002068663.1| GK12697 [Drosophila willistoni] gb|EDW79649.1| GK12697 [Drosophila willistoni]Length=182	Score = 76.6 bits (187), Expect = 2e-012
mapped-read 34793	F1UMNMG01B5H1R	Length=192	ref|XP_002068663.1| GK12697 [Drosophila willistoni] gb|EDW79649.1| GK12697 [Drosophila willistoni]Length=182	Score = 76.6 bits (187), Expect = 2e-012
mapped-read 34793	F1UMNMG01ARM6O	Length=503	ref|XP_001617807.1| hypothetical protein NEMVEDRAFT_v1g225775 [Nematostella vectensis] ref|XP_001618574.1| hypothetical protein NEMVEDRAFT_v1g224997 [Nematostella vectensis] ref|XP_001620115.1| hypothetical protein NEMVEDRAFT_v1g223461 [Nematostella vectensis] ref|XP_001621440.1| hypothetical protein NEMVEDRAFT_v1g231412 [Nematostella vectensis] ref|XP_001635441.1| predicted protein [Nematostella…	Score = 61.2 bits (147), Expect = 7e-008
mapped-read 34793	F1UMNMG01BSRNB	Length=242	gb|AAX30301.1| unknown [Schistosoma japonicum]Length=55	Score = 104 bits (260), Expect = 5e-021
mapped-read 34793	F1UMNMG01CJAEN	Length=199	gb|AAX30301.1| unknown [Schistosoma japonicum]Length=55	Score = 75.9 bits (185), Expect = 3e-012
mapped-read 34793	F1UMNMG01A5G4A	Length=362	ref|XP_002068663.1| GK12697 [Drosophila willistoni] gb|EDW79649.1| GK12697 [Drosophila willistoni]Length=182	Score = 73.9 bits (180), Expect = 1e-011
mapped-read 34793	F1UMNMG01BTWUP	Length=189	ref|XP_002068663.1| GK12697 [Drosophila willistoni] gb|EDW79649.1| GK12697 [Drosophila willistoni]Length=182	Score = 76.6 bits (187), Expect = 2e-012
mapped-read 34793	F1UMNMG01BWVWS	Length=583	ref|XP_002068663.1| GK12697 [Drosophila willistoni] gb|EDW79649.1| GK12697 [Drosophila willistoni]Length=182	Score = 76.6 bits (187), Expect = 2e-012
mapped-read 34793	F1UMNMG01BQEPY	Length=190	ref|XP_002068663.1| GK12697 [Drosophila willistoni] gb|EDW79649.1| GK12697 [Drosophila willistoni]Length=182	Score = 76.6 bits (187), Expect = 2e-012
mapped-read 34793	F1UMNMG01B9PX9	Length=189	ref|XP_002068663.1| GK12697 [Drosophila willistoni] gb|EDW79649.1| GK12697 [Drosophila willistoni]Length=182	Score = 76.6 bits (187), Expect = 2e-012
mapped-read 34793	F1UMNMG01BVRWH	Length=189	ref|XP_002068663.1| GK12697 [Drosophila willistoni] gb|EDW79649.1| GK12697 [Drosophila willistoni]Length=182	Score = 76.6 bits (187), Expect = 2e-012
mapped-read 34793	F1UMNMG01CL2U2	Length=188	ref|XP_002068663.1| GK12697 [Drosophila willistoni] gb|EDW79649.1| GK12697 [Drosophila willistoni]Length=182	Score = 77.0 bits (188), Expect = 1e-012
mapped-read 34793	F1UMNMG01CH61T	Length=189	ref|XP_002068663.1| GK12697 [Drosophila willistoni] gb|EDW79649.1| GK12697 [Drosophila willistoni]Length=182	Score = 76.6 bits (187), Expect = 2e-012
mapped-read 34793	F1UMNMG01B2VDA	Length=203	gb|AAX30301.1| unknown [Schistosoma japonicum]Length=55	Score = 75.9 bits (185), Expect = 3e-012
mapped-read 34793	F1UMNMG01CI6G5	Length=289	ref|XP_002068663.1| GK12697 [Drosophila willistoni] gb|EDW79649.1| GK12697 [Drosophila willistoni]Length=182	Score = 76.6 bits (187), Expect = 2e-012
mapped-read 34793	F1UMNMG01B7VFT	Length=171	ref|XP_002068663.1| GK12697 [Drosophila willistoni] gb|EDW79649.1| GK12697 [Drosophila willistoni]Length=182	Score = 74.3 bits (181), Expect = 8e-012
mapped-read 34793	F1UMNMG01CALY2	Length=188	ref|XP_002068663.1| GK12697 [Drosophila willistoni] gb|EDW79649.1| GK12697 [Drosophila willistoni]Length=182	Score = 76.6 bits (187), Expect = 2e-012
mapped-read 34793	F1UMNMG01B0ZJP	Length=193	gb|AAX30301.1| unknown [Schistosoma japonicum]Length=55	Score = 82.0 bits (201), Expect = 4e-014
mapped-read 34793	F1UMNMG01B6KSD	Length=197	ref|XP_002068663.1| GK12697 [Drosophila willistoni] gb|EDW79649.1| GK12697 [Drosophila willistoni]Length=182	Score = 76.6 bits (187), Expect = 2e-012
mapped-read 34793	F1UMNMG01CG977	Length=189	ref|XP_002068663.1| GK12697 [Drosophila willistoni] gb|EDW79649.1| GK12697 [Drosophila willistoni]Length=182	Score = 76.6 bits (187), Expect = 2e-012
mapped-read 34793	F1UMNMG01AQES1	Length=190	ref|XP_002068663.1| GK12697 [Drosophila willistoni] gb|EDW79649.1| GK12697 [Drosophila willistoni]Length=182	Score = 76.6 bits (187), Expect = 2e-012
mapped-read 34793	F1UMNMG01BWHXV	Length=392	ref|XP_002068663.1| GK12697 [Drosophila willistoni] gb|EDW79649.1| GK12697 [Drosophila willistoni]Length=182	Score = 76.6 bits (187), Expect = 2e-012
mapped-read 34793	F1UMNMG01BVJ78	Length=317	ref|XP_002068663.1| GK12697 [Drosophila willistoni] gb|EDW79649.1| GK12697 [Drosophila willistoni]Length=182	Score = 76.6 bits (187), Expect = 2e-012
mapped-read 34793	F1UMNMG01CAWWG	Length=190	ref|XP_002068663.1| GK12697 [Drosophila willistoni] gb|EDW79649.1| GK12697 [Drosophila willistoni]Length=182	Score = 76.6 bits (187), Expect = 2e-012
mapped-read 34793	F1UMNMG01B4ULM	Length=187	ref|XP_002068663.1| GK12697 [Drosophila willistoni] gb|EDW79649.1| GK12697 [Drosophila willistoni]Length=182	Score = 75.1 bits (183), Expect = 5e-012
mapped-read 34793	F1UMNMG01B8VXH	Length=192	ref|XP_002068663.1| GK12697 [Drosophila willistoni] gb|EDW79649.1| GK12697 [Drosophila willistoni]Length=182	Score = 76.6 bits (187), Expect = 2e-012
mapped-read 34793	F1UMNMG01BPVK1	Length=196	ref|XP_002068663.1| GK12697 [Drosophila willistoni] gb|EDW79649.1| GK12697 [Drosophila willistoni]Length=182	Score = 76.6 bits (187), Expect = 2e-012
mapped-read 34793	F1UMNMG01B2VHI	Length=187	ref|XP_002068663.1| GK12697 [Drosophila willistoni] gb|EDW79649.1| GK12697 [Drosophila willistoni]Length=182	Score = 76.6 bits (187), Expect = 2e-012
mapped-read 34793	F1UMNMG01CC9PM	Length=192	ref|XP_002068663.1| GK12697 [Drosophila willistoni] gb|EDW79649.1| GK12697 [Drosophila willistoni]Length=182	Score = 76.6 bits (187), Expect = 2e-012
mapped-read 34793	F1UMNMG01BDOMS	Length=189	ref|XP_002068663.1| GK12697 [Drosophila willistoni] gb|EDW79649.1| GK12697 [Drosophila willistoni]Length=182	Score = 76.6 bits (187), Expect = 2e-012
mapped-read 34793	F1UMNMG01A9TAM	Length=236	ref|XP_002068663.1| GK12697 [Drosophila willistoni] gb|EDW79649.1| GK12697 [Drosophila willistoni]Length=182	Score = 76.6 bits (187), Expect = 2e-012
mapped-read 34793	F1UMNMG01BB1WJ	Length=189	ref|XP_002068663.1| GK12697 [Drosophila willistoni] gb|EDW79649.1| GK12697 [Drosophila willistoni]Length=182	Score = 76.6 bits (187), Expect = 2e-012
mapped-read 34793	F1UMNMG01CA979	Length=188	ref|XP_002068663.1| GK12697 [Drosophila willistoni] gb|EDW79649.1| GK12697 [Drosophila willistoni]Length=182	Score = 76.6 bits (187), Expect = 2e-012
mapped-read 34793	F1UMNMG01BFGT6	Length=198	gb|AAX30301.1| unknown [Schistosoma japonicum]Length=55	Score = 75.9 bits (185), Expect = 3e-012
mapped-read 34793	F1UMNMG01B4P6F	Length=186	ref|XP_002068663.1| GK12697 [Drosophila willistoni] gb|EDW79649.1| GK12697 [Drosophila willistoni]Length=182	Score = 75.1 bits (183), Expect = 5e-012
mapped-read 34793	F1UMNMG01B2LAP	Length=304	ref|XP_002068663.1| GK12697 [Drosophila willistoni] gb|EDW79649.1| GK12697 [Drosophila willistoni]Length=182	Score = 76.6 bits (187), Expect = 2e-012
mapped-read 34793	F1UMNMG01BXOIP	Length=184	ref|XP_002068663.1| GK12697 [Drosophila willistoni] gb|EDW79649.1| GK12697 [Drosophila willistoni]Length=182	Score = 76.6 bits (187), Expect = 2e-012
mapped-read 34793	F1UMNMG01A6LNN	Length=187	ref|XP_002068663.1| GK12697 [Drosophila willistoni] gb|EDW79649.1| GK12697 [Drosophila willistoni]Length=182	Score = 75.1 bits (183), Expect = 5e-012
mapped-read 34793	F1UMNMG01AXX20	Length=186	ref|XP_002068663.1| GK12697 [Drosophila willistoni] gb|EDW79649.1| GK12697 [Drosophila willistoni]Length=182	Score = 77.0 bits (188), Expect = 1e-012
mapped-read 34793	F1UMNMG01BTR0W	Length=238	ref|XP_002068663.1| GK12697 [Drosophila willistoni] gb|EDW79649.1| GK12697 [Drosophila willistoni]Length=182	Score = 77.0 bits (188), Expect = 1e-012
mapped-read 34793	F1UMNMG01CJ5UM	Length=227	ref|XP_002068663.1| GK12697 [Drosophila willistoni] gb|EDW79649.1| GK12697 [Drosophila willistoni]Length=182	Score = 76.6 bits (187), Expect = 2e-012
mapped-read 34793	F1UMNMG01BY224	Length=196	ref|XP_002068663.1| GK12697 [Drosophila willistoni] gb|EDW79649.1| GK12697 [Drosophila willistoni]Length=182	Score = 76.6 bits (187), Expect = 2e-012
mapped-read 34793	F1UMNMG01A5RUG	Length=190	ref|XP_002068663.1| GK12697 [Drosophila willistoni] gb|EDW79649.1| GK12697 [Drosophila willistoni]Length=182	Score = 76.6 bits (187), Expect = 2e-012
mapped-read 34793	F1UMNMG01BD0J0	Length=191	ref|XP_002068663.1| GK12697 [Drosophila willistoni] gb|EDW79649.1| GK12697 [Drosophila willistoni]Length=182	Score = 76.6 bits (187), Expect = 2e-012
mapped-read 34793	F1UMNMG01BUSBU	Length=188	ref|XP_002068663.1| GK12697 [Drosophila willistoni] gb|EDW79649.1| GK12697 [Drosophila willistoni]Length=182	Score = 77.0 bits (188), Expect = 1e-012
mapped-read 34793	F1UMNMG01CGGDD	Length=187	ref|XP_002068663.1| GK12697 [Drosophila willistoni] gb|EDW79649.1| GK12697 [Drosophila willistoni]Length=182	Score = 77.0 bits (188), Expect = 1e-012
mapped-read 34793	F1UMNMG01B1BPC	Length=172	ref|XP_002068663.1| GK12697 [Drosophila willistoni] gb|EDW79649.1| GK12697 [Drosophila willistoni]Length=182	Score = 74.3 bits (181), Expect = 8e-012
mapped-read 34793	F1UMNMG01BJ8XO	Length=189	ref|XP_002068663.1| GK12697 [Drosophila willistoni] gb|EDW79649.1| GK12697 [Drosophila willistoni]Length=182	Score = 76.6 bits (187), Expect = 2e-012
mapped-read 34793	F1UMNMG01AXFPW	Length=188	ref|XP_002068663.1| GK12697 [Drosophila willistoni] gb|EDW79649.1| GK12697 [Drosophila willistoni]Length=182	Score = 77.0 bits (188), Expect = 1e-012
mapped-read 34793	F1UMNMG01BDTOL	Length=189	ref|XP_002068663.1| GK12697 [Drosophila willistoni] gb|EDW79649.1| GK12697 [Drosophila willistoni]Length=182	Score = 76.6 bits (187), Expect = 2e-012
mapped-read 34793	F1UMNMG01ARWOZ	Length=243	ref|XP_002068663.1| GK12697 [Drosophila willistoni] gb|EDW79649.1| GK12697 [Drosophila willistoni]Length=182	Score = 75.1 bits (183), Expect = 4e-012
mapped-read 34793	F1UMNMG01CEOVT	Length=193	gb|AAX30301.1| unknown [Schistosoma japonicum]Length=55	Score = 75.9 bits (185), Expect = 3e-012
mapped-read 34793	F1UMNMG01AMU9Z	Length=187	ref|XP_002068663.1| GK12697 [Drosophila willistoni] gb|EDW79649.1| GK12697 [Drosophila willistoni]Length=182	Score = 77.0 bits (188), Expect = 1e-012
mapped-read 34793	F1UMNMG01CJKD6	Length=377	ref|XP_002068663.1| GK12697 [Drosophila willistoni] gb|EDW79649.1| GK12697 [Drosophila willistoni]Length=182	Score = 76.3 bits (186), Expect = 2e-012
mapped-read 34793	F1UMNMG01AUAEF	Length=188	ref|XP_002068663.1| GK12697 [Drosophila willistoni] gb|EDW79649.1| GK12697 [Drosophila willistoni]Length=182	Score = 76.6 bits (187), Expect = 2e-012
mapped-read 34793	F1UMNMG01AV0PE	Length=185	ref|XP_002068663.1| GK12697 [Drosophila willistoni] gb|EDW79649.1| GK12697 [Drosophila willistoni]Length=182	Score = 76.6 bits (187), Expect = 2e-012
mapped-read 34793	F1UMNMG01CGTRX	Length=187	ref|XP_002068663.1| GK12697 [Drosophila willistoni] gb|EDW79649.1| GK12697 [Drosophila willistoni]Length=182	Score = 77.0 bits (188), Expect = 1e-012
mapped-read 34793	F1UMNMG01B1IGG	Length=225	gb|AAX30301.1| unknown [Schistosoma japonicum]Length=55	Score = 75.9 bits (185), Expect = 3e-012
mapped-read 34793	F1UMNMG01BHLKH	Length=186	ref|XP_002068663.1| GK12697 [Drosophila willistoni] gb|EDW79649.1| GK12697 [Drosophila willistoni]Length=182	Score = 76.6 bits (187), Expect = 2e-012
mapped-read 34793	F1UMNMG01ARCKG	Length=227	ref|XP_002068663.1| GK12697 [Drosophila willistoni] gb|EDW79649.1| GK12697 [Drosophila willistoni]Length=182	Score = 76.6 bits (187), Expect = 2e-012
mapped-read 34793	F1UMNMG01A78DS	Length=186	ref|XP_002068663.1| GK12697 [Drosophila willistoni] gb|EDW79649.1| GK12697 [Drosophila willistoni]Length=182	Score = 57.4 bits (137), Expect = 1e-006
mapped-read 34793	F1UMNMG01CGCVV	Length=244	gb|AAX30301.1| unknown [Schistosoma japonicum]Length=55	Score = 87.8 bits (216), Expect = 7e-016
mapped-read 34793	F1UMNMG01BG2ZF	Length=271	ref|XP_002068663.1| GK12697 [Drosophila willistoni] gb|EDW79649.1| GK12697 [Drosophila willistoni]Length=182	Score = 76.6 bits (187), Expect = 2e-012
mapped-read 34793	F1UMNMG01BU8R2	Length=200	ref|XP_002068663.1| GK12697 [Drosophila willistoni] gb|EDW79649.1| GK12697 [Drosophila willistoni]Length=182	Score = 76.6 bits (187), Expect = 2e-012
mapped-read 34793	F1UMNMG01B9I99	Length=184	ref|XP_002068663.1| GK12697 [Drosophila willistoni] gb|EDW79649.1| GK12697 [Drosophila willistoni]Length=182	Score = 76.6 bits (187), Expect = 2e-012
mapped-read 34793	F1UMNMG01CJWUF	Length=405	No Hit
mapped-read 34793	F1UMNMG01BYWDX	Length=188	ref|XP_002068663.1| GK12697 [Drosophila willistoni] gb|EDW79649.1| GK12697 [Drosophila willistoni]Length=182	Score = 77.8 bits (190), Expect = 7e-013
mapped-read 34793	F1UMNMG01AOMZZ	Length=190	ref|XP_002068663.1| GK12697 [Drosophila willistoni] gb|EDW79649.1| GK12697 [Drosophila willistoni]Length=182	Score = 76.6 bits (187), Expect = 2e-012
mapped-read 34793	F1UMNMG01BUNJX	Length=182	ref|XP_002068663.1| GK12697 [Drosophila willistoni] gb|EDW79649.1| GK12697 [Drosophila willistoni]Length=182	Score = 74.3 bits (181), Expect = 7e-012
mapped-read 34793	F1UMNMG01AYGGW	Length=200	ref|XP_002068663.1| GK12697 [Drosophila willistoni] gb|EDW79649.1| GK12697 [Drosophila willistoni]Length=182	Score = 71.2 bits (173), Expect = 6e-011
mapped-read 34793	F1UMNMG01ARVQS	Length=188	ref|XP_002068663.1| GK12697 [Drosophila willistoni] gb|EDW79649.1| GK12697 [Drosophila willistoni]Length=182	Score = 77.0 bits (188), Expect = 1e-012
mapped-read 34793	F1UMNMG01AP8H7	Length=190	ref|XP_002068663.1| GK12697 [Drosophila willistoni] gb|EDW79649.1| GK12697 [Drosophila willistoni]Length=182	Score = 76.6 bits (187), Expect = 2e-012
mapped-read 34793	F1UMNMG01AXQR5	Length=183	ref|XP_002068663.1| GK12697 [Drosophila willistoni] gb|EDW79649.1| GK12697 [Drosophila willistoni]Length=182	Score = 76.6 bits (187), Expect = 2e-012
mapped-read 34793	F1UMNMG01CCK0W	Length=192	ref|XP_002068663.1| GK12697 [Drosophila willistoni] gb|EDW79649.1| GK12697 [Drosophila willistoni]Length=182	Score = 76.6 bits (187), Expect = 2e-012
mapped-read 34793	F1UMNMG01BDES3	Length=184	ref|XP_002068663.1| GK12697 [Drosophila willistoni] gb|EDW79649.1| GK12697 [Drosophila willistoni]Length=182	Score = 76.6 bits (187), Expect = 2e-012
mapped-read 34793	F1UMNMG01BZIGY	Length=184	gb|EFX62988.1| hypothetical protein DAPPUDRAFT_67487 [Daphnia pulex]Length=139	Score = 57.4 bits (137), Expect = 9e-007
mapped-read 34793	F1UMNMG01A9505	Length=259	ref|XP_002068663.1| GK12697 [Drosophila willistoni] gb|EDW79649.1| GK12697 [Drosophila willistoni]Length=182	Score = 76.6 bits (187), Expect = 2e-012
mapped-read 34793	F1UMNMG01BQ9BY	Length=219	ref|XP_002068663.1| GK12697 [Drosophila willistoni] gb|EDW79649.1| GK12697 [Drosophila willistoni]Length=182	Score = 76.6 bits (187), Expect = 2e-012
mapped-read 34793	F1UMNMG01ARFUD	Length=187	ref|XP_002068663.1| GK12697 [Drosophila willistoni] gb|EDW79649.1| GK12697 [Drosophila willistoni]Length=182	Score = 75.1 bits (183), Expect = 5e-012
mapped-read 34793	F1UMNMG01ASG7E	Length=754	ref|XP_002068663.1| GK12697 [Drosophila willistoni] gb|EDW79649.1| GK12697 [Drosophila willistoni]Length=182	Score = 76.6 bits (187), Expect = 4e-012
mapped-read 34793	F1UMNMG01B4YSF	Length=470	ref|XP_002068663.1| GK12697 [Drosophila willistoni] gb|EDW79649.1| GK12697 [Drosophila willistoni]Length=182	Score = 76.6 bits (187), Expect = 2e-012
mapped-read 34793	F1UMNMG01AT0OM	Length=329	ref|XP_002068663.1| GK12697 [Drosophila willistoni] gb|EDW79649.1| GK12697 [Drosophila willistoni]Length=182	Score = 77.4 bits (189), Expect = 9e-013
mapped-read 34793	F1UMNMG01BD0GH	Length=188	ref|XP_002068663.1| GK12697 [Drosophila willistoni] gb|EDW79649.1| GK12697 [Drosophila willistoni]Length=182	Score = 76.6 bits (187), Expect = 2e-012
mapped-read 34793	F1UMNMG01BF6CM	Length=188	ref|XP_002068663.1| GK12697 [Drosophila willistoni] gb|EDW79649.1| GK12697 [Drosophila willistoni]Length=182	Score = 76.6 bits (187), Expect = 2e-012
mapped-read 34793	F1UMNMG01BZ00G	Length=189	ref|XP_002068663.1| GK12697 [Drosophila willistoni] gb|EDW79649.1| GK12697 [Drosophila willistoni]Length=182	Score = 76.6 bits (187), Expect = 2e-012
mapped-read 34793	F1UMNMG01BND0T	Length=185	ref|XP_002068663.1| GK12697 [Drosophila willistoni] gb|EDW79649.1| GK12697 [Drosophila willistoni]Length=182	Score = 76.6 bits (187), Expect = 2e-012
mapped-read 34793	F1UMNMG01BVNIH	Length=188	ref|XP_002068663.1| GK12697 [Drosophila willistoni] gb|EDW79649.1| GK12697 [Drosophila willistoni]Length=182	Score = 76.6 bits (187), Expect = 2e-012
mapped-read 34793	F1UMNMG01BBCSE	Length=186	ref|XP_002068663.1| GK12697 [Drosophila willistoni] gb|EDW79649.1| GK12697 [Drosophila willistoni]Length=182	Score = 76.6 bits (187), Expect = 2e-012
mapped-read 34793	F1UMNMG01AOQ4Y	Length=245	gb|AAX30301.1| unknown [Schistosoma japonicum]Length=55	Score = 87.8 bits (216), Expect = 7e-016
mapped-read 34793	F1UMNMG01BPW5Z	Length=196	ref|XP_002068663.1| GK12697 [Drosophila willistoni] gb|EDW79649.1| GK12697 [Drosophila willistoni]Length=182	Score = 76.6 bits (187), Expect = 2e-012
mapped-read 34793	F1UMNMG01A4V83	Length=186	ref|XP_002068663.1| GK12697 [Drosophila willistoni] gb|EDW79649.1| GK12697 [Drosophila willistoni]Length=182	Score = 76.6 bits (187), Expect = 2e-012
mapped-read 34793	F1UMNMG01B6W9F	Length=170	ref|XP_002068663.1| GK12697 [Drosophila willistoni] gb|EDW79649.1| GK12697 [Drosophila willistoni]Length=182	Score = 74.3 bits (181), Expect = 8e-012
mapped-read 34793	F1UMNMG01B69QI	Length=189	ref|XP_002068663.1| GK12697 [Drosophila willistoni] gb|EDW79649.1| GK12697 [Drosophila willistoni]Length=182	Score = 76.6 bits (187), Expect = 2e-012
mapped-read 34793	F1UMNMG01B7GXO	Length=190	ref|XP_002068663.1| GK12697 [Drosophila willistoni] gb|EDW79649.1| GK12697 [Drosophila willistoni]Length=182	Score = 76.6 bits (187), Expect = 2e-012
mapped-read 34793	F1UMNMG01BTM9S	Length=226	ref|XP_002068663.1| GK12697 [Drosophila willistoni] gb|EDW79649.1| GK12697 [Drosophila willistoni]Length=182	Score = 76.6 bits (187), Expect = 2e-012
mapped-read 34793	F1UMNMG01AU1OZ	Length=188	ref|XP_002068663.1| GK12697 [Drosophila willistoni] gb|EDW79649.1| GK12697 [Drosophila willistoni]Length=182	Score = 77.0 bits (188), Expect = 1e-012
mapped-read 34793	F1UMNMG01BJ4HR	Length=399	No Hit
mapped-read 34793	F1UMNMG01A5HQX	Length=188	ref|XP_002068663.1| GK12697 [Drosophila willistoni] gb|EDW79649.1| GK12697 [Drosophila willistoni]Length=182	Score = 77.0 bits (188), Expect = 1e-012
mapped-read 34793	F1UMNMG01AZ2X4	Length=190	ref|XP_002068663.1| GK12697 [Drosophila willistoni] gb|EDW79649.1| GK12697 [Drosophila willistoni]Length=182	Score = 76.6 bits (187), Expect = 2e-012
mapped-read 34793	F1UMNMG01A3PXY	Length=185	ref|XP_002068663.1| GK12697 [Drosophila willistoni] gb|EDW79649.1| GK12697 [Drosophila willistoni]Length=182	Score = 76.6 bits (187), Expect = 2e-012
mapped-read 34793	F1UMNMG01ARADF	Length=188	ref|XP_002068663.1| GK12697 [Drosophila willistoni] gb|EDW79649.1| GK12697 [Drosophila willistoni]Length=182	Score = 77.0 bits (188), Expect = 1e-012
mapped-read 34793	F1UMNMG01BRCOF	Length=185	ref|XP_002068663.1| GK12697 [Drosophila willistoni] gb|EDW79649.1| GK12697 [Drosophila willistoni]Length=182	Score = 76.6 bits (187), Expect = 2e-012
mapped-read 34793	F1UMNMG01BG565	Length=189	ref|XP_002068663.1| GK12697 [Drosophila willistoni] gb|EDW79649.1| GK12697 [Drosophila willistoni]Length=182	Score = 76.6 bits (187), Expect = 2e-012
mapped-read 34793	F1UMNMG01BG6EJ	Length=212	ref|XP_002068663.1| GK12697 [Drosophila willistoni] gb|EDW79649.1| GK12697 [Drosophila willistoni]Length=182	Score = 76.6 bits (187), Expect = 2e-012
mapped-read 34793	F1UMNMG01A7YBC	Length=233	gb|AAX30301.1| unknown [Schistosoma japonicum]Length=55	Score = 99.0 bits (245), Expect = 3e-019
mapped-read 34793	F1UMNMG01ARB3V	Length=249	ref|XP_002068663.1| GK12697 [Drosophila willistoni] gb|EDW79649.1| GK12697 [Drosophila willistoni]Length=182	Score = 76.6 bits (187), Expect = 2e-012
mapped-read 34793	F1UMNMG01A067E	Length=191	ref|XP_002068663.1| GK12697 [Drosophila willistoni] gb|EDW79649.1| GK12697 [Drosophila willistoni]Length=182	Score = 76.6 bits (187), Expect = 2e-012
mapped-read 34793	F1UMNMG01ASULW	Length=190	ref|XP_002068663.1| GK12697 [Drosophila willistoni] gb|EDW79649.1| GK12697 [Drosophila willistoni]Length=182	Score = 77.0 bits (188), Expect = 1e-012
mapped-read 34793	F1UMNMG01BGDO9	Length=190	ref|XP_002068663.1| GK12697 [Drosophila willistoni] gb|EDW79649.1| GK12697 [Drosophila willistoni]Length=182	Score = 76.6 bits (187), Expect = 2e-012
mapped-read 34793	F1UMNMG01BJFYH	Length=320	ref|XP_002068663.1| GK12697 [Drosophila willistoni] gb|EDW79649.1| GK12697 [Drosophila willistoni]Length=182	Score = 77.0 bits (188), Expect = 1e-012
mapped-read 34793	F1UMNMG01B8FP9	Length=191	ref|XP_002068663.1| GK12697 [Drosophila willistoni] gb|EDW79649.1| GK12697 [Drosophila willistoni]Length=182	Score = 76.6 bits (187), Expect = 2e-012
mapped-read 4383	F1UMNMG01B21QK	Length=532	gb|EGG01188.1| hypothetical protein MELLADRAFT_92705 [Melampsora larici-populina98AG31]Length=113	Score = 90.1 bits (222), Expect(2) = 9e-023
mapped-read 4383	F1UMNMG01BL9K0	Length=432	No Hit
mapped-read 4383	F1UMNMG01BH7KA	Length=365	ref|XP_002068663.1| GK12697 [Drosophila willistoni] gb|EDW79649.1| GK12697 [Drosophila willistoni]Length=182	Score = 76.3 bits (186), Expect = 2e-012
mapped-read 4383	F1UMNMG01CBVD6	Length=525	gb|EGG01188.1| hypothetical protein MELLADRAFT_92705 [Melampsora larici-populina98AG31]Length=113	Score = 73.9 bits (180), Expect(2) = 4e-015
mapped-read 4383	F1UMNMG01B94Y9	Length=369	ref|XP_002068663.1| GK12697 [Drosophila willistoni] gb|EDW79649.1| GK12697 [Drosophila willistoni]Length=182	Score = 67.0 bits (162), Expect = 1e-009
mapped-read 4383	F1UMNMG01CFAYJ	Length=558	gb|EIE19809.1| hypothetical protein COCSUDRAFT_19418 [Coccomyxa subellipsoideaC-169] gb|EIE19815.1| hypothetical protein COCSUDRAFT_19206 [Coccomyxa subellipsoideaC-169] gb|EIE22008.1| hypothetical protein COCSUDRAFT_16935 [Coccomyxa subellipsoideaC-169] gb|EIE25609.1| hypothetical protein COCSUDRAFT_13490 [Coccomyxa subellipsoideaC-169]Length=55	Score = 70.5 bits (171), Expect = 1e-010
mapped-read 4383	F1UMNMG01CGSF7	Length=536	gb|EGG03633.1| hypothetical protein MELLADRAFT_90053 [Melampsora larici-populina98AG31]Length=160	Score = 82.0 bits (201), Expect(2) = 2e-020
mapped-read 4383	F1UMNMG01A1KB1	Length=531	ref|XP_002068663.1| GK12697 [Drosophila willistoni] gb|EDW79649.1| GK12697 [Drosophila willistoni]Length=182	Score = 76.6 bits (187), Expect = 2e-012
mapped-read 4383	F1UMNMG01B1GLR	Length=576	ref|XP_002068663.1| GK12697 [Drosophila willistoni] gb|EDW79649.1| GK12697 [Drosophila willistoni]Length=182	Score = 58.5 bits (140), Expect = 6e-007
mapped-read 4383	F1UMNMG01BD7OS	Length=364	ref|XP_002068663.1| GK12697 [Drosophila willistoni] gb|EDW79649.1| GK12697 [Drosophila willistoni]Length=182	Score = 76.3 bits (186), Expect = 2e-012
mapped-read 4383	F1UMNMG01CDTIB	Length=353	No Hit
mapped-read 4383	F1UMNMG01BM57F	Length=507	ref|XP_002068663.1| GK12697 [Drosophila willistoni] gb|EDW79649.1| GK12697 [Drosophila willistoni]Length=182	Score = 76.6 bits (187), Expect = 2e-012
mapped-read 4383	F1UMNMG01ARWHD	Length=336	ref|XP_002068663.1| GK12697 [Drosophila willistoni] gb|EDW79649.1| GK12697 [Drosophila willistoni]Length=182	Score = 76.6 bits (187), Expect = 2e-012
mapped-read 4383	F1UMNMG01BJGU7	Length=518	ref|XP_003247571.1| PREDICTED: hypothetical protein LOC100572577 [Acyrthosiphon pisum]Length=210	Score = 114 bits (285), Expect = 7e-024
mapped-read 4383	F1UMNMG01CMVR0	Length=534	ref|XP_002068663.1| GK12697 [Drosophila willistoni] gb|EDW79649.1| GK12697 [Drosophila willistoni]Length=182	Score = 76.6 bits (187), Expect = 2e-012
mapped-read 4383	F1UMNMG01BEN8Y	Length=365	ref|XP_002068663.1| GK12697 [Drosophila willistoni] gb|EDW79649.1| GK12697 [Drosophila willistoni]Length=182	Score = 76.3 bits (186), Expect = 2e-012
mapped-read 4383	F1UMNMG01BF8WT	Length=531	gb|EGG03633.1| hypothetical protein MELLADRAFT_90053 [Melampsora larici-populina98AG31]Length=160	Score = 82.0 bits (201), Expect(2) = 2e-019
mapped-read 4383	F1UMNMG01BO8RT	Length=524	gb|EGG01188.1| hypothetical protein MELLADRAFT_92705 [Melampsora larici-populina98AG31]Length=113	Score = 103 bits (257), Expect = 1e-020
mapped-read 4383	F1UMNMG01CJD8V	Length=534	ref|XP_002068663.1| GK12697 [Drosophila willistoni] gb|EDW79649.1| GK12697 [Drosophila willistoni]Length=182	Score = 76.6 bits (187), Expect = 2e-012
mapped-read 4383	F1UMNMG01BHBR5	Length=524	gb|EGG01188.1| hypothetical protein MELLADRAFT_92705 [Melampsora larici-populina98AG31]Length=113	Score = 108 bits (271), Expect(2) = 2e-028
mapped-read 4383	F1UMNMG01COFB0	Length=440	No Hit
mapped-read 4383	F1UMNMG01BSLC4	Length=520	dbj|GAA96382.1| hypothetical protein E5Q_03049 [Mixia osmundae IAM 14324]Length=352	Score = 69.7 bits (169), Expect(2) = 1e-022
mapped-read 4383	F1UMNMG01ARJDD	Length=536	gb|AAX30301.1| unknown [Schistosoma japonicum]Length=55	Score = 104 bits (259), Expect = 8e-021
mapped-read 4383	F1UMNMG01CN0KT	Length=364	ref|XP_002068663.1| GK12697 [Drosophila willistoni] gb|EDW79649.1| GK12697 [Drosophila willistoni]Length=182	Score = 76.6 bits (187), Expect = 2e-012
mapped-read 4383	F1UMNMG01ANIM0	Length=543	gb|EGF97697.1| hypothetical protein MELLADRAFT_84525 [Melampsora larici-populina98AG31]Length=347	Score = 58.9 bits (141), Expect(2) = 7e-014
mapped-read 4383	F1UMNMG01BKR7Y	Length=492	gb|EGF97697.1| hypothetical protein MELLADRAFT_84525 [Melampsora larici-populina98AG31]Length=347	Score = 98.6 bits (244), Expect = 4e-019
mapped-read 4383	F1UMNMG01BI8U0	Length=326	ref|XP_002068663.1| GK12697 [Drosophila willistoni] gb|EDW79649.1| GK12697 [Drosophila willistoni]Length=182	Score = 76.6 bits (187), Expect = 2e-012
mapped-read 4383	F1UMNMG01CBFOU	Length=353	No Hit
mapped-read 4383	F1UMNMG01A4EUZ	Length=490	ref|XP_003541237.1| PREDICTED: uncharacterized protein LOC100808108 [Glycine max]Length=103	Score = 65.9 bits (159), Expect = 3e-009
mapped-read 4383	F1UMNMG01BIBPY	Length=364	ref|XP_002068663.1| GK12697 [Drosophila willistoni] gb|EDW79649.1| GK12697 [Drosophila willistoni]Length=182	Score = 77.4 bits (189), Expect = 9e-013
mapped-read 4383	F1UMNMG01CLI70	Length=332	No Hit
mapped-read 4383	F1UMNMG01AVAC7	Length=359	ref|XP_001891797.1| rRNA promoter binding protein [Brugia malayi] gb|EDP39400.1| rRNA promoter binding protein, putative [Brugia malayi]Length=81	Score = 54.3 bits (129), Expect(2) = 7e-008
mapped-read 4383	F1UMNMG01CJWF9	Length=359	ref|XP_002068663.1| GK12697 [Drosophila willistoni] gb|EDW79649.1| GK12697 [Drosophila willistoni]Length=182	Score = 73.9 bits (180), Expect = 1e-011
mapped-read 4383	F1UMNMG01BSJUU	Length=385	ref|XP_002068663.1| GK12697 [Drosophila willistoni] gb|EDW79649.1| GK12697 [Drosophila willistoni]Length=182	Score = 76.6 bits (187), Expect = 2e-012
mapped-read 4383	F1UMNMG01BGPQG	Length=536	dbj|GAA96382.1| hypothetical protein E5Q_03049 [Mixia osmundae IAM 14324]Length=352	Score = 70.5 bits (171), Expect(2) = 3e-025
mapped-read 4383	F1UMNMG01CG2Y2	Length=362	ref|XP_002068663.1| GK12697 [Drosophila willistoni] gb|EDW79649.1| GK12697 [Drosophila willistoni]Length=182	Score = 76.6 bits (187), Expect = 2e-012
mapped-read 4383	F1UMNMG01BEC88	Length=432	No Hit
mapped-read 4383	F1UMNMG01ASHCQ	Length=594	ref|XP_002068663.1| GK12697 [Drosophila willistoni] gb|EDW79649.1| GK12697 [Drosophila willistoni]Length=182	Score = 76.6 bits (187), Expect = 2e-012
mapped-read 4383	F1UMNMG01BIZW4	Length=354	ref|XP_002068663.1| GK12697 [Drosophila willistoni] gb|EDW79649.1| GK12697 [Drosophila willistoni]Length=182	Score = 76.6 bits (187), Expect = 2e-012
mapped-read 4383	F1UMNMG01BVN0N	Length=508	ref|XP_003247571.1| PREDICTED: hypothetical protein LOC100572577 [Acyrthosiphon pisum]Length=210	Score = 107 bits (268), Expect(2) = 2e-025
mapped-read 4383	F1UMNMG01CJCI3	Length=358	ref|XP_002068663.1| GK12697 [Drosophila willistoni] gb|EDW79649.1| GK12697 [Drosophila willistoni]Length=182	Score = 76.6 bits (187), Expect = 2e-012
mapped-read 4383	F1UMNMG01CLEUD	Length=411	No Hit
mapped-read 4383	F1UMNMG01A71DR	Length=378	ref|XP_002068663.1| GK12697 [Drosophila willistoni] gb|EDW79649.1| GK12697 [Drosophila willistoni]Length=182	Score = 76.6 bits (187), Expect = 2e-012
mapped-read 4383	F1UMNMG01CMI8M	Length=355	ref|XP_002068663.1| GK12697 [Drosophila willistoni] gb|EDW79649.1| GK12697 [Drosophila willistoni]Length=182	Score = 76.6 bits (187), Expect = 2e-012
mapped-read 4383	F1UMNMG01CHW4G	Length=353	No Hit
mapped-read 4383	F1UMNMG01BGMPS	Length=367	ref|XP_002068663.1| GK12697 [Drosophila willistoni] gb|EDW79649.1| GK12697 [Drosophila willistoni]Length=182	Score = 76.6 bits (187), Expect = 2e-012
mapped-read 4383	F1UMNMG01B1PRR	Length=369	ref|XP_002068663.1| GK12697 [Drosophila willistoni] gb|EDW79649.1| GK12697 [Drosophila willistoni]Length=182	Score = 76.6 bits (187), Expect = 2e-012
mapped-read 4383	F1UMNMG01A5GIJ	Length=360	ref|XP_002068663.1| GK12697 [Drosophila willistoni] gb|EDW79649.1| GK12697 [Drosophila willistoni]Length=182	Score = 76.6 bits (187), Expect = 2e-012
mapped-read 4383	F1UMNMG01A8HN2	Length=362	ref|XP_002068663.1| GK12697 [Drosophila willistoni] gb|EDW79649.1| GK12697 [Drosophila willistoni]Length=182	Score = 76.6 bits (187), Expect = 2e-012
mapped-read 4383	F1UMNMG01AW3GV	Length=377	ref|XP_002068663.1| GK12697 [Drosophila willistoni] gb|EDW79649.1| GK12697 [Drosophila willistoni]Length=182	Score = 74.7 bits (182), Expect = 6e-012
mapped-read 4383	F1UMNMG01AUXJ0	Length=422	No Hit
mapped-read 4383	F1UMNMG01A30HK	Length=363	ref|XP_002068663.1| GK12697 [Drosophila willistoni] gb|EDW79649.1| GK12697 [Drosophila willistoni]Length=182	Score = 77.0 bits (188), Expect = 1e-012
mapped-read 4383	F1UMNMG01CB485	Length=366	ref|XP_002068663.1| GK12697 [Drosophila willistoni] gb|EDW79649.1| GK12697 [Drosophila willistoni]Length=182	Score = 76.6 bits (187), Expect = 2e-012
mapped-read 4383	F1UMNMG01BDLB9	Length=376	ref|XP_002068663.1| GK12697 [Drosophila willistoni] gb|EDW79649.1| GK12697 [Drosophila willistoni]Length=182	Score = 76.6 bits (187), Expect = 2e-012
mapped-read 4383	F1UMNMG01A8PP8	Length=373	No Hit
mapped-read 4383	F1UMNMG01BT82M	Length=359	ref|XP_002068663.1| GK12697 [Drosophila willistoni] gb|EDW79649.1| GK12697 [Drosophila willistoni]Length=182	Score = 76.6 bits (187), Expect = 2e-012
mapped-read 4383	F1UMNMG01BWAMY	Length=393	ref|XP_002068663.1| GK12697 [Drosophila willistoni] gb|EDW79649.1| GK12697 [Drosophila willistoni]Length=182	Score = 76.6 bits (187), Expect = 2e-012
mapped-read 4383	F1UMNMG01BL3O7	Length=371	ref|XP_002068663.1| GK12697 [Drosophila willistoni] gb|EDW79649.1| GK12697 [Drosophila willistoni]Length=182	Score = 76.6 bits (187), Expect = 2e-012
mapped-read 4383	F1UMNMG01AQQV5	Length=363	ref|XP_002068663.1| GK12697 [Drosophila willistoni] gb|EDW79649.1| GK12697 [Drosophila willistoni]Length=182	Score = 76.6 bits (187), Expect = 2e-012
mapped-read 4383	F1UMNMG01A0AR5	Length=402	ref|XP_002068663.1| GK12697 [Drosophila willistoni] gb|EDW79649.1| GK12697 [Drosophila willistoni]Length=182	Score = 45.8 bits (107), Expect(2) = 1e-008
mapped-read 4383	F1UMNMG01ASSML	Length=373	ref|XP_002068663.1| GK12697 [Drosophila willistoni] gb|EDW79649.1| GK12697 [Drosophila willistoni]Length=182	Score = 71.6 bits (174), Expect = 5e-011
mapped-read 30589	F1UMNMG01BAU83	Length=708	No Hit
mapped-read 30589	F1UMNMG01ATYOO	Length=528	ref|XP_003247571.1| PREDICTED: hypothetical protein LOC100572577 [Acyrthosiphon pisum]Length=210	Score = 125 bits (315), Expect = 2e-027
mapped-read 30589	F1UMNMG01CB4GO	Length=443	ref|XP_002068663.1| GK12697 [Drosophila willistoni] gb|EDW79649.1| GK12697 [Drosophila willistoni]Length=182	Score = 73.2 bits (178), Expect = 2e-011
mapped-read 30589	F1UMNMG01BJ6VU	Length=467	ref|XP_003614396.1| hypothetical protein MTR_5g051150 [Medicago truncatula] gb|AES97354.1| hypothetical protein MTR_5g051150 [Medicago truncatula]Length=2133	Score = 58.5 bits (140), Expect = 4e-007
mapped-read 30589	F1UMNMG01BXYZM	Length=528	dbj|GAA96382.1| hypothetical protein E5Q_03049 [Mixia osmundae IAM 14324]Length=352	Score = 138 bits (347), Expect = 5e-031
mapped-read 30589	F1UMNMG01BA7ZY	Length=534	gb|AAX30301.1| unknown [Schistosoma japonicum]Length=55	Score = 109 bits (272), Expect = 2e-022
mapped-read 30589	F1UMNMG01A0AZV	Length=341	No Hit
mapped-read 30589	F1UMNMG01CMZF9	Length=555	ref|XP_002068663.1| GK12697 [Drosophila willistoni] gb|EDW79649.1| GK12697 [Drosophila willistoni]Length=182	Score = 73.2 bits (178), Expect = 2e-011
mapped-read 30589	F1UMNMG01A4VY2	Length=343	ref|XP_002068663.1| GK12697 [Drosophila willistoni] gb|EDW79649.1| GK12697 [Drosophila willistoni]Length=182	Score = 75.5 bits (184), Expect = 3e-012
mapped-read 30589	F1UMNMG01CGXN9	Length=426	ref|XP_002068663.1| GK12697 [Drosophila willistoni] gb|EDW79649.1| GK12697 [Drosophila willistoni]Length=182	Score = 74.3 bits (181), Expect = 8e-012
mapped-read 30589	F1UMNMG01B70ON	Length=523	gb|EFX62987.1| hypothetical protein DAPPUDRAFT_119636 [Daphnia pulex]Length=130	Score = 77.8 bits (190), Expect = 7e-013
mapped-read 30589	F1UMNMG01BEBR3	Length=394	ref|XP_002068663.1| GK12697 [Drosophila willistoni] gb|EDW79649.1| GK12697 [Drosophila willistoni]Length=182	Score = 79.7 bits (195), Expect = 2e-013
mapped-read 30589	F1UMNMG01B9IHU	Length=348	ref|XP_002068663.1| GK12697 [Drosophila willistoni] gb|EDW79649.1| GK12697 [Drosophila willistoni]Length=182	Score = 73.2 bits (178), Expect = 2e-011
mapped-read 30589	F1UMNMG01CL9OS	Length=364	ref|XP_002068663.1| GK12697 [Drosophila willistoni] gb|EDW79649.1| GK12697 [Drosophila willistoni]Length=182	Score = 74.3 bits (181), Expect = 8e-012
mapped-read 30589	F1UMNMG01BL0H5	Length=351	gb|EFN71375.1| hypothetical protein EAG_03557 [Camponotus floridanus]Length=306	Score = 57.4 bits (137), Expect = 1e-006
mapped-read 30589	F1UMNMG01BQ6KF	Length=365	ref|XP_002068663.1| GK12697 [Drosophila willistoni] gb|EDW79649.1| GK12697 [Drosophila willistoni]Length=182	Score = 76.6 bits (187), Expect = 2e-012
mapped-read 30589	F1UMNMG01AOWJK	Length=538	ref|XP_001785944.1| predicted protein [Physcomitrella patens subsp. patens] gb|EDQ49243.1| predicted protein [Physcomitrella patens subsp. patens]Length=107	Score = 61.6 bits (148), Expect = 6e-008
mapped-read 30589	F1UMNMG01A8R5N	Length=328	ref|XP_002068663.1| GK12697 [Drosophila willistoni] gb|EDW79649.1| GK12697 [Drosophila willistoni]Length=182	Score = 74.3 bits (181), Expect = 8e-012
mapped-read 30589	F1UMNMG01BQIEM	Length=531	ref|XP_002068663.1| GK12697 [Drosophila willistoni] gb|EDW79649.1| GK12697 [Drosophila willistoni]Length=182	Score = 74.3 bits (181), Expect = 9e-012
mapped-read 30589	F1UMNMG01BFB3U	Length=414	ref|XP_002068663.1| GK12697 [Drosophila willistoni] gb|EDW79649.1| GK12697 [Drosophila willistoni]Length=182	Score = 73.2 bits (178), Expect = 2e-011
mapped-read 30589	F1UMNMG01BKH8K	Length=330	ref|XP_002068663.1| GK12697 [Drosophila willistoni] gb|EDW79649.1| GK12697 [Drosophila willistoni]Length=182	Score = 75.1 bits (183), Expect = 4e-012
mapped-read 30589	F1UMNMG01BQARH	Length=258	ref|XP_002068663.1| GK12697 [Drosophila willistoni] gb|EDW79649.1| GK12697 [Drosophila willistoni]Length=182	Score = 72.4 bits (176), Expect = 3e-011
mapped-read 30589	F1UMNMG01BVDSO	Length=237	ref|XP_002068663.1| GK12697 [Drosophila willistoni] gb|EDW79649.1| GK12697 [Drosophila willistoni]Length=182	Score = 73.2 bits (178), Expect = 2e-011
mapped-read 30589	F1UMNMG01AUP0Z	Length=343	ref|XP_002068663.1| GK12697 [Drosophila willistoni] gb|EDW79649.1| GK12697 [Drosophila willistoni]Length=182	Score = 67.0 bits (162), Expect = 1e-009
mapped-read 30589	F1UMNMG01A5T6Q	Length=350	ref|XP_002068663.1| GK12697 [Drosophila willistoni] gb|EDW79649.1| GK12697 [Drosophila willistoni]Length=182	Score = 74.3 bits (181), Expect = 8e-012
mapped-read 30589	F1UMNMG01BTGKI	Length=198	No Hit
mapped-read 15118	F1UMNMG01B2KE4	Length=568	No Hit
mapped-read 15118	F1UMNMG01BRCH3	Length=483	No Hit
mapped-read 15118	F1UMNMG01BKEQC	Length=561	No Hit
mapped-read 15118	F1UMNMG01CERQB	Length=547	No Hit
mapped-read 15118	F1UMNMG01BEHBE	Length=555	No Hit
mapped-read 15118	F1UMNMG01CD31G	Length=488	gb|EFX67187.1| CTR1, high-affinity copper uptake protein 1, copper transporter1, solute carrier family 31 member 1 [Daphnia pulex]Length=171	Score = 85.5 bits (210), Expect = 3e-015
mapped-read 15118	F1UMNMG01CN0DT	Length=491	gb|EFR26563.1| hypothetical protein AND_07278 [Anopheles darlingi]Length=153	Score = 101 bits (251), Expect = 6e-020
mapped-read 15118	F1UMNMG01B1N0G	Length=849	No Hit
mapped-read 15118	F1UMNMG01B7C93	Length=482	gb|EFR26563.1| hypothetical protein AND_07278 [Anopheles darlingi]Length=153	Score = 102 bits (255), Expect = 2e-020
mapped-read 15118	F1UMNMG01BJZLN	Length=488	gb|EFR26563.1| hypothetical protein AND_07278 [Anopheles darlingi]Length=153	Score = 101 bits (251), Expect = 6e-020
mapped-read 15118	F1UMNMG01ASHPP	Length=444	No Hit
mapped-read 15118	F1UMNMG01BOQN7	Length=479	No Hit
mapped-read 15118	F1UMNMG01BV6GA	Length=460	gb|EFR26563.1| hypothetical protein AND_07278 [Anopheles darlingi]Length=153	Score = 99.4 bits (246), Expect = 2e-019
mapped-read 21297	F1UMNMG01CCJPA	Length=343	gb|EFN71375.1| hypothetical protein EAG_03557 [Camponotus floridanus]Length=306	Score = 58.9 bits (141), Expect = 3e-007
mapped-read 21297	F1UMNMG01A0HGF	Length=342	gb|EFN71375.1| hypothetical protein EAG_03557 [Camponotus floridanus]Length=306	Score = 58.9 bits (141), Expect = 3e-007
mapped-read 21297	F1UMNMG01BFZX6	Length=538	ref|XP_003614400.1| Cytochrome P450 likeTBP [Medicago truncatula] gb|AES97358.1| Cytochrome P450 likeTBP [Medicago truncatula]Length=656	Score = 82.4 bits (202), Expect = 3e-014
mapped-read 21297	F1UMNMG01A12EC	Length=342	gb|EFN71375.1| hypothetical protein EAG_03557 [Camponotus floridanus]Length=306	Score = 58.9 bits (141), Expect = 3e-007
mapped-read 21297	F1UMNMG01CEM6Q	Length=342	No Hit
mapped-read 21297	F1UMNMG01AVNN9	Length=342	gb|EFN71375.1| hypothetical protein EAG_03557 [Camponotus floridanus]Length=306	Score = 58.9 bits (141), Expect = 3e-007
mapped-read 21297	F1UMNMG01BQ3HD	Length=335	No Hit
mapped-read 21297	F1UMNMG01B5RZ8	Length=346	No Hit
mapped-read 21297	F1UMNMG01BS342	Length=337	No Hit
mapped-read 21297	F1UMNMG01A6JXF	Length=338	No Hit
mapped-read 21934	F1UMNMG01B11UX	Length=567	No Hit
mapped-read 21934	F1UMNMG01BV3XZ	Length=596	No Hit
mapped-read 21934	F1UMNMG01A7O03	Length=568	No Hit
mapped-read 21934	F1UMNMG01BN0JR	Length=566	No Hit
mapped-read 21934	F1UMNMG01CJ5LG	Length=567	No Hit
mapped-read 21934	F1UMNMG01BJG54	Length=575	No Hit
mapped-read 21934	F1UMNMG01B3RUQ	Length=645	No Hit
mapped-read 4366	F1UMNMG01CBEDR	Length=193	No Hit
mapped-read 4366	F1UMNMG01ANE6W	Length=192	No Hit
mapped-read 4366	F1UMNMG01B0XT5	Length=192	No Hit
mapped-read 4366	F1UMNMG01BRO2R	Length=193	No Hit
mapped-read 4366	F1UMNMG01A963V	Length=194	No Hit
mapped-read 17575	F1UMNMG01APIG7	Length=479	gb|ADD18530.1| adenosine monophosphate deaminase [Glossina morsitans morsitans]Length=774	Score = 232 bits (592), Expect(2) = 4e-067
mapped-read 17575	F1UMNMG01BJ9O8	Length=485	gb|ADD18530.1| adenosine monophosphate deaminase [Glossina morsitans morsitans]Length=774	Score = 214 bits (545), Expect(2) = 9e-064
mapped-read 17575	F1UMNMG01A44AL	Length=482	gb|ADD18530.1| adenosine monophosphate deaminase [Glossina morsitans morsitans]Length=774	Score = 272 bits (695), Expect = 2e-071
mapped-read 17575	F1UMNMG01AU3QN	Length=483	gb|ADD18530.1| adenosine monophosphate deaminase [Glossina morsitans morsitans]Length=774	Score = 214 bits (545), Expect(2) = 1e-064
mapped-read 10948	F1UMNMG01CGCY8	Length=520	ref|XP_001661235.1| ctl2 [Aedes aegypti] gb|EAT46520.1| ctl2 [Aedes aegypti]Length=700	Score = 99.8 bits (247), Expect(2) = 1e-022
mapped-read 10948	F1UMNMG01AY53N	Length=503	ref|XP_001661235.1| ctl2 [Aedes aegypti] gb|EAT46520.1| ctl2 [Aedes aegypti]Length=700	Score = 139 bits (349), Expect = 2e-031
mapped-read 10948	F1UMNMG01AZT7N	Length=495	ref|XP_001661235.1| ctl2 [Aedes aegypti] gb|EAT46520.1| ctl2 [Aedes aegypti]Length=700	Score = 157 bits (396), Expect = 9e-037
mapped-read 10948	F1UMNMG01ARK4S	Length=465	ref|XP_001661235.1| ctl2 [Aedes aegypti] gb|EAT46520.1| ctl2 [Aedes aegypti]Length=700	Score = 140 bits (354), Expect = 7e-032
mapped-read 9187	F1UMNMG01CF315	Length=550	No Hit
mapped-read 9187	F1UMNMG01BLJ62	Length=550	No Hit
mapped-read 9187	F1UMNMG01B84GL	Length=558	No Hit
mapped-read 638	F1UMNMG01BX4W6	Length=563	No Hit
mapped-read 638	F1UMNMG01BUYRQ	Length=571	No Hit
mapped-read 638	F1UMNMG01APVW2	Length=409	No Hit
mapped-read 25445	F1UMNMG01CD2IO	Length=498	No Hit
mapped-read 25445	F1UMNMG01BQ7R6	Length=476	No Hit
mapped-read 25445	F1UMNMG01AYWKJ	Length=478	No Hit
mapped-read 9190	F1UMNMG01BAPQX	Length=768	No Hit
mapped-read 9190	F1UMNMG01AWLAM	Length=587	No Hit
mapped-read 8996	F1UMNMG01AOTIG	Length=542	No Hit
mapped-read 8996	F1UMNMG01A5DCE	Length=498	ref|XP_002051697.1| GJ10873 [Drosophila virilis] gb|EDW63852.1| GJ10873 [Drosophila virilis]Length=501	Score = 132 bits (333), Expect(2) = 2e-049
mapped-read 8522	F1UMNMG01AZ3VC	Length=515	No Hit
mapped-read 8522	F1UMNMG01A61QQ	Length=501	No Hit
mapped-read 8505	F1UMNMG01A8EEE	Length=578	No Hit
mapped-read 8505	F1UMNMG01AQTV0	Length=411	No Hit
mapped-read 7774	F1UMNMG01ASHNA	Length=564	No Hit
mapped-read 7774	F1UMNMG01BMXPH	Length=567	No Hit
mapped-read 6260	F1UMNMG01ATCQS	Length=561	ref|XP_002432325.1| breast cancer type 2 susceptibility protein brca2, putative [Pediculushumanus corporis] gb|EEB19587.1| breast cancer type 2 susceptibility protein brca2, putative [Pediculushumanus corporis]Length=1405	Score = 129 bits (324), Expect = 3e-028
mapped-read 6260	F1UMNMG01CK70B	Length=550	ref|XP_002432325.1| breast cancer type 2 susceptibility protein brca2, putative [Pediculushumanus corporis] gb|EEB19587.1| breast cancer type 2 susceptibility protein brca2, putative [Pediculushumanus corporis]Length=1405	Score = 118 bits (295), Expect = 6e-025
mapped-read 5929	F1UMNMG01BR22S	Length=346	No Hit
mapped-read 5929	F1UMNMG01ANIIE	Length=670	ref|XP_002068663.1| GK12697 [Drosophila willistoni] gb|EDW79649.1| GK12697 [Drosophila willistoni]Length=182	Score = 74.3 bits (181), Expect = 2e-011
mapped-read 5826	F1UMNMG01CEZMF	Length=478	ref|XP_001850247.1| oligosaccharyl transferase [Culex quinquefasciatus] gb|EDS31617.1| oligosaccharyl transferase [Culex quinquefasciatus]Length=777	Score = 220 bits (560), Expect = 8e-056
mapped-read 5826	F1UMNMG01BC99S	Length=483	ref|XP_001850247.1| oligosaccharyl transferase [Culex quinquefasciatus] gb|EDS31617.1| oligosaccharyl transferase [Culex quinquefasciatus]Length=777	Score = 161 bits (407), Expect(2) = 3e-050
mapped-read 5231	F1UMNMG01CHFR5	Length=516	ref|XP_001660502.1| hypothetical protein AaeL_AAEL009955 [Aedes aegypti] gb|EAT38121.1| conserved hypothetical protein [Aedes aegypti]Length=3321	Score = 181 bits (460), Expect = 3e-044
mapped-read 5231	F1UMNMG01B73K8	Length=515	ref|XP_001660502.1| hypothetical protein AaeL_AAEL009955 [Aedes aegypti] gb|EAT38121.1| conserved hypothetical protein [Aedes aegypti]Length=3321	Score = 101 bits (252), Expect(2) = 9e-039
mapped-read 4238	F1UMNMG01B1H8C	Length=594	No Hit
mapped-read 4238	F1UMNMG01CIGVQ	Length=604	No Hit
mapped-read 3932	F1UMNMG01A27NQ	Length=794	No Hit
mapped-read 3932	F1UMNMG01CIDPT	Length=610	No Hit
mapped-read 34756	F1UMNMG01A4RQB	Length=366	No Hit
mapped-read 34756	F1UMNMG01BEORN	Length=366	No Hit
mapped-read 33170	F1UMNMG01COLNC	Length=508	gb|EFN65813.1| Centrosomal protein of 164 kDa [Camponotus floridanus]Length=1335	Score = 63.9 bits (154), Expect = 1e-008
mapped-read 33170	F1UMNMG01ANLFE	Length=505	ref|XP_002010773.1| GI21515 [Drosophila mojavensis] gb|EDW06428.1| GI21515 [Drosophila mojavensis]Length=1483	Score = 58.5 bits (140), Expect = 4e-007
mapped-read 32328	F1UMNMG01AW7VE	Length=389	ref|XP_002031056.1| GM24235 [Drosophila sechellia] gb|EDW42042.1| GM24235 [Drosophila sechellia]Length=167	Score = 171 bits (434), Expect = 3e-041
mapped-read 32328	F1UMNMG01BLL1I	Length=453	ref|XP_002031056.1| GM24235 [Drosophila sechellia] gb|EDW42042.1| GM24235 [Drosophila sechellia]Length=167	Score = 171 bits (434), Expect = 3e-041
mapped-read 29942	F1UMNMG01CJC22	Length=553	No Hit
mapped-read 29942	F1UMNMG01BHESG	Length=554	No Hit
mapped-read 28873	F1UMNMG01B8GVC	Length=483	No Hit
mapped-read 28873	F1UMNMG01BFROT	Length=485	No Hit
mapped-read 26544	F1UMNMG01BENHZ	Length=410	ref|XP_001653325.1| tep3 [Aedes aegypti] gb|EAT39604.1| tep3 [Aedes aegypti]Length=1451	Score = 123 bits (309), Expect = 1e-026
mapped-read 26544	F1UMNMG01BEYRU	Length=501	ref|XP_001653325.1| tep3 [Aedes aegypti] gb|EAT39604.1| tep3 [Aedes aegypti]Length=1451	Score = 152 bits (384), Expect(2) = 1e-044
mapped-read 25609	F1UMNMG01BXHVW	Length=552	No Hit
mapped-read 25609	F1UMNMG01BT8MR	Length=554	No Hit
mapped-read 24935	F1UMNMG01COS0O	Length=300	No Hit
mapped-read 24935	F1UMNMG01BJ5TH	Length=480	ref|XP_001960737.1| GF13508 [Drosophila ananassae] gb|EDV37559.1| GF13508 [Drosophila ananassae]Length=548	Score = 53.9 bits (128), Expect(2) = 1e-008
mapped-read 22853	F1UMNMG01CKXPO	Length=610	No Hit
mapped-read 22853	F1UMNMG01CD3I4	Length=567	No Hit
mapped-read 21417	F1UMNMG01BQBVC	Length=547	gb|EFR26228.1| hypothetical protein AND_07877 [Anopheles darlingi]Length=1337	Score = 142 bits (357), Expect(2) = 2e-038
mapped-read 21417	F1UMNMG01AONX6	Length=546	ref|XP_321163.4| AGAP001903-PA [Anopheles gambiae str. PEST] gb|EAA01572.4| AGAP001903-PA [Anopheles gambiae str. PEST]Length=337	Score = 182 bits (463), Expect = 2e-044
mapped-read 20522	F1UMNMG01BYC4O	Length=540	No Hit
mapped-read 20522	F1UMNMG01CDZB1	Length=570	No Hit
mapped-read 19222	F1UMNMG01BYYMI	Length=388	No Hit
mapped-read 19222	F1UMNMG01AQ8OU	Length=395	No Hit
mapped-read 17984	F1UMNMG01B00RQ	Length=471	ref|XP_001688836.1| AGAP006260-PA [Anopheles gambiae str. PEST] gb|EDO63842.1| AGAP006260-PA [Anopheles gambiae str. PEST]Length=419	Score = 106 bits (265), Expect = 1e-021
mapped-read 17984	F1UMNMG01CHPZU	Length=268	ref|NP_001163385.1| Z band alternatively spliced PDZ-motif protein 66, isoform N[Drosophila melanogaster] gb|ACZ94656.1| Z band alternatively spliced PDZ-motif protein 66, isoform N[Drosophila melanogaster] gb|AFH97160.1| FI20184p1 [Drosophila melanogaster]Length=406	Score = 73.2 bits (178), Expect = 2e-011
mapped-read 17585	F1UMNMG01CG0I7	Length=498	ref|XP_310493.5| AGAP000579-PA [Anopheles gambiae str. PEST] gb|EAA06340.6| AGAP000579-PA [Anopheles gambiae str. PEST]Length=1279	Score = 53.5 bits (127), Expect(2) = 5e-015
mapped-read 17585	F1UMNMG01BLJ79	Length=495	ref|XP_310493.5| AGAP000579-PA [Anopheles gambiae str. PEST] gb|EAA06340.6| AGAP000579-PA [Anopheles gambiae str. PEST]Length=1279	Score = 53.5 bits (127), Expect(2) = 9e-011
mapped-read 14207	F1UMNMG01CIJ19	Length=516	gb|EHJ74279.1| hypothetical protein KGM_21044 [Danaus plexippus]Length=899	Score = 61.6 bits (148), Expect(2) = 2e-016
mapped-read 14207	F1UMNMG01A4WJJ	Length=539	ref|XP_321225.3| AGAP001827-PA [Anopheles gambiae str. PEST] gb|EAA01085.3| AGAP001827-PA [Anopheles gambiae str. PEST]Length=968	Score = 155 bits (391), Expect(3) = 8e-051
mapped-read 12345	F1UMNMG01BBJ15	Length=350	No Hit
mapped-read 12345	F1UMNMG01BUXZP	Length=610	No Hit
mapped-read 10488	F1UMNMG01COQFW	Length=593	No Hit
mapped-read 10488	F1UMNMG01A36JR	Length=542	No Hit
mapped-read 9755	F1UMNMG01AVRXN	Length=294	No Hit
mapped-read 9695	F1UMNMG01AXEGR	Length=489	ref|XP_002079732.1| GD21867 [Drosophila simulans] gb|EDX05317.1| GD21867 [Drosophila simulans]Length=784	Score = 122 bits (305), Expect(2) = 2e-031
mapped-read 9365	F1UMNMG01A3N9G	Length=461	No Hit
mapped-read 9179	F1UMNMG01CO03Z	Length=573	ref|XP_001961426.1| GF14935 [Drosophila ananassae] gb|EDV30647.1| GF14935 [Drosophila ananassae]Length=938	Score = 77.8 bits (190), Expect = 1e-012
mapped-read 8847	F1UMNMG01ATM4R	Length=339	No Hit
mapped-read 870	F1UMNMG01BC7ZE	Length=424	No Hit
mapped-read 8506	F1UMNMG01CIMU6	Length=418	ref|XP_002091544.1| domino [Drosophila yakuba] gb|EDW91256.1| domino [Drosophila yakuba]Length=3195	Score = 102 bits (253), Expect = 3e-020
mapped-read 8325	F1UMNMG01CH1SP	Length=481	gb|EFN88051.1| Multidrug resistance-associated protein 1 [Harpegnathos saltator]Length=1365	Score = 106 bits (264), Expect = 2e-021
mapped-read 7838	F1UMNMG01BOQ4E	Length=527	gb|EFR29210.1| hypothetical protein AND_02054 [Anopheles darlingi]Length=1991	Score = 195 bits (495), Expect(2) = 4e-066
mapped-read 7570	F1UMNMG01CDP7H	Length=474	No Hit
mapped-read 7490	F1UMNMG01A5CM7	Length=584	No Hit
mapped-read 7145	F1UMNMG01B82AB	Length=467	No Hit
mapped-read 7114	F1UMNMG01AOQSE	Length=501	No Hit
mapped-read 6920	F1UMNMG01CM08G	Length=542	No Hit
mapped-read 6702	F1UMNMG01A9KYQ	Length=579	No Hit
mapped-read 6640	F1UMNMG01BYPCI	Length=617	No Hit
mapped-read 6552	F1UMNMG01CNGQ6	Length=575	ref|XP_001360520.2| GA21076 [Drosophila pseudoobscura pseudoobscura] gb|EAL25095.2| GA21076 [Drosophila pseudoobscura pseudoobscura]Length=319	Score = 130 bits (326), Expect = 2e-028
mapped-read 6481	F1UMNMG01BTPDW	Length=567	No Hit
mapped-read 5923	F1UMNMG01BW859	Length=1259	No Hit
mapped-read 5707	F1UMNMG01ANL1C	Length=511	No Hit
mapped-read 5650	F1UMNMG01AY2BW	Length=408	No Hit
mapped-read 55	F1UMNMG01BN5OD	Length=573	No Hit
mapped-read 5378	F1UMNMG01BT42O	Length=530	ref|XP_003614396.1| hypothetical protein MTR_5g051150 [Medicago truncatula] gb|AES97354.1| hypothetical protein MTR_5g051150 [Medicago truncatula]Length=2133	Score = 82.4 bits (202), Expect = 3e-014
mapped-read 5109	F1UMNMG01COD2A	Length=535	ref|XP_002056932.1| GJ16794 [Drosophila virilis] gb|EDW62418.1| GJ16794 [Drosophila virilis]Length=5248	Score = 83.6 bits (205), Expect(3) = 8e-021
mapped-read 5018	F1UMNMG01BUXQG	Length=661	No Hit
mapped-read 4960	F1UMNMG01ANQ45	Length=487	No Hit
mapped-read 4865	F1UMNMG01A27WJ	Length=491	No Hit
mapped-read 4537	F1UMNMG01APHP7	Length=342	No Hit
mapped-read 444	F1UMNMG01BUSKD	Length=517	gb|ACY45251.1| glycogen synthase [Ischnura verticalis]Length=303	Score = 202 bits (514), Expect(2) = 6e-072
mapped-read 4116	F1UMNMG01BPRTM	Length=562	No Hit
mapped-read 3896	F1UMNMG01CNPWR	Length=467	ref|XP_002068773.1| GK17955 [Drosophila willistoni] gb|EDW79759.1| GK17955 [Drosophila willistoni]Length=750	Score = 183 bits (465), Expect(2) = 7e-051
mapped-read 3834	F1UMNMG01AY8DM	Length=499	ref|XP_001651698.1| ATP-binding cassette transporter [Aedes aegypti] gb|EAT42553.1| ATP-binding cassette transporter [Aedes aegypti]Length=1413	Score = 133 bits (335), Expect(3) = 3e-043
mapped-read 3796	F1UMNMG01BD3NC	Length=611	No Hit
mapped-read 35622	F1UMNMG01B1B2H	Length=536	No Hit
mapped-read 35572	F1UMNMG01BCBB9	Length=465	ref|XP_003393148.1| PREDICTED: hypothetical protein LOC100648310 [Bombus terrestris]Length=16892	Score = 197 bits (502), Expect = 5e-049
mapped-read 35571	F1UMNMG01BH4H0	Length=454	gb|EGI67485.1| Nesprin-1 [Acromyrmex echinatior]Length=11559	Score = 65.5 bits (158), Expect(2) = 3e-018
mapped-read 3525	F1UMNMG01BLH07	Length=410	No Hit
mapped-read 35212	F1UMNMG01BXU87	Length=279	No Hit
mapped-read 34993	F1UMNMG01B1P9L	Length=509	No Hit
mapped-read 34935	F1UMNMG01BZT0I	Length=496	gb|EFN80687.1| Titin [Harpegnathos saltator]Length=5935	Score = 213 bits (541), Expect = 1e-053
mapped-read 34912	F1UMNMG01BKZGS	Length=564	emb|CAA70106.1| PC2-like prohormone convertase [Lucilia cuprina] emb|CAA70107.1| PC2-like prohormone convertase [Lucilia cuprina]Length=675	Score = 72.4 bits (176), Expect = 4e-011
mapped-read 34911	F1UMNMG01A8UPG	Length=564	No Hit
mapped-read 3422	F1UMNMG01B5IL8	Length=394	No Hit
mapped-read 33946	F1UMNMG01A6MJ0	Length=758	No Hit
mapped-read 33875	F1UMNMG01AXQRI	Length=486	ref|XP_001649965.1| cyclin g [Aedes aegypti] gb|EAT43711.1| cyclin g [Aedes aegypti]Length=476	Score = 99.0 bits (245), Expect(2) = 1e-035
mapped-read 33295	F1UMNMG01B7AXM	Length=511	ref|XP_001996018.1| GH14264 [Drosophila grimshawi] gb|EDV90676.1| GH14264 [Drosophila grimshawi]Length=1040	Score = 114 bits (286), Expect(2) = 8e-046
mapped-read 33264	F1UMNMG01A4VKJ	Length=571	No Hit
mapped-read 32976	F1UMNMG01BTZ01	Length=524	ref|XP_001660446.1| hypothetical protein AaeL_AAEL009841 [Aedes aegypti] gb|EAT38234.1| conserved hypothetical protein [Aedes aegypti]Length=200	Score = 117 bits (292), Expect = 1e-024
mapped-read 32940	F1UMNMG01B6WN7	Length=472	ref|NP_001246051.1| myosin heavy chain, isoform U [Drosophila melanogaster] gb|AFH03725.1| myosin heavy chain, isoform U [Drosophila melanogaster]Length=1949	Score = 219 bits (559), Expect = 1e-055
mapped-read 32134	F1UMNMG01CDEYK	Length=497	ref|XP_001843606.1| myosin-VIIa [Culex quinquefasciatus] gb|EDS33555.1| myosin-VIIa [Culex quinquefasciatus]Length=2076	Score = 137 bits (345), Expect(2) = 5e-059
mapped-read 31004	F1UMNMG01BUSUW	Length=417	ref|XP_001658433.1| vacuolar protein sorting-associated protein (vps13d) [Aedes aegypti] gb|EAT40745.1| vacuolar protein sorting-associated protein (vps13d) [Aedes aegypti]Length=3926	Score = 122 bits (307), Expect = 2e-026
mapped-read 30997	F1UMNMG01BY220	Length=506	No Hit
mapped-read 30839	F1UMNMG01A23S1	Length=596	No Hit
mapped-read 30706	F1UMNMG01A0EUJ	Length=586	No Hit
mapped-read 30690	F1UMNMG01B6SRG	Length=504	ref|XP_002066234.1| GK22048 [Drosophila willistoni] gb|EDW77220.1| GK22048 [Drosophila willistoni]Length=463	Score = 195 bits (495), Expect = 3e-048
mapped-read 30505	F1UMNMG01BK1L1	Length=570	No Hit
mapped-read 29936	F1UMNMG01B3NY4	Length=1536	No Hit
mapped-read 2993	F1UMNMG01A5ZOF	Length=424	No Hit
mapped-read 29662	F1UMNMG01APHOY	Length=475	No Hit
mapped-read 29430	F1UMNMG01CNE97	Length=543	No Hit
mapped-read 29342	F1UMNMG01A75GZ	Length=331	ref|XP_001844529.1| retinoid-inducible serine carboxypeptidase [Culex quinquefasciatus] gb|EDS37650.1| retinoid-inducible serine carboxypeptidase [Culex quinquefasciatus]Length=446	Score = 134 bits (337), Expect = 6e-030
mapped-read 29322	F1UMNMG01AVT0H	Length=871	No Hit
mapped-read 29248	F1UMNMG01BYZ3V	Length=451	No Hit
mapped-read 28934	F1UMNMG01CBR3L	Length=488	gb|ABK76646.1| forkhead box subgroup O [Aedes aegypti]Length=566	Score = 196 bits (497), Expect = 2e-048
mapped-read 28677	F1UMNMG01BDORY	Length=509	ref|XP_001847047.1| fatty acid synthase S-acetyltransferase [Culex quinquefasciatus] gb|EDS45473.1| fatty acid synthase S-acetyltransferase [Culex quinquefasciatus]Length=2419	Score = 74.7 bits (182), Expect(2) = 1e-014
mapped-read 28581	F1UMNMG01CHSBJ	Length=444	ref|XP_001657043.1| purine biosynthesis protein 6, pur6 [Aedes aegypti] gb|EAT45109.1| purine biosynthesis protein 6, pur6 [Aedes aegypti]Length=427	Score = 187 bits (475), Expect = 6e-046
mapped-read 28541	F1UMNMG01BM2MQ	Length=546	ref|XP_001967077.1| GF21709 [Drosophila ananassae] gb|EDV38396.1| GF21709 [Drosophila ananassae]Length=195	Score = 109 bits (272), Expect = 3e-022
mapped-read 28381	F1UMNMG01B7YHP	Length=477	No Hit
mapped-read 28177	F1UMNMG01BS7X2	Length=542	gb|EFR24327.1| hypothetical protein AND_11154 [Anopheles darlingi]Length=592	Score = 125 bits (314), Expect = 3e-027
mapped-read 2800	F1UMNMG01CPWQT	Length=316	No Hit
mapped-read 27841	F1UMNMG01B2P8G	Length=544	No Hit
mapped-read 27781	F1UMNMG01ANXVR	Length=340	ref|XP_001656297.1| hypothetical protein AaeL_AAEL012880 [Aedes aegypti] gb|EAT34925.1| hypothetical protein AaeL_AAEL012880 [Aedes aegypti]Length=802	Score = 104 bits (260), Expect = 5e-021
mapped-read 27738	F1UMNMG01BSGWG	Length=396	No Hit
mapped-read 27608	F1UMNMG01B4XG8	Length=526	No Hit
mapped-read 27281	F1UMNMG01B7VQJ	Length=501	ref|XP_314800.4| AGAP008698-PA [Anopheles gambiae str. PEST] gb|EAA10171.4| AGAP008698-PA [Anopheles gambiae str. PEST]Length=2083	Score = 138 bits (348), Expect = 3e-031
mapped-read 27098	F1UMNMG01CAWK2	Length=500	No Hit
mapped-read 26867	F1UMNMG01B1OLX	Length=495	ref|XP_003697320.1| PREDICTED: uncharacterized protein LOC100872024 [Apis florea]Length=614	Score = 180 bits (456), Expect = 1e-043
mapped-read 26764	F1UMNMG01A04BJ	Length=538	gb|ADD18956.1| Ras suppressor protein [Glossina morsitans morsitans]Length=289	Score = 182 bits (463), Expect(3) = 3e-067
mapped-read 26736	F1UMNMG01BQS9X	Length=578	No Hit
mapped-read 26704	F1UMNMG01CE54U	Length=507	No Hit
mapped-read 26611	F1UMNMG01APBDT	Length=500	ref|XP_309440.4| AGAP011201-PA [Anopheles gambiae str. PEST] gb|EAA05266.4| AGAP011201-PA [Anopheles gambiae str. PEST]Length=113	Score = 65.5 bits (158), Expect(2) = 3e-021
mapped-read 26610	F1UMNMG01BRP8X	Length=574	No Hit
mapped-read 26497	F1UMNMG01BTNRK	Length=552	No Hit
mapped-read 2647	F1UMNMG01CH78C	Length=563	No Hit
mapped-read 26442	F1UMNMG01AXR9S	Length=502	No Hit
mapped-read 26071	F1UMNMG01AY59V	Length=511	No Hit
mapped-read 25986	F1UMNMG01BK71K	Length=388	No Hit
mapped-read 25566	F1UMNMG01B4WQ2	Length=558	ref|XP_002094955.1| GE19931 [Drosophila yakuba] gb|EDW94667.1| GE19931 [Drosophila yakuba]Length=504	Score = 216 bits (551), Expect = 1e-054
mapped-read 25449	F1UMNMG01BJVW1	Length=449	No Hit
mapped-read 25058	F1UMNMG01CG15R	Length=344	No Hit
mapped-read 24973	F1UMNMG01BRF00	Length=581	No Hit
mapped-read 24571	F1UMNMG01CCYPC	Length=535	No Hit
mapped-read 24426	F1UMNMG01BBCMG	Length=522	No Hit
mapped-read 24422	F1UMNMG01AZIBO	Length=487	ref|XP_001843438.1| chorion peroxidase [Culex quinquefasciatus] gb|EDS32597.1| chorion peroxidase [Culex quinquefasciatus]Length=685	Score = 160 bits (404), Expect = 1e-037
mapped-read 24258	F1UMNMG01BZGBR	Length=490	ref|XP_001842049.1| serine-type protease inhibitor [Culex quinquefasciatus] gb|EDS37587.1| serine-type protease inhibitor [Culex quinquefasciatus]Length=1032	Score = 74.3 bits (181), Expect = 8e-012
mapped-read 24012	F1UMNMG01CNG83	Length=363	No Hit
mapped-read 23764	F1UMNMG01A54OL	Length=563	No Hit
mapped-read 23521	F1UMNMG01BUNQJ	Length=506	ref|XP_001662946.1| transcription factor E2f, putative (dE2F) [Aedes aegypti] gb|EAT34987.1| transcription factor E2f, putative (dE2F) [Aedes aegypti]Length=662	Score = 68.2 bits (165), Expect = 5e-010
mapped-read 23452	F1UMNMG01B1X4T	Length=586	No Hit
mapped-read 23288	F1UMNMG01BL95V	Length=469	ref|XP_001654535.1| beclin [Aedes aegypti] gb|EAT37604.1| beclin [Aedes aegypti]Length=426	Score = 169 bits (427), Expect = 2e-040
mapped-read 23188	F1UMNMG01A3VX0	Length=370	No Hit
mapped-read 23004	F1UMNMG01B528B	Length=544	No Hit
mapped-read 22934	F1UMNMG01BJSE2	Length=458	gb|EFR28870.1| hypothetical protein AND_02658 [Anopheles darlingi]Length=585	Score = 84.0 bits (206), Expect(2) = 1e-024
mapped-read 22837	F1UMNMG01CLESE	Length=524	No Hit
mapped-read 22698	F1UMNMG01BFRXP	Length=315	No Hit
mapped-read 22415	F1UMNMG01BTTS2	Length=509	No Hit
mapped-read 22354	F1UMNMG01AVUI9	Length=405	No Hit
mapped-read 22047	F1UMNMG01AV5TV	Length=510	No Hit
mapped-read 21991	F1UMNMG01AWE45	Length=526	No Hit
mapped-read 21696	F1UMNMG01BF3YC	Length=608	No Hit
mapped-read 21255	F1UMNMG01CD8GK	Length=511	ref|XP_001662404.1| hypothetical protein AaeL_AAEL012293 [Aedes aegypti] gb|EAT35544.1| conserved hypothetical protein [Aedes aegypti]Length=863	Score = 64.7 bits (156), Expect(4) = 1e-026
mapped-read 21135	F1UMNMG01CBJU7	Length=674	No Hit
mapped-read 20905	F1UMNMG01A7K9H	Length=502	ref|XP_001649902.1| phd finger protein [Aedes aegypti] gb|EAT43739.1| phd finger protein [Aedes aegypti]Length=2274	Score = 73.9 bits (180), Expect = 1e-011
mapped-read 2085	F1UMNMG01BSRJP	Length=535	No Hit
mapped-read 20345	F1UMNMG01BOIY0	Length=621	No Hit
mapped-read 19908	F1UMNMG01B0XAO	Length=533	ref|XP_001656865.1| hypothetical protein AaeL_AAEL003489 [Aedes aegypti] gb|EAT45259.1| conserved hypothetical protein [Aedes aegypti]Length=781	Score = 54.3 bits (129), Expect(2) = 4e-007
mapped-read 19798	F1UMNMG01A3UUY	Length=290	No Hit
mapped-read 19763	F1UMNMG01B6X66	Length=632	No Hit
mapped-read 19724	F1UMNMG01AS9IU	Length=667	No Hit
mapped-read 19657	F1UMNMG01CHQ7L	Length=522	No Hit
mapped-read 1916	F1UMNMG01B83GT	Length=512	ref|XP_002195743.1| PREDICTED: ATP synthase, H+ transporting, mitochondrial F1 complex,alpha subunit [Taeniopygia guttata]Length=553	Score = 263 bits (671), Expect(2) = 1e-068
mapped-read 18462	F1UMNMG01BL9LK	Length=600	No Hit
mapped-read 17834	F1UMNMG01APER7	Length=580	No Hit
mapped-read 17549	F1UMNMG01BM7KW	Length=504	ref|XP_001653648.1| aldehyde dehydrogenase [Aedes aegypti] gb|EAT39148.1| aldehyde dehydrogenase [Aedes aegypti]Length=516	Score = 182 bits (463), Expect(2) = 1e-057
mapped-read 17546	F1UMNMG01AZIHV	Length=485	ref|XP_318541.4| AGAP010767-PA [Anopheles gambiae str. PEST] gb|EAA13719.5| AGAP010767-PA [Anopheles gambiae str. PEST]Length=1932	Score = 67.0 bits (162), Expect = 1e-009
mapped-read 17419	F1UMNMG01ASFWP	Length=486	No Hit
mapped-read 17349	F1UMNMG01AP4UM	Length=434	No Hit
mapped-read 17303	F1UMNMG01A50BS	Length=563	No Hit
mapped-read 16804	F1UMNMG01B3GQ0	Length=528	No Hit
mapped-read 16244	F1UMNMG01AZXP5	Length=637	No Hit
mapped-read 16168	F1UMNMG01A7GLK	Length=474	ref|XP_002133503.1| GA22778 [Drosophila pseudoobscura pseudoobscura] gb|EDY72131.1| GA22778 [Drosophila pseudoobscura pseudoobscura]Length=1611	Score = 94.4 bits (233), Expect = 7e-018
mapped-read 15380	F1UMNMG01BA73D	Length=298	ref|XP_003542272.1| PREDICTED: uncharacterized protein LOC100802441 [Glycine max]Length=100	Score = 57.4 bits (137), Expect = 1e-006
mapped-read 1520	F1UMNMG01A7BAZ	Length=477	ref|XP_001844071.1| E3 ubiquitin-protein ligase HECTD1 [Culex quinquefasciatus] gb|EDS35740.1| E3 ubiquitin-protein ligase HECTD1 [Culex quinquefasciatus]Length=2813	Score = 158 bits (400), Expect = 3e-037
mapped-read 15123	F1UMNMG01CC8PO	Length=549	No Hit
mapped-read 14835	F1UMNMG01CFDKE	Length=495	No Hit
mapped-read 14511	F1UMNMG01CKH7P	Length=455	No Hit
mapped-read 13948	F1UMNMG01BF0S0	Length=445	No Hit
mapped-read 13812	F1UMNMG01CJS7W	Length=553	ref|NP_001246559.1| sallimus, isoform L [Drosophila melanogaster] gb|AFH04230.1| sallimus, isoform L [Drosophila melanogaster]Length=15498	Score = 90.1 bits (222), Expect(2) = 3e-031
mapped-read 13649	F1UMNMG01AM6EK	Length=482	ref|XP_001850508.1| conserved hypothetical protein [Culex quinquefasciatus] gb|EDS32119.1| conserved hypothetical protein [Culex quinquefasciatus]Length=1030	Score = 251 bits (642), Expect = 3e-065
mapped-read 13641	F1UMNMG01B40VJ	Length=454	No Hit
mapped-read 13552	F1UMNMG01B8CXN	Length=588	gb|EFR23283.1| hypothetical protein AND_13167 [Anopheles darlingi]Length=1517	Score = 89.4 bits (220), Expect = 3e-016
mapped-read 13418	F1UMNMG01B8PHS	Length=285	No Hit
mapped-read 1333	F1UMNMG01AR7UI	Length=529	No Hit
mapped-read 13207	F1UMNMG01CJD5U	Length=394	No Hit
mapped-read 13151	F1UMNMG01BCITK	Length=407	No Hit
mapped-read 13044	F1UMNMG01A2LVB	Length=483	ref|XP_001849486.1| exocyst complex component 3 [Culex quinquefasciatus] gb|EDS30386.1| exocyst complex component 3 [Culex quinquefasciatus]Length=717	Score = 173 bits (439), Expect(2) = 9e-058
mapped-read 12975	F1UMNMG01BJS2J	Length=568	No Hit
mapped-read 12664	F1UMNMG01CFUGV	Length=535	No Hit
mapped-read 12582	F1UMNMG01CD0Z4	Length=532	No Hit
mapped-read 12467	F1UMNMG01A2XMT	Length=556	No Hit
mapped-read 12445	F1UMNMG01BNCPT	Length=436	No Hit
mapped-read 12234	F1UMNMG01CNK5B	Length=554	No Hit
mapped-read 1207	F1UMNMG01CHL1X	Length=469	ref|XP_002026273.1| GL24674 [Drosophila persimilis] gb|EDW33211.1| GL24674 [Drosophila persimilis]Length=987	Score = 75.9 bits (185), Expect(2) = 7e-028
mapped-read 12069	F1UMNMG01CMI34	Length=502	ref|XP_001654240.1| hypothetical protein AaeL_AAEL010097 [Aedes aegypti] gb|EAT37963.1| conserved hypothetical protein [Aedes aegypti]Length=599	Score = 50.1 bits (118), Expect(3) = 5e-015
mapped-read 11812	F1UMNMG01BDVU9	Length=609	No Hit
mapped-read 11457	F1UMNMG01B4SOQ	Length=486	No Hit
mapped-read 11400	F1UMNMG01BWO6C	Length=305	No Hit
mapped-read 11303	F1UMNMG01CEB5N	Length=379	No Hit
mapped-read 11254	F1UMNMG01B4FJV	Length=253	No Hit
mapped-read 11246	F1UMNMG01BAWME	Length=488	No Hit
mapped-read 1088	F1UMNMG01COYF9	Length=584	No Hit
mapped-read 10464	F1UMNMG01CKO2G	Length=624	No Hit
mapped-read 10435	F1UMNMG01BO447	Length=550	No Hit
mapped-read 10109	F1UMNMG01AOQHZ	Length=460	ref|XP_002072186.1| GK22457 [Drosophila willistoni] gb|EDW83172.1| GK22457 [Drosophila willistoni]Length=1120	Score = 182 bits (462), Expect(2) = 6e-050
mapped-read 10107	F1UMNMG01B0UJ1	Length=544	ref|XP_001656751.1| hypothetical protein AaeL_AAEL003368 [Aedes aegypti] gb|EAT45344.1| hypothetical protein AaeL_AAEL003368 [Aedes aegypti]Length=541	Score = 76.6 bits (187), Expect(2) = 3e-013
mapped-read 10041	F1UMNMG01BXB31	Length=405	No Hit
