# Supplementary material for: First Comparative Transcriptomic Analysis of Wild Adult Male and Female Lutzomyia longipalpis, Vector of Visceral Leishmaniasis
Source: PLoS One. 2013 Mar 12;8(3):e58645. doi: 10.1371/journal.pone.0058645 (PMC3595279; doi:10.1371/journal.pone.0058645)
Supplement: Table S18 — SS2_selected-mapped-reads_est-others. This table shows the homology search results against DB:est-others for SS2 selected mapped-reads. The provided information includes: mapped-read number; unique read name (name assigned to each read when the samples were pyrosequenced); read length; Blastn result against DB:est-others; and its score and E-value, when applicable. (XLS) [file pone.0058645.s018.xls]

## Sheet: Sheet1
Mapped-read number	Unique read name	Read length	Blastn result (DB:est-others)	Score and E-value
mapped-read 34793	F1UMNMG02EAH9E	Length=189	emb|FP601882.1| FP601882 Hirudo medicinalis normalized library Hirudo medicinalis cDNA, mRNA sequence.Length=567	Score = 224 bits (121), Expect = 1e-055
mapped-read 34793	F1UMNMG02E2515	Length=250	gb|JK066058.1| ocpggb0_0252_E02.ab1 Sesamum indicum seed ocggb Library Sesamum indicum cDNA 5', mRNA sequence.Length=533	Score = 315 bits (170), Expect = 1e-082
mapped-read 34793	F1UMNMG02D587F	Length=813	emb|FP601882.1| FP601882 Hirudo medicinalis normalized library Hirudo medicinalis cDNA, mRNA sequence.Length=567	Score = 231 bits (125), Expect = 4e-057
mapped-read 34793	F1UMNMG02ETO6B	Length=243	gb|GR562281.2| HFR2B06 Hessian fly larval gut Mayetiola destructor cDNA, mRNA sequence.Length=739	Score = 298 bits (161), Expect = 1e-077
mapped-read 34793	F1UMNMG02C6JYT	Length=571	emb|FP601882.1| FP601882 Hirudo medicinalis normalized library Hirudo medicinalis cDNA, mRNA sequence.Length=567	Score = 405 bits (219), Expect = 1e-109
mapped-read 34793	F1UMNMG02DNXD7	Length=196	emb|FP601882.1| FP601882 Hirudo medicinalis normalized library Hirudo medicinalis cDNA, mRNA sequence.Length=567	Score = 224 bits (121), Expect = 1e-055
mapped-read 34793	F1UMNMG02EFI89	Length=197	emb|FP601882.1| FP601882 Hirudo medicinalis normalized library Hirudo medicinalis cDNA, mRNA sequence.Length=567	Score = 224 bits (121), Expect = 1e-055
mapped-read 34793	F1UMNMG02D9UOZ	Length=199	emb|FP601882.1| FP601882 Hirudo medicinalis normalized library Hirudo medicinalis cDNA, mRNA sequence.Length=567	Score = 222 bits (120), Expect = 5e-055
mapped-read 34793	F1UMNMG02D4AHD	Length=908	emb|FP601882.1| FP601882 Hirudo medicinalis normalized library Hirudo medicinalis cDNA, mRNA sequence.Length=567	Score = 224 bits (121), Expect = 7e-055
mapped-read 34793	F1UMNMG02EKXOC	Length=191	emb|FP601882.1| FP601882 Hirudo medicinalis normalized library Hirudo medicinalis cDNA, mRNA sequence.Length=567	Score = 230 bits (124), Expect = 3e-057
mapped-read 34793	F1UMNMG02E7TTN	Length=193	emb|FP601882.1| FP601882 Hirudo medicinalis normalized library Hirudo medicinalis cDNA, mRNA sequence.Length=567	Score = 222 bits (120), Expect = 5e-055
mapped-read 34793	F1UMNMG02DQUB3	Length=533	emb|FP601882.1| FP601882 Hirudo medicinalis normalized library Hirudo medicinalis cDNA, mRNA sequence.Length=567	Score = 226 bits (122), Expect = 1e-055
mapped-read 34793	F1UMNMG02DX5OK	Length=594	emb|FP601882.1| FP601882 Hirudo medicinalis normalized library Hirudo medicinalis cDNA, mRNA sequence.Length=567	Score = 248 bits (134), Expect = 3e-062
mapped-read 34793	F1UMNMG02DHHAS	Length=760	gb|GR562281.2| HFR2B06 Hessian fly larval gut Mayetiola destructor cDNA, mRNA sequence.Length=739	Score = 278 bits (150), Expect = 4e-071
mapped-read 34793	F1UMNMG02D1EG8	Length=731	emb|FP601882.1| FP601882 Hirudo medicinalis normalized library Hirudo medicinalis cDNA, mRNA sequence.Length=567	Score = 224 bits (121), Expect = 6e-055
mapped-read 34793	F1UMNMG02DYZ21	Length=623	gb|GR562281.2| HFR2B06 Hessian fly larval gut Mayetiola destructor cDNA, mRNA sequence.Length=739	Score = 261 bits (141), Expect = 4e-066
mapped-read 34793	F1UMNMG02DPRM2	Length=268	emb|FP601882.1| FP601882 Hirudo medicinalis normalized library Hirudo medicinalis cDNA, mRNA sequence.Length=567	Score = 361 bits (195), Expect = 1e-096
mapped-read 34793	F1UMNMG02DR05S	Length=687	emb|FP601882.1| FP601882 Hirudo medicinalis normalized library Hirudo medicinalis cDNA, mRNA sequence.Length=567	Score = 230 bits (124), Expect = 1e-056
mapped-read 34793	F1UMNMG02DXFYL	Length=168	emb|FP601882.1| FP601882 Hirudo medicinalis normalized library Hirudo medicinalis cDNA, mRNA sequence.Length=567	Score = 228 bits (123), Expect = 9e-057
mapped-read 34793	F1UMNMG02D8FHN	Length=603	emb|FP601882.1| FP601882 Hirudo medicinalis normalized library Hirudo medicinalis cDNA, mRNA sequence.Length=567	Score = 226 bits (122), Expect = 1e-055
mapped-read 34793	F1UMNMG02E4RU0	Length=259	gb|GR562281.2| HFR2B06 Hessian fly larval gut Mayetiola destructor cDNA, mRNA sequence.Length=739	Score = 305 bits (165), Expect = 6e-080
mapped-read 34793	F1UMNMG02EXNT8	Length=662	gb|GR562281.2| HFR2B06 Hessian fly larval gut Mayetiola destructor cDNA, mRNA sequence.Length=739	Score = 226 bits (122), Expect = 1e-055
mapped-read 34793	F1UMNMG02E6EQM	Length=569	gb|HS413281.1| P4-1077141_003_G01 Adult female salivary gland cDNA library LumbSG1 Lutzomyia umbratilis cDNA, mRNA sequence.Length=831	Score = 922 bits (499), Expect = 0.0
mapped-read 34793	F1UMNMG02E12QH	Length=363	emb|FP601882.1| FP601882 Hirudo medicinalis normalized library Hirudo medicinalis cDNA, mRNA sequence.Length=567	Score = 303 bits (164), Expect = 3e-079
mapped-read 34793	F1UMNMG02DWJJN	Length=192	emb|FP601882.1| FP601882 Hirudo medicinalis normalized library Hirudo medicinalis cDNA, mRNA sequence.Length=567	Score = 230 bits (124), Expect = 3e-057
mapped-read 34793	F1UMNMG02E475K	Length=261	gb|GR562281.2| HFR2B06 Hessian fly larval gut Mayetiola destructor cDNA, mRNA sequence.Length=739	Score = 326 bits (176), Expect = 5e-086
mapped-read 34793	F1UMNMG02DEUVV	Length=223	gb|JK066058.1| ocpggb0_0252_E02.ab1 Sesamum indicum seed ocggb Library Sesamum indicum cDNA 5', mRNA sequence.Length=533	Score = 307 bits (166), Expect = 2e-080
mapped-read 34793	F1UMNMG02DEKCI	Length=236	gb|JK066058.1| ocpggb0_0252_E02.ab1 Sesamum indicum seed ocggb Library Sesamum indicum cDNA 5', mRNA sequence.Length=533	Score = 315 bits (170), Expect = 1e-082
mapped-read 34793	F1UMNMG02C8SWP	Length=705	emb|FP601882.1| FP601882 Hirudo medicinalis normalized library Hirudo medicinalis cDNA, mRNA sequence.Length=567	Score = 228 bits (123), Expect = 4e-056
mapped-read 34793	F1UMNMG02E6R9V	Length=190	emb|FP601882.1| FP601882 Hirudo medicinalis normalized library Hirudo medicinalis cDNA, mRNA sequence.Length=567	Score = 230 bits (124), Expect = 3e-057
mapped-read 34793	F1UMNMG02EXX9R	Length=235	gb|JK066058.1| ocpggb0_0252_E02.ab1 Sesamum indicum seed ocggb Library Sesamum indicum cDNA 5', mRNA sequence.Length=533	Score = 315 bits (170), Expect = 1e-082
mapped-read 34793	F1UMNMG02D3S88	Length=186	gb|JK071301.1| ocpggb0_0315_E07.ab1 Sesamum indicum seed ocggb Library Sesamum indicum cDNA 5', mRNA sequence.Length=542	Score = 220 bits (119), Expect = 2e-054
mapped-read 34793	F1UMNMG02DQMZI	Length=189	emb|FP601882.1| FP601882 Hirudo medicinalis normalized library Hirudo medicinalis cDNA, mRNA sequence.Length=567	Score = 224 bits (121), Expect = 1e-055
mapped-read 34793	F1UMNMG02E02RC	Length=604	emb|FP601882.1| FP601882 Hirudo medicinalis normalized library Hirudo medicinalis cDNA, mRNA sequence.Length=567	Score = 226 bits (122), Expect = 1e-055
mapped-read 34793	F1UMNMG02EQBFP	Length=266	gb|GR562281.2| HFR2B06 Hessian fly larval gut Mayetiola destructor cDNA, mRNA sequence.Length=739	Score = 315 bits (170), Expect = 1e-082
mapped-read 34793	F1UMNMG02DK6I8	Length=544	gb|HS413281.1| P4-1077141_003_G01 Adult female salivary gland cDNA library LumbSG1 Lutzomyia umbratilis cDNA, mRNA sequence.Length=831	Score = 793 bits (429), Expect = 0.0
mapped-read 34793	F1UMNMG02E5ED0	Length=632	gb|CX017059.1| EST 768 'Fleshless' Ugni blanc SSH Library Vitis vinifera cDNA clone G4_C06, mRNA sequence.Length=665	Score = 226 bits (122), Expect = 1e-055
mapped-read 34793	F1UMNMG02E7ZKJ	Length=570	gb|HS413281.1| P4-1077141_003_G01 Adult female salivary gland cDNA library LumbSG1 Lutzomyia umbratilis cDNA, mRNA sequence.Length=831	Score = 678 bits (367), Expect = 0.0
mapped-read 34793	F1UMNMG02ECUTA	Length=968	emb|FP601882.1| FP601882 Hirudo medicinalis normalized library Hirudo medicinalis cDNA, mRNA sequence.Length=567	Score = 230 bits (124), Expect = 2e-056
mapped-read 34793	F1UMNMG02DQSH1	Length=573	gb|HS413281.1| P4-1077141_003_G01 Adult female salivary gland cDNA library LumbSG1 Lutzomyia umbratilis cDNA, mRNA sequence.Length=831	Score = 893 bits (483), Expect = 0.0
mapped-read 34793	F1UMNMG02EO04H	Length=189	emb|FP601882.1| FP601882 Hirudo medicinalis normalized library Hirudo medicinalis cDNA, mRNA sequence.Length=567	Score = 230 bits (124), Expect = 3e-057
mapped-read 34793	F1UMNMG02DT96M	Length=188	emb|FP601882.1| FP601882 Hirudo medicinalis normalized library Hirudo medicinalis cDNA, mRNA sequence.Length=567	Score = 224 bits (121), Expect = 1e-055
mapped-read 34793	F1UMNMG02D4HMR	Length=187	emb|FP601882.1| FP601882 Hirudo medicinalis normalized library Hirudo medicinalis cDNA, mRNA sequence.Length=567	Score = 224 bits (121), Expect = 1e-055
mapped-read 34793	F1UMNMG02DRY90	Length=187	emb|FP601882.1| FP601882 Hirudo medicinalis normalized library Hirudo medicinalis cDNA, mRNA sequence.Length=567	Score = 224 bits (121), Expect = 1e-055
mapped-read 34793	F1UMNMG02D9C58	Length=555	gb|HS413281.1| P4-1077141_003_G01 Adult female salivary gland cDNA library LumbSG1 Lutzomyia umbratilis cDNA, mRNA sequence.Length=831	Score = 819 bits (443), Expect = 0.0
mapped-read 34793	F1UMNMG02E4J58	Length=693	gb|GR562281.2| HFR2B06 Hessian fly larval gut Mayetiola destructor cDNA, mRNA sequence.Length=739	Score = 309 bits (167), Expect = 1e-080
mapped-read 34793	F1UMNMG02DXUDB	Length=566	gb|HS413281.1| P4-1077141_003_G01 Adult female salivary gland cDNA library LumbSG1 Lutzomyia umbratilis cDNA, mRNA sequence.Length=831	Score = 990 bits (536), Expect = 0.0
mapped-read 34793	F1UMNMG02EJADJ	Length=181	gb|JK066058.1| ocpggb0_0252_E02.ab1 Sesamum indicum seed ocggb Library Sesamum indicum cDNA 5', mRNA sequence.Length=533	Score = 235 bits (127), Expect = 6e-059
mapped-read 34793	F1UMNMG02E52JK	Length=187	emb|FP601882.1| FP601882 Hirudo medicinalis normalized library Hirudo medicinalis cDNA, mRNA sequence.Length=567	Score = 224 bits (121), Expect = 1e-055
mapped-read 34793	F1UMNMG02D3FB7	Length=436	gb|GR562281.2| HFR2B06 Hessian fly larval gut Mayetiola destructor cDNA, mRNA sequence.Length=739	Score = 243 bits (131), Expect = 9e-061
mapped-read 34793	F1UMNMG02E1VK9	Length=280	emb|FP601882.1| FP601882 Hirudo medicinalis normalized library Hirudo medicinalis cDNA, mRNA sequence.Length=567	Score = 224 bits (121), Expect = 2e-055
mapped-read 34793	F1UMNMG02D3Q4J	Length=571	gb|HS413281.1| P4-1077141_003_G01 Adult female salivary gland cDNA library LumbSG1 Lutzomyia umbratilis cDNA, mRNA sequence.Length=831	Score = 869 bits (470), Expect = 0.0
mapped-read 34793	F1UMNMG02EPRQ0	Length=812	emb|FP601882.1| FP601882 Hirudo medicinalis normalized library Hirudo medicinalis cDNA, mRNA sequence.Length=567	Score = 224 bits (121), Expect = 6e-055
mapped-read 34793	F1UMNMG02DAC2R	Length=193	emb|FP601882.1| FP601882 Hirudo medicinalis normalized library Hirudo medicinalis cDNA, mRNA sequence.Length=567	Score = 226 bits (122), Expect = 4e-056
mapped-read 34793	F1UMNMG02EFWON	Length=276	gb|JK071301.1| ocpggb0_0315_E07.ab1 Sesamum indicum seed ocggb Library Sesamum indicum cDNA 5', mRNA sequence.Length=542	Score = 281 bits (152), Expect = 1e-072
mapped-read 34793	F1UMNMG02EGT42	Length=195	emb|FP601882.1| FP601882 Hirudo medicinalis normalized library Hirudo medicinalis cDNA, mRNA sequence.Length=567	Score = 224 bits (121), Expect = 1e-055
mapped-read 34793	F1UMNMG02E2LSI	Length=877	gb|GR562281.2| HFR2B06 Hessian fly larval gut Mayetiola destructor cDNA, mRNA sequence.Length=739	Score = 298 bits (161), Expect = 4e-077
mapped-read 34793	F1UMNMG02DEPRY	Length=545	gb|HS413281.1| P4-1077141_003_G01 Adult female salivary gland cDNA library LumbSG1 Lutzomyia umbratilis cDNA, mRNA sequence.Length=831	Score = 706 bits (382), Expect = 0.0
mapped-read 34793	F1UMNMG02DW3K1	Length=624	gb|JK071301.1| ocpggb0_0315_E07.ab1 Sesamum indicum seed ocggb Library Sesamum indicum cDNA 5', mRNA sequence.Length=542	Score = 246 bits (133), Expect = 1e-061
mapped-read 34793	F1UMNMG02EKOHU	Length=190	emb|FP601882.1| FP601882 Hirudo medicinalis normalized library Hirudo medicinalis cDNA, mRNA sequence.Length=567	Score = 230 bits (124), Expect = 3e-057
mapped-read 34793	F1UMNMG02C6ZON	Length=440	gb|JK071301.1| ocpggb0_0315_E07.ab1 Sesamum indicum seed ocggb Library Sesamum indicum cDNA 5', mRNA sequence.Length=542	Score = 222 bits (120), Expect = 1e-054
mapped-read 34793	F1UMNMG02E2O6B	Length=792	gb|GR562281.2| HFR2B06 Hessian fly larval gut Mayetiola destructor cDNA, mRNA sequence.Length=739	Score = 257 bits (139), Expect = 6e-065
mapped-read 34793	F1UMNMG02DOCO5	Length=188	emb|FP601882.1| FP601882 Hirudo medicinalis normalized library Hirudo medicinalis cDNA, mRNA sequence.Length=567	Score = 224 bits (121), Expect = 1e-055
mapped-read 34793	F1UMNMG02DSAEW	Length=565	gb|HS413281.1| P4-1077141_003_G01 Adult female salivary gland cDNA library LumbSG1 Lutzomyia umbratilis cDNA, mRNA sequence.Length=831	Score = 944 bits (511), Expect = 0.0
mapped-read 34793	F1UMNMG02C9MU3	Length=528	emb|FP601882.1| FP601882 Hirudo medicinalis normalized library Hirudo medicinalis cDNA, mRNA sequence.Length=567	Score = 460 bits (249), Expect = 3e-126
mapped-read 34793	F1UMNMG02EJEPX	Length=236	gb|JK066058.1| ocpggb0_0252_E02.ab1 Sesamum indicum seed ocggb Library Sesamum indicum cDNA 5', mRNA sequence.Length=533	Score = 315 bits (170), Expect = 1e-082
mapped-read 34793	F1UMNMG02ESPFF	Length=323	gb|HS413281.1| P4-1077141_003_G01 Adult female salivary gland cDNA library LumbSG1 Lutzomyia umbratilis cDNA, mRNA sequence.Length=831	Score = 425 bits (230), Expect = 6e-116
mapped-read 34793	F1UMNMG02EBFZ1	Length=587	emb|FP601882.1| FP601882 Hirudo medicinalis normalized library Hirudo medicinalis cDNA, mRNA sequence.Length=567	Score = 226 bits (122), Expect = 1e-055
mapped-read 34793	F1UMNMG02EZD18	Length=190	emb|FP601882.1| FP601882 Hirudo medicinalis normalized library Hirudo medicinalis cDNA, mRNA sequence.Length=567	Score = 235 bits (127), Expect = 6e-059
mapped-read 34793	F1UMNMG02EXMFQ	Length=317	emb|FP601882.1| FP601882 Hirudo medicinalis normalized library Hirudo medicinalis cDNA, mRNA sequence.Length=567	Score = 331 bits (179), Expect = 1e-087
mapped-read 34793	F1UMNMG02DA0YS	Length=194	emb|FP601882.1| FP601882 Hirudo medicinalis normalized library Hirudo medicinalis cDNA, mRNA sequence.Length=567	Score = 233 bits (126), Expect = 2e-058
mapped-read 34793	F1UMNMG02DCC2U	Length=188	emb|FP601882.1| FP601882 Hirudo medicinalis normalized library Hirudo medicinalis cDNA, mRNA sequence.Length=567	Score = 222 bits (120), Expect = 5e-055
mapped-read 34793	F1UMNMG02DUUUX	Length=203	emb|FP601882.1| FP601882 Hirudo medicinalis normalized library Hirudo medicinalis cDNA, mRNA sequence.Length=567	Score = 222 bits (120), Expect = 5e-055
mapped-read 34793	F1UMNMG02E1226	Length=187	emb|FP601882.1| FP601882 Hirudo medicinalis normalized library Hirudo medicinalis cDNA, mRNA sequence.Length=567	Score = 224 bits (121), Expect = 1e-055
mapped-read 34793	F1UMNMG02C6CUS	Length=188	emb|FP601882.1| FP601882 Hirudo medicinalis normalized library Hirudo medicinalis cDNA, mRNA sequence.Length=567	Score = 224 bits (121), Expect = 1e-055
mapped-read 34793	F1UMNMG02EOC0P	Length=235	gb|JK066058.1| ocpggb0_0252_E02.ab1 Sesamum indicum seed ocggb Library Sesamum indicum cDNA 5', mRNA sequence.Length=533	Score = 315 bits (170), Expect = 1e-082
mapped-read 34793	F1UMNMG02DWLF9	Length=184	emb|FP601882.1| FP601882 Hirudo medicinalis normalized library Hirudo medicinalis cDNA, mRNA sequence.Length=567	Score = 222 bits (120), Expect = 4e-055
mapped-read 34793	F1UMNMG02EJ9NJ	Length=188	emb|FP601882.1| FP601882 Hirudo medicinalis normalized library Hirudo medicinalis cDNA, mRNA sequence.Length=567	Score = 224 bits (121), Expect = 1e-055
mapped-read 34793	F1UMNMG02E1432	Length=552	gb|HS413281.1| P4-1077141_003_G01 Adult female salivary gland cDNA library LumbSG1 Lutzomyia umbratilis cDNA, mRNA sequence.Length=831	Score = 787 bits (426), Expect = 0.0
mapped-read 34793	F1UMNMG02EQ3ZT	Length=325	emb|FP601882.1| FP601882 Hirudo medicinalis normalized library Hirudo medicinalis cDNA, mRNA sequence.Length=567	Score = 379 bits (205), Expect = 5e-102
mapped-read 34793	F1UMNMG02EO7RD	Length=744	emb|FP601882.1| FP601882 Hirudo medicinalis normalized library Hirudo medicinalis cDNA, mRNA sequence.Length=567	Score = 224 bits (121), Expect = 6e-055
mapped-read 34793	F1UMNMG02E5O7Z	Length=191	emb|FP601882.1| FP601882 Hirudo medicinalis normalized library Hirudo medicinalis cDNA, mRNA sequence.Length=567	Score = 224 bits (121), Expect = 1e-055
mapped-read 34793	F1UMNMG02C8TCU	Length=222	gb|JK071301.1| ocpggb0_0315_E07.ab1 Sesamum indicum seed ocggb Library Sesamum indicum cDNA 5', mRNA sequence.Length=542	Score = 298 bits (161), Expect = 9e-078
mapped-read 34793	F1UMNMG02D1GQ1	Length=209	emb|FP595913.1| FP595913 Hirudo medicinalis normalized library Hirudo medicinalis cDNA, mRNA sequence.Length=540	Score = 268 bits (145), Expect = 7e-069
mapped-read 34793	F1UMNMG02DQL53	Length=200	emb|FP601882.1| FP601882 Hirudo medicinalis normalized library Hirudo medicinalis cDNA, mRNA sequence.Length=567	Score = 235 bits (127), Expect = 6e-059
mapped-read 34793	F1UMNMG02D7NSV	Length=187	emb|FP601882.1| FP601882 Hirudo medicinalis normalized library Hirudo medicinalis cDNA, mRNA sequence.Length=567	Score = 224 bits (121), Expect = 1e-055
mapped-read 34793	F1UMNMG02E4L6D	Length=750	No Hit
mapped-read 34793	F1UMNMG02ECU2N	Length=189	emb|FP601882.1| FP601882 Hirudo medicinalis normalized library Hirudo medicinalis cDNA, mRNA sequence.Length=567	Score = 222 bits (120), Expect = 5e-055
mapped-read 34793	F1UMNMG02E64Z0	Length=345	emb|FP601882.1| FP601882 Hirudo medicinalis normalized library Hirudo medicinalis cDNA, mRNA sequence.Length=567	Score = 340 bits (184), Expect = 2e-090
mapped-read 34793	F1UMNMG02DKFPY	Length=384	gb|JK071301.1| ocpggb0_0315_E07.ab1 Sesamum indicum seed ocggb Library Sesamum indicum cDNA 5', mRNA sequence.Length=542	Score = 300 bits (162), Expect = 5e-078
mapped-read 34793	F1UMNMG02E7DM8	Length=196	emb|FP601882.1| FP601882 Hirudo medicinalis normalized library Hirudo medicinalis cDNA, mRNA sequence.Length=567	Score = 224 bits (121), Expect = 1e-055
mapped-read 34793	F1UMNMG02D307Z	Length=190	emb|FP601882.1| FP601882 Hirudo medicinalis normalized library Hirudo medicinalis cDNA, mRNA sequence.Length=567	Score = 230 bits (124), Expect = 3e-057
mapped-read 34793	F1UMNMG02D7UNN	Length=194	emb|FP601882.1| FP601882 Hirudo medicinalis normalized library Hirudo medicinalis cDNA, mRNA sequence.Length=567	Score = 224 bits (121), Expect = 1e-055
mapped-read 34793	F1UMNMG02EGUDJ	Length=187	emb|FP601882.1| FP601882 Hirudo medicinalis normalized library Hirudo medicinalis cDNA, mRNA sequence.Length=567	Score = 226 bits (122), Expect = 4e-056
mapped-read 34793	F1UMNMG02E09N4	Length=255	gb|JK071301.1| ocpggb0_0315_E07.ab1 Sesamum indicum seed ocggb Library Sesamum indicum cDNA 5', mRNA sequence.Length=542	Score = 250 bits (135), Expect = 3e-063
mapped-read 34793	F1UMNMG02EQHOB	Length=192	emb|FP601882.1| FP601882 Hirudo medicinalis normalized library Hirudo medicinalis cDNA, mRNA sequence.Length=567	Score = 235 bits (127), Expect = 6e-059
mapped-read 34793	F1UMNMG02EN3JO	Length=452	gb|GR562281.2| HFR2B06 Hessian fly larval gut Mayetiola destructor cDNA, mRNA sequence.Length=739	Score = 292 bits (158), Expect = 9e-076
mapped-read 34793	F1UMNMG02ED5SO	Length=265	gb|GR562281.2| HFR2B06 Hessian fly larval gut Mayetiola destructor cDNA, mRNA sequence.Length=739	Score = 361 bits (195), Expect = 1e-096
mapped-read 34793	F1UMNMG02EGOLL	Length=241	gb|JK071301.1| ocpggb0_0315_E07.ab1 Sesamum indicum seed ocggb Library Sesamum indicum cDNA 5', mRNA sequence.Length=542	Score = 213 bits (115), Expect = 4e-052
mapped-read 34793	F1UMNMG02EQ3EA	Length=218	gb|JK066058.1| ocpggb0_0252_E02.ab1 Sesamum indicum seed ocggb Library Sesamum indicum cDNA 5', mRNA sequence.Length=533	Score = 309 bits (167), Expect = 4e-081
mapped-read 34793	F1UMNMG02DT6PW	Length=480	gb|HS413281.1| P4-1077141_003_G01 Adult female salivary gland cDNA library LumbSG1 Lutzomyia umbratilis cDNA, mRNA sequence.Length=831	Score = 534 bits (289), Expect = 1e-148
mapped-read 34793	F1UMNMG02D6DDV	Length=871	emb|FP601882.1| FP601882 Hirudo medicinalis normalized library Hirudo medicinalis cDNA, mRNA sequence.Length=567	Score = 243 bits (131), Expect = 2e-060
mapped-read 34793	F1UMNMG02E1LH6	Length=516	emb|FP601882.1| FP601882 Hirudo medicinalis normalized library Hirudo medicinalis cDNA, mRNA sequence.Length=567	Score = 239 bits (129), Expect = 1e-059
mapped-read 34793	F1UMNMG02E0W9N	Length=250	emb|FP601882.1| FP601882 Hirudo medicinalis normalized library Hirudo medicinalis cDNA, mRNA sequence.Length=567	Score = 235 bits (127), Expect = 8e-059
mapped-read 34793	F1UMNMG02EVVUF	Length=212	gb|GR562281.2| HFR2B06 Hessian fly larval gut Mayetiola destructor cDNA, mRNA sequence.Length=739	Score = 285 bits (154), Expect = 7e-074
mapped-read 34793	F1UMNMG02D35DO	Length=527	gb|JK071301.1| ocpggb0_0315_E07.ab1 Sesamum indicum seed ocggb Library Sesamum indicum cDNA 5', mRNA sequence.Length=542	Score = 207 bits (112), Expect = 4e-050
mapped-read 34793	F1UMNMG02EZGTK	Length=190	emb|FP601882.1| FP601882 Hirudo medicinalis normalized library Hirudo medicinalis cDNA, mRNA sequence.Length=567	Score = 230 bits (124), Expect = 3e-057
mapped-read 34793	F1UMNMG02ET350	Length=194	emb|FP601882.1| FP601882 Hirudo medicinalis normalized library Hirudo medicinalis cDNA, mRNA sequence.Length=567	Score = 231 bits (125), Expect = 8e-058
mapped-read 34793	F1UMNMG02DWQMX	Length=529	gb|HS413281.1| P4-1077141_003_G01 Adult female salivary gland cDNA library LumbSG1 Lutzomyia umbratilis cDNA, mRNA sequence.Length=831	Score = 671 bits (363), Expect = 0.0
mapped-read 34793	F1UMNMG02C57LU	Length=187	emb|FP601882.1| FP601882 Hirudo medicinalis normalized library Hirudo medicinalis cDNA, mRNA sequence.Length=567	Score = 226 bits (122), Expect = 4e-056
mapped-read 34793	F1UMNMG02EK8V1	Length=279	emb|FP601882.1| FP601882 Hirudo medicinalis normalized library Hirudo medicinalis cDNA, mRNA sequence.Length=567	Score = 226 bits (122), Expect = 6e-056
mapped-read 34793	F1UMNMG02DR9TP	Length=364	emb|FP601882.1| FP601882 Hirudo medicinalis normalized library Hirudo medicinalis cDNA, mRNA sequence.Length=567	Score = 270 bits (146), Expect = 3e-069
mapped-read 34793	F1UMNMG02EMQWC	Length=217	emb|FP601882.1| FP601882 Hirudo medicinalis normalized library Hirudo medicinalis cDNA, mRNA sequence.Length=567	Score = 224 bits (121), Expect = 2e-055
mapped-read 34793	F1UMNMG02EM9F6	Length=202	emb|FP601882.1| FP601882 Hirudo medicinalis normalized library Hirudo medicinalis cDNA, mRNA sequence.Length=567	Score = 235 bits (127), Expect = 6e-059
mapped-read 34793	F1UMNMG02E4X2A	Length=245	No Hit
mapped-read 34793	F1UMNMG02ENWH7	Length=194	emb|FP601882.1| FP601882 Hirudo medicinalis normalized library Hirudo medicinalis cDNA, mRNA sequence.Length=567	Score = 230 bits (124), Expect = 3e-057
mapped-read 34793	F1UMNMG02DTNAN	Length=192	emb|FP601882.1| FP601882 Hirudo medicinalis normalized library Hirudo medicinalis cDNA, mRNA sequence.Length=567	Score = 226 bits (122), Expect = 4e-056
mapped-read 34793	F1UMNMG02EDP14	Length=195	emb|FP601882.1| FP601882 Hirudo medicinalis normalized library Hirudo medicinalis cDNA, mRNA sequence.Length=567	Score = 224 bits (121), Expect = 1e-055
mapped-read 34793	F1UMNMG02DQ950	Length=188	emb|FP601882.1| FP601882 Hirudo medicinalis normalized library Hirudo medicinalis cDNA, mRNA sequence.Length=567	Score = 224 bits (121), Expect = 1e-055
mapped-read 34793	F1UMNMG02ERIN0	Length=187	emb|FP601882.1| FP601882 Hirudo medicinalis normalized library Hirudo medicinalis cDNA, mRNA sequence.Length=567	Score = 224 bits (121), Expect = 1e-055
mapped-read 34793	F1UMNMG02ED6TX	Length=188	emb|FP601882.1| FP601882 Hirudo medicinalis normalized library Hirudo medicinalis cDNA, mRNA sequence.Length=567	Score = 226 bits (122), Expect = 4e-056
mapped-read 34793	F1UMNMG02DMGUK	Length=166	emb|FP601882.1| FP601882 Hirudo medicinalis normalized library Hirudo medicinalis cDNA, mRNA sequence.Length=567	Score = 228 bits (123), Expect = 8e-057
mapped-read 34793	F1UMNMG02DKLRY	Length=189	emb|FP601882.1| FP601882 Hirudo medicinalis normalized library Hirudo medicinalis cDNA, mRNA sequence.Length=567	Score = 224 bits (121), Expect = 1e-055
mapped-read 34793	F1UMNMG02EA4MU	Length=186	emb|FP601882.1| FP601882 Hirudo medicinalis normalized library Hirudo medicinalis cDNA, mRNA sequence.Length=567	Score = 224 bits (121), Expect = 1e-055
mapped-read 34793	F1UMNMG02DZ2F7	Length=450	gb|HS413281.1| P4-1077141_003_G01 Adult female salivary gland cDNA library LumbSG1 Lutzomyia umbratilis cDNA, mRNA sequence.Length=831	Score = 586 bits (317), Expect = 4e-164
mapped-read 34793	F1UMNMG02E7WJA	Length=531	gb|GR562281.2| HFR2B06 Hessian fly larval gut Mayetiola destructor cDNA, mRNA sequence.Length=739	Score = 407 bits (220), Expect = 4e-110
mapped-read 34793	F1UMNMG02E184Z	Length=489	gb|HS413281.1| P4-1077141_003_G01 Adult female salivary gland cDNA library LumbSG1 Lutzomyia umbratilis cDNA, mRNA sequence.Length=831	Score = 568 bits (307), Expect = 1e-158
mapped-read 34793	F1UMNMG02DHJSY	Length=539	emb|FP595913.1| FP595913 Hirudo medicinalis normalized library Hirudo medicinalis cDNA, mRNA sequence.Length=540	Score = 442 bits (239), Expect = 1e-120
mapped-read 34793	F1UMNMG02DRH5V	Length=282	gb|GR562281.2| HFR2B06 Hessian fly larval gut Mayetiola destructor cDNA, mRNA sequence.Length=739	Score = 370 bits (200), Expect = 2e-099
mapped-read 34793	F1UMNMG02DKLMB	Length=195	emb|FP595913.1| FP595913 Hirudo medicinalis normalized library Hirudo medicinalis cDNA, mRNA sequence.Length=540	Score = 241 bits (130), Expect = 1e-060
mapped-read 34793	F1UMNMG02EMJG4	Length=775	gb|GR562281.2| HFR2B06 Hessian fly larval gut Mayetiola destructor cDNA, mRNA sequence.Length=739	Score = 219 bits (118), Expect = 3e-053
mapped-read 34793	F1UMNMG02DSN7V	Length=544	emb|FP595913.1| FP595913 Hirudo medicinalis normalized library Hirudo medicinalis cDNA, mRNA sequence.Length=540	Score = 420 bits (227), Expect = 5e-114
mapped-read 34793	F1UMNMG02EKFYH	Length=195	emb|FP601882.1| FP601882 Hirudo medicinalis normalized library Hirudo medicinalis cDNA, mRNA sequence.Length=567	Score = 224 bits (121), Expect = 1e-055
mapped-read 34793	F1UMNMG02EQOXM	Length=208	emb|FP601882.1| FP601882 Hirudo medicinalis normalized library Hirudo medicinalis cDNA, mRNA sequence.Length=567	Score = 228 bits (123), Expect = 1e-056
mapped-read 34793	F1UMNMG02DFX4L	Length=222	emb|FP601882.1| FP601882 Hirudo medicinalis normalized library Hirudo medicinalis cDNA, mRNA sequence.Length=567	Score = 226 bits (122), Expect = 4e-056
mapped-read 34793	F1UMNMG02EF8A0	Length=187	emb|FP601882.1| FP601882 Hirudo medicinalis normalized library Hirudo medicinalis cDNA, mRNA sequence.Length=567	Score = 224 bits (121), Expect = 1e-055
mapped-read 34793	F1UMNMG02EGMZP	Length=427	emb|FP601882.1| FP601882 Hirudo medicinalis normalized library Hirudo medicinalis cDNA, mRNA sequence.Length=567	Score = 427 bits (231), Expect = 2e-116
mapped-read 34793	F1UMNMG02D834E	Length=186	emb|FP601882.1| FP601882 Hirudo medicinalis normalized library Hirudo medicinalis cDNA, mRNA sequence.Length=567	Score = 222 bits (120), Expect = 5e-055
mapped-read 34793	F1UMNMG02EHMUP	Length=191	emb|FP601882.1| FP601882 Hirudo medicinalis normalized library Hirudo medicinalis cDNA, mRNA sequence.Length=567	Score = 224 bits (121), Expect = 1e-055
mapped-read 34793	F1UMNMG02DSJH9	Length=452	gb|GR562281.2| HFR2B06 Hessian fly larval gut Mayetiola destructor cDNA, mRNA sequence.Length=739	Score = 285 bits (154), Expect = 2e-073
mapped-read 34793	F1UMNMG02EOB4T	Length=192	emb|FP601882.1| FP601882 Hirudo medicinalis normalized library Hirudo medicinalis cDNA, mRNA sequence.Length=567	Score = 224 bits (121), Expect = 1e-055
mapped-read 34793	F1UMNMG02EBARV	Length=188	emb|FP601882.1| FP601882 Hirudo medicinalis normalized library Hirudo medicinalis cDNA, mRNA sequence.Length=567	Score = 222 bits (120), Expect = 5e-055
mapped-read 34793	F1UMNMG02D18QO	Length=183	emb|FP601882.1| FP601882 Hirudo medicinalis normalized library Hirudo medicinalis cDNA, mRNA sequence.Length=567	Score = 222 bits (120), Expect = 4e-055
mapped-read 34793	F1UMNMG02EUTAX	Length=189	emb|FP601882.1| FP601882 Hirudo medicinalis normalized library Hirudo medicinalis cDNA, mRNA sequence.Length=567	Score = 226 bits (122), Expect = 4e-056
mapped-read 34793	F1UMNMG02DEQP5	Length=187	emb|FP601882.1| FP601882 Hirudo medicinalis normalized library Hirudo medicinalis cDNA, mRNA sequence.Length=567	Score = 224 bits (121), Expect = 1e-055
mapped-read 34793	F1UMNMG02EGAUH	Length=331	emb|FP601882.1| FP601882 Hirudo medicinalis normalized library Hirudo medicinalis cDNA, mRNA sequence.Length=567	Score = 372 bits (201), Expect = 8e-100
mapped-read 34793	F1UMNMG02DKD0D	Length=662	gb|GR562275.1| HFR3C04 Hessian fly larval gut Mayetiola destructor cDNA, mRNA sequence.Length=453	Score = 292 bits (158), Expect = 1e-075
mapped-read 34793	F1UMNMG02EJOW1	Length=187	emb|FP601882.1| FP601882 Hirudo medicinalis normalized library Hirudo medicinalis cDNA, mRNA sequence.Length=567	Score = 222 bits (120), Expect = 5e-055
mapped-read 34793	F1UMNMG02E5IYV	Length=188	emb|FP601882.1| FP601882 Hirudo medicinalis normalized library Hirudo medicinalis cDNA, mRNA sequence.Length=567	Score = 224 bits (121), Expect = 1e-055
mapped-read 34793	F1UMNMG02DMLQH	Length=183	emb|FP601882.1| FP601882 Hirudo medicinalis normalized library Hirudo medicinalis cDNA, mRNA sequence.Length=567	Score = 222 bits (120), Expect = 4e-055
mapped-read 34793	F1UMNMG02DQFF6	Length=188	emb|FP601882.1| FP601882 Hirudo medicinalis normalized library Hirudo medicinalis cDNA, mRNA sequence.Length=567	Score = 224 bits (121), Expect = 1e-055
mapped-read 34793	F1UMNMG02DYHDU	Length=190	emb|FP601882.1| FP601882 Hirudo medicinalis normalized library Hirudo medicinalis cDNA, mRNA sequence.Length=567	Score = 222 bits (120), Expect = 5e-055
mapped-read 34793	F1UMNMG02EYIBB	Length=646	emb|FP601882.1| FP601882 Hirudo medicinalis normalized library Hirudo medicinalis cDNA, mRNA sequence.Length=567	Score = 228 bits (123), Expect = 4e-056
mapped-read 34793	F1UMNMG02E2HX6	Length=188	emb|FP601882.1| FP601882 Hirudo medicinalis normalized library Hirudo medicinalis cDNA, mRNA sequence.Length=567	Score = 224 bits (121), Expect = 1e-055
mapped-read 34793	F1UMNMG02EZ9CG	Length=210	emb|FP601882.1| FP601882 Hirudo medicinalis normalized library Hirudo medicinalis cDNA, mRNA sequence.Length=567	Score = 226 bits (122), Expect = 4e-056
mapped-read 34793	F1UMNMG02DJICP	Length=314	emb|FP601882.1| FP601882 Hirudo medicinalis normalized library Hirudo medicinalis cDNA, mRNA sequence.Length=567	Score = 335 bits (181), Expect = 1e-088
mapped-read 34793	F1UMNMG02ESX48	Length=202	emb|FP601882.1| FP601882 Hirudo medicinalis normalized library Hirudo medicinalis cDNA, mRNA sequence.Length=567	Score = 222 bits (120), Expect = 5e-055
mapped-read 34793	F1UMNMG02ECOFU	Length=187	emb|FP601882.1| FP601882 Hirudo medicinalis normalized library Hirudo medicinalis cDNA, mRNA sequence.Length=567	Score = 224 bits (121), Expect = 1e-055
mapped-read 34793	F1UMNMG02DD42D	Length=356	emb|FP601882.1| FP601882 Hirudo medicinalis normalized library Hirudo medicinalis cDNA, mRNA sequence.Length=567	Score = 460 bits (249), Expect = 2e-126
mapped-read 34793	F1UMNMG02D1ZB2	Length=186	emb|FP601882.1| FP601882 Hirudo medicinalis normalized library Hirudo medicinalis cDNA, mRNA sequence.Length=567	Score = 222 bits (120), Expect = 5e-055
mapped-read 34793	F1UMNMG02EMPQX	Length=189	emb|FP601882.1| FP601882 Hirudo medicinalis normalized library Hirudo medicinalis cDNA, mRNA sequence.Length=567	Score = 222 bits (120), Expect = 5e-055
mapped-read 34793	F1UMNMG02ECXHD	Length=206	emb|FP601882.1| FP601882 Hirudo medicinalis normalized library Hirudo medicinalis cDNA, mRNA sequence.Length=567	Score = 226 bits (122), Expect = 4e-056
mapped-read 34793	F1UMNMG02D2FA6	Length=187	emb|FP601882.1| FP601882 Hirudo medicinalis normalized library Hirudo medicinalis cDNA, mRNA sequence.Length=567	Score = 224 bits (121), Expect = 1e-055
mapped-read 34793	F1UMNMG02EP6TN	Length=195	emb|FP595913.1| FP595913 Hirudo medicinalis normalized library Hirudo medicinalis cDNA, mRNA sequence.Length=540	Score = 241 bits (130), Expect = 1e-060
mapped-read 34793	F1UMNMG02DSB0W	Length=182	gb|JK066058.1| ocpggb0_0252_E02.ab1 Sesamum indicum seed ocggb Library Sesamum indicum cDNA 5', mRNA sequence.Length=533	Score = 241 bits (130), Expect = 1e-060
mapped-read 34793	F1UMNMG02EKDHC	Length=188	emb|FP601882.1| FP601882 Hirudo medicinalis normalized library Hirudo medicinalis cDNA, mRNA sequence.Length=567	Score = 224 bits (121), Expect = 1e-055
mapped-read 34793	F1UMNMG02D2P0S	Length=749	gb|GR562281.2| HFR2B06 Hessian fly larval gut Mayetiola destructor cDNA, mRNA sequence.Length=739	Score = 300 bits (162), Expect = 9e-078
mapped-read 34793	F1UMNMG02EUZMO	Length=187	emb|FP601882.1| FP601882 Hirudo medicinalis normalized library Hirudo medicinalis cDNA, mRNA sequence.Length=567	Score = 224 bits (121), Expect = 1e-055
mapped-read 34793	F1UMNMG02DZS95	Length=251	emb|FP601882.1| FP601882 Hirudo medicinalis normalized library Hirudo medicinalis cDNA, mRNA sequence.Length=567	Score = 224 bits (121), Expect = 2e-055
mapped-read 34793	F1UMNMG02EXSR3	Length=262	gb|JK071301.1| ocpggb0_0315_E07.ab1 Sesamum indicum seed ocggb Library Sesamum indicum cDNA 5', mRNA sequence.Length=542	Score = 206 bits (111), Expect = 7e-050
mapped-read 34793	F1UMNMG02D65X9	Length=199	emb|FP601882.1| FP601882 Hirudo medicinalis normalized library Hirudo medicinalis cDNA, mRNA sequence.Length=567	Score = 233 bits (126), Expect = 2e-058
mapped-read 34793	F1UMNMG02EEE6F	Length=207	emb|FP601882.1| FP601882 Hirudo medicinalis normalized library Hirudo medicinalis cDNA, mRNA sequence.Length=567	Score = 224 bits (121), Expect = 1e-055
mapped-read 34793	F1UMNMG02EJ6EJ	Length=317	emb|FP601882.1| FP601882 Hirudo medicinalis normalized library Hirudo medicinalis cDNA, mRNA sequence.Length=567	Score = 231 bits (125), Expect = 1e-057
mapped-read 34793	F1UMNMG02DTTIV	Length=190	emb|FP601882.1| FP601882 Hirudo medicinalis normalized library Hirudo medicinalis cDNA, mRNA sequence.Length=567	Score = 224 bits (121), Expect = 1e-055
mapped-read 34793	F1UMNMG02DVWUO	Length=187	emb|FP601882.1| FP601882 Hirudo medicinalis normalized library Hirudo medicinalis cDNA, mRNA sequence.Length=567	Score = 224 bits (121), Expect = 1e-055
mapped-read 34793	F1UMNMG02DVZ4E	Length=535	emb|FP601882.1| FP601882 Hirudo medicinalis normalized library Hirudo medicinalis cDNA, mRNA sequence.Length=567	Score = 569 bits (308), Expect = 5e-159
mapped-read 34793	F1UMNMG02DQ1R7	Length=188	emb|FP601882.1| FP601882 Hirudo medicinalis normalized library Hirudo medicinalis cDNA, mRNA sequence.Length=567	Score = 226 bits (122), Expect = 4e-056
mapped-read 34793	F1UMNMG02E4N7G	Length=186	emb|FP601882.1| FP601882 Hirudo medicinalis normalized library Hirudo medicinalis cDNA, mRNA sequence.Length=567	Score = 222 bits (120), Expect = 5e-055
mapped-read 34793	F1UMNMG02E14UL	Length=188	emb|FP601882.1| FP601882 Hirudo medicinalis normalized library Hirudo medicinalis cDNA, mRNA sequence.Length=567	Score = 224 bits (121), Expect = 1e-055
mapped-read 34793	F1UMNMG02DQOVL	Length=299	gb|FG085675.1| CMRC-FF-IH0-acb-k-01-0-CMRC.r1 Ceratitis capitata adult head cDNA library Ceratitis capitata cDNA 5', mRNA sequence.Length=880	Score = 207 bits (112), Expect = 2e-050
mapped-read 34793	F1UMNMG02DPZLQ	Length=188	emb|FP601882.1| FP601882 Hirudo medicinalis normalized library Hirudo medicinalis cDNA, mRNA sequence.Length=567	Score = 226 bits (122), Expect = 4e-056
mapped-read 34793	F1UMNMG02ENTQJ	Length=272	gb|GR562281.2| HFR2B06 Hessian fly larval gut Mayetiola destructor cDNA, mRNA sequence.Length=739	Score = 294 bits (159), Expect = 1e-076
mapped-read 34793	F1UMNMG02DFIGJ	Length=258	gb|GR562281.2| HFR2B06 Hessian fly larval gut Mayetiola destructor cDNA, mRNA sequence.Length=739	Score = 230 bits (124), Expect = 4e-057
mapped-read 34793	F1UMNMG02DMI7V	Length=189	emb|FP601882.1| FP601882 Hirudo medicinalis normalized library Hirudo medicinalis cDNA, mRNA sequence.Length=567	Score = 224 bits (121), Expect = 1e-055
mapped-read 34793	F1UMNMG02EB066	Length=179	gb|JK066058.1| ocpggb0_0252_E02.ab1 Sesamum indicum seed ocggb Library Sesamum indicum cDNA 5', mRNA sequence.Length=533	Score = 241 bits (130), Expect = 1e-060
mapped-read 34793	F1UMNMG02ETJ9K	Length=267	gb|GR562281.2| HFR2B06 Hessian fly larval gut Mayetiola destructor cDNA, mRNA sequence.Length=739	Score = 374 bits (202), Expect = 2e-100
mapped-read 34793	F1UMNMG02DHRTA	Length=223	emb|FP595913.1| FP595913 Hirudo medicinalis normalized library Hirudo medicinalis cDNA, mRNA sequence.Length=540	Score = 217 bits (117), Expect = 3e-053
mapped-read 34793	F1UMNMG02EVADM	Length=199	emb|FP601882.1| FP601882 Hirudo medicinalis normalized library Hirudo medicinalis cDNA, mRNA sequence.Length=567	Score = 222 bits (120), Expect = 5e-055
mapped-read 34793	F1UMNMG02DDQUD	Length=191	emb|FP601882.1| FP601882 Hirudo medicinalis normalized library Hirudo medicinalis cDNA, mRNA sequence.Length=567	Score = 224 bits (121), Expect = 1e-055
mapped-read 34793	F1UMNMG02DD5U9	Length=486	emb|FP601882.1| FP601882 Hirudo medicinalis normalized library Hirudo medicinalis cDNA, mRNA sequence.Length=567	Score = 226 bits (122), Expect = 1e-055
mapped-read 34793	F1UMNMG02DBQR2	Length=252	gb|GR562281.2| HFR2B06 Hessian fly larval gut Mayetiola destructor cDNA, mRNA sequence.Length=739	Score = 320 bits (173), Expect = 2e-084
mapped-read 34793	F1UMNMG02D9GL0	Length=292	gb|GR562281.2| HFR2B06 Hessian fly larval gut Mayetiola destructor cDNA, mRNA sequence.Length=739	Score = 222 bits (120), Expect = 8e-055
mapped-read 34793	F1UMNMG02C9BUI	Length=183	emb|FP601882.1| FP601882 Hirudo medicinalis normalized library Hirudo medicinalis cDNA, mRNA sequence.Length=567	Score = 222 bits (120), Expect = 4e-055
mapped-read 34793	F1UMNMG02DYRP9	Length=186	emb|FP601882.1| FP601882 Hirudo medicinalis normalized library Hirudo medicinalis cDNA, mRNA sequence.Length=567	Score = 226 bits (122), Expect = 3e-056
mapped-read 34793	F1UMNMG02DWLRH	Length=646	gb|JK066058.1| ocpggb0_0252_E02.ab1 Sesamum indicum seed ocggb Library Sesamum indicum cDNA 5', mRNA sequence.Length=533	Score = 257 bits (139), Expect = 5e-065
mapped-read 34793	F1UMNMG02DFGGL	Length=193	emb|FP601882.1| FP601882 Hirudo medicinalis normalized library Hirudo medicinalis cDNA, mRNA sequence.Length=567	Score = 235 bits (127), Expect = 6e-059
mapped-read 34793	F1UMNMG02DNPIA	Length=200	emb|FP601882.1| FP601882 Hirudo medicinalis normalized library Hirudo medicinalis cDNA, mRNA sequence.Length=567	Score = 226 bits (122), Expect = 4e-056
mapped-read 34793	F1UMNMG02DSCXJ	Length=183	emb|FP601882.1| FP601882 Hirudo medicinalis normalized library Hirudo medicinalis cDNA, mRNA sequence.Length=567	Score = 222 bits (120), Expect = 4e-055
mapped-read 34793	F1UMNMG02DWIS0	Length=187	emb|FP601882.1| FP601882 Hirudo medicinalis normalized library Hirudo medicinalis cDNA, mRNA sequence.Length=567	Score = 230 bits (124), Expect = 3e-057
mapped-read 34793	F1UMNMG02D1MFK	Length=195	emb|FP601882.1| FP601882 Hirudo medicinalis normalized library Hirudo medicinalis cDNA, mRNA sequence.Length=567	Score = 235 bits (127), Expect = 6e-059
mapped-read 34793	F1UMNMG02DRC1P	Length=608	gb|JK071301.1| ocpggb0_0315_E07.ab1 Sesamum indicum seed ocggb Library Sesamum indicum cDNA 5', mRNA sequence.Length=542	Score = 261 bits (141), Expect = 4e-066
mapped-read 34793	F1UMNMG02EUIA5	Length=187	emb|FP601882.1| FP601882 Hirudo medicinalis normalized library Hirudo medicinalis cDNA, mRNA sequence.Length=567	Score = 226 bits (122), Expect = 4e-056
mapped-read 34793	F1UMNMG02D8CHV	Length=212	No Hit
mapped-read 34793	F1UMNMG02D6J5J	Length=343	gb|GR562281.2| HFR2B06 Hessian fly larval gut Mayetiola destructor cDNA, mRNA sequence.Length=739	Score = 283 bits (153), Expect = 4e-073
mapped-read 34793	F1UMNMG02EWNRL	Length=192	emb|FP601882.1| FP601882 Hirudo medicinalis normalized library Hirudo medicinalis cDNA, mRNA sequence.Length=567	Score = 231 bits (125), Expect = 8e-058
mapped-read 34793	F1UMNMG02ELC74	Length=400	emb|FP601882.1| FP601882 Hirudo medicinalis normalized library Hirudo medicinalis cDNA, mRNA sequence.Length=567	Score = 436 bits (236), Expect = 4e-119
mapped-read 34793	F1UMNMG02DX79W	Length=198	emb|FP601882.1| FP601882 Hirudo medicinalis normalized library Hirudo medicinalis cDNA, mRNA sequence.Length=567	Score = 235 bits (127), Expect = 6e-059
mapped-read 34793	F1UMNMG02EPCXW	Length=482	gb|HS413281.1| P4-1077141_003_G01 Adult female salivary gland cDNA library LumbSG1 Lutzomyia umbratilis cDNA, mRNA sequence.Length=831	Score = 521 bits (282), Expect = 1e-144
mapped-read 34793	F1UMNMG02EZXQ1	Length=187	emb|FP601882.1| FP601882 Hirudo medicinalis normalized library Hirudo medicinalis cDNA, mRNA sequence.Length=567	Score = 222 bits (120), Expect = 5e-055
mapped-read 34793	F1UMNMG02DVYP2	Length=188	emb|FP601882.1| FP601882 Hirudo medicinalis normalized library Hirudo medicinalis cDNA, mRNA sequence.Length=567	Score = 226 bits (122), Expect = 4e-056
mapped-read 34793	F1UMNMG02E7TQO	Length=196	emb|FP601882.1| FP601882 Hirudo medicinalis normalized library Hirudo medicinalis cDNA, mRNA sequence.Length=567	Score = 235 bits (127), Expect = 6e-059
mapped-read 34793	F1UMNMG02EZBX6	Length=185	emb|FP601882.1| FP601882 Hirudo medicinalis normalized library Hirudo medicinalis cDNA, mRNA sequence.Length=567	Score = 224 bits (121), Expect = 1e-055
mapped-read 34793	F1UMNMG02EEVFY	Length=189	emb|FP601882.1| FP601882 Hirudo medicinalis normalized library Hirudo medicinalis cDNA, mRNA sequence.Length=567	Score = 226 bits (122), Expect = 4e-056
mapped-read 34793	F1UMNMG02EVH38	Length=405	emb|FP601882.1| FP601882 Hirudo medicinalis normalized library Hirudo medicinalis cDNA, mRNA sequence.Length=567	Score = 254 bits (137), Expect = 4e-064
mapped-read 34793	F1UMNMG02EY3KK	Length=186	emb|FP601882.1| FP601882 Hirudo medicinalis normalized library Hirudo medicinalis cDNA, mRNA sequence.Length=567	Score = 222 bits (120), Expect = 5e-055
mapped-read 34793	F1UMNMG02DRHDT	Length=189	emb|FP601882.1| FP601882 Hirudo medicinalis normalized library Hirudo medicinalis cDNA, mRNA sequence.Length=567	Score = 226 bits (122), Expect = 4e-056
mapped-read 34793	F1UMNMG02D39AR	Length=188	emb|FP601882.1| FP601882 Hirudo medicinalis normalized library Hirudo medicinalis cDNA, mRNA sequence.Length=567	Score = 222 bits (120), Expect = 5e-055
mapped-read 34793	F1UMNMG02DVQ05	Length=188	emb|FP601882.1| FP601882 Hirudo medicinalis normalized library Hirudo medicinalis cDNA, mRNA sequence.Length=567	Score = 224 bits (121), Expect = 1e-055
mapped-read 34793	F1UMNMG02EUDI3	Length=191	gb|JK066058.1| ocpggb0_0252_E02.ab1 Sesamum indicum seed ocggb Library Sesamum indicum cDNA 5', mRNA sequence.Length=533	Score = 268 bits (145), Expect = 6e-069
mapped-read 34793	F1UMNMG02E0WN2	Length=234	gb|JK071301.1| ocpggb0_0315_E07.ab1 Sesamum indicum seed ocggb Library Sesamum indicum cDNA 5', mRNA sequence.Length=542	Score = 300 bits (162), Expect = 3e-078
mapped-read 34793	F1UMNMG02EHWQB	Length=188	emb|FP601882.1| FP601882 Hirudo medicinalis normalized library Hirudo medicinalis cDNA, mRNA sequence.Length=567	Score = 224 bits (121), Expect = 1e-055
mapped-read 34793	F1UMNMG02EN2Y2	Length=197	emb|FP601882.1| FP601882 Hirudo medicinalis normalized library Hirudo medicinalis cDNA, mRNA sequence.Length=567	Score = 224 bits (121), Expect = 1e-055
mapped-read 34793	F1UMNMG02D5XQX	Length=348	emb|FP601882.1| FP601882 Hirudo medicinalis normalized library Hirudo medicinalis cDNA, mRNA sequence.Length=567	Score = 372 bits (201), Expect = 9e-100
mapped-read 34793	F1UMNMG02C85QR	Length=366	emb|FP601882.1| FP601882 Hirudo medicinalis normalized library Hirudo medicinalis cDNA, mRNA sequence.Length=567	Score = 267 bits (144), Expect = 4e-068
mapped-read 34793	F1UMNMG02E1K92	Length=193	emb|FP601882.1| FP601882 Hirudo medicinalis normalized library Hirudo medicinalis cDNA, mRNA sequence.Length=567	Score = 226 bits (122), Expect = 4e-056
mapped-read 34793	F1UMNMG02EU405	Length=187	emb|FP601882.1| FP601882 Hirudo medicinalis normalized library Hirudo medicinalis cDNA, mRNA sequence.Length=567	Score = 224 bits (121), Expect = 1e-055
mapped-read 34793	F1UMNMG02DUM9I	Length=185	emb|FP601882.1| FP601882 Hirudo medicinalis normalized library Hirudo medicinalis cDNA, mRNA sequence.Length=567	Score = 222 bits (120), Expect = 4e-055
mapped-read 34793	F1UMNMG02EAGHJ	Length=253	gb|GR562281.2| HFR2B06 Hessian fly larval gut Mayetiola destructor cDNA, mRNA sequence.Length=739	Score = 327 bits (177), Expect = 1e-086
mapped-read 34793	F1UMNMG02D7CG8	Length=245	gb|GR562281.2| HFR2B06 Hessian fly larval gut Mayetiola destructor cDNA, mRNA sequence.Length=739	Score = 307 bits (166), Expect = 2e-080
mapped-read 34793	F1UMNMG02DKUSW	Length=187	emb|FP601882.1| FP601882 Hirudo medicinalis normalized library Hirudo medicinalis cDNA, mRNA sequence.Length=567	Score = 222 bits (120), Expect = 5e-055
mapped-read 34793	F1UMNMG02D409U	Length=195	emb|FP601882.1| FP601882 Hirudo medicinalis normalized library Hirudo medicinalis cDNA, mRNA sequence.Length=567	Score = 230 bits (124), Expect = 3e-057
mapped-read 34793	F1UMNMG02EPCE1	Length=187	emb|FP601882.1| FP601882 Hirudo medicinalis normalized library Hirudo medicinalis cDNA, mRNA sequence.Length=567	Score = 222 bits (120), Expect = 5e-055
mapped-read 34793	F1UMNMG02EGZJG	Length=190	emb|FP601882.1| FP601882 Hirudo medicinalis normalized library Hirudo medicinalis cDNA, mRNA sequence.Length=567	Score = 230 bits (124), Expect = 3e-057
mapped-read 34793	F1UMNMG02EO4UR	Length=474	gb|HS413281.1| P4-1077141_003_G01 Adult female salivary gland cDNA library LumbSG1 Lutzomyia umbratilis cDNA, mRNA sequence.Length=831	Score = 599 bits (324), Expect = 5e-168
mapped-read 34793	F1UMNMG02D8QFD	Length=188	emb|FP601882.1| FP601882 Hirudo medicinalis normalized library Hirudo medicinalis cDNA, mRNA sequence.Length=567	Score = 224 bits (121), Expect = 1e-055
mapped-read 34793	F1UMNMG02ECOER	Length=406	gb|HS413281.1| P4-1077141_003_G01 Adult female salivary gland cDNA library LumbSG1 Lutzomyia umbratilis cDNA, mRNA sequence.Length=831	Score = 580 bits (314), Expect = 2e-162
mapped-read 34793	F1UMNMG02EXCXT	Length=197	emb|FP601882.1| FP601882 Hirudo medicinalis normalized library Hirudo medicinalis cDNA, mRNA sequence.Length=567	Score = 230 bits (124), Expect = 3e-057
mapped-read 34793	F1UMNMG02E2K9Q	Length=187	emb|FP601882.1| FP601882 Hirudo medicinalis normalized library Hirudo medicinalis cDNA, mRNA sequence.Length=567	Score = 222 bits (120), Expect = 5e-055
mapped-read 34793	F1UMNMG02EM242	Length=195	emb|FP601882.1| FP601882 Hirudo medicinalis normalized library Hirudo medicinalis cDNA, mRNA sequence.Length=567	Score = 235 bits (127), Expect = 6e-059
mapped-read 34793	F1UMNMG02EL5M8	Length=191	emb|FP601882.1| FP601882 Hirudo medicinalis normalized library Hirudo medicinalis cDNA, mRNA sequence.Length=567	Score = 235 bits (127), Expect = 6e-059
mapped-read 34793	F1UMNMG02EY4TR	Length=189	emb|FP601882.1| FP601882 Hirudo medicinalis normalized library Hirudo medicinalis cDNA, mRNA sequence.Length=567	Score = 226 bits (122), Expect = 4e-056
mapped-read 34793	F1UMNMG02DHBY6	Length=207	emb|FP601882.1| FP601882 Hirudo medicinalis normalized library Hirudo medicinalis cDNA, mRNA sequence.Length=567	Score = 224 bits (121), Expect = 1e-055
mapped-read 34793	F1UMNMG02EDU9P	Length=187	emb|FP601882.1| FP601882 Hirudo medicinalis normalized library Hirudo medicinalis cDNA, mRNA sequence.Length=567	Score = 226 bits (122), Expect = 4e-056
mapped-read 34793	F1UMNMG02DDYQK	Length=196	emb|FP601882.1| FP601882 Hirudo medicinalis normalized library Hirudo medicinalis cDNA, mRNA sequence.Length=567	Score = 235 bits (127), Expect = 6e-059
mapped-read 34793	F1UMNMG02EIEO3	Length=692	gb|JK071301.1| ocpggb0_0315_E07.ab1 Sesamum indicum seed ocggb Library Sesamum indicum cDNA 5', mRNA sequence.Length=542	Score = 296 bits (160), Expect = 1e-076
mapped-read 34793	F1UMNMG02DCEO3	Length=356	emb|FP601882.1| FP601882 Hirudo medicinalis normalized library Hirudo medicinalis cDNA, mRNA sequence.Length=567	Score = 444 bits (240), Expect = 2e-121
mapped-read 34793	F1UMNMG02EZITT	Length=219	emb|FP595913.1| FP595913 Hirudo medicinalis normalized library Hirudo medicinalis cDNA, mRNA sequence.Length=540	Score = 283 bits (153), Expect = 2e-073
mapped-read 34793	F1UMNMG02ESG0B	Length=189	emb|FP601882.1| FP601882 Hirudo medicinalis normalized library Hirudo medicinalis cDNA, mRNA sequence.Length=567	Score = 224 bits (121), Expect = 1e-055
mapped-read 34793	F1UMNMG02EC0MD	Length=207	emb|FP601882.1| FP601882 Hirudo medicinalis normalized library Hirudo medicinalis cDNA, mRNA sequence.Length=567	Score = 231 bits (125), Expect = 9e-058
mapped-read 34793	F1UMNMG02EVIMH	Length=216	emb|FP601882.1| FP601882 Hirudo medicinalis normalized library Hirudo medicinalis cDNA, mRNA sequence.Length=567	Score = 254 bits (137), Expect = 2e-064
mapped-read 34793	F1UMNMG02DRMCP	Length=189	emb|FP601882.1| FP601882 Hirudo medicinalis normalized library Hirudo medicinalis cDNA, mRNA sequence.Length=567	Score = 226 bits (122), Expect = 4e-056
mapped-read 34793	F1UMNMG02EM6YF	Length=234	gb|JK071301.1| ocpggb0_0315_E07.ab1 Sesamum indicum seed ocggb Library Sesamum indicum cDNA 5', mRNA sequence.Length=542	Score = 239 bits (129), Expect = 6e-060
mapped-read 34793	F1UMNMG02EJ92Y	Length=169	emb|FP601882.1| FP601882 Hirudo medicinalis normalized library Hirudo medicinalis cDNA, mRNA sequence.Length=567	Score = 231 bits (125), Expect = 7e-058
mapped-read 34793	F1UMNMG02DCBYO	Length=186	emb|FP601882.1| FP601882 Hirudo medicinalis normalized library Hirudo medicinalis cDNA, mRNA sequence.Length=567	Score = 222 bits (120), Expect = 5e-055
mapped-read 34793	F1UMNMG02DXSFA	Length=189	emb|FP601882.1| FP601882 Hirudo medicinalis normalized library Hirudo medicinalis cDNA, mRNA sequence.Length=567	Score = 224 bits (121), Expect = 1e-055
mapped-read 34793	F1UMNMG02D8SXI	Length=189	emb|FP601882.1| FP601882 Hirudo medicinalis normalized library Hirudo medicinalis cDNA, mRNA sequence.Length=567	Score = 230 bits (124), Expect = 3e-057
mapped-read 34793	F1UMNMG02DBDC1	Length=341	emb|FP601882.1| FP601882 Hirudo medicinalis normalized library Hirudo medicinalis cDNA, mRNA sequence.Length=567	Score = 364 bits (197), Expect = 1e-097
mapped-read 34793	F1UMNMG02E1S2H	Length=265	No Hit
mapped-read 34793	F1UMNMG02EZK6E	Length=321	emb|FP601882.1| FP601882 Hirudo medicinalis normalized library Hirudo medicinalis cDNA, mRNA sequence.Length=567	Score = 235 bits (127), Expect = 1e-058
mapped-read 34793	F1UMNMG02EUK1L	Length=188	emb|FP601882.1| FP601882 Hirudo medicinalis normalized library Hirudo medicinalis cDNA, mRNA sequence.Length=567	Score = 224 bits (121), Expect = 1e-055
mapped-read 34793	F1UMNMG02DCG1F	Length=473	gb|GR562281.2| HFR2B06 Hessian fly larval gut Mayetiola destructor cDNA, mRNA sequence.Length=739	Score = 363 bits (196), Expect = 7e-097
mapped-read 34793	F1UMNMG02DN851	Length=180	gb|JK066058.1| ocpggb0_0252_E02.ab1 Sesamum indicum seed ocggb Library Sesamum indicum cDNA 5', mRNA sequence.Length=533	Score = 241 bits (130), Expect = 1e-060
mapped-read 34793	F1UMNMG02EEV15	Length=188	emb|FP601882.1| FP601882 Hirudo medicinalis normalized library Hirudo medicinalis cDNA, mRNA sequence.Length=567	Score = 224 bits (121), Expect = 1e-055
mapped-read 34793	F1UMNMG02ERA6F	Length=766	gb|GR562281.2| HFR2B06 Hessian fly larval gut Mayetiola destructor cDNA, mRNA sequence.Length=739	Score = 294 bits (159), Expect = 4e-076
mapped-read 34793	F1UMNMG02D75TI	Length=635	gb|GR562281.2| HFR2B06 Hessian fly larval gut Mayetiola destructor cDNA, mRNA sequence.Length=739	Score = 259 bits (140), Expect = 1e-065
mapped-read 34793	F1UMNMG02ELFHJ	Length=561	emb|FP601882.1| FP601882 Hirudo medicinalis normalized library Hirudo medicinalis cDNA, mRNA sequence.Length=567	Score = 261 bits (141), Expect = 3e-066
mapped-read 34793	F1UMNMG02ERRL4	Length=184	emb|FP601882.1| FP601882 Hirudo medicinalis normalized library Hirudo medicinalis cDNA, mRNA sequence.Length=567	Score = 222 bits (120), Expect = 4e-055
mapped-read 34793	F1UMNMG02EZVJB	Length=185	emb|FP601882.1| FP601882 Hirudo medicinalis normalized library Hirudo medicinalis cDNA, mRNA sequence.Length=567	Score = 222 bits (120), Expect = 4e-055
mapped-read 34793	F1UMNMG02ERGKM	Length=435	gb|EW780324.1| SmSal083 Orange wheat blossom midge salivary gland cDNA library Sitodiplosis mosellana cDNA, mRNA sequence.Length=1734	Score = 337 bits (182), Expect = 4e-089
mapped-read 34793	F1UMNMG02DSPVY	Length=503	emb|FP601882.1| FP601882 Hirudo medicinalis normalized library Hirudo medicinalis cDNA, mRNA sequence.Length=567	Score = 231 bits (125), Expect = 2e-057
mapped-read 34793	F1UMNMG02DGPU3	Length=189	emb|FP601882.1| FP601882 Hirudo medicinalis normalized library Hirudo medicinalis cDNA, mRNA sequence.Length=567	Score = 224 bits (121), Expect = 1e-055
mapped-read 34793	F1UMNMG02EMD7I	Length=187	emb|FP601882.1| FP601882 Hirudo medicinalis normalized library Hirudo medicinalis cDNA, mRNA sequence.Length=567	Score = 224 bits (121), Expect = 1e-055
mapped-read 34793	F1UMNMG02DYZ3R	Length=580	gb|HS413281.1| P4-1077141_003_G01 Adult female salivary gland cDNA library LumbSG1 Lutzomyia umbratilis cDNA, mRNA sequence.Length=831	Score = 813 bits (440), Expect = 0.0
mapped-read 34793	F1UMNMG02EWAIE	Length=187	emb|FP601882.1| FP601882 Hirudo medicinalis normalized library Hirudo medicinalis cDNA, mRNA sequence.Length=567	Score = 222 bits (120), Expect = 5e-055
mapped-read 34793	F1UMNMG02EF7FF	Length=199	emb|FP601882.1| FP601882 Hirudo medicinalis normalized library Hirudo medicinalis cDNA, mRNA sequence.Length=567	Score = 224 bits (121), Expect = 1e-055
mapped-read 34793	F1UMNMG02EM7OB	Length=285	gb|GR562281.2| HFR2B06 Hessian fly larval gut Mayetiola destructor cDNA, mRNA sequence.Length=739	Score = 303 bits (164), Expect = 3e-079
mapped-read 34793	F1UMNMG02ESW1R	Length=188	emb|FP601882.1| FP601882 Hirudo medicinalis normalized library Hirudo medicinalis cDNA, mRNA sequence.Length=567	Score = 224 bits (121), Expect = 1e-055
mapped-read 34793	F1UMNMG02EVCQZ	Length=209	emb|FP601882.1| FP601882 Hirudo medicinalis normalized library Hirudo medicinalis cDNA, mRNA sequence.Length=567	Score = 224 bits (121), Expect = 1e-055
mapped-read 34793	F1UMNMG02EZFJD	Length=196	emb|FP601882.1| FP601882 Hirudo medicinalis normalized library Hirudo medicinalis cDNA, mRNA sequence.Length=567	Score = 230 bits (124), Expect = 3e-057
mapped-read 34793	F1UMNMG02EEUYF	Length=187	emb|FP601882.1| FP601882 Hirudo medicinalis normalized library Hirudo medicinalis cDNA, mRNA sequence.Length=567	Score = 222 bits (120), Expect = 5e-055
mapped-read 34793	F1UMNMG02EYK6I	Length=415	gb|HS413281.1| P4-1077141_003_G01 Adult female salivary gland cDNA library LumbSG1 Lutzomyia umbratilis cDNA, mRNA sequence.Length=831	Score = 453 bits (245), Expect = 4e-124
mapped-read 34793	F1UMNMG02DLO42	Length=280	gb|GR562281.2| HFR2B06 Hessian fly larval gut Mayetiola destructor cDNA, mRNA sequence.Length=739	Score = 348 bits (188), Expect = 1e-092
mapped-read 34793	F1UMNMG02ED726	Length=203	emb|FP601882.1| FP601882 Hirudo medicinalis normalized library Hirudo medicinalis cDNA, mRNA sequence.Length=567	Score = 231 bits (125), Expect = 8e-058
mapped-read 34793	F1UMNMG02D7XLL	Length=188	emb|FP601882.1| FP601882 Hirudo medicinalis normalized library Hirudo medicinalis cDNA, mRNA sequence.Length=567	Score = 222 bits (120), Expect = 5e-055
mapped-read 34793	F1UMNMG02C6V18	Length=188	emb|FP601882.1| FP601882 Hirudo medicinalis normalized library Hirudo medicinalis cDNA, mRNA sequence.Length=567	Score = 224 bits (121), Expect = 1e-055
mapped-read 34793	F1UMNMG02DWXAX	Length=187	emb|FP601882.1| FP601882 Hirudo medicinalis normalized library Hirudo medicinalis cDNA, mRNA sequence.Length=567	Score = 226 bits (122), Expect = 4e-056
mapped-read 34793	F1UMNMG02DOTL9	Length=187	emb|FP601882.1| FP601882 Hirudo medicinalis normalized library Hirudo medicinalis cDNA, mRNA sequence.Length=567	Score = 222 bits (120), Expect = 5e-055
mapped-read 34793	F1UMNMG02D2H4U	Length=186	emb|FP601882.1| FP601882 Hirudo medicinalis normalized library Hirudo medicinalis cDNA, mRNA sequence.Length=567	Score = 222 bits (120), Expect = 5e-055
mapped-read 34793	F1UMNMG02EC6UB	Length=188	emb|FP601882.1| FP601882 Hirudo medicinalis normalized library Hirudo medicinalis cDNA, mRNA sequence.Length=567	Score = 226 bits (122), Expect = 4e-056
mapped-read 34793	F1UMNMG02EPN01	Length=187	emb|FP601882.1| FP601882 Hirudo medicinalis normalized library Hirudo medicinalis cDNA, mRNA sequence.Length=567	Score = 222 bits (120), Expect = 5e-055
mapped-read 34793	F1UMNMG02DI6QE	Length=186	emb|FP601882.1| FP601882 Hirudo medicinalis normalized library Hirudo medicinalis cDNA, mRNA sequence.Length=567	Score = 222 bits (120), Expect = 5e-055
mapped-read 34793	F1UMNMG02DZ9OZ	Length=395	emb|FP601882.1| FP601882 Hirudo medicinalis normalized library Hirudo medicinalis cDNA, mRNA sequence.Length=567	Score = 226 bits (122), Expect = 8e-056
mapped-read 34793	F1UMNMG02EIRKI	Length=195	emb|FP601882.1| FP601882 Hirudo medicinalis normalized library Hirudo medicinalis cDNA, mRNA sequence.Length=567	Score = 230 bits (124), Expect = 3e-057
mapped-read 34793	F1UMNMG02C6S63	Length=208	emb|FP601882.1| FP601882 Hirudo medicinalis normalized library Hirudo medicinalis cDNA, mRNA sequence.Length=567	Score = 226 bits (122), Expect = 4e-056
mapped-read 34793	F1UMNMG02DM38L	Length=188	emb|FP601882.1| FP601882 Hirudo medicinalis normalized library Hirudo medicinalis cDNA, mRNA sequence.Length=567	Score = 224 bits (121), Expect = 1e-055
mapped-read 34793	F1UMNMG02DOLK8	Length=187	emb|FP601882.1| FP601882 Hirudo medicinalis normalized library Hirudo medicinalis cDNA, mRNA sequence.Length=567	Score = 222 bits (120), Expect = 5e-055
mapped-read 34793	F1UMNMG02C8C47	Length=196	emb|FP601882.1| FP601882 Hirudo medicinalis normalized library Hirudo medicinalis cDNA, mRNA sequence.Length=567	Score = 235 bits (127), Expect = 6e-059
mapped-read 34793	F1UMNMG02EJG2I	Length=188	emb|FP601882.1| FP601882 Hirudo medicinalis normalized library Hirudo medicinalis cDNA, mRNA sequence.Length=567	Score = 224 bits (121), Expect = 1e-055
mapped-read 34793	F1UMNMG02D0VKN	Length=184	emb|FP601882.1| FP601882 Hirudo medicinalis normalized library Hirudo medicinalis cDNA, mRNA sequence.Length=567	Score = 228 bits (123), Expect = 1e-056
mapped-read 34793	F1UMNMG02E15VD	Length=187	emb|FP601882.1| FP601882 Hirudo medicinalis normalized library Hirudo medicinalis cDNA, mRNA sequence.Length=567	Score = 230 bits (124), Expect = 3e-057
mapped-read 34793	F1UMNMG02EWOCT	Length=179	gb|JK066058.1| ocpggb0_0252_E02.ab1 Sesamum indicum seed ocggb Library Sesamum indicum cDNA 5', mRNA sequence.Length=533	Score = 241 bits (130), Expect = 1e-060
mapped-read 34793	F1UMNMG02DU0OK	Length=192	emb|FP601882.1| FP601882 Hirudo medicinalis normalized library Hirudo medicinalis cDNA, mRNA sequence.Length=567	Score = 224 bits (121), Expect = 1e-055
mapped-read 34793	F1UMNMG02ECB26	Length=187	emb|FP601882.1| FP601882 Hirudo medicinalis normalized library Hirudo medicinalis cDNA, mRNA sequence.Length=567	Score = 224 bits (121), Expect = 1e-055
mapped-read 34793	F1UMNMG02D00I1	Length=209	emb|FP601882.1| FP601882 Hirudo medicinalis normalized library Hirudo medicinalis cDNA, mRNA sequence.Length=567	Score = 224 bits (121), Expect = 1e-055
mapped-read 34793	F1UMNMG02EEAI7	Length=190	emb|FP601882.1| FP601882 Hirudo medicinalis normalized library Hirudo medicinalis cDNA, mRNA sequence.Length=567	Score = 224 bits (121), Expect = 1e-055
mapped-read 34793	F1UMNMG02EHTOG	Length=188	emb|FP601882.1| FP601882 Hirudo medicinalis normalized library Hirudo medicinalis cDNA, mRNA sequence.Length=567	Score = 222 bits (120), Expect = 5e-055
mapped-read 34793	F1UMNMG02E3DK2	Length=656	gb|JK071301.1| ocpggb0_0315_E07.ab1 Sesamum indicum seed ocggb Library Sesamum indicum cDNA 5', mRNA sequence.Length=542	Score = 243 bits (131), Expect = 1e-060
mapped-read 34793	F1UMNMG02EO51D	Length=188	emb|FP601882.1| FP601882 Hirudo medicinalis normalized library Hirudo medicinalis cDNA, mRNA sequence.Length=567	Score = 224 bits (121), Expect = 1e-055
mapped-read 34793	F1UMNMG02C7XLL	Length=207	emb|FP601882.1| FP601882 Hirudo medicinalis normalized library Hirudo medicinalis cDNA, mRNA sequence.Length=567	Score = 230 bits (124), Expect = 3e-057
mapped-read 34793	F1UMNMG02DU0BH	Length=188	emb|FP601882.1| FP601882 Hirudo medicinalis normalized library Hirudo medicinalis cDNA, mRNA sequence.Length=567	Score = 224 bits (121), Expect = 1e-055
mapped-read 34793	F1UMNMG02D2MCM	Length=191	emb|FP601882.1| FP601882 Hirudo medicinalis normalized library Hirudo medicinalis cDNA, mRNA sequence.Length=567	Score = 224 bits (121), Expect = 1e-055
mapped-read 34793	F1UMNMG02EHVVC	Length=193	emb|FP601882.1| FP601882 Hirudo medicinalis normalized library Hirudo medicinalis cDNA, mRNA sequence.Length=567	Score = 233 bits (126), Expect = 2e-058
mapped-read 34793	F1UMNMG02DK0HU	Length=186	emb|FP601882.1| FP601882 Hirudo medicinalis normalized library Hirudo medicinalis cDNA, mRNA sequence.Length=567	Score = 224 bits (121), Expect = 1e-055
mapped-read 34793	F1UMNMG02EUY2K	Length=190	emb|FP601882.1| FP601882 Hirudo medicinalis normalized library Hirudo medicinalis cDNA, mRNA sequence.Length=567	Score = 224 bits (121), Expect = 1e-055
mapped-read 34793	F1UMNMG02E6KYD	Length=174	emb|FP601882.1| FP601882 Hirudo medicinalis normalized library Hirudo medicinalis cDNA, mRNA sequence.Length=567	Score = 235 bits (127), Expect = 5e-059
mapped-read 34793	F1UMNMG02E2QWB	Length=191	emb|FP601882.1| FP601882 Hirudo medicinalis normalized library Hirudo medicinalis cDNA, mRNA sequence.Length=567	Score = 224 bits (121), Expect = 1e-055
mapped-read 34793	F1UMNMG02ECXIO	Length=192	emb|FP601882.1| FP601882 Hirudo medicinalis normalized library Hirudo medicinalis cDNA, mRNA sequence.Length=567	Score = 226 bits (122), Expect = 4e-056
mapped-read 34793	F1UMNMG02EU9WN	Length=189	emb|FP601882.1| FP601882 Hirudo medicinalis normalized library Hirudo medicinalis cDNA, mRNA sequence.Length=567	Score = 230 bits (124), Expect = 3e-057
mapped-read 34793	F1UMNMG02E5SOJ	Length=187	emb|FP601882.1| FP601882 Hirudo medicinalis normalized library Hirudo medicinalis cDNA, mRNA sequence.Length=567	Score = 226 bits (122), Expect = 4e-056
mapped-read 34793	F1UMNMG02ELWKL	Length=195	emb|FP601882.1| FP601882 Hirudo medicinalis normalized library Hirudo medicinalis cDNA, mRNA sequence.Length=567	Score = 230 bits (124), Expect = 3e-057
mapped-read 34793	F1UMNMG02DQDLD	Length=189	emb|FP601882.1| FP601882 Hirudo medicinalis normalized library Hirudo medicinalis cDNA, mRNA sequence.Length=567	Score = 226 bits (122), Expect = 4e-056
mapped-read 34793	F1UMNMG02DGQT3	Length=236	emb|FP601882.1| FP601882 Hirudo medicinalis normalized library Hirudo medicinalis cDNA, mRNA sequence.Length=567	Score = 226 bits (122), Expect = 5e-056
mapped-read 34793	F1UMNMG02EXV0V	Length=188	emb|FP601882.1| FP601882 Hirudo medicinalis normalized library Hirudo medicinalis cDNA, mRNA sequence.Length=567	Score = 230 bits (124), Expect = 3e-057
mapped-read 34793	F1UMNMG02DEGEN	Length=397	emb|FP601882.1| FP601882 Hirudo medicinalis normalized library Hirudo medicinalis cDNA, mRNA sequence.Length=567	Score = 416 bits (225), Expect = 5e-113
mapped-read 34793	F1UMNMG02DF0VP	Length=664	gb|JK071301.1| ocpggb0_0315_E07.ab1 Sesamum indicum seed ocggb Library Sesamum indicum cDNA 5', mRNA sequence.Length=542	Score = 222 bits (120), Expect = 2e-054
mapped-read 34793	F1UMNMG02E5M39	Length=191	emb|FP601882.1| FP601882 Hirudo medicinalis normalized library Hirudo medicinalis cDNA, mRNA sequence.Length=567	Score = 235 bits (127), Expect = 6e-059
mapped-read 34793	F1UMNMG02D6QWG	Length=197	emb|FP601882.1| FP601882 Hirudo medicinalis normalized library Hirudo medicinalis cDNA, mRNA sequence.Length=567	Score = 226 bits (122), Expect = 4e-056
mapped-read 34793	F1UMNMG02D43ZB	Length=196	emb|FP601882.1| FP601882 Hirudo medicinalis normalized library Hirudo medicinalis cDNA, mRNA sequence.Length=567	Score = 226 bits (122), Expect = 4e-056
mapped-read 34793	F1UMNMG02DTBVS	Length=266	gb|GR562281.2| HFR2B06 Hessian fly larval gut Mayetiola destructor cDNA, mRNA sequence.Length=739	Score = 327 bits (177), Expect = 1e-086
mapped-read 34793	F1UMNMG02DXV96	Length=319	emb|FP601882.1| FP601882 Hirudo medicinalis normalized library Hirudo medicinalis cDNA, mRNA sequence.Length=567	Score = 230 bits (124), Expect = 5e-057
mapped-read 34793	F1UMNMG02DAGEI	Length=188	emb|FP601882.1| FP601882 Hirudo medicinalis normalized library Hirudo medicinalis cDNA, mRNA sequence.Length=567	Score = 230 bits (124), Expect = 3e-057
mapped-read 34793	F1UMNMG02DQMZK	Length=189	emb|FP601882.1| FP601882 Hirudo medicinalis normalized library Hirudo medicinalis cDNA, mRNA sequence.Length=567	Score = 224 bits (121), Expect = 1e-055
mapped-read 34793	F1UMNMG02DHRU8	Length=186	emb|FP601882.1| FP601882 Hirudo medicinalis normalized library Hirudo medicinalis cDNA, mRNA sequence.Length=567	Score = 222 bits (120), Expect = 5e-055
mapped-read 34793	F1UMNMG02DGEOL	Length=188	emb|FP601882.1| FP601882 Hirudo medicinalis normalized library Hirudo medicinalis cDNA, mRNA sequence.Length=567	Score = 222 bits (120), Expect = 5e-055
mapped-read 34793	F1UMNMG02EYL8E	Length=188	emb|FP601882.1| FP601882 Hirudo medicinalis normalized library Hirudo medicinalis cDNA, mRNA sequence.Length=567	Score = 230 bits (124), Expect = 3e-057
mapped-read 34793	F1UMNMG02DUVM7	Length=187	emb|FP601882.1| FP601882 Hirudo medicinalis normalized library Hirudo medicinalis cDNA, mRNA sequence.Length=567	Score = 226 bits (122), Expect = 4e-056
mapped-read 34793	F1UMNMG02DFTMG	Length=187	emb|FP601882.1| FP601882 Hirudo medicinalis normalized library Hirudo medicinalis cDNA, mRNA sequence.Length=567	Score = 222 bits (120), Expect = 5e-055
mapped-read 34793	F1UMNMG02EFZ1K	Length=188	emb|FP601882.1| FP601882 Hirudo medicinalis normalized library Hirudo medicinalis cDNA, mRNA sequence.Length=567	Score = 226 bits (122), Expect = 4e-056
mapped-read 34793	F1UMNMG02E11PD	Length=188	emb|FP601882.1| FP601882 Hirudo medicinalis normalized library Hirudo medicinalis cDNA, mRNA sequence.Length=567	Score = 224 bits (121), Expect = 1e-055
mapped-read 34793	F1UMNMG02EOWRA	Length=193	emb|FP601882.1| FP601882 Hirudo medicinalis normalized library Hirudo medicinalis cDNA, mRNA sequence.Length=567	Score = 230 bits (124), Expect = 3e-057
mapped-read 34793	F1UMNMG02E1ON7	Length=190	emb|FP601882.1| FP601882 Hirudo medicinalis normalized library Hirudo medicinalis cDNA, mRNA sequence.Length=567	Score = 226 bits (122), Expect = 4e-056
mapped-read 34793	F1UMNMG02DPLDX	Length=187	emb|FP601882.1| FP601882 Hirudo medicinalis normalized library Hirudo medicinalis cDNA, mRNA sequence.Length=567	Score = 226 bits (122), Expect = 4e-056
mapped-read 34793	F1UMNMG02DV0MG	Length=189	emb|FP601882.1| FP601882 Hirudo medicinalis normalized library Hirudo medicinalis cDNA, mRNA sequence.Length=567	Score = 230 bits (124), Expect = 3e-057
mapped-read 34793	F1UMNMG02ESAS5	Length=267	gb|GR562281.2| HFR2B06 Hessian fly larval gut Mayetiola destructor cDNA, mRNA sequence.Length=739	Score = 346 bits (187), Expect = 4e-092
mapped-read 34793	F1UMNMG02D77F4	Length=187	emb|FP601882.1| FP601882 Hirudo medicinalis normalized library Hirudo medicinalis cDNA, mRNA sequence.Length=567	Score = 222 bits (120), Expect = 5e-055
mapped-read 34793	F1UMNMG02EJOBY	Length=188	emb|FP601882.1| FP601882 Hirudo medicinalis normalized library Hirudo medicinalis cDNA, mRNA sequence.Length=567	Score = 222 bits (120), Expect = 5e-055
mapped-read 34793	F1UMNMG02DKWPF	Length=288	gb|FG085675.1| CMRC-FF-IH0-acb-k-01-0-CMRC.r1 Ceratitis capitata adult head cDNA library Ceratitis capitata cDNA 5', mRNA sequence.Length=880	Score = 237 bits (128), Expect = 3e-059
mapped-read 34793	F1UMNMG02EZIV0	Length=168	emb|FP601882.1| FP601882 Hirudo medicinalis normalized library Hirudo medicinalis cDNA, mRNA sequence.Length=567	Score = 230 bits (124), Expect = 2e-057
mapped-read 34793	F1UMNMG02E0EOM	Length=191	emb|FP601882.1| FP601882 Hirudo medicinalis normalized library Hirudo medicinalis cDNA, mRNA sequence.Length=567	Score = 230 bits (124), Expect = 3e-057
mapped-read 34793	F1UMNMG02EOVMU	Length=444	gb|HS413281.1| P4-1077141_003_G01 Adult female salivary gland cDNA library LumbSG1 Lutzomyia umbratilis cDNA, mRNA sequence.Length=831	Score = 636 bits (344), Expect = 4e-179
mapped-read 34793	F1UMNMG02EXFC8	Length=196	emb|FP601882.1| FP601882 Hirudo medicinalis normalized library Hirudo medicinalis cDNA, mRNA sequence.Length=567	Score = 235 bits (127), Expect = 6e-059
mapped-read 34793	F1UMNMG02ECCHV	Length=289	gb|GR562281.2| HFR2B06 Hessian fly larval gut Mayetiola destructor cDNA, mRNA sequence.Length=739	Score = 342 bits (185), Expect = 6e-091
mapped-read 34793	F1UMNMG02DF7A9	Length=188	emb|FP601882.1| FP601882 Hirudo medicinalis normalized library Hirudo medicinalis cDNA, mRNA sequence.Length=567	Score = 226 bits (122), Expect = 4e-056
mapped-read 34793	F1UMNMG02EI0YT	Length=890	emb|FP595913.1| FP595913 Hirudo medicinalis normalized library Hirudo medicinalis cDNA, mRNA sequence.Length=540	Score = 257 bits (139), Expect = 7e-065
mapped-read 34793	F1UMNMG02EUE9K	Length=188	emb|FP601882.1| FP601882 Hirudo medicinalis normalized library Hirudo medicinalis cDNA, mRNA sequence.Length=567	Score = 226 bits (122), Expect = 4e-056
mapped-read 34793	F1UMNMG02E0GCA	Length=189	emb|FP601882.1| FP601882 Hirudo medicinalis normalized library Hirudo medicinalis cDNA, mRNA sequence.Length=567	Score = 224 bits (121), Expect = 1e-055
mapped-read 34793	F1UMNMG02D22OM	Length=190	emb|FP601882.1| FP601882 Hirudo medicinalis normalized library Hirudo medicinalis cDNA, mRNA sequence.Length=567	Score = 222 bits (120), Expect = 5e-055
mapped-read 34793	F1UMNMG02EPM8I	Length=194	emb|FP601882.1| FP601882 Hirudo medicinalis normalized library Hirudo medicinalis cDNA, mRNA sequence.Length=567	Score = 222 bits (120), Expect = 5e-055
mapped-read 34793	F1UMNMG02D22Q4	Length=203	emb|FP601882.1| FP601882 Hirudo medicinalis normalized library Hirudo medicinalis cDNA, mRNA sequence.Length=567	Score = 230 bits (124), Expect = 3e-057
mapped-read 34793	F1UMNMG02DC5S3	Length=195	emb|FP601882.1| FP601882 Hirudo medicinalis normalized library Hirudo medicinalis cDNA, mRNA sequence.Length=567	Score = 235 bits (127), Expect = 6e-059
mapped-read 34793	F1UMNMG02EAV41	Length=187	emb|FP601882.1| FP601882 Hirudo medicinalis normalized library Hirudo medicinalis cDNA, mRNA sequence.Length=567	Score = 224 bits (121), Expect = 1e-055
mapped-read 34793	F1UMNMG02DJSF9	Length=198	emb|FP601882.1| FP601882 Hirudo medicinalis normalized library Hirudo medicinalis cDNA, mRNA sequence.Length=567	Score = 222 bits (120), Expect = 5e-055
mapped-read 34793	F1UMNMG02EHN4M	Length=188	emb|FP601882.1| FP601882 Hirudo medicinalis normalized library Hirudo medicinalis cDNA, mRNA sequence.Length=567	Score = 224 bits (121), Expect = 1e-055
mapped-read 34793	F1UMNMG02EQTVW	Length=187	emb|FP601882.1| FP601882 Hirudo medicinalis normalized library Hirudo medicinalis cDNA, mRNA sequence.Length=567	Score = 224 bits (121), Expect = 1e-055
mapped-read 34793	F1UMNMG02E5JOY	Length=189	emb|FP601882.1| FP601882 Hirudo medicinalis normalized library Hirudo medicinalis cDNA, mRNA sequence.Length=567	Score = 222 bits (120), Expect = 5e-055
mapped-read 34793	F1UMNMG02D1VHL	Length=204	emb|FP601882.1| FP601882 Hirudo medicinalis normalized library Hirudo medicinalis cDNA, mRNA sequence.Length=567	Score = 231 bits (125), Expect = 8e-058
mapped-read 34793	F1UMNMG02DLIHW	Length=188	emb|FP601882.1| FP601882 Hirudo medicinalis normalized library Hirudo medicinalis cDNA, mRNA sequence.Length=567	Score = 224 bits (121), Expect = 1e-055
mapped-read 34793	F1UMNMG02D8IKL	Length=189	emb|FP601882.1| FP601882 Hirudo medicinalis normalized library Hirudo medicinalis cDNA, mRNA sequence.Length=567	Score = 226 bits (122), Expect = 4e-056
mapped-read 34793	F1UMNMG02EFLD6	Length=277	gb|HS413281.1| P4-1077141_003_G01 Adult female salivary gland cDNA library LumbSG1 Lutzomyia umbratilis cDNA, mRNA sequence.Length=831	Score = 259 bits (140), Expect = 5e-066
mapped-read 34793	F1UMNMG02EKR0U	Length=189	emb|FP601882.1| FP601882 Hirudo medicinalis normalized library Hirudo medicinalis cDNA, mRNA sequence.Length=567	Score = 224 bits (121), Expect = 1e-055
mapped-read 34793	F1UMNMG02DALBC	Length=181	gb|JK066058.1| ocpggb0_0252_E02.ab1 Sesamum indicum seed ocggb Library Sesamum indicum cDNA 5', mRNA sequence.Length=533	Score = 241 bits (130), Expect = 1e-060
mapped-read 34793	F1UMNMG02EI7J8	Length=190	emb|FP601882.1| FP601882 Hirudo medicinalis normalized library Hirudo medicinalis cDNA, mRNA sequence.Length=567	Score = 224 bits (121), Expect = 1e-055
mapped-read 34793	F1UMNMG02D020Z	Length=180	gb|JK066058.1| ocpggb0_0252_E02.ab1 Sesamum indicum seed ocggb Library Sesamum indicum cDNA 5', mRNA sequence.Length=533	Score = 241 bits (130), Expect = 1e-060
mapped-read 34793	F1UMNMG02EER23	Length=261	gb|JK071301.1| ocpggb0_0315_E07.ab1 Sesamum indicum seed ocggb Library Sesamum indicum cDNA 5', mRNA sequence.Length=542	Score = 206 bits (111), Expect = 7e-050
mapped-read 34793	F1UMNMG02D88E2	Length=188	emb|FP601882.1| FP601882 Hirudo medicinalis normalized library Hirudo medicinalis cDNA, mRNA sequence.Length=567	Score = 224 bits (121), Expect = 1e-055
mapped-read 34793	F1UMNMG02EQJJ4	Length=186	emb|FP601882.1| FP601882 Hirudo medicinalis normalized library Hirudo medicinalis cDNA, mRNA sequence.Length=567	Score = 222 bits (120), Expect = 5e-055
mapped-read 34793	F1UMNMG02D892Z	Length=793	gb|JK071301.1| ocpggb0_0315_E07.ab1 Sesamum indicum seed ocggb Library Sesamum indicum cDNA 5', mRNA sequence.Length=542	Score = 219 bits (118), Expect = 3e-053
mapped-read 34793	F1UMNMG02EY8B9	Length=189	emb|FP601882.1| FP601882 Hirudo medicinalis normalized library Hirudo medicinalis cDNA, mRNA sequence.Length=567	Score = 224 bits (121), Expect = 1e-055
mapped-read 34793	F1UMNMG02DUJFZ	Length=188	emb|FP601882.1| FP601882 Hirudo medicinalis normalized library Hirudo medicinalis cDNA, mRNA sequence.Length=567	Score = 224 bits (121), Expect = 1e-055
mapped-read 34793	F1UMNMG02ERN08	Length=187	emb|FP601882.1| FP601882 Hirudo medicinalis normalized library Hirudo medicinalis cDNA, mRNA sequence.Length=567	Score = 222 bits (120), Expect = 5e-055
mapped-read 34793	F1UMNMG02DPWIL	Length=188	emb|FP601882.1| FP601882 Hirudo medicinalis normalized library Hirudo medicinalis cDNA, mRNA sequence.Length=567	Score = 230 bits (124), Expect = 3e-057
mapped-read 34793	F1UMNMG02EMSTA	Length=206	emb|FP601882.1| FP601882 Hirudo medicinalis normalized library Hirudo medicinalis cDNA, mRNA sequence.Length=567	Score = 235 bits (127), Expect = 7e-059
mapped-read 34793	F1UMNMG02EPBKZ	Length=188	emb|FP601882.1| FP601882 Hirudo medicinalis normalized library Hirudo medicinalis cDNA, mRNA sequence.Length=567	Score = 222 bits (120), Expect = 5e-055
mapped-read 34793	F1UMNMG02EPI3P	Length=199	emb|FP601882.1| FP601882 Hirudo medicinalis normalized library Hirudo medicinalis cDNA, mRNA sequence.Length=567	Score = 226 bits (122), Expect = 4e-056
mapped-read 34793	F1UMNMG02EBIQO	Length=191	emb|FP601882.1| FP601882 Hirudo medicinalis normalized library Hirudo medicinalis cDNA, mRNA sequence.Length=567	Score = 235 bits (127), Expect = 6e-059
mapped-read 34793	F1UMNMG02EC77N	Length=188	emb|FP601882.1| FP601882 Hirudo medicinalis normalized library Hirudo medicinalis cDNA, mRNA sequence.Length=567	Score = 224 bits (121), Expect = 1e-055
mapped-read 34793	F1UMNMG02DDZ2E	Length=502	gb|GR562281.2| HFR2B06 Hessian fly larval gut Mayetiola destructor cDNA, mRNA sequence.Length=739	Score = 209 bits (113), Expect = 1e-050
mapped-read 34793	F1UMNMG02DHX6Y	Length=186	emb|FP601882.1| FP601882 Hirudo medicinalis normalized library Hirudo medicinalis cDNA, mRNA sequence.Length=567	Score = 226 bits (122), Expect = 3e-056
mapped-read 34793	F1UMNMG02C8CHA	Length=197	emb|FP601882.1| FP601882 Hirudo medicinalis normalized library Hirudo medicinalis cDNA, mRNA sequence.Length=567	Score = 230 bits (124), Expect = 3e-057
mapped-read 34793	F1UMNMG02ELB8K	Length=189	emb|FP601882.1| FP601882 Hirudo medicinalis normalized library Hirudo medicinalis cDNA, mRNA sequence.Length=567	Score = 224 bits (121), Expect = 1e-055
mapped-read 34793	F1UMNMG02DPDX5	Length=190	emb|FP601882.1| FP601882 Hirudo medicinalis normalized library Hirudo medicinalis cDNA, mRNA sequence.Length=567	Score = 230 bits (124), Expect = 3e-057
mapped-read 34793	F1UMNMG02DJ071	Length=188	emb|FP601882.1| FP601882 Hirudo medicinalis normalized library Hirudo medicinalis cDNA, mRNA sequence.Length=567	Score = 230 bits (124), Expect = 3e-057
mapped-read 34793	F1UMNMG02EKNJG	Length=187	emb|FP601882.1| FP601882 Hirudo medicinalis normalized library Hirudo medicinalis cDNA, mRNA sequence.Length=567	Score = 226 bits (122), Expect = 4e-056
mapped-read 34793	F1UMNMG02EVGXP	Length=191	emb|FP601882.1| FP601882 Hirudo medicinalis normalized library Hirudo medicinalis cDNA, mRNA sequence.Length=567	Score = 230 bits (124), Expect = 3e-057
mapped-read 34793	F1UMNMG02EABI5	Length=185	emb|FP601882.1| FP601882 Hirudo medicinalis normalized library Hirudo medicinalis cDNA, mRNA sequence.Length=567	Score = 222 bits (120), Expect = 4e-055
mapped-read 34793	F1UMNMG02DXFD8	Length=778	No Hit
mapped-read 34793	F1UMNMG02DH73K	Length=189	emb|FP601882.1| FP601882 Hirudo medicinalis normalized library Hirudo medicinalis cDNA, mRNA sequence.Length=567	Score = 224 bits (121), Expect = 1e-055
mapped-read 34793	F1UMNMG02EARRJ	Length=193	emb|FP601882.1| FP601882 Hirudo medicinalis normalized library Hirudo medicinalis cDNA, mRNA sequence.Length=567	Score = 224 bits (121), Expect = 1e-055
mapped-read 34793	F1UMNMG02ECN6N	Length=194	emb|FP601882.1| FP601882 Hirudo medicinalis normalized library Hirudo medicinalis cDNA, mRNA sequence.Length=567	Score = 235 bits (127), Expect = 6e-059
mapped-read 34793	F1UMNMG02EUNVW	Length=189	emb|FP601882.1| FP601882 Hirudo medicinalis normalized library Hirudo medicinalis cDNA, mRNA sequence.Length=567	Score = 226 bits (122), Expect = 4e-056
mapped-read 34793	F1UMNMG02C7VKN	Length=191	gb|JK071301.1| ocpggb0_0315_E07.ab1 Sesamum indicum seed ocggb Library Sesamum indicum cDNA 5', mRNA sequence.Length=542	Score = 233 bits (126), Expect = 2e-058
mapped-read 34793	F1UMNMG02EHY2X	Length=193	emb|FP601882.1| FP601882 Hirudo medicinalis normalized library Hirudo medicinalis cDNA, mRNA sequence.Length=567	Score = 235 bits (127), Expect = 6e-059
mapped-read 34793	F1UMNMG02DGQBW	Length=188	emb|FP601882.1| FP601882 Hirudo medicinalis normalized library Hirudo medicinalis cDNA, mRNA sequence.Length=567	Score = 224 bits (121), Expect = 1e-055
mapped-read 34793	F1UMNMG02EV0N9	Length=709	gb|GR562281.2| HFR2B06 Hessian fly larval gut Mayetiola destructor cDNA, mRNA sequence.Length=739	Score = 289 bits (156), Expect = 2e-074
mapped-read 34793	F1UMNMG02EZCJK	Length=265	No Hit
mapped-read 34793	F1UMNMG02DMSRV	Length=187	emb|FP601882.1| FP601882 Hirudo medicinalis normalized library Hirudo medicinalis cDNA, mRNA sequence.Length=567	Score = 222 bits (120), Expect = 5e-055
mapped-read 34793	F1UMNMG02EDMX4	Length=189	emb|FP601882.1| FP601882 Hirudo medicinalis normalized library Hirudo medicinalis cDNA, mRNA sequence.Length=567	Score = 230 bits (124), Expect = 3e-057
mapped-read 34793	F1UMNMG02E29LE	Length=201	emb|FP601882.1| FP601882 Hirudo medicinalis normalized library Hirudo medicinalis cDNA, mRNA sequence.Length=567	Score = 222 bits (120), Expect = 5e-055
mapped-read 34793	F1UMNMG02EBUVW	Length=207	emb|FP601882.1| FP601882 Hirudo medicinalis normalized library Hirudo medicinalis cDNA, mRNA sequence.Length=567	Score = 235 bits (127), Expect = 7e-059
mapped-read 34793	F1UMNMG02DR8R8	Length=187	emb|FP601882.1| FP601882 Hirudo medicinalis normalized library Hirudo medicinalis cDNA, mRNA sequence.Length=567	Score = 224 bits (121), Expect = 1e-055
mapped-read 34793	F1UMNMG02EPWE8	Length=194	emb|FP601882.1| FP601882 Hirudo medicinalis normalized library Hirudo medicinalis cDNA, mRNA sequence.Length=567	Score = 233 bits (126), Expect = 2e-058
mapped-read 34793	F1UMNMG02E4R0Q	Length=188	emb|FP601882.1| FP601882 Hirudo medicinalis normalized library Hirudo medicinalis cDNA, mRNA sequence.Length=567	Score = 224 bits (121), Expect = 1e-055
mapped-read 34793	F1UMNMG02E0GQE	Length=188	emb|FP601882.1| FP601882 Hirudo medicinalis normalized library Hirudo medicinalis cDNA, mRNA sequence.Length=567	Score = 226 bits (122), Expect = 4e-056
mapped-read 34793	F1UMNMG02D25AB	Length=187	emb|FP601882.1| FP601882 Hirudo medicinalis normalized library Hirudo medicinalis cDNA, mRNA sequence.Length=567	Score = 224 bits (121), Expect = 1e-055
mapped-read 34793	F1UMNMG02DRCLQ	Length=191	emb|FP601882.1| FP601882 Hirudo medicinalis normalized library Hirudo medicinalis cDNA, mRNA sequence.Length=567	Score = 222 bits (120), Expect = 5e-055
mapped-read 34793	F1UMNMG02EBFZ5	Length=190	emb|FP601882.1| FP601882 Hirudo medicinalis normalized library Hirudo medicinalis cDNA, mRNA sequence.Length=567	Score = 222 bits (120), Expect = 5e-055
mapped-read 34793	F1UMNMG02DC69S	Length=716	No Hit
mapped-read 34793	F1UMNMG02EKK1C	Length=199	emb|FP601882.1| FP601882 Hirudo medicinalis normalized library Hirudo medicinalis cDNA, mRNA sequence.Length=567	Score = 224 bits (121), Expect = 1e-055
mapped-read 34793	F1UMNMG02EZ9T1	Length=189	emb|FP601882.1| FP601882 Hirudo medicinalis normalized library Hirudo medicinalis cDNA, mRNA sequence.Length=567	Score = 224 bits (121), Expect = 1e-055
mapped-read 34793	F1UMNMG02DF906	Length=235	gb|GR562281.2| HFR2B06 Hessian fly larval gut Mayetiola destructor cDNA, mRNA sequence.Length=739	Score = 287 bits (155), Expect = 2e-074
mapped-read 34793	F1UMNMG02DIF06	Length=179	gb|JK066058.1| ocpggb0_0252_E02.ab1 Sesamum indicum seed ocggb Library Sesamum indicum cDNA 5', mRNA sequence.Length=533	Score = 241 bits (130), Expect = 1e-060
mapped-read 34793	F1UMNMG02DFXGD	Length=207	emb|FP601882.1| FP601882 Hirudo medicinalis normalized library Hirudo medicinalis cDNA, mRNA sequence.Length=567	Score = 222 bits (120), Expect = 5e-055
mapped-read 34793	F1UMNMG02EXYG5	Length=188	emb|FP601882.1| FP601882 Hirudo medicinalis normalized library Hirudo medicinalis cDNA, mRNA sequence.Length=567	Score = 226 bits (122), Expect = 4e-056
mapped-read 34793	F1UMNMG02D7VGB	Length=190	emb|FP601882.1| FP601882 Hirudo medicinalis normalized library Hirudo medicinalis cDNA, mRNA sequence.Length=567	Score = 230 bits (124), Expect = 3e-057
mapped-read 34793	F1UMNMG02EU4A5	Length=194	emb|FP601882.1| FP601882 Hirudo medicinalis normalized library Hirudo medicinalis cDNA, mRNA sequence.Length=567	Score = 224 bits (121), Expect = 1e-055
mapped-read 34793	F1UMNMG02EE0XQ	Length=189	emb|FP601882.1| FP601882 Hirudo medicinalis normalized library Hirudo medicinalis cDNA, mRNA sequence.Length=567	Score = 226 bits (122), Expect = 4e-056
mapped-read 34793	F1UMNMG02DWM2G	Length=190	emb|FP601882.1| FP601882 Hirudo medicinalis normalized library Hirudo medicinalis cDNA, mRNA sequence.Length=567	Score = 224 bits (121), Expect = 1e-055
mapped-read 34793	F1UMNMG02EIF15	Length=191	emb|FP601882.1| FP601882 Hirudo medicinalis normalized library Hirudo medicinalis cDNA, mRNA sequence.Length=567	Score = 235 bits (127), Expect = 6e-059
mapped-read 34793	F1UMNMG02ESURX	Length=269	emb|FP601882.1| FP601882 Hirudo medicinalis normalized library Hirudo medicinalis cDNA, mRNA sequence.Length=567	Score = 226 bits (122), Expect = 5e-056
mapped-read 34793	F1UMNMG02DWEDR	Length=189	emb|FP601882.1| FP601882 Hirudo medicinalis normalized library Hirudo medicinalis cDNA, mRNA sequence.Length=567	Score = 224 bits (121), Expect = 1e-055
mapped-read 34793	F1UMNMG02ELDNA	Length=192	emb|FP601882.1| FP601882 Hirudo medicinalis normalized library Hirudo medicinalis cDNA, mRNA sequence.Length=567	Score = 230 bits (124), Expect = 3e-057
mapped-read 34793	F1UMNMG02C8GQ2	Length=262	gb|GR562281.2| HFR2B06 Hessian fly larval gut Mayetiola destructor cDNA, mRNA sequence.Length=739	Score = 363 bits (196), Expect = 4e-097
mapped-read 34793	F1UMNMG02EUHWI	Length=300	emb|FP601882.1| FP601882 Hirudo medicinalis normalized library Hirudo medicinalis cDNA, mRNA sequence.Length=567	Score = 224 bits (121), Expect = 2e-055
mapped-read 34793	F1UMNMG02DBAAM	Length=338	emb|FP601882.1| FP601882 Hirudo medicinalis normalized library Hirudo medicinalis cDNA, mRNA sequence.Length=567	Score = 267 bits (144), Expect = 4e-068
mapped-read 34793	F1UMNMG02DX12J	Length=189	emb|FP601882.1| FP601882 Hirudo medicinalis normalized library Hirudo medicinalis cDNA, mRNA sequence.Length=567	Score = 235 bits (127), Expect = 6e-059
mapped-read 34793	F1UMNMG02DT3T5	Length=309	emb|FP601882.1| FP601882 Hirudo medicinalis normalized library Hirudo medicinalis cDNA, mRNA sequence.Length=567	Score = 224 bits (121), Expect = 2e-055
mapped-read 34793	F1UMNMG02ECU36	Length=164	emb|FP601882.1| FP601882 Hirudo medicinalis normalized library Hirudo medicinalis cDNA, mRNA sequence.Length=567	Score = 222 bits (120), Expect = 4e-055
mapped-read 34793	F1UMNMG02E0PGQ	Length=188	emb|FP601882.1| FP601882 Hirudo medicinalis normalized library Hirudo medicinalis cDNA, mRNA sequence.Length=567	Score = 224 bits (121), Expect = 1e-055
mapped-read 34793	F1UMNMG02D017G	Length=194	emb|FP601882.1| FP601882 Hirudo medicinalis normalized library Hirudo medicinalis cDNA, mRNA sequence.Length=567	Score = 235 bits (127), Expect = 6e-059
mapped-read 34793	F1UMNMG02EGV3N	Length=189	emb|FP601882.1| FP601882 Hirudo medicinalis normalized library Hirudo medicinalis cDNA, mRNA sequence.Length=567	Score = 226 bits (122), Expect = 4e-056
mapped-read 34793	F1UMNMG02E3MNH	Length=211	gb|JK071301.1| ocpggb0_0315_E07.ab1 Sesamum indicum seed ocggb Library Sesamum indicum cDNA 5', mRNA sequence.Length=542	Score = 217 bits (117), Expect = 2e-053
mapped-read 34793	F1UMNMG02D7K4Z	Length=188	emb|FP601882.1| FP601882 Hirudo medicinalis normalized library Hirudo medicinalis cDNA, mRNA sequence.Length=567	Score = 224 bits (121), Expect = 1e-055
mapped-read 34793	F1UMNMG02EL5H7	Length=196	emb|FP601882.1| FP601882 Hirudo medicinalis normalized library Hirudo medicinalis cDNA, mRNA sequence.Length=567	Score = 224 bits (121), Expect = 1e-055
mapped-read 34793	F1UMNMG02ETWFT	Length=188	emb|FP601882.1| FP601882 Hirudo medicinalis normalized library Hirudo medicinalis cDNA, mRNA sequence.Length=567	Score = 224 bits (121), Expect = 1e-055
mapped-read 34793	F1UMNMG02EBOO4	Length=238	emb|FP601882.1| FP601882 Hirudo medicinalis normalized library Hirudo medicinalis cDNA, mRNA sequence.Length=567	Score = 222 bits (120), Expect = 6e-055
mapped-read 34793	F1UMNMG02DGMRJ	Length=189	emb|FP601882.1| FP601882 Hirudo medicinalis normalized library Hirudo medicinalis cDNA, mRNA sequence.Length=567	Score = 224 bits (121), Expect = 1e-055
mapped-read 34793	F1UMNMG02DXPO1	Length=189	emb|FP601882.1| FP601882 Hirudo medicinalis normalized library Hirudo medicinalis cDNA, mRNA sequence.Length=567	Score = 230 bits (124), Expect = 3e-057
mapped-read 34793	F1UMNMG02D56UV	Length=189	emb|FP601882.1| FP601882 Hirudo medicinalis normalized library Hirudo medicinalis cDNA, mRNA sequence.Length=567	Score = 224 bits (121), Expect = 1e-055
mapped-read 34793	F1UMNMG02ER0YP	Length=193	emb|FP601882.1| FP601882 Hirudo medicinalis normalized library Hirudo medicinalis cDNA, mRNA sequence.Length=567	Score = 230 bits (124), Expect = 3e-057
mapped-read 34793	F1UMNMG02DMQ11	Length=186	emb|FP601882.1| FP601882 Hirudo medicinalis normalized library Hirudo medicinalis cDNA, mRNA sequence.Length=567	Score = 222 bits (120), Expect = 5e-055
mapped-read 34793	F1UMNMG02DTRK3	Length=187	emb|FP601882.1| FP601882 Hirudo medicinalis normalized library Hirudo medicinalis cDNA, mRNA sequence.Length=567	Score = 224 bits (121), Expect = 1e-055
mapped-read 34793	F1UMNMG02E6600	Length=190	emb|FP601882.1| FP601882 Hirudo medicinalis normalized library Hirudo medicinalis cDNA, mRNA sequence.Length=567	Score = 224 bits (121), Expect = 1e-055
mapped-read 34793	F1UMNMG02DNF1X	Length=189	emb|FP601882.1| FP601882 Hirudo medicinalis normalized library Hirudo medicinalis cDNA, mRNA sequence.Length=567	Score = 224 bits (121), Expect = 1e-055
mapped-read 34793	F1UMNMG02DGKJL	Length=407	gb|HS413281.1| P4-1077141_003_G01 Adult female salivary gland cDNA library LumbSG1 Lutzomyia umbratilis cDNA, mRNA sequence.Length=831	Score = 580 bits (314), Expect = 2e-162
mapped-read 34793	F1UMNMG02D89NT	Length=196	emb|FP601882.1| FP601882 Hirudo medicinalis normalized library Hirudo medicinalis cDNA, mRNA sequence.Length=567	Score = 224 bits (121), Expect = 1e-055
mapped-read 34793	F1UMNMG02DIHTP	Length=188	emb|FP601882.1| FP601882 Hirudo medicinalis normalized library Hirudo medicinalis cDNA, mRNA sequence.Length=567	Score = 224 bits (121), Expect = 1e-055
mapped-read 34793	F1UMNMG02EP123	Length=769	emb|FP601882.1| FP601882 Hirudo medicinalis normalized library Hirudo medicinalis cDNA, mRNA sequence.Length=567	Score = 228 bits (123), Expect = 5e-056
mapped-read 34793	F1UMNMG02DC3X1	Length=251	emb|FP601882.1| FP601882 Hirudo medicinalis normalized library Hirudo medicinalis cDNA, mRNA sequence.Length=567	Score = 222 bits (120), Expect = 6e-055
mapped-read 34793	F1UMNMG02EQHZC	Length=215	emb|FP601882.1| FP601882 Hirudo medicinalis normalized library Hirudo medicinalis cDNA, mRNA sequence.Length=567	Score = 254 bits (137), Expect = 2e-064
mapped-read 34793	F1UMNMG02DQN21	Length=189	emb|FP601882.1| FP601882 Hirudo medicinalis normalized library Hirudo medicinalis cDNA, mRNA sequence.Length=567	Score = 224 bits (121), Expect = 1e-055
mapped-read 34793	F1UMNMG02D2LLF	Length=356	gb|DR140825.1| 49329526 Drosophila pseudoobscura embryonic cDNA library Drosophila pseudoobscura cDNA clone A3 3', mRNA sequence.Length=1046	Score = 235 bits (127), Expect = 1e-058
mapped-read 34793	F1UMNMG02E4EI3	Length=188	emb|FP601882.1| FP601882 Hirudo medicinalis normalized library Hirudo medicinalis cDNA, mRNA sequence.Length=567	Score = 230 bits (124), Expect = 3e-057
mapped-read 34793	F1UMNMG02EHCPT	Length=682	gb|GR562281.2| HFR2B06 Hessian fly larval gut Mayetiola destructor cDNA, mRNA sequence.Length=739	Score = 265 bits (143), Expect = 3e-067
mapped-read 34793	F1UMNMG02D9HRG	Length=189	emb|FP601882.1| FP601882 Hirudo medicinalis normalized library Hirudo medicinalis cDNA, mRNA sequence.Length=567	Score = 224 bits (121), Expect = 1e-055
mapped-read 34793	F1UMNMG02EB7K9	Length=467	gb|FG085675.1| CMRC-FF-IH0-acb-k-01-0-CMRC.r1 Ceratitis capitata adult head cDNA library Ceratitis capitata cDNA 5', mRNA sequence.Length=880	Score = 270 bits (146), Expect = 4e-069
mapped-read 34793	F1UMNMG02DELUX	Length=191	emb|FP601882.1| FP601882 Hirudo medicinalis normalized library Hirudo medicinalis cDNA, mRNA sequence.Length=567	Score = 226 bits (122), Expect = 4e-056
mapped-read 34793	F1UMNMG02ECRRH	Length=189	emb|FP601882.1| FP601882 Hirudo medicinalis normalized library Hirudo medicinalis cDNA, mRNA sequence.Length=567	Score = 224 bits (121), Expect = 1e-055
mapped-read 34793	F1UMNMG02EJBV0	Length=188	emb|FP601882.1| FP601882 Hirudo medicinalis normalized library Hirudo medicinalis cDNA, mRNA sequence.Length=567	Score = 224 bits (121), Expect = 1e-055
mapped-read 34793	F1UMNMG02EMVEW	Length=190	emb|FP601882.1| FP601882 Hirudo medicinalis normalized library Hirudo medicinalis cDNA, mRNA sequence.Length=567	Score = 226 bits (122), Expect = 4e-056
mapped-read 34793	F1UMNMG02DEL7X	Length=189	emb|FP601882.1| FP601882 Hirudo medicinalis normalized library Hirudo medicinalis cDNA, mRNA sequence.Length=567	Score = 230 bits (124), Expect = 3e-057
mapped-read 34793	F1UMNMG02DC7VU	Length=186	emb|FP601882.1| FP601882 Hirudo medicinalis normalized library Hirudo medicinalis cDNA, mRNA sequence.Length=567	Score = 222 bits (120), Expect = 5e-055
mapped-read 34793	F1UMNMG02DNKY1	Length=192	emb|FP601882.1| FP601882 Hirudo medicinalis normalized library Hirudo medicinalis cDNA, mRNA sequence.Length=567	Score = 233 bits (126), Expect = 2e-058
mapped-read 34793	F1UMNMG02DN9FI	Length=204	emb|FP601882.1| FP601882 Hirudo medicinalis normalized library Hirudo medicinalis cDNA, mRNA sequence.Length=567	Score = 228 bits (123), Expect = 1e-056
mapped-read 34793	F1UMNMG02D8A6W	Length=189	emb|FP601882.1| FP601882 Hirudo medicinalis normalized library Hirudo medicinalis cDNA, mRNA sequence.Length=567	Score = 226 bits (122), Expect = 4e-056
mapped-read 34793	F1UMNMG02DLYHV	Length=188	emb|FP601882.1| FP601882 Hirudo medicinalis normalized library Hirudo medicinalis cDNA, mRNA sequence.Length=567	Score = 230 bits (124), Expect = 3e-057
mapped-read 34793	F1UMNMG02E057E	Length=186	emb|FP601882.1| FP601882 Hirudo medicinalis normalized library Hirudo medicinalis cDNA, mRNA sequence.Length=567	Score = 222 bits (120), Expect = 5e-055
mapped-read 34793	F1UMNMG02ERMW0	Length=188	emb|FP601882.1| FP601882 Hirudo medicinalis normalized library Hirudo medicinalis cDNA, mRNA sequence.Length=567	Score = 226 bits (122), Expect = 4e-056
mapped-read 34793	F1UMNMG02EHYKG	Length=190	emb|FP601882.1| FP601882 Hirudo medicinalis normalized library Hirudo medicinalis cDNA, mRNA sequence.Length=567	Score = 226 bits (122), Expect = 4e-056
mapped-read 34793	F1UMNMG02EK1FQ	Length=200	emb|FP601882.1| FP601882 Hirudo medicinalis normalized library Hirudo medicinalis cDNA, mRNA sequence.Length=567	Score = 224 bits (121), Expect = 1e-055
mapped-read 34793	F1UMNMG02DZYEU	Length=187	emb|FP601882.1| FP601882 Hirudo medicinalis normalized library Hirudo medicinalis cDNA, mRNA sequence.Length=567	Score = 226 bits (122), Expect = 4e-056
mapped-read 34793	F1UMNMG02DGJDT	Length=270	gb|GR562281.2| HFR2B06 Hessian fly larval gut Mayetiola destructor cDNA, mRNA sequence.Length=739	Score = 327 bits (177), Expect = 1e-086
mapped-read 34793	F1UMNMG02EFUY2	Length=190	emb|FP601882.1| FP601882 Hirudo medicinalis normalized library Hirudo medicinalis cDNA, mRNA sequence.Length=567	Score = 226 bits (122), Expect = 4e-056
mapped-read 34793	F1UMNMG02EHXJD	Length=184	emb|FP601882.1| FP601882 Hirudo medicinalis normalized library Hirudo medicinalis cDNA, mRNA sequence.Length=567	Score = 224 bits (121), Expect = 1e-055
mapped-read 34793	F1UMNMG02EDCB6	Length=189	emb|FP601882.1| FP601882 Hirudo medicinalis normalized library Hirudo medicinalis cDNA, mRNA sequence.Length=567	Score = 230 bits (124), Expect = 3e-057
mapped-read 34793	F1UMNMG02DZDQZ	Length=187	emb|FP601882.1| FP601882 Hirudo medicinalis normalized library Hirudo medicinalis cDNA, mRNA sequence.Length=567	Score = 224 bits (121), Expect = 1e-055
mapped-read 34793	F1UMNMG02ELEM0	Length=280	gb|GR562281.2| HFR2B06 Hessian fly larval gut Mayetiola destructor cDNA, mRNA sequence.Length=739	Score = 322 bits (174), Expect = 7e-085
mapped-read 34793	F1UMNMG02EHTLZ	Length=184	emb|FP601882.1| FP601882 Hirudo medicinalis normalized library Hirudo medicinalis cDNA, mRNA sequence.Length=567	Score = 222 bits (120), Expect = 4e-055
mapped-read 34793	F1UMNMG02DS5U6	Length=702	gb|GR562281.2| HFR2B06 Hessian fly larval gut Mayetiola destructor cDNA, mRNA sequence.Length=739	Score = 333 bits (180), Expect = 9e-088
mapped-read 34793	F1UMNMG02EEX1O	Length=368	emb|FP601882.1| FP601882 Hirudo medicinalis normalized library Hirudo medicinalis cDNA, mRNA sequence.Length=567	Score = 460 bits (249), Expect = 2e-126
mapped-read 34793	F1UMNMG02C8KMN	Length=185	emb|FP601882.1| FP601882 Hirudo medicinalis normalized library Hirudo medicinalis cDNA, mRNA sequence.Length=567	Score = 222 bits (120), Expect = 4e-055
mapped-read 34793	F1UMNMG02DLG6Z	Length=206	emb|FP601882.1| FP601882 Hirudo medicinalis normalized library Hirudo medicinalis cDNA, mRNA sequence.Length=567	Score = 224 bits (121), Expect = 1e-055
mapped-read 34793	F1UMNMG02EFA9O	Length=188	emb|FP601882.1| FP601882 Hirudo medicinalis normalized library Hirudo medicinalis cDNA, mRNA sequence.Length=567	Score = 224 bits (121), Expect = 1e-055
mapped-read 34793	F1UMNMG02DWZFU	Length=195	emb|FP601882.1| FP601882 Hirudo medicinalis normalized library Hirudo medicinalis cDNA, mRNA sequence.Length=567	Score = 235 bits (127), Expect = 6e-059
mapped-read 34793	F1UMNMG02D3U7U	Length=266	gb|JK071301.1| ocpggb0_0315_E07.ab1 Sesamum indicum seed ocggb Library Sesamum indicum cDNA 5', mRNA sequence.Length=542	Score = 244 bits (132), Expect = 1e-061
mapped-read 34793	F1UMNMG02DIE2R	Length=200	emb|FP601882.1| FP601882 Hirudo medicinalis normalized library Hirudo medicinalis cDNA, mRNA sequence.Length=567	Score = 224 bits (121), Expect = 1e-055
mapped-read 34793	F1UMNMG02EGW4X	Length=188	emb|FP601882.1| FP601882 Hirudo medicinalis normalized library Hirudo medicinalis cDNA, mRNA sequence.Length=567	Score = 224 bits (121), Expect = 1e-055
mapped-read 34793	F1UMNMG02D5S6Z	Length=437	gb|HS413281.1| P4-1077141_003_G01 Adult female salivary gland cDNA library LumbSG1 Lutzomyia umbratilis cDNA, mRNA sequence.Length=831	Score = 630 bits (341), Expect = 2e-177
mapped-read 34793	F1UMNMG02EVGJW	Length=188	emb|FP601882.1| FP601882 Hirudo medicinalis normalized library Hirudo medicinalis cDNA, mRNA sequence.Length=567	Score = 222 bits (120), Expect = 5e-055
mapped-read 34793	F1UMNMG02E1U8J	Length=188	emb|FP601882.1| FP601882 Hirudo medicinalis normalized library Hirudo medicinalis cDNA, mRNA sequence.Length=567	Score = 230 bits (124), Expect = 3e-057
mapped-read 34793	F1UMNMG02DXPB0	Length=411	emb|FP601882.1| FP601882 Hirudo medicinalis normalized library Hirudo medicinalis cDNA, mRNA sequence.Length=567	Score = 248 bits (134), Expect = 2e-062
mapped-read 34793	F1UMNMG02ENSVO	Length=188	emb|FP601882.1| FP601882 Hirudo medicinalis normalized library Hirudo medicinalis cDNA, mRNA sequence.Length=567	Score = 230 bits (124), Expect = 3e-057
mapped-read 34793	F1UMNMG02DINE8	Length=188	emb|FP601882.1| FP601882 Hirudo medicinalis normalized library Hirudo medicinalis cDNA, mRNA sequence.Length=567	Score = 222 bits (120), Expect = 5e-055
mapped-read 34793	F1UMNMG02E3NAE	Length=197	emb|FP601882.1| FP601882 Hirudo medicinalis normalized library Hirudo medicinalis cDNA, mRNA sequence.Length=567	Score = 235 bits (127), Expect = 6e-059
mapped-read 34793	F1UMNMG02C9138	Length=188	emb|FP601882.1| FP601882 Hirudo medicinalis normalized library Hirudo medicinalis cDNA, mRNA sequence.Length=567	Score = 224 bits (121), Expect = 1e-055
mapped-read 34793	F1UMNMG02EJ166	Length=186	emb|FP601882.1| FP601882 Hirudo medicinalis normalized library Hirudo medicinalis cDNA, mRNA sequence.Length=567	Score = 224 bits (121), Expect = 1e-055
mapped-read 34793	F1UMNMG02DA777	Length=188	emb|FP601882.1| FP601882 Hirudo medicinalis normalized library Hirudo medicinalis cDNA, mRNA sequence.Length=567	Score = 226 bits (122), Expect = 4e-056
mapped-read 34793	F1UMNMG02DUBBV	Length=199	emb|FP601882.1| FP601882 Hirudo medicinalis normalized library Hirudo medicinalis cDNA, mRNA sequence.Length=567	Score = 224 bits (121), Expect = 1e-055
mapped-read 34793	F1UMNMG02DVXKL	Length=342	emb|FP601882.1| FP601882 Hirudo medicinalis normalized library Hirudo medicinalis cDNA, mRNA sequence.Length=567	Score = 344 bits (186), Expect = 2e-091
mapped-read 34793	F1UMNMG02D2GDZ	Length=191	emb|FP601882.1| FP601882 Hirudo medicinalis normalized library Hirudo medicinalis cDNA, mRNA sequence.Length=567	Score = 226 bits (122), Expect = 4e-056
mapped-read 34793	F1UMNMG02EBG6W	Length=191	emb|FP601882.1| FP601882 Hirudo medicinalis normalized library Hirudo medicinalis cDNA, mRNA sequence.Length=567	Score = 230 bits (124), Expect = 3e-057
mapped-read 34793	F1UMNMG02DOB70	Length=190	emb|FP601882.1| FP601882 Hirudo medicinalis normalized library Hirudo medicinalis cDNA, mRNA sequence.Length=567	Score = 230 bits (124), Expect = 3e-057
mapped-read 34793	F1UMNMG02E4376	Length=195	emb|FP601882.1| FP601882 Hirudo medicinalis normalized library Hirudo medicinalis cDNA, mRNA sequence.Length=567	Score = 230 bits (124), Expect = 3e-057
mapped-read 34793	F1UMNMG02EPRCF	Length=187	emb|FP601882.1| FP601882 Hirudo medicinalis normalized library Hirudo medicinalis cDNA, mRNA sequence.Length=567	Score = 224 bits (121), Expect = 1e-055
mapped-read 34793	F1UMNMG02ER75R	Length=188	gb|JK071301.1| ocpggb0_0315_E07.ab1 Sesamum indicum seed ocggb Library Sesamum indicum cDNA 5', mRNA sequence.Length=542	Score = 206 bits (111), Expect = 5e-050
mapped-read 34793	F1UMNMG02DUGED	Length=189	emb|FP601882.1| FP601882 Hirudo medicinalis normalized library Hirudo medicinalis cDNA, mRNA sequence.Length=567	Score = 224 bits (121), Expect = 1e-055
mapped-read 34793	F1UMNMG02E25X5	Length=197	emb|FP601882.1| FP601882 Hirudo medicinalis normalized library Hirudo medicinalis cDNA, mRNA sequence.Length=567	Score = 224 bits (121), Expect = 1e-055
mapped-read 34793	F1UMNMG02ERSNA	Length=192	emb|FP601882.1| FP601882 Hirudo medicinalis normalized library Hirudo medicinalis cDNA, mRNA sequence.Length=567	Score = 224 bits (121), Expect = 1e-055
mapped-read 34793	F1UMNMG02EJ190	Length=704	emb|FP601882.1| FP601882 Hirudo medicinalis normalized library Hirudo medicinalis cDNA, mRNA sequence.Length=567	Score = 226 bits (122), Expect = 2e-055
mapped-read 34793	F1UMNMG02DK61E	Length=187	emb|FP601882.1| FP601882 Hirudo medicinalis normalized library Hirudo medicinalis cDNA, mRNA sequence.Length=567	Score = 222 bits (120), Expect = 5e-055
mapped-read 34793	F1UMNMG02EZCQM	Length=195	emb|FP601882.1| FP601882 Hirudo medicinalis normalized library Hirudo medicinalis cDNA, mRNA sequence.Length=567	Score = 235 bits (127), Expect = 6e-059
mapped-read 34793	F1UMNMG02EZIF1	Length=196	emb|FP601882.1| FP601882 Hirudo medicinalis normalized library Hirudo medicinalis cDNA, mRNA sequence.Length=567	Score = 235 bits (127), Expect = 6e-059
mapped-read 34793	F1UMNMG02E4EQ6	Length=186	emb|FP601882.1| FP601882 Hirudo medicinalis normalized library Hirudo medicinalis cDNA, mRNA sequence.Length=567	Score = 226 bits (122), Expect = 3e-056
mapped-read 34793	F1UMNMG02DY7R6	Length=191	emb|FP601882.1| FP601882 Hirudo medicinalis normalized library Hirudo medicinalis cDNA, mRNA sequence.Length=567	Score = 224 bits (121), Expect = 1e-055
mapped-read 34793	F1UMNMG02DIPQV	Length=189	emb|FP601882.1| FP601882 Hirudo medicinalis normalized library Hirudo medicinalis cDNA, mRNA sequence.Length=567	Score = 224 bits (121), Expect = 1e-055
mapped-read 34793	F1UMNMG02DKLAB	Length=193	emb|FP601882.1| FP601882 Hirudo medicinalis normalized library Hirudo medicinalis cDNA, mRNA sequence.Length=567	Score = 226 bits (122), Expect = 4e-056
mapped-read 34793	F1UMNMG02EAYX3	Length=605	No Hit
mapped-read 34793	F1UMNMG02DN17G	Length=193	emb|FP601882.1| FP601882 Hirudo medicinalis normalized library Hirudo medicinalis cDNA, mRNA sequence.Length=567	Score = 230 bits (124), Expect = 3e-057
mapped-read 34793	F1UMNMG02EY525	Length=188	emb|FP601882.1| FP601882 Hirudo medicinalis normalized library Hirudo medicinalis cDNA, mRNA sequence.Length=567	Score = 224 bits (121), Expect = 1e-055
mapped-read 34793	F1UMNMG02EKW98	Length=189	emb|FP601882.1| FP601882 Hirudo medicinalis normalized library Hirudo medicinalis cDNA, mRNA sequence.Length=567	Score = 226 bits (122), Expect = 4e-056
mapped-read 34793	F1UMNMG02DNN11	Length=196	emb|FP601882.1| FP601882 Hirudo medicinalis normalized library Hirudo medicinalis cDNA, mRNA sequence.Length=567	Score = 235 bits (127), Expect = 6e-059
mapped-read 34793	F1UMNMG02ELX5F	Length=189	emb|FP601882.1| FP601882 Hirudo medicinalis normalized library Hirudo medicinalis cDNA, mRNA sequence.Length=567	Score = 230 bits (124), Expect = 3e-057
mapped-read 34793	F1UMNMG02EFF4Q	Length=186	emb|FP601882.1| FP601882 Hirudo medicinalis normalized library Hirudo medicinalis cDNA, mRNA sequence.Length=567	Score = 224 bits (121), Expect = 1e-055
mapped-read 34793	F1UMNMG02EQA8F	Length=510	emb|FP601882.1| FP601882 Hirudo medicinalis normalized library Hirudo medicinalis cDNA, mRNA sequence.Length=567	Score = 226 bits (122), Expect = 1e-055
mapped-read 34793	F1UMNMG02ENY24	Length=190	emb|FP601882.1| FP601882 Hirudo medicinalis normalized library Hirudo medicinalis cDNA, mRNA sequence.Length=567	Score = 224 bits (121), Expect = 1e-055
mapped-read 34793	F1UMNMG02E095F	Length=200	emb|FP601882.1| FP601882 Hirudo medicinalis normalized library Hirudo medicinalis cDNA, mRNA sequence.Length=567	Score = 226 bits (122), Expect = 4e-056
mapped-read 34793	F1UMNMG02C90KR	Length=190	emb|FP601882.1| FP601882 Hirudo medicinalis normalized library Hirudo medicinalis cDNA, mRNA sequence.Length=567	Score = 230 bits (124), Expect = 3e-057
mapped-read 34793	F1UMNMG02EGR8X	Length=230	emb|FP601882.1| FP601882 Hirudo medicinalis normalized library Hirudo medicinalis cDNA, mRNA sequence.Length=567	Score = 224 bits (121), Expect = 2e-055
mapped-read 34793	F1UMNMG02EXAZQ	Length=188	emb|FP601882.1| FP601882 Hirudo medicinalis normalized library Hirudo medicinalis cDNA, mRNA sequence.Length=567	Score = 224 bits (121), Expect = 1e-055
mapped-read 34793	F1UMNMG02DAXO5	Length=189	emb|FP601882.1| FP601882 Hirudo medicinalis normalized library Hirudo medicinalis cDNA, mRNA sequence.Length=567	Score = 224 bits (121), Expect = 1e-055
mapped-read 34793	F1UMNMG02EVYN5	Length=296	gb|GR562281.2| HFR2B06 Hessian fly larval gut Mayetiola destructor cDNA, mRNA sequence.Length=739	Score = 339 bits (183), Expect = 7e-090
mapped-read 34793	F1UMNMG02EHN39	Length=216	emb|FP601882.1| FP601882 Hirudo medicinalis normalized library Hirudo medicinalis cDNA, mRNA sequence.Length=567	Score = 222 bits (120), Expect = 5e-055
mapped-read 34793	F1UMNMG02DOCC5	Length=191	emb|FP601882.1| FP601882 Hirudo medicinalis normalized library Hirudo medicinalis cDNA, mRNA sequence.Length=567	Score = 230 bits (124), Expect = 3e-057
mapped-read 34793	F1UMNMG02EGDFI	Length=191	emb|FP601882.1| FP601882 Hirudo medicinalis normalized library Hirudo medicinalis cDNA, mRNA sequence.Length=567	Score = 226 bits (122), Expect = 4e-056
mapped-read 34793	F1UMNMG02DY6HH	Length=189	emb|FP601882.1| FP601882 Hirudo medicinalis normalized library Hirudo medicinalis cDNA, mRNA sequence.Length=567	Score = 226 bits (122), Expect = 4e-056
mapped-read 34793	F1UMNMG02EZENK	Length=189	emb|FP601882.1| FP601882 Hirudo medicinalis normalized library Hirudo medicinalis cDNA, mRNA sequence.Length=567	Score = 224 bits (121), Expect = 1e-055
mapped-read 34793	F1UMNMG02D9NRC	Length=220	gb|GR562281.2| HFR2B06 Hessian fly larval gut Mayetiola destructor cDNA, mRNA sequence.Length=739	Score = 283 bits (153), Expect = 2e-073
mapped-read 34793	F1UMNMG02ELJBY	Length=191	emb|FP601882.1| FP601882 Hirudo medicinalis normalized library Hirudo medicinalis cDNA, mRNA sequence.Length=567	Score = 235 bits (127), Expect = 6e-059
mapped-read 34793	F1UMNMG02DWBUG	Length=405	emb|FP601882.1| FP601882 Hirudo medicinalis normalized library Hirudo medicinalis cDNA, mRNA sequence.Length=567	Score = 230 bits (124), Expect = 6e-057
mapped-read 34793	F1UMNMG02D8IKO	Length=240	gb|JK071301.1| ocpggb0_0315_E07.ab1 Sesamum indicum seed ocggb Library Sesamum indicum cDNA 5', mRNA sequence.Length=542	Score = 207 bits (112), Expect = 2e-050
mapped-read 34793	F1UMNMG02DI1K9	Length=193	emb|FP601882.1| FP601882 Hirudo medicinalis normalized library Hirudo medicinalis cDNA, mRNA sequence.Length=567	Score = 224 bits (121), Expect = 1e-055
mapped-read 34793	F1UMNMG02EN9T5	Length=225	emb|FP601882.1| FP601882 Hirudo medicinalis normalized library Hirudo medicinalis cDNA, mRNA sequence.Length=567	Score = 226 bits (122), Expect = 4e-056
mapped-read 34793	F1UMNMG02EXDZR	Length=219	emb|FP595913.1| FP595913 Hirudo medicinalis normalized library Hirudo medicinalis cDNA, mRNA sequence.Length=540	Score = 283 bits (153), Expect = 2e-073
mapped-read 34793	F1UMNMG02DP3EI	Length=187	emb|FP601882.1| FP601882 Hirudo medicinalis normalized library Hirudo medicinalis cDNA, mRNA sequence.Length=567	Score = 222 bits (120), Expect = 5e-055
mapped-read 34793	F1UMNMG02ETORS	Length=187	emb|FP601882.1| FP601882 Hirudo medicinalis normalized library Hirudo medicinalis cDNA, mRNA sequence.Length=567	Score = 222 bits (120), Expect = 5e-055
mapped-read 34793	F1UMNMG02EDC4Z	Length=334	emb|FP595913.1| FP595913 Hirudo medicinalis normalized library Hirudo medicinalis cDNA, mRNA sequence.Length=540	Score = 222 bits (120), Expect = 9e-055
mapped-read 34793	F1UMNMG02E0P6M	Length=211	emb|FP601882.1| FP601882 Hirudo medicinalis normalized library Hirudo medicinalis cDNA, mRNA sequence.Length=567	Score = 235 bits (127), Expect = 7e-059
mapped-read 34793	F1UMNMG02DAE17	Length=273	gb|GR562281.2| HFR2B06 Hessian fly larval gut Mayetiola destructor cDNA, mRNA sequence.Length=739	Score = 252 bits (136), Expect = 9e-064
mapped-read 34793	F1UMNMG02D0Q4U	Length=188	emb|FP601882.1| FP601882 Hirudo medicinalis normalized library Hirudo medicinalis cDNA, mRNA sequence.Length=567	Score = 224 bits (121), Expect = 1e-055
mapped-read 34793	F1UMNMG02ECMP6	Length=186	emb|FP601882.1| FP601882 Hirudo medicinalis normalized library Hirudo medicinalis cDNA, mRNA sequence.Length=567	Score = 226 bits (122), Expect = 3e-056
mapped-read 34793	F1UMNMG02EFOK5	Length=190	emb|FP601882.1| FP601882 Hirudo medicinalis normalized library Hirudo medicinalis cDNA, mRNA sequence.Length=567	Score = 222 bits (120), Expect = 5e-055
mapped-read 34793	F1UMNMG02DTLAG	Length=282	gb|GR562281.2| HFR2B06 Hessian fly larval gut Mayetiola destructor cDNA, mRNA sequence.Length=739	Score = 237 bits (128), Expect = 3e-059
mapped-read 34793	F1UMNMG02DKOR1	Length=247	emb|FP601882.1| FP601882 Hirudo medicinalis normalized library Hirudo medicinalis cDNA, mRNA sequence.Length=567	Score = 226 bits (122), Expect = 5e-056
mapped-read 34793	F1UMNMG02DBPO0	Length=348	gb|FG085675.1| CMRC-FF-IH0-acb-k-01-0-CMRC.r1 Ceratitis capitata adult head cDNA library Ceratitis capitata cDNA 5', mRNA sequence.Length=880	Score = 272 bits (147), Expect = 9e-070
mapped-read 34793	F1UMNMG02D344H	Length=192	emb|FP601882.1| FP601882 Hirudo medicinalis normalized library Hirudo medicinalis cDNA, mRNA sequence.Length=567	Score = 224 bits (121), Expect = 1e-055
mapped-read 34793	F1UMNMG02D4EUS	Length=271	gb|GR562281.2| HFR2B06 Hessian fly larval gut Mayetiola destructor cDNA, mRNA sequence.Length=739	Score = 344 bits (186), Expect = 1e-091
mapped-read 34793	F1UMNMG02EZ72K	Length=189	emb|FP601882.1| FP601882 Hirudo medicinalis normalized library Hirudo medicinalis cDNA, mRNA sequence.Length=567	Score = 230 bits (124), Expect = 3e-057
mapped-read 34793	F1UMNMG02D3MY5	Length=165	emb|FP601882.1| FP601882 Hirudo medicinalis normalized library Hirudo medicinalis cDNA, mRNA sequence.Length=567	Score = 224 bits (121), Expect = 1e-055
mapped-read 34793	F1UMNMG02E7NC5	Length=192	emb|FP601882.1| FP601882 Hirudo medicinalis normalized library Hirudo medicinalis cDNA, mRNA sequence.Length=567	Score = 230 bits (124), Expect = 3e-057
mapped-read 34793	F1UMNMG02D8NPL	Length=189	emb|FP601882.1| FP601882 Hirudo medicinalis normalized library Hirudo medicinalis cDNA, mRNA sequence.Length=567	Score = 222 bits (120), Expect = 5e-055
mapped-read 34793	F1UMNMG02DU5CF	Length=377	gb|JK071301.1| ocpggb0_0315_E07.ab1 Sesamum indicum seed ocggb Library Sesamum indicum cDNA 5', mRNA sequence.Length=542	Score = 228 bits (123), Expect = 2e-056
mapped-read 34793	F1UMNMG02EXM0G	Length=245	gb|DR131667.1| 49042902 Drosophila pseudoobscura embryonic cDNA library Drosophila pseudoobscura cDNA clone E23 5', mRNA sequence.Length=1005	Score = 220 bits (119), Expect = 2e-054
mapped-read 34793	F1UMNMG02EWFL2	Length=257	emb|FP601882.1| FP601882 Hirudo medicinalis normalized library Hirudo medicinalis cDNA, mRNA sequence.Length=567	Score = 226 bits (122), Expect = 5e-056
mapped-read 34793	F1UMNMG02DOCGF	Length=274	gb|GR562281.2| HFR2B06 Hessian fly larval gut Mayetiola destructor cDNA, mRNA sequence.Length=739	Score = 303 bits (164), Expect = 2e-079
mapped-read 34793	F1UMNMG02DCOHL	Length=188	emb|FP601882.1| FP601882 Hirudo medicinalis normalized library Hirudo medicinalis cDNA, mRNA sequence.Length=567	Score = 224 bits (121), Expect = 1e-055
mapped-read 34793	F1UMNMG02DGVZC	Length=189	emb|FP601882.1| FP601882 Hirudo medicinalis normalized library Hirudo medicinalis cDNA, mRNA sequence.Length=567	Score = 224 bits (121), Expect = 1e-055
mapped-read 34793	F1UMNMG02DBU0O	Length=214	emb|FP601882.1| FP601882 Hirudo medicinalis normalized library Hirudo medicinalis cDNA, mRNA sequence.Length=567	Score = 224 bits (121), Expect = 1e-055
mapped-read 34793	F1UMNMG02EH05F	Length=188	emb|FP601882.1| FP601882 Hirudo medicinalis normalized library Hirudo medicinalis cDNA, mRNA sequence.Length=567	Score = 224 bits (121), Expect = 1e-055
mapped-read 34793	F1UMNMG02EELNT	Length=187	emb|FP601882.1| FP601882 Hirudo medicinalis normalized library Hirudo medicinalis cDNA, mRNA sequence.Length=567	Score = 222 bits (120), Expect = 5e-055
mapped-read 34793	F1UMNMG02DQGWD	Length=169	emb|FP601882.1| FP601882 Hirudo medicinalis normalized library Hirudo medicinalis cDNA, mRNA sequence.Length=567	Score = 228 bits (123), Expect = 9e-057
mapped-read 34793	F1UMNMG02DC6IV	Length=195	emb|FP601882.1| FP601882 Hirudo medicinalis normalized library Hirudo medicinalis cDNA, mRNA sequence.Length=567	Score = 235 bits (127), Expect = 6e-059
mapped-read 34793	F1UMNMG02D6S4L	Length=195	emb|FP601882.1| FP601882 Hirudo medicinalis normalized library Hirudo medicinalis cDNA, mRNA sequence.Length=567	Score = 224 bits (121), Expect = 1e-055
mapped-read 34793	F1UMNMG02EQJQ6	Length=188	emb|FP601882.1| FP601882 Hirudo medicinalis normalized library Hirudo medicinalis cDNA, mRNA sequence.Length=567	Score = 222 bits (120), Expect = 5e-055
mapped-read 34793	F1UMNMG02DATCM	Length=226	emb|FP601882.1| FP601882 Hirudo medicinalis normalized library Hirudo medicinalis cDNA, mRNA sequence.Length=567	Score = 231 bits (125), Expect = 9e-058
mapped-read 34793	F1UMNMG02DK3KN	Length=189	emb|FP601882.1| FP601882 Hirudo medicinalis normalized library Hirudo medicinalis cDNA, mRNA sequence.Length=567	Score = 226 bits (122), Expect = 4e-056
mapped-read 34793	F1UMNMG02C71EU	Length=189	emb|FP601882.1| FP601882 Hirudo medicinalis normalized library Hirudo medicinalis cDNA, mRNA sequence.Length=567	Score = 224 bits (121), Expect = 1e-055
mapped-read 34793	F1UMNMG02ERN0K	Length=196	emb|FP601882.1| FP601882 Hirudo medicinalis normalized library Hirudo medicinalis cDNA, mRNA sequence.Length=567	Score = 235 bits (127), Expect = 6e-059
mapped-read 34793	F1UMNMG02D25OD	Length=188	emb|FP601882.1| FP601882 Hirudo medicinalis normalized library Hirudo medicinalis cDNA, mRNA sequence.Length=567	Score = 226 bits (122), Expect = 4e-056
mapped-read 34793	F1UMNMG02D0NKK	Length=189	emb|FP601882.1| FP601882 Hirudo medicinalis normalized library Hirudo medicinalis cDNA, mRNA sequence.Length=567	Score = 224 bits (121), Expect = 1e-055
mapped-read 34793	F1UMNMG02EN9KQ	Length=194	emb|FP601882.1| FP601882 Hirudo medicinalis normalized library Hirudo medicinalis cDNA, mRNA sequence.Length=567	Score = 235 bits (127), Expect = 6e-059
mapped-read 34793	F1UMNMG02DYF8D	Length=274	gb|GR562281.2| HFR2B06 Hessian fly larval gut Mayetiola destructor cDNA, mRNA sequence.Length=739	Score = 226 bits (122), Expect = 5e-056
mapped-read 34793	F1UMNMG02D3A12	Length=189	emb|FP601882.1| FP601882 Hirudo medicinalis normalized library Hirudo medicinalis cDNA, mRNA sequence.Length=567	Score = 230 bits (124), Expect = 3e-057
mapped-read 34793	F1UMNMG02EY5K9	Length=189	emb|FP601882.1| FP601882 Hirudo medicinalis normalized library Hirudo medicinalis cDNA, mRNA sequence.Length=567	Score = 224 bits (121), Expect = 1e-055
mapped-read 34793	F1UMNMG02DQ9SA	Length=185	emb|FP601882.1| FP601882 Hirudo medicinalis normalized library Hirudo medicinalis cDNA, mRNA sequence.Length=567	Score = 224 bits (121), Expect = 1e-055
mapped-read 34793	F1UMNMG02D8DL5	Length=191	emb|FP601882.1| FP601882 Hirudo medicinalis normalized library Hirudo medicinalis cDNA, mRNA sequence.Length=567	Score = 235 bits (127), Expect = 6e-059
mapped-read 34793	F1UMNMG02DDKEY	Length=186	emb|FP601882.1| FP601882 Hirudo medicinalis normalized library Hirudo medicinalis cDNA, mRNA sequence.Length=567	Score = 224 bits (121), Expect = 1e-055
mapped-read 34793	F1UMNMG02DDJQ0	Length=189	emb|FP601882.1| FP601882 Hirudo medicinalis normalized library Hirudo medicinalis cDNA, mRNA sequence.Length=567	Score = 226 bits (122), Expect = 4e-056
mapped-read 34793	F1UMNMG02EWKMC	Length=213	emb|FP595913.1| FP595913 Hirudo medicinalis normalized library Hirudo medicinalis cDNA, mRNA sequence.Length=540	Score = 263 bits (142), Expect = 3e-067
mapped-read 34793	F1UMNMG02DEB47	Length=555	emb|FP601882.1| FP601882 Hirudo medicinalis normalized library Hirudo medicinalis cDNA, mRNA sequence.Length=567	Score = 226 bits (122), Expect = 1e-055
mapped-read 34793	F1UMNMG02EJHP5	Length=188	emb|FP601882.1| FP601882 Hirudo medicinalis normalized library Hirudo medicinalis cDNA, mRNA sequence.Length=567	Score = 222 bits (120), Expect = 5e-055
mapped-read 34793	F1UMNMG02DS9F1	Length=629	emb|FP601882.1| FP601882 Hirudo medicinalis normalized library Hirudo medicinalis cDNA, mRNA sequence.Length=567	Score = 231 bits (125), Expect = 3e-057
mapped-read 34793	F1UMNMG02EZ7O9	Length=726	gb|JK071301.1| ocpggb0_0315_E07.ab1 Sesamum indicum seed ocggb Library Sesamum indicum cDNA 5', mRNA sequence.Length=542	Score = 252 bits (136), Expect = 3e-063
mapped-read 34793	F1UMNMG02ENGAV	Length=296	gb|GR562281.2| HFR2B06 Hessian fly larval gut Mayetiola destructor cDNA, mRNA sequence.Length=739	Score = 291 bits (157), Expect = 2e-075
mapped-read 34793	F1UMNMG02DN1L5	Length=169	emb|FP601882.1| FP601882 Hirudo medicinalis normalized library Hirudo medicinalis cDNA, mRNA sequence.Length=567	Score = 230 bits (124), Expect = 2e-057
mapped-read 34793	F1UMNMG02ESGYO	Length=189	emb|FP601882.1| FP601882 Hirudo medicinalis normalized library Hirudo medicinalis cDNA, mRNA sequence.Length=567	Score = 224 bits (121), Expect = 1e-055
mapped-read 34793	F1UMNMG02D7J0P	Length=209	emb|FP601882.1| FP601882 Hirudo medicinalis normalized library Hirudo medicinalis cDNA, mRNA sequence.Length=567	Score = 224 bits (121), Expect = 1e-055
mapped-read 34793	F1UMNMG02D58MB	Length=390	emb|FP601882.1| FP601882 Hirudo medicinalis normalized library Hirudo medicinalis cDNA, mRNA sequence.Length=567	Score = 224 bits (121), Expect = 3e-055
mapped-read 34793	F1UMNMG02DJ8VR	Length=765	gb|JK071301.1| ocpggb0_0315_E07.ab1 Sesamum indicum seed ocggb Library Sesamum indicum cDNA 5', mRNA sequence.Length=542	Score = 235 bits (127), Expect = 3e-058
mapped-read 34793	F1UMNMG02DRNR7	Length=190	emb|FP601882.1| FP601882 Hirudo medicinalis normalized library Hirudo medicinalis cDNA, mRNA sequence.Length=567	Score = 226 bits (122), Expect = 4e-056
mapped-read 34793	F1UMNMG02ECT9C	Length=189	emb|FP601882.1| FP601882 Hirudo medicinalis normalized library Hirudo medicinalis cDNA, mRNA sequence.Length=567	Score = 230 bits (124), Expect = 3e-057
mapped-read 34793	F1UMNMG02D505C	Length=189	emb|FP601882.1| FP601882 Hirudo medicinalis normalized library Hirudo medicinalis cDNA, mRNA sequence.Length=567	Score = 226 bits (122), Expect = 4e-056
mapped-read 34793	F1UMNMG02D5NQK	Length=206	emb|FP601882.1| FP601882 Hirudo medicinalis normalized library Hirudo medicinalis cDNA, mRNA sequence.Length=567	Score = 224 bits (121), Expect = 1e-055
mapped-read 34793	F1UMNMG02DMHKN	Length=196	emb|FP601882.1| FP601882 Hirudo medicinalis normalized library Hirudo medicinalis cDNA, mRNA sequence.Length=567	Score = 235 bits (127), Expect = 6e-059
mapped-read 34793	F1UMNMG02ESMK5	Length=191	emb|FP601882.1| FP601882 Hirudo medicinalis normalized library Hirudo medicinalis cDNA, mRNA sequence.Length=567	Score = 230 bits (124), Expect = 3e-057
mapped-read 34793	F1UMNMG02DFQVJ	Length=265	gb|JK066058.1| ocpggb0_0252_E02.ab1 Sesamum indicum seed ocggb Library Sesamum indicum cDNA 5', mRNA sequence.Length=533	Score = 267 bits (144), Expect = 3e-068
mapped-read 34793	F1UMNMG02EEE4Y	Length=281	gb|GR562281.2| HFR2B06 Hessian fly larval gut Mayetiola destructor cDNA, mRNA sequence.Length=739	Score = 278 bits (150), Expect = 2e-071
mapped-read 34793	F1UMNMG02DAAW8	Length=216	gb|JK071301.1| ocpggb0_0315_E07.ab1 Sesamum indicum seed ocggb Library Sesamum indicum cDNA 5', mRNA sequence.Length=542	Score = 222 bits (120), Expect = 5e-055
mapped-read 34793	F1UMNMG02DB7SB	Length=192	emb|FP601882.1| FP601882 Hirudo medicinalis normalized library Hirudo medicinalis cDNA, mRNA sequence.Length=567	Score = 224 bits (121), Expect = 1e-055
mapped-read 34793	F1UMNMG02DRKVT	Length=301	gb|GR562281.2| HFR2B06 Hessian fly larval gut Mayetiola destructor cDNA, mRNA sequence.Length=739	Score = 281 bits (152), Expect = 1e-072
mapped-read 34793	F1UMNMG02ELYHD	Length=194	emb|FP601882.1| FP601882 Hirudo medicinalis normalized library Hirudo medicinalis cDNA, mRNA sequence.Length=567	Score = 230 bits (124), Expect = 3e-057
mapped-read 34793	F1UMNMG02DXNMM	Length=206	emb|FP601882.1| FP601882 Hirudo medicinalis normalized library Hirudo medicinalis cDNA, mRNA sequence.Length=567	Score = 222 bits (120), Expect = 5e-055
mapped-read 34793	F1UMNMG02D01S5	Length=360	emb|FP601882.1| FP601882 Hirudo medicinalis normalized library Hirudo medicinalis cDNA, mRNA sequence.Length=567	Score = 224 bits (121), Expect = 3e-055
mapped-read 34793	F1UMNMG02DNP64	Length=188	emb|FP601882.1| FP601882 Hirudo medicinalis normalized library Hirudo medicinalis cDNA, mRNA sequence.Length=567	Score = 226 bits (122), Expect = 4e-056
mapped-read 34793	F1UMNMG02EHYQZ	Length=192	emb|FP601882.1| FP601882 Hirudo medicinalis normalized library Hirudo medicinalis cDNA, mRNA sequence.Length=567	Score = 224 bits (121), Expect = 1e-055
mapped-read 34793	F1UMNMG02EVC26	Length=189	emb|FP601882.1| FP601882 Hirudo medicinalis normalized library Hirudo medicinalis cDNA, mRNA sequence.Length=567	Score = 226 bits (122), Expect = 4e-056
mapped-read 34793	F1UMNMG02EPJWM	Length=189	emb|FP601882.1| FP601882 Hirudo medicinalis normalized library Hirudo medicinalis cDNA, mRNA sequence.Length=567	Score = 222 bits (120), Expect = 5e-055
mapped-read 34793	F1UMNMG02DEFNM	Length=191	emb|FP601882.1| FP601882 Hirudo medicinalis normalized library Hirudo medicinalis cDNA, mRNA sequence.Length=567	Score = 224 bits (121), Expect = 1e-055
mapped-read 34793	F1UMNMG02DNZFN	Length=191	emb|FP601882.1| FP601882 Hirudo medicinalis normalized library Hirudo medicinalis cDNA, mRNA sequence.Length=567	Score = 222 bits (120), Expect = 5e-055
mapped-read 34793	F1UMNMG02DDRGH	Length=189	emb|FP601882.1| FP601882 Hirudo medicinalis normalized library Hirudo medicinalis cDNA, mRNA sequence.Length=567	Score = 226 bits (122), Expect = 4e-056
mapped-read 34793	F1UMNMG02DDCN6	Length=209	emb|FP601882.1| FP601882 Hirudo medicinalis normalized library Hirudo medicinalis cDNA, mRNA sequence.Length=567	Score = 228 bits (123), Expect = 1e-056
mapped-read 34793	F1UMNMG02EADG5	Length=236	emb|FP601882.1| FP601882 Hirudo medicinalis normalized library Hirudo medicinalis cDNA, mRNA sequence.Length=567	Score = 224 bits (121), Expect = 2e-055
mapped-read 34793	F1UMNMG02EIY1V	Length=193	emb|FP601882.1| FP601882 Hirudo medicinalis normalized library Hirudo medicinalis cDNA, mRNA sequence.Length=567	Score = 235 bits (127), Expect = 6e-059
mapped-read 34793	F1UMNMG02EZFRG	Length=188	emb|FP601882.1| FP601882 Hirudo medicinalis normalized library Hirudo medicinalis cDNA, mRNA sequence.Length=567	Score = 230 bits (124), Expect = 3e-057
mapped-read 34793	F1UMNMG02DDD6G	Length=168	emb|FP601882.1| FP601882 Hirudo medicinalis normalized library Hirudo medicinalis cDNA, mRNA sequence.Length=567	Score = 224 bits (121), Expect = 1e-055
mapped-read 34793	F1UMNMG02D4EOG	Length=188	emb|FP601882.1| FP601882 Hirudo medicinalis normalized library Hirudo medicinalis cDNA, mRNA sequence.Length=567	Score = 222 bits (120), Expect = 5e-055
mapped-read 34793	F1UMNMG02E4UEZ	Length=185	emb|FP601882.1| FP601882 Hirudo medicinalis normalized library Hirudo medicinalis cDNA, mRNA sequence.Length=567	Score = 222 bits (120), Expect = 4e-055
mapped-read 34793	F1UMNMG02EQS8U	Length=189	emb|FP601882.1| FP601882 Hirudo medicinalis normalized library Hirudo medicinalis cDNA, mRNA sequence.Length=567	Score = 230 bits (124), Expect = 3e-057
mapped-read 34793	F1UMNMG02DFM43	Length=190	emb|FP601882.1| FP601882 Hirudo medicinalis normalized library Hirudo medicinalis cDNA, mRNA sequence.Length=567	Score = 226 bits (122), Expect = 4e-056
mapped-read 34793	F1UMNMG02D2MYM	Length=188	emb|FP601882.1| FP601882 Hirudo medicinalis normalized library Hirudo medicinalis cDNA, mRNA sequence.Length=567	Score = 226 bits (122), Expect = 4e-056
mapped-read 34793	F1UMNMG02C83FQ	Length=271	emb|FP601882.1| FP601882 Hirudo medicinalis normalized library Hirudo medicinalis cDNA, mRNA sequence.Length=567	Score = 235 bits (127), Expect = 9e-059
mapped-read 34793	F1UMNMG02EENY9	Length=189	emb|FP601882.1| FP601882 Hirudo medicinalis normalized library Hirudo medicinalis cDNA, mRNA sequence.Length=567	Score = 226 bits (122), Expect = 4e-056
mapped-read 34793	F1UMNMG02DWY5D	Length=189	emb|FP601882.1| FP601882 Hirudo medicinalis normalized library Hirudo medicinalis cDNA, mRNA sequence.Length=567	Score = 224 bits (121), Expect = 1e-055
mapped-read 34793	F1UMNMG02DQMDM	Length=195	emb|FP601882.1| FP601882 Hirudo medicinalis normalized library Hirudo medicinalis cDNA, mRNA sequence.Length=567	Score = 235 bits (127), Expect = 6e-059
mapped-read 34793	F1UMNMG02D5705	Length=184	emb|FP601882.1| FP601882 Hirudo medicinalis normalized library Hirudo medicinalis cDNA, mRNA sequence.Length=567	Score = 222 bits (120), Expect = 4e-055
mapped-read 34793	F1UMNMG02EIDE7	Length=198	emb|FP601882.1| FP601882 Hirudo medicinalis normalized library Hirudo medicinalis cDNA, mRNA sequence.Length=567	Score = 230 bits (124), Expect = 3e-057
mapped-read 34793	F1UMNMG02EHNXU	Length=192	emb|FP601882.1| FP601882 Hirudo medicinalis normalized library Hirudo medicinalis cDNA, mRNA sequence.Length=567	Score = 235 bits (127), Expect = 6e-059
mapped-read 34793	F1UMNMG02DBD5G	Length=710	gb|JK066058.1| ocpggb0_0252_E02.ab1 Sesamum indicum seed ocggb Library Sesamum indicum cDNA 5', mRNA sequence.Length=533	Score = 224 bits (121), Expect = 5e-055
mapped-read 34793	F1UMNMG02D51XB	Length=185	emb|FP601882.1| FP601882 Hirudo medicinalis normalized library Hirudo medicinalis cDNA, mRNA sequence.Length=567	Score = 222 bits (120), Expect = 4e-055
mapped-read 34793	F1UMNMG02ERUZI	Length=516	emb|FP601882.1| FP601882 Hirudo medicinalis normalized library Hirudo medicinalis cDNA, mRNA sequence.Length=567	Score = 228 bits (123), Expect = 3e-056
mapped-read 34793	F1UMNMG02EPRD4	Length=196	emb|FP601882.1| FP601882 Hirudo medicinalis normalized library Hirudo medicinalis cDNA, mRNA sequence.Length=567	Score = 224 bits (121), Expect = 1e-055
mapped-read 34793	F1UMNMG02DX2G5	Length=318	emb|FP601882.1| FP601882 Hirudo medicinalis normalized library Hirudo medicinalis cDNA, mRNA sequence.Length=567	Score = 224 bits (121), Expect = 2e-055
mapped-read 34793	F1UMNMG02EQFOT	Length=201	emb|FP601882.1| FP601882 Hirudo medicinalis normalized library Hirudo medicinalis cDNA, mRNA sequence.Length=567	Score = 222 bits (120), Expect = 5e-055
mapped-read 34793	F1UMNMG02DF4W2	Length=187	emb|FP601882.1| FP601882 Hirudo medicinalis normalized library Hirudo medicinalis cDNA, mRNA sequence.Length=567	Score = 224 bits (121), Expect = 1e-055
mapped-read 34793	F1UMNMG02C92JP	Length=236	gb|GR562281.2| HFR2B06 Hessian fly larval gut Mayetiola destructor cDNA, mRNA sequence.Length=739	Score = 233 bits (126), Expect = 3e-058
mapped-read 34793	F1UMNMG02C8KD0	Length=400	gb|EW780324.1| SmSal083 Orange wheat blossom midge salivary gland cDNA library Sitodiplosis mosellana cDNA, mRNA sequence.Length=1734	Score = 584 bits (316), Expect = 1e-163
mapped-read 34793	F1UMNMG02ERHFD	Length=187	emb|FP601882.1| FP601882 Hirudo medicinalis normalized library Hirudo medicinalis cDNA, mRNA sequence.Length=567	Score = 226 bits (122), Expect = 4e-056
mapped-read 34793	F1UMNMG02DHEC1	Length=188	emb|FP601882.1| FP601882 Hirudo medicinalis normalized library Hirudo medicinalis cDNA, mRNA sequence.Length=567	Score = 226 bits (122), Expect = 4e-056
mapped-read 34793	F1UMNMG02DBNAB	Length=188	emb|FP601882.1| FP601882 Hirudo medicinalis normalized library Hirudo medicinalis cDNA, mRNA sequence.Length=567	Score = 224 bits (121), Expect = 1e-055
mapped-read 34793	F1UMNMG02C863Q	Length=189	emb|FP601882.1| FP601882 Hirudo medicinalis normalized library Hirudo medicinalis cDNA, mRNA sequence.Length=567	Score = 224 bits (121), Expect = 1e-055
mapped-read 34793	F1UMNMG02DP560	Length=267	gb|JK066058.1| ocpggb0_0252_E02.ab1 Sesamum indicum seed ocggb Library Sesamum indicum cDNA 5', mRNA sequence.Length=533	Score = 246 bits (133), Expect = 4e-062
mapped-read 34793	F1UMNMG02DSP4R	Length=191	emb|FP601882.1| FP601882 Hirudo medicinalis normalized library Hirudo medicinalis cDNA, mRNA sequence.Length=567	Score = 226 bits (122), Expect = 4e-056
mapped-read 34793	F1UMNMG02DNHVO	Length=220	gb|GR562281.2| HFR2B06 Hessian fly larval gut Mayetiola destructor cDNA, mRNA sequence.Length=739	Score = 237 bits (128), Expect = 2e-059
mapped-read 34793	F1UMNMG02C98MM	Length=242	gb|JK071301.1| ocpggb0_0315_E07.ab1 Sesamum indicum seed ocggb Library Sesamum indicum cDNA 5', mRNA sequence.Length=542	Score = 246 bits (133), Expect = 4e-062
mapped-read 34793	F1UMNMG02D846V	Length=189	emb|FP601882.1| FP601882 Hirudo medicinalis normalized library Hirudo medicinalis cDNA, mRNA sequence.Length=567	Score = 224 bits (121), Expect = 1e-055
mapped-read 34793	F1UMNMG02DEMRP	Length=186	emb|FP601882.1| FP601882 Hirudo medicinalis normalized library Hirudo medicinalis cDNA, mRNA sequence.Length=567	Score = 226 bits (122), Expect = 3e-056
mapped-read 34793	F1UMNMG02C77M5	Length=251	emb|FP601882.1| FP601882 Hirudo medicinalis normalized library Hirudo medicinalis cDNA, mRNA sequence.Length=567	Score = 222 bits (120), Expect = 6e-055
mapped-read 34793	F1UMNMG02C91QU	Length=317	emb|FP601882.1| FP601882 Hirudo medicinalis normalized library Hirudo medicinalis cDNA, mRNA sequence.Length=567	Score = 235 bits (127), Expect = 1e-058
mapped-read 34793	F1UMNMG02EGR6F	Length=190	emb|FP601882.1| FP601882 Hirudo medicinalis normalized library Hirudo medicinalis cDNA, mRNA sequence.Length=567	Score = 222 bits (120), Expect = 5e-055
mapped-read 34793	F1UMNMG02DIBIT	Length=187	emb|FP601882.1| FP601882 Hirudo medicinalis normalized library Hirudo medicinalis cDNA, mRNA sequence.Length=567	Score = 226 bits (122), Expect = 4e-056
mapped-read 34793	F1UMNMG02DCJAW	Length=189	emb|FP601882.1| FP601882 Hirudo medicinalis normalized library Hirudo medicinalis cDNA, mRNA sequence.Length=567	Score = 224 bits (121), Expect = 1e-055
mapped-read 34793	F1UMNMG02C74PT	Length=189	emb|FP601882.1| FP601882 Hirudo medicinalis normalized library Hirudo medicinalis cDNA, mRNA sequence.Length=567	Score = 228 bits (123), Expect = 1e-056
mapped-read 34793	F1UMNMG02DR1D9	Length=189	emb|FP601882.1| FP601882 Hirudo medicinalis normalized library Hirudo medicinalis cDNA, mRNA sequence.Length=567	Score = 224 bits (121), Expect = 1e-055
mapped-read 34793	F1UMNMG02DZ0G3	Length=190	emb|FP601882.1| FP601882 Hirudo medicinalis normalized library Hirudo medicinalis cDNA, mRNA sequence.Length=567	Score = 224 bits (121), Expect = 1e-055
mapped-read 34793	F1UMNMG02DCAYQ	Length=187	emb|FP601882.1| FP601882 Hirudo medicinalis normalized library Hirudo medicinalis cDNA, mRNA sequence.Length=567	Score = 224 bits (121), Expect = 1e-055
mapped-read 34793	F1UMNMG02C8D9S	Length=188	emb|FP601882.1| FP601882 Hirudo medicinalis normalized library Hirudo medicinalis cDNA, mRNA sequence.Length=567	Score = 224 bits (121), Expect = 1e-055
mapped-read 34793	F1UMNMG02ECDJ5	Length=190	emb|FP601882.1| FP601882 Hirudo medicinalis normalized library Hirudo medicinalis cDNA, mRNA sequence.Length=567	Score = 230 bits (124), Expect = 3e-057
mapped-read 34793	F1UMNMG02D6GO9	Length=521	gb|GR562281.2| HFR2B06 Hessian fly larval gut Mayetiola destructor cDNA, mRNA sequence.Length=739	Score = 217 bits (117), Expect = 7e-053
mapped-read 34793	F1UMNMG02EI453	Length=196	emb|FP601882.1| FP601882 Hirudo medicinalis normalized library Hirudo medicinalis cDNA, mRNA sequence.Length=567	Score = 230 bits (124), Expect = 3e-057
mapped-read 34793	F1UMNMG02DK874	Length=195	emb|FP601882.1| FP601882 Hirudo medicinalis normalized library Hirudo medicinalis cDNA, mRNA sequence.Length=567	Score = 222 bits (120), Expect = 5e-055
mapped-read 34793	F1UMNMG02DEGCU	Length=187	emb|FP601882.1| FP601882 Hirudo medicinalis normalized library Hirudo medicinalis cDNA, mRNA sequence.Length=567	Score = 224 bits (121), Expect = 1e-055
mapped-read 34793	F1UMNMG02DJBP6	Length=189	emb|FP601882.1| FP601882 Hirudo medicinalis normalized library Hirudo medicinalis cDNA, mRNA sequence.Length=567	Score = 224 bits (121), Expect = 1e-055
mapped-read 34793	F1UMNMG02EDZD4	Length=189	emb|FP601882.1| FP601882 Hirudo medicinalis normalized library Hirudo medicinalis cDNA, mRNA sequence.Length=567	Score = 230 bits (124), Expect = 3e-057
mapped-read 34793	F1UMNMG02ETCOO	Length=268	gb|GR562281.2| HFR2B06 Hessian fly larval gut Mayetiola destructor cDNA, mRNA sequence.Length=739	Score = 206 bits (111), Expect = 7e-050
mapped-read 34793	F1UMNMG02DDI5Q	Length=189	emb|FP601882.1| FP601882 Hirudo medicinalis normalized library Hirudo medicinalis cDNA, mRNA sequence.Length=567	Score = 224 bits (121), Expect = 1e-055
mapped-read 34793	F1UMNMG02DDQBE	Length=187	emb|FP601882.1| FP601882 Hirudo medicinalis normalized library Hirudo medicinalis cDNA, mRNA sequence.Length=567	Score = 224 bits (121), Expect = 1e-055
mapped-read 34793	F1UMNMG02C9JP1	Length=188	emb|FP601882.1| FP601882 Hirudo medicinalis normalized library Hirudo medicinalis cDNA, mRNA sequence.Length=567	Score = 222 bits (120), Expect = 5e-055
mapped-read 34793	F1UMNMG02DPAPS	Length=187	emb|FP601882.1| FP601882 Hirudo medicinalis normalized library Hirudo medicinalis cDNA, mRNA sequence.Length=567	Score = 224 bits (121), Expect = 1e-055
mapped-read 34793	F1UMNMG02DNEH3	Length=189	emb|FP601882.1| FP601882 Hirudo medicinalis normalized library Hirudo medicinalis cDNA, mRNA sequence.Length=567	Score = 224 bits (121), Expect = 1e-055
mapped-read 34793	F1UMNMG02ECTQL	Length=201	emb|FP601882.1| FP601882 Hirudo medicinalis normalized library Hirudo medicinalis cDNA, mRNA sequence.Length=567	Score = 224 bits (121), Expect = 1e-055
mapped-read 34793	F1UMNMG02EC0LV	Length=189	emb|FP601882.1| FP601882 Hirudo medicinalis normalized library Hirudo medicinalis cDNA, mRNA sequence.Length=567	Score = 224 bits (121), Expect = 1e-055
mapped-read 34793	F1UMNMG02C94OS	Length=188	emb|FP601882.1| FP601882 Hirudo medicinalis normalized library Hirudo medicinalis cDNA, mRNA sequence.Length=567	Score = 226 bits (122), Expect = 4e-056
mapped-read 34793	F1UMNMG02DH1IQ	Length=291	gb|JK066058.1| ocpggb0_0252_E02.ab1 Sesamum indicum seed ocggb Library Sesamum indicum cDNA 5', mRNA sequence.Length=533	Score = 230 bits (124), Expect = 5e-057
mapped-read 34793	F1UMNMG02DCA4V	Length=212	gb|JK071301.1| ocpggb0_0315_E07.ab1 Sesamum indicum seed ocggb Library Sesamum indicum cDNA 5', mRNA sequence.Length=542	Score = 217 bits (117), Expect = 2e-053
mapped-read 34793	F1UMNMG02C7R38	Length=196	emb|FP601882.1| FP601882 Hirudo medicinalis normalized library Hirudo medicinalis cDNA, mRNA sequence.Length=567	Score = 235 bits (127), Expect = 6e-059
mapped-read 34793	F1UMNMG02EQTA9	Length=295	gb|GR562281.2| HFR2B06 Hessian fly larval gut Mayetiola destructor cDNA, mRNA sequence.Length=739	Score = 259 bits (140), Expect = 6e-066
mapped-read 34793	F1UMNMG02EHK5X	Length=188	emb|FP601882.1| FP601882 Hirudo medicinalis normalized library Hirudo medicinalis cDNA, mRNA sequence.Length=567	Score = 222 bits (120), Expect = 5e-055
mapped-read 34793	F1UMNMG02EBRDW	Length=189	emb|FP601882.1| FP601882 Hirudo medicinalis normalized library Hirudo medicinalis cDNA, mRNA sequence.Length=567	Score = 230 bits (124), Expect = 3e-057
mapped-read 34793	F1UMNMG02DZ1UK	Length=290	No Hit
mapped-read 34793	F1UMNMG02DQD8P	Length=189	emb|FP601882.1| FP601882 Hirudo medicinalis normalized library Hirudo medicinalis cDNA, mRNA sequence.Length=567	Score = 224 bits (121), Expect = 1e-055
mapped-read 34793	F1UMNMG02DKTJ2	Length=200	emb|FP601882.1| FP601882 Hirudo medicinalis normalized library Hirudo medicinalis cDNA, mRNA sequence.Length=567	Score = 224 bits (121), Expect = 1e-055
mapped-read 34793	F1UMNMG02EJIBP	Length=290	gb|GR562281.2| HFR2B06 Hessian fly larval gut Mayetiola destructor cDNA, mRNA sequence.Length=739	Score = 281 bits (152), Expect = 1e-072
mapped-read 34793	F1UMNMG02D6HH4	Length=189	emb|FP601882.1| FP601882 Hirudo medicinalis normalized library Hirudo medicinalis cDNA, mRNA sequence.Length=567	Score = 224 bits (121), Expect = 1e-055
mapped-read 34793	F1UMNMG02DNJ7I	Length=253	gb|GR562281.2| HFR2B06 Hessian fly larval gut Mayetiola destructor cDNA, mRNA sequence.Length=739	Score = 233 bits (126), Expect = 3e-058
mapped-read 34793	F1UMNMG02EXV3S	Length=239	gb|JK071301.1| ocpggb0_0315_E07.ab1 Sesamum indicum seed ocggb Library Sesamum indicum cDNA 5', mRNA sequence.Length=542	Score = 215 bits (116), Expect = 1e-052
mapped-read 34793	F1UMNMG02DSS0I	Length=190	emb|FP601882.1| FP601882 Hirudo medicinalis normalized library Hirudo medicinalis cDNA, mRNA sequence.Length=567	Score = 226 bits (122), Expect = 4e-056
mapped-read 34793	F1UMNMG02C8K36	Length=189	emb|FP601882.1| FP601882 Hirudo medicinalis normalized library Hirudo medicinalis cDNA, mRNA sequence.Length=567	Score = 224 bits (121), Expect = 1e-055
mapped-read 4383	F1UMNMG02ET6NG	Length=466	emb|FP601882.1| FP601882 Hirudo medicinalis normalized library Hirudo medicinalis cDNA, mRNA sequence.Length=567	Score = 453 bits (245), Expect = 4e-124
mapped-read 4383	F1UMNMG02EWF9Q	Length=537	emb|FP595913.1| FP595913 Hirudo medicinalis normalized library Hirudo medicinalis cDNA, mRNA sequence.Length=540	Score = 444 bits (240), Expect = 3e-121
mapped-read 4383	F1UMNMG02E2609	Length=366	emb|FP601882.1| FP601882 Hirudo medicinalis normalized library Hirudo medicinalis cDNA, mRNA sequence.Length=567	Score = 287 bits (155), Expect = 3e-074
mapped-read 4383	F1UMNMG02ELRPW	Length=367	emb|FP601882.1| FP601882 Hirudo medicinalis normalized library Hirudo medicinalis cDNA, mRNA sequence.Length=567	Score = 287 bits (155), Expect = 3e-074
mapped-read 4383	F1UMNMG02DW5W5	Length=287	emb|FP601882.1| FP601882 Hirudo medicinalis normalized library Hirudo medicinalis cDNA, mRNA sequence.Length=567	Score = 322 bits (174), Expect = 7e-085
mapped-read 4383	F1UMNMG02C66OW	Length=375	emb|FP601882.1| FP601882 Hirudo medicinalis normalized library Hirudo medicinalis cDNA, mRNA sequence.Length=567	Score = 285 bits (154), Expect = 1e-073
mapped-read 4383	F1UMNMG02DQ9II	Length=371	emb|FP601882.1| FP601882 Hirudo medicinalis normalized library Hirudo medicinalis cDNA, mRNA sequence.Length=567	Score = 289 bits (156), Expect = 1e-074
mapped-read 4383	F1UMNMG02ESSQ9	Length=529	emb|FP595913.1| FP595913 Hirudo medicinalis normalized library Hirudo medicinalis cDNA, mRNA sequence.Length=540	Score = 621 bits (336), Expect = 1e-174
mapped-read 4383	F1UMNMG02D8F23	Length=547	gb|ES348067.1| G08_PPPMBGM_P26 P. papatasi adult female blood fed midgut library Phlebotomus papatasi cDNA, mRNA sequence.Length=328	Score = 213 bits (115), Expect = 9e-052
mapped-read 4383	F1UMNMG02E2E18	Length=526	emb|FP595913.1| FP595913 Hirudo medicinalis normalized library Hirudo medicinalis cDNA, mRNA sequence.Length=540	Score = 630 bits (341), Expect = 2e-177
mapped-read 4383	F1UMNMG02EP5AH	Length=538	emb|FP595913.1| FP595913 Hirudo medicinalis normalized library Hirudo medicinalis cDNA, mRNA sequence.Length=540	Score = 433 bits (234), Expect = 6e-118
mapped-read 4383	F1UMNMG02EPNF3	Length=364	emb|FP601882.1| FP601882 Hirudo medicinalis normalized library Hirudo medicinalis cDNA, mRNA sequence.Length=567	Score = 287 bits (155), Expect = 3e-074
mapped-read 4383	F1UMNMG02DO1OW	Length=365	emb|FP601882.1| FP601882 Hirudo medicinalis normalized library Hirudo medicinalis cDNA, mRNA sequence.Length=567	Score = 294 bits (159), Expect = 2e-076
mapped-read 4383	F1UMNMG02DD7H9	Length=582	No Hit
mapped-read 4383	F1UMNMG02DYKA6	Length=532	emb|FP595913.1| FP595913 Hirudo medicinalis normalized library Hirudo medicinalis cDNA, mRNA sequence.Length=540	Score = 479 bits (259), Expect = 8e-132
mapped-read 4383	F1UMNMG02ESYX5	Length=334	emb|FP601882.1| FP601882 Hirudo medicinalis normalized library Hirudo medicinalis cDNA, mRNA sequence.Length=567	Score = 331 bits (179), Expect = 1e-087
mapped-read 4383	F1UMNMG02EHX0Z	Length=525	gb|FG085675.1| CMRC-FF-IH0-acb-k-01-0-CMRC.r1 Ceratitis capitata adult head cDNA library Ceratitis capitata cDNA 5', mRNA sequence.Length=880	Score = 444 bits (240), Expect = 3e-121
mapped-read 4383	F1UMNMG02D7VGL	Length=532	emb|FP595913.1| FP595913 Hirudo medicinalis normalized library Hirudo medicinalis cDNA, mRNA sequence.Length=540	Score = 556 bits (301), Expect = 4e-155
mapped-read 4383	F1UMNMG02DFTRI	Length=373	emb|FP601882.1| FP601882 Hirudo medicinalis normalized library Hirudo medicinalis cDNA, mRNA sequence.Length=567	Score = 333 bits (180), Expect = 4e-088
mapped-read 4383	F1UMNMG02D9H01	Length=525	emb|FP601882.1| FP601882 Hirudo medicinalis normalized library Hirudo medicinalis cDNA, mRNA sequence.Length=567	Score = 448 bits (242), Expect = 2e-122
mapped-read 4383	F1UMNMG02D19C1	Length=363	emb|FP601882.1| FP601882 Hirudo medicinalis normalized library Hirudo medicinalis cDNA, mRNA sequence.Length=567	Score = 287 bits (155), Expect = 3e-074
mapped-read 4383	F1UMNMG02EM8CQ	Length=499	emb|FP595913.1| FP595913 Hirudo medicinalis normalized library Hirudo medicinalis cDNA, mRNA sequence.Length=540	Score = 316 bits (171), Expect = 6e-083
mapped-read 4383	F1UMNMG02EX9DM	Length=512	gb|FG085675.1| CMRC-FF-IH0-acb-k-01-0-CMRC.r1 Ceratitis capitata adult head cDNA library Ceratitis capitata cDNA 5', mRNA sequence.Length=880	Score = 243 bits (131), Expect = 1e-060
mapped-read 4383	F1UMNMG02DEK52	Length=325	emb|FP601882.1| FP601882 Hirudo medicinalis normalized library Hirudo medicinalis cDNA, mRNA sequence.Length=567	Score = 307 bits (166), Expect = 2e-080
mapped-read 4383	F1UMNMG02D7YZL	Length=348	emb|FP601882.1| FP601882 Hirudo medicinalis normalized library Hirudo medicinalis cDNA, mRNA sequence.Length=567	Score = 350 bits (189), Expect = 4e-093
mapped-read 4383	F1UMNMG02D0V42	Length=362	emb|FP601882.1| FP601882 Hirudo medicinalis normalized library Hirudo medicinalis cDNA, mRNA sequence.Length=567	Score = 398 bits (215), Expect = 1e-107
mapped-read 4383	F1UMNMG02E2THN	Length=359	emb|FP601882.1| FP601882 Hirudo medicinalis normalized library Hirudo medicinalis cDNA, mRNA sequence.Length=567	Score = 327 bits (177), Expect = 2e-086
mapped-read 4383	F1UMNMG02E4D77	Length=525	gb|FG085675.1| CMRC-FF-IH0-acb-k-01-0-CMRC.r1 Ceratitis capitata adult head cDNA library Ceratitis capitata cDNA 5', mRNA sequence.Length=880	Score = 433 bits (234), Expect = 6e-118
mapped-read 4383	F1UMNMG02E6R9R	Length=375	emb|FP601882.1| FP601882 Hirudo medicinalis normalized library Hirudo medicinalis cDNA, mRNA sequence.Length=567	Score = 287 bits (155), Expect = 3e-074
mapped-read 4383	F1UMNMG02EZ96O	Length=361	emb|FP601882.1| FP601882 Hirudo medicinalis normalized library Hirudo medicinalis cDNA, mRNA sequence.Length=567	Score = 311 bits (168), Expect = 2e-081
mapped-read 4383	F1UMNMG02DYXCO	Length=486	emb|FP601882.1| FP601882 Hirudo medicinalis normalized library Hirudo medicinalis cDNA, mRNA sequence.Length=567	Score = 292 bits (158), Expect = 1e-075
mapped-read 4383	F1UMNMG02DUCV4	Length=528	emb|FP595913.1| FP595913 Hirudo medicinalis normalized library Hirudo medicinalis cDNA, mRNA sequence.Length=540	Score = 468 bits (253), Expect = 2e-128
mapped-read 4383	F1UMNMG02DNHRQ	Length=673	emb|FP601882.1| FP601882 Hirudo medicinalis normalized library Hirudo medicinalis cDNA, mRNA sequence.Length=567	Score = 355 bits (192), Expect = 2e-094
mapped-read 4383	F1UMNMG02DC3DF	Length=489	emb|FP601882.1| FP601882 Hirudo medicinalis normalized library Hirudo medicinalis cDNA, mRNA sequence.Length=567	Score = 272 bits (147), Expect = 1e-069
mapped-read 4383	F1UMNMG02DBB9B	Length=582	emb|FP601882.1| FP601882 Hirudo medicinalis normalized library Hirudo medicinalis cDNA, mRNA sequence.Length=567	Score = 263 bits (142), Expect = 9e-067
mapped-read 4383	F1UMNMG02DV13R	Length=398	emb|FP601882.1| FP601882 Hirudo medicinalis normalized library Hirudo medicinalis cDNA, mRNA sequence.Length=567	Score = 401 bits (217), Expect = 1e-108
mapped-read 4383	F1UMNMG02DVMB4	Length=366	emb|FP601882.1| FP601882 Hirudo medicinalis normalized library Hirudo medicinalis cDNA, mRNA sequence.Length=567	Score = 287 bits (155), Expect = 3e-074
mapped-read 4383	F1UMNMG02D94A3	Length=253	No Hit
mapped-read 4383	F1UMNMG02D5YCL	Length=382	emb|FP601882.1| FP601882 Hirudo medicinalis normalized library Hirudo medicinalis cDNA, mRNA sequence.Length=567	Score = 292 bits (158), Expect = 8e-076
mapped-read 4383	F1UMNMG02EEY2A	Length=383	emb|FP601882.1| FP601882 Hirudo medicinalis normalized library Hirudo medicinalis cDNA, mRNA sequence.Length=567	Score = 294 bits (159), Expect = 2e-076
mapped-read 4383	F1UMNMG02DX3O9	Length=365	emb|FP601882.1| FP601882 Hirudo medicinalis normalized library Hirudo medicinalis cDNA, mRNA sequence.Length=567	Score = 292 bits (158), Expect = 7e-076
mapped-read 4383	F1UMNMG02EU0OE	Length=305	emb|FP601882.1| FP601882 Hirudo medicinalis normalized library Hirudo medicinalis cDNA, mRNA sequence.Length=567	Score = 298 bits (161), Expect = 1e-077
mapped-read 4383	F1UMNMG02DHPUA	Length=363	emb|FP601882.1| FP601882 Hirudo medicinalis normalized library Hirudo medicinalis cDNA, mRNA sequence.Length=567	Score = 311 bits (168), Expect = 2e-081
mapped-read 4383	F1UMNMG02DI3JU	Length=367	emb|FP601882.1| FP601882 Hirudo medicinalis normalized library Hirudo medicinalis cDNA, mRNA sequence.Length=567	Score = 287 bits (155), Expect = 3e-074
mapped-read 4383	F1UMNMG02DB1LB	Length=361	emb|FP601882.1| FP601882 Hirudo medicinalis normalized library Hirudo medicinalis cDNA, mRNA sequence.Length=567	Score = 311 bits (168), Expect = 2e-081
mapped-read 4383	F1UMNMG02DNCE3	Length=377	emb|FP601882.1| FP601882 Hirudo medicinalis normalized library Hirudo medicinalis cDNA, mRNA sequence.Length=567	Score = 285 bits (154), Expect = 1e-073
mapped-read 4383	F1UMNMG02EXP0Q	Length=363	emb|FP601882.1| FP601882 Hirudo medicinalis normalized library Hirudo medicinalis cDNA, mRNA sequence.Length=567	Score = 313 bits (169), Expect = 6e-082
mapped-read 30589	F1UMNMG02DS6SD	Length=258	emb|FP601882.1| FP601882 Hirudo medicinalis normalized library Hirudo medicinalis cDNA, mRNA sequence.Length=567	Score = 261 bits (141), Expect = 1e-066
mapped-read 30589	F1UMNMG02EC8DZ	Length=485	emb|FP601882.1| FP601882 Hirudo medicinalis normalized library Hirudo medicinalis cDNA, mRNA sequence.Length=567	Score = 398 bits (215), Expect = 2e-107
mapped-read 30589	F1UMNMG02DVV4Y	Length=405	emb|FP601882.1| FP601882 Hirudo medicinalis normalized library Hirudo medicinalis cDNA, mRNA sequence.Length=567	Score = 457 bits (247), Expect = 3e-125
mapped-read 30589	F1UMNMG02E5NN8	Length=319	emb|FP601882.1| FP601882 Hirudo medicinalis normalized library Hirudo medicinalis cDNA, mRNA sequence.Length=567	Score = 372 bits (201), Expect = 8e-100
mapped-read 30589	F1UMNMG02EA19M	Length=351	emb|FP601882.1| FP601882 Hirudo medicinalis normalized library Hirudo medicinalis cDNA, mRNA sequence.Length=567	Score = 316 bits (171), Expect = 4e-083
mapped-read 30589	F1UMNMG02EPAOK	Length=346	emb|FP601882.1| FP601882 Hirudo medicinalis normalized library Hirudo medicinalis cDNA, mRNA sequence.Length=567	Score = 327 bits (177), Expect = 2e-086
mapped-read 30589	F1UMNMG02EXFC5	Length=291	emb|FP601882.1| FP601882 Hirudo medicinalis normalized library Hirudo medicinalis cDNA, mRNA sequence.Length=567	Score = 340 bits (184), Expect = 2e-090
mapped-read 30589	F1UMNMG02D9OI5	Length=402	emb|FP601882.1| FP601882 Hirudo medicinalis normalized library Hirudo medicinalis cDNA, mRNA sequence.Length=567	Score = 451 bits (244), Expect = 1e-123
mapped-read 30589	F1UMNMG02DOOSL	Length=349	emb|FP601882.1| FP601882 Hirudo medicinalis normalized library Hirudo medicinalis cDNA, mRNA sequence.Length=567	Score = 361 bits (195), Expect = 2e-096
mapped-read 30589	F1UMNMG02EZ0NE	Length=253	emb|FP601882.1| FP601882 Hirudo medicinalis normalized library Hirudo medicinalis cDNA, mRNA sequence.Length=567	Score = 305 bits (165), Expect = 6e-080
mapped-read 30589	F1UMNMG02DBDFE	Length=546	emb|FP601882.1| FP601882 Hirudo medicinalis normalized library Hirudo medicinalis cDNA, mRNA sequence.Length=567	Score = 333 bits (180), Expect = 7e-088
mapped-read 30589	F1UMNMG02DTMH1	Length=425	emb|FP601882.1| FP601882 Hirudo medicinalis normalized library Hirudo medicinalis cDNA, mRNA sequence.Length=567	Score = 488 bits (264), Expect = 1e-134
mapped-read 30589	F1UMNMG02EKV2V	Length=255	No Hit
mapped-read 30589	F1UMNMG02ENBDO	Length=493	No Hit
mapped-read 30589	F1UMNMG02DUFTL	Length=546	No Hit
mapped-read 30589	F1UMNMG02DT07Q	Length=431	emb|FP601882.1| FP601882 Hirudo medicinalis normalized library Hirudo medicinalis cDNA, mRNA sequence.Length=567	Score = 459 bits (248), Expect = 8e-126
mapped-read 30589	F1UMNMG02EUM2B	Length=287	emb|FP601882.1| FP601882 Hirudo medicinalis normalized library Hirudo medicinalis cDNA, mRNA sequence.Length=567	Score = 263 bits (142), Expect = 4e-067
mapped-read 30589	F1UMNMG02E1V7B	Length=445	emb|FP601882.1| FP601882 Hirudo medicinalis normalized library Hirudo medicinalis cDNA, mRNA sequence.Length=567	Score = 292 bits (158), Expect = 9e-076
mapped-read 30589	F1UMNMG02DSXPW	Length=345	emb|FP601882.1| FP601882 Hirudo medicinalis normalized library Hirudo medicinalis cDNA, mRNA sequence.Length=567	Score = 322 bits (174), Expect = 9e-085
mapped-read 30589	F1UMNMG02E6O5W	Length=337	emb|FP601882.1| FP601882 Hirudo medicinalis normalized library Hirudo medicinalis cDNA, mRNA sequence.Length=567	Score = 357 bits (193), Expect = 2e-095
mapped-read 30589	F1UMNMG02ELQR8	Length=464	No Hit
mapped-read 30589	F1UMNMG02DX3Z2	Length=375	emb|FP601882.1| FP601882 Hirudo medicinalis normalized library Hirudo medicinalis cDNA, mRNA sequence.Length=567	Score = 278 bits (150), Expect = 2e-071
mapped-read 30589	F1UMNMG02EIKTC	Length=432	emb|FP601882.1| FP601882 Hirudo medicinalis normalized library Hirudo medicinalis cDNA, mRNA sequence.Length=567	Score = 274 bits (148), Expect = 3e-070
mapped-read 30589	F1UMNMG02DBYFT	Length=426	emb|FP601882.1| FP601882 Hirudo medicinalis normalized library Hirudo medicinalis cDNA, mRNA sequence.Length=567	Score = 357 bits (193), Expect = 3e-095
mapped-read 30589	F1UMNMG02EW4C0	Length=414	No Hit
mapped-read 30589	F1UMNMG02DE15X	Length=394	No Hit
mapped-read 30589	F1UMNMG02DK6BT	Length=435	emb|FP601882.1| FP601882 Hirudo medicinalis normalized library Hirudo medicinalis cDNA, mRNA sequence.Length=567	Score = 388 bits (210), Expect = 1e-104
mapped-read 30589	F1UMNMG02EDNEG	Length=450	No Hit
mapped-read 30589	F1UMNMG02DJGCM	Length=229	No Hit
mapped-read 30589	F1UMNMG02DCQ6S	Length=269	emb|FP601882.1| FP601882 Hirudo medicinalis normalized library Hirudo medicinalis cDNA, mRNA sequence.Length=567	Score = 313 bits (169), Expect = 4e-082
mapped-read 30589	F1UMNMG02E0L6B	Length=262	No Hit
mapped-read 32328	F1UMNMG02DLWCN	Length=499	emb|AM103564.1| AM103564 Lutzomyia longipalpis Jacobina whole fly Lutzomyia longipalpis cDNA clone NSFM-27g09, mRNA sequence.Length=1292	Score = 845 bits (457), Expect = 0.0
mapped-read 32328	F1UMNMG02D2A75	Length=503	emb|AM103564.1| AM103564 Lutzomyia longipalpis Jacobina whole fly Lutzomyia longipalpis cDNA clone NSFM-27g09, mRNA sequence.Length=1292	Score = 883 bits (478), Expect = 0.0
mapped-read 32328	F1UMNMG02ERVSQ	Length=500	emb|AM103564.1| AM103564 Lutzomyia longipalpis Jacobina whole fly Lutzomyia longipalpis cDNA clone NSFM-27g09, mRNA sequence.Length=1292	Score = 859 bits (465), Expect = 0.0
mapped-read 32328	F1UMNMG02E0XO9	Length=579	emb|AM103564.1| AM103564 Lutzomyia longipalpis Jacobina whole fly Lutzomyia longipalpis cDNA clone NSFM-27g09, mRNA sequence.Length=1292	Score = 488 bits (264), Expect = 1e-134
mapped-read 32328	F1UMNMG02DLKJA	Length=504	emb|AM103563.1| AM103563 Lutzomyia longipalpis Jacobina whole fly Lutzomyia longipalpis cDNA clone SFM-04a10, mRNA sequence.Length=1266	Score = 758 bits (410), Expect = 0.0
mapped-read 32328	F1UMNMG02C7G6H	Length=504	emb|AM103563.1| AM103563 Lutzomyia longipalpis Jacobina whole fly Lutzomyia longipalpis cDNA clone SFM-04a10, mRNA sequence.Length=1266	Score = 701 bits (379), Expect = 0.0
mapped-read 32328	F1UMNMG02DAK71	Length=505	emb|AM103564.1| AM103564 Lutzomyia longipalpis Jacobina whole fly Lutzomyia longipalpis cDNA clone NSFM-27g09, mRNA sequence.Length=1292	Score = 806 bits (436), Expect = 0.0
mapped-read 32328	F1UMNMG02E1HJE	Length=504	emb|AM103564.1| AM103564 Lutzomyia longipalpis Jacobina whole fly Lutzomyia longipalpis cDNA clone NSFM-27g09, mRNA sequence.Length=1292	Score = 915 bits (495), Expect = 0.0
mapped-read 32328	F1UMNMG02DCE2X	Length=504	emb|AM103563.1| AM103563 Lutzomyia longipalpis Jacobina whole fly Lutzomyia longipalpis cDNA clone SFM-04a10, mRNA sequence.Length=1266	Score = 754 bits (408), Expect = 0.0
mapped-read 32328	F1UMNMG02EY6U4	Length=506	emb|AM103564.1| AM103564 Lutzomyia longipalpis Jacobina whole fly Lutzomyia longipalpis cDNA clone NSFM-27g09, mRNA sequence.Length=1292	Score = 867 bits (469), Expect = 0.0
mapped-read 32328	F1UMNMG02EL14V	Length=496	emb|AM103564.1| AM103564 Lutzomyia longipalpis Jacobina whole fly Lutzomyia longipalpis cDNA clone NSFM-27g09, mRNA sequence.Length=1292	Score = 732 bits (396), Expect = 0.0
mapped-read 32328	F1UMNMG02DO9OY	Length=402	emb|AM103563.1| AM103563 Lutzomyia longipalpis Jacobina whole fly Lutzomyia longipalpis cDNA clone SFM-04a10, mRNA sequence.Length=1266	Score = 534 bits (289), Expect = 1e-148
mapped-read 32328	F1UMNMG02EJL8R	Length=419	emb|AM103563.1| AM103563 Lutzomyia longipalpis Jacobina whole fly Lutzomyia longipalpis cDNA clone SFM-04a10, mRNA sequence.Length=1266	Score = 573 bits (310), Expect = 3e-160
mapped-read 32328	F1UMNMG02DSUUJ	Length=406	emb|AM103563.1| AM103563 Lutzomyia longipalpis Jacobina whole fly Lutzomyia longipalpis cDNA clone SFM-04a10, mRNA sequence.Length=1266	Score = 529 bits (286), Expect = 6e-147
mapped-read 32328	F1UMNMG02DXNEH	Length=504	emb|AM103563.1| AM103563 Lutzomyia longipalpis Jacobina whole fly Lutzomyia longipalpis cDNA clone SFM-04a10, mRNA sequence.Length=1266	Score = 760 bits (411), Expect = 0.0
mapped-read 32328	F1UMNMG02DVKAJ	Length=410	emb|AM103563.1| AM103563 Lutzomyia longipalpis Jacobina whole fly Lutzomyia longipalpis cDNA clone SFM-04a10, mRNA sequence.Length=1266	Score = 560 bits (303), Expect = 2e-156
mapped-read 32328	F1UMNMG02DCOZN	Length=503	emb|AM103564.1| AM103564 Lutzomyia longipalpis Jacobina whole fly Lutzomyia longipalpis cDNA clone NSFM-27g09, mRNA sequence.Length=1292	Score = 918 bits (497), Expect = 0.0
mapped-read 32328	F1UMNMG02D3FZQ	Length=481	emb|AM103564.1| AM103564 Lutzomyia longipalpis Jacobina whole fly Lutzomyia longipalpis cDNA clone NSFM-27g09, mRNA sequence.Length=1292	Score = 712 bits (385), Expect = 0.0
mapped-read 32328	F1UMNMG02DVQFY	Length=504	emb|AM103564.1| AM103564 Lutzomyia longipalpis Jacobina whole fly Lutzomyia longipalpis cDNA clone NSFM-27g09, mRNA sequence.Length=1292	Score = 926 bits (501), Expect = 0.0
mapped-read 21934	F1UMNMG02DI9LS	Length=574	emb|AM097061.1| AM097061 Lutzomyia longipalpis Jacobina whole fly Lutzomyia longipalpis cDNA clone NSFM-05h02, mRNA sequence.Length=1142	Score = 313 bits (169), Expect = 9e-082
mapped-read 21934	F1UMNMG02DV87F	Length=562	emb|AM098160.1| AM098160 Lutzomyia longipalpis Jacobina whole fly Lutzomyia longipalpis cDNA clone NSFM-11f05, mRNA sequence.Length=1097	Score = 324 bits (175), Expect = 4e-085
mapped-read 21934	F1UMNMG02EMT9K	Length=561	emb|AM098160.1| AM098160 Lutzomyia longipalpis Jacobina whole fly Lutzomyia longipalpis cDNA clone NSFM-11f05, mRNA sequence.Length=1097	Score = 320 bits (173), Expect = 5e-084
mapped-read 21934	F1UMNMG02DVSAX	Length=565	emb|AM097061.1| AM097061 Lutzomyia longipalpis Jacobina whole fly Lutzomyia longipalpis cDNA clone NSFM-05h02, mRNA sequence.Length=1142	Score = 307 bits (166), Expect = 4e-080
mapped-read 21934	F1UMNMG02E5CPM	Length=567	emb|AM098160.1| AM098160 Lutzomyia longipalpis Jacobina whole fly Lutzomyia longipalpis cDNA clone NSFM-11f05, mRNA sequence.Length=1097	Score = 320 bits (173), Expect = 5e-084
mapped-read 21934	F1UMNMG02DOZAU	Length=569	emb|AM097061.1| AM097061 Lutzomyia longipalpis Jacobina whole fly Lutzomyia longipalpis cDNA clone NSFM-05h02, mRNA sequence.Length=1142	Score = 322 bits (174), Expect = 1e-084
mapped-read 21934	F1UMNMG02DAJW9	Length=564	emb|AM098160.1| AM098160 Lutzomyia longipalpis Jacobina whole fly Lutzomyia longipalpis cDNA clone NSFM-11f05, mRNA sequence.Length=1097	Score = 316 bits (171), Expect = 7e-083
mapped-read 6087	F1UMNMG02D63IS	Length=1044	emb|AM097061.1| AM097061 Lutzomyia longipalpis Jacobina whole fly Lutzomyia longipalpis cDNA clone NSFM-05h02, mRNA sequence.Length=1142	Score = 294 bits (159), Expect = 6e-076
mapped-read 6087	F1UMNMG02ES2R8	Length=496	emb|AM097061.1| AM097061 Lutzomyia longipalpis Jacobina whole fly Lutzomyia longipalpis cDNA clone NSFM-05h02, mRNA sequence.Length=1142	Score = 337 bits (182), Expect = 5e-089
mapped-read 6087	F1UMNMG02E0N8Z	Length=472	emb|AM097061.1| AM097061 Lutzomyia longipalpis Jacobina whole fly Lutzomyia longipalpis cDNA clone NSFM-05h02, mRNA sequence.Length=1142	Score = 335 bits (181), Expect = 2e-088
mapped-read 6087	F1UMNMG02DPFPA	Length=454	emb|AM097061.1| AM097061 Lutzomyia longipalpis Jacobina whole fly Lutzomyia longipalpis cDNA clone NSFM-05h02, mRNA sequence.Length=1142	Score = 339 bits (183), Expect = 1e-089
mapped-read 6087	F1UMNMG02DAM59	Length=511	emb|AM097061.1| AM097061 Lutzomyia longipalpis Jacobina whole fly Lutzomyia longipalpis cDNA clone NSFM-05h02, mRNA sequence.Length=1142	Score = 339 bits (183), Expect = 1e-089
mapped-read 6087	F1UMNMG02D4KGI	Length=310	emb|AM097061.1| AM097061 Lutzomyia longipalpis Jacobina whole fly Lutzomyia longipalpis cDNA clone NSFM-05h02, mRNA sequence.Length=1142	Score = 267 bits (144), Expect = 4e-068
mapped-read 15587	F1UMNMG02E6U7U	Length=607	emb|AM093810.1| AM093810 Lutzomyia longipalpis Jacobina whole fly Lutzomyia longipalpis cDNA clone NSFM-94h06, mRNA sequence.Length=1317	Score = 521 bits (282), Expect = 1e-144
mapped-read 21297	F1UMNMG02EAXE0	Length=534	emb|FP595913.1| FP595913 Hirudo medicinalis normalized library Hirudo medicinalis cDNA, mRNA sequence.Length=540	Score = 359 bits (194), Expect = 1e-095
mapped-read 21297	F1UMNMG02DO9D9	Length=541	emb|FP595913.1| FP595913 Hirudo medicinalis normalized library Hirudo medicinalis cDNA, mRNA sequence.Length=540	Score = 333 bits (180), Expect = 7e-088
mapped-read 27957	F1UMNMG02C77RB	Length=442	emb|AM102561.1| AM102561 Lutzomyia longipalpis Jacobina whole fly Lutzomyia longipalpis cDNA clone NSFM-35f05, mRNA sequence.Length=1287	Score = 309 bits (167), Expect = 9e-081
mapped-read 7774	F1UMNMG02EQDTC	Length=590	emb|AM098160.1| AM098160 Lutzomyia longipalpis Jacobina whole fly Lutzomyia longipalpis cDNA clone NSFM-11f05, mRNA sequence.Length=1097	Score = 285 bits (154), Expect = 2e-073
mapped-read 25012	F1UMNMG02C56W6	Length=547	No Hit
mapped-read 25012	F1UMNMG02DO589	Length=538	No Hit
mapped-read 15587	F1UMNMG02DVTBB	Length=545	emb|AM093810.1| AM093810 Lutzomyia longipalpis Jacobina whole fly Lutzomyia longipalpis cDNA clone NSFM-94h06, mRNA sequence.Length=1317	Score = 531 bits (287), Expect = 2e-147
mapped-read 27957	F1UMNMG02EVNFT	Length=446	emb|AM102561.1| AM102561 Lutzomyia longipalpis Jacobina whole fly Lutzomyia longipalpis cDNA clone NSFM-35f05, mRNA sequence.Length=1287	Score = 303 bits (164), Expect = 4e-079
mapped-read 12195	F1UMNMG02ER73E	Length=475	emb|AM100280.1| AM100280 Lutzomyia longipalpis Jacobina whole fly Lutzomyia longipalpis cDNA clone NSFM-22h01, mRNA sequence.Length=1010	Score = 686 bits (371), Expect = 0.0
mapped-read 7774	F1UMNMG02DRXUS	Length=543	emb|AM101241.1| AM101241 Lutzomyia longipalpis Jacobina whole fly Lutzomyia longipalpis cDNA clone NSFM-30d10, mRNA sequence.Length=1325	Score = 261 bits (141), Expect = 3e-066
mapped-read 27957	F1UMNMG02EC8CO	Length=443	emb|AM102561.1| AM102561 Lutzomyia longipalpis Jacobina whole fly Lutzomyia longipalpis cDNA clone NSFM-35f05, mRNA sequence.Length=1287	Score = 309 bits (167), Expect = 9e-081
mapped-read 15587	F1UMNMG02ERH9Z	Length=549	emb|AM093810.1| AM093810 Lutzomyia longipalpis Jacobina whole fly Lutzomyia longipalpis cDNA clone NSFM-94h06, mRNA sequence.Length=1317	Score = 529 bits (286), Expect = 8e-147
mapped-read 25012	F1UMNMG02ENK7B	Length=545	No Hit
mapped-read 27957	F1UMNMG02EHFJQ	Length=441	emb|AM102561.1| AM102561 Lutzomyia longipalpis Jacobina whole fly Lutzomyia longipalpis cDNA clone NSFM-35f05, mRNA sequence.Length=1287	Score = 309 bits (167), Expect = 9e-081
mapped-read 7774	F1UMNMG02DNWM7	Length=559	emb|AM098160.1| AM098160 Lutzomyia longipalpis Jacobina whole fly Lutzomyia longipalpis cDNA clone NSFM-11f05, mRNA sequence.Length=1097	Score = 302 bits (163), Expect = 2e-078
mapped-read 12195	F1UMNMG02DRF87	Length=545	No Hit
mapped-read 15587	F1UMNMG02DNHSA	Length=548	emb|AM093810.1| AM093810 Lutzomyia longipalpis Jacobina whole fly Lutzomyia longipalpis cDNA clone NSFM-94h06, mRNA sequence.Length=1317	Score = 531 bits (287), Expect = 2e-147
mapped-read 7774	F1UMNMG02DI5UO	Length=575	emb|AM097061.1| AM097061 Lutzomyia longipalpis Jacobina whole fly Lutzomyia longipalpis cDNA clone NSFM-05h02, mRNA sequence.Length=1142	Score = 294 bits (159), Expect = 3e-076
mapped-read 12195	F1UMNMG02EYSNZ	Length=356	No Hit
mapped-read 12195	F1UMNMG02E38JR	Length=493	gb|BM627525.1| 17000687497039 A.Gam.ad.cDNA1 Anopheles gambiae cDNA clone 19600449639680 5', mRNA sequence.Length=664	Score = 250 bits (135), Expect = 6e-063
mapped-read 25012	F1UMNMG02DV592	Length=537	No Hit
mapped-read 21297	F1UMNMG02C932P	Length=397	No Hit
mapped-read 21297	F1UMNMG02EJBH8	Length=399	No Hit
mapped-read 9837	F1UMNMG02DBFLK	Length=574	No Hit
mapped-read 33875	F1UMNMG02EYNGC	Length=476	emb|AM092776.1| AM092776 Lutzomyia longipalpis Jacobina whole fly Lutzomyia longipalpis cDNA clone NSFM-43a02, mRNA sequence.Length=1110	Score = 741 bits (401), Expect = 0.0
mapped-read 9837	F1UMNMG02DO9T7	Length=584	emb|AM098161.1| AM098161 Lutzomyia longipalpis Jacobina whole fly Lutzomyia longipalpis cDNA clone NSFM-31e10, mRNA sequence.Length=1348	Score = 226 bits (122), Expect = 1e-055
mapped-read 9837	F1UMNMG02DVKOY	Length=559	emb|AM098161.1| AM098161 Lutzomyia longipalpis Jacobina whole fly Lutzomyia longipalpis cDNA clone NSFM-31e10, mRNA sequence.Length=1348	Score = 230 bits (124), Expect = 9e-057
mapped-read 31510	F1UMNMG02DL1PS	Length=475	emb|AM097061.1| AM097061 Lutzomyia longipalpis Jacobina whole fly Lutzomyia longipalpis cDNA clone NSFM-05h02, mRNA sequence.Length=1142	Score = 351 bits (190), Expect = 2e-093
mapped-read 31510	F1UMNMG02E0YKO	Length=574	emb|AM097061.1| AM097061 Lutzomyia longipalpis Jacobina whole fly Lutzomyia longipalpis cDNA clone NSFM-05h02, mRNA sequence.Length=1142	Score = 335 bits (181), Expect = 2e-088
mapped-read 33875	F1UMNMG02E1N17	Length=493	emb|AM105471.1| AM105471 Lutzomyia longipalpis Jacobina whole fly Lutzomyia longipalpis cDNA clone SFM-01c08, mRNA sequence.Length=1194	Score = 785 bits (425), Expect = 0.0
mapped-read 31510	F1UMNMG02E2W0I	Length=344	emb|AM097061.1| AM097061 Lutzomyia longipalpis Jacobina whole fly Lutzomyia longipalpis cDNA clone NSFM-05h02, mRNA sequence.Length=1142	Score = 331 bits (179), Expect = 1e-087
mapped-read 33875	F1UMNMG02E3ZSS	Length=488	emb|AM092776.1| AM092776 Lutzomyia longipalpis Jacobina whole fly Lutzomyia longipalpis cDNA clone NSFM-43a02, mRNA sequence.Length=1110	Score = 804 bits (435), Expect = 0.0
mapped-read 15926	F1UMNMG02DWS60	Length=308	emb|FP638387.1| FP638387 Hirudo medicinalis normalized library Hirudo medicinalis cDNA, mRNA sequence.Length=809	Score = 279 bits (151), Expect = 5e-072
mapped-read 15926	F1UMNMG02DO2W7	Length=305	emb|FP638387.1| FP638387 Hirudo medicinalis normalized library Hirudo medicinalis cDNA, mRNA sequence.Length=809	Score = 340 bits (184), Expect = 2e-090
mapped-read 15926	F1UMNMG02DH8RB	Length=400	emb|FP638387.1| FP638387 Hirudo medicinalis normalized library Hirudo medicinalis cDNA, mRNA sequence.Length=809	Score = 287 bits (155), Expect = 4e-074
mapped-read 10010	F1UMNMG02D4M35	Length=267	No Hit
mapped-read 4874	F1UMNMG02DOJEG	Length=528	No Hit
mapped-read 34558	F1UMNMG02D4S2F	Length=368	emb|AM097061.1| AM097061 Lutzomyia longipalpis Jacobina whole fly Lutzomyia longipalpis cDNA clone NSFM-05h02, mRNA sequence.Length=1142	Score = 303 bits (164), Expect = 3e-079
mapped-read 2540	F1UMNMG02D319G	Length=645	emb|AM098161.1| AM098161 Lutzomyia longipalpis Jacobina whole fly Lutzomyia longipalpis cDNA clone NSFM-31e10, mRNA sequence.Length=1348	Score = 224 bits (121), Expect = 5e-055
mapped-read 29129	F1UMNMG02E49IR	Length=548	No Hit
mapped-read 19810	F1UMNMG02EMVLS	Length=559	emb|AM098160.1| AM098160 Lutzomyia longipalpis Jacobina whole fly Lutzomyia longipalpis cDNA clone NSFM-11f05, mRNA sequence.Length=1097	Score = 309 bits (167), Expect = 1e-080
mapped-read 1068	F1UMNMG02C5T4P	Length=332	gb|EW995639.1| LJGU-M-5_E01 Adult female Lutzomyia longipalpis midgut library sugar fed Lutzomyia longipalpis cDNA, mRNA sequence.Length=559	Score = 278 bits (150), Expect = 2e-071
mapped-read 2540	F1UMNMG02E34G0	Length=763	No Hit
mapped-read 4874	F1UMNMG02DS59V	Length=845	No Hit
mapped-read 34558	F1UMNMG02DWQ7B	Length=380	emb|AM097061.1| AM097061 Lutzomyia longipalpis Jacobina whole fly Lutzomyia longipalpis cDNA clone NSFM-05h02, mRNA sequence.Length=1142	Score = 316 bits (171), Expect = 5e-083
mapped-read 29416	F1UMNMG02C79ZK	Length=438	emb|AM097061.1| AM097061 Lutzomyia longipalpis Jacobina whole fly Lutzomyia longipalpis cDNA clone NSFM-05h02, mRNA sequence.Length=1142	Score = 309 bits (167), Expect = 9e-081
mapped-read 23853	F1UMNMG02DFZKM	Length=490	No Hit
mapped-read 32976	F1UMNMG02EY17H	Length=526	emb|AM090009.1| AM090009 Lutzomyia longipalpis Jacobina whole fly Lutzomyia longipalpis cDNA clone NSFM-20g09, mRNA sequence.Length=1209	Score = 721 bits (390), Expect = 0.0
mapped-read 29129	F1UMNMG02DHXIL	Length=550	No Hit
mapped-read 10807	F1UMNMG02D4AE2	Length=516	No Hit
mapped-read 33055	F1UMNMG02EEBJX	Length=495	No Hit
mapped-read 23853	F1UMNMG02D9A7E	Length=534	No Hit
mapped-read 32976	F1UMNMG02DAWA2	Length=552	emb|AM090009.1| AM090009 Lutzomyia longipalpis Jacobina whole fly Lutzomyia longipalpis cDNA clone NSFM-20g09, mRNA sequence.Length=1209	Score = 763 bits (413), Expect = 0.0
mapped-read 28972	F1UMNMG02DCHJF	Length=456	emb|AM097061.1| AM097061 Lutzomyia longipalpis Jacobina whole fly Lutzomyia longipalpis cDNA clone NSFM-05h02, mRNA sequence.Length=1142	Score = 316 bits (171), Expect = 5e-083
mapped-read 22426	F1UMNMG02DN0QY	Length=384	No Hit
mapped-read 19810	F1UMNMG02DVJOW	Length=568	emb|AM098160.1| AM098160 Lutzomyia longipalpis Jacobina whole fly Lutzomyia longipalpis cDNA clone NSFM-11f05, mRNA sequence.Length=1097	Score = 309 bits (167), Expect = 1e-080
mapped-read 19217	F1UMNMG02D2NLR	Length=482	No Hit
mapped-read 17957	F1UMNMG02E1MC6	Length=470	No Hit
mapped-read 30603	F1UMNMG02DHLGV	Length=551	emb|AM101241.1| AM101241 Lutzomyia longipalpis Jacobina whole fly Lutzomyia longipalpis cDNA clone NSFM-30d10, mRNA sequence.Length=1325	Score = 224 bits (121), Expect = 4e-055
mapped-read 15380	F1UMNMG02DODRT	Length=571	emb|FP601882.1| FP601882 Hirudo medicinalis normalized library Hirudo medicinalis cDNA, mRNA sequence.Length=567	Score = 451 bits (244), Expect = 2e-123
mapped-read 13814	F1UMNMG02DBVWA	Length=538	No Hit
mapped-read 10807	F1UMNMG02DWL5T	Length=533	No Hit
mapped-read 20345	F1UMNMG02EUHKY	Length=351	emb|AM101241.1| AM101241 Lutzomyia longipalpis Jacobina whole fly Lutzomyia longipalpis cDNA clone NSFM-30d10, mRNA sequence.Length=1325	Score = 327 bits (177), Expect = 2e-086
mapped-read 1068	F1UMNMG02ELX0I	Length=484	gb|EW995639.1| LJGU-M-5_E01 Adult female Lutzomyia longipalpis midgut library sugar fed Lutzomyia longipalpis cDNA, mRNA sequence.Length=559	Score = 272 bits (147), Expect = 1e-069
mapped-read 28972	F1UMNMG02D9HEC	Length=568	emb|AM097061.1| AM097061 Lutzomyia longipalpis Jacobina whole fly Lutzomyia longipalpis cDNA clone NSFM-05h02, mRNA sequence.Length=1142	Score = 331 bits (179), Expect = 2e-087
mapped-read 30603	F1UMNMG02DMFBX	Length=581	emb|AM101241.1| AM101241 Lutzomyia longipalpis Jacobina whole fly Lutzomyia longipalpis cDNA clone NSFM-30d10, mRNA sequence.Length=1325	Score = 296 bits (160), Expect = 9e-077
mapped-read 19217	F1UMNMG02EX0NT	Length=483	No Hit
mapped-read 25465	F1UMNMG02EMBJ4	Length=511	No Hit
mapped-read 13814	F1UMNMG02DWGSK	Length=561	No Hit
mapped-read 25465	F1UMNMG02EH8WE	Length=424	No Hit
mapped-read 29416	F1UMNMG02DZG25	Length=439	emb|AM097061.1| AM097061 Lutzomyia longipalpis Jacobina whole fly Lutzomyia longipalpis cDNA clone NSFM-05h02, mRNA sequence.Length=1142	Score = 313 bits (169), Expect = 7e-082
mapped-read 20345	F1UMNMG02EXKJ1	Length=376	No Hit
mapped-read 17957	F1UMNMG02DXDV7	Length=470	No Hit
mapped-read 15380	F1UMNMG02DO022	Length=303	gb|EW993522.1| LJGDIM27_B06 Adult female Lutzomyia longipalpis midgut library post blood meal digestion containing Leishmania chagasi Lutzomyia longipalpis cDNA, mRNA sequence.Length=380	Score = 372 bits (201), Expect = 7e-100
mapped-read 22426	F1UMNMG02C6QII	Length=454	No Hit
mapped-read 8031	F1UMNMG02DGZGW	Length=469	No Hit
mapped-read 8847	F1UMNMG02E0A20	Length=263	No Hit
mapped-read 8847	F1UMNMG02EYPFZ	Length=264	No Hit
mapped-read 8031	F1UMNMG02D49HB	Length=477	No Hit
mapped-read 10010	F1UMNMG02D2JAE	Length=242	No Hit
mapped-read 33055	F1UMNMG02C909X	Length=380	No Hit
mapped-read 5256	F1UMNMG02EXY1G	Length=460	gb|EW989821.1| LJGFIL9_D02 Adult female Lutzomyia longipalpis midgut library blood fed containing Leishmania chagasi Lutzomyia longipalpis cDNA, mRNA sequence.Length=774	Score = 248 bits (134), Expect = 2e-062
mapped-read 24062	F1UMNMG02DP1JP	Length=486	No Hit
mapped-read 3400	F1UMNMG02E2G1N	Length=521	No Hit
mapped-read 20964	F1UMNMG02E0IOY	Length=533	emb|AM097061.1| AM097061 Lutzomyia longipalpis Jacobina whole fly Lutzomyia longipalpis cDNA clone NSFM-05h02, mRNA sequence.Length=1142	Score = 331 bits (179), Expect = 2e-087
mapped-read 30802	F1UMNMG02DOXS2	Length=716	emb|AM105731.1| AM105731 Lutzomyia longipalpis Jacobina whole fly Lutzomyia longipalpis cDNA clone NSFM-74b12, mRNA sequence.Length=1266	Score = 475 bits (257), Expect = 1e-130
mapped-read 29128	F1UMNMG02C7XQN	Length=549	No Hit
mapped-read 11951	F1UMNMG02EYX7A	Length=467	emb|AM093145.1| AM093145 Lutzomyia longipalpis Jacobina whole fly Lutzomyia longipalpis cDNA clone NSFM-15g05, mRNA sequence.Length=1204	Score = 688 bits (372), Expect = 0.0
mapped-read 11950	F1UMNMG02DXPWS	Length=582	emb|AM101241.1| AM101241 Lutzomyia longipalpis Jacobina whole fly Lutzomyia longipalpis cDNA clone NSFM-30d10, mRNA sequence.Length=1325	Score = 250 bits (135), Expect = 7e-063
mapped-read 19513	F1UMNMG02D62Z2	Length=591	emb|AM097061.1| AM097061 Lutzomyia longipalpis Jacobina whole fly Lutzomyia longipalpis cDNA clone NSFM-05h02, mRNA sequence.Length=1142	Score = 215 bits (116), Expect = 3e-052
mapped-read 9725	F1UMNMG02E4DTB	Length=774	No Hit
mapped-read 25022	F1UMNMG02ED1TL	Length=535	No Hit
mapped-read 15118	F1UMNMG02DH1P3	Length=528	emb|AM093890.1| AM093890 Lutzomyia longipalpis Jacobina whole fly Lutzomyia longipalpis cDNA clone NSFM-89a05, mRNA sequence.Length=1250	Score = 636 bits (344), Expect = 4e-179
mapped-read 6691	F1UMNMG02D9RZC	Length=515	No Hit
mapped-read 4725	F1UMNMG02E2LSX	Length=541	No Hit
mapped-read 32940	F1UMNMG02D6GKE	Length=497	gb|EB567325.1| AGENCOURT_51773805 D. virilis EST Drosophila virilis cDNA clone 161524_D.VIRILIS_CDNA-056_E20 5', mRNA sequence.Length=743	Score = 479 bits (259), Expect = 7e-132
mapped-read 158	F1UMNMG02D73J5	Length=666	No Hit
mapped-read 7965	F1UMNMG02EGFFV	Length=500	No Hit
mapped-read 987	F1UMNMG02EU6U7	Length=600	gb|EX211597.1| ALYTINFD03G12 Lutzomyia longipalpis Infected Lutzomyia longipalpis cDNA 5', mRNA sequence.Length=798	Score = 237 bits (128), Expect = 6e-059
mapped-read 30955	F1UMNMG02C7KFK	Length=527	No Hit
mapped-read 14051	F1UMNMG02DSUKR	Length=528	No Hit
mapped-read 30694	F1UMNMG02E4Z0I	Length=455	No Hit
mapped-read 19724	F1UMNMG02EQLQZ	Length=769	No Hit
mapped-read 17222	F1UMNMG02EGI7X	Length=505	No Hit
mapped-read 21710	F1UMNMG02D53CP	Length=515	No Hit
mapped-read 8115	F1UMNMG02DARSF	Length=480	No Hit
mapped-read 22710	F1UMNMG02DGQ6E	Length=516	gi|387951471|gb|JK630816.1| RAAPBAR017F05 BAR Lutzomyia longipalpis cDNA, mRNA sequenceLength=679	Score = 538 bits (291), Expect = 1e-149
mapped-read 33574	F1UMNMG02E2RPP	Length=551	gb|EW995639.1| LJGU-M-5_E01 Adult female Lutzomyia longipalpis midgut library sugar fed Lutzomyia longipalpis cDNA, mRNA sequence.Length=559	Score = 250 bits (135), Expect = 7e-063
mapped-read 18896	F1UMNMG02EARPY	Length=520	emb|AM089496.1| AM089496 Lutzomyia longipalpis Jacobina whole fly Lutzomyia longipalpis cDNA clone NSFM-130e03, mRNA sequence.Length=1039	Score = 941 bits (509), Expect = 0.0
mapped-read 5701	F1UMNMG02DOLC9	Length=460	No Hit
mapped-read 27930	F1UMNMG02DMZIC	Length=568	No Hit
mapped-read 20059	F1UMNMG02EG1KZ	Length=574	gb|EW989821.1| LJGFIL9_D02 Adult female Lutzomyia longipalpis midgut library blood fed containing Leishmania chagasi Lutzomyia longipalpis cDNA, mRNA sequence.Length=774	Score = 243 bits (131), Expect = 1e-060
mapped-read 31325	F1UMNMG02E2A28	Length=469	No Hit
mapped-read 5650	F1UMNMG02EMMYG	Length=581	emb|AM093850.1| AM093850 Lutzomyia longipalpis Jacobina whole fly Lutzomyia longipalpis cDNA clone NSFM-165d10, mRNA sequence.Length=1378	Score = 246 bits (133), Expect = 9e-062
mapped-read 25501	F1UMNMG02DY3AG	Length=494	No Hit
mapped-read 9741	F1UMNMG02D9104	Length=527	No Hit
mapped-read 6430	F1UMNMG02E0HGZ	Length=489	No Hit
mapped-read 16783	F1UMNMG02D4A64	Length=524	No Hit
mapped-read 23004	F1UMNMG02E0YTT	Length=520	No Hit
mapped-read 16565	F1UMNMG02EQ631	Length=611	No Hit
mapped-read 11805	F1UMNMG02EXTV3	Length=617	gb|EW990707.1| LJGFIS30_B09 Adult female Lutzomyia longipalpis midgut library blood fed containing Leishmania chagasi Lutzomyia longipalpis cDNA, mRNA sequence.Length=645	Score = 499 bits (270), Expect = 7e-138
mapped-read 11323	F1UMNMG02E3X23	Length=613	No Hit
mapped-read 26169	F1UMNMG02D7ICS	Length=497	No Hit
mapped-read 27097	F1UMNMG02D869W	Length=501	No Hit
mapped-read 1088	F1UMNMG02EFSXJ	Length=454	emb|AM097061.1| AM097061 Lutzomyia longipalpis Jacobina whole fly Lutzomyia longipalpis cDNA clone NSFM-05h02, mRNA sequence.Length=1142	Score = 307 bits (166), Expect = 3e-080
mapped-read 34935	F1UMNMG02E0LFA	Length=398	No Hit
mapped-read 35047	F1UMNMG02DF9FV	Length=564	emb|AM097061.1| AM097061 Lutzomyia longipalpis Jacobina whole fly Lutzomyia longipalpis cDNA clone NSFM-05h02, mRNA sequence.Length=1142	Score = 289 bits (156), Expect = 2e-074
mapped-read 1287	F1UMNMG02EUBBE	Length=485	No Hit
mapped-read 304	F1UMNMG02DYV7N	Length=634	No Hit
mapped-read 25553	F1UMNMG02DK0JP	Length=440	emb|AM101241.1| AM101241 Lutzomyia longipalpis Jacobina whole fly Lutzomyia longipalpis cDNA clone NSFM-30d10, mRNA sequence.Length=1325	Score = 302 bits (163), Expect = 1e-078
mapped-read 10554	F1UMNMG02EBXWQ	Length=485	No Hit
mapped-read 14676	F1UMNMG02D2RT4	Length=542	No Hit
mapped-read 16860	F1UMNMG02EUH74	Length=510	gb|EB493934.1| 1099435177977 12-DrosW-norm-1P5Kb Drosophila willistoni cDNA clone 1061018551829, mRNA sequence.Length=900	Score = 231 bits (125), Expect = 2e-057
mapped-read 20447	F1UMNMG02DHH15	Length=584	emb|AM101241.1| AM101241 Lutzomyia longipalpis Jacobina whole fly Lutzomyia longipalpis cDNA clone NSFM-30d10, mRNA sequence.Length=1325	Score = 315 bits (170), Expect = 3e-082
mapped-read 5506	F1UMNMG02EHCET	Length=584	emb|AM097061.1| AM097061 Lutzomyia longipalpis Jacobina whole fly Lutzomyia longipalpis cDNA clone NSFM-05h02, mRNA sequence.Length=1142	Score = 322 bits (174), Expect = 2e-084
mapped-read 33530	F1UMNMG02DTGOM	Length=511	emb|AM095000.1| AM095000 Lutzomyia longipalpis Jacobina whole fly Lutzomyia longipalpis cDNA clone NSFM-145d04, mRNA sequence.Length=1367	Score = 760 bits (411), Expect = 0.0
mapped-read 32354	F1UMNMG02DQFJL	Length=500	No Hit
mapped-read 12237	F1UMNMG02DTOSA	Length=616	emb|AM098160.1| AM098160 Lutzomyia longipalpis Jacobina whole fly Lutzomyia longipalpis cDNA clone NSFM-11f05, mRNA sequence.Length=1097	Score = 211 bits (114), Expect = 4e-051
mapped-read 7805	F1UMNMG02EOXUZ	Length=570	emb|AM101241.1| AM101241 Lutzomyia longipalpis Jacobina whole fly Lutzomyia longipalpis cDNA clone NSFM-30d10, mRNA sequence.Length=1325	Score = 298 bits (161), Expect = 3e-077
mapped-read 21279	F1UMNMG02EZM6K	Length=583	No Hit
mapped-read 25058	F1UMNMG02ER8Q1	Length=370	emb|AM101241.1| AM101241 Lutzomyia longipalpis Jacobina whole fly Lutzomyia longipalpis cDNA clone NSFM-30d10, mRNA sequence.Length=1325	Score = 339 bits (183), Expect = 9e-090
mapped-read 23764	F1UMNMG02EABJ2	Length=392	emb|AM097061.1| AM097061 Lutzomyia longipalpis Jacobina whole fly Lutzomyia longipalpis cDNA clone NSFM-05h02, mRNA sequence.Length=1142	Score = 318 bits (172), Expect = 1e-083
mapped-read 29662	F1UMNMG02D6I8Q	Length=213	No Hit
mapped-read 27666	F1UMNMG02EDX32	Length=510	gb|EX211678.1| ALYTINFA19F02 Lutzomyia longipalpis Infected Lutzomyia longipalpis cDNA 5', mRNA sequence.Length=813	Score = 885 bits (479), Expect = 0.0
mapped-read 4823	F1UMNMG02EV7C1	Length=744	No Hit
mapped-read 25375	F1UMNMG02EYRLP	Length=443	emb|AM093850.1| AM093850 Lutzomyia longipalpis Jacobina whole fly Lutzomyia longipalpis cDNA clone NSFM-165d10, mRNA sequence.Length=1378	Score = 359 bits (194), Expect = 9e-096
mapped-read 11809	F1UMNMG02EXXAJ	Length=498	No Hit
mapped-read 10948	F1UMNMG02C9DMI	Length=564	emb|AM096313.1| AM096313 Lutzomyia longipalpis Jacobina whole fly Lutzomyia longipalpis cDNA clone NSFM-82d04, mRNA sequence.Length=1191	Score = 505 bits (273), Expect = 1e-139
mapped-read 27059	F1UMNMG02DNUED	Length=484	gb|EX210579.1| ALYTF06F02D09 Lutzomyia longipalpis Fed 6h Lutzomyia longipalpis cDNA 5', mRNA sequence.Length=798	Score = 856 bits (463), Expect = 0.0
mapped-read 26564	F1UMNMG02EG3AW	Length=498	No Hit
mapped-read 35303	F1UMNMG02EC1V9	Length=534	emb|AM098160.1| AM098160 Lutzomyia longipalpis Jacobina whole fly Lutzomyia longipalpis cDNA clone NSFM-11f05, mRNA sequence.Length=1097	Score = 259 bits (140), Expect = 1e-065
mapped-read 35043	F1UMNMG02D4ATM	Length=517	No Hit
mapped-read 29461	F1UMNMG02EVV5W	Length=453	gb|EW995639.1| LJGU-M-5_E01 Adult female Lutzomyia longipalpis midgut library sugar fed Lutzomyia longipalpis cDNA, mRNA sequence.Length=559	Score = 239 bits (129), Expect = 1e-059
mapped-read 3422	F1UMNMG02DDJYE	Length=430	emb|AM101241.1| AM101241 Lutzomyia longipalpis Jacobina whole fly Lutzomyia longipalpis cDNA clone NSFM-30d10, mRNA sequence.Length=1325	Score = 294 bits (159), Expect = 2e-076
mapped-read 31297	F1UMNMG02EWQ1M	Length=558	No Hit
mapped-read 5231	F1UMNMG02D9CF4	Length=500	emb|AM103887.1| AM103887 Lutzomyia longipalpis Jacobina whole fly Lutzomyia longipalpis cDNA clone NSFM-17b10, mRNA sequence.Length=1273	Score = 695 bits (376), Expect = 0.0
mapped-read 23188	F1UMNMG02EH3AF	Length=801	gb|EW989821.1| LJGFIL9_D02 Adult female Lutzomyia longipalpis midgut library blood fed containing Leishmania chagasi Lutzomyia longipalpis cDNA, mRNA sequence.Length=774	Score = 291 bits (157), Expect = 6e-075
mapped-read 832	F1UMNMG02DU1PS	Length=454	emb|AM097061.1| AM097061 Lutzomyia longipalpis Jacobina whole fly Lutzomyia longipalpis cDNA clone NSFM-05h02, mRNA sequence.Length=1142	Score = 207 bits (112), Expect = 3e-050
mapped-read 9466	F1UMNMG02ETV37	Length=447	No Hit
mapped-read 2982	F1UMNMG02E5YTL	Length=218	No Hit
mapped-read 638	F1UMNMG02D3H2D	Length=419	emb|AM097061.1| AM097061 Lutzomyia longipalpis Jacobina whole fly Lutzomyia longipalpis cDNA clone NSFM-05h02, mRNA sequence.Length=1142	Score = 303 bits (164), Expect = 4e-079
mapped-read 8724	F1UMNMG02D28GI	Length=523	No Hit
mapped-read 28170	F1UMNMG02DOYGU	Length=302	emb|AM103362.1| AM103362 Lutzomyia longipalpis Jacobina whole fly Lutzomyia longipalpis cDNA clone NSFM-107e01, mRNA sequence.Length=1267	Score = 342 bits (185), Expect = 6e-091
mapped-read 5929	F1UMNMG02D90HK	Length=359	emb|FP601882.1| FP601882 Hirudo medicinalis normalized library Hirudo medicinalis cDNA, mRNA sequence.Length=567	Score = 414 bits (224), Expect = 1e-112
mapped-read 17958	F1UMNMG02DRVKT	Length=563	No Hit
mapped-read 10668	F1UMNMG02ENX7J	Length=524	emb|AM108758.1| AM108758 Lutzomyia longipalpis Jacobina whole fly Lutzomyia longipalpis cDNA clone NSFM-38e11, mRNA sequence.Length=1299	Score = 276 bits (149), Expect = 1e-070
mapped-read 27608	F1UMNMG02EWPYJ	Length=419	emb|AM101399.1| AM101399 Lutzomyia longipalpis Jacobina whole fly Lutzomyia longipalpis cDNA clone NSFM-125c11, mRNA sequence.Length=1413	Score = 285 bits (154), Expect = 1e-073
mapped-read 11767	F1UMNMG02C7IMV	Length=584	emb|AM097061.1| AM097061 Lutzomyia longipalpis Jacobina whole fly Lutzomyia longipalpis cDNA clone NSFM-05h02, mRNA sequence.Length=1142	Score = 226 bits (122), Expect = 1e-055
mapped-read 9943	F1UMNMG02DPE5S	Length=490	gb|EX211597.1| ALYTINFD03G12 Lutzomyia longipalpis Infected Lutzomyia longipalpis cDNA 5', mRNA sequence.Length=798	Score = 267 bits (144), Expect = 6e-068
mapped-read 32755	F1UMNMG02EYGUE	Length=440	emb|AM097061.1| AM097061 Lutzomyia longipalpis Jacobina whole fly Lutzomyia longipalpis cDNA clone NSFM-05h02, mRNA sequence.Length=1142	Score = 307 bits (166), Expect = 3e-080
mapped-read 10109	F1UMNMG02DWHJ6	Length=515	No Hit
mapped-read 13499	F1UMNMG02DO2RK	Length=617	No Hit
mapped-read 13578	F1UMNMG02ED6GU	Length=475	No Hit
mapped-read 28800	F1UMNMG02C6MWH	Length=222	No Hit
mapped-read 6021	F1UMNMG02E3V8K	Length=530	emb|AM101241.1| AM101241 Lutzomyia longipalpis Jacobina whole fly Lutzomyia longipalpis cDNA clone NSFM-30d10, mRNA sequence.Length=1325	Score = 274 bits (148), Expect = 4e-070
mapped-read 7523	F1UMNMG02EMYNA	Length=355	emb|AM101241.1| AM101241 Lutzomyia longipalpis Jacobina whole fly Lutzomyia longipalpis cDNA clone NSFM-30d10, mRNA sequence.Length=1325	Score = 346 bits (187), Expect = 5e-092
mapped-read 30055	F1UMNMG02D0M3S	Length=326	No Hit
mapped-read 17984	F1UMNMG02E7DKX	Length=521	emb|AM107768.1| AM107768 Lutzomyia longipalpis Jacobina whole fly Lutzomyia longipalpis cDNA clone NSFM-149d12, mRNA sequence.Length=1148	Score = 758 bits (410), Expect = 0.0
mapped-read 10542	F1UMNMG02D4Z3X	Length=510	No Hit
mapped-read 9115	F1UMNMG02EP3Y5	Length=351	emb|AM101241.1| AM101241 Lutzomyia longipalpis Jacobina whole fly Lutzomyia longipalpis cDNA clone NSFM-30d10, mRNA sequence.Length=1325	Score = 311 bits (168), Expect = 2e-081
mapped-read 11355	F1UMNMG02DB1I2	Length=1036	No Hit
mapped-read 13813	F1UMNMG02DPTDZ	Length=269	gi|387961570|gb|JK634790.1| RAAPBAR028001H11 BAR Lutzomyia longipalpis cDNA, mRNA sequenceLength=541	Score = 285 bits (154), Expect = 9e-074
mapped-read 28022	F1UMNMG02DYIO0	Length=449	No Hit
mapped-read 27100	F1UMNMG02DB5KJ	Length=337	No Hit
mapped-read 30122	F1UMNMG02ED8AE	Length=381	emb|AM100656.1| AM100656 Lutzomyia longipalpis Jacobina whole fly Lutzomyia longipalpis cDNA clone NSFM-73e11, mRNA sequence.Length=1270	Score = 540 bits (292), Expect = 2e-150
mapped-read 4873	F1UMNMG02D993W	Length=561	gb|EW989743.1| LJGFIL8_D09 Adult female Lutzomyia longipalpis midgut library blood fed containing Leishmania chagasi Lutzomyia longipalpis cDNA, mRNA sequence.Length=1099	Score = 257 bits (139), Expect = 4e-065
mapped-read 1543	F1UMNMG02D7WJX	Length=495	emb|AM089501.1| AM089501 Lutzomyia longipalpis Jacobina whole fly Lutzomyia longipalpis cDNA clone NSFM-119d12, mRNA sequence.Length=908	Score = 833 bits (451), Expect = 0.0
mapped-read 23422	F1UMNMG02D70VN	Length=442	No Hit
mapped-read 33839	F1UMNMG02EDUBH	Length=508	No Hit
mapped-read 9707	F1UMNMG02ECVA2	Length=525	No Hit
mapped-read 23511	F1UMNMG02D65MY	Length=481	gb|EW996214.1| LJGUM-P03_F12 Adult female Lutzomyia longipalpis midgut library sugar fed Lutzomyia longipalpis cDNA, mRNA sequence.Length=483	Score = 688 bits (372), Expect = 0.0
mapped-read 25445	F1UMNMG02DC2IL	Length=514	No Hit
mapped-read 11993	F1UMNMG02DV8Q1	Length=406	emb|AM101240.1| AM101240 Lutzomyia longipalpis Jacobina whole fly Lutzomyia longipalpis cDNA clone NSFM-30d10, mRNA sequence.Length=1091	Score = 316 bits (171), Expect = 5e-083
mapped-read 18378	F1UMNMG02EUX8X	Length=360	No Hit
mapped-read 8894	F1UMNMG02E4EQI	Length=341	emb|AM098160.1| AM098160 Lutzomyia longipalpis Jacobina whole fly Lutzomyia longipalpis cDNA clone NSFM-11f05, mRNA sequence.Length=1097	Score = 267 bits (144), Expect = 4e-068
mapped-read 31375	F1UMNMG02EGPJZ	Length=516	emb|AM092973.1| AM092973 Lutzomyia longipalpis Jacobina whole fly Lutzomyia longipalpis cDNA clone NSFM-15e02, mRNA sequence.Length=1188	Score = 215 bits (116), Expect = 2e-052
mapped-read 10106	F1UMNMG02EUKM6	Length=289	No Hit
mapped-read 12125	F1UMNMG02EHO5D	Length=392	emb|AM106245.1| AM106245 Lutzomyia longipalpis Jacobina whole fly Lutzomyia longipalpis cDNA clone NSFM-156d08, mRNA sequence.Length=1209	Score = 440 bits (238), Expect = 3e-120
mapped-read 9016	F1UMNMG02EGQUB	Length=347	No Hit
mapped-read 32516	F1UMNMG02DVA9W	Length=608	emb|AM095550.1| AM095550 Lutzomyia longipalpis Jacobina whole fly Lutzomyia longipalpis cDNA clone NSFM-158a03, mRNA sequence.Length=1290	Score = 209 bits (113), Expect = 1e-050
mapped-read 22778	F1UMNMG02D0GT4	Length=342	No Hit
mapped-read 34624	F1UMNMG02DYZLM	Length=430	emb|AM098160.1| AM098160 Lutzomyia longipalpis Jacobina whole fly Lutzomyia longipalpis cDNA clone NSFM-11f05, mRNA sequence.Length=1097	Score = 252 bits (136), Expect = 1e-063
mapped-read 5727	F1UMNMG02EBVYM	Length=367	No Hit
mapped-read 14945	F1UMNMG02EJX1D	Length=416	emb|AM101241.1| AM101241 Lutzomyia longipalpis Jacobina whole fly Lutzomyia longipalpis cDNA clone NSFM-30d10, mRNA sequence.Length=1325	Score = 233 bits (126), Expect = 5e-058
mapped-read 27380	F1UMNMG02D32VE	Length=385	No Hit
mapped-read 18614	F1UMNMG02DMSTY	Length=360	No Hit
mapped-read 4660	F1UMNMG02EBREB	Length=505	No Hit
mapped-read 13084	F1UMNMG02ES5DH	Length=382	No Hit
mapped-read 32330	F1UMNMG02DVI56	Length=471	emb|AM102518.1| AM102518 Lutzomyia longipalpis Jacobina whole fly Lutzomyia longipalpis cDNA clone NSFM-40c06, mRNA sequence.Length=1390	Score = 739 bits (400), Expect = 0.0
mapped-read 1964	F1UMNMG02ECLAD	Length=459	No Hit
mapped-read 22682	F1UMNMG02EQY5F	Length=393	No Hit
mapped-read 9136	F1UMNMG02C9LCM	Length=360	No Hit
mapped-read 29928	F1UMNMG02DH0S1	Length=203	No Hit
mapped-read 30649	F1UMNMG02DZW3X	Length=398	emb|AM088790.1| AM088790 Lutzomyia longipalpis Jacobina whole fly Lutzomyia longipalpis cDNA clone NSFM-106a04, mRNA sequence.Length=1334	Score = 351 bits (190), Expect = 1e-093
