# Supplementary material for: First Comparative Transcriptomic Analysis of Wild Adult Male and Female Lutzomyia longipalpis, Vector of Visceral Leishmaniasis
Source: PLoS One. 2013 Mar 12;8(3):e58645. doi: 10.1371/journal.pone.0058645 (PMC3595279; doi:10.1371/journal.pone.0058645)
Supplement: Table S19 — SS2_selected-mapped-reads_nr. This table shows the homology search results against DB:nr for SS2 selected mapped-reads. The provided information includes: mapped-read number; unique read name (name assigned to each read when the samples were pyrosequenced); read length; BlastX result against DB:nr; and its score and E-value, when applicable. (XLS) [file pone.0058645.s019.xls]

## Sheet: Sheet1
Mapped-read number	Unique read name	Read length	Blastx result (DB:nr)	Score and E-value
mapped-read 34793	F1UMNMG02EAH9E	Length=189	ref|XP_002068663.1| GK12697 [Drosophila willistoni] gb|EDW79649.1| GK12697 [Drosophila willistoni]Length=182	Score = 76.6 bits (187), Expect = 2e-012
mapped-read 34793	F1UMNMG02E2515	Length=250	gb|AAX30301.1| unknown [Schistosoma japonicum]Length=55	Score = 107 bits (267), Expect = 8e-022
mapped-read 34793	F1UMNMG02D587F	Length=813	ref|XP_002068663.1| GK12697 [Drosophila willistoni] gb|EDW79649.1| GK12697 [Drosophila willistoni]Length=182	Score = 76.6 bits (187), Expect = 5e-012
mapped-read 34793	F1UMNMG02ETO6B	Length=243	gb|AAX30301.1| unknown [Schistosoma japonicum]Length=55	Score = 88.2 bits (217), Expect = 5e-016
mapped-read 34793	F1UMNMG02C6JYT	Length=571	No Hit
mapped-read 34793	F1UMNMG02DNXD7	Length=196	ref|XP_002068663.1| GK12697 [Drosophila willistoni] gb|EDW79649.1| GK12697 [Drosophila willistoni]Length=182	Score = 76.6 bits (187), Expect = 2e-012
mapped-read 34793	F1UMNMG02EFI89	Length=197	ref|XP_002068663.1| GK12697 [Drosophila willistoni] gb|EDW79649.1| GK12697 [Drosophila willistoni]Length=182	Score = 75.1 bits (183), Expect = 4e-012
mapped-read 34793	F1UMNMG02D9UOZ	Length=199	ref|XP_002068663.1| GK12697 [Drosophila willistoni] gb|EDW79649.1| GK12697 [Drosophila willistoni]Length=182	Score = 77.0 bits (188), Expect = 1e-012
mapped-read 34793	F1UMNMG02D4AHD	Length=908	No Hit
mapped-read 34793	F1UMNMG02EKXOC	Length=191	ref|XP_002068663.1| GK12697 [Drosophila willistoni] gb|EDW79649.1| GK12697 [Drosophila willistoni]Length=182	Score = 76.6 bits (187), Expect = 2e-012
mapped-read 34793	F1UMNMG02E7TTN	Length=193	ref|XP_002068663.1| GK12697 [Drosophila willistoni] gb|EDW79649.1| GK12697 [Drosophila willistoni]Length=182	Score = 75.1 bits (183), Expect = 4e-012
mapped-read 34793	F1UMNMG02DQUB3	Length=533	ref|XP_002068663.1| GK12697 [Drosophila willistoni] gb|EDW79649.1| GK12697 [Drosophila willistoni]Length=182	Score = 61.2 bits (147), Expect = 8e-008
mapped-read 34793	F1UMNMG02DX5OK	Length=594	ref|XP_002068663.1| GK12697 [Drosophila willistoni] gb|EDW79649.1| GK12697 [Drosophila willistoni]Length=182	Score = 76.6 bits (187), Expect = 2e-012
mapped-read 34793	F1UMNMG02DHHAS	Length=760	gb|AAX30301.1| unknown [Schistosoma japonicum]Length=55	Score = 77.0 bits (188), Expect = 3e-012
mapped-read 34793	F1UMNMG02D1EG8	Length=731	ref|XP_002068663.1| GK12697 [Drosophila willistoni] gb|EDW79649.1| GK12697 [Drosophila willistoni]Length=182	Score = 74.3 bits (181), Expect = 2e-011
mapped-read 34793	F1UMNMG02DYZ21	Length=623	ref|XP_001617807.1| hypothetical protein NEMVEDRAFT_v1g225775 [Nematostella vectensis] ref|XP_001618574.1| hypothetical protein NEMVEDRAFT_v1g224997 [Nematostella vectensis] ref|XP_001620115.1| hypothetical protein NEMVEDRAFT_v1g223461 [Nematostella vectensis] ref|XP_001621440.1| hypothetical protein NEMVEDRAFT_v1g231412 [Nematostella vectensis] ref|XP_001635441.1| predicted protein [Nematostella…	Score = 87.8 bits (216), Expect = 1e-015
mapped-read 34793	F1UMNMG02DPRM2	Length=268	No Hit
mapped-read 34793	F1UMNMG02DR05S	Length=687	ref|XP_002068663.1| GK12697 [Drosophila willistoni] gb|EDW79649.1| GK12697 [Drosophila willistoni]Length=182	Score = 75.1 bits (183), Expect = 1e-011
mapped-read 34793	F1UMNMG02DXFYL	Length=168	ref|XP_002068663.1| GK12697 [Drosophila willistoni] gb|EDW79649.1| GK12697 [Drosophila willistoni]Length=182	Score = 76.6 bits (187), Expect = 2e-012
mapped-read 34793	F1UMNMG02D8FHN	Length=603	ref|XP_002068663.1| GK12697 [Drosophila willistoni] gb|EDW79649.1| GK12697 [Drosophila willistoni]Length=182	Score = 78.6 bits (192), Expect = 7e-013
mapped-read 34793	F1UMNMG02E4RU0	Length=259	ref|XP_002425521.1| hypothetical protein Phum_PHUM205230 [Pediculus humanus corporis] gb|EEB12783.1| hypothetical protein Phum_PHUM205230 [Pediculus humanus corporis]Length=117	Score = 80.5 bits (197), Expect = 1e-013
mapped-read 34793	F1UMNMG02EXNT8	Length=662	ref|XP_001230222.1| hypothetical protein CHGG_11101 [Chaetomium globosum CBS 148.51] gb|EAQ82865.1| conserved hypothetical protein [Chaetomium globosum CBS 148.51]Length=144	Score = 57.4 bits (137), Expect(2) = 6e-007
mapped-read 34793	F1UMNMG02E6EQM	Length=569	ref|XP_002450733.1| hypothetical protein SORBIDRAFT_05g016477 [Sorghum bicolor] gb|EES09721.1| hypothetical protein SORBIDRAFT_05g016477 [Sorghum bicolor]Length=149	Score = 80.9 bits (198), Expect = 1e-013
mapped-read 34793	F1UMNMG02E12QH	Length=363	ref|XP_002068663.1| GK12697 [Drosophila willistoni] gb|EDW79649.1| GK12697 [Drosophila willistoni]Length=182	Score = 76.6 bits (187), Expect = 2e-012
mapped-read 34793	F1UMNMG02DWJJN	Length=192	gb|EFX62988.1| hypothetical protein DAPPUDRAFT_67487 [Daphnia pulex]Length=139	Score = 59.7 bits (143), Expect = 2e-007
mapped-read 34793	F1UMNMG02E475K	Length=261	ref|XP_002425521.1| hypothetical protein Phum_PHUM205230 [Pediculus humanus corporis] gb|EEB12783.1| hypothetical protein Phum_PHUM205230 [Pediculus humanus corporis]Length=117	Score = 82.8 bits (203), Expect = 2e-014
mapped-read 34793	F1UMNMG02DEUVV	Length=223	gb|AAX30301.1| unknown [Schistosoma japonicum]Length=55	Score = 99.8 bits (247), Expect = 2e-019
mapped-read 34793	F1UMNMG02DEKCI	Length=236	gb|AAX30301.1| unknown [Schistosoma japonicum]Length=55	Score = 107 bits (267), Expect = 8e-022
mapped-read 34793	F1UMNMG02C8SWP	Length=705	ref|XP_002068663.1| GK12697 [Drosophila willistoni] gb|EDW79649.1| GK12697 [Drosophila willistoni]Length=182	Score = 76.6 bits (187), Expect = 4e-012
mapped-read 34793	F1UMNMG02E6R9V	Length=190	ref|XP_002068663.1| GK12697 [Drosophila willistoni] gb|EDW79649.1| GK12697 [Drosophila willistoni]Length=182	Score = 76.6 bits (187), Expect = 2e-012
mapped-read 34793	F1UMNMG02EXX9R	Length=235	gb|AAX30301.1| unknown [Schistosoma japonicum]Length=55	Score = 107 bits (267), Expect = 8e-022
mapped-read 34793	F1UMNMG02D3S88	Length=186	ref|XP_003247571.1| PREDICTED: hypothetical protein LOC100572577 [Acyrthosiphon pisum]Length=210	Score = 72.4 bits (176), Expect = 3e-011
mapped-read 34793	F1UMNMG02DQMZI	Length=189	ref|XP_002068663.1| GK12697 [Drosophila willistoni] gb|EDW79649.1| GK12697 [Drosophila willistoni]Length=182	Score = 76.6 bits (187), Expect = 2e-012
mapped-read 34793	F1UMNMG02E02RC	Length=604	ref|XP_002068663.1| GK12697 [Drosophila willistoni] gb|EDW79649.1| GK12697 [Drosophila willistoni]Length=182	Score = 76.6 bits (187), Expect = 3e-012
mapped-read 34793	F1UMNMG02EQBFP	Length=266	gb|AAX30301.1| unknown [Schistosoma japonicum]Length=55	Score = 95.1 bits (235), Expect = 4e-018
mapped-read 34793	F1UMNMG02DK6I8	Length=544	ref|XP_002723895.1| PREDICTED: hypothetical protein [Oryctolagus cuniculus]Length=488	Score = 83.6 bits (205), Expect = 2e-014
mapped-read 34793	F1UMNMG02E5ED0	Length=632	ref|XP_003369893.1| conserved hypothetical protein [Trichinella spiralis] gb|EFV46975.1| conserved hypothetical protein [Trichinella spiralis]Length=78	Score = 67.0 bits (162), Expect = 2e-009
mapped-read 34793	F1UMNMG02E7ZKJ	Length=570	No Hit
mapped-read 34793	F1UMNMG02ECUTA	Length=968	ref|XP_002068663.1| GK12697 [Drosophila willistoni] gb|EDW79649.1| GK12697 [Drosophila willistoni]Length=182	Score = 76.6 bits (187), Expect = 7e-012
mapped-read 34793	F1UMNMG02DQSH1	Length=573	ref|XP_001624571.1| predicted protein [Nematostella vectensis] gb|EDO32471.1| predicted protein [Nematostella vectensis]Length=90	Score = 82.0 bits (201), Expect = 5e-014
mapped-read 34793	F1UMNMG02EO04H	Length=189	ref|XP_002068663.1| GK12697 [Drosophila willistoni] gb|EDW79649.1| GK12697 [Drosophila willistoni]Length=182	Score = 76.6 bits (187), Expect = 2e-012
mapped-read 34793	F1UMNMG02DT96M	Length=188	ref|XP_002068663.1| GK12697 [Drosophila willistoni] gb|EDW79649.1| GK12697 [Drosophila willistoni]Length=182	Score = 76.6 bits (187), Expect = 2e-012
mapped-read 34793	F1UMNMG02D4HMR	Length=187	ref|XP_002068663.1| GK12697 [Drosophila willistoni] gb|EDW79649.1| GK12697 [Drosophila willistoni]Length=182	Score = 76.6 bits (187), Expect = 2e-012
mapped-read 34793	F1UMNMG02DRY90	Length=187	ref|XP_002068663.1| GK12697 [Drosophila willistoni] gb|EDW79649.1| GK12697 [Drosophila willistoni]Length=182	Score = 76.6 bits (187), Expect = 2e-012
mapped-read 34793	F1UMNMG02D9C58	Length=555	emb|CCD58743.1| unnamed protein product [Schistosoma mansoni]Length=98	Score = 79.3 bits (194), Expect(2) = 2e-019
mapped-read 34793	F1UMNMG02E4J58	Length=693	ref|XP_003243553.1| PREDICTED: hypothetical protein LOC100570790 [Acyrthosiphon pisum]Length=213	Score = 75.1 bits (183), Expect(2) = 5e-014
mapped-read 34793	F1UMNMG02DXUDB	Length=566	ref|XP_002450733.1| hypothetical protein SORBIDRAFT_05g016477 [Sorghum bicolor] gb|EES09721.1| hypothetical protein SORBIDRAFT_05g016477 [Sorghum bicolor]Length=149	Score = 84.3 bits (207), Expect = 1e-014
mapped-read 34793	F1UMNMG02EJADJ	Length=181	gb|AAX30301.1| unknown [Schistosoma japonicum]Length=55	Score = 49.7 bits (117), Expect(2) = 1e-009
mapped-read 34793	F1UMNMG02E52JK	Length=187	ref|XP_002068663.1| GK12697 [Drosophila willistoni] gb|EDW79649.1| GK12697 [Drosophila willistoni]Length=182	Score = 76.6 bits (187), Expect = 2e-012
mapped-read 34793	F1UMNMG02D3FB7	Length=436	ref|XP_001869359.1| conserved hypothetical protein [Culex quinquefasciatus] gb|EDS29077.1| conserved hypothetical protein [Culex quinquefasciatus]Length=244	Score = 68.2 bits (165), Expect = 5e-010
mapped-read 34793	F1UMNMG02E1VK9	Length=280	ref|XP_002068663.1| GK12697 [Drosophila willistoni] gb|EDW79649.1| GK12697 [Drosophila willistoni]Length=182	Score = 76.6 bits (187), Expect = 2e-012
mapped-read 34793	F1UMNMG02D3Q4J	Length=571	ref|XP_002723895.1| PREDICTED: hypothetical protein [Oryctolagus cuniculus]Length=488	Score = 67.4 bits (163), Expect(2) = 2e-011
mapped-read 34793	F1UMNMG02EPRQ0	Length=812	ref|XP_002068663.1| GK12697 [Drosophila willistoni] gb|EDW79649.1| GK12697 [Drosophila willistoni]Length=182	Score = 55.1 bits (131), Expect(2) = 3e-008
mapped-read 34793	F1UMNMG02DAC2R	Length=193	ref|XP_002068663.1| GK12697 [Drosophila willistoni] gb|EDW79649.1| GK12697 [Drosophila willistoni]Length=182	Score = 77.0 bits (188), Expect = 1e-012
mapped-read 34793	F1UMNMG02EFWON	Length=276	gb|AAX30301.1| unknown [Schistosoma japonicum]Length=55	Score = 104 bits (260), Expect = 5e-021
mapped-read 34793	F1UMNMG02EGT42	Length=195	ref|XP_002068663.1| GK12697 [Drosophila willistoni] gb|EDW79649.1| GK12697 [Drosophila willistoni]Length=182	Score = 76.6 bits (187), Expect = 2e-012
mapped-read 34793	F1UMNMG02E2LSI	Length=877	ref|XP_003369893.1| conserved hypothetical protein [Trichinella spiralis] gb|EFV46975.1| conserved hypothetical protein [Trichinella spiralis]Length=78	Score = 36.2 bits (82), Expect(3) = 4e-007
mapped-read 34793	F1UMNMG02DEPRY	Length=545	emb|CCD58743.1| unnamed protein product [Schistosoma mansoni]Length=98	Score = 79.3 bits (194), Expect(2) = 5e-020
mapped-read 34793	F1UMNMG02DW3K1	Length=624	gb|AAX30301.1| unknown [Schistosoma japonicum]Length=55	Score = 61.6 bits (148), Expect(2) = 8e-012
mapped-read 34793	F1UMNMG02EKOHU	Length=190	ref|XP_002068663.1| GK12697 [Drosophila willistoni] gb|EDW79649.1| GK12697 [Drosophila willistoni]Length=182	Score = 76.6 bits (187), Expect = 2e-012
mapped-read 34793	F1UMNMG02C6ZON	Length=440	No Hit
mapped-read 34793	F1UMNMG02E2O6B	Length=792	No Hit
mapped-read 34793	F1UMNMG02DOCO5	Length=188	ref|XP_002068663.1| GK12697 [Drosophila willistoni] gb|EDW79649.1| GK12697 [Drosophila willistoni]Length=182	Score = 77.8 bits (190), Expect = 7e-013
mapped-read 34793	F1UMNMG02DSAEW	Length=565	dbj|GAA96381.1| hypothetical protein E5Q_03048 [Mixia osmundae IAM 14324]Length=98	Score = 67.0 bits (162), Expect(2) = 3e-014
mapped-read 34793	F1UMNMG02C9MU3	Length=528	gb|EGF97697.1| hypothetical protein MELLADRAFT_84525 [Melampsora larici-populina98AG31]Length=347	Score = 101 bits (251), Expect = 6e-020
mapped-read 34793	F1UMNMG02EJEPX	Length=236	gb|AAX30301.1| unknown [Schistosoma japonicum]Length=55	Score = 107 bits (267), Expect = 8e-022
mapped-read 34793	F1UMNMG02ESPFF	Length=323	No Hit
mapped-read 34793	F1UMNMG02EBFZ1	Length=587	ref|XP_002068663.1| GK12697 [Drosophila willistoni] gb|EDW79649.1| GK12697 [Drosophila willistoni]Length=182	Score = 76.6 bits (187), Expect = 2e-012
mapped-read 34793	F1UMNMG02EZD18	Length=190	ref|XP_002068663.1| GK12697 [Drosophila willistoni] gb|EDW79649.1| GK12697 [Drosophila willistoni]Length=182	Score = 76.6 bits (187), Expect = 2e-012
mapped-read 34793	F1UMNMG02EXMFQ	Length=317	No Hit
mapped-read 34793	F1UMNMG02DA0YS	Length=194	ref|XP_002068663.1| GK12697 [Drosophila willistoni] gb|EDW79649.1| GK12697 [Drosophila willistoni]Length=182	Score = 76.6 bits (187), Expect = 2e-012
mapped-read 34793	F1UMNMG02DCC2U	Length=188	ref|XP_002068663.1| GK12697 [Drosophila willistoni] gb|EDW79649.1| GK12697 [Drosophila willistoni]Length=182	Score = 76.6 bits (187), Expect = 2e-012
mapped-read 34793	F1UMNMG02DUUUX	Length=203	ref|XP_002068663.1| GK12697 [Drosophila willistoni] gb|EDW79649.1| GK12697 [Drosophila willistoni]Length=182	Score = 73.2 bits (178), Expect = 2e-011
mapped-read 34793	F1UMNMG02E1226	Length=187	ref|XP_002068663.1| GK12697 [Drosophila willistoni] gb|EDW79649.1| GK12697 [Drosophila willistoni]Length=182	Score = 77.0 bits (188), Expect = 1e-012
mapped-read 34793	F1UMNMG02C6CUS	Length=188	ref|XP_002068663.1| GK12697 [Drosophila willistoni] gb|EDW79649.1| GK12697 [Drosophila willistoni]Length=182	Score = 76.6 bits (187), Expect = 2e-012
mapped-read 34793	F1UMNMG02EOC0P	Length=235	gb|AAX30301.1| unknown [Schistosoma japonicum]Length=55	Score = 107 bits (267), Expect = 8e-022
mapped-read 34793	F1UMNMG02DWLF9	Length=184	ref|XP_002068663.1| GK12697 [Drosophila willistoni] gb|EDW79649.1| GK12697 [Drosophila willistoni]Length=182	Score = 76.6 bits (187), Expect = 2e-012
mapped-read 34793	F1UMNMG02EJ9NJ	Length=188	ref|XP_002068663.1| GK12697 [Drosophila willistoni] gb|EDW79649.1| GK12697 [Drosophila willistoni]Length=182	Score = 76.6 bits (187), Expect = 2e-012
mapped-read 34793	F1UMNMG02E1432	Length=552	emb|CCD58743.1| unnamed protein product [Schistosoma mansoni]Length=98	Score = 79.0 bits (193), Expect(2) = 3e-019
mapped-read 34793	F1UMNMG02EQ3ZT	Length=325	No Hit
mapped-read 34793	F1UMNMG02EO7RD	Length=744	ref|XP_002068663.1| GK12697 [Drosophila willistoni] gb|EDW79649.1| GK12697 [Drosophila willistoni]Length=182	Score = 76.6 bits (187), Expect = 4e-012
mapped-read 34793	F1UMNMG02E5O7Z	Length=191	ref|XP_002068663.1| GK12697 [Drosophila willistoni] gb|EDW79649.1| GK12697 [Drosophila willistoni]Length=182	Score = 76.6 bits (187), Expect = 2e-012
mapped-read 34793	F1UMNMG02C8TCU	Length=222	gb|AAX30301.1| unknown [Schistosoma japonicum]Length=55	Score = 109 bits (272), Expect = 2e-022
mapped-read 34793	F1UMNMG02D1GQ1	Length=209	gb|AAX30301.1| unknown [Schistosoma japonicum]Length=55	Score = 99.8 bits (247), Expect = 2e-019
mapped-read 34793	F1UMNMG02DQL53	Length=200	ref|XP_002068663.1| GK12697 [Drosophila willistoni] gb|EDW79649.1| GK12697 [Drosophila willistoni]Length=182	Score = 76.6 bits (187), Expect = 2e-012
mapped-read 34793	F1UMNMG02D7NSV	Length=187	ref|XP_002068663.1| GK12697 [Drosophila willistoni] gb|EDW79649.1| GK12697 [Drosophila willistoni]Length=182	Score = 76.6 bits (187), Expect = 2e-012
mapped-read 34793	F1UMNMG02E4L6D	Length=750	No Hit
mapped-read 34793	F1UMNMG02ECU2N	Length=189	ref|XP_002068663.1| GK12697 [Drosophila willistoni] gb|EDW79649.1| GK12697 [Drosophila willistoni]Length=182	Score = 76.6 bits (187), Expect = 2e-012
mapped-read 34793	F1UMNMG02E64Z0	Length=345	No Hit
mapped-read 34793	F1UMNMG02DKFPY	Length=384	gb|AAX30301.1| unknown [Schistosoma japonicum]Length=55	Score = 103 bits (257), Expect = 1e-020
mapped-read 34793	F1UMNMG02E7DM8	Length=196	ref|XP_002068663.1| GK12697 [Drosophila willistoni] gb|EDW79649.1| GK12697 [Drosophila willistoni]Length=182	Score = 76.6 bits (187), Expect = 2e-012
mapped-read 34793	F1UMNMG02D307Z	Length=190	ref|XP_002068663.1| GK12697 [Drosophila willistoni] gb|EDW79649.1| GK12697 [Drosophila willistoni]Length=182	Score = 76.6 bits (187), Expect = 2e-012
mapped-read 34793	F1UMNMG02D7UNN	Length=194	ref|XP_002068663.1| GK12697 [Drosophila willistoni] gb|EDW79649.1| GK12697 [Drosophila willistoni]Length=182	Score = 76.6 bits (187), Expect = 2e-012
mapped-read 34793	F1UMNMG02EGUDJ	Length=187	ref|XP_002068663.1| GK12697 [Drosophila willistoni] gb|EDW79649.1| GK12697 [Drosophila willistoni]Length=182	Score = 76.6 bits (187), Expect = 2e-012
mapped-read 34793	F1UMNMG02E09N4	Length=255	gb|AAX30301.1| unknown [Schistosoma japonicum]Length=55	Score = 98.2 bits (243), Expect = 5e-019
mapped-read 34793	F1UMNMG02EQHOB	Length=192	ref|XP_002068663.1| GK12697 [Drosophila willistoni] gb|EDW79649.1| GK12697 [Drosophila willistoni]Length=182	Score = 76.6 bits (187), Expect = 2e-012
mapped-read 34793	F1UMNMG02EN3JO	Length=452	gb|AAX30301.1| unknown [Schistosoma japonicum]Length=55	Score = 82.4 bits (202), Expect = 3e-014
mapped-read 34793	F1UMNMG02ED5SO	Length=265	gb|AAX30301.1| unknown [Schistosoma japonicum]Length=55	Score = 107 bits (267), Expect = 8e-022
mapped-read 34793	F1UMNMG02EGOLL	Length=241	gb|AAX30301.1| unknown [Schistosoma japonicum]Length=55	Score = 79.3 bits (194), Expect = 2e-013
mapped-read 34793	F1UMNMG02EQ3EA	Length=218	gb|AAX30301.1| unknown [Schistosoma japonicum]Length=55	Score = 107 bits (267), Expect = 8e-022
mapped-read 34793	F1UMNMG02DT6PW	Length=480	ref|XP_003240470.1| PREDICTED: hypothetical protein LOC100575156 [Acyrthosiphon pisum]Length=136	Score = 60.8 bits (146), Expect(2) = 4e-014
mapped-read 34793	F1UMNMG02D6DDV	Length=871	ref|XP_002068663.1| GK12697 [Drosophila willistoni] gb|EDW79649.1| GK12697 [Drosophila willistoni]Length=182	Score = 76.6 bits (187), Expect = 5e-012
mapped-read 34793	F1UMNMG02E1LH6	Length=516	ref|XP_002068663.1| GK12697 [Drosophila willistoni] gb|EDW79649.1| GK12697 [Drosophila willistoni]Length=182	Score = 76.6 bits (187), Expect = 2e-012
mapped-read 34793	F1UMNMG02E0W9N	Length=250	ref|XP_002068663.1| GK12697 [Drosophila willistoni] gb|EDW79649.1| GK12697 [Drosophila willistoni]Length=182	Score = 76.6 bits (187), Expect = 2e-012
mapped-read 34793	F1UMNMG02EVVUF	Length=212	gb|AAX30301.1| unknown [Schistosoma japonicum]Length=55	Score = 82.0 bits (201), Expect = 4e-014
mapped-read 34793	F1UMNMG02D35DO	Length=527	gb|AAX30301.1| unknown [Schistosoma japonicum]Length=55	Score = 45.4 bits (106), Expect(2) = 3e-008
mapped-read 34793	F1UMNMG02EZGTK	Length=190	ref|XP_002068663.1| GK12697 [Drosophila willistoni] gb|EDW79649.1| GK12697 [Drosophila willistoni]Length=182	Score = 76.6 bits (187), Expect = 2e-012
mapped-read 34793	F1UMNMG02ET350	Length=194	ref|XP_002068663.1| GK12697 [Drosophila willistoni] gb|EDW79649.1| GK12697 [Drosophila willistoni]Length=182	Score = 76.6 bits (187), Expect = 2e-012
mapped-read 34793	F1UMNMG02DWQMX	Length=529	ref|XP_002450733.1| hypothetical protein SORBIDRAFT_05g016477 [Sorghum bicolor] gb|EES09721.1| hypothetical protein SORBIDRAFT_05g016477 [Sorghum bicolor]Length=149	Score = 84.3 bits (207), Expect = 8e-015
mapped-read 34793	F1UMNMG02C57LU	Length=187	No Hit
mapped-read 34793	F1UMNMG02EK8V1	Length=279	ref|XP_002068663.1| GK12697 [Drosophila willistoni] gb|EDW79649.1| GK12697 [Drosophila willistoni]Length=182	Score = 77.0 bits (188), Expect = 1e-012
mapped-read 34793	F1UMNMG02DR9TP	Length=364	No Hit
mapped-read 34793	F1UMNMG02EMQWC	Length=217	ref|XP_002068663.1| GK12697 [Drosophila willistoni] gb|EDW79649.1| GK12697 [Drosophila willistoni]Length=182	Score = 76.6 bits (187), Expect = 2e-012
mapped-read 34793	F1UMNMG02EM9F6	Length=202	ref|XP_002068663.1| GK12697 [Drosophila willistoni] gb|EDW79649.1| GK12697 [Drosophila willistoni]Length=182	Score = 76.6 bits (187), Expect = 2e-012
mapped-read 34793	F1UMNMG02E4X2A	Length=245	No Hit
mapped-read 34793	F1UMNMG02ENWH7	Length=194	ref|XP_002068663.1| GK12697 [Drosophila willistoni] gb|EDW79649.1| GK12697 [Drosophila willistoni]Length=182	Score = 76.6 bits (187), Expect = 2e-012
mapped-read 34793	F1UMNMG02DTNAN	Length=192	ref|XP_002068663.1| GK12697 [Drosophila willistoni] gb|EDW79649.1| GK12697 [Drosophila willistoni]Length=182	Score = 76.6 bits (187), Expect = 2e-012
mapped-read 34793	F1UMNMG02EDP14	Length=195	ref|XP_002068663.1| GK12697 [Drosophila willistoni] gb|EDW79649.1| GK12697 [Drosophila willistoni]Length=182	Score = 76.6 bits (187), Expect = 2e-012
mapped-read 34793	F1UMNMG02DQ950	Length=188	ref|XP_002068663.1| GK12697 [Drosophila willistoni] gb|EDW79649.1| GK12697 [Drosophila willistoni]Length=182	Score = 76.6 bits (187), Expect = 2e-012
mapped-read 34793	F1UMNMG02ERIN0	Length=187	ref|XP_002068663.1| GK12697 [Drosophila willistoni] gb|EDW79649.1| GK12697 [Drosophila willistoni]Length=182	Score = 76.6 bits (187), Expect = 2e-012
mapped-read 34793	F1UMNMG02ED6TX	Length=188	ref|XP_002068663.1| GK12697 [Drosophila willistoni] gb|EDW79649.1| GK12697 [Drosophila willistoni]Length=182	Score = 76.6 bits (187), Expect = 2e-012
mapped-read 34793	F1UMNMG02DMGUK	Length=166	ref|XP_002068663.1| GK12697 [Drosophila willistoni] gb|EDW79649.1| GK12697 [Drosophila willistoni]Length=182	Score = 76.6 bits (187), Expect = 2e-012
mapped-read 34793	F1UMNMG02DKLRY	Length=189	ref|XP_002068663.1| GK12697 [Drosophila willistoni] gb|EDW79649.1| GK12697 [Drosophila willistoni]Length=182	Score = 76.6 bits (187), Expect = 2e-012
mapped-read 34793	F1UMNMG02EA4MU	Length=186	ref|XP_002068663.1| GK12697 [Drosophila willistoni] gb|EDW79649.1| GK12697 [Drosophila willistoni]Length=182	Score = 77.0 bits (188), Expect = 1e-012
mapped-read 34793	F1UMNMG02DZ2F7	Length=450	ref|XP_003240470.1| PREDICTED: hypothetical protein LOC100575156 [Acyrthosiphon pisum]Length=136	Score = 78.2 bits (191), Expect(3) = 5e-014
mapped-read 34793	F1UMNMG02E7WJA	Length=531	ref|XP_003247571.1| PREDICTED: hypothetical protein LOC100572577 [Acyrthosiphon pisum]Length=210	Score = 107 bits (268), Expect(2) = 4e-025
mapped-read 34793	F1UMNMG02E184Z	Length=489	ref|XP_002450733.1| hypothetical protein SORBIDRAFT_05g016477 [Sorghum bicolor] gb|EES09721.1| hypothetical protein SORBIDRAFT_05g016477 [Sorghum bicolor]Length=149	Score = 84.3 bits (207), Expect = 7e-015
mapped-read 34793	F1UMNMG02DHJSY	Length=539	gb|EGG03633.1| hypothetical protein MELLADRAFT_90053 [Melampsora larici-populina98AG31]Length=160	Score = 82.0 bits (201), Expect(2) = 2e-020
mapped-read 34793	F1UMNMG02DRH5V	Length=282	gb|AAX30301.1| unknown [Schistosoma japonicum]Length=55	Score = 109 bits (272), Expect = 2e-022
mapped-read 34793	F1UMNMG02DKLMB	Length=195	gb|AAX30301.1| unknown [Schistosoma japonicum]Length=55	Score = 89.4 bits (220), Expect = 2e-016
mapped-read 34793	F1UMNMG02EMJG4	Length=775	ref|XP_002425521.1| hypothetical protein Phum_PHUM205230 [Pediculus humanus corporis] gb|EEB12783.1| hypothetical protein Phum_PHUM205230 [Pediculus humanus corporis]Length=117	Score = 70.1 bits (170), Expect = 4e-010
mapped-read 34793	F1UMNMG02DSN7V	Length=544	ref|XP_003370460.1| conserved hypothetical protein [Trichinella spiralis] gb|EFV46881.1| conserved hypothetical protein [Trichinella spiralis]Length=129	Score = 54.7 bits (130), Expect(2) = 4e-010
mapped-read 34793	F1UMNMG02EKFYH	Length=195	ref|XP_002068663.1| GK12697 [Drosophila willistoni] gb|EDW79649.1| GK12697 [Drosophila willistoni]Length=182	Score = 76.6 bits (187), Expect = 2e-012
mapped-read 34793	F1UMNMG02EQOXM	Length=208	ref|XP_002068663.1| GK12697 [Drosophila willistoni] gb|EDW79649.1| GK12697 [Drosophila willistoni]Length=182	Score = 55.1 bits (131), Expect(2) = 1e-008
mapped-read 34793	F1UMNMG02DFX4L	Length=222	ref|XP_002068663.1| GK12697 [Drosophila willistoni] gb|EDW79649.1| GK12697 [Drosophila willistoni]Length=182	Score = 76.6 bits (187), Expect = 2e-012
mapped-read 34793	F1UMNMG02EF8A0	Length=187	ref|XP_002068663.1| GK12697 [Drosophila willistoni] gb|EDW79649.1| GK12697 [Drosophila willistoni]Length=182	Score = 76.6 bits (187), Expect = 2e-012
mapped-read 34793	F1UMNMG02EGMZP	Length=427	dbj|GAA96382.1| hypothetical protein E5Q_03049 [Mixia osmundae IAM 14324]Length=352	Score = 75.9 bits (185), Expect(2) = 3e-015
mapped-read 34793	F1UMNMG02D834E	Length=186	ref|XP_002068663.1| GK12697 [Drosophila willistoni] gb|EDW79649.1| GK12697 [Drosophila willistoni]Length=182	Score = 76.6 bits (187), Expect = 2e-012
mapped-read 34793	F1UMNMG02EHMUP	Length=191	ref|XP_002068663.1| GK12697 [Drosophila willistoni] gb|EDW79649.1| GK12697 [Drosophila willistoni]Length=182	Score = 76.6 bits (187), Expect = 2e-012
mapped-read 34793	F1UMNMG02DSJH9	Length=452	gb|AAX30301.1| unknown [Schistosoma japonicum]Length=55	Score = 77.4 bits (189), Expect = 9e-013
mapped-read 34793	F1UMNMG02EOB4T	Length=192	ref|XP_002068663.1| GK12697 [Drosophila willistoni] gb|EDW79649.1| GK12697 [Drosophila willistoni]Length=182	Score = 76.6 bits (187), Expect = 2e-012
mapped-read 34793	F1UMNMG02EBARV	Length=188	ref|XP_002068663.1| GK12697 [Drosophila willistoni] gb|EDW79649.1| GK12697 [Drosophila willistoni]Length=182	Score = 76.6 bits (187), Expect = 2e-012
mapped-read 34793	F1UMNMG02D18QO	Length=183	ref|XP_002068663.1| GK12697 [Drosophila willistoni] gb|EDW79649.1| GK12697 [Drosophila willistoni]Length=182	Score = 76.6 bits (187), Expect = 2e-012
mapped-read 34793	F1UMNMG02EUTAX	Length=189	ref|XP_002068663.1| GK12697 [Drosophila willistoni] gb|EDW79649.1| GK12697 [Drosophila willistoni]Length=182	Score = 76.6 bits (187), Expect = 2e-012
mapped-read 34793	F1UMNMG02DEQP5	Length=187	ref|XP_002068663.1| GK12697 [Drosophila willistoni] gb|EDW79649.1| GK12697 [Drosophila willistoni]Length=182	Score = 77.8 bits (190), Expect = 7e-013
mapped-read 34793	F1UMNMG02EGAUH	Length=331	No Hit
mapped-read 34793	F1UMNMG02DKD0D	Length=662	gb|AAX30301.1| unknown [Schistosoma japonicum]Length=55	Score = 81.3 bits (199), Expect(2) = 1e-017
mapped-read 34793	F1UMNMG02EJOW1	Length=187	ref|XP_002068663.1| GK12697 [Drosophila willistoni] gb|EDW79649.1| GK12697 [Drosophila willistoni]Length=182	Score = 76.6 bits (187), Expect = 2e-012
mapped-read 34793	F1UMNMG02E5IYV	Length=188	ref|XP_002068663.1| GK12697 [Drosophila willistoni] gb|EDW79649.1| GK12697 [Drosophila willistoni]Length=182	Score = 76.6 bits (187), Expect = 2e-012
mapped-read 34793	F1UMNMG02DMLQH	Length=183	ref|XP_002068663.1| GK12697 [Drosophila willistoni] gb|EDW79649.1| GK12697 [Drosophila willistoni]Length=182	Score = 76.6 bits (187), Expect = 2e-012
mapped-read 34793	F1UMNMG02DQFF6	Length=188	ref|XP_002068663.1| GK12697 [Drosophila willistoni] gb|EDW79649.1| GK12697 [Drosophila willistoni]Length=182	Score = 74.7 bits (182), Expect = 6e-012
mapped-read 34793	F1UMNMG02DYHDU	Length=190	ref|XP_002068663.1| GK12697 [Drosophila willistoni] gb|EDW79649.1| GK12697 [Drosophila willistoni]Length=182	Score = 76.6 bits (187), Expect = 2e-012
mapped-read 34793	F1UMNMG02EYIBB	Length=646	ref|XP_002068663.1| GK12697 [Drosophila willistoni] gb|EDW79649.1| GK12697 [Drosophila willistoni]Length=182	Score = 73.6 bits (179), Expect = 3e-011
mapped-read 34793	F1UMNMG02E2HX6	Length=188	ref|XP_002068663.1| GK12697 [Drosophila willistoni] gb|EDW79649.1| GK12697 [Drosophila willistoni]Length=182	Score = 76.6 bits (187), Expect = 2e-012
mapped-read 34793	F1UMNMG02EZ9CG	Length=210	ref|XP_002068663.1| GK12697 [Drosophila willistoni] gb|EDW79649.1| GK12697 [Drosophila willistoni]Length=182	Score = 76.6 bits (187), Expect = 2e-012
mapped-read 34793	F1UMNMG02DJICP	Length=314	No Hit
mapped-read 34793	F1UMNMG02ESX48	Length=202	ref|XP_002068663.1| GK12697 [Drosophila willistoni] gb|EDW79649.1| GK12697 [Drosophila willistoni]Length=182	Score = 74.3 bits (181), Expect = 8e-012
mapped-read 34793	F1UMNMG02ECOFU	Length=187	ref|XP_002068663.1| GK12697 [Drosophila willistoni] gb|EDW79649.1| GK12697 [Drosophila willistoni]Length=182	Score = 76.6 bits (187), Expect = 2e-012
mapped-read 34793	F1UMNMG02DD42D	Length=356	No Hit
mapped-read 34793	F1UMNMG02D1ZB2	Length=186	ref|XP_002068663.1| GK12697 [Drosophila willistoni] gb|EDW79649.1| GK12697 [Drosophila willistoni]Length=182	Score = 77.0 bits (188), Expect = 1e-012
mapped-read 34793	F1UMNMG02EMPQX	Length=189	ref|XP_002068663.1| GK12697 [Drosophila willistoni] gb|EDW79649.1| GK12697 [Drosophila willistoni]Length=182	Score = 76.6 bits (187), Expect = 2e-012
mapped-read 34793	F1UMNMG02ECXHD	Length=206	ref|XP_002068663.1| GK12697 [Drosophila willistoni] gb|EDW79649.1| GK12697 [Drosophila willistoni]Length=182	Score = 75.1 bits (183), Expect = 4e-012
mapped-read 34793	F1UMNMG02D2FA6	Length=187	ref|XP_002068663.1| GK12697 [Drosophila willistoni] gb|EDW79649.1| GK12697 [Drosophila willistoni]Length=182	Score = 76.6 bits (187), Expect = 2e-012
mapped-read 34793	F1UMNMG02EP6TN	Length=195	gb|AAX30301.1| unknown [Schistosoma japonicum]Length=55	Score = 89.4 bits (220), Expect = 2e-016
mapped-read 34793	F1UMNMG02DSB0W	Length=182	gb|AAX30301.1| unknown [Schistosoma japonicum]Length=55	Score = 77.4 bits (189), Expect = 9e-013
mapped-read 34793	F1UMNMG02EKDHC	Length=188	ref|XP_002068663.1| GK12697 [Drosophila willistoni] gb|EDW79649.1| GK12697 [Drosophila willistoni]Length=182	Score = 76.6 bits (187), Expect = 2e-012
mapped-read 34793	F1UMNMG02D2P0S	Length=749	gb|AAX30301.1| unknown [Schistosoma japonicum]Length=55	Score = 95.1 bits (235), Expect = 1e-017
mapped-read 34793	F1UMNMG02EUZMO	Length=187	ref|XP_002068663.1| GK12697 [Drosophila willistoni] gb|EDW79649.1| GK12697 [Drosophila willistoni]Length=182	Score = 76.6 bits (187), Expect = 2e-012
mapped-read 34793	F1UMNMG02DZS95	Length=251	ref|XP_002068663.1| GK12697 [Drosophila willistoni] gb|EDW79649.1| GK12697 [Drosophila willistoni]Length=182	Score = 77.8 bits (190), Expect = 7e-013
mapped-read 34793	F1UMNMG02EXSR3	Length=262	gb|AAX30301.1| unknown [Schistosoma japonicum]Length=55	Score = 76.6 bits (187), Expect = 2e-012
mapped-read 34793	F1UMNMG02D65X9	Length=199	ref|XP_002068663.1| GK12697 [Drosophila willistoni] gb|EDW79649.1| GK12697 [Drosophila willistoni]Length=182	Score = 76.6 bits (187), Expect = 2e-012
mapped-read 34793	F1UMNMG02EEE6F	Length=207	ref|XP_002068663.1| GK12697 [Drosophila willistoni] gb|EDW79649.1| GK12697 [Drosophila willistoni]Length=182	Score = 76.6 bits (187), Expect = 2e-012
mapped-read 34793	F1UMNMG02EJ6EJ	Length=317	ref|XP_002068663.1| GK12697 [Drosophila willistoni] gb|EDW79649.1| GK12697 [Drosophila willistoni]Length=182	Score = 63.5 bits (153), Expect = 1e-008
mapped-read 34793	F1UMNMG02DTTIV	Length=190	ref|XP_002068663.1| GK12697 [Drosophila willistoni] gb|EDW79649.1| GK12697 [Drosophila willistoni]Length=182	Score = 76.6 bits (187), Expect = 2e-012
mapped-read 34793	F1UMNMG02DVWUO	Length=187	ref|XP_002068663.1| GK12697 [Drosophila willistoni] gb|EDW79649.1| GK12697 [Drosophila willistoni]Length=182	Score = 76.6 bits (187), Expect = 2e-012
mapped-read 34793	F1UMNMG02DVZ4E	Length=535	ref|XP_001869358.1| conserved hypothetical protein [Culex quinquefasciatus] gb|EDS29076.1| conserved hypothetical protein [Culex quinquefasciatus]Length=36	Score = 80.5 bits (197), Expect = 1e-013
mapped-read 34793	F1UMNMG02DQ1R7	Length=188	ref|XP_002068663.1| GK12697 [Drosophila willistoni] gb|EDW79649.1| GK12697 [Drosophila willistoni]Length=182	Score = 76.6 bits (187), Expect = 2e-012
mapped-read 34793	F1UMNMG02E4N7G	Length=186	ref|XP_002068663.1| GK12697 [Drosophila willistoni] gb|EDW79649.1| GK12697 [Drosophila willistoni]Length=182	Score = 77.0 bits (188), Expect = 1e-012
mapped-read 34793	F1UMNMG02E14UL	Length=188	ref|XP_002068663.1| GK12697 [Drosophila willistoni] gb|EDW79649.1| GK12697 [Drosophila willistoni]Length=182	Score = 76.6 bits (187), Expect = 2e-012
mapped-read 34793	F1UMNMG02DQOVL	Length=299	ref|XP_001617807.1| hypothetical protein NEMVEDRAFT_v1g225775 [Nematostella vectensis] ref|XP_001618574.1| hypothetical protein NEMVEDRAFT_v1g224997 [Nematostella vectensis] ref|XP_001620115.1| hypothetical protein NEMVEDRAFT_v1g223461 [Nematostella vectensis] ref|XP_001621440.1| hypothetical protein NEMVEDRAFT_v1g231412 [Nematostella vectensis] ref|XP_001635441.1| predicted protein [Nematostella…	Score = 64.3 bits (155), Expect = 8e-009
mapped-read 34793	F1UMNMG02DPZLQ	Length=188	ref|XP_002068663.1| GK12697 [Drosophila willistoni] gb|EDW79649.1| GK12697 [Drosophila willistoni]Length=182	Score = 76.6 bits (187), Expect = 2e-012
mapped-read 34793	F1UMNMG02ENTQJ	Length=272	gb|AAX30301.1| unknown [Schistosoma japonicum]Length=55	Score = 97.1 bits (240), Expect = 1e-018
mapped-read 34793	F1UMNMG02DFIGJ	Length=258	ref|XP_002426744.1| conserved hypothetical protein [Pediculus humanus corporis] gb|EEB14006.1| conserved hypothetical protein [Pediculus humanus corporis]Length=213	Score = 60.8 bits (146), Expect = 9e-008
mapped-read 34793	F1UMNMG02DMI7V	Length=189	ref|XP_002068663.1| GK12697 [Drosophila willistoni] gb|EDW79649.1| GK12697 [Drosophila willistoni]Length=182	Score = 76.6 bits (187), Expect = 2e-012
mapped-read 34793	F1UMNMG02EB066	Length=179	gb|AAX30301.1| unknown [Schistosoma japonicum]Length=55	Score = 77.4 bits (189), Expect = 9e-013
mapped-read 34793	F1UMNMG02ETJ9K	Length=267	gb|AAX30301.1| unknown [Schistosoma japonicum]Length=55	Score = 109 bits (272), Expect = 2e-022
mapped-read 34793	F1UMNMG02DHRTA	Length=223	ref|XP_001617807.1| hypothetical protein NEMVEDRAFT_v1g225775 [Nematostella vectensis] ref|XP_001618574.1| hypothetical protein NEMVEDRAFT_v1g224997 [Nematostella vectensis] ref|XP_001620115.1| hypothetical protein NEMVEDRAFT_v1g223461 [Nematostella vectensis] ref|XP_001621440.1| hypothetical protein NEMVEDRAFT_v1g231412 [Nematostella vectensis] ref|XP_001635441.1| predicted protein [Nematostella…	Score = 71.6 bits (174), Expect = 5e-011
mapped-read 34793	F1UMNMG02EVADM	Length=199	ref|XP_002068663.1| GK12697 [Drosophila willistoni] gb|EDW79649.1| GK12697 [Drosophila willistoni]Length=182	Score = 77.8 bits (190), Expect = 7e-013
mapped-read 34793	F1UMNMG02DDQUD	Length=191	ref|XP_002068663.1| GK12697 [Drosophila willistoni] gb|EDW79649.1| GK12697 [Drosophila willistoni]Length=182	Score = 76.6 bits (187), Expect = 2e-012
mapped-read 34793	F1UMNMG02DD5U9	Length=486	ref|XP_002068663.1| GK12697 [Drosophila willistoni] gb|EDW79649.1| GK12697 [Drosophila willistoni]Length=182	Score = 76.6 bits (187), Expect = 2e-012
mapped-read 34793	F1UMNMG02DBQR2	Length=252	gb|AAX30301.1| unknown [Schistosoma japonicum]Length=55	Score = 98.6 bits (244), Expect = 4e-019
mapped-read 34793	F1UMNMG02D9GL0	Length=292	No Hit
mapped-read 34793	F1UMNMG02C9BUI	Length=183	ref|XP_002068663.1| GK12697 [Drosophila willistoni] gb|EDW79649.1| GK12697 [Drosophila willistoni]Length=182	Score = 76.6 bits (187), Expect = 2e-012
mapped-read 34793	F1UMNMG02DYRP9	Length=186	ref|XP_002068663.1| GK12697 [Drosophila willistoni] gb|EDW79649.1| GK12697 [Drosophila willistoni]Length=182	Score = 77.0 bits (188), Expect = 1e-012
mapped-read 34793	F1UMNMG02DWLRH	Length=646	gb|AAX30301.1| unknown [Schistosoma japonicum]Length=55	Score = 88.2 bits (217), Expect = 1e-015
mapped-read 34793	F1UMNMG02DFGGL	Length=193	ref|XP_002068663.1| GK12697 [Drosophila willistoni] gb|EDW79649.1| GK12697 [Drosophila willistoni]Length=182	Score = 76.6 bits (187), Expect = 2e-012
mapped-read 34793	F1UMNMG02DNPIA	Length=200	ref|XP_002068663.1| GK12697 [Drosophila willistoni] gb|EDW79649.1| GK12697 [Drosophila willistoni]Length=182	Score = 76.6 bits (187), Expect = 2e-012
mapped-read 34793	F1UMNMG02DSCXJ	Length=183	ref|XP_002068663.1| GK12697 [Drosophila willistoni] gb|EDW79649.1| GK12697 [Drosophila willistoni]Length=182	Score = 76.6 bits (187), Expect = 2e-012
mapped-read 34793	F1UMNMG02DWIS0	Length=187	ref|XP_002068663.1| GK12697 [Drosophila willistoni] gb|EDW79649.1| GK12697 [Drosophila willistoni]Length=182	Score = 76.6 bits (187), Expect = 2e-012
mapped-read 34793	F1UMNMG02D1MFK	Length=195	ref|XP_002068663.1| GK12697 [Drosophila willistoni] gb|EDW79649.1| GK12697 [Drosophila willistoni]Length=182	Score = 76.6 bits (187), Expect = 2e-012
mapped-read 34793	F1UMNMG02DRC1P	Length=608	ref|XP_002068663.1| GK12697 [Drosophila willistoni] gb|EDW79649.1| GK12697 [Drosophila willistoni]Length=182	Score = 75.1 bits (183), Expect = 7e-012
mapped-read 34793	F1UMNMG02EUIA5	Length=187	ref|XP_002068663.1| GK12697 [Drosophila willistoni] gb|EDW79649.1| GK12697 [Drosophila willistoni]Length=182	Score = 76.6 bits (187), Expect = 2e-012
mapped-read 34793	F1UMNMG02D8CHV	Length=212	gb|AAX30301.1| unknown [Schistosoma japonicum]Length=55	Score = 76.6 bits (187), Expect = 2e-012
mapped-read 34793	F1UMNMG02D6J5J	Length=343	ref|XP_003243553.1| PREDICTED: hypothetical protein LOC100570790 [Acyrthosiphon pisum]Length=213	Score = 79.0 bits (193), Expect = 3e-013
mapped-read 34793	F1UMNMG02EWNRL	Length=192	ref|XP_002068663.1| GK12697 [Drosophila willistoni] gb|EDW79649.1| GK12697 [Drosophila willistoni]Length=182	Score = 76.6 bits (187), Expect = 2e-012
mapped-read 34793	F1UMNMG02ELC74	Length=400	No Hit
mapped-read 34793	F1UMNMG02DX79W	Length=198	ref|XP_002068663.1| GK12697 [Drosophila willistoni] gb|EDW79649.1| GK12697 [Drosophila willistoni]Length=182	Score = 76.6 bits (187), Expect = 2e-012
mapped-read 34793	F1UMNMG02EPCXW	Length=482	ref|XP_003240470.1| PREDICTED: hypothetical protein LOC100575156 [Acyrthosiphon pisum]Length=136	Score = 60.8 bits (146), Expect(2) = 8e-015
mapped-read 34793	F1UMNMG02EZXQ1	Length=187	ref|XP_002068663.1| GK12697 [Drosophila willistoni] gb|EDW79649.1| GK12697 [Drosophila willistoni]Length=182	Score = 77.0 bits (188), Expect = 1e-012
mapped-read 34793	F1UMNMG02DVYP2	Length=188	ref|XP_002068663.1| GK12697 [Drosophila willistoni] gb|EDW79649.1| GK12697 [Drosophila willistoni]Length=182	Score = 77.0 bits (188), Expect = 1e-012
mapped-read 34793	F1UMNMG02E7TQO	Length=196	ref|XP_002068663.1| GK12697 [Drosophila willistoni] gb|EDW79649.1| GK12697 [Drosophila willistoni]Length=182	Score = 76.6 bits (187), Expect = 2e-012
mapped-read 34793	F1UMNMG02EZBX6	Length=185	ref|XP_002068663.1| GK12697 [Drosophila willistoni] gb|EDW79649.1| GK12697 [Drosophila willistoni]Length=182	Score = 75.1 bits (183), Expect = 5e-012
mapped-read 34793	F1UMNMG02EEVFY	Length=189	ref|XP_002068663.1| GK12697 [Drosophila willistoni] gb|EDW79649.1| GK12697 [Drosophila willistoni]Length=182	Score = 76.6 bits (187), Expect = 2e-012
mapped-read 34793	F1UMNMG02EVH38	Length=405	ref|XP_002068663.1| GK12697 [Drosophila willistoni] gb|EDW79649.1| GK12697 [Drosophila willistoni]Length=182	Score = 76.6 bits (187), Expect = 2e-012
mapped-read 34793	F1UMNMG02EY3KK	Length=186	ref|XP_002068663.1| GK12697 [Drosophila willistoni] gb|EDW79649.1| GK12697 [Drosophila willistoni]Length=182	Score = 77.0 bits (188), Expect = 1e-012
mapped-read 34793	F1UMNMG02DRHDT	Length=189	ref|XP_002068663.1| GK12697 [Drosophila willistoni] gb|EDW79649.1| GK12697 [Drosophila willistoni]Length=182	Score = 76.6 bits (187), Expect = 2e-012
mapped-read 34793	F1UMNMG02D39AR	Length=188	ref|XP_002068663.1| GK12697 [Drosophila willistoni] gb|EDW79649.1| GK12697 [Drosophila willistoni]Length=182	Score = 76.6 bits (187), Expect = 2e-012
mapped-read 34793	F1UMNMG02DVQ05	Length=188	ref|XP_002068663.1| GK12697 [Drosophila willistoni] gb|EDW79649.1| GK12697 [Drosophila willistoni]Length=182	Score = 76.6 bits (187), Expect = 2e-012
mapped-read 34793	F1UMNMG02EUDI3	Length=191	gb|AAX30301.1| unknown [Schistosoma japonicum]Length=55	Score = 92.8 bits (229), Expect = 2e-017
mapped-read 34793	F1UMNMG02E0WN2	Length=234	gb|AAX30301.1| unknown [Schistosoma japonicum]Length=55	Score = 104 bits (260), Expect = 5e-021
mapped-read 34793	F1UMNMG02EHWQB	Length=188	ref|XP_002068663.1| GK12697 [Drosophila willistoni] gb|EDW79649.1| GK12697 [Drosophila willistoni]Length=182	Score = 76.6 bits (187), Expect = 2e-012
mapped-read 34793	F1UMNMG02EN2Y2	Length=197	ref|XP_002068663.1| GK12697 [Drosophila willistoni] gb|EDW79649.1| GK12697 [Drosophila willistoni]Length=182	Score = 76.6 bits (187), Expect = 2e-012
mapped-read 34793	F1UMNMG02D5XQX	Length=348	No Hit
mapped-read 34793	F1UMNMG02C85QR	Length=366	ref|XP_002068663.1| GK12697 [Drosophila willistoni] gb|EDW79649.1| GK12697 [Drosophila willistoni]Length=182	Score = 72.0 bits (175), Expect = 4e-011
mapped-read 34793	F1UMNMG02E1K92	Length=193	ref|XP_002068663.1| GK12697 [Drosophila willistoni] gb|EDW79649.1| GK12697 [Drosophila willistoni]Length=182	Score = 77.0 bits (188), Expect = 1e-012
mapped-read 34793	F1UMNMG02EU405	Length=187	ref|XP_002068663.1| GK12697 [Drosophila willistoni] gb|EDW79649.1| GK12697 [Drosophila willistoni]Length=182	Score = 76.6 bits (187), Expect = 2e-012
mapped-read 34793	F1UMNMG02DUM9I	Length=185	ref|XP_002068663.1| GK12697 [Drosophila willistoni] gb|EDW79649.1| GK12697 [Drosophila willistoni]Length=182	Score = 76.6 bits (187), Expect = 2e-012
mapped-read 34793	F1UMNMG02EAGHJ	Length=253	gb|AAX30301.1| unknown [Schistosoma japonicum]Length=55	Score = 92.8 bits (229), Expect = 2e-017
mapped-read 34793	F1UMNMG02D7CG8	Length=245	gb|AAX30301.1| unknown [Schistosoma japonicum]Length=55	Score = 92.8 bits (229), Expect = 2e-017
mapped-read 34793	F1UMNMG02DKUSW	Length=187	ref|XP_002068663.1| GK12697 [Drosophila willistoni] gb|EDW79649.1| GK12697 [Drosophila willistoni]Length=182	Score = 77.0 bits (188), Expect = 1e-012
mapped-read 34793	F1UMNMG02D409U	Length=195	ref|XP_002068663.1| GK12697 [Drosophila willistoni] gb|EDW79649.1| GK12697 [Drosophila willistoni]Length=182	Score = 76.6 bits (187), Expect = 2e-012
mapped-read 34793	F1UMNMG02EPCE1	Length=187	ref|XP_002068663.1| GK12697 [Drosophila willistoni] gb|EDW79649.1| GK12697 [Drosophila willistoni]Length=182	Score = 77.0 bits (188), Expect = 1e-012
mapped-read 34793	F1UMNMG02EGZJG	Length=190	ref|XP_002068663.1| GK12697 [Drosophila willistoni] gb|EDW79649.1| GK12697 [Drosophila willistoni]Length=182	Score = 76.6 bits (187), Expect = 2e-012
mapped-read 34793	F1UMNMG02EO4UR	Length=474	ref|XP_002450733.1| hypothetical protein SORBIDRAFT_05g016477 [Sorghum bicolor] gb|EES09721.1| hypothetical protein SORBIDRAFT_05g016477 [Sorghum bicolor]Length=149	Score = 84.3 bits (207), Expect = 7e-015
mapped-read 34793	F1UMNMG02D8QFD	Length=188	ref|XP_002068663.1| GK12697 [Drosophila willistoni] gb|EDW79649.1| GK12697 [Drosophila willistoni]Length=182	Score = 76.6 bits (187), Expect = 2e-012
mapped-read 34793	F1UMNMG02ECOER	Length=406	ref|XP_002450733.1| hypothetical protein SORBIDRAFT_05g016477 [Sorghum bicolor] gb|EES09721.1| hypothetical protein SORBIDRAFT_05g016477 [Sorghum bicolor]Length=149	Score = 77.8 bits (190), Expect = 7e-013
mapped-read 34793	F1UMNMG02EXCXT	Length=197	ref|XP_002068663.1| GK12697 [Drosophila willistoni] gb|EDW79649.1| GK12697 [Drosophila willistoni]Length=182	Score = 76.6 bits (187), Expect = 2e-012
mapped-read 34793	F1UMNMG02E2K9Q	Length=187	ref|XP_002068663.1| GK12697 [Drosophila willistoni] gb|EDW79649.1| GK12697 [Drosophila willistoni]Length=182	Score = 77.0 bits (188), Expect = 1e-012
mapped-read 34793	F1UMNMG02EM242	Length=195	ref|XP_002068663.1| GK12697 [Drosophila willistoni] gb|EDW79649.1| GK12697 [Drosophila willistoni]Length=182	Score = 78.6 bits (192), Expect = 4e-013
mapped-read 34793	F1UMNMG02EL5M8	Length=191	ref|XP_002068663.1| GK12697 [Drosophila willistoni] gb|EDW79649.1| GK12697 [Drosophila willistoni]Length=182	Score = 76.6 bits (187), Expect = 2e-012
mapped-read 34793	F1UMNMG02EY4TR	Length=189	ref|XP_002068663.1| GK12697 [Drosophila willistoni] gb|EDW79649.1| GK12697 [Drosophila willistoni]Length=182	Score = 76.6 bits (187), Expect = 2e-012
mapped-read 34793	F1UMNMG02DHBY6	Length=207	ref|XP_002068663.1| GK12697 [Drosophila willistoni] gb|EDW79649.1| GK12697 [Drosophila willistoni]Length=182	Score = 77.8 bits (190), Expect = 7e-013
mapped-read 34793	F1UMNMG02EDU9P	Length=187	ref|XP_002068663.1| GK12697 [Drosophila willistoni] gb|EDW79649.1| GK12697 [Drosophila willistoni]Length=182	Score = 76.6 bits (187), Expect = 2e-012
mapped-read 34793	F1UMNMG02DDYQK	Length=196	ref|XP_002068663.1| GK12697 [Drosophila willistoni] gb|EDW79649.1| GK12697 [Drosophila willistoni]Length=182	Score = 76.6 bits (187), Expect = 2e-012
mapped-read 34793	F1UMNMG02EIEO3	Length=692	ref|XP_002425521.1| hypothetical protein Phum_PHUM205230 [Pediculus humanus corporis] gb|EEB12783.1| hypothetical protein Phum_PHUM205230 [Pediculus humanus corporis]Length=117	Score = 75.5 bits (184), Expect = 8e-012
mapped-read 34793	F1UMNMG02DCEO3	Length=356	No Hit
mapped-read 34793	F1UMNMG02EZITT	Length=219	gb|AAX30301.1| unknown [Schistosoma japonicum]Length=55	Score = 107 bits (267), Expect = 8e-022
mapped-read 34793	F1UMNMG02ESG0B	Length=189	ref|XP_002068663.1| GK12697 [Drosophila willistoni] gb|EDW79649.1| GK12697 [Drosophila willistoni]Length=182	Score = 76.6 bits (187), Expect = 2e-012
mapped-read 34793	F1UMNMG02EC0MD	Length=207	ref|XP_002068663.1| GK12697 [Drosophila willistoni] gb|EDW79649.1| GK12697 [Drosophila willistoni]Length=182	Score = 75.1 bits (183), Expect = 4e-012
mapped-read 34793	F1UMNMG02EVIMH	Length=216	ref|XP_002068663.1| GK12697 [Drosophila willistoni] gb|EDW79649.1| GK12697 [Drosophila willistoni]Length=182	Score = 73.9 bits (180), Expect = 1e-011
mapped-read 34793	F1UMNMG02DRMCP	Length=189	ref|XP_002068663.1| GK12697 [Drosophila willistoni] gb|EDW79649.1| GK12697 [Drosophila willistoni]Length=182	Score = 76.6 bits (187), Expect = 2e-012
mapped-read 34793	F1UMNMG02EM6YF	Length=234	gb|AAX30301.1| unknown [Schistosoma japonicum]Length=55	Score = 65.1 bits (157), Expect = 5e-009
mapped-read 34793	F1UMNMG02EJ92Y	Length=169	ref|XP_002068663.1| GK12697 [Drosophila willistoni] gb|EDW79649.1| GK12697 [Drosophila willistoni]Length=182	Score = 76.6 bits (187), Expect = 2e-012
mapped-read 34793	F1UMNMG02DCBYO	Length=186	ref|XP_002068663.1| GK12697 [Drosophila willistoni] gb|EDW79649.1| GK12697 [Drosophila willistoni]Length=182	Score = 75.1 bits (183), Expect = 5e-012
mapped-read 34793	F1UMNMG02DXSFA	Length=189	ref|XP_002068663.1| GK12697 [Drosophila willistoni] gb|EDW79649.1| GK12697 [Drosophila willistoni]Length=182	Score = 76.6 bits (187), Expect = 2e-012
mapped-read 34793	F1UMNMG02D8SXI	Length=189	ref|XP_002068663.1| GK12697 [Drosophila willistoni] gb|EDW79649.1| GK12697 [Drosophila willistoni]Length=182	Score = 76.6 bits (187), Expect = 2e-012
mapped-read 34793	F1UMNMG02DBDC1	Length=341	No Hit
mapped-read 34793	F1UMNMG02E1S2H	Length=265	No Hit
mapped-read 34793	F1UMNMG02EZK6E	Length=321	ref|XP_002068663.1| GK12697 [Drosophila willistoni] gb|EDW79649.1| GK12697 [Drosophila willistoni]Length=182	Score = 76.6 bits (187), Expect = 2e-012
mapped-read 34793	F1UMNMG02EUK1L	Length=188	ref|XP_002068663.1| GK12697 [Drosophila willistoni] gb|EDW79649.1| GK12697 [Drosophila willistoni]Length=182	Score = 76.6 bits (187), Expect = 2e-012
mapped-read 34793	F1UMNMG02DCG1F	Length=473	ref|XP_003247571.1| PREDICTED: hypothetical protein LOC100572577 [Acyrthosiphon pisum]Length=210	Score = 99.0 bits (245), Expect = 3e-019
mapped-read 34793	F1UMNMG02DN851	Length=180	gb|AAX30301.1| unknown [Schistosoma japonicum]Length=55	Score = 77.4 bits (189), Expect = 9e-013
mapped-read 34793	F1UMNMG02EEV15	Length=188	ref|XP_002068663.1| GK12697 [Drosophila willistoni] gb|EDW79649.1| GK12697 [Drosophila willistoni]Length=182	Score = 77.8 bits (190), Expect = 7e-013
mapped-read 34793	F1UMNMG02ERA6F	Length=766	ref|XP_003247571.1| PREDICTED: hypothetical protein LOC100572577 [Acyrthosiphon pisum]Length=210	Score = 72.4 bits (176), Expect(2) = 5e-013
mapped-read 34793	F1UMNMG02D75TI	Length=635	ref|XP_001621776.1| hypothetical protein NEMVEDRAFT_v1g48963 [Nematostella vectensis] gb|EDO29676.1| predicted protein [Nematostella vectensis]Length=51	Score = 59.7 bits (143), Expect = 4e-007
mapped-read 34793	F1UMNMG02ELFHJ	Length=561	ref|XP_002068663.1| GK12697 [Drosophila willistoni] gb|EDW79649.1| GK12697 [Drosophila willistoni]Length=182	Score = 76.6 bits (187), Expect = 2e-012
mapped-read 34793	F1UMNMG02ERRL4	Length=184	ref|XP_002068663.1| GK12697 [Drosophila willistoni] gb|EDW79649.1| GK12697 [Drosophila willistoni]Length=182	Score = 76.6 bits (187), Expect = 2e-012
mapped-read 34793	F1UMNMG02EZVJB	Length=185	ref|XP_002068663.1| GK12697 [Drosophila willistoni] gb|EDW79649.1| GK12697 [Drosophila willistoni]Length=182	Score = 75.1 bits (183), Expect = 5e-012
mapped-read 34793	F1UMNMG02ERGKM	Length=435	gb|AAX30301.1| unknown [Schistosoma japonicum]Length=55	Score = 50.4 bits (119), Expect(2) = 2e-010
mapped-read 34793	F1UMNMG02DSPVY	Length=503	ref|XP_002068663.1| GK12697 [Drosophila willistoni] gb|EDW79649.1| GK12697 [Drosophila willistoni]Length=182	Score = 76.6 bits (187), Expect = 2e-012
mapped-read 34793	F1UMNMG02DGPU3	Length=189	ref|XP_002068663.1| GK12697 [Drosophila willistoni] gb|EDW79649.1| GK12697 [Drosophila willistoni]Length=182	Score = 76.6 bits (187), Expect = 2e-012
mapped-read 34793	F1UMNMG02EMD7I	Length=187	ref|XP_002068663.1| GK12697 [Drosophila willistoni] gb|EDW79649.1| GK12697 [Drosophila willistoni]Length=182	Score = 76.6 bits (187), Expect = 2e-012
mapped-read 34793	F1UMNMG02DYZ3R	Length=580	gb|EGP86024.1| hypothetical protein MYCGRDRAFT_74254 [Mycosphaerella graminicolaIPO323] gb|EGP86030.1| hypothetical protein MYCGRDRAFT_74248 [Mycosphaerella graminicolaIPO323]Length=88	Score = 57.4 bits (137), Expect(2) = 6e-017
mapped-read 34793	F1UMNMG02EWAIE	Length=187	ref|XP_002068663.1| GK12697 [Drosophila willistoni] gb|EDW79649.1| GK12697 [Drosophila willistoni]Length=182	Score = 77.0 bits (188), Expect = 1e-012
mapped-read 34793	F1UMNMG02EF7FF	Length=199	ref|XP_002068663.1| GK12697 [Drosophila willistoni] gb|EDW79649.1| GK12697 [Drosophila willistoni]Length=182	Score = 45.8 bits (107), Expect(2) = 1e-008
mapped-read 34793	F1UMNMG02EM7OB	Length=285	ref|XP_002425521.1| hypothetical protein Phum_PHUM205230 [Pediculus humanus corporis] gb|EEB12783.1| hypothetical protein Phum_PHUM205230 [Pediculus humanus corporis]Length=117	Score = 58.5 bits (140), Expect = 4e-007
mapped-read 34793	F1UMNMG02ESW1R	Length=188	ref|XP_002068663.1| GK12697 [Drosophila willistoni] gb|EDW79649.1| GK12697 [Drosophila willistoni]Length=182	Score = 75.1 bits (183), Expect = 5e-012
mapped-read 34793	F1UMNMG02EVCQZ	Length=209	ref|XP_002068663.1| GK12697 [Drosophila willistoni] gb|EDW79649.1| GK12697 [Drosophila willistoni]Length=182	Score = 76.6 bits (187), Expect = 2e-012
mapped-read 34793	F1UMNMG02EZFJD	Length=196	ref|XP_002068663.1| GK12697 [Drosophila willistoni] gb|EDW79649.1| GK12697 [Drosophila willistoni]Length=182	Score = 74.7 bits (182), Expect = 6e-012
mapped-read 34793	F1UMNMG02EEUYF	Length=187	ref|XP_002068663.1| GK12697 [Drosophila willistoni] gb|EDW79649.1| GK12697 [Drosophila willistoni]Length=182	Score = 76.6 bits (187), Expect = 2e-012
mapped-read 34793	F1UMNMG02EYK6I	Length=415	ref|XP_002450733.1| hypothetical protein SORBIDRAFT_05g016477 [Sorghum bicolor] gb|EES09721.1| hypothetical protein SORBIDRAFT_05g016477 [Sorghum bicolor]Length=149	Score = 84.0 bits (206), Expect = 9e-015
mapped-read 34793	F1UMNMG02DLO42	Length=280	ref|XP_002425521.1| hypothetical protein Phum_PHUM205230 [Pediculus humanus corporis] gb|EEB12783.1| hypothetical protein Phum_PHUM205230 [Pediculus humanus corporis]Length=117	Score = 78.2 bits (191), Expect = 5e-013
mapped-read 34793	F1UMNMG02ED726	Length=203	ref|XP_002068663.1| GK12697 [Drosophila willistoni] gb|EDW79649.1| GK12697 [Drosophila willistoni]Length=182	Score = 75.1 bits (183), Expect = 4e-012
mapped-read 34793	F1UMNMG02D7XLL	Length=188	ref|XP_002068663.1| GK12697 [Drosophila willistoni] gb|EDW79649.1| GK12697 [Drosophila willistoni]Length=182	Score = 77.0 bits (188), Expect = 1e-012
mapped-read 34793	F1UMNMG02C6V18	Length=188	ref|XP_002068663.1| GK12697 [Drosophila willistoni] gb|EDW79649.1| GK12697 [Drosophila willistoni]Length=182	Score = 76.6 bits (187), Expect = 2e-012
mapped-read 34793	F1UMNMG02DWXAX	Length=187	ref|XP_002068663.1| GK12697 [Drosophila willistoni] gb|EDW79649.1| GK12697 [Drosophila willistoni]Length=182	Score = 77.0 bits (188), Expect = 1e-012
mapped-read 34793	F1UMNMG02DOTL9	Length=187	ref|XP_002068663.1| GK12697 [Drosophila willistoni] gb|EDW79649.1| GK12697 [Drosophila willistoni]Length=182	Score = 76.6 bits (187), Expect = 2e-012
mapped-read 34793	F1UMNMG02D2H4U	Length=186	ref|XP_002068663.1| GK12697 [Drosophila willistoni] gb|EDW79649.1| GK12697 [Drosophila willistoni]Length=182	Score = 76.6 bits (187), Expect = 2e-012
mapped-read 34793	F1UMNMG02EC6UB	Length=188	ref|XP_002068663.1| GK12697 [Drosophila willistoni] gb|EDW79649.1| GK12697 [Drosophila willistoni]Length=182	Score = 77.0 bits (188), Expect = 1e-012
mapped-read 34793	F1UMNMG02EPN01	Length=187	ref|XP_002068663.1| GK12697 [Drosophila willistoni] gb|EDW79649.1| GK12697 [Drosophila willistoni]Length=182	Score = 76.6 bits (187), Expect = 2e-012
mapped-read 34793	F1UMNMG02DI6QE	Length=186	ref|XP_002068663.1| GK12697 [Drosophila willistoni] gb|EDW79649.1| GK12697 [Drosophila willistoni]Length=182	Score = 77.0 bits (188), Expect = 1e-012
mapped-read 34793	F1UMNMG02DZ9OZ	Length=395	ref|XP_002068663.1| GK12697 [Drosophila willistoni] gb|EDW79649.1| GK12697 [Drosophila willistoni]Length=182	Score = 76.6 bits (187), Expect = 2e-012
mapped-read 34793	F1UMNMG02EIRKI	Length=195	ref|XP_002068663.1| GK12697 [Drosophila willistoni] gb|EDW79649.1| GK12697 [Drosophila willistoni]Length=182	Score = 77.4 bits (189), Expect = 9e-013
mapped-read 34793	F1UMNMG02C6S63	Length=208	ref|XP_002068663.1| GK12697 [Drosophila willistoni] gb|EDW79649.1| GK12697 [Drosophila willistoni]Length=182	Score = 76.6 bits (187), Expect = 2e-012
mapped-read 34793	F1UMNMG02DM38L	Length=188	ref|XP_002068663.1| GK12697 [Drosophila willistoni] gb|EDW79649.1| GK12697 [Drosophila willistoni]Length=182	Score = 58.2 bits (139), Expect = 6e-007
mapped-read 34793	F1UMNMG02DOLK8	Length=187	ref|XP_002068663.1| GK12697 [Drosophila willistoni] gb|EDW79649.1| GK12697 [Drosophila willistoni]Length=182	Score = 77.0 bits (188), Expect = 1e-012
mapped-read 34793	F1UMNMG02C8C47	Length=196	ref|XP_002068663.1| GK12697 [Drosophila willistoni] gb|EDW79649.1| GK12697 [Drosophila willistoni]Length=182	Score = 76.6 bits (187), Expect = 2e-012
mapped-read 34793	F1UMNMG02EJG2I	Length=188	ref|XP_002068663.1| GK12697 [Drosophila willistoni] gb|EDW79649.1| GK12697 [Drosophila willistoni]Length=182	Score = 76.6 bits (187), Expect = 2e-012
mapped-read 34793	F1UMNMG02D0VKN	Length=184	ref|XP_002068663.1| GK12697 [Drosophila willistoni] gb|EDW79649.1| GK12697 [Drosophila willistoni]Length=182	Score = 45.1 bits (105), Expect(2) = 2e-008
mapped-read 34793	F1UMNMG02E15VD	Length=187	ref|XP_002068663.1| GK12697 [Drosophila willistoni] gb|EDW79649.1| GK12697 [Drosophila willistoni]Length=182	Score = 76.6 bits (187), Expect = 2e-012
mapped-read 34793	F1UMNMG02EWOCT	Length=179	gb|AAX30301.1| unknown [Schistosoma japonicum]Length=55	Score = 77.4 bits (189), Expect = 9e-013
mapped-read 34793	F1UMNMG02DU0OK	Length=192	ref|XP_002068663.1| GK12697 [Drosophila willistoni] gb|EDW79649.1| GK12697 [Drosophila willistoni]Length=182	Score = 77.0 bits (188), Expect = 1e-012
mapped-read 34793	F1UMNMG02ECB26	Length=187	ref|XP_002068663.1| GK12697 [Drosophila willistoni] gb|EDW79649.1| GK12697 [Drosophila willistoni]Length=182	Score = 77.8 bits (190), Expect = 7e-013
mapped-read 34793	F1UMNMG02D00I1	Length=209	ref|XP_002068663.1| GK12697 [Drosophila willistoni] gb|EDW79649.1| GK12697 [Drosophila willistoni]Length=182	Score = 76.6 bits (187), Expect = 2e-012
mapped-read 34793	F1UMNMG02EEAI7	Length=190	ref|XP_002068663.1| GK12697 [Drosophila willistoni] gb|EDW79649.1| GK12697 [Drosophila willistoni]Length=182	Score = 76.6 bits (187), Expect = 2e-012
mapped-read 34793	F1UMNMG02EHTOG	Length=188	ref|XP_002068663.1| GK12697 [Drosophila willistoni] gb|EDW79649.1| GK12697 [Drosophila willistoni]Length=182	Score = 76.6 bits (187), Expect = 2e-012
mapped-read 34793	F1UMNMG02E3DK2	Length=656	ref|XP_001869358.1| conserved hypothetical protein [Culex quinquefasciatus] gb|EDS29076.1| conserved hypothetical protein [Culex quinquefasciatus]Length=36	Score = 62.4 bits (150), Expect = 6e-008
mapped-read 34793	F1UMNMG02EO51D	Length=188	ref|XP_002068663.1| GK12697 [Drosophila willistoni] gb|EDW79649.1| GK12697 [Drosophila willistoni]Length=182	Score = 76.6 bits (187), Expect = 2e-012
mapped-read 34793	F1UMNMG02C7XLL	Length=207	ref|XP_002068663.1| GK12697 [Drosophila willistoni] gb|EDW79649.1| GK12697 [Drosophila willistoni]Length=182	Score = 76.6 bits (187), Expect = 2e-012
mapped-read 34793	F1UMNMG02DU0BH	Length=188	ref|XP_002068663.1| GK12697 [Drosophila willistoni] gb|EDW79649.1| GK12697 [Drosophila willistoni]Length=182	Score = 76.6 bits (187), Expect = 2e-012
mapped-read 34793	F1UMNMG02D2MCM	Length=191	ref|XP_002068663.1| GK12697 [Drosophila willistoni] gb|EDW79649.1| GK12697 [Drosophila willistoni]Length=182	Score = 76.6 bits (187), Expect = 2e-012
mapped-read 34793	F1UMNMG02EHVVC	Length=193	ref|XP_002068663.1| GK12697 [Drosophila willistoni] gb|EDW79649.1| GK12697 [Drosophila willistoni]Length=182	Score = 76.6 bits (187), Expect = 2e-012
mapped-read 34793	F1UMNMG02DK0HU	Length=186	ref|XP_002068663.1| GK12697 [Drosophila willistoni] gb|EDW79649.1| GK12697 [Drosophila willistoni]Length=182	Score = 77.0 bits (188), Expect = 1e-012
mapped-read 34793	F1UMNMG02EUY2K	Length=190	ref|XP_002068663.1| GK12697 [Drosophila willistoni] gb|EDW79649.1| GK12697 [Drosophila willistoni]Length=182	Score = 76.6 bits (187), Expect = 2e-012
mapped-read 34793	F1UMNMG02E6KYD	Length=174	ref|XP_002068663.1| GK12697 [Drosophila willistoni] gb|EDW79649.1| GK12697 [Drosophila willistoni]Length=182	Score = 76.6 bits (187), Expect = 2e-012
mapped-read 34793	F1UMNMG02E2QWB	Length=191	ref|XP_002068663.1| GK12697 [Drosophila willistoni] gb|EDW79649.1| GK12697 [Drosophila willistoni]Length=182	Score = 75.1 bits (183), Expect = 5e-012
mapped-read 34793	F1UMNMG02ECXIO	Length=192	ref|XP_002068663.1| GK12697 [Drosophila willistoni] gb|EDW79649.1| GK12697 [Drosophila willistoni]Length=182	Score = 77.0 bits (188), Expect = 1e-012
mapped-read 34793	F1UMNMG02EU9WN	Length=189	ref|XP_002068663.1| GK12697 [Drosophila willistoni] gb|EDW79649.1| GK12697 [Drosophila willistoni]Length=182	Score = 76.6 bits (187), Expect = 2e-012
mapped-read 34793	F1UMNMG02E5SOJ	Length=187	ref|XP_002068663.1| GK12697 [Drosophila willistoni] gb|EDW79649.1| GK12697 [Drosophila willistoni]Length=182	Score = 76.6 bits (187), Expect = 2e-012
mapped-read 34793	F1UMNMG02ELWKL	Length=195	ref|XP_002068663.1| GK12697 [Drosophila willistoni] gb|EDW79649.1| GK12697 [Drosophila willistoni]Length=182	Score = 73.6 bits (179), Expect = 1e-011
mapped-read 34793	F1UMNMG02DQDLD	Length=189	ref|XP_002068663.1| GK12697 [Drosophila willistoni] gb|EDW79649.1| GK12697 [Drosophila willistoni]Length=182	Score = 76.6 bits (187), Expect = 2e-012
mapped-read 34793	F1UMNMG02DGQT3	Length=236	ref|XP_002068663.1| GK12697 [Drosophila willistoni] gb|EDW79649.1| GK12697 [Drosophila willistoni]Length=182	Score = 76.6 bits (187), Expect = 2e-012
mapped-read 34793	F1UMNMG02EXV0V	Length=188	ref|XP_002068663.1| GK12697 [Drosophila willistoni] gb|EDW79649.1| GK12697 [Drosophila willistoni]Length=182	Score = 76.6 bits (187), Expect = 2e-012
mapped-read 34793	F1UMNMG02DEGEN	Length=397	No Hit
mapped-read 34793	F1UMNMG02DF0VP	Length=664	gb|AAX30301.1| unknown [Schistosoma japonicum]Length=55	Score = 81.6 bits (200), Expect = 1e-013
mapped-read 34793	F1UMNMG02E5M39	Length=191	ref|XP_002068663.1| GK12697 [Drosophila willistoni] gb|EDW79649.1| GK12697 [Drosophila willistoni]Length=182	Score = 76.6 bits (187), Expect = 2e-012
mapped-read 34793	F1UMNMG02D6QWG	Length=197	ref|XP_002068663.1| GK12697 [Drosophila willistoni] gb|EDW79649.1| GK12697 [Drosophila willistoni]Length=182	Score = 76.6 bits (187), Expect = 2e-012
mapped-read 34793	F1UMNMG02D43ZB	Length=196	ref|XP_002068663.1| GK12697 [Drosophila willistoni] gb|EDW79649.1| GK12697 [Drosophila willistoni]Length=182	Score = 76.6 bits (187), Expect = 2e-012
mapped-read 34793	F1UMNMG02DTBVS	Length=266	ref|XP_003369893.1| conserved hypothetical protein [Trichinella spiralis] gb|EFV46975.1| conserved hypothetical protein [Trichinella spiralis]Length=78	Score = 85.1 bits (209), Expect = 4e-015
mapped-read 34793	F1UMNMG02DXV96	Length=319	ref|XP_002068663.1| GK12697 [Drosophila willistoni] gb|EDW79649.1| GK12697 [Drosophila willistoni]Length=182	Score = 76.6 bits (187), Expect = 2e-012
mapped-read 34793	F1UMNMG02DAGEI	Length=188	ref|XP_002068663.1| GK12697 [Drosophila willistoni] gb|EDW79649.1| GK12697 [Drosophila willistoni]Length=182	Score = 76.6 bits (187), Expect = 2e-012
mapped-read 34793	F1UMNMG02DQMZK	Length=189	ref|XP_002068663.1| GK12697 [Drosophila willistoni] gb|EDW79649.1| GK12697 [Drosophila willistoni]Length=182	Score = 76.6 bits (187), Expect = 2e-012
mapped-read 34793	F1UMNMG02DHRU8	Length=186	ref|XP_002068663.1| GK12697 [Drosophila willistoni] gb|EDW79649.1| GK12697 [Drosophila willistoni]Length=182	Score = 77.0 bits (188), Expect = 1e-012
mapped-read 34793	F1UMNMG02DGEOL	Length=188	ref|XP_002068663.1| GK12697 [Drosophila willistoni] gb|EDW79649.1| GK12697 [Drosophila willistoni]Length=182	Score = 76.6 bits (187), Expect = 2e-012
mapped-read 34793	F1UMNMG02EYL8E	Length=188	ref|XP_002068663.1| GK12697 [Drosophila willistoni] gb|EDW79649.1| GK12697 [Drosophila willistoni]Length=182	Score = 76.6 bits (187), Expect = 2e-012
mapped-read 34793	F1UMNMG02DUVM7	Length=187	ref|XP_002068663.1| GK12697 [Drosophila willistoni] gb|EDW79649.1| GK12697 [Drosophila willistoni]Length=182	Score = 77.0 bits (188), Expect = 1e-012
mapped-read 34793	F1UMNMG02DFTMG	Length=187	ref|XP_002068663.1| GK12697 [Drosophila willistoni] gb|EDW79649.1| GK12697 [Drosophila willistoni]Length=182	Score = 77.0 bits (188), Expect = 1e-012
mapped-read 34793	F1UMNMG02EFZ1K	Length=188	ref|XP_002068663.1| GK12697 [Drosophila willistoni] gb|EDW79649.1| GK12697 [Drosophila willistoni]Length=182	Score = 77.0 bits (188), Expect = 1e-012
mapped-read 34793	F1UMNMG02E11PD	Length=188	ref|XP_002068663.1| GK12697 [Drosophila willistoni] gb|EDW79649.1| GK12697 [Drosophila willistoni]Length=182	Score = 76.6 bits (187), Expect = 2e-012
mapped-read 34793	F1UMNMG02EOWRA	Length=193	ref|XP_002068663.1| GK12697 [Drosophila willistoni] gb|EDW79649.1| GK12697 [Drosophila willistoni]Length=182	Score = 73.6 bits (179), Expect = 1e-011
mapped-read 34793	F1UMNMG02E1ON7	Length=190	ref|XP_002068663.1| GK12697 [Drosophila willistoni] gb|EDW79649.1| GK12697 [Drosophila willistoni]Length=182	Score = 76.6 bits (187), Expect = 2e-012
mapped-read 34793	F1UMNMG02DPLDX	Length=187	ref|XP_002068663.1| GK12697 [Drosophila willistoni] gb|EDW79649.1| GK12697 [Drosophila willistoni]Length=182	Score = 76.6 bits (187), Expect = 2e-012
mapped-read 34793	F1UMNMG02DV0MG	Length=189	ref|XP_002068663.1| GK12697 [Drosophila willistoni] gb|EDW79649.1| GK12697 [Drosophila willistoni]Length=182	Score = 76.6 bits (187), Expect = 2e-012
mapped-read 34793	F1UMNMG02ESAS5	Length=267	gb|AAX30301.1| unknown [Schistosoma japonicum]Length=55	Score = 99.8 bits (247), Expect = 2e-019
mapped-read 34793	F1UMNMG02D77F4	Length=187	ref|XP_002068663.1| GK12697 [Drosophila willistoni] gb|EDW79649.1| GK12697 [Drosophila willistoni]Length=182	Score = 76.6 bits (187), Expect = 2e-012
mapped-read 34793	F1UMNMG02EJOBY	Length=188	ref|XP_002068663.1| GK12697 [Drosophila willistoni] gb|EDW79649.1| GK12697 [Drosophila willistoni]Length=182	Score = 76.6 bits (187), Expect = 2e-012
mapped-read 34793	F1UMNMG02DKWPF	Length=288	No Hit
mapped-read 34793	F1UMNMG02EZIV0	Length=168	ref|XP_002068663.1| GK12697 [Drosophila willistoni] gb|EDW79649.1| GK12697 [Drosophila willistoni]Length=182	Score = 76.6 bits (187), Expect = 2e-012
mapped-read 34793	F1UMNMG02E0EOM	Length=191	ref|XP_002068663.1| GK12697 [Drosophila willistoni] gb|EDW79649.1| GK12697 [Drosophila willistoni]Length=182	Score = 76.6 bits (187), Expect = 2e-012
mapped-read 34793	F1UMNMG02EOVMU	Length=444	ref|XP_003240470.1| PREDICTED: hypothetical protein LOC100575156 [Acyrthosiphon pisum]Length=136	Score = 60.5 bits (145), Expect(3) = 5e-015
mapped-read 34793	F1UMNMG02EXFC8	Length=196	ref|XP_002068663.1| GK12697 [Drosophila willistoni] gb|EDW79649.1| GK12697 [Drosophila willistoni]Length=182	Score = 76.6 bits (187), Expect = 2e-012
mapped-read 34793	F1UMNMG02ECCHV	Length=289	ref|XP_003247571.1| PREDICTED: hypothetical protein LOC100572577 [Acyrthosiphon pisum]Length=210	Score = 85.9 bits (211), Expect = 3e-015
mapped-read 34793	F1UMNMG02DF7A9	Length=188	ref|XP_002068663.1| GK12697 [Drosophila willistoni] gb|EDW79649.1| GK12697 [Drosophila willistoni]Length=182	Score = 76.6 bits (187), Expect = 2e-012
mapped-read 34793	F1UMNMG02EI0YT	Length=890	gb|AAX30301.1| unknown [Schistosoma japonicum]Length=55	Score = 94.7 bits (234), Expect = 2e-017
mapped-read 34793	F1UMNMG02EUE9K	Length=188	ref|XP_002068663.1| GK12697 [Drosophila willistoni] gb|EDW79649.1| GK12697 [Drosophila willistoni]Length=182	Score = 76.6 bits (187), Expect = 2e-012
mapped-read 34793	F1UMNMG02E0GCA	Length=189	ref|XP_002068663.1| GK12697 [Drosophila willistoni] gb|EDW79649.1| GK12697 [Drosophila willistoni]Length=182	Score = 76.6 bits (187), Expect = 2e-012
mapped-read 34793	F1UMNMG02D22OM	Length=190	ref|XP_002068663.1| GK12697 [Drosophila willistoni] gb|EDW79649.1| GK12697 [Drosophila willistoni]Length=182	Score = 77.0 bits (188), Expect = 1e-012
mapped-read 34793	F1UMNMG02EPM8I	Length=194	ref|XP_002068663.1| GK12697 [Drosophila willistoni] gb|EDW79649.1| GK12697 [Drosophila willistoni]Length=182	Score = 76.6 bits (187), Expect = 2e-012
mapped-read 34793	F1UMNMG02D22Q4	Length=203	ref|XP_002068663.1| GK12697 [Drosophila willistoni] gb|EDW79649.1| GK12697 [Drosophila willistoni]Length=182	Score = 76.6 bits (187), Expect = 2e-012
mapped-read 34793	F1UMNMG02DC5S3	Length=195	ref|XP_002068663.1| GK12697 [Drosophila willistoni] gb|EDW79649.1| GK12697 [Drosophila willistoni]Length=182	Score = 76.6 bits (187), Expect = 2e-012
mapped-read 34793	F1UMNMG02EAV41	Length=187	ref|XP_002068663.1| GK12697 [Drosophila willistoni] gb|EDW79649.1| GK12697 [Drosophila willistoni]Length=182	Score = 77.0 bits (188), Expect = 1e-012
mapped-read 34793	F1UMNMG02DJSF9	Length=198	ref|XP_002068663.1| GK12697 [Drosophila willistoni] gb|EDW79649.1| GK12697 [Drosophila willistoni]Length=182	Score = 77.8 bits (190), Expect = 7e-013
mapped-read 34793	F1UMNMG02EHN4M	Length=188	ref|XP_002068663.1| GK12697 [Drosophila willistoni] gb|EDW79649.1| GK12697 [Drosophila willistoni]Length=182	Score = 76.6 bits (187), Expect = 2e-012
mapped-read 34793	F1UMNMG02EQTVW	Length=187	ref|XP_002068663.1| GK12697 [Drosophila willistoni] gb|EDW79649.1| GK12697 [Drosophila willistoni]Length=182	Score = 77.8 bits (190), Expect = 7e-013
mapped-read 34793	F1UMNMG02E5JOY	Length=189	ref|XP_002068663.1| GK12697 [Drosophila willistoni] gb|EDW79649.1| GK12697 [Drosophila willistoni]Length=182	Score = 77.0 bits (188), Expect = 1e-012
mapped-read 34793	F1UMNMG02D1VHL	Length=204	ref|XP_002068663.1| GK12697 [Drosophila willistoni] gb|EDW79649.1| GK12697 [Drosophila willistoni]Length=182	Score = 76.6 bits (187), Expect = 2e-012
mapped-read 34793	F1UMNMG02DLIHW	Length=188	ref|XP_002068663.1| GK12697 [Drosophila willistoni] gb|EDW79649.1| GK12697 [Drosophila willistoni]Length=182	Score = 74.3 bits (181), Expect = 8e-012
mapped-read 34793	F1UMNMG02D8IKL	Length=189	ref|XP_002068663.1| GK12697 [Drosophila willistoni] gb|EDW79649.1| GK12697 [Drosophila willistoni]Length=182	Score = 76.6 bits (187), Expect = 2e-012
mapped-read 34793	F1UMNMG02EFLD6	Length=277	No Hit
mapped-read 34793	F1UMNMG02EKR0U	Length=189	ref|XP_002068663.1| GK12697 [Drosophila willistoni] gb|EDW79649.1| GK12697 [Drosophila willistoni]Length=182	Score = 76.6 bits (187), Expect = 2e-012
mapped-read 34793	F1UMNMG02DALBC	Length=181	gb|AAX30301.1| unknown [Schistosoma japonicum]Length=55	Score = 77.4 bits (189), Expect = 9e-013
mapped-read 34793	F1UMNMG02EI7J8	Length=190	ref|XP_002068663.1| GK12697 [Drosophila willistoni] gb|EDW79649.1| GK12697 [Drosophila willistoni]Length=182	Score = 76.6 bits (187), Expect = 2e-012
mapped-read 34793	F1UMNMG02D020Z	Length=180	gb|AAX30301.1| unknown [Schistosoma japonicum]Length=55	Score = 77.4 bits (189), Expect = 9e-013
mapped-read 34793	F1UMNMG02EER23	Length=261	gb|AAX30301.1| unknown [Schistosoma japonicum]Length=55	Score = 76.6 bits (187), Expect = 2e-012
mapped-read 34793	F1UMNMG02D88E2	Length=188	ref|XP_002068663.1| GK12697 [Drosophila willistoni] gb|EDW79649.1| GK12697 [Drosophila willistoni]Length=182	Score = 76.6 bits (187), Expect = 2e-012
mapped-read 34793	F1UMNMG02EQJJ4	Length=186	ref|XP_002068663.1| GK12697 [Drosophila willistoni] gb|EDW79649.1| GK12697 [Drosophila willistoni]Length=182	Score = 77.0 bits (188), Expect = 1e-012
mapped-read 34793	F1UMNMG02D892Z	Length=793	gb|AAX30301.1| unknown [Schistosoma japonicum]Length=55	Score = 81.6 bits (200), Expect = 1e-013
mapped-read 34793	F1UMNMG02EY8B9	Length=189	ref|XP_002068663.1| GK12697 [Drosophila willistoni] gb|EDW79649.1| GK12697 [Drosophila willistoni]Length=182	Score = 76.6 bits (187), Expect = 2e-012
mapped-read 34793	F1UMNMG02DUJFZ	Length=188	ref|XP_002068663.1| GK12697 [Drosophila willistoni] gb|EDW79649.1| GK12697 [Drosophila willistoni]Length=182	Score = 77.0 bits (188), Expect = 1e-012
mapped-read 34793	F1UMNMG02ERN08	Length=187	ref|XP_002068663.1| GK12697 [Drosophila willistoni] gb|EDW79649.1| GK12697 [Drosophila willistoni]Length=182	Score = 76.6 bits (187), Expect = 2e-012
mapped-read 34793	F1UMNMG02DPWIL	Length=188	ref|XP_002068663.1| GK12697 [Drosophila willistoni] gb|EDW79649.1| GK12697 [Drosophila willistoni]Length=182	Score = 76.6 bits (187), Expect = 2e-012
mapped-read 34793	F1UMNMG02EMSTA	Length=206	ref|XP_002068663.1| GK12697 [Drosophila willistoni] gb|EDW79649.1| GK12697 [Drosophila willistoni]Length=182	Score = 76.6 bits (187), Expect = 2e-012
mapped-read 34793	F1UMNMG02EPBKZ	Length=188	ref|XP_002068663.1| GK12697 [Drosophila willistoni] gb|EDW79649.1| GK12697 [Drosophila willistoni]Length=182	Score = 76.6 bits (187), Expect = 2e-012
mapped-read 34793	F1UMNMG02EPI3P	Length=199	ref|XP_002068663.1| GK12697 [Drosophila willistoni] gb|EDW79649.1| GK12697 [Drosophila willistoni]Length=182	Score = 76.6 bits (187), Expect = 2e-012
mapped-read 34793	F1UMNMG02EBIQO	Length=191	ref|XP_002068663.1| GK12697 [Drosophila willistoni] gb|EDW79649.1| GK12697 [Drosophila willistoni]Length=182	Score = 76.6 bits (187), Expect = 2e-012
mapped-read 34793	F1UMNMG02EC77N	Length=188	ref|XP_002068663.1| GK12697 [Drosophila willistoni] gb|EDW79649.1| GK12697 [Drosophila willistoni]Length=182	Score = 75.1 bits (183), Expect = 5e-012
mapped-read 34793	F1UMNMG02DDZ2E	Length=502	No Hit
mapped-read 34793	F1UMNMG02DHX6Y	Length=186	ref|XP_002068663.1| GK12697 [Drosophila willistoni] gb|EDW79649.1| GK12697 [Drosophila willistoni]Length=182	Score = 77.0 bits (188), Expect = 1e-012
mapped-read 34793	F1UMNMG02C8CHA	Length=197	ref|XP_002068663.1| GK12697 [Drosophila willistoni] gb|EDW79649.1| GK12697 [Drosophila willistoni]Length=182	Score = 72.8 bits (177), Expect = 2e-011
mapped-read 34793	F1UMNMG02ELB8K	Length=189	ref|XP_002068663.1| GK12697 [Drosophila willistoni] gb|EDW79649.1| GK12697 [Drosophila willistoni]Length=182	Score = 76.6 bits (187), Expect = 2e-012
mapped-read 34793	F1UMNMG02DPDX5	Length=190	ref|XP_001869359.1| conserved hypothetical protein [Culex quinquefasciatus] gb|EDS29077.1| conserved hypothetical protein [Culex quinquefasciatus]Length=244	Score = 77.4 bits (189), Expect = 9e-013
mapped-read 34793	F1UMNMG02DJ071	Length=188	ref|XP_002068663.1| GK12697 [Drosophila willistoni] gb|EDW79649.1| GK12697 [Drosophila willistoni]Length=182	Score = 76.6 bits (187), Expect = 2e-012
mapped-read 34793	F1UMNMG02EKNJG	Length=187	ref|XP_002068663.1| GK12697 [Drosophila willistoni] gb|EDW79649.1| GK12697 [Drosophila willistoni]Length=182	Score = 76.6 bits (187), Expect = 2e-012
mapped-read 34793	F1UMNMG02EVGXP	Length=191	ref|XP_002068663.1| GK12697 [Drosophila willistoni] gb|EDW79649.1| GK12697 [Drosophila willistoni]Length=182	Score = 76.6 bits (187), Expect = 2e-012
mapped-read 34793	F1UMNMG02EABI5	Length=185	ref|XP_002068663.1| GK12697 [Drosophila willistoni] gb|EDW79649.1| GK12697 [Drosophila willistoni]Length=182	Score = 76.6 bits (187), Expect = 2e-012
mapped-read 34793	F1UMNMG02DXFD8	Length=778	ref|XP_002425521.1| hypothetical protein Phum_PHUM205230 [Pediculus humanus corporis] gb|EEB12783.1| hypothetical protein Phum_PHUM205230 [Pediculus humanus corporis]Length=117	Score = 61.6 bits (148), Expect = 1e-007
mapped-read 34793	F1UMNMG02DH73K	Length=189	ref|XP_002068663.1| GK12697 [Drosophila willistoni] gb|EDW79649.1| GK12697 [Drosophila willistoni]Length=182	Score = 76.6 bits (187), Expect = 2e-012
mapped-read 34793	F1UMNMG02EARRJ	Length=193	ref|XP_002068663.1| GK12697 [Drosophila willistoni] gb|EDW79649.1| GK12697 [Drosophila willistoni]Length=182	Score = 76.6 bits (187), Expect = 2e-012
mapped-read 34793	F1UMNMG02ECN6N	Length=194	ref|XP_002068663.1| GK12697 [Drosophila willistoni] gb|EDW79649.1| GK12697 [Drosophila willistoni]Length=182	Score = 76.6 bits (187), Expect = 2e-012
mapped-read 34793	F1UMNMG02EUNVW	Length=189	ref|XP_002068663.1| GK12697 [Drosophila willistoni] gb|EDW79649.1| GK12697 [Drosophila willistoni]Length=182	Score = 76.6 bits (187), Expect = 2e-012
mapped-read 34793	F1UMNMG02C7VKN	Length=191	gb|AAX30301.1| unknown [Schistosoma japonicum]Length=55	Score = 82.0 bits (201), Expect = 4e-014
mapped-read 34793	F1UMNMG02EHY2X	Length=193	ref|XP_002068663.1| GK12697 [Drosophila willistoni] gb|EDW79649.1| GK12697 [Drosophila willistoni]Length=182	Score = 76.6 bits (187), Expect = 2e-012
mapped-read 34793	F1UMNMG02DGQBW	Length=188	ref|XP_002068663.1| GK12697 [Drosophila willistoni] gb|EDW79649.1| GK12697 [Drosophila willistoni]Length=182	Score = 76.6 bits (187), Expect = 2e-012
mapped-read 34793	F1UMNMG02EV0N9	Length=709	gb|AAX30301.1| unknown [Schistosoma japonicum]Length=55	Score = 62.0 bits (149), Expect(2) = 7e-013
mapped-read 34793	F1UMNMG02EZCJK	Length=265	No Hit
mapped-read 34793	F1UMNMG02DMSRV	Length=187	ref|XP_002068663.1| GK12697 [Drosophila willistoni] gb|EDW79649.1| GK12697 [Drosophila willistoni]Length=182	Score = 77.0 bits (188), Expect = 1e-012
mapped-read 34793	F1UMNMG02EDMX4	Length=189	ref|XP_002068663.1| GK12697 [Drosophila willistoni] gb|EDW79649.1| GK12697 [Drosophila willistoni]Length=182	Score = 76.6 bits (187), Expect = 2e-012
mapped-read 34793	F1UMNMG02E29LE	Length=201	ref|XP_002068663.1| GK12697 [Drosophila willistoni] gb|EDW79649.1| GK12697 [Drosophila willistoni]Length=182	Score = 76.6 bits (187), Expect = 2e-012
mapped-read 34793	F1UMNMG02EBUVW	Length=207	ref|XP_002068663.1| GK12697 [Drosophila willistoni] gb|EDW79649.1| GK12697 [Drosophila willistoni]Length=182	Score = 76.6 bits (187), Expect = 2e-012
mapped-read 34793	F1UMNMG02DR8R8	Length=187	ref|XP_002068663.1| GK12697 [Drosophila willistoni] gb|EDW79649.1| GK12697 [Drosophila willistoni]Length=182	Score = 77.8 bits (190), Expect = 7e-013
mapped-read 34793	F1UMNMG02EPWE8	Length=194	ref|XP_002068663.1| GK12697 [Drosophila willistoni] gb|EDW79649.1| GK12697 [Drosophila willistoni]Length=182	Score = 76.6 bits (187), Expect = 2e-012
mapped-read 34793	F1UMNMG02E4R0Q	Length=188	ref|XP_002068663.1| GK12697 [Drosophila willistoni] gb|EDW79649.1| GK12697 [Drosophila willistoni]Length=182	Score = 76.6 bits (187), Expect = 2e-012
mapped-read 34793	F1UMNMG02E0GQE	Length=188	ref|XP_002068663.1| GK12697 [Drosophila willistoni] gb|EDW79649.1| GK12697 [Drosophila willistoni]Length=182	Score = 77.0 bits (188), Expect = 1e-012
mapped-read 34793	F1UMNMG02D25AB	Length=187	ref|XP_002068663.1| GK12697 [Drosophila willistoni] gb|EDW79649.1| GK12697 [Drosophila willistoni]Length=182	Score = 76.6 bits (187), Expect = 2e-012
mapped-read 34793	F1UMNMG02DRCLQ	Length=191	ref|XP_002068663.1| GK12697 [Drosophila willistoni] gb|EDW79649.1| GK12697 [Drosophila willistoni]Length=182	Score = 76.6 bits (187), Expect = 2e-012
mapped-read 34793	F1UMNMG02EBFZ5	Length=190	ref|XP_002068663.1| GK12697 [Drosophila willistoni] gb|EDW79649.1| GK12697 [Drosophila willistoni]Length=182	Score = 76.6 bits (187), Expect = 2e-012
mapped-read 34793	F1UMNMG02DC69S	Length=716	ref|XP_001383945.2| hypothetical protein PICST_31083 [Scheffersomyces stipitis CBS6054] gb|ABN65916.2| predicted protein [Scheffersomyces stipitis CBS 6054] gb|EGW33837.1| hypothetical protein SPAPADRAFT_133853 [Spathaspora passalidarumNRRL Y-27907]Length=49	Score = 58.2 bits (139), Expect(2) = 1e-007
mapped-read 34793	F1UMNMG02EKK1C	Length=199	ref|XP_002068663.1| GK12697 [Drosophila willistoni] gb|EDW79649.1| GK12697 [Drosophila willistoni]Length=182	Score = 76.6 bits (187), Expect = 2e-012
mapped-read 34793	F1UMNMG02EZ9T1	Length=189	ref|XP_002068663.1| GK12697 [Drosophila willistoni] gb|EDW79649.1| GK12697 [Drosophila willistoni]Length=182	Score = 76.6 bits (187), Expect = 2e-012
mapped-read 34793	F1UMNMG02DF906	Length=235	gb|AAX30301.1| unknown [Schistosoma japonicum]Length=55	Score = 82.0 bits (201), Expect = 4e-014
mapped-read 34793	F1UMNMG02DIF06	Length=179	gb|AAX30301.1| unknown [Schistosoma japonicum]Length=55	Score = 77.4 bits (189), Expect = 9e-013
mapped-read 34793	F1UMNMG02DFXGD	Length=207	ref|XP_002068663.1| GK12697 [Drosophila willistoni] gb|EDW79649.1| GK12697 [Drosophila willistoni]Length=182	Score = 76.6 bits (187), Expect = 2e-012
mapped-read 34793	F1UMNMG02EXYG5	Length=188	ref|XP_002068663.1| GK12697 [Drosophila willistoni] gb|EDW79649.1| GK12697 [Drosophila willistoni]Length=182	Score = 76.6 bits (187), Expect = 2e-012
mapped-read 34793	F1UMNMG02D7VGB	Length=190	ref|XP_002068663.1| GK12697 [Drosophila willistoni] gb|EDW79649.1| GK12697 [Drosophila willistoni]Length=182	Score = 76.6 bits (187), Expect = 2e-012
mapped-read 34793	F1UMNMG02EU4A5	Length=194	ref|XP_002068663.1| GK12697 [Drosophila willistoni] gb|EDW79649.1| GK12697 [Drosophila willistoni]Length=182	Score = 75.1 bits (183), Expect = 4e-012
mapped-read 34793	F1UMNMG02EE0XQ	Length=189	ref|XP_002068663.1| GK12697 [Drosophila willistoni] gb|EDW79649.1| GK12697 [Drosophila willistoni]Length=182	Score = 76.6 bits (187), Expect = 2e-012
mapped-read 34793	F1UMNMG02DWM2G	Length=190	ref|XP_002068663.1| GK12697 [Drosophila willistoni] gb|EDW79649.1| GK12697 [Drosophila willistoni]Length=182	Score = 76.6 bits (187), Expect = 2e-012
mapped-read 34793	F1UMNMG02EIF15	Length=191	ref|XP_002068663.1| GK12697 [Drosophila willistoni] gb|EDW79649.1| GK12697 [Drosophila willistoni]Length=182	Score = 76.6 bits (187), Expect = 2e-012
mapped-read 34793	F1UMNMG02ESURX	Length=269	ref|XP_002068663.1| GK12697 [Drosophila willistoni] gb|EDW79649.1| GK12697 [Drosophila willistoni]Length=182	Score = 76.6 bits (187), Expect = 2e-012
mapped-read 34793	F1UMNMG02DWEDR	Length=189	ref|XP_002068663.1| GK12697 [Drosophila willistoni] gb|EDW79649.1| GK12697 [Drosophila willistoni]Length=182	Score = 45.8 bits (107), Expect(2) = 1e-008
mapped-read 34793	F1UMNMG02ELDNA	Length=192	ref|XP_002068663.1| GK12697 [Drosophila willistoni] gb|EDW79649.1| GK12697 [Drosophila willistoni]Length=182	Score = 76.6 bits (187), Expect = 2e-012
mapped-read 34793	F1UMNMG02C8GQ2	Length=262	ref|XP_003247571.1| PREDICTED: hypothetical protein LOC100572577 [Acyrthosiphon pisum]Length=210	Score = 101 bits (252), Expect(2) = 1e-021
mapped-read 34793	F1UMNMG02EUHWI	Length=300	ref|XP_002068663.1| GK12697 [Drosophila willistoni] gb|EDW79649.1| GK12697 [Drosophila willistoni]Length=182	Score = 76.6 bits (187), Expect = 2e-012
mapped-read 34793	F1UMNMG02DBAAM	Length=338	ref|XP_002068663.1| GK12697 [Drosophila willistoni] gb|EDW79649.1| GK12697 [Drosophila willistoni]Length=182	Score = 75.1 bits (183), Expect = 4e-012
mapped-read 34793	F1UMNMG02DX12J	Length=189	ref|XP_002068663.1| GK12697 [Drosophila willistoni] gb|EDW79649.1| GK12697 [Drosophila willistoni]Length=182	Score = 76.6 bits (187), Expect = 2e-012
mapped-read 34793	F1UMNMG02DT3T5	Length=309	ref|XP_002068663.1| GK12697 [Drosophila willistoni] gb|EDW79649.1| GK12697 [Drosophila willistoni]Length=182	Score = 76.6 bits (187), Expect = 2e-012
mapped-read 34793	F1UMNMG02ECU36	Length=164	ref|XP_002068663.1| GK12697 [Drosophila willistoni] gb|EDW79649.1| GK12697 [Drosophila willistoni]Length=182	Score = 76.6 bits (187), Expect = 2e-012
mapped-read 34793	F1UMNMG02E0PGQ	Length=188	ref|XP_002068663.1| GK12697 [Drosophila willistoni] gb|EDW79649.1| GK12697 [Drosophila willistoni]Length=182	Score = 77.8 bits (190), Expect = 7e-013
mapped-read 34793	F1UMNMG02D017G	Length=194	ref|XP_002068663.1| GK12697 [Drosophila willistoni] gb|EDW79649.1| GK12697 [Drosophila willistoni]Length=182	Score = 76.6 bits (187), Expect = 2e-012
mapped-read 34793	F1UMNMG02EGV3N	Length=189	ref|XP_002068663.1| GK12697 [Drosophila willistoni] gb|EDW79649.1| GK12697 [Drosophila willistoni]Length=182	Score = 76.6 bits (187), Expect = 2e-012
mapped-read 34793	F1UMNMG02E3MNH	Length=211	gb|AAX30301.1| unknown [Schistosoma japonicum]Length=55	Score = 74.7 bits (182), Expect = 6e-012
mapped-read 34793	F1UMNMG02D7K4Z	Length=188	ref|XP_002068663.1| GK12697 [Drosophila willistoni] gb|EDW79649.1| GK12697 [Drosophila willistoni]Length=182	Score = 77.0 bits (188), Expect = 1e-012
mapped-read 34793	F1UMNMG02EL5H7	Length=196	ref|XP_002068663.1| GK12697 [Drosophila willistoni] gb|EDW79649.1| GK12697 [Drosophila willistoni]Length=182	Score = 74.7 bits (182), Expect = 6e-012
mapped-read 34793	F1UMNMG02ETWFT	Length=188	ref|XP_002068663.1| GK12697 [Drosophila willistoni] gb|EDW79649.1| GK12697 [Drosophila willistoni]Length=182	Score = 77.0 bits (188), Expect = 1e-012
mapped-read 34793	F1UMNMG02EBOO4	Length=238	gb|EFN71375.1| hypothetical protein EAG_03557 [Camponotus floridanus]Length=306	Score = 74.7 bits (182), Expect = 6e-012
mapped-read 34793	F1UMNMG02DGMRJ	Length=189	ref|XP_002068663.1| GK12697 [Drosophila willistoni] gb|EDW79649.1| GK12697 [Drosophila willistoni]Length=182	Score = 76.6 bits (187), Expect = 2e-012
mapped-read 34793	F1UMNMG02DXPO1	Length=189	ref|XP_002068663.1| GK12697 [Drosophila willistoni] gb|EDW79649.1| GK12697 [Drosophila willistoni]Length=182	Score = 76.6 bits (187), Expect = 2e-012
mapped-read 34793	F1UMNMG02D56UV	Length=189	ref|XP_002068663.1| GK12697 [Drosophila willistoni] gb|EDW79649.1| GK12697 [Drosophila willistoni]Length=182	Score = 76.6 bits (187), Expect = 2e-012
mapped-read 34793	F1UMNMG02ER0YP	Length=193	ref|XP_002068663.1| GK12697 [Drosophila willistoni] gb|EDW79649.1| GK12697 [Drosophila willistoni]Length=182	Score = 47.4 bits (111), Expect(2) = 2e-007
mapped-read 34793	F1UMNMG02DMQ11	Length=186	ref|XP_002068663.1| GK12697 [Drosophila willistoni] gb|EDW79649.1| GK12697 [Drosophila willistoni]Length=182	Score = 77.0 bits (188), Expect = 1e-012
mapped-read 34793	F1UMNMG02DTRK3	Length=187	ref|XP_002068663.1| GK12697 [Drosophila willistoni] gb|EDW79649.1| GK12697 [Drosophila willistoni]Length=182	Score = 76.6 bits (187), Expect = 2e-012
mapped-read 34793	F1UMNMG02E6600	Length=190	ref|XP_002068663.1| GK12697 [Drosophila willistoni] gb|EDW79649.1| GK12697 [Drosophila willistoni]Length=182	Score = 76.6 bits (187), Expect = 2e-012
mapped-read 34793	F1UMNMG02DNF1X	Length=189	ref|XP_002068663.1| GK12697 [Drosophila willistoni] gb|EDW79649.1| GK12697 [Drosophila willistoni]Length=182	Score = 76.6 bits (187), Expect = 2e-012
mapped-read 34793	F1UMNMG02DGKJL	Length=407	ref|XP_002450733.1| hypothetical protein SORBIDRAFT_05g016477 [Sorghum bicolor] gb|EES09721.1| hypothetical protein SORBIDRAFT_05g016477 [Sorghum bicolor]Length=149	Score = 77.8 bits (190), Expect = 7e-013
mapped-read 34793	F1UMNMG02D89NT	Length=196	ref|XP_002068663.1| GK12697 [Drosophila willistoni] gb|EDW79649.1| GK12697 [Drosophila willistoni]Length=182	Score = 76.6 bits (187), Expect = 2e-012
mapped-read 34793	F1UMNMG02DIHTP	Length=188	ref|XP_002068663.1| GK12697 [Drosophila willistoni] gb|EDW79649.1| GK12697 [Drosophila willistoni]Length=182	Score = 75.1 bits (183), Expect = 5e-012
mapped-read 34793	F1UMNMG02EP123	Length=769	No Hit
mapped-read 34793	F1UMNMG02DC3X1	Length=251	ref|XP_001869359.1| conserved hypothetical protein [Culex quinquefasciatus] gb|EDS29077.1| conserved hypothetical protein [Culex quinquefasciatus]Length=244	Score = 77.8 bits (190), Expect = 7e-013
mapped-read 34793	F1UMNMG02EQHZC	Length=215	ref|XP_002068663.1| GK12697 [Drosophila willistoni] gb|EDW79649.1| GK12697 [Drosophila willistoni]Length=182	Score = 73.9 bits (180), Expect = 1e-011
mapped-read 34793	F1UMNMG02DQN21	Length=189	ref|XP_002068663.1| GK12697 [Drosophila willistoni] gb|EDW79649.1| GK12697 [Drosophila willistoni]Length=182	Score = 76.6 bits (187), Expect = 2e-012
mapped-read 34793	F1UMNMG02D2LLF	Length=356	ref|XP_001383945.2| hypothetical protein PICST_31083 [Scheffersomyces stipitis CBS6054] gb|ABN65916.2| predicted protein [Scheffersomyces stipitis CBS 6054] gb|EGW33837.1| hypothetical protein SPAPADRAFT_133853 [Spathaspora passalidarumNRRL Y-27907]Length=49	Score = 86.7 bits (213), Expect = 1e-015
mapped-read 34793	F1UMNMG02E4EI3	Length=188	ref|XP_002068663.1| GK12697 [Drosophila willistoni] gb|EDW79649.1| GK12697 [Drosophila willistoni]Length=182	Score = 76.6 bits (187), Expect = 2e-012
mapped-read 34793	F1UMNMG02EHCPT	Length=682	gb|EFX60998.1| hypothetical protein DAPPUDRAFT_70242 [Daphnia pulex] gb|EFX64213.1| hypothetical protein DAPPUDRAFT_66379 [Daphnia pulex]Length=55	Score = 62.4 bits (150), Expect = 7e-008
mapped-read 34793	F1UMNMG02D9HRG	Length=189	ref|XP_002068663.1| GK12697 [Drosophila willistoni] gb|EDW79649.1| GK12697 [Drosophila willistoni]Length=182	Score = 76.6 bits (187), Expect = 2e-012
mapped-read 34793	F1UMNMG02EB7K9	Length=467	gb|AAX30301.1| unknown [Schistosoma japonicum]Length=55	Score = 78.6 bits (192), Expect = 4e-013
mapped-read 34793	F1UMNMG02DELUX	Length=191	ref|XP_002068663.1| GK12697 [Drosophila willistoni] gb|EDW79649.1| GK12697 [Drosophila willistoni]Length=182	Score = 76.6 bits (187), Expect = 2e-012
mapped-read 34793	F1UMNMG02ECRRH	Length=189	ref|XP_002068663.1| GK12697 [Drosophila willistoni] gb|EDW79649.1| GK12697 [Drosophila willistoni]Length=182	Score = 76.6 bits (187), Expect = 2e-012
mapped-read 34793	F1UMNMG02EJBV0	Length=188	ref|XP_002068663.1| GK12697 [Drosophila willistoni] gb|EDW79649.1| GK12697 [Drosophila willistoni]Length=182	Score = 76.6 bits (187), Expect = 2e-012
mapped-read 34793	F1UMNMG02EMVEW	Length=190	ref|XP_002068663.1| GK12697 [Drosophila willistoni] gb|EDW79649.1| GK12697 [Drosophila willistoni]Length=182	Score = 76.6 bits (187), Expect = 2e-012
mapped-read 34793	F1UMNMG02DEL7X	Length=189	ref|XP_002068663.1| GK12697 [Drosophila willistoni] gb|EDW79649.1| GK12697 [Drosophila willistoni]Length=182	Score = 76.6 bits (187), Expect = 2e-012
mapped-read 34793	F1UMNMG02DC7VU	Length=186	ref|XP_002068663.1| GK12697 [Drosophila willistoni] gb|EDW79649.1| GK12697 [Drosophila willistoni]Length=182	Score = 76.6 bits (187), Expect = 2e-012
mapped-read 34793	F1UMNMG02DNKY1	Length=192	ref|XP_002068663.1| GK12697 [Drosophila willistoni] gb|EDW79649.1| GK12697 [Drosophila willistoni]Length=182	Score = 76.6 bits (187), Expect = 2e-012
mapped-read 34793	F1UMNMG02DN9FI	Length=204	ref|XP_002068663.1| GK12697 [Drosophila willistoni] gb|EDW79649.1| GK12697 [Drosophila willistoni]Length=182	Score = 48.5 bits (114), Expect(2) = 2e-009
mapped-read 34793	F1UMNMG02D8A6W	Length=189	ref|XP_002068663.1| GK12697 [Drosophila willistoni] gb|EDW79649.1| GK12697 [Drosophila willistoni]Length=182	Score = 77.0 bits (188), Expect = 1e-012
mapped-read 34793	F1UMNMG02DLYHV	Length=188	ref|XP_002068663.1| GK12697 [Drosophila willistoni] gb|EDW79649.1| GK12697 [Drosophila willistoni]Length=182	Score = 76.6 bits (187), Expect = 2e-012
mapped-read 34793	F1UMNMG02E057E	Length=186	ref|XP_002068663.1| GK12697 [Drosophila willistoni] gb|EDW79649.1| GK12697 [Drosophila willistoni]Length=182	Score = 75.1 bits (183), Expect = 5e-012
mapped-read 34793	F1UMNMG02ERMW0	Length=188	ref|XP_002068663.1| GK12697 [Drosophila willistoni] gb|EDW79649.1| GK12697 [Drosophila willistoni]Length=182	Score = 77.0 bits (188), Expect = 1e-012
mapped-read 34793	F1UMNMG02EHYKG	Length=190	ref|XP_002068663.1| GK12697 [Drosophila willistoni] gb|EDW79649.1| GK12697 [Drosophila willistoni]Length=182	Score = 76.6 bits (187), Expect = 2e-012
mapped-read 34793	F1UMNMG02EK1FQ	Length=200	ref|XP_002068663.1| GK12697 [Drosophila willistoni] gb|EDW79649.1| GK12697 [Drosophila willistoni]Length=182	Score = 76.6 bits (187), Expect = 2e-012
mapped-read 34793	F1UMNMG02DZYEU	Length=187	No Hit
mapped-read 34793	F1UMNMG02DGJDT	Length=270	gb|AAX30301.1| unknown [Schistosoma japonicum]Length=55	Score = 69.3 bits (168), Expect = 2e-010
mapped-read 34793	F1UMNMG02EFUY2	Length=190	ref|XP_002068663.1| GK12697 [Drosophila willistoni] gb|EDW79649.1| GK12697 [Drosophila willistoni]Length=182	Score = 75.1 bits (183), Expect = 5e-012
mapped-read 34793	F1UMNMG02EHXJD	Length=184	ref|XP_002068663.1| GK12697 [Drosophila willistoni] gb|EDW79649.1| GK12697 [Drosophila willistoni]Length=182	Score = 76.6 bits (187), Expect = 2e-012
mapped-read 34793	F1UMNMG02EDCB6	Length=189	ref|XP_002068663.1| GK12697 [Drosophila willistoni] gb|EDW79649.1| GK12697 [Drosophila willistoni]Length=182	Score = 76.6 bits (187), Expect = 2e-012
mapped-read 34793	F1UMNMG02DZDQZ	Length=187	ref|XP_002068663.1| GK12697 [Drosophila willistoni] gb|EDW79649.1| GK12697 [Drosophila willistoni]Length=182	Score = 77.8 bits (190), Expect = 7e-013
mapped-read 34793	F1UMNMG02ELEM0	Length=280	ref|XP_002425521.1| hypothetical protein Phum_PHUM205230 [Pediculus humanus corporis] gb|EEB12783.1| hypothetical protein Phum_PHUM205230 [Pediculus humanus corporis]Length=117	Score = 72.0 bits (175), Expect = 4e-011
mapped-read 34793	F1UMNMG02EHTLZ	Length=184	ref|XP_002068663.1| GK12697 [Drosophila willistoni] gb|EDW79649.1| GK12697 [Drosophila willistoni]Length=182	Score = 76.6 bits (187), Expect = 2e-012
mapped-read 34793	F1UMNMG02DS5U6	Length=702	ref|XP_003247571.1| PREDICTED: hypothetical protein LOC100572577 [Acyrthosiphon pisum]Length=210	Score = 89.7 bits (221), Expect(2) = 7e-018
mapped-read 34793	F1UMNMG02EEX1O	Length=368	No Hit
mapped-read 34793	F1UMNMG02C8KMN	Length=185	ref|XP_002068663.1| GK12697 [Drosophila willistoni] gb|EDW79649.1| GK12697 [Drosophila willistoni]Length=182	Score = 76.6 bits (187), Expect = 2e-012
mapped-read 34793	F1UMNMG02DLG6Z	Length=206	ref|XP_002068663.1| GK12697 [Drosophila willistoni] gb|EDW79649.1| GK12697 [Drosophila willistoni]Length=182	Score = 76.6 bits (187), Expect = 2e-012
mapped-read 34793	F1UMNMG02EFA9O	Length=188	ref|XP_002068663.1| GK12697 [Drosophila willistoni] gb|EDW79649.1| GK12697 [Drosophila willistoni]Length=182	Score = 77.0 bits (188), Expect = 1e-012
mapped-read 34793	F1UMNMG02DWZFU	Length=195	ref|XP_002068663.1| GK12697 [Drosophila willistoni] gb|EDW79649.1| GK12697 [Drosophila willistoni]Length=182	Score = 76.6 bits (187), Expect = 2e-012
mapped-read 34793	F1UMNMG02D3U7U	Length=266	gb|AAX30301.1| unknown [Schistosoma japonicum]Length=55	Score = 68.2 bits (165), Expect = 5e-010
mapped-read 34793	F1UMNMG02DIE2R	Length=200	ref|XP_002068663.1| GK12697 [Drosophila willistoni] gb|EDW79649.1| GK12697 [Drosophila willistoni]Length=182	Score = 76.6 bits (187), Expect = 2e-012
mapped-read 34793	F1UMNMG02EGW4X	Length=188	ref|XP_002068663.1| GK12697 [Drosophila willistoni] gb|EDW79649.1| GK12697 [Drosophila willistoni]Length=182	Score = 77.8 bits (190), Expect = 7e-013
mapped-read 34793	F1UMNMG02D5S6Z	Length=437	ref|XP_003240470.1| PREDICTED: hypothetical protein LOC100575156 [Acyrthosiphon pisum]Length=136	Score = 60.5 bits (145), Expect(3) = 5e-015
mapped-read 34793	F1UMNMG02EVGJW	Length=188	ref|XP_002068663.1| GK12697 [Drosophila willistoni] gb|EDW79649.1| GK12697 [Drosophila willistoni]Length=182	Score = 76.6 bits (187), Expect = 2e-012
mapped-read 34793	F1UMNMG02E1U8J	Length=188	ref|XP_002068663.1| GK12697 [Drosophila willistoni] gb|EDW79649.1| GK12697 [Drosophila willistoni]Length=182	Score = 76.6 bits (187), Expect = 2e-012
mapped-read 34793	F1UMNMG02DXPB0	Length=411	ref|XP_002068663.1| GK12697 [Drosophila willistoni] gb|EDW79649.1| GK12697 [Drosophila willistoni]Length=182	Score = 76.6 bits (187), Expect = 2e-012
mapped-read 34793	F1UMNMG02ENSVO	Length=188	ref|XP_002068663.1| GK12697 [Drosophila willistoni] gb|EDW79649.1| GK12697 [Drosophila willistoni]Length=182	Score = 76.6 bits (187), Expect = 2e-012
mapped-read 34793	F1UMNMG02DINE8	Length=188	ref|XP_002068663.1| GK12697 [Drosophila willistoni] gb|EDW79649.1| GK12697 [Drosophila willistoni]Length=182	Score = 77.0 bits (188), Expect = 1e-012
mapped-read 34793	F1UMNMG02E3NAE	Length=197	ref|XP_002068663.1| GK12697 [Drosophila willistoni] gb|EDW79649.1| GK12697 [Drosophila willistoni]Length=182	Score = 76.6 bits (187), Expect = 2e-012
mapped-read 34793	F1UMNMG02C9138	Length=188	ref|XP_002068663.1| GK12697 [Drosophila willistoni] gb|EDW79649.1| GK12697 [Drosophila willistoni]Length=182	Score = 76.6 bits (187), Expect = 2e-012
mapped-read 34793	F1UMNMG02EJ166	Length=186	ref|XP_002068663.1| GK12697 [Drosophila willistoni] gb|EDW79649.1| GK12697 [Drosophila willistoni]Length=182	Score = 76.6 bits (187), Expect = 2e-012
mapped-read 34793	F1UMNMG02DA777	Length=188	ref|XP_002068663.1| GK12697 [Drosophila willistoni] gb|EDW79649.1| GK12697 [Drosophila willistoni]Length=182	Score = 76.6 bits (187), Expect = 2e-012
mapped-read 34793	F1UMNMG02DUBBV	Length=199	ref|XP_002068663.1| GK12697 [Drosophila willistoni] gb|EDW79649.1| GK12697 [Drosophila willistoni]Length=182	Score = 77.0 bits (188), Expect = 1e-012
mapped-read 34793	F1UMNMG02DVXKL	Length=342	No Hit
mapped-read 34793	F1UMNMG02D2GDZ	Length=191	ref|XP_002068663.1| GK12697 [Drosophila willistoni] gb|EDW79649.1| GK12697 [Drosophila willistoni]Length=182	Score = 76.6 bits (187), Expect = 2e-012
mapped-read 34793	F1UMNMG02EBG6W	Length=191	ref|XP_002068663.1| GK12697 [Drosophila willistoni] gb|EDW79649.1| GK12697 [Drosophila willistoni]Length=182	Score = 76.6 bits (187), Expect = 2e-012
mapped-read 34793	F1UMNMG02DOB70	Length=190	ref|XP_002068663.1| GK12697 [Drosophila willistoni] gb|EDW79649.1| GK12697 [Drosophila willistoni]Length=182	Score = 76.6 bits (187), Expect = 2e-012
mapped-read 34793	F1UMNMG02E4376	Length=195	ref|XP_002068663.1| GK12697 [Drosophila willistoni] gb|EDW79649.1| GK12697 [Drosophila willistoni]Length=182	Score = 74.7 bits (182), Expect = 6e-012
mapped-read 34793	F1UMNMG02EPRCF	Length=187	ref|XP_002068663.1| GK12697 [Drosophila willistoni] gb|EDW79649.1| GK12697 [Drosophila willistoni]Length=182	Score = 76.6 bits (187), Expect = 2e-012
mapped-read 34793	F1UMNMG02ER75R	Length=188	ref|XP_003247571.1| PREDICTED: hypothetical protein LOC100572577 [Acyrthosiphon pisum]Length=210	Score = 62.8 bits (151), Expect = 2e-008
mapped-read 34793	F1UMNMG02DUGED	Length=189	ref|XP_002068663.1| GK12697 [Drosophila willistoni] gb|EDW79649.1| GK12697 [Drosophila willistoni]Length=182	Score = 76.6 bits (187), Expect = 2e-012
mapped-read 34793	F1UMNMG02E25X5	Length=197	ref|XP_002068663.1| GK12697 [Drosophila willistoni] gb|EDW79649.1| GK12697 [Drosophila willistoni]Length=182	Score = 75.1 bits (183), Expect = 4e-012
mapped-read 34793	F1UMNMG02ERSNA	Length=192	ref|XP_002068663.1| GK12697 [Drosophila willistoni] gb|EDW79649.1| GK12697 [Drosophila willistoni]Length=182	Score = 76.6 bits (187), Expect = 2e-012
mapped-read 34793	F1UMNMG02EJ190	Length=704	ref|XP_002068663.1| GK12697 [Drosophila willistoni] gb|EDW79649.1| GK12697 [Drosophila willistoni]Length=182	Score = 76.6 bits (187), Expect = 4e-012
mapped-read 34793	F1UMNMG02DK61E	Length=187	ref|XP_002068663.1| GK12697 [Drosophila willistoni] gb|EDW79649.1| GK12697 [Drosophila willistoni]Length=182	Score = 75.1 bits (183), Expect = 5e-012
mapped-read 34793	F1UMNMG02EZCQM	Length=195	ref|XP_002068663.1| GK12697 [Drosophila willistoni] gb|EDW79649.1| GK12697 [Drosophila willistoni]Length=182	Score = 76.6 bits (187), Expect = 2e-012
mapped-read 34793	F1UMNMG02EZIF1	Length=196	ref|XP_002068663.1| GK12697 [Drosophila willistoni] gb|EDW79649.1| GK12697 [Drosophila willistoni]Length=182	Score = 76.6 bits (187), Expect = 2e-012
mapped-read 34793	F1UMNMG02E4EQ6	Length=186	ref|XP_002068663.1| GK12697 [Drosophila willistoni] gb|EDW79649.1| GK12697 [Drosophila willistoni]Length=182	Score = 77.0 bits (188), Expect = 1e-012
mapped-read 34793	F1UMNMG02DY7R6	Length=191	ref|XP_002068663.1| GK12697 [Drosophila willistoni] gb|EDW79649.1| GK12697 [Drosophila willistoni]Length=182	Score = 75.1 bits (183), Expect = 5e-012
mapped-read 34793	F1UMNMG02DIPQV	Length=189	ref|XP_002068663.1| GK12697 [Drosophila willistoni] gb|EDW79649.1| GK12697 [Drosophila willistoni]Length=182	Score = 76.6 bits (187), Expect = 2e-012
mapped-read 34793	F1UMNMG02DKLAB	Length=193	ref|XP_002068663.1| GK12697 [Drosophila willistoni] gb|EDW79649.1| GK12697 [Drosophila willistoni]Length=182	Score = 76.6 bits (187), Expect = 2e-012
mapped-read 34793	F1UMNMG02EAYX3	Length=605	gb|AAX30301.1| unknown [Schistosoma japonicum]Length=55	Score = 73.9 bits (180), Expect = 2e-011
mapped-read 34793	F1UMNMG02DN17G	Length=193	ref|XP_002068663.1| GK12697 [Drosophila willistoni] gb|EDW79649.1| GK12697 [Drosophila willistoni]Length=182	Score = 76.6 bits (187), Expect = 2e-012
mapped-read 34793	F1UMNMG02EY525	Length=188	ref|XP_002068663.1| GK12697 [Drosophila willistoni] gb|EDW79649.1| GK12697 [Drosophila willistoni]Length=182	Score = 77.0 bits (188), Expect = 1e-012
mapped-read 34793	F1UMNMG02EKW98	Length=189	ref|XP_002068663.1| GK12697 [Drosophila willistoni] gb|EDW79649.1| GK12697 [Drosophila willistoni]Length=182	Score = 75.1 bits (183), Expect = 5e-012
mapped-read 34793	F1UMNMG02DNN11	Length=196	ref|XP_002068663.1| GK12697 [Drosophila willistoni] gb|EDW79649.1| GK12697 [Drosophila willistoni]Length=182	Score = 76.6 bits (187), Expect = 2e-012
mapped-read 34793	F1UMNMG02ELX5F	Length=189	ref|XP_002068663.1| GK12697 [Drosophila willistoni] gb|EDW79649.1| GK12697 [Drosophila willistoni]Length=182	Score = 76.6 bits (187), Expect = 2e-012
mapped-read 34793	F1UMNMG02EFF4Q	Length=186	ref|XP_002068663.1| GK12697 [Drosophila willistoni] gb|EDW79649.1| GK12697 [Drosophila willistoni]Length=182	Score = 77.8 bits (190), Expect = 7e-013
mapped-read 34793	F1UMNMG02EQA8F	Length=510	ref|XP_002068663.1| GK12697 [Drosophila willistoni] gb|EDW79649.1| GK12697 [Drosophila willistoni]Length=182	Score = 76.6 bits (187), Expect = 2e-012
mapped-read 34793	F1UMNMG02ENY24	Length=190	ref|XP_002068663.1| GK12697 [Drosophila willistoni] gb|EDW79649.1| GK12697 [Drosophila willistoni]Length=182	Score = 76.6 bits (187), Expect = 2e-012
mapped-read 34793	F1UMNMG02E095F	Length=200	ref|XP_002068663.1| GK12697 [Drosophila willistoni] gb|EDW79649.1| GK12697 [Drosophila willistoni]Length=182	Score = 76.6 bits (187), Expect = 2e-012
mapped-read 34793	F1UMNMG02C90KR	Length=190	ref|XP_002068663.1| GK12697 [Drosophila willistoni] gb|EDW79649.1| GK12697 [Drosophila willistoni]Length=182	Score = 76.6 bits (187), Expect = 2e-012
mapped-read 34793	F1UMNMG02EGR8X	Length=230	ref|XP_002068663.1| GK12697 [Drosophila willistoni] gb|EDW79649.1| GK12697 [Drosophila willistoni]Length=182	Score = 76.6 bits (187), Expect = 2e-012
mapped-read 34793	F1UMNMG02EXAZQ	Length=188	ref|XP_002068663.1| GK12697 [Drosophila willistoni] gb|EDW79649.1| GK12697 [Drosophila willistoni]Length=182	Score = 75.5 bits (184), Expect = 3e-012
mapped-read 34793	F1UMNMG02DAXO5	Length=189	ref|XP_002068663.1| GK12697 [Drosophila willistoni] gb|EDW79649.1| GK12697 [Drosophila willistoni]Length=182	Score = 76.6 bits (187), Expect = 2e-012
mapped-read 34793	F1UMNMG02EVYN5	Length=296	gb|AAX30301.1| unknown [Schistosoma japonicum]Length=55	Score = 109 bits (272), Expect = 2e-022
mapped-read 34793	F1UMNMG02EHN39	Length=216	ref|XP_002068663.1| GK12697 [Drosophila willistoni] gb|EDW79649.1| GK12697 [Drosophila willistoni]Length=182	Score = 77.4 bits (189), Expect = 9e-013
mapped-read 34793	F1UMNMG02DOCC5	Length=191	ref|XP_002068663.1| GK12697 [Drosophila willistoni] gb|EDW79649.1| GK12697 [Drosophila willistoni]Length=182	Score = 76.6 bits (187), Expect = 2e-012
mapped-read 34793	F1UMNMG02EGDFI	Length=191	ref|XP_002068663.1| GK12697 [Drosophila willistoni] gb|EDW79649.1| GK12697 [Drosophila willistoni]Length=182	Score = 76.6 bits (187), Expect = 2e-012
mapped-read 34793	F1UMNMG02DY6HH	Length=189	ref|XP_002068663.1| GK12697 [Drosophila willistoni] gb|EDW79649.1| GK12697 [Drosophila willistoni]Length=182	Score = 76.6 bits (187), Expect = 2e-012
mapped-read 34793	F1UMNMG02EZENK	Length=189	ref|XP_002068663.1| GK12697 [Drosophila willistoni] gb|EDW79649.1| GK12697 [Drosophila willistoni]Length=182	Score = 76.6 bits (187), Expect = 2e-012
mapped-read 34793	F1UMNMG02D9NRC	Length=220	ref|XP_002426744.1| conserved hypothetical protein [Pediculus humanus corporis] gb|EEB14006.1| conserved hypothetical protein [Pediculus humanus corporis]Length=213	Score = 73.6 bits (179), Expect = 1e-011
mapped-read 34793	F1UMNMG02ELJBY	Length=191	ref|XP_002068663.1| GK12697 [Drosophila willistoni] gb|EDW79649.1| GK12697 [Drosophila willistoni]Length=182	Score = 76.6 bits (187), Expect = 2e-012
mapped-read 34793	F1UMNMG02DWBUG	Length=405	ref|XP_002068663.1| GK12697 [Drosophila willistoni] gb|EDW79649.1| GK12697 [Drosophila willistoni]Length=182	Score = 76.6 bits (187), Expect = 2e-012
mapped-read 34793	F1UMNMG02D8IKO	Length=240	gb|EFX60998.1| hypothetical protein DAPPUDRAFT_70242 [Daphnia pulex] gb|EFX64213.1| hypothetical protein DAPPUDRAFT_66379 [Daphnia pulex]Length=55	Score = 60.8 bits (146), Expect = 9e-008
mapped-read 34793	F1UMNMG02DI1K9	Length=193	ref|XP_002068663.1| GK12697 [Drosophila willistoni] gb|EDW79649.1| GK12697 [Drosophila willistoni]Length=182	Score = 76.6 bits (187), Expect = 2e-012
mapped-read 34793	F1UMNMG02EN9T5	Length=225	ref|XP_002068663.1| GK12697 [Drosophila willistoni] gb|EDW79649.1| GK12697 [Drosophila willistoni]Length=182	Score = 45.1 bits (105), Expect(2) = 2e-008
mapped-read 34793	F1UMNMG02EXDZR	Length=219	gb|AAX30301.1| unknown [Schistosoma japonicum]Length=55	Score = 107 bits (267), Expect = 8e-022
mapped-read 34793	F1UMNMG02DP3EI	Length=187	ref|XP_002068663.1| GK12697 [Drosophila willistoni] gb|EDW79649.1| GK12697 [Drosophila willistoni]Length=182	Score = 77.0 bits (188), Expect = 1e-012
mapped-read 34793	F1UMNMG02ETORS	Length=187	ref|XP_002068663.1| GK12697 [Drosophila willistoni] gb|EDW79649.1| GK12697 [Drosophila willistoni]Length=182	Score = 75.1 bits (183), Expect = 5e-012
mapped-read 34793	F1UMNMG02EDC4Z	Length=334	gb|AAX30301.1| unknown [Schistosoma japonicum]Length=55	Score = 74.3 bits (181), Expect = 8e-012
mapped-read 34793	F1UMNMG02E0P6M	Length=211	ref|XP_002068663.1| GK12697 [Drosophila willistoni] gb|EDW79649.1| GK12697 [Drosophila willistoni]Length=182	Score = 76.6 bits (187), Expect = 2e-012
mapped-read 34793	F1UMNMG02DAE17	Length=273	gb|EIM91700.1| hypothetical protein STEHIDRAFT_47787 [Stereum hirsutum FP-91666SS1]Length=97	Score = 69.3 bits (168), Expect = 2e-010
mapped-read 34793	F1UMNMG02D0Q4U	Length=188	ref|XP_002068663.1| GK12697 [Drosophila willistoni] gb|EDW79649.1| GK12697 [Drosophila willistoni]Length=182	Score = 76.6 bits (187), Expect = 2e-012
mapped-read 34793	F1UMNMG02ECMP6	Length=186	ref|XP_002068663.1| GK12697 [Drosophila willistoni] gb|EDW79649.1| GK12697 [Drosophila willistoni]Length=182	Score = 77.0 bits (188), Expect = 1e-012
mapped-read 34793	F1UMNMG02EFOK5	Length=190	ref|XP_002068663.1| GK12697 [Drosophila willistoni] gb|EDW79649.1| GK12697 [Drosophila willistoni]Length=182	Score = 76.6 bits (187), Expect = 2e-012
mapped-read 34793	F1UMNMG02DTLAG	Length=282	ref|XP_003247571.1| PREDICTED: hypothetical protein LOC100572577 [Acyrthosiphon pisum]Length=210	Score = 71.6 bits (174), Expect = 5e-011
mapped-read 34793	F1UMNMG02DKOR1	Length=247	ref|XP_002068663.1| GK12697 [Drosophila willistoni] gb|EDW79649.1| GK12697 [Drosophila willistoni]Length=182	Score = 75.1 bits (183), Expect = 4e-012
mapped-read 34793	F1UMNMG02DBPO0	Length=348	ref|XP_003247571.1| PREDICTED: hypothetical protein LOC100572577 [Acyrthosiphon pisum]Length=210	Score = 88.6 bits (218), Expect = 4e-016
mapped-read 34793	F1UMNMG02D344H	Length=192	ref|XP_002068663.1| GK12697 [Drosophila willistoni] gb|EDW79649.1| GK12697 [Drosophila willistoni]Length=182	Score = 77.0 bits (188), Expect = 1e-012
mapped-read 34793	F1UMNMG02D4EUS	Length=271	ref|XP_002809120.1| conserved protein, unknown function [Plasmodium falciparum 3D7] emb|CAX64403.1| conserved protein, unknown function [Plasmodium falciparum 3D7]Length=55	Score = 71.6 bits (174), Expect(2) = 1e-015
mapped-read 34793	F1UMNMG02EZ72K	Length=189	ref|XP_002068663.1| GK12697 [Drosophila willistoni] gb|EDW79649.1| GK12697 [Drosophila willistoni]Length=182	Score = 76.6 bits (187), Expect = 2e-012
mapped-read 34793	F1UMNMG02D3MY5	Length=165	ref|XP_002068663.1| GK12697 [Drosophila willistoni] gb|EDW79649.1| GK12697 [Drosophila willistoni]Length=182	Score = 77.0 bits (188), Expect = 1e-012
mapped-read 34793	F1UMNMG02E7NC5	Length=192	ref|XP_002068663.1| GK12697 [Drosophila willistoni] gb|EDW79649.1| GK12697 [Drosophila willistoni]Length=182	Score = 76.6 bits (187), Expect = 2e-012
mapped-read 34793	F1UMNMG02D8NPL	Length=189	ref|XP_002068663.1| GK12697 [Drosophila willistoni] gb|EDW79649.1| GK12697 [Drosophila willistoni]Length=182	Score = 76.6 bits (187), Expect = 2e-012
mapped-read 34793	F1UMNMG02DU5CF	Length=377	ref|XP_001617807.1| hypothetical protein NEMVEDRAFT_v1g225775 [Nematostella vectensis] ref|XP_001618574.1| hypothetical protein NEMVEDRAFT_v1g224997 [Nematostella vectensis] ref|XP_001620115.1| hypothetical protein NEMVEDRAFT_v1g223461 [Nematostella vectensis] ref|XP_001621440.1| hypothetical protein NEMVEDRAFT_v1g231412 [Nematostella vectensis] ref|XP_001635441.1| predicted protein [Nematostella…	Score = 82.4 bits (202), Expect = 3e-014
mapped-read 34793	F1UMNMG02EXM0G	Length=245	No Hit
mapped-read 34793	F1UMNMG02EWFL2	Length=257	ref|XP_002068663.1| GK12697 [Drosophila willistoni] gb|EDW79649.1| GK12697 [Drosophila willistoni]Length=182	Score = 75.1 bits (183), Expect = 5e-012
mapped-read 34793	F1UMNMG02DOCGF	Length=274	ref|XP_003247571.1| PREDICTED: hypothetical protein LOC100572577 [Acyrthosiphon pisum]Length=210	Score = 78.6 bits (192), Expect(2) = 1e-013
mapped-read 34793	F1UMNMG02DCOHL	Length=188	ref|XP_002068663.1| GK12697 [Drosophila willistoni] gb|EDW79649.1| GK12697 [Drosophila willistoni]Length=182	Score = 76.6 bits (187), Expect = 2e-012
mapped-read 34793	F1UMNMG02DGVZC	Length=189	ref|XP_002068663.1| GK12697 [Drosophila willistoni] gb|EDW79649.1| GK12697 [Drosophila willistoni]Length=182	Score = 76.6 bits (187), Expect = 2e-012
mapped-read 34793	F1UMNMG02DBU0O	Length=214	ref|XP_002068663.1| GK12697 [Drosophila willistoni] gb|EDW79649.1| GK12697 [Drosophila willistoni]Length=182	Score = 75.5 bits (184), Expect = 3e-012
mapped-read 34793	F1UMNMG02EH05F	Length=188	ref|XP_002068663.1| GK12697 [Drosophila willistoni] gb|EDW79649.1| GK12697 [Drosophila willistoni]Length=182	Score = 76.6 bits (187), Expect = 2e-012
mapped-read 34793	F1UMNMG02EELNT	Length=187	No Hit
mapped-read 34793	F1UMNMG02DQGWD	Length=169	ref|XP_002068663.1| GK12697 [Drosophila willistoni] gb|EDW79649.1| GK12697 [Drosophila willistoni]Length=182	Score = 76.6 bits (187), Expect = 2e-012
mapped-read 34793	F1UMNMG02DC6IV	Length=195	ref|XP_002068663.1| GK12697 [Drosophila willistoni] gb|EDW79649.1| GK12697 [Drosophila willistoni]Length=182	Score = 76.6 bits (187), Expect = 2e-012
mapped-read 34793	F1UMNMG02D6S4L	Length=195	ref|XP_002068663.1| GK12697 [Drosophila willistoni] gb|EDW79649.1| GK12697 [Drosophila willistoni]Length=182	Score = 76.6 bits (187), Expect = 2e-012
mapped-read 34793	F1UMNMG02EQJQ6	Length=188	ref|XP_002068663.1| GK12697 [Drosophila willistoni] gb|EDW79649.1| GK12697 [Drosophila willistoni]Length=182	Score = 77.0 bits (188), Expect = 1e-012
mapped-read 34793	F1UMNMG02DATCM	Length=226	ref|XP_002068663.1| GK12697 [Drosophila willistoni] gb|EDW79649.1| GK12697 [Drosophila willistoni]Length=182	Score = 74.3 bits (181), Expect = 8e-012
mapped-read 34793	F1UMNMG02DK3KN	Length=189	ref|XP_002068663.1| GK12697 [Drosophila willistoni] gb|EDW79649.1| GK12697 [Drosophila willistoni]Length=182	Score = 76.6 bits (187), Expect = 2e-012
mapped-read 34793	F1UMNMG02C71EU	Length=189	ref|XP_002068663.1| GK12697 [Drosophila willistoni] gb|EDW79649.1| GK12697 [Drosophila willistoni]Length=182	Score = 76.6 bits (187), Expect = 2e-012
mapped-read 34793	F1UMNMG02ERN0K	Length=196	ref|XP_002068663.1| GK12697 [Drosophila willistoni] gb|EDW79649.1| GK12697 [Drosophila willistoni]Length=182	Score = 76.6 bits (187), Expect = 2e-012
mapped-read 34793	F1UMNMG02D25OD	Length=188	ref|XP_002068663.1| GK12697 [Drosophila willistoni] gb|EDW79649.1| GK12697 [Drosophila willistoni]Length=182	Score = 77.0 bits (188), Expect = 1e-012
mapped-read 34793	F1UMNMG02D0NKK	Length=189	ref|XP_002068663.1| GK12697 [Drosophila willistoni] gb|EDW79649.1| GK12697 [Drosophila willistoni]Length=182	Score = 75.1 bits (183), Expect = 5e-012
mapped-read 34793	F1UMNMG02EN9KQ	Length=194	ref|XP_002068663.1| GK12697 [Drosophila willistoni] gb|EDW79649.1| GK12697 [Drosophila willistoni]Length=182	Score = 76.6 bits (187), Expect = 2e-012
mapped-read 34793	F1UMNMG02DYF8D	Length=274	gb|EFX63165.1| hypothetical protein DAPPUDRAFT_67306 [Daphnia pulex]Length=116	Score = 61.2 bits (147), Expect = 7e-008
mapped-read 34793	F1UMNMG02D3A12	Length=189	ref|XP_002068663.1| GK12697 [Drosophila willistoni] gb|EDW79649.1| GK12697 [Drosophila willistoni]Length=182	Score = 76.6 bits (187), Expect = 2e-012
mapped-read 34793	F1UMNMG02EY5K9	Length=189	ref|XP_002068663.1| GK12697 [Drosophila willistoni] gb|EDW79649.1| GK12697 [Drosophila willistoni]Length=182	Score = 73.9 bits (180), Expect = 1e-011
mapped-read 34793	F1UMNMG02DQ9SA	Length=185	ref|XP_002068663.1| GK12697 [Drosophila willistoni] gb|EDW79649.1| GK12697 [Drosophila willistoni]Length=182	Score = 76.6 bits (187), Expect = 2e-012
mapped-read 34793	F1UMNMG02D8DL5	Length=191	ref|XP_002068663.1| GK12697 [Drosophila willistoni] gb|EDW79649.1| GK12697 [Drosophila willistoni]Length=182	Score = 76.6 bits (187), Expect = 2e-012
mapped-read 34793	F1UMNMG02DDKEY	Length=186	ref|XP_002068663.1| GK12697 [Drosophila willistoni] gb|EDW79649.1| GK12697 [Drosophila willistoni]Length=182	Score = 77.8 bits (190), Expect = 7e-013
mapped-read 34793	F1UMNMG02DDJQ0	Length=189	ref|XP_002068663.1| GK12697 [Drosophila willistoni] gb|EDW79649.1| GK12697 [Drosophila willistoni]Length=182	Score = 75.1 bits (183), Expect = 5e-012
mapped-read 34793	F1UMNMG02EWKMC	Length=213	gb|EFX60998.1| hypothetical protein DAPPUDRAFT_70242 [Daphnia pulex] gb|EFX64213.1| hypothetical protein DAPPUDRAFT_66379 [Daphnia pulex]Length=55	Score = 49.7 bits (117), Expect(2) = 6e-010
mapped-read 34793	F1UMNMG02DEB47	Length=555	ref|XP_002068663.1| GK12697 [Drosophila willistoni] gb|EDW79649.1| GK12697 [Drosophila willistoni]Length=182	Score = 76.6 bits (187), Expect = 2e-012
mapped-read 34793	F1UMNMG02EJHP5	Length=188	ref|XP_002068663.1| GK12697 [Drosophila willistoni] gb|EDW79649.1| GK12697 [Drosophila willistoni]Length=182	Score = 77.0 bits (188), Expect = 1e-012
mapped-read 34793	F1UMNMG02DS9F1	Length=629	ref|XP_002068663.1| GK12697 [Drosophila willistoni] gb|EDW79649.1| GK12697 [Drosophila willistoni]Length=182	Score = 76.6 bits (187), Expect = 3e-012
mapped-read 34793	F1UMNMG02EZ7O9	Length=726	gb|EFX60153.1| hypothetical protein DAPPUDRAFT_72620 [Daphnia pulex] gb|EFX60551.1| hypothetical protein DAPPUDRAFT_71427 [Daphnia pulex] gb|EFX61005.1| hypothetical protein DAPPUDRAFT_70241 [Daphnia pulex]Length=55	Score = 66.6 bits (161), Expect = 4e-009
mapped-read 34793	F1UMNMG02ENGAV	Length=296	ref|XP_001383945.2| hypothetical protein PICST_31083 [Scheffersomyces stipitis CBS6054] gb|ABN65916.2| predicted protein [Scheffersomyces stipitis CBS 6054] gb|EGW33837.1| hypothetical protein SPAPADRAFT_133853 [Spathaspora passalidarumNRRL Y-27907]Length=49	Score = 80.1 bits (196), Expect = 1e-013
mapped-read 34793	F1UMNMG02DN1L5	Length=169	ref|XP_002068663.1| GK12697 [Drosophila willistoni] gb|EDW79649.1| GK12697 [Drosophila willistoni]Length=182	Score = 76.6 bits (187), Expect = 2e-012
mapped-read 34793	F1UMNMG02ESGYO	Length=189	ref|XP_002068663.1| GK12697 [Drosophila willistoni] gb|EDW79649.1| GK12697 [Drosophila willistoni]Length=182	Score = 76.6 bits (187), Expect = 2e-012
mapped-read 34793	F1UMNMG02D7J0P	Length=209	ref|XP_002068663.1| GK12697 [Drosophila willistoni] gb|EDW79649.1| GK12697 [Drosophila willistoni]Length=182	Score = 76.6 bits (187), Expect = 2e-012
mapped-read 34793	F1UMNMG02D58MB	Length=390	ref|XP_002068663.1| GK12697 [Drosophila willistoni] gb|EDW79649.1| GK12697 [Drosophila willistoni]Length=182	Score = 76.6 bits (187), Expect = 2e-012
mapped-read 34793	F1UMNMG02DJ8VR	Length=765	ref|XP_001621776.1| hypothetical protein NEMVEDRAFT_v1g48963 [Nematostella vectensis] gb|EDO29676.1| predicted protein [Nematostella vectensis]Length=51	Score = 51.6 bits (122), Expect(2) = 4e-008
mapped-read 34793	F1UMNMG02DRNR7	Length=190	ref|XP_002068663.1| GK12697 [Drosophila willistoni] gb|EDW79649.1| GK12697 [Drosophila willistoni]Length=182	Score = 76.6 bits (187), Expect = 2e-012
mapped-read 34793	F1UMNMG02ECT9C	Length=189	ref|XP_002068663.1| GK12697 [Drosophila willistoni] gb|EDW79649.1| GK12697 [Drosophila willistoni]Length=182	Score = 76.6 bits (187), Expect = 2e-012
mapped-read 34793	F1UMNMG02D505C	Length=189	ref|XP_002068663.1| GK12697 [Drosophila willistoni] gb|EDW79649.1| GK12697 [Drosophila willistoni]Length=182	Score = 76.6 bits (187), Expect = 2e-012
mapped-read 34793	F1UMNMG02D5NQK	Length=206	ref|XP_002068663.1| GK12697 [Drosophila willistoni] gb|EDW79649.1| GK12697 [Drosophila willistoni]Length=182	Score = 76.6 bits (187), Expect = 2e-012
mapped-read 34793	F1UMNMG02DMHKN	Length=196	ref|XP_002068663.1| GK12697 [Drosophila willistoni] gb|EDW79649.1| GK12697 [Drosophila willistoni]Length=182	Score = 76.6 bits (187), Expect = 2e-012
mapped-read 34793	F1UMNMG02ESMK5	Length=191	ref|XP_002068663.1| GK12697 [Drosophila willistoni] gb|EDW79649.1| GK12697 [Drosophila willistoni]Length=182	Score = 76.6 bits (187), Expect = 2e-012
mapped-read 34793	F1UMNMG02DFQVJ	Length=265	ref|XP_002425521.1| hypothetical protein Phum_PHUM205230 [Pediculus humanus corporis] gb|EEB12783.1| hypothetical protein Phum_PHUM205230 [Pediculus humanus corporis]Length=117	Score = 66.6 bits (161), Expect = 2e-009
mapped-read 34793	F1UMNMG02EEE4Y	Length=281	ref|XP_003369893.1| conserved hypothetical protein [Trichinella spiralis] gb|EFV46975.1| conserved hypothetical protein [Trichinella spiralis]Length=78	Score = 78.2 bits (191), Expect = 5e-013
mapped-read 34793	F1UMNMG02DAAW8	Length=216	ref|XP_001383945.2| hypothetical protein PICST_31083 [Scheffersomyces stipitis CBS6054] gb|ABN65916.2| predicted protein [Scheffersomyces stipitis CBS 6054] gb|EGW33837.1| hypothetical protein SPAPADRAFT_133853 [Spathaspora passalidarumNRRL Y-27907]Length=49	Score = 69.3 bits (168), Expect(2) = 2e-011
mapped-read 34793	F1UMNMG02DB7SB	Length=192	ref|XP_002068663.1| GK12697 [Drosophila willistoni] gb|EDW79649.1| GK12697 [Drosophila willistoni]Length=182	Score = 76.6 bits (187), Expect = 2e-012
mapped-read 34793	F1UMNMG02DRKVT	Length=301	ref|XP_002661751.1| PREDICTED: hypothetical protein LOC100329469 [Danio rerio] ref|XP_002661755.1| PREDICTED: hypothetical protein LOC100329746 [Danio rerio] ref|XP_002667921.1| PREDICTED: hypothetical protein LOC100333278 [Danio rerio] ref|XP_002667922.1| PREDICTED: hypothetical protein LOC100333326 [Danio rerio] ref|XP_003198471.1| PREDICTED: hypothetical protein LOC100537829 [Danio rerio] ref|…	Score = 59.3 bits (142), Expect = 3e-007
mapped-read 34793	F1UMNMG02ELYHD	Length=194	ref|XP_002068663.1| GK12697 [Drosophila willistoni] gb|EDW79649.1| GK12697 [Drosophila willistoni]Length=182	Score = 76.6 bits (187), Expect = 2e-012
mapped-read 34793	F1UMNMG02DXNMM	Length=206	ref|XP_002068663.1| GK12697 [Drosophila willistoni] gb|EDW79649.1| GK12697 [Drosophila willistoni]Length=182	Score = 76.6 bits (187), Expect = 2e-012
mapped-read 34793	F1UMNMG02D01S5	Length=360	ref|XP_002068663.1| GK12697 [Drosophila willistoni] gb|EDW79649.1| GK12697 [Drosophila willistoni]Length=182	Score = 76.6 bits (187), Expect = 2e-012
mapped-read 34793	F1UMNMG02DNP64	Length=188	ref|XP_002068663.1| GK12697 [Drosophila willistoni] gb|EDW79649.1| GK12697 [Drosophila willistoni]Length=182	Score = 77.0 bits (188), Expect = 1e-012
mapped-read 34793	F1UMNMG02EHYQZ	Length=192	ref|XP_002068663.1| GK12697 [Drosophila willistoni] gb|EDW79649.1| GK12697 [Drosophila willistoni]Length=182	Score = 75.1 bits (183), Expect = 5e-012
mapped-read 34793	F1UMNMG02EVC26	Length=189	ref|XP_002068663.1| GK12697 [Drosophila willistoni] gb|EDW79649.1| GK12697 [Drosophila willistoni]Length=182	Score = 76.6 bits (187), Expect = 2e-012
mapped-read 34793	F1UMNMG02EPJWM	Length=189	ref|XP_002068663.1| GK12697 [Drosophila willistoni] gb|EDW79649.1| GK12697 [Drosophila willistoni]Length=182	Score = 76.6 bits (187), Expect = 2e-012
mapped-read 34793	F1UMNMG02DEFNM	Length=191	ref|XP_002068663.1| GK12697 [Drosophila willistoni] gb|EDW79649.1| GK12697 [Drosophila willistoni]Length=182	Score = 76.6 bits (187), Expect = 2e-012
mapped-read 34793	F1UMNMG02DNZFN	Length=191	ref|XP_002068663.1| GK12697 [Drosophila willistoni] gb|EDW79649.1| GK12697 [Drosophila willistoni]Length=182	Score = 77.0 bits (188), Expect = 1e-012
mapped-read 34793	F1UMNMG02DDRGH	Length=189	ref|XP_002068663.1| GK12697 [Drosophila willistoni] gb|EDW79649.1| GK12697 [Drosophila willistoni]Length=182	Score = 77.0 bits (188), Expect = 1e-012
mapped-read 34793	F1UMNMG02DDCN6	Length=209	ref|XP_002068663.1| GK12697 [Drosophila willistoni] gb|EDW79649.1| GK12697 [Drosophila willistoni]Length=182	Score = 45.8 bits (107), Expect(2) = 1e-008
mapped-read 34793	F1UMNMG02EADG5	Length=236	ref|XP_002068663.1| GK12697 [Drosophila willistoni] gb|EDW79649.1| GK12697 [Drosophila willistoni]Length=182	Score = 75.5 bits (184), Expect = 3e-012
mapped-read 34793	F1UMNMG02EIY1V	Length=193	ref|XP_002068663.1| GK12697 [Drosophila willistoni] gb|EDW79649.1| GK12697 [Drosophila willistoni]Length=182	Score = 76.6 bits (187), Expect = 2e-012
mapped-read 34793	F1UMNMG02EZFRG	Length=188	ref|XP_002068663.1| GK12697 [Drosophila willistoni] gb|EDW79649.1| GK12697 [Drosophila willistoni]Length=182	Score = 76.6 bits (187), Expect = 2e-012
mapped-read 34793	F1UMNMG02DDD6G	Length=168	gb|EFX62988.1| hypothetical protein DAPPUDRAFT_67487 [Daphnia pulex]Length=139	Score = 59.7 bits (143), Expect = 2e-007
mapped-read 34793	F1UMNMG02D4EOG	Length=188	ref|XP_002068663.1| GK12697 [Drosophila willistoni] gb|EDW79649.1| GK12697 [Drosophila willistoni]Length=182	Score = 77.0 bits (188), Expect = 1e-012
mapped-read 34793	F1UMNMG02E4UEZ	Length=185	ref|XP_002068663.1| GK12697 [Drosophila willistoni] gb|EDW79649.1| GK12697 [Drosophila willistoni]Length=182	Score = 76.6 bits (187), Expect = 2e-012
mapped-read 34793	F1UMNMG02EQS8U	Length=189	ref|XP_002068663.1| GK12697 [Drosophila willistoni] gb|EDW79649.1| GK12697 [Drosophila willistoni]Length=182	Score = 76.6 bits (187), Expect = 2e-012
mapped-read 34793	F1UMNMG02DFM43	Length=190	ref|XP_002068663.1| GK12697 [Drosophila willistoni] gb|EDW79649.1| GK12697 [Drosophila willistoni]Length=182	Score = 76.6 bits (187), Expect = 2e-012
mapped-read 34793	F1UMNMG02D2MYM	Length=188	ref|XP_002068663.1| GK12697 [Drosophila willistoni] gb|EDW79649.1| GK12697 [Drosophila willistoni]Length=182	Score = 77.0 bits (188), Expect = 1e-012
mapped-read 34793	F1UMNMG02C83FQ	Length=271	ref|XP_002068663.1| GK12697 [Drosophila willistoni] gb|EDW79649.1| GK12697 [Drosophila willistoni]Length=182	Score = 76.6 bits (187), Expect = 2e-012
mapped-read 34793	F1UMNMG02EENY9	Length=189	ref|XP_002068663.1| GK12697 [Drosophila willistoni] gb|EDW79649.1| GK12697 [Drosophila willistoni]Length=182	Score = 77.0 bits (188), Expect = 1e-012
mapped-read 34793	F1UMNMG02DWY5D	Length=189	ref|XP_002068663.1| GK12697 [Drosophila willistoni] gb|EDW79649.1| GK12697 [Drosophila willistoni]Length=182	Score = 77.4 bits (189), Expect = 9e-013
mapped-read 34793	F1UMNMG02DQMDM	Length=195	ref|XP_002068663.1| GK12697 [Drosophila willistoni] gb|EDW79649.1| GK12697 [Drosophila willistoni]Length=182	Score = 76.6 bits (187), Expect = 2e-012
mapped-read 34793	F1UMNMG02D5705	Length=184	ref|XP_002068663.1| GK12697 [Drosophila willistoni] gb|EDW79649.1| GK12697 [Drosophila willistoni]Length=182	Score = 76.6 bits (187), Expect = 2e-012
mapped-read 34793	F1UMNMG02EIDE7	Length=198	ref|XP_002068663.1| GK12697 [Drosophila willistoni] gb|EDW79649.1| GK12697 [Drosophila willistoni]Length=182	Score = 43.1 bits (100), Expect(2) = 2e-008
mapped-read 34793	F1UMNMG02EHNXU	Length=192	ref|XP_002068663.1| GK12697 [Drosophila willistoni] gb|EDW79649.1| GK12697 [Drosophila willistoni]Length=182	Score = 76.6 bits (187), Expect = 2e-012
mapped-read 34793	F1UMNMG02DBD5G	Length=710	No Hit
mapped-read 34793	F1UMNMG02D51XB	Length=185	ref|XP_002068663.1| GK12697 [Drosophila willistoni] gb|EDW79649.1| GK12697 [Drosophila willistoni]Length=182	Score = 76.6 bits (187), Expect = 2e-012
mapped-read 34793	F1UMNMG02ERUZI	Length=516	ref|XP_002068663.1| GK12697 [Drosophila willistoni] gb|EDW79649.1| GK12697 [Drosophila willistoni]Length=182	Score = 76.3 bits (186), Expect = 2e-012
mapped-read 34793	F1UMNMG02EPRD4	Length=196	ref|XP_002068663.1| GK12697 [Drosophila willistoni] gb|EDW79649.1| GK12697 [Drosophila willistoni]Length=182	Score = 76.6 bits (187), Expect = 2e-012
mapped-read 34793	F1UMNMG02DX2G5	Length=318	ref|XP_002068663.1| GK12697 [Drosophila willistoni] gb|EDW79649.1| GK12697 [Drosophila willistoni]Length=182	Score = 63.5 bits (153), Expect = 1e-008
mapped-read 34793	F1UMNMG02EQFOT	Length=201	ref|XP_002068663.1| GK12697 [Drosophila willistoni] gb|EDW79649.1| GK12697 [Drosophila willistoni]Length=182	Score = 76.6 bits (187), Expect = 2e-012
mapped-read 34793	F1UMNMG02DF4W2	Length=187	ref|XP_002068663.1| GK12697 [Drosophila willistoni] gb|EDW79649.1| GK12697 [Drosophila willistoni]Length=182	Score = 76.6 bits (187), Expect = 2e-012
mapped-read 34793	F1UMNMG02C92JP	Length=236	ref|XP_001383945.2| hypothetical protein PICST_31083 [Scheffersomyces stipitis CBS6054] gb|ABN65916.2| predicted protein [Scheffersomyces stipitis CBS 6054] gb|EGW33837.1| hypothetical protein SPAPADRAFT_133853 [Spathaspora passalidarumNRRL Y-27907]Length=49	Score = 40.4 bits (93), Expect(2) = 3e-007
mapped-read 34793	F1UMNMG02C8KD0	Length=400	dbj|GAA96382.1| hypothetical protein E5Q_03049 [Mixia osmundae IAM 14324]Length=352	Score = 114 bits (286), Expect = 5e-024
mapped-read 34793	F1UMNMG02ERHFD	Length=187	ref|XP_002068663.1| GK12697 [Drosophila willistoni] gb|EDW79649.1| GK12697 [Drosophila willistoni]Length=182	Score = 77.0 bits (188), Expect = 1e-012
mapped-read 34793	F1UMNMG02DHEC1	Length=188	ref|XP_002068663.1| GK12697 [Drosophila willistoni] gb|EDW79649.1| GK12697 [Drosophila willistoni]Length=182	Score = 77.0 bits (188), Expect = 1e-012
mapped-read 34793	F1UMNMG02DBNAB	Length=188	ref|XP_002068663.1| GK12697 [Drosophila willistoni] gb|EDW79649.1| GK12697 [Drosophila willistoni]Length=182	Score = 76.6 bits (187), Expect = 2e-012
mapped-read 34793	F1UMNMG02C863Q	Length=189	ref|XP_002068663.1| GK12697 [Drosophila willistoni] gb|EDW79649.1| GK12697 [Drosophila willistoni]Length=182	Score = 73.9 bits (180), Expect = 1e-011
mapped-read 34793	F1UMNMG02DP560	Length=267	gb|AAX30301.1| unknown [Schistosoma japonicum]Length=55	Score = 44.3 bits (103), Expect(2) = 1e-008
mapped-read 34793	F1UMNMG02DSP4R	Length=191	ref|XP_002068663.1| GK12697 [Drosophila willistoni] gb|EDW79649.1| GK12697 [Drosophila willistoni]Length=182	Score = 76.6 bits (187), Expect = 2e-012
mapped-read 34793	F1UMNMG02DNHVO	Length=220	ref|XP_003369893.1| conserved hypothetical protein [Trichinella spiralis] gb|EFV46975.1| conserved hypothetical protein [Trichinella spiralis]Length=78	Score = 52.8 bits (125), Expect(2) = 3e-007
mapped-read 34793	F1UMNMG02C98MM	Length=242	gb|EIM91700.1| hypothetical protein STEHIDRAFT_47787 [Stereum hirsutum FP-91666SS1]Length=97	Score = 79.0 bits (193), Expect = 3e-013
mapped-read 34793	F1UMNMG02D846V	Length=189	ref|XP_002068663.1| GK12697 [Drosophila willistoni] gb|EDW79649.1| GK12697 [Drosophila willistoni]Length=182	Score = 76.6 bits (187), Expect = 2e-012
mapped-read 34793	F1UMNMG02DEMRP	Length=186	ref|XP_002068663.1| GK12697 [Drosophila willistoni] gb|EDW79649.1| GK12697 [Drosophila willistoni]Length=182	Score = 63.5 bits (153), Expect = 1e-008
mapped-read 34793	F1UMNMG02C77M5	Length=251	No Hit
mapped-read 34793	F1UMNMG02C91QU	Length=317	ref|XP_002068663.1| GK12697 [Drosophila willistoni] gb|EDW79649.1| GK12697 [Drosophila willistoni]Length=182	Score = 76.6 bits (187), Expect = 2e-012
mapped-read 34793	F1UMNMG02EGR6F	Length=190	ref|XP_002068663.1| GK12697 [Drosophila willistoni] gb|EDW79649.1| GK12697 [Drosophila willistoni]Length=182	Score = 76.6 bits (187), Expect = 2e-012
mapped-read 34793	F1UMNMG02DIBIT	Length=187	ref|XP_002068663.1| GK12697 [Drosophila willistoni] gb|EDW79649.1| GK12697 [Drosophila willistoni]Length=182	Score = 77.0 bits (188), Expect = 1e-012
mapped-read 34793	F1UMNMG02DCJAW	Length=189	ref|XP_002068663.1| GK12697 [Drosophila willistoni] gb|EDW79649.1| GK12697 [Drosophila willistoni]Length=182	Score = 76.6 bits (187), Expect = 2e-012
mapped-read 34793	F1UMNMG02C74PT	Length=189	ref|XP_002068663.1| GK12697 [Drosophila willistoni] gb|EDW79649.1| GK12697 [Drosophila willistoni]Length=182	Score = 76.6 bits (187), Expect = 2e-012
mapped-read 34793	F1UMNMG02DR1D9	Length=189	ref|XP_002068663.1| GK12697 [Drosophila willistoni] gb|EDW79649.1| GK12697 [Drosophila willistoni]Length=182	Score = 76.6 bits (187), Expect = 2e-012
mapped-read 34793	F1UMNMG02DZ0G3	Length=190	ref|XP_002068663.1| GK12697 [Drosophila willistoni] gb|EDW79649.1| GK12697 [Drosophila willistoni]Length=182	Score = 76.6 bits (187), Expect = 2e-012
mapped-read 34793	F1UMNMG02DCAYQ	Length=187	ref|XP_002068663.1| GK12697 [Drosophila willistoni] gb|EDW79649.1| GK12697 [Drosophila willistoni]Length=182	Score = 76.6 bits (187), Expect = 2e-012
mapped-read 34793	F1UMNMG02C8D9S	Length=188	ref|XP_002068663.1| GK12697 [Drosophila willistoni] gb|EDW79649.1| GK12697 [Drosophila willistoni]Length=182	Score = 76.6 bits (187), Expect = 2e-012
mapped-read 34793	F1UMNMG02ECDJ5	Length=190	ref|XP_002068663.1| GK12697 [Drosophila willistoni] gb|EDW79649.1| GK12697 [Drosophila willistoni]Length=182	Score = 76.6 bits (187), Expect = 2e-012
mapped-read 34793	F1UMNMG02D6GO9	Length=521	emb|CCF47349.1| hypothetical protein CH063_15771, partial [Colletotrichum higginsianum]Length=43	Score = 65.1 bits (157), Expect = 5e-009
mapped-read 34793	F1UMNMG02EI453	Length=196	ref|XP_002068663.1| GK12697 [Drosophila willistoni] gb|EDW79649.1| GK12697 [Drosophila willistoni]Length=182	Score = 76.3 bits (186), Expect = 2e-012
mapped-read 34793	F1UMNMG02DK874	Length=195	ref|XP_002068663.1| GK12697 [Drosophila willistoni] gb|EDW79649.1| GK12697 [Drosophila willistoni]Length=182	Score = 76.6 bits (187), Expect = 2e-012
mapped-read 34793	F1UMNMG02DEGCU	Length=187	No Hit
mapped-read 34793	F1UMNMG02DJBP6	Length=189	ref|XP_002068663.1| GK12697 [Drosophila willistoni] gb|EDW79649.1| GK12697 [Drosophila willistoni]Length=182	Score = 76.6 bits (187), Expect = 2e-012
mapped-read 34793	F1UMNMG02EDZD4	Length=189	ref|XP_002068663.1| GK12697 [Drosophila willistoni] gb|EDW79649.1| GK12697 [Drosophila willistoni]Length=182	Score = 76.6 bits (187), Expect = 2e-012
mapped-read 34793	F1UMNMG02ETCOO	Length=268	No Hit
mapped-read 34793	F1UMNMG02DDI5Q	Length=189	ref|XP_002068663.1| GK12697 [Drosophila willistoni] gb|EDW79649.1| GK12697 [Drosophila willistoni]Length=182	Score = 76.6 bits (187), Expect = 2e-012
mapped-read 34793	F1UMNMG02DDQBE	Length=187	ref|XP_002068663.1| GK12697 [Drosophila willistoni] gb|EDW79649.1| GK12697 [Drosophila willistoni]Length=182	Score = 76.6 bits (187), Expect = 2e-012
mapped-read 34793	F1UMNMG02C9JP1	Length=188	ref|XP_002068663.1| GK12697 [Drosophila willistoni] gb|EDW79649.1| GK12697 [Drosophila willistoni]Length=182	Score = 77.0 bits (188), Expect = 1e-012
mapped-read 34793	F1UMNMG02DPAPS	Length=187	ref|XP_002068663.1| GK12697 [Drosophila willistoni] gb|EDW79649.1| GK12697 [Drosophila willistoni]Length=182	Score = 77.8 bits (190), Expect = 7e-013
mapped-read 34793	F1UMNMG02DNEH3	Length=189	ref|XP_002068663.1| GK12697 [Drosophila willistoni] gb|EDW79649.1| GK12697 [Drosophila willistoni]Length=182	Score = 76.6 bits (187), Expect = 2e-012
mapped-read 34793	F1UMNMG02ECTQL	Length=201	ref|XP_002068663.1| GK12697 [Drosophila willistoni] gb|EDW79649.1| GK12697 [Drosophila willistoni]Length=182	Score = 75.1 bits (183), Expect = 4e-012
mapped-read 34793	F1UMNMG02EC0LV	Length=189	ref|XP_002068663.1| GK12697 [Drosophila willistoni] gb|EDW79649.1| GK12697 [Drosophila willistoni]Length=182	Score = 76.6 bits (187), Expect = 2e-012
mapped-read 34793	F1UMNMG02C94OS	Length=188	ref|XP_002068663.1| GK12697 [Drosophila willistoni] gb|EDW79649.1| GK12697 [Drosophila willistoni]Length=182	Score = 77.0 bits (188), Expect = 1e-012
mapped-read 34793	F1UMNMG02DH1IQ	Length=291	No Hit
mapped-read 34793	F1UMNMG02DCA4V	Length=212	gb|EIM91700.1| hypothetical protein STEHIDRAFT_47787 [Stereum hirsutum FP-91666SS1]Length=97	Score = 71.2 bits (173), Expect = 6e-011
mapped-read 34793	F1UMNMG02C7R38	Length=196	ref|XP_002068663.1| GK12697 [Drosophila willistoni] gb|EDW79649.1| GK12697 [Drosophila willistoni]Length=182	Score = 76.6 bits (187), Expect = 2e-012
mapped-read 34793	F1UMNMG02EQTA9	Length=295	gb|EIM91700.1| hypothetical protein STEHIDRAFT_47787 [Stereum hirsutum FP-91666SS1]Length=97	Score = 66.2 bits (160), Expect = 2e-009
mapped-read 34793	F1UMNMG02EHK5X	Length=188	ref|XP_002068663.1| GK12697 [Drosophila willistoni] gb|EDW79649.1| GK12697 [Drosophila willistoni]Length=182	Score = 76.6 bits (187), Expect = 2e-012
mapped-read 34793	F1UMNMG02EBRDW	Length=189	ref|XP_002068663.1| GK12697 [Drosophila willistoni] gb|EDW79649.1| GK12697 [Drosophila willistoni]Length=182	Score = 76.6 bits (187), Expect = 2e-012
mapped-read 34793	F1UMNMG02DZ1UK	Length=290	No Hit
mapped-read 34793	F1UMNMG02DQD8P	Length=189	ref|XP_002068663.1| GK12697 [Drosophila willistoni] gb|EDW79649.1| GK12697 [Drosophila willistoni]Length=182	Score = 77.4 bits (189), Expect = 9e-013
mapped-read 34793	F1UMNMG02DKTJ2	Length=200	ref|XP_002068663.1| GK12697 [Drosophila willistoni] gb|EDW79649.1| GK12697 [Drosophila willistoni]Length=182	Score = 76.6 bits (187), Expect = 2e-012
mapped-read 34793	F1UMNMG02EJIBP	Length=290	ref|XP_003243553.1| PREDICTED: hypothetical protein LOC100570790 [Acyrthosiphon pisum]Length=213	Score = 42.0 bits (97), Expect(2) = 4e-007
mapped-read 34793	F1UMNMG02D6HH4	Length=189	ref|XP_002068663.1| GK12697 [Drosophila willistoni] gb|EDW79649.1| GK12697 [Drosophila willistoni]Length=182	Score = 76.6 bits (187), Expect = 2e-012
mapped-read 34793	F1UMNMG02DNJ7I	Length=253	No Hit
mapped-read 34793	F1UMNMG02EXV3S	Length=239	ref|XP_001869358.1| conserved hypothetical protein [Culex quinquefasciatus] gb|EDS29076.1| conserved hypothetical protein [Culex quinquefasciatus]Length=36	Score = 67.8 bits (164), Expect = 7e-010
mapped-read 34793	F1UMNMG02DSS0I	Length=190	ref|XP_002068663.1| GK12697 [Drosophila willistoni] gb|EDW79649.1| GK12697 [Drosophila willistoni]Length=182	Score = 76.6 bits (187), Expect = 2e-012
mapped-read 34793	F1UMNMG02C8K36	Length=189	ref|XP_002068663.1| GK12697 [Drosophila willistoni] gb|EDW79649.1| GK12697 [Drosophila willistoni]Length=182	Score = 76.6 bits (187), Expect = 2e-012
mapped-read 4383	F1UMNMG02ET6NG	Length=466	No Hit
mapped-read 4383	F1UMNMG02EWF9Q	Length=537	dbj|BAA10929.1| cytochrome P450 like_TBP [Nicotiana tabacum]Length=530	Score = 103 bits (258), Expect = 1e-020
mapped-read 4383	F1UMNMG02E2609	Length=366	ref|XP_002068663.1| GK12697 [Drosophila willistoni] gb|EDW79649.1| GK12697 [Drosophila willistoni]Length=182	Score = 76.6 bits (187), Expect = 2e-012
mapped-read 4383	F1UMNMG02ELRPW	Length=367	ref|XP_002068663.1| GK12697 [Drosophila willistoni] gb|EDW79649.1| GK12697 [Drosophila willistoni]Length=182	Score = 76.6 bits (187), Expect = 2e-012
mapped-read 4383	F1UMNMG02DW5W5	Length=287	ref|XP_002068663.1| GK12697 [Drosophila willistoni] gb|EDW79649.1| GK12697 [Drosophila willistoni]Length=182	Score = 76.6 bits (187), Expect = 2e-012
mapped-read 4383	F1UMNMG02C66OW	Length=375	No Hit
mapped-read 4383	F1UMNMG02DQ9II	Length=371	gb|EFN71375.1| hypothetical protein EAG_03557 [Camponotus floridanus]Length=306	Score = 60.1 bits (144), Expect = 2e-007
mapped-read 4383	F1UMNMG02ESSQ9	Length=529	gb|EGG01188.1| hypothetical protein MELLADRAFT_92705 [Melampsora larici-populina98AG31]Length=113	Score = 77.4 bits (189), Expect(3) = 8e-022
mapped-read 4383	F1UMNMG02D8F23	Length=547	No Hit
mapped-read 4383	F1UMNMG02E2E18	Length=526	gb|EGG01188.1| hypothetical protein MELLADRAFT_92705 [Melampsora larici-populina98AG31]Length=113	Score = 105 bits (262), Expect(2) = 2e-027
mapped-read 4383	F1UMNMG02EP5AH	Length=538	ref|XP_729762.1| senescence-associated protein [Plasmodium yoelii yoelii 17XNL] gb|EAA21327.1| putative senescence-associated protein [Plasmodium yoelii yoelii]Length=205	Score = 90.1 bits (222), Expect(2) = 1e-021
mapped-read 4383	F1UMNMG02EPNF3	Length=364	ref|XP_002068663.1| GK12697 [Drosophila willistoni] gb|EDW79649.1| GK12697 [Drosophila willistoni]Length=182	Score = 76.6 bits (187), Expect = 2e-012
mapped-read 4383	F1UMNMG02DO1OW	Length=365	ref|XP_002068663.1| GK12697 [Drosophila willistoni] gb|EDW79649.1| GK12697 [Drosophila willistoni]Length=182	Score = 76.6 bits (187), Expect = 2e-012
mapped-read 4383	F1UMNMG02DD7H9	Length=582	No Hit
mapped-read 4383	F1UMNMG02DYKA6	Length=532	gb|EGG03633.1| hypothetical protein MELLADRAFT_90053 [Melampsora larici-populina98AG31]Length=160	Score = 82.0 bits (201), Expect(2) = 2e-020
mapped-read 4383	F1UMNMG02ESYX5	Length=334	No Hit
mapped-read 4383	F1UMNMG02EHX0Z	Length=525	ref|XP_003247571.1| PREDICTED: hypothetical protein LOC100572577 [Acyrthosiphon pisum]Length=210	Score = 114 bits (285), Expect = 7e-024
mapped-read 4383	F1UMNMG02D7VGL	Length=532	gb|EGG01188.1| hypothetical protein MELLADRAFT_92705 [Melampsora larici-populina98AG31]Length=113	Score = 97.4 bits (241), Expect(2) = 3e-022
mapped-read 4383	F1UMNMG02DFTRI	Length=373	No Hit
mapped-read 4383	F1UMNMG02D9H01	Length=525	gb|EGF97697.1| hypothetical protein MELLADRAFT_84525 [Melampsora larici-populina98AG31]Length=347	Score = 63.5 bits (153), Expect(2) = 2e-020
mapped-read 4383	F1UMNMG02D19C1	Length=363	ref|XP_002068663.1| GK12697 [Drosophila willistoni] gb|EDW79649.1| GK12697 [Drosophila willistoni]Length=182	Score = 76.6 bits (187), Expect = 2e-012
mapped-read 4383	F1UMNMG02EM8CQ	Length=499	gb|EGF97697.1| hypothetical protein MELLADRAFT_84525 [Melampsora larici-populina98AG31]Length=347	Score = 81.3 bits (199), Expect = 6e-014
mapped-read 4383	F1UMNMG02EX9DM	Length=512	ref|XP_002426744.1| conserved hypothetical protein [Pediculus humanus corporis] gb|EEB14006.1| conserved hypothetical protein [Pediculus humanus corporis]Length=213	Score = 57.4 bits (137), Expect(3) = 5e-018
mapped-read 4383	F1UMNMG02DEK52	Length=325	ref|XP_002068663.1| GK12697 [Drosophila willistoni] gb|EDW79649.1| GK12697 [Drosophila willistoni]Length=182	Score = 74.3 bits (181), Expect = 8e-012
mapped-read 4383	F1UMNMG02D7YZL	Length=348	No Hit
mapped-read 4383	F1UMNMG02D0V42	Length=362	No Hit
mapped-read 4383	F1UMNMG02E2THN	Length=359	ref|XP_002068663.1| GK12697 [Drosophila willistoni] gb|EDW79649.1| GK12697 [Drosophila willistoni]Length=182	Score = 76.6 bits (187), Expect = 2e-012
mapped-read 4383	F1UMNMG02E4D77	Length=525	ref|XP_003247571.1| PREDICTED: hypothetical protein LOC100572577 [Acyrthosiphon pisum]Length=210	Score = 114 bits (285), Expect = 7e-024
mapped-read 4383	F1UMNMG02E6R9R	Length=375	ref|XP_002068663.1| GK12697 [Drosophila willistoni] gb|EDW79649.1| GK12697 [Drosophila willistoni]Length=182	Score = 76.6 bits (187), Expect = 2e-012
mapped-read 4383	F1UMNMG02EZ96O	Length=361	ref|XP_002068663.1| GK12697 [Drosophila willistoni] gb|EDW79649.1| GK12697 [Drosophila willistoni]Length=182	Score = 76.6 bits (187), Expect = 2e-012
mapped-read 4383	F1UMNMG02DYXCO	Length=486	ref|XP_002068663.1| GK12697 [Drosophila willistoni] gb|EDW79649.1| GK12697 [Drosophila willistoni]Length=182	Score = 76.6 bits (187), Expect = 2e-012
mapped-read 4383	F1UMNMG02DUCV4	Length=528	gb|EGF97697.1| hypothetical protein MELLADRAFT_84525 [Melampsora larici-populina98AG31]Length=347	Score = 75.1 bits (183), Expect(2) = 8e-027
mapped-read 4383	F1UMNMG02DNHRQ	Length=673	ref|XP_002068663.1| GK12697 [Drosophila willistoni] gb|EDW79649.1| GK12697 [Drosophila willistoni]Length=182	Score = 67.4 bits (163), Expect = 2e-009
mapped-read 4383	F1UMNMG02DC3DF	Length=489	ref|XP_002068663.1| GK12697 [Drosophila willistoni] gb|EDW79649.1| GK12697 [Drosophila willistoni]Length=182	Score = 63.5 bits (153), Expect = 1e-008
mapped-read 4383	F1UMNMG02DBB9B	Length=582	ref|XP_001893546.1| unspecific monooxygenase [Brugia malayi] gb|EDP37618.1| unspecific monooxygenase , putative [Brugia malayi]Length=65	Score = 72.0 bits (175), Expect = 6e-011
mapped-read 4383	F1UMNMG02DV13R	Length=398	No Hit
mapped-read 4383	F1UMNMG02DVMB4	Length=366	ref|XP_002068663.1| GK12697 [Drosophila willistoni] gb|EDW79649.1| GK12697 [Drosophila willistoni]Length=182	Score = 76.6 bits (187), Expect = 2e-012
mapped-read 4383	F1UMNMG02D94A3	Length=253	ref|XP_002068663.1| GK12697 [Drosophila willistoni] gb|EDW79649.1| GK12697 [Drosophila willistoni]Length=182	Score = 74.7 bits (182), Expect = 6e-012
mapped-read 4383	F1UMNMG02D5YCL	Length=382	ref|XP_002068663.1| GK12697 [Drosophila willistoni] gb|EDW79649.1| GK12697 [Drosophila willistoni]Length=182	Score = 76.6 bits (187), Expect = 2e-012
mapped-read 4383	F1UMNMG02EEY2A	Length=383	ref|XP_002068663.1| GK12697 [Drosophila willistoni] gb|EDW79649.1| GK12697 [Drosophila willistoni]Length=182	Score = 76.6 bits (187), Expect = 2e-012
mapped-read 4383	F1UMNMG02DX3O9	Length=365	ref|XP_002068663.1| GK12697 [Drosophila willistoni] gb|EDW79649.1| GK12697 [Drosophila willistoni]Length=182	Score = 76.6 bits (187), Expect = 2e-012
mapped-read 4383	F1UMNMG02EU0OE	Length=305	No Hit
mapped-read 4383	F1UMNMG02DHPUA	Length=363	ref|XP_002068663.1| GK12697 [Drosophila willistoni] gb|EDW79649.1| GK12697 [Drosophila willistoni]Length=182	Score = 76.6 bits (187), Expect = 2e-012
mapped-read 4383	F1UMNMG02DI3JU	Length=367	ref|XP_002068663.1| GK12697 [Drosophila willistoni] gb|EDW79649.1| GK12697 [Drosophila willistoni]Length=182	Score = 76.6 bits (187), Expect = 2e-012
mapped-read 4383	F1UMNMG02DB1LB	Length=361	ref|XP_002068663.1| GK12697 [Drosophila willistoni] gb|EDW79649.1| GK12697 [Drosophila willistoni]Length=182	Score = 76.6 bits (187), Expect = 2e-012
mapped-read 4383	F1UMNMG02DNCE3	Length=377	ref|XP_002068663.1| GK12697 [Drosophila willistoni] gb|EDW79649.1| GK12697 [Drosophila willistoni]Length=182	Score = 76.6 bits (187), Expect = 2e-012
mapped-read 4383	F1UMNMG02EXP0Q	Length=363	ref|XP_002068663.1| GK12697 [Drosophila willistoni] gb|EDW79649.1| GK12697 [Drosophila willistoni]Length=182	Score = 76.6 bits (187), Expect = 2e-012
mapped-read 30589	F1UMNMG02DS6SD	Length=258	ref|XP_002068663.1| GK12697 [Drosophila willistoni] gb|EDW79649.1| GK12697 [Drosophila willistoni]Length=182	Score = 74.3 bits (181), Expect = 8e-012
mapped-read 30589	F1UMNMG02EC8DZ	Length=485	gb|EFX62987.1| hypothetical protein DAPPUDRAFT_119636 [Daphnia pulex]Length=130	Score = 48.9 bits (115), Expect(2) = 9e-012
mapped-read 30589	F1UMNMG02DVV4Y	Length=405	ref|XP_002068663.1| GK12697 [Drosophila willistoni] gb|EDW79649.1| GK12697 [Drosophila willistoni]Length=182	Score = 76.6 bits (187), Expect = 2e-012
mapped-read 30589	F1UMNMG02E5NN8	Length=319	No Hit
mapped-read 30589	F1UMNMG02EA19M	Length=351	No Hit
mapped-read 30589	F1UMNMG02EPAOK	Length=346	No Hit
mapped-read 30589	F1UMNMG02EXFC5	Length=291	No Hit
mapped-read 30589	F1UMNMG02D9OI5	Length=402	ref|XP_001891797.1| rRNA promoter binding protein [Brugia malayi] gb|EDP39400.1| rRNA promoter binding protein, putative [Brugia malayi]Length=81	Score = 78.6 bits (192), Expect = 4e-013
mapped-read 30589	F1UMNMG02DOOSL	Length=349	ref|XP_002068663.1| GK12697 [Drosophila willistoni] gb|EDW79649.1| GK12697 [Drosophila willistoni]Length=182	Score = 76.6 bits (187), Expect = 2e-012
mapped-read 30589	F1UMNMG02EZ0NE	Length=253	ref|XP_002068663.1| GK12697 [Drosophila willistoni] gb|EDW79649.1| GK12697 [Drosophila willistoni]Length=182	Score = 74.7 bits (182), Expect = 6e-012
mapped-read 30589	F1UMNMG02DBDFE	Length=546	ref|XP_002068663.1| GK12697 [Drosophila willistoni] gb|EDW79649.1| GK12697 [Drosophila willistoni]Length=182	Score = 76.6 bits (187), Expect = 2e-012
mapped-read 30589	F1UMNMG02DTMH1	Length=425	No Hit
mapped-read 30589	F1UMNMG02EKV2V	Length=255	ref|XP_002068663.1| GK12697 [Drosophila willistoni] gb|EDW79649.1| GK12697 [Drosophila willistoni]Length=182	Score = 74.3 bits (181), Expect = 8e-012
mapped-read 30589	F1UMNMG02ENBDO	Length=493	ref|XP_002068663.1| GK12697 [Drosophila willistoni] gb|EDW79649.1| GK12697 [Drosophila willistoni]Length=182	Score = 73.6 bits (179), Expect = 1e-011
mapped-read 30589	F1UMNMG02DUFTL	Length=546	ref|XP_002068663.1| GK12697 [Drosophila willistoni] gb|EDW79649.1| GK12697 [Drosophila willistoni]Length=182	Score = 74.3 bits (181), Expect = 9e-012
mapped-read 30589	F1UMNMG02DT07Q	Length=431	ref|XP_002068663.1| GK12697 [Drosophila willistoni] gb|EDW79649.1| GK12697 [Drosophila willistoni]Length=182	Score = 76.6 bits (187), Expect = 2e-012
mapped-read 30589	F1UMNMG02EUM2B	Length=287	No Hit
mapped-read 30589	F1UMNMG02E1V7B	Length=445	ref|XP_002068663.1| GK12697 [Drosophila willistoni] gb|EDW79649.1| GK12697 [Drosophila willistoni]Length=182	Score = 78.2 bits (191), Expect = 5e-013
mapped-read 30589	F1UMNMG02DSXPW	Length=345	ref|XP_002068663.1| GK12697 [Drosophila willistoni] gb|EDW79649.1| GK12697 [Drosophila willistoni]Length=182	Score = 74.3 bits (181), Expect = 8e-012
mapped-read 30589	F1UMNMG02E6O5W	Length=337	ref|XP_002068663.1| GK12697 [Drosophila willistoni] gb|EDW79649.1| GK12697 [Drosophila willistoni]Length=182	Score = 77.8 bits (190), Expect = 7e-013
mapped-read 30589	F1UMNMG02ELQR8	Length=464	ref|XP_002068663.1| GK12697 [Drosophila willistoni] gb|EDW79649.1| GK12697 [Drosophila willistoni]Length=182	Score = 74.3 bits (181), Expect = 8e-012
mapped-read 30589	F1UMNMG02DX3Z2	Length=375	ref|XP_002068663.1| GK12697 [Drosophila willistoni] gb|EDW79649.1| GK12697 [Drosophila willistoni]Length=182	Score = 78.2 bits (191), Expect = 5e-013
mapped-read 30589	F1UMNMG02EIKTC	Length=432	ref|XP_002068663.1| GK12697 [Drosophila willistoni] gb|EDW79649.1| GK12697 [Drosophila willistoni]Length=182	Score = 74.7 bits (182), Expect = 6e-012
mapped-read 30589	F1UMNMG02DBYFT	Length=426	ref|XP_002068663.1| GK12697 [Drosophila willistoni] gb|EDW79649.1| GK12697 [Drosophila willistoni]Length=182	Score = 76.6 bits (187), Expect = 2e-012
mapped-read 30589	F1UMNMG02EW4C0	Length=414	ref|XP_002068663.1| GK12697 [Drosophila willistoni] gb|EDW79649.1| GK12697 [Drosophila willistoni]Length=182	Score = 73.2 bits (178), Expect = 2e-011
mapped-read 30589	F1UMNMG02DE15X	Length=394	ref|XP_002068663.1| GK12697 [Drosophila willistoni] gb|EDW79649.1| GK12697 [Drosophila willistoni]Length=182	Score = 74.3 bits (181), Expect = 8e-012
mapped-read 30589	F1UMNMG02DK6BT	Length=435	No Hit
mapped-read 30589	F1UMNMG02EDNEG	Length=450	ref|XP_002068663.1| GK12697 [Drosophila willistoni] gb|EDW79649.1| GK12697 [Drosophila willistoni]Length=182	Score = 73.6 bits (179), Expect = 1e-011
mapped-read 30589	F1UMNMG02DJGCM	Length=229	No Hit
mapped-read 30589	F1UMNMG02DCQ6S	Length=269	ref|XP_002068663.1| GK12697 [Drosophila willistoni] gb|EDW79649.1| GK12697 [Drosophila willistoni]Length=182	Score = 78.2 bits (191), Expect = 5e-013
mapped-read 30589	F1UMNMG02E0L6B	Length=262	No Hit
mapped-read 32328	F1UMNMG02DLWCN	Length=499	ref|XP_001989952.1| GH19077 [Drosophila grimshawi] ref|XP_001999160.1| GI23222 [Drosophila mojavensis] ref|XP_002054294.1| ActinE2 [Drosophila virilis] gb|EDV93014.1| GH19077 [Drosophila grimshawi] gb|EDW14621.1| GI23222 [Drosophila mojavensis] gb|EDW67814.1| ActinE2 [Drosophila virilis]Length=376	Score = 266 bits (680), Expect(2) = 6e-072
mapped-read 32328	F1UMNMG02D2A75	Length=503	ref|XP_001989952.1| GH19077 [Drosophila grimshawi] ref|XP_001999160.1| GI23222 [Drosophila mojavensis] ref|XP_002054294.1| ActinE2 [Drosophila virilis] gb|EDV93014.1| GH19077 [Drosophila grimshawi] gb|EDW14621.1| GI23222 [Drosophila mojavensis] gb|EDW67814.1| ActinE2 [Drosophila virilis]Length=376	Score = 187 bits (474), Expect(2) = 6e-075
mapped-read 32328	F1UMNMG02ERVSQ	Length=500	ref|XP_002012767.1| GL23756 [Drosophila persimilis] gb|EDW23753.1| GL23756 [Drosophila persimilis]Length=371	Score = 275 bits (703), Expect = 2e-072
mapped-read 32328	F1UMNMG02E0XO9	Length=579	dbj|BAF98180.1| actin [Ixodes persulcatus]Length=376	Score = 83.2 bits (204), Expect(2) = 1e-029
mapped-read 32328	F1UMNMG02DLKJA	Length=504	ref|XP_002031056.1| GM24235 [Drosophila sechellia] gb|EDW42042.1| GM24235 [Drosophila sechellia]Length=167	Score = 248 bits (633), Expect = 3e-064
mapped-read 32328	F1UMNMG02C7G6H	Length=504	ref|XP_001989952.1| GH19077 [Drosophila grimshawi] ref|XP_001999160.1| GI23222 [Drosophila mojavensis] ref|XP_002054294.1| ActinE2 [Drosophila virilis] gb|EDV93014.1| GH19077 [Drosophila grimshawi] gb|EDW14621.1| GI23222 [Drosophila mojavensis] gb|EDW67814.1| ActinE2 [Drosophila virilis]Length=376	Score = 174 bits (440), Expect(2) = 3e-050
mapped-read 32328	F1UMNMG02DAK71	Length=505	ref|XP_315269.4| AGAP011516-PA [Anopheles gambiae str. PEST] gb|EAA10668.4| AGAP011516-PA [Anopheles gambiae str. PEST]Length=382	Score = 234 bits (596), Expect(2) = 8e-065
mapped-read 32328	F1UMNMG02E1HJE	Length=504	ref|XP_001989952.1| GH19077 [Drosophila grimshawi] ref|XP_001999160.1| GI23222 [Drosophila mojavensis] ref|XP_002054294.1| ActinE2 [Drosophila virilis] gb|EDV93014.1| GH19077 [Drosophila grimshawi] gb|EDW14621.1| GI23222 [Drosophila mojavensis] gb|EDW67814.1| ActinE2 [Drosophila virilis]Length=376	Score = 229 bits (585), Expect(2) = 3e-087
mapped-read 32328	F1UMNMG02DCE2X	Length=504	ref|XP_002031056.1| GM24235 [Drosophila sechellia] gb|EDW42042.1| GM24235 [Drosophila sechellia]Length=167	Score = 246 bits (628), Expect = 1e-063
mapped-read 32328	F1UMNMG02EY6U4	Length=506	emb|CAX72714.1| Actin 5C [Schistosoma japonicum]Length=222	Score = 277 bits (708), Expect(2) = 3e-077
mapped-read 32328	F1UMNMG02EL14V	Length=496	gb|AFA41501.1| beta-actin [Paramisgurnus dabryanus]Length=375	Score = 176 bits (446), Expect(2) = 3e-060
mapped-read 32328	F1UMNMG02DO9OY	Length=402	ref|XP_002031056.1| GM24235 [Drosophila sechellia] gb|EDW42042.1| GM24235 [Drosophila sechellia]Length=167	Score = 163 bits (412), Expect = 1e-038
mapped-read 32328	F1UMNMG02EJL8R	Length=419	ref|XP_002031056.1| GM24235 [Drosophila sechellia] gb|EDW42042.1| GM24235 [Drosophila sechellia]Length=167	Score = 177 bits (448), Expect = 8e-043
mapped-read 32328	F1UMNMG02DSUUJ	Length=406	ref|XP_001989952.1| GH19077 [Drosophila grimshawi] ref|XP_001999160.1| GI23222 [Drosophila mojavensis] ref|XP_002054294.1| ActinE2 [Drosophila virilis] gb|EDV93014.1| GH19077 [Drosophila grimshawi] gb|EDW14621.1| GI23222 [Drosophila mojavensis] gb|EDW67814.1| ActinE2 [Drosophila virilis]Length=376	Score = 148 bits (373), Expect(2) = 2e-034
mapped-read 32328	F1UMNMG02DXNEH	Length=504	ref|XP_001651744.1| actin [Aedes aegypti] gb|EAT42509.1| actin [Aedes aegypti]Length=376	Score = 234 bits (597), Expect(2) = 1e-061
mapped-read 32328	F1UMNMG02DVKAJ	Length=410	ref|XP_002031056.1| GM24235 [Drosophila sechellia] gb|EDW42042.1| GM24235 [Drosophila sechellia]Length=167	Score = 174 bits (440), Expect = 7e-042
mapped-read 32328	F1UMNMG02DCOZN	Length=503	gb|AAX19287.1| actin A2 [Haliotis iris]Length=375	Score = 299 bits (766), Expect(2) = 3e-084
mapped-read 32328	F1UMNMG02D3FZQ	Length=481	emb|CAB72314.1| actin [Daphnia pulex]Length=333	Score = 142 bits (357), Expect(2) = 4e-058
mapped-read 32328	F1UMNMG02DVQFY	Length=504	ref|XP_003699173.1| PREDICTED: actin-2, muscle-specific-like, partial [Apis florea]Length=197	Score = 337 bits (865), Expect = 4e-091
mapped-read 21934	F1UMNMG02DI9LS	Length=574	No Hit
mapped-read 21934	F1UMNMG02DV87F	Length=562	No Hit
mapped-read 21934	F1UMNMG02EMT9K	Length=561	No Hit
mapped-read 21934	F1UMNMG02DVSAX	Length=565	No Hit
mapped-read 21934	F1UMNMG02E5CPM	Length=567	No Hit
mapped-read 21934	F1UMNMG02DOZAU	Length=569	No Hit
mapped-read 21934	F1UMNMG02DAJW9	Length=564	No Hit
mapped-read 6087	F1UMNMG02D63IS	Length=1044	No Hit
mapped-read 6087	F1UMNMG02ES2R8	Length=496	No Hit
mapped-read 6087	F1UMNMG02E0N8Z	Length=472	No Hit
mapped-read 6087	F1UMNMG02DPFPA	Length=454	No Hit
mapped-read 6087	F1UMNMG02DAM59	Length=511	No Hit
mapped-read 6087	F1UMNMG02D4KGI	Length=310	No Hit
mapped-read 15587	F1UMNMG02E6U7U	Length=607	No Hit
mapped-read 21297	F1UMNMG02EAXE0	Length=534	gb|EGG01188.1| hypothetical protein MELLADRAFT_92705 [Melampsora larici-populina98AG31]Length=113	Score = 69.7 bits (169), Expect(2) = 7e-016
mapped-read 21297	F1UMNMG02DO9D9	Length=541	ref|XP_729762.1| senescence-associated protein [Plasmodium yoelii yoelii 17XNL] gb|EAA21327.1| putative senescence-associated protein [Plasmodium yoelii yoelii]Length=205	Score = 75.9 bits (185), Expect(2) = 1e-016
mapped-read 27957	F1UMNMG02C77RB	Length=442	gb|EFR29219.1| hypothetical protein AND_02035 [Anopheles darlingi]Length=870	Score = 61.6 bits (148), Expect(2) = 7e-016
mapped-read 7774	F1UMNMG02EQDTC	Length=590	No Hit
mapped-read 25012	F1UMNMG02C56W6	Length=547	No Hit
mapped-read 25012	F1UMNMG02DO589	Length=538	No Hit
mapped-read 15587	F1UMNMG02DVTBB	Length=545	No Hit
mapped-read 27957	F1UMNMG02EVNFT	Length=446	gb|EFR29219.1| hypothetical protein AND_02035 [Anopheles darlingi]Length=870	Score = 55.8 bits (133), Expect(2) = 3e-014
mapped-read 12195	F1UMNMG02ER73E	Length=475	ref|NP_001157948.1| sarco/endoplasmic reticulum calcium ATPase [Bombyx mori] gb|ACU25861.1| sarco/endoplasmic reticulum calcium ATPase [Bombyx mori]Length=1025	Score = 227 bits (579), Expect = 5e-058
mapped-read 7774	F1UMNMG02DRXUS	Length=543	No Hit
mapped-read 27957	F1UMNMG02EC8CO	Length=443	ref|XP_001846213.1| serine/threonine-protein kinase 40 [Culex quinquefasciatus] gb|EDS42993.1| serine/threonine-protein kinase 40 [Culex quinquefasciatus]Length=724	Score = 100 bits (250), Expect = 8e-020
mapped-read 15587	F1UMNMG02ERH9Z	Length=549	No Hit
mapped-read 25012	F1UMNMG02ENK7B	Length=545	No Hit
mapped-read 27957	F1UMNMG02EHFJQ	Length=441	ref|XP_001846213.1| serine/threonine-protein kinase 40 [Culex quinquefasciatus] gb|EDS42993.1| serine/threonine-protein kinase 40 [Culex quinquefasciatus]Length=724	Score = 70.5 bits (171), Expect(2) = 6e-019
mapped-read 7774	F1UMNMG02DNWM7	Length=559	No Hit
mapped-read 12195	F1UMNMG02DRF87	Length=545	ref|NP_001157948.1| sarco/endoplasmic reticulum calcium ATPase [Bombyx mori] gb|ACU25861.1| sarco/endoplasmic reticulum calcium ATPase [Bombyx mori]Length=1025	Score = 202 bits (514), Expect(2) = 1e-078
mapped-read 15587	F1UMNMG02DNHSA	Length=548	No Hit
mapped-read 7774	F1UMNMG02DI5UO	Length=575	No Hit
mapped-read 12195	F1UMNMG02EYSNZ	Length=356	ref|XP_001959439.1| GF12053 [Drosophila ananassae] gb|EDV36261.1| GF12053 [Drosophila ananassae]Length=1002	Score = 119 bits (297), Expect(2) = 3e-034
mapped-read 12195	F1UMNMG02E38JR	Length=493	gb|AAD09820.1| sarco(endo)plasmic reticulum-type calcium ATPase [Heliothis virescens]Length=1000	Score = 306 bits (783), Expect = 1e-081
mapped-read 25012	F1UMNMG02DV592	Length=537	No Hit
mapped-read 21297	F1UMNMG02C932P	Length=397	No Hit
mapped-read 21297	F1UMNMG02EJBH8	Length=399	No Hit
mapped-read 9837	F1UMNMG02DBFLK	Length=574	No Hit
mapped-read 33875	F1UMNMG02EYNGC	Length=476	ref|XP_001649965.1| cyclin g [Aedes aegypti] gb|EAT43711.1| cyclin g [Aedes aegypti]Length=476	Score = 175 bits (443), Expect = 3e-042
mapped-read 9837	F1UMNMG02DO9T7	Length=584	No Hit
mapped-read 9837	F1UMNMG02DVKOY	Length=559	No Hit
mapped-read 31510	F1UMNMG02DL1PS	Length=475	No Hit
mapped-read 31510	F1UMNMG02E0YKO	Length=574	No Hit
mapped-read 33875	F1UMNMG02E1N17	Length=493	ref|XP_001649965.1| cyclin g [Aedes aegypti] gb|EAT43711.1| cyclin g [Aedes aegypti]Length=476	Score = 135 bits (341), Expect = 2e-030
mapped-read 31510	F1UMNMG02E2W0I	Length=344	No Hit
mapped-read 33875	F1UMNMG02E3ZSS	Length=488	ref|XP_001649965.1| cyclin g [Aedes aegypti] gb|EAT43711.1| cyclin g [Aedes aegypti]Length=476	Score = 158 bits (399), Expect = 4e-037
mapped-read 15926	F1UMNMG02DWS60	Length=308	No Hit
mapped-read 15926	F1UMNMG02DO2W7	Length=305	No Hit
mapped-read 15926	F1UMNMG02DH8RB	Length=400	ref|XP_003368229.1| conserved hypothetical protein [Trichinella spiralis] gb|EFV47736.1| conserved hypothetical protein [Trichinella spiralis]Length=115	Score = 77.4 bits (189), Expect = 9e-013
mapped-read 10010	F1UMNMG02D4M35	Length=267	No Hit
mapped-read 4874	F1UMNMG02DOJEG	Length=528	No Hit
mapped-read 34558	F1UMNMG02D4S2F	Length=368	No Hit
mapped-read 2540	F1UMNMG02D319G	Length=645	No Hit
mapped-read 29129	F1UMNMG02E49IR	Length=548	No Hit
mapped-read 19810	F1UMNMG02EMVLS	Length=559	No Hit
mapped-read 1068	F1UMNMG02C5T4P	Length=332	No Hit
mapped-read 2540	F1UMNMG02E34G0	Length=763	No Hit
mapped-read 4874	F1UMNMG02DS59V	Length=845	No Hit
mapped-read 34558	F1UMNMG02DWQ7B	Length=380	No Hit
mapped-read 29416	F1UMNMG02C79ZK	Length=438	No Hit
mapped-read 23853	F1UMNMG02DFZKM	Length=490	No Hit
mapped-read 32976	F1UMNMG02EY17H	Length=526	ref|XP_001660446.1| hypothetical protein AaeL_AAEL009841 [Aedes aegypti] gb|EAT38234.1| conserved hypothetical protein [Aedes aegypti]Length=200	Score = 117 bits (292), Expect = 1e-024
mapped-read 29129	F1UMNMG02DHXIL	Length=550	ref|XP_003490615.1| PREDICTED: OTU domain-containing protein 7B-like [Bombus impatiens]Length=553	Score = 58.9 bits (141), Expect = 4e-007
mapped-read 10807	F1UMNMG02D4AE2	Length=516	No Hit
mapped-read 33055	F1UMNMG02EEBJX	Length=495	ref|XP_002078176.1| GD22681 [Drosophila simulans] gb|EDX03761.1| GD22681 [Drosophila simulans]Length=812	Score = 40.8 bits (94), Expect(2) = 2e-007
mapped-read 23853	F1UMNMG02D9A7E	Length=534	No Hit
mapped-read 32976	F1UMNMG02DAWA2	Length=552	ref|XP_321956.5| AGAP001201-PA [Anopheles gambiae str. PEST] gb|EAA01704.5| AGAP001201-PA [Anopheles gambiae str. PEST]Length=322	Score = 140 bits (352), Expect = 1e-031
mapped-read 28972	F1UMNMG02DCHJF	Length=456	No Hit
mapped-read 22426	F1UMNMG02DN0QY	Length=384	No Hit
mapped-read 19810	F1UMNMG02DVJOW	Length=568	No Hit
mapped-read 19217	F1UMNMG02D2NLR	Length=482	ref|XP_001658296.1| alanyl-tRNA synthetase [Aedes aegypti] gb|EAT47691.1| alanyl-tRNA synthetase [Aedes aegypti]Length=966	Score = 220 bits (561), Expect(2) = 8e-065
mapped-read 17957	F1UMNMG02E1MC6	Length=470	ref|XP_001869373.1| ATP-binding cassette sub-family G member 4 [Culex quinquefasciatus] gb|EDS29091.1| ATP-binding cassette sub-family G member 4 [Culex quinquefasciatus]Length=581	Score = 164 bits (416), Expect = 4e-039
mapped-read 30603	F1UMNMG02DHLGV	Length=551	No Hit
mapped-read 15380	F1UMNMG02DODRT	Length=571	ref|XP_002068663.1| GK12697 [Drosophila willistoni] gb|EDW79649.1| GK12697 [Drosophila willistoni]Length=182	Score = 55.8 bits (133), Expect(2) = 9e-007
mapped-read 13814	F1UMNMG02DBVWA	Length=538	No Hit
mapped-read 10807	F1UMNMG02DWL5T	Length=533	No Hit
mapped-read 20345	F1UMNMG02EUHKY	Length=351	No Hit
mapped-read 1068	F1UMNMG02ELX0I	Length=484	No Hit
mapped-read 28972	F1UMNMG02D9HEC	Length=568	No Hit
mapped-read 30603	F1UMNMG02DMFBX	Length=581	No Hit
mapped-read 19217	F1UMNMG02EX0NT	Length=483	ref|XP_001658296.1| alanyl-tRNA synthetase [Aedes aegypti] gb|EAT47691.1| alanyl-tRNA synthetase [Aedes aegypti]Length=966	Score = 268 bits (686), Expect = 2e-070
mapped-read 25465	F1UMNMG02EMBJ4	Length=511	No Hit
mapped-read 13814	F1UMNMG02DWGSK	Length=561	No Hit
mapped-read 25465	F1UMNMG02EH8WE	Length=424	No Hit
mapped-read 29416	F1UMNMG02DZG25	Length=439	No Hit
mapped-read 20345	F1UMNMG02EXKJ1	Length=376	No Hit
mapped-read 17957	F1UMNMG02DXDV7	Length=470	ref|XP_001869373.1| ATP-binding cassette sub-family G member 4 [Culex quinquefasciatus] gb|EDS29091.1| ATP-binding cassette sub-family G member 4 [Culex quinquefasciatus]Length=581	Score = 144 bits (364), Expect(2) = 7e-041
mapped-read 15380	F1UMNMG02DO022	Length=303	No Hit
mapped-read 22426	F1UMNMG02C6QII	Length=454	No Hit
mapped-read 8031	F1UMNMG02DGZGW	Length=469	No Hit
mapped-read 8847	F1UMNMG02E0A20	Length=263	ref|XP_002066212.1| GK22061 [Drosophila willistoni] gb|EDW77198.1| GK22061 [Drosophila willistoni]Length=670	Score = 63.2 bits (152), Expect(2) = 6e-009
mapped-read 8847	F1UMNMG02EYPFZ	Length=264	ref|XP_002066212.1| GK22061 [Drosophila willistoni] gb|EDW77198.1| GK22061 [Drosophila willistoni]Length=670	Score = 63.2 bits (152), Expect(2) = 6e-009
mapped-read 8031	F1UMNMG02D49HB	Length=477	No Hit
mapped-read 10010	F1UMNMG02D2JAE	Length=242	No Hit
mapped-read 33055	F1UMNMG02C909X	Length=380	ref|XP_002078176.1| GD22681 [Drosophila simulans] gb|EDX03761.1| GD22681 [Drosophila simulans]Length=812	Score = 77.0 bits (188), Expect = 1e-012
mapped-read 5256	F1UMNMG02EXY1G	Length=460	No Hit
mapped-read 24062	F1UMNMG02DP1JP	Length=486	ref|XP_001660524.1| hypothetical protein AaeL_AAEL009976 [Aedes aegypti] gb|EAT38096.1| hypothetical protein AaeL_AAEL009976 [Aedes aegypti]Length=1620	Score = 58.5 bits (140), Expect(2) = 6e-017
mapped-read 3400	F1UMNMG02E2G1N	Length=521	No Hit
mapped-read 20964	F1UMNMG02E0IOY	Length=533	No Hit
mapped-read 30802	F1UMNMG02DOXS2	Length=716	No Hit
mapped-read 29128	F1UMNMG02C7XQN	Length=549	No Hit
mapped-read 11951	F1UMNMG02EYX7A	Length=467	No Hit
mapped-read 11950	F1UMNMG02DXPWS	Length=582	No Hit
mapped-read 19513	F1UMNMG02D62Z2	Length=591	No Hit
mapped-read 9725	F1UMNMG02E4DTB	Length=774	No Hit
mapped-read 25022	F1UMNMG02ED1TL	Length=535	No Hit
mapped-read 15118	F1UMNMG02DH1P3	Length=528	dbj|BAH71158.1| ACYPI006625 [Acyrthosiphon pisum]Length=198	Score = 63.9 bits (154), Expect = 1e-008
mapped-read 6691	F1UMNMG02D9RZC	Length=515	No Hit
mapped-read 4725	F1UMNMG02E2LSX	Length=541	No Hit
mapped-read 32940	F1UMNMG02D6GKE	Length=497	ref|XP_002132614.1| GA25794 [Drosophila pseudoobscura pseudoobscura] gb|EDY70016.1| GA25794 [Drosophila pseudoobscura pseudoobscura]Length=2166	Score = 291 bits (744), Expect = 4e-077
mapped-read 158	F1UMNMG02D73J5	Length=666	No Hit
mapped-read 7965	F1UMNMG02EGFFV	Length=500	ref|NP_001188517.1| plasma membrane calcium ATPase, isoform R [Drosophila melanogaster] gb|ADV37601.1| plasma membrane calcium ATPase, isoform R [Drosophila melanogaster]Length=1210	Score = 205 bits (522), Expect = 2e-051
mapped-read 987	F1UMNMG02EU6U7	Length=600	No Hit
mapped-read 30955	F1UMNMG02C7KFK	Length=527	No Hit
mapped-read 14051	F1UMNMG02DSUKR	Length=528	No Hit
mapped-read 30694	F1UMNMG02E4Z0I	Length=455	ref|XP_001657029.1| inositol 1,4,5-trisphosphate receptor [Aedes aegypti] gb|EAT45095.1| inositol 1,4,5-trisphosphate receptor [Aedes aegypti]Length=2183	Score = 206 bits (524), Expect = 1e-051
mapped-read 19724	F1UMNMG02EQLQZ	Length=769	No Hit
mapped-read 17222	F1UMNMG02EGI7X	Length=505	No Hit
mapped-read 21710	F1UMNMG02D53CP	Length=515	No Hit
mapped-read 8115	F1UMNMG02DARSF	Length=480	ref|XP_003436592.1| AGAP003753-PB [Anopheles gambiae str. PEST] gb|EGK96346.1| AGAP003753-PB [Anopheles gambiae str. PEST]Length=1157	Score = 109 bits (273), Expect = 2e-022
mapped-read 22710	F1UMNMG02DGQ6E	Length=516	No Hit
mapped-read 33574	F1UMNMG02E2RPP	Length=551	No Hit
mapped-read 18896	F1UMNMG02EARPY	Length=520	ref|XP_001965911.1| GF14448 [Drosophila ananassae] gb|EDV34911.1| GF14448 [Drosophila ananassae]Length=291	Score = 166 bits (421), Expect(2) = 6e-050
mapped-read 5701	F1UMNMG02DOLC9	Length=460	ref|XP_001662235.1| receptor protein-tyrosine phosphatase 10d [Aedes aegypti] gb|EAT35785.1| receptor protein-tyrosine phosphatase 10d [Aedes aegypti]Length=1523	Score = 182 bits (461), Expect = 3e-044
mapped-read 27930	F1UMNMG02DMZIC	Length=568	No Hit
mapped-read 20059	F1UMNMG02EG1KZ	Length=574	No Hit
mapped-read 31325	F1UMNMG02E2A28	Length=469	ref|XP_001660666.1| hypothetical protein AaeL_AAEL010187 [Aedes aegypti] gb|EAT37866.1| conserved hypothetical protein [Aedes aegypti]Length=1274	Score = 154 bits (390), Expect = 4e-036
mapped-read 5650	F1UMNMG02EMMYG	Length=581	No Hit
mapped-read 25501	F1UMNMG02DY3AG	Length=494	ref|XP_001656015.1| kakapo [Aedes aegypti] gb|EAT45935.1| kakapo [Aedes aegypti]Length=7342	Score = 171 bits (434), Expect(2) = 2e-049
mapped-read 9741	F1UMNMG02D9104	Length=527	No Hit
mapped-read 6430	F1UMNMG02E0HGZ	Length=489	ref|XP_002073243.1| GK14023 [Drosophila willistoni] gb|EDW84229.1| GK14023 [Drosophila willistoni]Length=1081	Score = 186 bits (473), Expect(2) = 4e-051
mapped-read 16783	F1UMNMG02D4A64	Length=524	ref|XP_001999473.1| GI24527 [Drosophila mojavensis] gb|EDW14934.1| GI24527 [Drosophila mojavensis]Length=521	Score = 176 bits (446), Expect = 2e-042
mapped-read 23004	F1UMNMG02E0YTT	Length=520	No Hit
mapped-read 16565	F1UMNMG02EQ631	Length=611	No Hit
mapped-read 11805	F1UMNMG02EXTV3	Length=617	No Hit
mapped-read 11323	F1UMNMG02E3X23	Length=613	No Hit
mapped-read 26169	F1UMNMG02D7ICS	Length=497	ref|XP_001649585.1| glutamate synthase [Aedes aegypti] gb|EAT32975.1| glutamate synthase [Aedes aegypti]Length=2084	Score = 86.7 bits (213), Expect(2) = 2e-025
mapped-read 27097	F1UMNMG02D869W	Length=501	No Hit
mapped-read 1088	F1UMNMG02EFSXJ	Length=454	No Hit
mapped-read 34935	F1UMNMG02E0LFA	Length=398	ref|XP_002425880.1| titin, putative [Pediculus humanus corporis] gb|EEB13142.1| titin, putative [Pediculus humanus corporis]Length=8829	Score = 154 bits (388), Expect = 8e-036
mapped-read 35047	F1UMNMG02DF9FV	Length=564	No Hit
mapped-read 1287	F1UMNMG02EUBBE	Length=485	ref|XP_311233.5| AGAP000703-PA [Anopheles gambiae str. PEST] gb|EAA06887.5| AGAP000703-PA [Anopheles gambiae str. PEST]Length=833	Score = 153 bits (387), Expect = 1e-035
mapped-read 304	F1UMNMG02DYV7N	Length=634	No Hit
mapped-read 25553	F1UMNMG02DK0JP	Length=440	No Hit
mapped-read 10554	F1UMNMG02EBXWQ	Length=485	No Hit
mapped-read 14676	F1UMNMG02D2RT4	Length=542	No Hit
mapped-read 16860	F1UMNMG02EUH74	Length=510	ref|XP_002083280.1| GD13438 [Drosophila simulans] gb|EDX08865.1| GD13438 [Drosophila simulans]Length=2447	Score = 209 bits (533), Expect = 1e-052
mapped-read 20447	F1UMNMG02DHH15	Length=584	No Hit
mapped-read 5506	F1UMNMG02EHCET	Length=584	No Hit
mapped-read 33530	F1UMNMG02DTGOM	Length=511	ref|XP_001656882.1| hypothetical protein AaeL_AAEL013612 [Aedes aegypti] gb|EAT34115.1| conserved hypothetical protein [Aedes aegypti]Length=469	Score = 192 bits (489), Expect(2) = 4e-062
mapped-read 32354	F1UMNMG02DQFJL	Length=500	ref|XP_003736851.1| GA30222, isoform A [Drosophila pseudoobscura pseudoobscura] gb|EIM52924.1| GA30222, isoform A [Drosophila pseudoobscura pseudoobscura]Length=2224	Score = 139 bits (351), Expect(2) = 1e-038
mapped-read 12237	F1UMNMG02DTOSA	Length=616	No Hit
mapped-read 7805	F1UMNMG02EOXUZ	Length=570	ref|XP_001662543.1| short-chain dehydrogenase [Aedes aegypti] gb|EAT35430.1| short-chain dehydrogenase [Aedes aegypti]Length=357	Score = 57.8 bits (138), Expect(2) = 1e-009
mapped-read 21279	F1UMNMG02EZM6K	Length=583	No Hit
mapped-read 25058	F1UMNMG02ER8Q1	Length=370	No Hit
mapped-read 23764	F1UMNMG02EABJ2	Length=392	No Hit
mapped-read 29662	F1UMNMG02D6I8Q	Length=213	No Hit
mapped-read 27666	F1UMNMG02EDX32	Length=510	ref|XP_001842070.1| 3-hydroxyisobutyrate dehydrogenase [Culex quinquefasciatus] gb|EDS37608.1| 3-hydroxyisobutyrate dehydrogenase [Culex quinquefasciatus]Length=556	Score = 259 bits (663), Expect = 1e-067
mapped-read 4823	F1UMNMG02EV7C1	Length=744	No Hit
mapped-read 25375	F1UMNMG02EYRLP	Length=443	No Hit
mapped-read 11809	F1UMNMG02EXXAJ	Length=498	ref|XP_003435837.1| AGAP001446-PE [Anopheles gambiae str. PEST] gb|EGK97577.1| AGAP001446-PE [Anopheles gambiae str. PEST]Length=904	Score = 109 bits (273), Expect = 2e-022
mapped-read 10948	F1UMNMG02C9DMI	Length=564	No Hit
mapped-read 27059	F1UMNMG02DNUED	Length=484	ref|XP_001863341.1| glutamate semialdehyde dehydrogenase [Culex quinquefasciatus] gb|EDS38411.1| glutamate semialdehyde dehydrogenase [Culex quinquefasciatus]Length=789	Score = 259 bits (661), Expect = 2e-067
mapped-read 26564	F1UMNMG02EG3AW	Length=498	No Hit
mapped-read 35303	F1UMNMG02EC1V9	Length=534	gb|EFA01003.1| hypothetical protein TcasGA2_TC003916 [Tribolium castaneum]Length=1054	Score = 107 bits (266), Expect = 1e-021
mapped-read 35043	F1UMNMG02D4ATM	Length=517	No Hit
mapped-read 29461	F1UMNMG02EVV5W	Length=453	No Hit
mapped-read 3422	F1UMNMG02DDJYE	Length=430	No Hit
mapped-read 31297	F1UMNMG02EWQ1M	Length=558	No Hit
mapped-read 5231	F1UMNMG02D9CF4	Length=500	ref|XP_001660502.1| hypothetical protein AaeL_AAEL009955 [Aedes aegypti] gb|EAT38121.1| conserved hypothetical protein [Aedes aegypti]Length=3321	Score = 127 bits (318), Expect = 1e-027
mapped-read 23188	F1UMNMG02EH3AF	Length=801	No Hit
mapped-read 832	F1UMNMG02DU1PS	Length=454	No Hit
mapped-read 9466	F1UMNMG02ETV37	Length=447	ref|XP_002429468.1| conserved hypothetical protein [Pediculus humanus corporis] gb|EEB16730.1| conserved hypothetical protein [Pediculus humanus corporis]Length=698	Score = 113 bits (282), Expect = 1e-023
mapped-read 2982	F1UMNMG02E5YTL	Length=218	No Hit
mapped-read 638	F1UMNMG02D3H2D	Length=419	No Hit
mapped-read 8724	F1UMNMG02D28GI	Length=523	ref|XP_308239.4| AGAP007631-PA [Anopheles gambiae str. PEST] gb|EAA04045.4| AGAP007631-PA [Anopheles gambiae str. PEST]Length=1121	Score = 81.3 bits (199), Expect = 6e-014
mapped-read 28170	F1UMNMG02DOYGU	Length=302	No Hit
mapped-read 5929	F1UMNMG02D90HK	Length=359	ref|XP_002068663.1| GK12697 [Drosophila willistoni] gb|EDW79649.1| GK12697 [Drosophila willistoni]Length=182	Score = 76.6 bits (187), Expect = 2e-012
mapped-read 17958	F1UMNMG02DRVKT	Length=563	ref|XP_310236.3| AGAP009461-PA [Anopheles gambiae str. PEST] gb|EAA05905.3| AGAP009461-PA [Anopheles gambiae str. PEST]Length=375	Score = 127 bits (320), Expect = 8e-028
mapped-read 10668	F1UMNMG02ENX7J	Length=524	ref|XP_001663285.1| signal recognition particle 54 kda protein [Aedes aegypti] gb|EAT34712.1| signal recognition particle 54 kda protein [Aedes aegypti]Length=401	Score = 94.4 bits (233), Expect(3) = 2e-039
mapped-read 27608	F1UMNMG02EWPYJ	Length=419	gb|EFR21680.1| hypothetical protein AND_16616 [Anopheles darlingi]Length=705	Score = 74.3 bits (181), Expect = 8e-012
mapped-read 11767	F1UMNMG02C7IMV	Length=584	No Hit
mapped-read 9943	F1UMNMG02DPE5S	Length=490	No Hit
mapped-read 32755	F1UMNMG02EYGUE	Length=440	No Hit
mapped-read 10109	F1UMNMG02DWHJ6	Length=515	ref|XP_002048259.1| GJ13868 [Drosophila virilis] gb|EDW70601.1| GJ13868 [Drosophila virilis]Length=2096	Score = 314 bits (805), Expect = 3e-084
mapped-read 13499	F1UMNMG02DO2RK	Length=617	No Hit
mapped-read 13578	F1UMNMG02ED6GU	Length=475	No Hit
mapped-read 28800	F1UMNMG02C6MWH	Length=222	No Hit
mapped-read 6021	F1UMNMG02E3V8K	Length=530	No Hit
mapped-read 7523	F1UMNMG02EMYNA	Length=355	No Hit
mapped-read 30055	F1UMNMG02D0M3S	Length=326	No Hit
mapped-read 17984	F1UMNMG02E7DKX	Length=521	ref|XP_001688836.1| AGAP006260-PA [Anopheles gambiae str. PEST] gb|EDO63842.1| AGAP006260-PA [Anopheles gambiae str. PEST]Length=419	Score = 133 bits (335), Expect = 1e-029
mapped-read 10542	F1UMNMG02D4Z3X	Length=510	No Hit
mapped-read 9115	F1UMNMG02EP3Y5	Length=351	No Hit
mapped-read 11355	F1UMNMG02DB1I2	Length=1036	No Hit
mapped-read 13813	F1UMNMG02DPTDZ	Length=269	No Hit
mapped-read 28022	F1UMNMG02DYIO0	Length=449	No Hit
mapped-read 27100	F1UMNMG02DB5KJ	Length=337	No Hit
mapped-read 30122	F1UMNMG02ED8AE	Length=381	gb|ABV60345.1| putative serine protease inhibitor 4 [Lutzomyia longipalpis]Length=376	Score = 171 bits (433), Expect = 5e-041
mapped-read 4873	F1UMNMG02D993W	Length=561	No Hit
mapped-read 1543	F1UMNMG02D7WJX	Length=495	ref|XP_317508.3| AGAP007963-PA [Anopheles gambiae str. PEST] gb|EAA12855.3| AGAP007963-PA [Anopheles gambiae str. PEST]Length=191	Score = 242 bits (618), Expect = 2e-062
mapped-read 23422	F1UMNMG02D70VN	Length=442	No Hit
mapped-read 33839	F1UMNMG02EDUBH	Length=508	No Hit
mapped-read 9707	F1UMNMG02ECVA2	Length=525	No Hit
mapped-read 23511	F1UMNMG02D65MY	Length=481	ref|XP_310207.3| AGAP009491-PA [Anopheles gambiae str. PEST] gb|EAA05846.3| AGAP009491-PA [Anopheles gambiae str. PEST]Length=99	Score = 121 bits (303), Expect = 5e-026
mapped-read 25445	F1UMNMG02DC2IL	Length=514	No Hit
mapped-read 11993	F1UMNMG02DV8Q1	Length=406	No Hit
mapped-read 18378	F1UMNMG02EUX8X	Length=360	ref|XP_311552.4| AGAP010396-PA [Anopheles gambiae str. PEST] gb|EAA07222.4| AGAP010396-PA [Anopheles gambiae str. PEST]Length=781	Score = 96.7 bits (239), Expect(2) = 2e-037
mapped-read 8894	F1UMNMG02E4EQI	Length=341	No Hit
mapped-read 31375	F1UMNMG02EGPJZ	Length=516	No Hit
mapped-read 10106	F1UMNMG02EUKM6	Length=289	No Hit
mapped-read 12125	F1UMNMG02EHO5D	Length=392	No Hit
mapped-read 9016	F1UMNMG02EGQUB	Length=347	No Hit
mapped-read 32516	F1UMNMG02DVA9W	Length=608	No Hit
mapped-read 22778	F1UMNMG02D0GT4	Length=342	No Hit
mapped-read 34624	F1UMNMG02DYZLM	Length=430	No Hit
mapped-read 5727	F1UMNMG02EBVYM	Length=367	No Hit
mapped-read 14945	F1UMNMG02EJX1D	Length=416	No Hit
mapped-read 27380	F1UMNMG02D32VE	Length=385	No Hit
mapped-read 18614	F1UMNMG02DMSTY	Length=360	ref|XP_001648057.1| hypothetical protein AaeL_AAEL003923 [Aedes aegypti] gb|EAT44726.1| conserved hypothetical protein [Aedes aegypti]Length=1649	Score = 63.9 bits (154), Expect = 1e-008
mapped-read 4660	F1UMNMG02EBREB	Length=505	No Hit
mapped-read 13084	F1UMNMG02ES5DH	Length=382	No Hit
mapped-read 32330	F1UMNMG02DVI56	Length=471	sp|P18600.1|ACT1_ARTSX RecName: Full=Actin, clone 205; Flags: Precursor emb|CAA36835.1| unnamed protein product [Artemia sp.]Length=376	Score = 283 bits (724), Expect = 8e-075
mapped-read 1964	F1UMNMG02ECLAD	Length=459	No Hit
mapped-read 22682	F1UMNMG02EQY5F	Length=393	No Hit
mapped-read 9136	F1UMNMG02C9LCM	Length=360	ref|XP_313332.4| AGAP003579-PA [Anopheles gambiae str. PEST] gb|EAA08909.4| AGAP003579-PA [Anopheles gambiae str. PEST]Length=2019	Score = 139 bits (349), Expect = 3e-031
mapped-read 29928	F1UMNMG02DH0S1	Length=203	No Hit
mapped-read 30649	F1UMNMG02DZW3X	Length=398	No Hit
