# Supplementary material for: First Comparative Transcriptomic Analysis of Wild Adult Male and Female Lutzomyia longipalpis, Vector of Visceral Leishmaniasis
Source: PLoS One. 2013 Mar 12;8(3):e58645. doi: 10.1371/journal.pone.0058645 (PMC3595279; doi:10.1371/journal.pone.0058645)
Supplement: Table S20 — SS2_selected-mapped-reads_uniprotKB. This table shows the homology search results against DB:uniprotKB for SS2 selected mapped-reads. The provided information includes: mapped-read number; unique read name (name assigned to each read when the samples were pyrosequenced); read length; BlastX result against DB:uniprotKB; and its score and E-value, when applicable. (XLS) [file pone.0058645.s020.xls]

## Sheet: Sheet1
Mapped-read number	Unique read name	Read length	Blastx result (DB:uniprotKB)	Score and E-value
mapped-read 34793	F1UMNMG02EAH9E	Length=189	tr|B4N5L0|B4N5L0_DROWI GK12697 OS=Drosophila willistoni GN=GK12697 PE=4 SV=1Length=182	Score = 76.6 bits (187), Expect = 2e-012
mapped-read 34793	F1UMNMG02E2515	Length=250	tr|Q5BT34|Q5BT34_SCHJA Putative uncharacterized protein OS=Schistosoma japonicum PE=4 SV=1Length=55	Score = 107 bits (267), Expect = 9e-022
mapped-read 34793	F1UMNMG02D587F	Length=813	tr|B4N5L0|B4N5L0_DROWI GK12697 OS=Drosophila willistoni GN=GK12697 PE=4 SV=1Length=182	Score = 76.6 bits (187), Expect = 5e-012
mapped-read 34793	F1UMNMG02ETO6B	Length=243	tr|Q5BT34|Q5BT34_SCHJA Putative uncharacterized protein OS=Schistosoma japonicum PE=4 SV=1Length=55	Score = 88.2 bits (217), Expect = 6e-016
mapped-read 34793	F1UMNMG02C6JYT	Length=571	No Hit
mapped-read 34793	F1UMNMG02DNXD7	Length=196	tr|B4N5L0|B4N5L0_DROWI GK12697 OS=Drosophila willistoni GN=GK12697 PE=4 SV=1Length=182	Score = 76.6 bits (187), Expect = 2e-012
mapped-read 34793	F1UMNMG02EFI89	Length=197	tr|B4N5L0|B4N5L0_DROWI GK12697 OS=Drosophila willistoni GN=GK12697 PE=4 SV=1Length=182	Score = 75.1 bits (183), Expect = 5e-012
mapped-read 34793	F1UMNMG02D9UOZ	Length=199	tr|B4N5L0|B4N5L0_DROWI GK12697 OS=Drosophila willistoni GN=GK12697 PE=4 SV=1Length=182	Score = 77.0 bits (188), Expect = 1e-012
mapped-read 34793	F1UMNMG02D4AHD	Length=908	No Hit
mapped-read 34793	F1UMNMG02EKXOC	Length=191	tr|B4N5L0|B4N5L0_DROWI GK12697 OS=Drosophila willistoni GN=GK12697 PE=4 SV=1Length=182	Score = 76.6 bits (187), Expect = 2e-012
mapped-read 34793	F1UMNMG02E7TTN	Length=193	tr|B4N5L0|B4N5L0_DROWI GK12697 OS=Drosophila willistoni GN=GK12697 PE=4 SV=1Length=182	Score = 75.1 bits (183), Expect = 5e-012
mapped-read 34793	F1UMNMG02DQUB3	Length=533	tr|B4N5L0|B4N5L0_DROWI GK12697 OS=Drosophila willistoni GN=GK12697 PE=4 SV=1Length=182	Score = 61.2 bits (147), Expect = 8e-008
mapped-read 34793	F1UMNMG02DX5OK	Length=594	tr|B4N5L0|B4N5L0_DROWI GK12697 OS=Drosophila willistoni GN=GK12697 PE=4 SV=1Length=182	Score = 76.6 bits (187), Expect = 3e-012
mapped-read 34793	F1UMNMG02DHHAS	Length=760	tr|Q5BT34|Q5BT34_SCHJA Putative uncharacterized protein OS=Schistosoma japonicum PE=4 SV=1Length=55	Score = 77.0 bits (188), Expect = 4e-012
mapped-read 34793	F1UMNMG02D1EG8	Length=731	tr|B4N5L0|B4N5L0_DROWI GK12697 OS=Drosophila willistoni GN=GK12697 PE=4 SV=1Length=182	Score = 74.3 bits (181), Expect = 2e-011
mapped-read 34793	F1UMNMG02DYZ21	Length=623	tr|A7RYT6|A7RYT6_NEMVE Predicted protein OS=Nematostella vectensis GN=v1g223461 PE=4 SV=1Length=49	Score = 87.8 bits (216), Expect = 1e-015
mapped-read 34793	F1UMNMG02DPRM2	Length=268	No Hit
mapped-read 34793	F1UMNMG02DR05S	Length=687	tr|B4N5L0|B4N5L0_DROWI GK12697 OS=Drosophila willistoni GN=GK12697 PE=4 SV=1Length=182	Score = 75.1 bits (183), Expect = 1e-011
mapped-read 34793	F1UMNMG02DXFYL	Length=168	tr|B4N5L0|B4N5L0_DROWI GK12697 OS=Drosophila willistoni GN=GK12697 PE=4 SV=1Length=182	Score = 76.6 bits (187), Expect = 2e-012
mapped-read 34793	F1UMNMG02D8FHN	Length=603	tr|B4N5L0|B4N5L0_DROWI GK12697 OS=Drosophila willistoni GN=GK12697 PE=4 SV=1Length=182	Score = 78.6 bits (192), Expect = 7e-013
mapped-read 34793	F1UMNMG02E4RU0	Length=259	tr|E0VHC7|E0VHC7_PEDHC Putative uncharacterized protein OS=Pediculus humanus subsp. corporis GN=Phum_PHUM205230 PE=4 SV=1Length=117	Score = 80.5 bits (197), Expect = 1e-013
mapped-read 34793	F1UMNMG02EXNT8	Length=662	tr|Q2GLX1|Q2GLX1_CHAGB Putative uncharacterized protein OS=Chaetomium globosum (strain ATCC 6205 / CBS 148.51 / DSM 1962 / NBRC 6347 / NRRL 1970) GN=CHGG_11101 PE=4 SV=1Length=144	Score = 57.4 bits (137), Expect(2) = 7e-007
mapped-read 34793	F1UMNMG02E6EQM	Length=569	tr|C5Y2D6|C5Y2D6_SORBI Putative uncharacterized protein Sb05g016477 (Fragment) OS=Sorghum bicolor GN=Sb05g016477 PE=4 SV=1Length=149	Score = 80.9 bits (198), Expect = 1e-013
mapped-read 34793	F1UMNMG02E12QH	Length=363	tr|B4N5L0|B4N5L0_DROWI GK12697 OS=Drosophila willistoni GN=GK12697 PE=4 SV=1Length=182	Score = 76.6 bits (187), Expect = 2e-012
mapped-read 34793	F1UMNMG02DWJJN	Length=192	tr|E9HZ41|E9HZ41_DAPPU Putative uncharacterized protein (Fragment) OS=Daphnia pulex GN=DAPPUDRAFT_67487 PE=4 SV=1Length=139	Score = 59.7 bits (143), Expect = 2e-007
mapped-read 34793	F1UMNMG02E475K	Length=261	tr|E0VHC7|E0VHC7_PEDHC Putative uncharacterized protein OS=Pediculus humanus subsp. corporis GN=Phum_PHUM205230 PE=4 SV=1Length=117	Score = 82.8 bits (203), Expect = 2e-014
mapped-read 34793	F1UMNMG02DEUVV	Length=223	tr|Q5BT34|Q5BT34_SCHJA Putative uncharacterized protein OS=Schistosoma japonicum PE=4 SV=1Length=55	Score = 99.8 bits (247), Expect = 2e-019
mapped-read 34793	F1UMNMG02DEKCI	Length=236	tr|Q5BT34|Q5BT34_SCHJA Putative uncharacterized protein OS=Schistosoma japonicum PE=4 SV=1Length=55	Score = 107 bits (267), Expect = 9e-022
mapped-read 34793	F1UMNMG02C8SWP	Length=705	tr|B4N5L0|B4N5L0_DROWI GK12697 OS=Drosophila willistoni GN=GK12697 PE=4 SV=1Length=182	Score = 76.6 bits (187), Expect = 4e-012
mapped-read 34793	F1UMNMG02E6R9V	Length=190	tr|B4N5L0|B4N5L0_DROWI GK12697 OS=Drosophila willistoni GN=GK12697 PE=4 SV=1Length=182	Score = 76.6 bits (187), Expect = 2e-012
mapped-read 34793	F1UMNMG02EXX9R	Length=235	tr|Q5BT34|Q5BT34_SCHJA Putative uncharacterized protein OS=Schistosoma japonicum PE=4 SV=1Length=55	Score = 107 bits (267), Expect = 9e-022
mapped-read 34793	F1UMNMG02D3S88	Length=186	tr|Q5BT34|Q5BT34_SCHJA Putative uncharacterized protein OS=Schistosoma japonicum PE=4 SV=1Length=55	Score = 71.2 bits (173), Expect = 7e-011
mapped-read 34793	F1UMNMG02DQMZI	Length=189	tr|B4N5L0|B4N5L0_DROWI GK12697 OS=Drosophila willistoni GN=GK12697 PE=4 SV=1Length=182	Score = 76.6 bits (187), Expect = 2e-012
mapped-read 34793	F1UMNMG02E02RC	Length=604	tr|B4N5L0|B4N5L0_DROWI GK12697 OS=Drosophila willistoni GN=GK12697 PE=4 SV=1Length=182	Score = 76.6 bits (187), Expect = 3e-012
mapped-read 34793	F1UMNMG02EQBFP	Length=266	tr|Q5BT34|Q5BT34_SCHJA Putative uncharacterized protein OS=Schistosoma japonicum PE=4 SV=1Length=55	Score = 95.1 bits (235), Expect = 5e-018
mapped-read 34793	F1UMNMG02DK6I8	Length=544	tr|Q5C0F6|Q5C0F6_SCHJA Putative uncharacterized protein OS=Schistosoma japonicum PE=4 SV=1Length=102	Score = 83.6 bits (205), Expect = 2e-014
mapped-read 34793	F1UMNMG02E5ED0	Length=632	tr|E5T7K8|E5T7K8_TRISP Putative uncharacterized protein (Fragment) OS=Trichinella spiralis GN=Tsp_15322 PE=4 SV=1Length=78	Score = 67.0 bits (162), Expect = 2e-009
mapped-read 34793	F1UMNMG02E7ZKJ	Length=570	No Hit
mapped-read 34793	F1UMNMG02ECUTA	Length=968	tr|B4N5L0|B4N5L0_DROWI GK12697 OS=Drosophila willistoni GN=GK12697 PE=4 SV=1Length=182	Score = 76.6 bits (187), Expect = 7e-012
mapped-read 34793	F1UMNMG02DQSH1	Length=573	tr|A7SUZ0|A7SUZ0_NEMVE Predicted protein (Fragment) OS=Nematostella vectensis GN=v1g133405 PE=4 SV=1Length=90	Score = 82.0 bits (201), Expect = 6e-014
mapped-read 34793	F1UMNMG02EO04H	Length=189	tr|B4N5L0|B4N5L0_DROWI GK12697 OS=Drosophila willistoni GN=GK12697 PE=4 SV=1Length=182	Score = 76.6 bits (187), Expect = 2e-012
mapped-read 34793	F1UMNMG02DT96M	Length=188	tr|B4N5L0|B4N5L0_DROWI GK12697 OS=Drosophila willistoni GN=GK12697 PE=4 SV=1Length=182	Score = 76.6 bits (187), Expect = 2e-012
mapped-read 34793	F1UMNMG02D4HMR	Length=187	tr|B4N5L0|B4N5L0_DROWI GK12697 OS=Drosophila willistoni GN=GK12697 PE=4 SV=1Length=182	Score = 76.6 bits (187), Expect = 2e-012
mapped-read 34793	F1UMNMG02DRY90	Length=187	tr|B4N5L0|B4N5L0_DROWI GK12697 OS=Drosophila willistoni GN=GK12697 PE=4 SV=1Length=182	Score = 76.6 bits (187), Expect = 2e-012
mapped-read 34793	F1UMNMG02D9C58	Length=555	tr|G4LV01|G4LV01_SCHMA Putative uncharacterized protein Smp_201270 OS=Schistosoma mansoni GN=Smp_201270 PE=4 SV=1Length=98	Score = 79.3 bits (194), Expect(2) = 2e-019
mapped-read 34793	F1UMNMG02E4J58	Length=693	tr|Q5BT34|Q5BT34_SCHJA Putative uncharacterized protein OS=Schistosoma japonicum PE=4 SV=1Length=55	Score = 72.4 bits (176), Expect(2) = 1e-013
mapped-read 34793	F1UMNMG02DXUDB	Length=566	tr|C5Y2D6|C5Y2D6_SORBI Putative uncharacterized protein Sb05g016477 (Fragment) OS=Sorghum bicolor GN=Sb05g016477 PE=4 SV=1Length=149	Score = 84.3 bits (207), Expect = 1e-014
mapped-read 34793	F1UMNMG02EJADJ	Length=181	tr|Q5BT34|Q5BT34_SCHJA Putative uncharacterized protein OS=Schistosoma japonicum PE=4 SV=1Length=55	Score = 49.7 bits (117), Expect(2) = 1e-009
mapped-read 34793	F1UMNMG02E52JK	Length=187	tr|B4N5L0|B4N5L0_DROWI GK12697 OS=Drosophila willistoni GN=GK12697 PE=4 SV=1Length=182	Score = 76.6 bits (187), Expect = 2e-012
mapped-read 34793	F1UMNMG02D3FB7	Length=436	tr|B0XI86|B0XI86_CULQU Putative uncharacterized protein OS=Culex quinquefasciatus GN=CpipJ_CPIJ019206 PE=4 SV=1Length=244	Score = 68.2 bits (165), Expect = 6e-010
mapped-read 34793	F1UMNMG02E1VK9	Length=280	tr|B4N5L0|B4N5L0_DROWI GK12697 OS=Drosophila willistoni GN=GK12697 PE=4 SV=1Length=182	Score = 76.6 bits (187), Expect = 2e-012
mapped-read 34793	F1UMNMG02D3Q4J	Length=571	tr|Q5C0F6|Q5C0F6_SCHJA Putative uncharacterized protein OS=Schistosoma japonicum PE=4 SV=1Length=102	Score = 67.4 bits (163), Expect(2) = 2e-011
mapped-read 34793	F1UMNMG02EPRQ0	Length=812	tr|B4N5L0|B4N5L0_DROWI GK12697 OS=Drosophila willistoni GN=GK12697 PE=4 SV=1Length=182	Score = 55.1 bits (131), Expect(2) = 3e-008
mapped-read 34793	F1UMNMG02DAC2R	Length=193	tr|B4N5L0|B4N5L0_DROWI GK12697 OS=Drosophila willistoni GN=GK12697 PE=4 SV=1Length=182	Score = 77.0 bits (188), Expect = 1e-012
mapped-read 34793	F1UMNMG02EFWON	Length=276	tr|Q5BT34|Q5BT34_SCHJA Putative uncharacterized protein OS=Schistosoma japonicum PE=4 SV=1Length=55	Score = 104 bits (260), Expect = 6e-021
mapped-read 34793	F1UMNMG02EGT42	Length=195	tr|B4N5L0|B4N5L0_DROWI GK12697 OS=Drosophila willistoni GN=GK12697 PE=4 SV=1Length=182	Score = 76.6 bits (187), Expect = 2e-012
mapped-read 34793	F1UMNMG02E2LSI	Length=877	tr|E5T7K8|E5T7K8_TRISP Putative uncharacterized protein (Fragment) OS=Trichinella spiralis GN=Tsp_15322 PE=4 SV=1Length=78	Score = 36.2 bits (82), Expect(3) = 5e-007
mapped-read 34793	F1UMNMG02DEPRY	Length=545	tr|G4LV01|G4LV01_SCHMA Putative uncharacterized protein Smp_201270 OS=Schistosoma mansoni GN=Smp_201270 PE=4 SV=1Length=98	Score = 79.3 bits (194), Expect(2) = 6e-020
mapped-read 34793	F1UMNMG02DW3K1	Length=624	tr|Q5BT34|Q5BT34_SCHJA Putative uncharacterized protein OS=Schistosoma japonicum PE=4 SV=1Length=55	Score = 61.6 bits (148), Expect(2) = 8e-012
mapped-read 34793	F1UMNMG02EKOHU	Length=190	tr|B4N5L0|B4N5L0_DROWI GK12697 OS=Drosophila willistoni GN=GK12697 PE=4 SV=1Length=182	Score = 76.6 bits (187), Expect = 2e-012
mapped-read 34793	F1UMNMG02C6ZON	Length=440	No Hit
mapped-read 34793	F1UMNMG02E2O6B	Length=792	No Hit
mapped-read 34793	F1UMNMG02DOCO5	Length=188	tr|B4N5L0|B4N5L0_DROWI GK12697 OS=Drosophila willistoni GN=GK12697 PE=4 SV=1Length=182	Score = 77.8 bits (190), Expect = 8e-013
mapped-read 34793	F1UMNMG02DSAEW	Length=565	tr|G7E0M1|G7E0M1_MIXOS Putative uncharacterized protein Mo03048 OS=Mixia osmundae (strain CBS 9802 / IAM 14324 / JCM 22182 / KY 12970) GN=Mo03048 PE=4 SV=1Length=98	Score = 67.0 bits (162), Expect(2) = 3e-014
mapped-read 34793	F1UMNMG02C9MU3	Length=528	tr|F4SCC1|F4SCC1_MELLP Putative uncharacterized protein OS=Melampsora larici-populina (strain 98AG31 / pathotype 3-4-7) GN=MELLADRAFT_84525 PE=4 SV=1Length=347	Score = 101 bits (251), Expect = 7e-020
mapped-read 34793	F1UMNMG02EJEPX	Length=236	tr|Q5BT34|Q5BT34_SCHJA Putative uncharacterized protein OS=Schistosoma japonicum PE=4 SV=1Length=55	Score = 107 bits (267), Expect = 9e-022
mapped-read 34793	F1UMNMG02ESPFF	Length=323	No Hit
mapped-read 34793	F1UMNMG02EBFZ1	Length=587	tr|B4N5L0|B4N5L0_DROWI GK12697 OS=Drosophila willistoni GN=GK12697 PE=4 SV=1Length=182	Score = 76.6 bits (187), Expect = 3e-012
mapped-read 34793	F1UMNMG02EZD18	Length=190	tr|B4N5L0|B4N5L0_DROWI GK12697 OS=Drosophila willistoni GN=GK12697 PE=4 SV=1Length=182	Score = 76.6 bits (187), Expect = 2e-012
mapped-read 34793	F1UMNMG02EXMFQ	Length=317	No Hit
mapped-read 34793	F1UMNMG02DA0YS	Length=194	tr|B4N5L0|B4N5L0_DROWI GK12697 OS=Drosophila willistoni GN=GK12697 PE=4 SV=1Length=182	Score = 76.6 bits (187), Expect = 2e-012
mapped-read 34793	F1UMNMG02DCC2U	Length=188	tr|B4N5L0|B4N5L0_DROWI GK12697 OS=Drosophila willistoni GN=GK12697 PE=4 SV=1Length=182	Score = 76.6 bits (187), Expect = 2e-012
mapped-read 34793	F1UMNMG02DUUUX	Length=203	tr|B4N5L0|B4N5L0_DROWI GK12697 OS=Drosophila willistoni GN=GK12697 PE=4 SV=1Length=182	Score = 73.2 bits (178), Expect = 2e-011
mapped-read 34793	F1UMNMG02E1226	Length=187	tr|B4N5L0|B4N5L0_DROWI GK12697 OS=Drosophila willistoni GN=GK12697 PE=4 SV=1Length=182	Score = 77.0 bits (188), Expect = 1e-012
mapped-read 34793	F1UMNMG02C6CUS	Length=188	tr|B4N5L0|B4N5L0_DROWI GK12697 OS=Drosophila willistoni GN=GK12697 PE=4 SV=1Length=182	Score = 76.6 bits (187), Expect = 2e-012
mapped-read 34793	F1UMNMG02EOC0P	Length=235	tr|Q5BT34|Q5BT34_SCHJA Putative uncharacterized protein OS=Schistosoma japonicum PE=4 SV=1Length=55	Score = 107 bits (267), Expect = 9e-022
mapped-read 34793	F1UMNMG02DWLF9	Length=184	tr|B4N5L0|B4N5L0_DROWI GK12697 OS=Drosophila willistoni GN=GK12697 PE=4 SV=1Length=182	Score = 76.6 bits (187), Expect = 2e-012
mapped-read 34793	F1UMNMG02EJ9NJ	Length=188	tr|B4N5L0|B4N5L0_DROWI GK12697 OS=Drosophila willistoni GN=GK12697 PE=4 SV=1Length=182	Score = 76.6 bits (187), Expect = 2e-012
mapped-read 34793	F1UMNMG02E1432	Length=552	tr|G4LV01|G4LV01_SCHMA Putative uncharacterized protein Smp_201270 OS=Schistosoma mansoni GN=Smp_201270 PE=4 SV=1Length=98	Score = 79.0 bits (193), Expect(2) = 3e-019
mapped-read 34793	F1UMNMG02EQ3ZT	Length=325	No Hit
mapped-read 34793	F1UMNMG02EO7RD	Length=744	tr|B4N5L0|B4N5L0_DROWI GK12697 OS=Drosophila willistoni GN=GK12697 PE=4 SV=1Length=182	Score = 76.6 bits (187), Expect = 4e-012
mapped-read 34793	F1UMNMG02E5O7Z	Length=191	tr|B4N5L0|B4N5L0_DROWI GK12697 OS=Drosophila willistoni GN=GK12697 PE=4 SV=1Length=182	Score = 76.6 bits (187), Expect = 2e-012
mapped-read 34793	F1UMNMG02C8TCU	Length=222	tr|Q5BT34|Q5BT34_SCHJA Putative uncharacterized protein OS=Schistosoma japonicum PE=4 SV=1Length=55	Score = 109 bits (272), Expect = 2e-022
mapped-read 34793	F1UMNMG02D1GQ1	Length=209	tr|Q5BT34|Q5BT34_SCHJA Putative uncharacterized protein OS=Schistosoma japonicum PE=4 SV=1Length=55	Score = 99.8 bits (247), Expect = 2e-019
mapped-read 34793	F1UMNMG02DQL53	Length=200	tr|B4N5L0|B4N5L0_DROWI GK12697 OS=Drosophila willistoni GN=GK12697 PE=4 SV=1Length=182	Score = 76.6 bits (187), Expect = 2e-012
mapped-read 34793	F1UMNMG02D7NSV	Length=187	tr|B4N5L0|B4N5L0_DROWI GK12697 OS=Drosophila willistoni GN=GK12697 PE=4 SV=1Length=182	Score = 76.6 bits (187), Expect = 2e-012
mapped-read 34793	F1UMNMG02E4L6D	Length=750	No Hit
mapped-read 34793	F1UMNMG02ECU2N	Length=189	tr|B4N5L0|B4N5L0_DROWI GK12697 OS=Drosophila willistoni GN=GK12697 PE=4 SV=1Length=182	Score = 76.6 bits (187), Expect = 2e-012
mapped-read 34793	F1UMNMG02E64Z0	Length=345	No Hit
mapped-read 34793	F1UMNMG02DKFPY	Length=384	tr|Q5BT34|Q5BT34_SCHJA Putative uncharacterized protein OS=Schistosoma japonicum PE=4 SV=1Length=55	Score = 103 bits (257), Expect = 1e-020
mapped-read 34793	F1UMNMG02E7DM8	Length=196	tr|B4N5L0|B4N5L0_DROWI GK12697 OS=Drosophila willistoni GN=GK12697 PE=4 SV=1Length=182	Score = 76.6 bits (187), Expect = 2e-012
mapped-read 34793	F1UMNMG02D307Z	Length=190	tr|B4N5L0|B4N5L0_DROWI GK12697 OS=Drosophila willistoni GN=GK12697 PE=4 SV=1Length=182	Score = 76.6 bits (187), Expect = 2e-012
mapped-read 34793	F1UMNMG02D7UNN	Length=194	tr|B4N5L0|B4N5L0_DROWI GK12697 OS=Drosophila willistoni GN=GK12697 PE=4 SV=1Length=182	Score = 76.6 bits (187), Expect = 2e-012
mapped-read 34793	F1UMNMG02EGUDJ	Length=187	tr|B4N5L0|B4N5L0_DROWI GK12697 OS=Drosophila willistoni GN=GK12697 PE=4 SV=1Length=182	Score = 76.6 bits (187), Expect = 2e-012
mapped-read 34793	F1UMNMG02E09N4	Length=255	tr|Q5BT34|Q5BT34_SCHJA Putative uncharacterized protein OS=Schistosoma japonicum PE=4 SV=1Length=55	Score = 98.2 bits (243), Expect = 6e-019
mapped-read 34793	F1UMNMG02EQHOB	Length=192	tr|B4N5L0|B4N5L0_DROWI GK12697 OS=Drosophila willistoni GN=GK12697 PE=4 SV=1Length=182	Score = 76.6 bits (187), Expect = 2e-012
mapped-read 34793	F1UMNMG02EN3JO	Length=452	tr|Q5BT34|Q5BT34_SCHJA Putative uncharacterized protein OS=Schistosoma japonicum PE=4 SV=1Length=55	Score = 82.4 bits (202), Expect = 3e-014
mapped-read 34793	F1UMNMG02ED5SO	Length=265	tr|Q5BT34|Q5BT34_SCHJA Putative uncharacterized protein OS=Schistosoma japonicum PE=4 SV=1Length=55	Score = 107 bits (267), Expect = 9e-022
mapped-read 34793	F1UMNMG02EGOLL	Length=241	tr|Q5BT34|Q5BT34_SCHJA Putative uncharacterized protein OS=Schistosoma japonicum PE=4 SV=1Length=55	Score = 79.3 bits (194), Expect = 3e-013
mapped-read 34793	F1UMNMG02EQ3EA	Length=218	tr|Q5BT34|Q5BT34_SCHJA Putative uncharacterized protein OS=Schistosoma japonicum PE=4 SV=1Length=55	Score = 107 bits (267), Expect = 9e-022
mapped-read 34793	F1UMNMG02DT6PW	Length=480	tr|B0X8K1|B0X8K1_CULQU Putative uncharacterized protein (Fragment) OS=Culex quinquefasciatus GN=CpipJ_CPIJ015860 PE=4 SV=1Length=139	Score = 69.7 bits (169), Expect = 2e-010
mapped-read 34793	F1UMNMG02D6DDV	Length=871	tr|B4N5L0|B4N5L0_DROWI GK12697 OS=Drosophila willistoni GN=GK12697 PE=4 SV=1Length=182	Score = 76.6 bits (187), Expect = 6e-012
mapped-read 34793	F1UMNMG02E1LH6	Length=516	tr|B4N5L0|B4N5L0_DROWI GK12697 OS=Drosophila willistoni GN=GK12697 PE=4 SV=1Length=182	Score = 76.6 bits (187), Expect = 2e-012
mapped-read 34793	F1UMNMG02E0W9N	Length=250	tr|B4N5L0|B4N5L0_DROWI GK12697 OS=Drosophila willistoni GN=GK12697 PE=4 SV=1Length=182	Score = 76.6 bits (187), Expect = 2e-012
mapped-read 34793	F1UMNMG02EVVUF	Length=212	tr|Q5BT34|Q5BT34_SCHJA Putative uncharacterized protein OS=Schistosoma japonicum PE=4 SV=1Length=55	Score = 82.0 bits (201), Expect = 4e-014
mapped-read 34793	F1UMNMG02D35DO	Length=527	tr|Q5BT34|Q5BT34_SCHJA Putative uncharacterized protein OS=Schistosoma japonicum PE=4 SV=1Length=55	Score = 45.4 bits (106), Expect(2) = 3e-008
mapped-read 34793	F1UMNMG02EZGTK	Length=190	tr|B4N5L0|B4N5L0_DROWI GK12697 OS=Drosophila willistoni GN=GK12697 PE=4 SV=1Length=182	Score = 76.6 bits (187), Expect = 2e-012
mapped-read 34793	F1UMNMG02ET350	Length=194	tr|B4N5L0|B4N5L0_DROWI GK12697 OS=Drosophila willistoni GN=GK12697 PE=4 SV=1Length=182	Score = 76.6 bits (187), Expect = 2e-012
mapped-read 34793	F1UMNMG02DWQMX	Length=529	tr|C5Y2D6|C5Y2D6_SORBI Putative uncharacterized protein Sb05g016477 (Fragment) OS=Sorghum bicolor GN=Sb05g016477 PE=4 SV=1Length=149	Score = 84.3 bits (207), Expect = 9e-015
mapped-read 34793	F1UMNMG02C57LU	Length=187	No Hit
mapped-read 34793	F1UMNMG02EK8V1	Length=279	tr|B4N5L0|B4N5L0_DROWI GK12697 OS=Drosophila willistoni GN=GK12697 PE=4 SV=1Length=182	Score = 77.0 bits (188), Expect = 1e-012
mapped-read 34793	F1UMNMG02DR9TP	Length=364	No Hit
mapped-read 34793	F1UMNMG02EMQWC	Length=217	tr|B4N5L0|B4N5L0_DROWI GK12697 OS=Drosophila willistoni GN=GK12697 PE=4 SV=1Length=182	Score = 76.6 bits (187), Expect = 2e-012
mapped-read 34793	F1UMNMG02EM9F6	Length=202	tr|B4N5L0|B4N5L0_DROWI GK12697 OS=Drosophila willistoni GN=GK12697 PE=4 SV=1Length=182	Score = 76.6 bits (187), Expect = 2e-012
mapped-read 34793	F1UMNMG02E4X2A	Length=245	No Hit
mapped-read 34793	F1UMNMG02ENWH7	Length=194	tr|B4N5L0|B4N5L0_DROWI GK12697 OS=Drosophila willistoni GN=GK12697 PE=4 SV=1Length=182	Score = 76.6 bits (187), Expect = 2e-012
mapped-read 34793	F1UMNMG02DTNAN	Length=192	tr|B4N5L0|B4N5L0_DROWI GK12697 OS=Drosophila willistoni GN=GK12697 PE=4 SV=1Length=182	Score = 76.6 bits (187), Expect = 2e-012
mapped-read 34793	F1UMNMG02EDP14	Length=195	tr|B4N5L0|B4N5L0_DROWI GK12697 OS=Drosophila willistoni GN=GK12697 PE=4 SV=1Length=182	Score = 76.6 bits (187), Expect = 2e-012
mapped-read 34793	F1UMNMG02DQ950	Length=188	tr|B4N5L0|B4N5L0_DROWI GK12697 OS=Drosophila willistoni GN=GK12697 PE=4 SV=1Length=182	Score = 76.6 bits (187), Expect = 2e-012
mapped-read 34793	F1UMNMG02ERIN0	Length=187	tr|B4N5L0|B4N5L0_DROWI GK12697 OS=Drosophila willistoni GN=GK12697 PE=4 SV=1Length=182	Score = 76.6 bits (187), Expect = 2e-012
mapped-read 34793	F1UMNMG02ED6TX	Length=188	tr|B4N5L0|B4N5L0_DROWI GK12697 OS=Drosophila willistoni GN=GK12697 PE=4 SV=1Length=182	Score = 76.6 bits (187), Expect = 2e-012
mapped-read 34793	F1UMNMG02DMGUK	Length=166	tr|B4N5L0|B4N5L0_DROWI GK12697 OS=Drosophila willistoni GN=GK12697 PE=4 SV=1Length=182	Score = 76.6 bits (187), Expect = 2e-012
mapped-read 34793	F1UMNMG02DKLRY	Length=189	tr|B4N5L0|B4N5L0_DROWI GK12697 OS=Drosophila willistoni GN=GK12697 PE=4 SV=1Length=182	Score = 76.6 bits (187), Expect = 2e-012
mapped-read 34793	F1UMNMG02EA4MU	Length=186	tr|B4N5L0|B4N5L0_DROWI GK12697 OS=Drosophila willistoni GN=GK12697 PE=4 SV=1Length=182	Score = 77.0 bits (188), Expect = 1e-012
mapped-read 34793	F1UMNMG02DZ2F7	Length=450	tr|B0X8K1|B0X8K1_CULQU Putative uncharacterized protein (Fragment) OS=Culex quinquefasciatus GN=CpipJ_CPIJ015860 PE=4 SV=1Length=139	Score = 69.7 bits (169), Expect = 2e-010
mapped-read 34793	F1UMNMG02E7WJA	Length=531	tr|Q5BT34|Q5BT34_SCHJA Putative uncharacterized protein OS=Schistosoma japonicum PE=4 SV=1Length=55	Score = 109 bits (272), Expect = 3e-022
mapped-read 34793	F1UMNMG02E184Z	Length=489	tr|C5Y2D6|C5Y2D6_SORBI Putative uncharacterized protein Sb05g016477 (Fragment) OS=Sorghum bicolor GN=Sb05g016477 PE=4 SV=1Length=149	Score = 84.3 bits (207), Expect = 8e-015
mapped-read 34793	F1UMNMG02DHJSY	Length=539	tr|F4RVJ8|F4RVJ8_MELLP Putative uncharacterized protein OS=Melampsora larici-populina (strain 98AG31 / pathotype 3-4-7) GN=MELLADRAFT_90053 PE=4 SV=1Length=160	Score = 82.0 bits (201), Expect(2) = 2e-020
mapped-read 34793	F1UMNMG02DRH5V	Length=282	tr|Q5BT34|Q5BT34_SCHJA Putative uncharacterized protein OS=Schistosoma japonicum PE=4 SV=1Length=55	Score = 109 bits (272), Expect = 2e-022
mapped-read 34793	F1UMNMG02DKLMB	Length=195	tr|Q5BT34|Q5BT34_SCHJA Putative uncharacterized protein OS=Schistosoma japonicum PE=4 SV=1Length=55	Score = 89.4 bits (220), Expect = 3e-016
mapped-read 34793	F1UMNMG02EMJG4	Length=775	tr|E0VHC7|E0VHC7_PEDHC Putative uncharacterized protein OS=Pediculus humanus subsp. corporis GN=Phum_PHUM205230 PE=4 SV=1Length=117	Score = 70.1 bits (170), Expect = 4e-010
mapped-read 34793	F1UMNMG02DSN7V	Length=544	tr|E5T7V2|E5T7V2_TRISP Putative uncharacterized protein OS=Trichinella spiralis GN=Tsp_15422 PE=4 SV=1Length=129	Score = 54.7 bits (130), Expect(2) = 5e-010
mapped-read 34793	F1UMNMG02EKFYH	Length=195	tr|B4N5L0|B4N5L0_DROWI GK12697 OS=Drosophila willistoni GN=GK12697 PE=4 SV=1Length=182	Score = 76.6 bits (187), Expect = 2e-012
mapped-read 34793	F1UMNMG02EQOXM	Length=208	tr|B4N5L0|B4N5L0_DROWI GK12697 OS=Drosophila willistoni GN=GK12697 PE=4 SV=1Length=182	Score = 55.1 bits (131), Expect(2) = 1e-008
mapped-read 34793	F1UMNMG02DFX4L	Length=222	tr|B4N5L0|B4N5L0_DROWI GK12697 OS=Drosophila willistoni GN=GK12697 PE=4 SV=1Length=182	Score = 76.6 bits (187), Expect = 2e-012
mapped-read 34793	F1UMNMG02EF8A0	Length=187	tr|B4N5L0|B4N5L0_DROWI GK12697 OS=Drosophila willistoni GN=GK12697 PE=4 SV=1Length=182	Score = 76.6 bits (187), Expect = 2e-012
mapped-read 34793	F1UMNMG02EGMZP	Length=427	tr|G7E0M2|G7E0M2_MIXOS Putative uncharacterized protein Mo03049 OS=Mixia osmundae (strain CBS 9802 / IAM 14324 / JCM 22182 / KY 12970) GN=Mo03049 PE=4 SV=1Length=352	Score = 75.9 bits (185), Expect(2) = 4e-015
mapped-read 34793	F1UMNMG02D834E	Length=186	tr|B4N5L0|B4N5L0_DROWI GK12697 OS=Drosophila willistoni GN=GK12697 PE=4 SV=1Length=182	Score = 76.6 bits (187), Expect = 2e-012
mapped-read 34793	F1UMNMG02EHMUP	Length=191	tr|B4N5L0|B4N5L0_DROWI GK12697 OS=Drosophila willistoni GN=GK12697 PE=4 SV=1Length=182	Score = 76.6 bits (187), Expect = 2e-012
mapped-read 34793	F1UMNMG02DSJH9	Length=452	tr|Q5BT34|Q5BT34_SCHJA Putative uncharacterized protein OS=Schistosoma japonicum PE=4 SV=1Length=55	Score = 77.4 bits (189), Expect = 1e-012
mapped-read 34793	F1UMNMG02EOB4T	Length=192	tr|B4N5L0|B4N5L0_DROWI GK12697 OS=Drosophila willistoni GN=GK12697 PE=4 SV=1Length=182	Score = 76.6 bits (187), Expect = 2e-012
mapped-read 34793	F1UMNMG02EBARV	Length=188	tr|B4N5L0|B4N5L0_DROWI GK12697 OS=Drosophila willistoni GN=GK12697 PE=4 SV=1Length=182	Score = 76.6 bits (187), Expect = 2e-012
mapped-read 34793	F1UMNMG02D18QO	Length=183	tr|B4N5L0|B4N5L0_DROWI GK12697 OS=Drosophila willistoni GN=GK12697 PE=4 SV=1Length=182	Score = 76.6 bits (187), Expect = 2e-012
mapped-read 34793	F1UMNMG02EUTAX	Length=189	tr|B4N5L0|B4N5L0_DROWI GK12697 OS=Drosophila willistoni GN=GK12697 PE=4 SV=1Length=182	Score = 76.6 bits (187), Expect = 2e-012
mapped-read 34793	F1UMNMG02DEQP5	Length=187	tr|B4N5L0|B4N5L0_DROWI GK12697 OS=Drosophila willistoni GN=GK12697 PE=4 SV=1Length=182	Score = 77.8 bits (190), Expect = 8e-013
mapped-read 34793	F1UMNMG02EGAUH	Length=331	No Hit
mapped-read 34793	F1UMNMG02DKD0D	Length=662	tr|Q5BT34|Q5BT34_SCHJA Putative uncharacterized protein OS=Schistosoma japonicum PE=4 SV=1Length=55	Score = 81.3 bits (199), Expect(2) = 1e-017
mapped-read 34793	F1UMNMG02EJOW1	Length=187	tr|B4N5L0|B4N5L0_DROWI GK12697 OS=Drosophila willistoni GN=GK12697 PE=4 SV=1Length=182	Score = 76.6 bits (187), Expect = 2e-012
mapped-read 34793	F1UMNMG02E5IYV	Length=188	tr|B4N5L0|B4N5L0_DROWI GK12697 OS=Drosophila willistoni GN=GK12697 PE=4 SV=1Length=182	Score = 76.6 bits (187), Expect = 2e-012
mapped-read 34793	F1UMNMG02DMLQH	Length=183	tr|B4N5L0|B4N5L0_DROWI GK12697 OS=Drosophila willistoni GN=GK12697 PE=4 SV=1Length=182	Score = 76.6 bits (187), Expect = 2e-012
mapped-read 34793	F1UMNMG02DQFF6	Length=188	tr|B4N5L0|B4N5L0_DROWI GK12697 OS=Drosophila willistoni GN=GK12697 PE=4 SV=1Length=182	Score = 74.7 bits (182), Expect = 7e-012
mapped-read 34793	F1UMNMG02DYHDU	Length=190	tr|B4N5L0|B4N5L0_DROWI GK12697 OS=Drosophila willistoni GN=GK12697 PE=4 SV=1Length=182	Score = 76.6 bits (187), Expect = 2e-012
mapped-read 34793	F1UMNMG02EYIBB	Length=646	tr|B4N5L0|B4N5L0_DROWI GK12697 OS=Drosophila willistoni GN=GK12697 PE=4 SV=1Length=182	Score = 73.6 bits (179), Expect = 3e-011
mapped-read 34793	F1UMNMG02E2HX6	Length=188	tr|B4N5L0|B4N5L0_DROWI GK12697 OS=Drosophila willistoni GN=GK12697 PE=4 SV=1Length=182	Score = 76.6 bits (187), Expect = 2e-012
mapped-read 34793	F1UMNMG02EZ9CG	Length=210	tr|B4N5L0|B4N5L0_DROWI GK12697 OS=Drosophila willistoni GN=GK12697 PE=4 SV=1Length=182	Score = 76.6 bits (187), Expect = 2e-012
mapped-read 34793	F1UMNMG02DJICP	Length=314	No Hit
mapped-read 34793	F1UMNMG02ESX48	Length=202	tr|B4N5L0|B4N5L0_DROWI GK12697 OS=Drosophila willistoni GN=GK12697 PE=4 SV=1Length=182	Score = 74.3 bits (181), Expect = 9e-012
mapped-read 34793	F1UMNMG02ECOFU	Length=187	tr|B4N5L0|B4N5L0_DROWI GK12697 OS=Drosophila willistoni GN=GK12697 PE=4 SV=1Length=182	Score = 76.6 bits (187), Expect = 2e-012
mapped-read 34793	F1UMNMG02DD42D	Length=356	No Hit
mapped-read 34793	F1UMNMG02D1ZB2	Length=186	tr|B4N5L0|B4N5L0_DROWI GK12697 OS=Drosophila willistoni GN=GK12697 PE=4 SV=1Length=182	Score = 77.0 bits (188), Expect = 1e-012
mapped-read 34793	F1UMNMG02EMPQX	Length=189	tr|B4N5L0|B4N5L0_DROWI GK12697 OS=Drosophila willistoni GN=GK12697 PE=4 SV=1Length=182	Score = 76.6 bits (187), Expect = 2e-012
mapped-read 34793	F1UMNMG02ECXHD	Length=206	tr|B4N5L0|B4N5L0_DROWI GK12697 OS=Drosophila willistoni GN=GK12697 PE=4 SV=1Length=182	Score = 75.1 bits (183), Expect = 5e-012
mapped-read 34793	F1UMNMG02D2FA6	Length=187	tr|B4N5L0|B4N5L0_DROWI GK12697 OS=Drosophila willistoni GN=GK12697 PE=4 SV=1Length=182	Score = 76.6 bits (187), Expect = 2e-012
mapped-read 34793	F1UMNMG02EP6TN	Length=195	tr|Q5BT34|Q5BT34_SCHJA Putative uncharacterized protein OS=Schistosoma japonicum PE=4 SV=1Length=55	Score = 89.4 bits (220), Expect = 3e-016
mapped-read 34793	F1UMNMG02DSB0W	Length=182	tr|Q5BT34|Q5BT34_SCHJA Putative uncharacterized protein OS=Schistosoma japonicum PE=4 SV=1Length=55	Score = 77.4 bits (189), Expect = 1e-012
mapped-read 34793	F1UMNMG02EKDHC	Length=188	tr|B4N5L0|B4N5L0_DROWI GK12697 OS=Drosophila willistoni GN=GK12697 PE=4 SV=1Length=182	Score = 76.6 bits (187), Expect = 2e-012
mapped-read 34793	F1UMNMG02D2P0S	Length=749	tr|Q5BT34|Q5BT34_SCHJA Putative uncharacterized protein OS=Schistosoma japonicum PE=4 SV=1Length=55	Score = 95.1 bits (235), Expect = 1e-017
mapped-read 34793	F1UMNMG02EUZMO	Length=187	tr|B4N5L0|B4N5L0_DROWI GK12697 OS=Drosophila willistoni GN=GK12697 PE=4 SV=1Length=182	Score = 76.6 bits (187), Expect = 2e-012
mapped-read 34793	F1UMNMG02DZS95	Length=251	tr|B4N5L0|B4N5L0_DROWI GK12697 OS=Drosophila willistoni GN=GK12697 PE=4 SV=1Length=182	Score = 77.8 bits (190), Expect = 8e-013
mapped-read 34793	F1UMNMG02EXSR3	Length=262	tr|Q5BT34|Q5BT34_SCHJA Putative uncharacterized protein OS=Schistosoma japonicum PE=4 SV=1Length=55	Score = 76.6 bits (187), Expect = 2e-012
mapped-read 34793	F1UMNMG02D65X9	Length=199	tr|B4N5L0|B4N5L0_DROWI GK12697 OS=Drosophila willistoni GN=GK12697 PE=4 SV=1Length=182	Score = 76.6 bits (187), Expect = 2e-012
mapped-read 34793	F1UMNMG02EEE6F	Length=207	tr|B4N5L0|B4N5L0_DROWI GK12697 OS=Drosophila willistoni GN=GK12697 PE=4 SV=1Length=182	Score = 76.6 bits (187), Expect = 2e-012
mapped-read 34793	F1UMNMG02EJ6EJ	Length=317	tr|B4N5L0|B4N5L0_DROWI GK12697 OS=Drosophila willistoni GN=GK12697 PE=4 SV=1Length=182	Score = 63.5 bits (153), Expect = 2e-008
mapped-read 34793	F1UMNMG02DTTIV	Length=190	tr|B4N5L0|B4N5L0_DROWI GK12697 OS=Drosophila willistoni GN=GK12697 PE=4 SV=1Length=182	Score = 76.6 bits (187), Expect = 2e-012
mapped-read 34793	F1UMNMG02DVWUO	Length=187	tr|B4N5L0|B4N5L0_DROWI GK12697 OS=Drosophila willistoni GN=GK12697 PE=4 SV=1Length=182	Score = 76.6 bits (187), Expect = 2e-012
mapped-read 34793	F1UMNMG02DVZ4E	Length=535	tr|B0XI87|B0XI87_CULQU Putative uncharacterized protein OS=Culex quinquefasciatus GN=CpipJ_CPIJ019207 PE=4 SV=1Length=36	Score = 80.5 bits (197), Expect = 1e-013
mapped-read 34793	F1UMNMG02DQ1R7	Length=188	tr|B4N5L0|B4N5L0_DROWI GK12697 OS=Drosophila willistoni GN=GK12697 PE=4 SV=1Length=182	Score = 76.6 bits (187), Expect = 2e-012
mapped-read 34793	F1UMNMG02E4N7G	Length=186	tr|B4N5L0|B4N5L0_DROWI GK12697 OS=Drosophila willistoni GN=GK12697 PE=4 SV=1Length=182	Score = 77.0 bits (188), Expect = 1e-012
mapped-read 34793	F1UMNMG02E14UL	Length=188	tr|B4N5L0|B4N5L0_DROWI GK12697 OS=Drosophila willistoni GN=GK12697 PE=4 SV=1Length=182	Score = 76.6 bits (187), Expect = 2e-012
mapped-read 34793	F1UMNMG02DQOVL	Length=299	tr|A7RYT6|A7RYT6_NEMVE Predicted protein OS=Nematostella vectensis GN=v1g223461 PE=4 SV=1Length=49	Score = 64.3 bits (155), Expect = 9e-009
mapped-read 34793	F1UMNMG02DPZLQ	Length=188	tr|B4N5L0|B4N5L0_DROWI GK12697 OS=Drosophila willistoni GN=GK12697 PE=4 SV=1Length=182	Score = 76.6 bits (187), Expect = 2e-012
mapped-read 34793	F1UMNMG02ENTQJ	Length=272	tr|Q5BT34|Q5BT34_SCHJA Putative uncharacterized protein OS=Schistosoma japonicum PE=4 SV=1Length=55	Score = 97.1 bits (240), Expect = 1e-018
mapped-read 34793	F1UMNMG02DFIGJ	Length=258	tr|E0VKV0|E0VKV0_PEDHC Putative uncharacterized protein OS=Pediculus humanus subsp. corporis GN=Phum_PHUM269500 PE=4 SV=1Length=213	Score = 60.8 bits (146), Expect = 1e-007
mapped-read 34793	F1UMNMG02DMI7V	Length=189	tr|B4N5L0|B4N5L0_DROWI GK12697 OS=Drosophila willistoni GN=GK12697 PE=4 SV=1Length=182	Score = 76.6 bits (187), Expect = 2e-012
mapped-read 34793	F1UMNMG02EB066	Length=179	tr|Q5BT34|Q5BT34_SCHJA Putative uncharacterized protein OS=Schistosoma japonicum PE=4 SV=1Length=55	Score = 77.4 bits (189), Expect = 1e-012
mapped-read 34793	F1UMNMG02ETJ9K	Length=267	tr|Q5BT34|Q5BT34_SCHJA Putative uncharacterized protein OS=Schistosoma japonicum PE=4 SV=1Length=55	Score = 109 bits (272), Expect = 2e-022
mapped-read 34793	F1UMNMG02DHRTA	Length=223	tr|A7RYT6|A7RYT6_NEMVE Predicted protein OS=Nematostella vectensis GN=v1g223461 PE=4 SV=1Length=49	Score = 71.6 bits (174), Expect = 6e-011
mapped-read 34793	F1UMNMG02EVADM	Length=199	tr|B4N5L0|B4N5L0_DROWI GK12697 OS=Drosophila willistoni GN=GK12697 PE=4 SV=1Length=182	Score = 77.8 bits (190), Expect = 8e-013
mapped-read 34793	F1UMNMG02DDQUD	Length=191	tr|B4N5L0|B4N5L0_DROWI GK12697 OS=Drosophila willistoni GN=GK12697 PE=4 SV=1Length=182	Score = 76.6 bits (187), Expect = 2e-012
mapped-read 34793	F1UMNMG02DD5U9	Length=486	tr|B4N5L0|B4N5L0_DROWI GK12697 OS=Drosophila willistoni GN=GK12697 PE=4 SV=1Length=182	Score = 76.6 bits (187), Expect = 2e-012
mapped-read 34793	F1UMNMG02DBQR2	Length=252	tr|Q5BT34|Q5BT34_SCHJA Putative uncharacterized protein OS=Schistosoma japonicum PE=4 SV=1Length=55	Score = 98.6 bits (244), Expect = 4e-019
mapped-read 34793	F1UMNMG02D9GL0	Length=292	No Hit
mapped-read 34793	F1UMNMG02C9BUI	Length=183	tr|B4N5L0|B4N5L0_DROWI GK12697 OS=Drosophila willistoni GN=GK12697 PE=4 SV=1Length=182	Score = 76.6 bits (187), Expect = 2e-012
mapped-read 34793	F1UMNMG02DYRP9	Length=186	tr|B4N5L0|B4N5L0_DROWI GK12697 OS=Drosophila willistoni GN=GK12697 PE=4 SV=1Length=182	Score = 77.0 bits (188), Expect = 1e-012
mapped-read 34793	F1UMNMG02DWLRH	Length=646	tr|Q5BT34|Q5BT34_SCHJA Putative uncharacterized protein OS=Schistosoma japonicum PE=4 SV=1Length=55	Score = 88.2 bits (217), Expect = 1e-015
mapped-read 34793	F1UMNMG02DFGGL	Length=193	tr|B4N5L0|B4N5L0_DROWI GK12697 OS=Drosophila willistoni GN=GK12697 PE=4 SV=1Length=182	Score = 76.6 bits (187), Expect = 2e-012
mapped-read 34793	F1UMNMG02DNPIA	Length=200	tr|B4N5L0|B4N5L0_DROWI GK12697 OS=Drosophila willistoni GN=GK12697 PE=4 SV=1Length=182	Score = 76.6 bits (187), Expect = 2e-012
mapped-read 34793	F1UMNMG02DSCXJ	Length=183	tr|B4N5L0|B4N5L0_DROWI GK12697 OS=Drosophila willistoni GN=GK12697 PE=4 SV=1Length=182	Score = 76.6 bits (187), Expect = 2e-012
mapped-read 34793	F1UMNMG02DWIS0	Length=187	tr|B4N5L0|B4N5L0_DROWI GK12697 OS=Drosophila willistoni GN=GK12697 PE=4 SV=1Length=182	Score = 76.6 bits (187), Expect = 2e-012
mapped-read 34793	F1UMNMG02D1MFK	Length=195	tr|B4N5L0|B4N5L0_DROWI GK12697 OS=Drosophila willistoni GN=GK12697 PE=4 SV=1Length=182	Score = 76.6 bits (187), Expect = 2e-012
mapped-read 34793	F1UMNMG02DRC1P	Length=608	tr|B4N5L0|B4N5L0_DROWI GK12697 OS=Drosophila willistoni GN=GK12697 PE=4 SV=1Length=182	Score = 75.1 bits (183), Expect = 8e-012
mapped-read 34793	F1UMNMG02EUIA5	Length=187	tr|B4N5L0|B4N5L0_DROWI GK12697 OS=Drosophila willistoni GN=GK12697 PE=4 SV=1Length=182	Score = 76.6 bits (187), Expect = 2e-012
mapped-read 34793	F1UMNMG02D8CHV	Length=212	tr|Q5BT34|Q5BT34_SCHJA Putative uncharacterized protein OS=Schistosoma japonicum PE=4 SV=1Length=55	Score = 76.6 bits (187), Expect = 2e-012
mapped-read 34793	F1UMNMG02D6J5J	Length=343	tr|Q5BT34|Q5BT34_SCHJA Putative uncharacterized protein OS=Schistosoma japonicum PE=4 SV=1Length=55	Score = 78.2 bits (191), Expect = 6e-013
mapped-read 34793	F1UMNMG02EWNRL	Length=192	tr|B4N5L0|B4N5L0_DROWI GK12697 OS=Drosophila willistoni GN=GK12697 PE=4 SV=1Length=182	Score = 76.6 bits (187), Expect = 2e-012
mapped-read 34793	F1UMNMG02ELC74	Length=400	No Hit
mapped-read 34793	F1UMNMG02DX79W	Length=198	tr|B4N5L0|B4N5L0_DROWI GK12697 OS=Drosophila willistoni GN=GK12697 PE=4 SV=1Length=182	Score = 76.6 bits (187), Expect = 2e-012
mapped-read 34793	F1UMNMG02EPCXW	Length=482	tr|C5Y2D6|C5Y2D6_SORBI Putative uncharacterized protein Sb05g016477 (Fragment) OS=Sorghum bicolor GN=Sb05g016477 PE=4 SV=1Length=149	Score = 81.3 bits (199), Expect = 7e-014
mapped-read 34793	F1UMNMG02EZXQ1	Length=187	tr|B4N5L0|B4N5L0_DROWI GK12697 OS=Drosophila willistoni GN=GK12697 PE=4 SV=1Length=182	Score = 77.0 bits (188), Expect = 1e-012
mapped-read 34793	F1UMNMG02DVYP2	Length=188	tr|B4N5L0|B4N5L0_DROWI GK12697 OS=Drosophila willistoni GN=GK12697 PE=4 SV=1Length=182	Score = 77.0 bits (188), Expect = 1e-012
mapped-read 34793	F1UMNMG02E7TQO	Length=196	tr|B4N5L0|B4N5L0_DROWI GK12697 OS=Drosophila willistoni GN=GK12697 PE=4 SV=1Length=182	Score = 76.6 bits (187), Expect = 2e-012
mapped-read 34793	F1UMNMG02EZBX6	Length=185	tr|B4N5L0|B4N5L0_DROWI GK12697 OS=Drosophila willistoni GN=GK12697 PE=4 SV=1Length=182	Score = 75.1 bits (183), Expect = 5e-012
mapped-read 34793	F1UMNMG02EEVFY	Length=189	tr|B4N5L0|B4N5L0_DROWI GK12697 OS=Drosophila willistoni GN=GK12697 PE=4 SV=1Length=182	Score = 76.6 bits (187), Expect = 2e-012
mapped-read 34793	F1UMNMG02EVH38	Length=405	tr|B4N5L0|B4N5L0_DROWI GK12697 OS=Drosophila willistoni GN=GK12697 PE=4 SV=1Length=182	Score = 76.6 bits (187), Expect = 2e-012
mapped-read 34793	F1UMNMG02EY3KK	Length=186	tr|B4N5L0|B4N5L0_DROWI GK12697 OS=Drosophila willistoni GN=GK12697 PE=4 SV=1Length=182	Score = 77.0 bits (188), Expect = 1e-012
mapped-read 34793	F1UMNMG02DRHDT	Length=189	tr|B4N5L0|B4N5L0_DROWI GK12697 OS=Drosophila willistoni GN=GK12697 PE=4 SV=1Length=182	Score = 76.6 bits (187), Expect = 2e-012
mapped-read 34793	F1UMNMG02D39AR	Length=188	tr|B4N5L0|B4N5L0_DROWI GK12697 OS=Drosophila willistoni GN=GK12697 PE=4 SV=1Length=182	Score = 76.6 bits (187), Expect = 2e-012
mapped-read 34793	F1UMNMG02DVQ05	Length=188	tr|B4N5L0|B4N5L0_DROWI GK12697 OS=Drosophila willistoni GN=GK12697 PE=4 SV=1Length=182	Score = 76.6 bits (187), Expect = 2e-012
mapped-read 34793	F1UMNMG02EUDI3	Length=191	tr|Q5BT34|Q5BT34_SCHJA Putative uncharacterized protein OS=Schistosoma japonicum PE=4 SV=1Length=55	Score = 92.8 bits (229), Expect = 2e-017
mapped-read 34793	F1UMNMG02E0WN2	Length=234	tr|Q5BT34|Q5BT34_SCHJA Putative uncharacterized protein OS=Schistosoma japonicum PE=4 SV=1Length=55	Score = 104 bits (260), Expect = 6e-021
mapped-read 34793	F1UMNMG02EHWQB	Length=188	tr|B4N5L0|B4N5L0_DROWI GK12697 OS=Drosophila willistoni GN=GK12697 PE=4 SV=1Length=182	Score = 76.6 bits (187), Expect = 2e-012
mapped-read 34793	F1UMNMG02EN2Y2	Length=197	tr|B4N5L0|B4N5L0_DROWI GK12697 OS=Drosophila willistoni GN=GK12697 PE=4 SV=1Length=182	Score = 76.6 bits (187), Expect = 2e-012
mapped-read 34793	F1UMNMG02D5XQX	Length=348	No Hit
mapped-read 34793	F1UMNMG02C85QR	Length=366	tr|B4N5L0|B4N5L0_DROWI GK12697 OS=Drosophila willistoni GN=GK12697 PE=4 SV=1Length=182	Score = 72.0 bits (175), Expect = 4e-011
mapped-read 34793	F1UMNMG02E1K92	Length=193	tr|B4N5L0|B4N5L0_DROWI GK12697 OS=Drosophila willistoni GN=GK12697 PE=4 SV=1Length=182	Score = 77.0 bits (188), Expect = 1e-012
mapped-read 34793	F1UMNMG02EU405	Length=187	tr|B4N5L0|B4N5L0_DROWI GK12697 OS=Drosophila willistoni GN=GK12697 PE=4 SV=1Length=182	Score = 76.6 bits (187), Expect = 2e-012
mapped-read 34793	F1UMNMG02DUM9I	Length=185	tr|B4N5L0|B4N5L0_DROWI GK12697 OS=Drosophila willistoni GN=GK12697 PE=4 SV=1Length=182	Score = 76.6 bits (187), Expect = 2e-012
mapped-read 34793	F1UMNMG02EAGHJ	Length=253	tr|Q5BT34|Q5BT34_SCHJA Putative uncharacterized protein OS=Schistosoma japonicum PE=4 SV=1Length=55	Score = 92.8 bits (229), Expect = 2e-017
mapped-read 34793	F1UMNMG02D7CG8	Length=245	tr|Q5BT34|Q5BT34_SCHJA Putative uncharacterized protein OS=Schistosoma japonicum PE=4 SV=1Length=55	Score = 92.8 bits (229), Expect = 2e-017
mapped-read 34793	F1UMNMG02DKUSW	Length=187	tr|B4N5L0|B4N5L0_DROWI GK12697 OS=Drosophila willistoni GN=GK12697 PE=4 SV=1Length=182	Score = 77.0 bits (188), Expect = 1e-012
mapped-read 34793	F1UMNMG02D409U	Length=195	tr|B4N5L0|B4N5L0_DROWI GK12697 OS=Drosophila willistoni GN=GK12697 PE=4 SV=1Length=182	Score = 76.6 bits (187), Expect = 2e-012
mapped-read 34793	F1UMNMG02EPCE1	Length=187	tr|B4N5L0|B4N5L0_DROWI GK12697 OS=Drosophila willistoni GN=GK12697 PE=4 SV=1Length=182	Score = 77.0 bits (188), Expect = 1e-012
mapped-read 34793	F1UMNMG02EGZJG	Length=190	tr|B4N5L0|B4N5L0_DROWI GK12697 OS=Drosophila willistoni GN=GK12697 PE=4 SV=1Length=182	Score = 76.6 bits (187), Expect = 2e-012
mapped-read 34793	F1UMNMG02EO4UR	Length=474	tr|C5Y2D6|C5Y2D6_SORBI Putative uncharacterized protein Sb05g016477 (Fragment) OS=Sorghum bicolor GN=Sb05g016477 PE=4 SV=1Length=149	Score = 84.3 bits (207), Expect = 8e-015
mapped-read 34793	F1UMNMG02D8QFD	Length=188	tr|B4N5L0|B4N5L0_DROWI GK12697 OS=Drosophila willistoni GN=GK12697 PE=4 SV=1Length=182	Score = 76.6 bits (187), Expect = 2e-012
mapped-read 34793	F1UMNMG02ECOER	Length=406	tr|C5Y2D6|C5Y2D6_SORBI Putative uncharacterized protein Sb05g016477 (Fragment) OS=Sorghum bicolor GN=Sb05g016477 PE=4 SV=1Length=149	Score = 77.8 bits (190), Expect = 8e-013
mapped-read 34793	F1UMNMG02EXCXT	Length=197	tr|B4N5L0|B4N5L0_DROWI GK12697 OS=Drosophila willistoni GN=GK12697 PE=4 SV=1Length=182	Score = 76.6 bits (187), Expect = 2e-012
mapped-read 34793	F1UMNMG02E2K9Q	Length=187	tr|B4N5L0|B4N5L0_DROWI GK12697 OS=Drosophila willistoni GN=GK12697 PE=4 SV=1Length=182	Score = 77.0 bits (188), Expect = 1e-012
mapped-read 34793	F1UMNMG02EM242	Length=195	tr|B4N5L0|B4N5L0_DROWI GK12697 OS=Drosophila willistoni GN=GK12697 PE=4 SV=1Length=182	Score = 78.6 bits (192), Expect = 5e-013
mapped-read 34793	F1UMNMG02EL5M8	Length=191	tr|B4N5L0|B4N5L0_DROWI GK12697 OS=Drosophila willistoni GN=GK12697 PE=4 SV=1Length=182	Score = 76.6 bits (187), Expect = 2e-012
mapped-read 34793	F1UMNMG02EY4TR	Length=189	tr|B4N5L0|B4N5L0_DROWI GK12697 OS=Drosophila willistoni GN=GK12697 PE=4 SV=1Length=182	Score = 76.6 bits (187), Expect = 2e-012
mapped-read 34793	F1UMNMG02DHBY6	Length=207	tr|B4N5L0|B4N5L0_DROWI GK12697 OS=Drosophila willistoni GN=GK12697 PE=4 SV=1Length=182	Score = 77.8 bits (190), Expect = 8e-013
mapped-read 34793	F1UMNMG02EDU9P	Length=187	tr|B4N5L0|B4N5L0_DROWI GK12697 OS=Drosophila willistoni GN=GK12697 PE=4 SV=1Length=182	Score = 76.6 bits (187), Expect = 2e-012
mapped-read 34793	F1UMNMG02DDYQK	Length=196	tr|B4N5L0|B4N5L0_DROWI GK12697 OS=Drosophila willistoni GN=GK12697 PE=4 SV=1Length=182	Score = 76.6 bits (187), Expect = 2e-012
mapped-read 34793	F1UMNMG02EIEO3	Length=692	tr|E0VHC7|E0VHC7_PEDHC Putative uncharacterized protein OS=Pediculus humanus subsp. corporis GN=Phum_PHUM205230 PE=4 SV=1Length=117	Score = 75.5 bits (184), Expect = 8e-012
mapped-read 34793	F1UMNMG02DCEO3	Length=356	No Hit
mapped-read 34793	F1UMNMG02EZITT	Length=219	tr|Q5BT34|Q5BT34_SCHJA Putative uncharacterized protein OS=Schistosoma japonicum PE=4 SV=1Length=55	Score = 107 bits (267), Expect = 9e-022
mapped-read 34793	F1UMNMG02ESG0B	Length=189	tr|B4N5L0|B4N5L0_DROWI GK12697 OS=Drosophila willistoni GN=GK12697 PE=4 SV=1Length=182	Score = 76.6 bits (187), Expect = 2e-012
mapped-read 34793	F1UMNMG02EC0MD	Length=207	tr|B4N5L0|B4N5L0_DROWI GK12697 OS=Drosophila willistoni GN=GK12697 PE=4 SV=1Length=182	Score = 75.1 bits (183), Expect = 5e-012
mapped-read 34793	F1UMNMG02EVIMH	Length=216	tr|B4N5L0|B4N5L0_DROWI GK12697 OS=Drosophila willistoni GN=GK12697 PE=4 SV=1Length=182	Score = 73.9 bits (180), Expect = 1e-011
mapped-read 34793	F1UMNMG02DRMCP	Length=189	tr|B4N5L0|B4N5L0_DROWI GK12697 OS=Drosophila willistoni GN=GK12697 PE=4 SV=1Length=182	Score = 76.6 bits (187), Expect = 2e-012
mapped-read 34793	F1UMNMG02EM6YF	Length=234	tr|Q5BT34|Q5BT34_SCHJA Putative uncharacterized protein OS=Schistosoma japonicum PE=4 SV=1Length=55	Score = 65.1 bits (157), Expect = 5e-009
mapped-read 34793	F1UMNMG02EJ92Y	Length=169	tr|B4N5L0|B4N5L0_DROWI GK12697 OS=Drosophila willistoni GN=GK12697 PE=4 SV=1Length=182	Score = 76.6 bits (187), Expect = 2e-012
mapped-read 34793	F1UMNMG02DCBYO	Length=186	tr|B4N5L0|B4N5L0_DROWI GK12697 OS=Drosophila willistoni GN=GK12697 PE=4 SV=1Length=182	Score = 75.1 bits (183), Expect = 5e-012
mapped-read 34793	F1UMNMG02DXSFA	Length=189	tr|B4N5L0|B4N5L0_DROWI GK12697 OS=Drosophila willistoni GN=GK12697 PE=4 SV=1Length=182	Score = 76.6 bits (187), Expect = 2e-012
mapped-read 34793	F1UMNMG02D8SXI	Length=189	tr|B4N5L0|B4N5L0_DROWI GK12697 OS=Drosophila willistoni GN=GK12697 PE=4 SV=1Length=182	Score = 76.6 bits (187), Expect = 2e-012
mapped-read 34793	F1UMNMG02DBDC1	Length=341	No Hit
mapped-read 34793	F1UMNMG02E1S2H	Length=265	No Hit
mapped-read 34793	F1UMNMG02EZK6E	Length=321	tr|B4N5L0|B4N5L0_DROWI GK12697 OS=Drosophila willistoni GN=GK12697 PE=4 SV=1Length=182	Score = 76.6 bits (187), Expect = 2e-012
mapped-read 34793	F1UMNMG02EUK1L	Length=188	tr|B4N5L0|B4N5L0_DROWI GK12697 OS=Drosophila willistoni GN=GK12697 PE=4 SV=1Length=182	Score = 76.6 bits (187), Expect = 2e-012
mapped-read 34793	F1UMNMG02DCG1F	Length=473	tr|G3AJ80|G3AJ80_SPAPN Putative uncharacterized protein OS=Spathaspora passalidarum (strain NRRL Y-27907 / 11-Y1) GN=SPAPADRAFT_133853 PE=4 SV=1Length=49	Score = 89.7 bits (221), Expect = 2e-016
mapped-read 34793	F1UMNMG02DN851	Length=180	tr|Q5BT34|Q5BT34_SCHJA Putative uncharacterized protein OS=Schistosoma japonicum PE=4 SV=1Length=55	Score = 77.4 bits (189), Expect = 1e-012
mapped-read 34793	F1UMNMG02EEV15	Length=188	tr|B4N5L0|B4N5L0_DROWI GK12697 OS=Drosophila willistoni GN=GK12697 PE=4 SV=1Length=182	Score = 77.8 bits (190), Expect = 8e-013
mapped-read 34793	F1UMNMG02ERA6F	Length=766	tr|E0VKV0|E0VKV0_PEDHC Putative uncharacterized protein OS=Pediculus humanus subsp. corporis GN=Phum_PHUM269500 PE=4 SV=1Length=213	Score = 72.0 bits (175), Expect(2) = 2e-011
mapped-read 34793	F1UMNMG02D75TI	Length=635	tr|A7T2Y9|A7T2Y9_NEMVE Predicted protein (Fragment) OS=Nematostella vectensis GN=v1g48963 PE=4 SV=1Length=51	Score = 59.7 bits (143), Expect = 4e-007
mapped-read 34793	F1UMNMG02ELFHJ	Length=561	tr|B4N5L0|B4N5L0_DROWI GK12697 OS=Drosophila willistoni GN=GK12697 PE=4 SV=1Length=182	Score = 76.6 bits (187), Expect = 2e-012
mapped-read 34793	F1UMNMG02ERRL4	Length=184	tr|B4N5L0|B4N5L0_DROWI GK12697 OS=Drosophila willistoni GN=GK12697 PE=4 SV=1Length=182	Score = 76.6 bits (187), Expect = 2e-012
mapped-read 34793	F1UMNMG02EZVJB	Length=185	tr|B4N5L0|B4N5L0_DROWI GK12697 OS=Drosophila willistoni GN=GK12697 PE=4 SV=1Length=182	Score = 75.1 bits (183), Expect = 5e-012
mapped-read 34793	F1UMNMG02ERGKM	Length=435	tr|Q5BT34|Q5BT34_SCHJA Putative uncharacterized protein OS=Schistosoma japonicum PE=4 SV=1Length=55	Score = 50.4 bits (119), Expect(2) = 2e-010
mapped-read 34793	F1UMNMG02DSPVY	Length=503	tr|B4N5L0|B4N5L0_DROWI GK12697 OS=Drosophila willistoni GN=GK12697 PE=4 SV=1Length=182	Score = 76.6 bits (187), Expect = 2e-012
mapped-read 34793	F1UMNMG02DGPU3	Length=189	tr|B4N5L0|B4N5L0_DROWI GK12697 OS=Drosophila willistoni GN=GK12697 PE=4 SV=1Length=182	Score = 76.6 bits (187), Expect = 2e-012
mapped-read 34793	F1UMNMG02EMD7I	Length=187	tr|B4N5L0|B4N5L0_DROWI GK12697 OS=Drosophila willistoni GN=GK12697 PE=4 SV=1Length=182	Score = 76.6 bits (187), Expect = 2e-012
mapped-read 34793	F1UMNMG02DYZ3R	Length=580	tr|F9XGJ2|F9XGJ2_MYCGM Putative uncharacterized protein (Fragment) OS=Mycosphaerella graminicola (strain CBS 115943 / IPO323) GN=MYCGRDRAFT_74248 PE=4 SV=1Length=88	Score = 57.4 bits (137), Expect(2) = 7e-017
mapped-read 34793	F1UMNMG02EWAIE	Length=187	tr|B4N5L0|B4N5L0_DROWI GK12697 OS=Drosophila willistoni GN=GK12697 PE=4 SV=1Length=182	Score = 77.0 bits (188), Expect = 1e-012
mapped-read 34793	F1UMNMG02EF7FF	Length=199	tr|B4N5L0|B4N5L0_DROWI GK12697 OS=Drosophila willistoni GN=GK12697 PE=4 SV=1Length=182	Score = 45.8 bits (107), Expect(2) = 1e-008
mapped-read 34793	F1UMNMG02EM7OB	Length=285	tr|E0VHC7|E0VHC7_PEDHC Putative uncharacterized protein OS=Pediculus humanus subsp. corporis GN=Phum_PHUM205230 PE=4 SV=1Length=117	Score = 58.5 bits (140), Expect = 5e-007
mapped-read 34793	F1UMNMG02ESW1R	Length=188	tr|B4N5L0|B4N5L0_DROWI GK12697 OS=Drosophila willistoni GN=GK12697 PE=4 SV=1Length=182	Score = 75.1 bits (183), Expect = 5e-012
mapped-read 34793	F1UMNMG02EVCQZ	Length=209	tr|B4N5L0|B4N5L0_DROWI GK12697 OS=Drosophila willistoni GN=GK12697 PE=4 SV=1Length=182	Score = 76.6 bits (187), Expect = 2e-012
mapped-read 34793	F1UMNMG02EZFJD	Length=196	tr|B4N5L0|B4N5L0_DROWI GK12697 OS=Drosophila willistoni GN=GK12697 PE=4 SV=1Length=182	Score = 74.7 bits (182), Expect = 7e-012
mapped-read 34793	F1UMNMG02EEUYF	Length=187	tr|B4N5L0|B4N5L0_DROWI GK12697 OS=Drosophila willistoni GN=GK12697 PE=4 SV=1Length=182	Score = 76.6 bits (187), Expect = 2e-012
mapped-read 34793	F1UMNMG02EYK6I	Length=415	tr|C5Y2D6|C5Y2D6_SORBI Putative uncharacterized protein Sb05g016477 (Fragment) OS=Sorghum bicolor GN=Sb05g016477 PE=4 SV=1Length=149	Score = 84.0 bits (206), Expect = 1e-014
mapped-read 34793	F1UMNMG02DLO42	Length=280	tr|E0VHC7|E0VHC7_PEDHC Putative uncharacterized protein OS=Pediculus humanus subsp. corporis GN=Phum_PHUM205230 PE=4 SV=1Length=117	Score = 78.2 bits (191), Expect = 6e-013
mapped-read 34793	F1UMNMG02ED726	Length=203	tr|B4N5L0|B4N5L0_DROWI GK12697 OS=Drosophila willistoni GN=GK12697 PE=4 SV=1Length=182	Score = 75.1 bits (183), Expect = 5e-012
mapped-read 34793	F1UMNMG02D7XLL	Length=188	tr|B4N5L0|B4N5L0_DROWI GK12697 OS=Drosophila willistoni GN=GK12697 PE=4 SV=1Length=182	Score = 77.0 bits (188), Expect = 1e-012
mapped-read 34793	F1UMNMG02C6V18	Length=188	tr|B4N5L0|B4N5L0_DROWI GK12697 OS=Drosophila willistoni GN=GK12697 PE=4 SV=1Length=182	Score = 76.6 bits (187), Expect = 2e-012
mapped-read 34793	F1UMNMG02DWXAX	Length=187	tr|B4N5L0|B4N5L0_DROWI GK12697 OS=Drosophila willistoni GN=GK12697 PE=4 SV=1Length=182	Score = 77.0 bits (188), Expect = 1e-012
mapped-read 34793	F1UMNMG02DOTL9	Length=187	tr|B4N5L0|B4N5L0_DROWI GK12697 OS=Drosophila willistoni GN=GK12697 PE=4 SV=1Length=182	Score = 76.6 bits (187), Expect = 2e-012
mapped-read 34793	F1UMNMG02D2H4U	Length=186	tr|B4N5L0|B4N5L0_DROWI GK12697 OS=Drosophila willistoni GN=GK12697 PE=4 SV=1Length=182	Score = 76.6 bits (187), Expect = 2e-012
mapped-read 34793	F1UMNMG02EC6UB	Length=188	tr|B4N5L0|B4N5L0_DROWI GK12697 OS=Drosophila willistoni GN=GK12697 PE=4 SV=1Length=182	Score = 77.0 bits (188), Expect = 1e-012
mapped-read 34793	F1UMNMG02EPN01	Length=187	tr|B4N5L0|B4N5L0_DROWI GK12697 OS=Drosophila willistoni GN=GK12697 PE=4 SV=1Length=182	Score = 76.6 bits (187), Expect = 2e-012
mapped-read 34793	F1UMNMG02DI6QE	Length=186	tr|B4N5L0|B4N5L0_DROWI GK12697 OS=Drosophila willistoni GN=GK12697 PE=4 SV=1Length=182	Score = 77.0 bits (188), Expect = 1e-012
mapped-read 34793	F1UMNMG02DZ9OZ	Length=395	tr|B4N5L0|B4N5L0_DROWI GK12697 OS=Drosophila willistoni GN=GK12697 PE=4 SV=1Length=182	Score = 76.6 bits (187), Expect = 2e-012
mapped-read 34793	F1UMNMG02EIRKI	Length=195	tr|B4N5L0|B4N5L0_DROWI GK12697 OS=Drosophila willistoni GN=GK12697 PE=4 SV=1Length=182	Score = 77.4 bits (189), Expect = 1e-012
mapped-read 34793	F1UMNMG02C6S63	Length=208	tr|B4N5L0|B4N5L0_DROWI GK12697 OS=Drosophila willistoni GN=GK12697 PE=4 SV=1Length=182	Score = 76.6 bits (187), Expect = 2e-012
mapped-read 34793	F1UMNMG02DM38L	Length=188	tr|B4N5L0|B4N5L0_DROWI GK12697 OS=Drosophila willistoni GN=GK12697 PE=4 SV=1Length=182	Score = 58.2 bits (139), Expect = 6e-007
mapped-read 34793	F1UMNMG02DOLK8	Length=187	tr|B4N5L0|B4N5L0_DROWI GK12697 OS=Drosophila willistoni GN=GK12697 PE=4 SV=1Length=182	Score = 77.0 bits (188), Expect = 1e-012
mapped-read 34793	F1UMNMG02C8C47	Length=196	tr|B4N5L0|B4N5L0_DROWI GK12697 OS=Drosophila willistoni GN=GK12697 PE=4 SV=1Length=182	Score = 76.6 bits (187), Expect = 2e-012
mapped-read 34793	F1UMNMG02EJG2I	Length=188	tr|B4N5L0|B4N5L0_DROWI GK12697 OS=Drosophila willistoni GN=GK12697 PE=4 SV=1Length=182	Score = 76.6 bits (187), Expect = 2e-012
mapped-read 34793	F1UMNMG02D0VKN	Length=184	tr|B4N5L0|B4N5L0_DROWI GK12697 OS=Drosophila willistoni GN=GK12697 PE=4 SV=1Length=182	Score = 45.1 bits (105), Expect(2) = 2e-008
mapped-read 34793	F1UMNMG02E15VD	Length=187	tr|B4N5L0|B4N5L0_DROWI GK12697 OS=Drosophila willistoni GN=GK12697 PE=4 SV=1Length=182	Score = 76.6 bits (187), Expect = 2e-012
mapped-read 34793	F1UMNMG02EWOCT	Length=179	tr|Q5BT34|Q5BT34_SCHJA Putative uncharacterized protein OS=Schistosoma japonicum PE=4 SV=1Length=55	Score = 77.4 bits (189), Expect = 1e-012
mapped-read 34793	F1UMNMG02DU0OK	Length=192	tr|B4N5L0|B4N5L0_DROWI GK12697 OS=Drosophila willistoni GN=GK12697 PE=4 SV=1Length=182	Score = 77.0 bits (188), Expect = 1e-012
mapped-read 34793	F1UMNMG02ECB26	Length=187	tr|B4N5L0|B4N5L0_DROWI GK12697 OS=Drosophila willistoni GN=GK12697 PE=4 SV=1Length=182	Score = 77.8 bits (190), Expect = 8e-013
mapped-read 34793	F1UMNMG02D00I1	Length=209	tr|B4N5L0|B4N5L0_DROWI GK12697 OS=Drosophila willistoni GN=GK12697 PE=4 SV=1Length=182	Score = 76.6 bits (187), Expect = 2e-012
mapped-read 34793	F1UMNMG02EEAI7	Length=190	tr|B4N5L0|B4N5L0_DROWI GK12697 OS=Drosophila willistoni GN=GK12697 PE=4 SV=1Length=182	Score = 76.6 bits (187), Expect = 2e-012
mapped-read 34793	F1UMNMG02EHTOG	Length=188	tr|B4N5L0|B4N5L0_DROWI GK12697 OS=Drosophila willistoni GN=GK12697 PE=4 SV=1Length=182	Score = 76.6 bits (187), Expect = 2e-012
mapped-read 34793	F1UMNMG02E3DK2	Length=656	tr|B0XI87|B0XI87_CULQU Putative uncharacterized protein OS=Culex quinquefasciatus GN=CpipJ_CPIJ019207 PE=4 SV=1Length=36	Score = 62.4 bits (150), Expect = 7e-008
mapped-read 34793	F1UMNMG02EO51D	Length=188	tr|B4N5L0|B4N5L0_DROWI GK12697 OS=Drosophila willistoni GN=GK12697 PE=4 SV=1Length=182	Score = 76.6 bits (187), Expect = 2e-012
mapped-read 34793	F1UMNMG02C7XLL	Length=207	tr|B4N5L0|B4N5L0_DROWI GK12697 OS=Drosophila willistoni GN=GK12697 PE=4 SV=1Length=182	Score = 76.6 bits (187), Expect = 2e-012
mapped-read 34793	F1UMNMG02DU0BH	Length=188	tr|B4N5L0|B4N5L0_DROWI GK12697 OS=Drosophila willistoni GN=GK12697 PE=4 SV=1Length=182	Score = 76.6 bits (187), Expect = 2e-012
mapped-read 34793	F1UMNMG02D2MCM	Length=191	tr|B4N5L0|B4N5L0_DROWI GK12697 OS=Drosophila willistoni GN=GK12697 PE=4 SV=1Length=182	Score = 76.6 bits (187), Expect = 2e-012
mapped-read 34793	F1UMNMG02EHVVC	Length=193	tr|B4N5L0|B4N5L0_DROWI GK12697 OS=Drosophila willistoni GN=GK12697 PE=4 SV=1Length=182	Score = 76.6 bits (187), Expect = 2e-012
mapped-read 34793	F1UMNMG02DK0HU	Length=186	tr|B4N5L0|B4N5L0_DROWI GK12697 OS=Drosophila willistoni GN=GK12697 PE=4 SV=1Length=182	Score = 77.0 bits (188), Expect = 1e-012
mapped-read 34793	F1UMNMG02EUY2K	Length=190	tr|B4N5L0|B4N5L0_DROWI GK12697 OS=Drosophila willistoni GN=GK12697 PE=4 SV=1Length=182	Score = 76.6 bits (187), Expect = 2e-012
mapped-read 34793	F1UMNMG02E6KYD	Length=174	tr|B4N5L0|B4N5L0_DROWI GK12697 OS=Drosophila willistoni GN=GK12697 PE=4 SV=1Length=182	Score = 76.6 bits (187), Expect = 2e-012
mapped-read 34793	F1UMNMG02E2QWB	Length=191	tr|B4N5L0|B4N5L0_DROWI GK12697 OS=Drosophila willistoni GN=GK12697 PE=4 SV=1Length=182	Score = 75.1 bits (183), Expect = 5e-012
mapped-read 34793	F1UMNMG02ECXIO	Length=192	tr|B4N5L0|B4N5L0_DROWI GK12697 OS=Drosophila willistoni GN=GK12697 PE=4 SV=1Length=182	Score = 77.0 bits (188), Expect = 1e-012
mapped-read 34793	F1UMNMG02EU9WN	Length=189	tr|B4N5L0|B4N5L0_DROWI GK12697 OS=Drosophila willistoni GN=GK12697 PE=4 SV=1Length=182	Score = 76.6 bits (187), Expect = 2e-012
mapped-read 34793	F1UMNMG02E5SOJ	Length=187	tr|B4N5L0|B4N5L0_DROWI GK12697 OS=Drosophila willistoni GN=GK12697 PE=4 SV=1Length=182	Score = 76.6 bits (187), Expect = 2e-012
mapped-read 34793	F1UMNMG02ELWKL	Length=195	tr|B4N5L0|B4N5L0_DROWI GK12697 OS=Drosophila willistoni GN=GK12697 PE=4 SV=1Length=182	Score = 73.6 bits (179), Expect = 1e-011
mapped-read 34793	F1UMNMG02DQDLD	Length=189	tr|B4N5L0|B4N5L0_DROWI GK12697 OS=Drosophila willistoni GN=GK12697 PE=4 SV=1Length=182	Score = 76.6 bits (187), Expect = 2e-012
mapped-read 34793	F1UMNMG02DGQT3	Length=236	tr|B4N5L0|B4N5L0_DROWI GK12697 OS=Drosophila willistoni GN=GK12697 PE=4 SV=1Length=182	Score = 76.6 bits (187), Expect = 2e-012
mapped-read 34793	F1UMNMG02EXV0V	Length=188	tr|B4N5L0|B4N5L0_DROWI GK12697 OS=Drosophila willistoni GN=GK12697 PE=4 SV=1Length=182	Score = 76.6 bits (187), Expect = 2e-012
mapped-read 34793	F1UMNMG02DEGEN	Length=397	No Hit
mapped-read 34793	F1UMNMG02DF0VP	Length=664	tr|Q5BT34|Q5BT34_SCHJA Putative uncharacterized protein OS=Schistosoma japonicum PE=4 SV=1Length=55	Score = 81.6 bits (200), Expect = 1e-013
mapped-read 34793	F1UMNMG02E5M39	Length=191	tr|B4N5L0|B4N5L0_DROWI GK12697 OS=Drosophila willistoni GN=GK12697 PE=4 SV=1Length=182	Score = 76.6 bits (187), Expect = 2e-012
mapped-read 34793	F1UMNMG02D6QWG	Length=197	tr|B4N5L0|B4N5L0_DROWI GK12697 OS=Drosophila willistoni GN=GK12697 PE=4 SV=1Length=182	Score = 76.6 bits (187), Expect = 2e-012
mapped-read 34793	F1UMNMG02D43ZB	Length=196	tr|B4N5L0|B4N5L0_DROWI GK12697 OS=Drosophila willistoni GN=GK12697 PE=4 SV=1Length=182	Score = 76.6 bits (187), Expect = 2e-012
mapped-read 34793	F1UMNMG02DTBVS	Length=266	tr|E5T7K8|E5T7K8_TRISP Putative uncharacterized protein (Fragment) OS=Trichinella spiralis GN=Tsp_15322 PE=4 SV=1Length=78	Score = 85.1 bits (209), Expect = 5e-015
mapped-read 34793	F1UMNMG02DXV96	Length=319	tr|B4N5L0|B4N5L0_DROWI GK12697 OS=Drosophila willistoni GN=GK12697 PE=4 SV=1Length=182	Score = 76.6 bits (187), Expect = 2e-012
mapped-read 34793	F1UMNMG02DAGEI	Length=188	tr|B4N5L0|B4N5L0_DROWI GK12697 OS=Drosophila willistoni GN=GK12697 PE=4 SV=1Length=182	Score = 76.6 bits (187), Expect = 2e-012
mapped-read 34793	F1UMNMG02DQMZK	Length=189	tr|B4N5L0|B4N5L0_DROWI GK12697 OS=Drosophila willistoni GN=GK12697 PE=4 SV=1Length=182	Score = 76.6 bits (187), Expect = 2e-012
mapped-read 34793	F1UMNMG02DHRU8	Length=186	tr|B4N5L0|B4N5L0_DROWI GK12697 OS=Drosophila willistoni GN=GK12697 PE=4 SV=1Length=182	Score = 77.0 bits (188), Expect = 1e-012
mapped-read 34793	F1UMNMG02DGEOL	Length=188	tr|B4N5L0|B4N5L0_DROWI GK12697 OS=Drosophila willistoni GN=GK12697 PE=4 SV=1Length=182	Score = 76.6 bits (187), Expect = 2e-012
mapped-read 34793	F1UMNMG02EYL8E	Length=188	tr|B4N5L0|B4N5L0_DROWI GK12697 OS=Drosophila willistoni GN=GK12697 PE=4 SV=1Length=182	Score = 76.6 bits (187), Expect = 2e-012
mapped-read 34793	F1UMNMG02DUVM7	Length=187	tr|B4N5L0|B4N5L0_DROWI GK12697 OS=Drosophila willistoni GN=GK12697 PE=4 SV=1Length=182	Score = 77.0 bits (188), Expect = 1e-012
mapped-read 34793	F1UMNMG02DFTMG	Length=187	tr|B4N5L0|B4N5L0_DROWI GK12697 OS=Drosophila willistoni GN=GK12697 PE=4 SV=1Length=182	Score = 77.0 bits (188), Expect = 1e-012
mapped-read 34793	F1UMNMG02EFZ1K	Length=188	tr|B4N5L0|B4N5L0_DROWI GK12697 OS=Drosophila willistoni GN=GK12697 PE=4 SV=1Length=182	Score = 77.0 bits (188), Expect = 1e-012
mapped-read 34793	F1UMNMG02E11PD	Length=188	tr|B4N5L0|B4N5L0_DROWI GK12697 OS=Drosophila willistoni GN=GK12697 PE=4 SV=1Length=182	Score = 76.6 bits (187), Expect = 2e-012
mapped-read 34793	F1UMNMG02EOWRA	Length=193	tr|B4N5L0|B4N5L0_DROWI GK12697 OS=Drosophila willistoni GN=GK12697 PE=4 SV=1Length=182	Score = 73.6 bits (179), Expect = 1e-011
mapped-read 34793	F1UMNMG02E1ON7	Length=190	tr|B4N5L0|B4N5L0_DROWI GK12697 OS=Drosophila willistoni GN=GK12697 PE=4 SV=1Length=182	Score = 76.6 bits (187), Expect = 2e-012
mapped-read 34793	F1UMNMG02DPLDX	Length=187	tr|B4N5L0|B4N5L0_DROWI GK12697 OS=Drosophila willistoni GN=GK12697 PE=4 SV=1Length=182	Score = 76.6 bits (187), Expect = 2e-012
mapped-read 34793	F1UMNMG02DV0MG	Length=189	tr|B4N5L0|B4N5L0_DROWI GK12697 OS=Drosophila willistoni GN=GK12697 PE=4 SV=1Length=182	Score = 76.6 bits (187), Expect = 2e-012
mapped-read 34793	F1UMNMG02ESAS5	Length=267	tr|Q5BT34|Q5BT34_SCHJA Putative uncharacterized protein OS=Schistosoma japonicum PE=4 SV=1Length=55	Score = 99.8 bits (247), Expect = 2e-019
mapped-read 34793	F1UMNMG02D77F4	Length=187	tr|B4N5L0|B4N5L0_DROWI GK12697 OS=Drosophila willistoni GN=GK12697 PE=4 SV=1Length=182	Score = 76.6 bits (187), Expect = 2e-012
mapped-read 34793	F1UMNMG02EJOBY	Length=188	tr|B4N5L0|B4N5L0_DROWI GK12697 OS=Drosophila willistoni GN=GK12697 PE=4 SV=1Length=182	Score = 76.6 bits (187), Expect = 2e-012
mapped-read 34793	F1UMNMG02DKWPF	Length=288	No Hit
mapped-read 34793	F1UMNMG02EZIV0	Length=168	tr|B4N5L0|B4N5L0_DROWI GK12697 OS=Drosophila willistoni GN=GK12697 PE=4 SV=1Length=182	Score = 76.6 bits (187), Expect = 2e-012
mapped-read 34793	F1UMNMG02E0EOM	Length=191	tr|B4N5L0|B4N5L0_DROWI GK12697 OS=Drosophila willistoni GN=GK12697 PE=4 SV=1Length=182	Score = 76.6 bits (187), Expect = 2e-012
mapped-read 34793	F1UMNMG02EOVMU	Length=444	tr|C5Y2D6|C5Y2D6_SORBI Putative uncharacterized protein Sb05g016477 (Fragment) OS=Sorghum bicolor GN=Sb05g016477 PE=4 SV=1Length=149	Score = 84.0 bits (206), Expect = 1e-014
mapped-read 34793	F1UMNMG02EXFC8	Length=196	tr|B4N5L0|B4N5L0_DROWI GK12697 OS=Drosophila willistoni GN=GK12697 PE=4 SV=1Length=182	Score = 76.6 bits (187), Expect = 2e-012
mapped-read 34793	F1UMNMG02ECCHV	Length=289	tr|E5T7K8|E5T7K8_TRISP Putative uncharacterized protein (Fragment) OS=Trichinella spiralis GN=Tsp_15322 PE=4 SV=1Length=78	Score = 69.7 bits (169), Expect(2) = 1e-012
mapped-read 34793	F1UMNMG02DF7A9	Length=188	tr|B4N5L0|B4N5L0_DROWI GK12697 OS=Drosophila willistoni GN=GK12697 PE=4 SV=1Length=182	Score = 76.6 bits (187), Expect = 2e-012
mapped-read 34793	F1UMNMG02EI0YT	Length=890	tr|Q5BT34|Q5BT34_SCHJA Putative uncharacterized protein OS=Schistosoma japonicum PE=4 SV=1Length=55	Score = 94.7 bits (234), Expect = 2e-017
mapped-read 34793	F1UMNMG02EUE9K	Length=188	tr|B4N5L0|B4N5L0_DROWI GK12697 OS=Drosophila willistoni GN=GK12697 PE=4 SV=1Length=182	Score = 76.6 bits (187), Expect = 2e-012
mapped-read 34793	F1UMNMG02E0GCA	Length=189	tr|B4N5L0|B4N5L0_DROWI GK12697 OS=Drosophila willistoni GN=GK12697 PE=4 SV=1Length=182	Score = 76.6 bits (187), Expect = 2e-012
mapped-read 34793	F1UMNMG02D22OM	Length=190	tr|B4N5L0|B4N5L0_DROWI GK12697 OS=Drosophila willistoni GN=GK12697 PE=4 SV=1Length=182	Score = 77.0 bits (188), Expect = 1e-012
mapped-read 34793	F1UMNMG02EPM8I	Length=194	tr|B4N5L0|B4N5L0_DROWI GK12697 OS=Drosophila willistoni GN=GK12697 PE=4 SV=1Length=182	Score = 76.6 bits (187), Expect = 2e-012
mapped-read 34793	F1UMNMG02D22Q4	Length=203	tr|B4N5L0|B4N5L0_DROWI GK12697 OS=Drosophila willistoni GN=GK12697 PE=4 SV=1Length=182	Score = 76.6 bits (187), Expect = 2e-012
mapped-read 34793	F1UMNMG02DC5S3	Length=195	tr|B4N5L0|B4N5L0_DROWI GK12697 OS=Drosophila willistoni GN=GK12697 PE=4 SV=1Length=182	Score = 76.6 bits (187), Expect = 2e-012
mapped-read 34793	F1UMNMG02EAV41	Length=187	tr|B4N5L0|B4N5L0_DROWI GK12697 OS=Drosophila willistoni GN=GK12697 PE=4 SV=1Length=182	Score = 77.0 bits (188), Expect = 1e-012
mapped-read 34793	F1UMNMG02DJSF9	Length=198	tr|B4N5L0|B4N5L0_DROWI GK12697 OS=Drosophila willistoni GN=GK12697 PE=4 SV=1Length=182	Score = 77.8 bits (190), Expect = 8e-013
mapped-read 34793	F1UMNMG02EHN4M	Length=188	tr|B4N5L0|B4N5L0_DROWI GK12697 OS=Drosophila willistoni GN=GK12697 PE=4 SV=1Length=182	Score = 76.6 bits (187), Expect = 2e-012
mapped-read 34793	F1UMNMG02EQTVW	Length=187	tr|B4N5L0|B4N5L0_DROWI GK12697 OS=Drosophila willistoni GN=GK12697 PE=4 SV=1Length=182	Score = 77.8 bits (190), Expect = 8e-013
mapped-read 34793	F1UMNMG02E5JOY	Length=189	tr|B4N5L0|B4N5L0_DROWI GK12697 OS=Drosophila willistoni GN=GK12697 PE=4 SV=1Length=182	Score = 77.0 bits (188), Expect = 1e-012
mapped-read 34793	F1UMNMG02D1VHL	Length=204	tr|B4N5L0|B4N5L0_DROWI GK12697 OS=Drosophila willistoni GN=GK12697 PE=4 SV=1Length=182	Score = 76.6 bits (187), Expect = 2e-012
mapped-read 34793	F1UMNMG02DLIHW	Length=188	tr|B4N5L0|B4N5L0_DROWI GK12697 OS=Drosophila willistoni GN=GK12697 PE=4 SV=1Length=182	Score = 74.3 bits (181), Expect = 9e-012
mapped-read 34793	F1UMNMG02D8IKL	Length=189	tr|B4N5L0|B4N5L0_DROWI GK12697 OS=Drosophila willistoni GN=GK12697 PE=4 SV=1Length=182	Score = 76.6 bits (187), Expect = 2e-012
mapped-read 34793	F1UMNMG02EFLD6	Length=277	No Hit
mapped-read 34793	F1UMNMG02EKR0U	Length=189	tr|B4N5L0|B4N5L0_DROWI GK12697 OS=Drosophila willistoni GN=GK12697 PE=4 SV=1Length=182	Score = 76.6 bits (187), Expect = 2e-012
mapped-read 34793	F1UMNMG02DALBC	Length=181	tr|Q5BT34|Q5BT34_SCHJA Putative uncharacterized protein OS=Schistosoma japonicum PE=4 SV=1Length=55	Score = 77.4 bits (189), Expect = 1e-012
mapped-read 34793	F1UMNMG02EI7J8	Length=190	tr|B4N5L0|B4N5L0_DROWI GK12697 OS=Drosophila willistoni GN=GK12697 PE=4 SV=1Length=182	Score = 76.6 bits (187), Expect = 2e-012
mapped-read 34793	F1UMNMG02D020Z	Length=180	tr|Q5BT34|Q5BT34_SCHJA Putative uncharacterized protein OS=Schistosoma japonicum PE=4 SV=1Length=55	Score = 77.4 bits (189), Expect = 1e-012
mapped-read 34793	F1UMNMG02EER23	Length=261	tr|Q5BT34|Q5BT34_SCHJA Putative uncharacterized protein OS=Schistosoma japonicum PE=4 SV=1Length=55	Score = 76.6 bits (187), Expect = 2e-012
mapped-read 34793	F1UMNMG02D88E2	Length=188	tr|B4N5L0|B4N5L0_DROWI GK12697 OS=Drosophila willistoni GN=GK12697 PE=4 SV=1Length=182	Score = 76.6 bits (187), Expect = 2e-012
mapped-read 34793	F1UMNMG02EQJJ4	Length=186	tr|B4N5L0|B4N5L0_DROWI GK12697 OS=Drosophila willistoni GN=GK12697 PE=4 SV=1Length=182	Score = 77.0 bits (188), Expect = 1e-012
mapped-read 34793	F1UMNMG02D892Z	Length=793	tr|Q5BT34|Q5BT34_SCHJA Putative uncharacterized protein OS=Schistosoma japonicum PE=4 SV=1Length=55	Score = 81.6 bits (200), Expect = 2e-013
mapped-read 34793	F1UMNMG02EY8B9	Length=189	tr|B4N5L0|B4N5L0_DROWI GK12697 OS=Drosophila willistoni GN=GK12697 PE=4 SV=1Length=182	Score = 76.6 bits (187), Expect = 2e-012
mapped-read 34793	F1UMNMG02DUJFZ	Length=188	tr|B4N5L0|B4N5L0_DROWI GK12697 OS=Drosophila willistoni GN=GK12697 PE=4 SV=1Length=182	Score = 77.0 bits (188), Expect = 1e-012
mapped-read 34793	F1UMNMG02ERN08	Length=187	tr|B4N5L0|B4N5L0_DROWI GK12697 OS=Drosophila willistoni GN=GK12697 PE=4 SV=1Length=182	Score = 76.6 bits (187), Expect = 2e-012
mapped-read 34793	F1UMNMG02DPWIL	Length=188	tr|B4N5L0|B4N5L0_DROWI GK12697 OS=Drosophila willistoni GN=GK12697 PE=4 SV=1Length=182	Score = 76.6 bits (187), Expect = 2e-012
mapped-read 34793	F1UMNMG02EMSTA	Length=206	tr|B4N5L0|B4N5L0_DROWI GK12697 OS=Drosophila willistoni GN=GK12697 PE=4 SV=1Length=182	Score = 76.6 bits (187), Expect = 2e-012
mapped-read 34793	F1UMNMG02EPBKZ	Length=188	tr|B4N5L0|B4N5L0_DROWI GK12697 OS=Drosophila willistoni GN=GK12697 PE=4 SV=1Length=182	Score = 76.6 bits (187), Expect = 2e-012
mapped-read 34793	F1UMNMG02EPI3P	Length=199	tr|B4N5L0|B4N5L0_DROWI GK12697 OS=Drosophila willistoni GN=GK12697 PE=4 SV=1Length=182	Score = 76.6 bits (187), Expect = 2e-012
mapped-read 34793	F1UMNMG02EBIQO	Length=191	tr|B4N5L0|B4N5L0_DROWI GK12697 OS=Drosophila willistoni GN=GK12697 PE=4 SV=1Length=182	Score = 76.6 bits (187), Expect = 2e-012
mapped-read 34793	F1UMNMG02EC77N	Length=188	tr|B4N5L0|B4N5L0_DROWI GK12697 OS=Drosophila willistoni GN=GK12697 PE=4 SV=1Length=182	Score = 75.1 bits (183), Expect = 5e-012
mapped-read 34793	F1UMNMG02DDZ2E	Length=502	No Hit
mapped-read 34793	F1UMNMG02DHX6Y	Length=186	tr|B4N5L0|B4N5L0_DROWI GK12697 OS=Drosophila willistoni GN=GK12697 PE=4 SV=1Length=182	Score = 77.0 bits (188), Expect = 1e-012
mapped-read 34793	F1UMNMG02C8CHA	Length=197	tr|B4N5L0|B4N5L0_DROWI GK12697 OS=Drosophila willistoni GN=GK12697 PE=4 SV=1Length=182	Score = 72.8 bits (177), Expect = 3e-011
mapped-read 34793	F1UMNMG02ELB8K	Length=189	tr|B4N5L0|B4N5L0_DROWI GK12697 OS=Drosophila willistoni GN=GK12697 PE=4 SV=1Length=182	Score = 76.6 bits (187), Expect = 2e-012
mapped-read 34793	F1UMNMG02DPDX5	Length=190	tr|B0XI86|B0XI86_CULQU Putative uncharacterized protein OS=Culex quinquefasciatus GN=CpipJ_CPIJ019206 PE=4 SV=1Length=244	Score = 77.4 bits (189), Expect = 1e-012
mapped-read 34793	F1UMNMG02DJ071	Length=188	tr|B4N5L0|B4N5L0_DROWI GK12697 OS=Drosophila willistoni GN=GK12697 PE=4 SV=1Length=182	Score = 76.6 bits (187), Expect = 2e-012
mapped-read 34793	F1UMNMG02EKNJG	Length=187	tr|B4N5L0|B4N5L0_DROWI GK12697 OS=Drosophila willistoni GN=GK12697 PE=4 SV=1Length=182	Score = 76.6 bits (187), Expect = 2e-012
mapped-read 34793	F1UMNMG02EVGXP	Length=191	tr|B4N5L0|B4N5L0_DROWI GK12697 OS=Drosophila willistoni GN=GK12697 PE=4 SV=1Length=182	Score = 76.6 bits (187), Expect = 2e-012
mapped-read 34793	F1UMNMG02EABI5	Length=185	tr|B4N5L0|B4N5L0_DROWI GK12697 OS=Drosophila willistoni GN=GK12697 PE=4 SV=1Length=182	Score = 76.6 bits (187), Expect = 2e-012
mapped-read 34793	F1UMNMG02DXFD8	Length=778	tr|E0VHC7|E0VHC7_PEDHC Putative uncharacterized protein OS=Pediculus humanus subsp. corporis GN=Phum_PHUM205230 PE=4 SV=1Length=117	Score = 61.6 bits (148), Expect = 2e-007
mapped-read 34793	F1UMNMG02DH73K	Length=189	tr|B4N5L0|B4N5L0_DROWI GK12697 OS=Drosophila willistoni GN=GK12697 PE=4 SV=1Length=182	Score = 76.6 bits (187), Expect = 2e-012
mapped-read 34793	F1UMNMG02EARRJ	Length=193	tr|B4N5L0|B4N5L0_DROWI GK12697 OS=Drosophila willistoni GN=GK12697 PE=4 SV=1Length=182	Score = 76.6 bits (187), Expect = 2e-012
mapped-read 34793	F1UMNMG02ECN6N	Length=194	tr|B4N5L0|B4N5L0_DROWI GK12697 OS=Drosophila willistoni GN=GK12697 PE=4 SV=1Length=182	Score = 76.6 bits (187), Expect = 2e-012
mapped-read 34793	F1UMNMG02EUNVW	Length=189	tr|B4N5L0|B4N5L0_DROWI GK12697 OS=Drosophila willistoni GN=GK12697 PE=4 SV=1Length=182	Score = 76.6 bits (187), Expect = 2e-012
mapped-read 34793	F1UMNMG02C7VKN	Length=191	tr|Q5BT34|Q5BT34_SCHJA Putative uncharacterized protein OS=Schistosoma japonicum PE=4 SV=1Length=55	Score = 82.0 bits (201), Expect = 4e-014
mapped-read 34793	F1UMNMG02EHY2X	Length=193	tr|B4N5L0|B4N5L0_DROWI GK12697 OS=Drosophila willistoni GN=GK12697 PE=4 SV=1Length=182	Score = 76.6 bits (187), Expect = 2e-012
mapped-read 34793	F1UMNMG02DGQBW	Length=188	tr|B4N5L0|B4N5L0_DROWI GK12697 OS=Drosophila willistoni GN=GK12697 PE=4 SV=1Length=182	Score = 76.6 bits (187), Expect = 2e-012
mapped-read 34793	F1UMNMG02EV0N9	Length=709	tr|Q5BT34|Q5BT34_SCHJA Putative uncharacterized protein OS=Schistosoma japonicum PE=4 SV=1Length=55	Score = 62.0 bits (149), Expect(2) = 8e-013
mapped-read 34793	F1UMNMG02EZCJK	Length=265	No Hit
mapped-read 34793	F1UMNMG02DMSRV	Length=187	tr|B4N5L0|B4N5L0_DROWI GK12697 OS=Drosophila willistoni GN=GK12697 PE=4 SV=1Length=182	Score = 77.0 bits (188), Expect = 1e-012
mapped-read 34793	F1UMNMG02EDMX4	Length=189	tr|B4N5L0|B4N5L0_DROWI GK12697 OS=Drosophila willistoni GN=GK12697 PE=4 SV=1Length=182	Score = 76.6 bits (187), Expect = 2e-012
mapped-read 34793	F1UMNMG02E29LE	Length=201	tr|B4N5L0|B4N5L0_DROWI GK12697 OS=Drosophila willistoni GN=GK12697 PE=4 SV=1Length=182	Score = 76.6 bits (187), Expect = 2e-012
mapped-read 34793	F1UMNMG02EBUVW	Length=207	tr|B4N5L0|B4N5L0_DROWI GK12697 OS=Drosophila willistoni GN=GK12697 PE=4 SV=1Length=182	Score = 76.6 bits (187), Expect = 2e-012
mapped-read 34793	F1UMNMG02DR8R8	Length=187	tr|B4N5L0|B4N5L0_DROWI GK12697 OS=Drosophila willistoni GN=GK12697 PE=4 SV=1Length=182	Score = 77.8 bits (190), Expect = 8e-013
mapped-read 34793	F1UMNMG02EPWE8	Length=194	tr|B4N5L0|B4N5L0_DROWI GK12697 OS=Drosophila willistoni GN=GK12697 PE=4 SV=1Length=182	Score = 76.6 bits (187), Expect = 2e-012
mapped-read 34793	F1UMNMG02E4R0Q	Length=188	tr|B4N5L0|B4N5L0_DROWI GK12697 OS=Drosophila willistoni GN=GK12697 PE=4 SV=1Length=182	Score = 76.6 bits (187), Expect = 2e-012
mapped-read 34793	F1UMNMG02E0GQE	Length=188	tr|B4N5L0|B4N5L0_DROWI GK12697 OS=Drosophila willistoni GN=GK12697 PE=4 SV=1Length=182	Score = 77.0 bits (188), Expect = 1e-012
mapped-read 34793	F1UMNMG02D25AB	Length=187	tr|B4N5L0|B4N5L0_DROWI GK12697 OS=Drosophila willistoni GN=GK12697 PE=4 SV=1Length=182	Score = 76.6 bits (187), Expect = 2e-012
mapped-read 34793	F1UMNMG02DRCLQ	Length=191	tr|B4N5L0|B4N5L0_DROWI GK12697 OS=Drosophila willistoni GN=GK12697 PE=4 SV=1Length=182	Score = 76.6 bits (187), Expect = 2e-012
mapped-read 34793	F1UMNMG02EBFZ5	Length=190	tr|B4N5L0|B4N5L0_DROWI GK12697 OS=Drosophila willistoni GN=GK12697 PE=4 SV=1Length=182	Score = 76.6 bits (187), Expect = 2e-012
mapped-read 34793	F1UMNMG02DC69S	Length=716	tr|G3AJ80|G3AJ80_SPAPN Putative uncharacterized protein OS=Spathaspora passalidarum (strain NRRL Y-27907 / 11-Y1) GN=SPAPADRAFT_133853 PE=4 SV=1Length=49	Score = 58.2 bits (139), Expect(2) = 1e-007
mapped-read 34793	F1UMNMG02EKK1C	Length=199	tr|B4N5L0|B4N5L0_DROWI GK12697 OS=Drosophila willistoni GN=GK12697 PE=4 SV=1Length=182	Score = 76.6 bits (187), Expect = 2e-012
mapped-read 34793	F1UMNMG02EZ9T1	Length=189	tr|B4N5L0|B4N5L0_DROWI GK12697 OS=Drosophila willistoni GN=GK12697 PE=4 SV=1Length=182	Score = 76.6 bits (187), Expect = 2e-012
mapped-read 34793	F1UMNMG02DF906	Length=235	tr|Q5BT34|Q5BT34_SCHJA Putative uncharacterized protein OS=Schistosoma japonicum PE=4 SV=1Length=55	Score = 82.0 bits (201), Expect = 4e-014
mapped-read 34793	F1UMNMG02DIF06	Length=179	tr|Q5BT34|Q5BT34_SCHJA Putative uncharacterized protein OS=Schistosoma japonicum PE=4 SV=1Length=55	Score = 77.4 bits (189), Expect = 1e-012
mapped-read 34793	F1UMNMG02DFXGD	Length=207	tr|B4N5L0|B4N5L0_DROWI GK12697 OS=Drosophila willistoni GN=GK12697 PE=4 SV=1Length=182	Score = 76.6 bits (187), Expect = 2e-012
mapped-read 34793	F1UMNMG02EXYG5	Length=188	tr|B4N5L0|B4N5L0_DROWI GK12697 OS=Drosophila willistoni GN=GK12697 PE=4 SV=1Length=182	Score = 76.6 bits (187), Expect = 2e-012
mapped-read 34793	F1UMNMG02D7VGB	Length=190	tr|B4N5L0|B4N5L0_DROWI GK12697 OS=Drosophila willistoni GN=GK12697 PE=4 SV=1Length=182	Score = 76.6 bits (187), Expect = 2e-012
mapped-read 34793	F1UMNMG02EU4A5	Length=194	tr|B4N5L0|B4N5L0_DROWI GK12697 OS=Drosophila willistoni GN=GK12697 PE=4 SV=1Length=182	Score = 75.1 bits (183), Expect = 5e-012
mapped-read 34793	F1UMNMG02EE0XQ	Length=189	tr|B4N5L0|B4N5L0_DROWI GK12697 OS=Drosophila willistoni GN=GK12697 PE=4 SV=1Length=182	Score = 76.6 bits (187), Expect = 2e-012
mapped-read 34793	F1UMNMG02DWM2G	Length=190	tr|B4N5L0|B4N5L0_DROWI GK12697 OS=Drosophila willistoni GN=GK12697 PE=4 SV=1Length=182	Score = 76.6 bits (187), Expect = 2e-012
mapped-read 34793	F1UMNMG02EIF15	Length=191	tr|B4N5L0|B4N5L0_DROWI GK12697 OS=Drosophila willistoni GN=GK12697 PE=4 SV=1Length=182	Score = 76.6 bits (187), Expect = 2e-012
mapped-read 34793	F1UMNMG02ESURX	Length=269	tr|B4N5L0|B4N5L0_DROWI GK12697 OS=Drosophila willistoni GN=GK12697 PE=4 SV=1Length=182	Score = 76.6 bits (187), Expect = 2e-012
mapped-read 34793	F1UMNMG02DWEDR	Length=189	tr|B4N5L0|B4N5L0_DROWI GK12697 OS=Drosophila willistoni GN=GK12697 PE=4 SV=1Length=182	Score = 45.8 bits (107), Expect(2) = 1e-008
mapped-read 34793	F1UMNMG02ELDNA	Length=192	tr|B4N5L0|B4N5L0_DROWI GK12697 OS=Drosophila willistoni GN=GK12697 PE=4 SV=1Length=182	Score = 76.6 bits (187), Expect = 2e-012
mapped-read 34793	F1UMNMG02C8GQ2	Length=262	tr|Q5BT34|Q5BT34_SCHJA Putative uncharacterized protein OS=Schistosoma japonicum PE=4 SV=1Length=55	Score = 103 bits (256), Expect = 2e-020
mapped-read 34793	F1UMNMG02EUHWI	Length=300	tr|B4N5L0|B4N5L0_DROWI GK12697 OS=Drosophila willistoni GN=GK12697 PE=4 SV=1Length=182	Score = 76.6 bits (187), Expect = 2e-012
mapped-read 34793	F1UMNMG02DBAAM	Length=338	tr|B4N5L0|B4N5L0_DROWI GK12697 OS=Drosophila willistoni GN=GK12697 PE=4 SV=1Length=182	Score = 75.1 bits (183), Expect = 5e-012
mapped-read 34793	F1UMNMG02DX12J	Length=189	tr|B4N5L0|B4N5L0_DROWI GK12697 OS=Drosophila willistoni GN=GK12697 PE=4 SV=1Length=182	Score = 76.6 bits (187), Expect = 2e-012
mapped-read 34793	F1UMNMG02DT3T5	Length=309	tr|B4N5L0|B4N5L0_DROWI GK12697 OS=Drosophila willistoni GN=GK12697 PE=4 SV=1Length=182	Score = 76.6 bits (187), Expect = 2e-012
mapped-read 34793	F1UMNMG02ECU36	Length=164	tr|B4N5L0|B4N5L0_DROWI GK12697 OS=Drosophila willistoni GN=GK12697 PE=4 SV=1Length=182	Score = 76.6 bits (187), Expect = 2e-012
mapped-read 34793	F1UMNMG02E0PGQ	Length=188	tr|B4N5L0|B4N5L0_DROWI GK12697 OS=Drosophila willistoni GN=GK12697 PE=4 SV=1Length=182	Score = 77.8 bits (190), Expect = 8e-013
mapped-read 34793	F1UMNMG02D017G	Length=194	tr|B4N5L0|B4N5L0_DROWI GK12697 OS=Drosophila willistoni GN=GK12697 PE=4 SV=1Length=182	Score = 76.6 bits (187), Expect = 2e-012
mapped-read 34793	F1UMNMG02EGV3N	Length=189	tr|B4N5L0|B4N5L0_DROWI GK12697 OS=Drosophila willistoni GN=GK12697 PE=4 SV=1Length=182	Score = 76.6 bits (187), Expect = 2e-012
mapped-read 34793	F1UMNMG02E3MNH	Length=211	tr|Q5BT34|Q5BT34_SCHJA Putative uncharacterized protein OS=Schistosoma japonicum PE=4 SV=1Length=55	Score = 74.7 bits (182), Expect = 6e-012
mapped-read 34793	F1UMNMG02D7K4Z	Length=188	tr|B4N5L0|B4N5L0_DROWI GK12697 OS=Drosophila willistoni GN=GK12697 PE=4 SV=1Length=182	Score = 77.0 bits (188), Expect = 1e-012
mapped-read 34793	F1UMNMG02EL5H7	Length=196	tr|B4N5L0|B4N5L0_DROWI GK12697 OS=Drosophila willistoni GN=GK12697 PE=4 SV=1Length=182	Score = 74.7 bits (182), Expect = 7e-012
mapped-read 34793	F1UMNMG02ETWFT	Length=188	tr|B4N5L0|B4N5L0_DROWI GK12697 OS=Drosophila willistoni GN=GK12697 PE=4 SV=1Length=182	Score = 77.0 bits (188), Expect = 1e-012
mapped-read 34793	F1UMNMG02EBOO4	Length=238	tr|E2ANF3|E2ANF3_CAMFO Putative uncharacterized protein OS=Camponotus floridanus GN=EAG_01178 PE=4 SV=1Length=298	Score = 74.7 bits (182), Expect = 7e-012
mapped-read 34793	F1UMNMG02DGMRJ	Length=189	tr|B4N5L0|B4N5L0_DROWI GK12697 OS=Drosophila willistoni GN=GK12697 PE=4 SV=1Length=182	Score = 76.6 bits (187), Expect = 2e-012
mapped-read 34793	F1UMNMG02DXPO1	Length=189	tr|B4N5L0|B4N5L0_DROWI GK12697 OS=Drosophila willistoni GN=GK12697 PE=4 SV=1Length=182	Score = 76.6 bits (187), Expect = 2e-012
mapped-read 34793	F1UMNMG02D56UV	Length=189	tr|B4N5L0|B4N5L0_DROWI GK12697 OS=Drosophila willistoni GN=GK12697 PE=4 SV=1Length=182	Score = 76.6 bits (187), Expect = 2e-012
mapped-read 34793	F1UMNMG02ER0YP	Length=193	tr|B4N5L0|B4N5L0_DROWI GK12697 OS=Drosophila willistoni GN=GK12697 PE=4 SV=1Length=182	Score = 47.4 bits (111), Expect(2) = 2e-007
mapped-read 34793	F1UMNMG02DMQ11	Length=186	tr|B4N5L0|B4N5L0_DROWI GK12697 OS=Drosophila willistoni GN=GK12697 PE=4 SV=1Length=182	Score = 77.0 bits (188), Expect = 1e-012
mapped-read 34793	F1UMNMG02DTRK3	Length=187	tr|B4N5L0|B4N5L0_DROWI GK12697 OS=Drosophila willistoni GN=GK12697 PE=4 SV=1Length=182	Score = 76.6 bits (187), Expect = 2e-012
mapped-read 34793	F1UMNMG02E6600	Length=190	tr|B4N5L0|B4N5L0_DROWI GK12697 OS=Drosophila willistoni GN=GK12697 PE=4 SV=1Length=182	Score = 76.6 bits (187), Expect = 2e-012
mapped-read 34793	F1UMNMG02DNF1X	Length=189	tr|B4N5L0|B4N5L0_DROWI GK12697 OS=Drosophila willistoni GN=GK12697 PE=4 SV=1Length=182	Score = 76.6 bits (187), Expect = 2e-012
mapped-read 34793	F1UMNMG02DGKJL	Length=407	tr|C5Y2D6|C5Y2D6_SORBI Putative uncharacterized protein Sb05g016477 (Fragment) OS=Sorghum bicolor GN=Sb05g016477 PE=4 SV=1Length=149	Score = 77.8 bits (190), Expect = 8e-013
mapped-read 34793	F1UMNMG02D89NT	Length=196	tr|B4N5L0|B4N5L0_DROWI GK12697 OS=Drosophila willistoni GN=GK12697 PE=4 SV=1Length=182	Score = 76.6 bits (187), Expect = 2e-012
mapped-read 34793	F1UMNMG02DIHTP	Length=188	tr|B4N5L0|B4N5L0_DROWI GK12697 OS=Drosophila willistoni GN=GK12697 PE=4 SV=1Length=182	Score = 75.1 bits (183), Expect = 5e-012
mapped-read 34793	F1UMNMG02EP123	Length=769	No Hit
mapped-read 34793	F1UMNMG02DC3X1	Length=251	tr|B0XI86|B0XI86_CULQU Putative uncharacterized protein OS=Culex quinquefasciatus GN=CpipJ_CPIJ019206 PE=4 SV=1Length=244	Score = 77.8 bits (190), Expect = 8e-013
mapped-read 34793	F1UMNMG02EQHZC	Length=215	tr|B4N5L0|B4N5L0_DROWI GK12697 OS=Drosophila willistoni GN=GK12697 PE=4 SV=1Length=182	Score = 73.9 bits (180), Expect = 1e-011
mapped-read 34793	F1UMNMG02DQN21	Length=189	tr|B4N5L0|B4N5L0_DROWI GK12697 OS=Drosophila willistoni GN=GK12697 PE=4 SV=1Length=182	Score = 76.6 bits (187), Expect = 2e-012
mapped-read 34793	F1UMNMG02D2LLF	Length=356	tr|G3AJ80|G3AJ80_SPAPN Putative uncharacterized protein OS=Spathaspora passalidarum (strain NRRL Y-27907 / 11-Y1) GN=SPAPADRAFT_133853 PE=4 SV=1Length=49	Score = 86.7 bits (213), Expect = 2e-015
mapped-read 34793	F1UMNMG02E4EI3	Length=188	tr|B4N5L0|B4N5L0_DROWI GK12697 OS=Drosophila willistoni GN=GK12697 PE=4 SV=1Length=182	Score = 76.6 bits (187), Expect = 2e-012
mapped-read 34793	F1UMNMG02EHCPT	Length=682	tr|E9I4S4|E9I4S4_DAPPU Putative uncharacterized protein OS=Daphnia pulex GN=DAPPUDRAFT_70241 PE=4 SV=1Length=55	Score = 62.4 bits (150), Expect = 7e-008
mapped-read 34793	F1UMNMG02D9HRG	Length=189	tr|B4N5L0|B4N5L0_DROWI GK12697 OS=Drosophila willistoni GN=GK12697 PE=4 SV=1Length=182	Score = 76.6 bits (187), Expect = 2e-012
mapped-read 34793	F1UMNMG02EB7K9	Length=467	tr|Q5BT34|Q5BT34_SCHJA Putative uncharacterized protein OS=Schistosoma japonicum PE=4 SV=1Length=55	Score = 78.6 bits (192), Expect = 4e-013
mapped-read 34793	F1UMNMG02DELUX	Length=191	tr|B4N5L0|B4N5L0_DROWI GK12697 OS=Drosophila willistoni GN=GK12697 PE=4 SV=1Length=182	Score = 76.6 bits (187), Expect = 2e-012
mapped-read 34793	F1UMNMG02ECRRH	Length=189	tr|B4N5L0|B4N5L0_DROWI GK12697 OS=Drosophila willistoni GN=GK12697 PE=4 SV=1Length=182	Score = 76.6 bits (187), Expect = 2e-012
mapped-read 34793	F1UMNMG02EJBV0	Length=188	tr|B4N5L0|B4N5L0_DROWI GK12697 OS=Drosophila willistoni GN=GK12697 PE=4 SV=1Length=182	Score = 76.6 bits (187), Expect = 2e-012
mapped-read 34793	F1UMNMG02EMVEW	Length=190	tr|B4N5L0|B4N5L0_DROWI GK12697 OS=Drosophila willistoni GN=GK12697 PE=4 SV=1Length=182	Score = 76.6 bits (187), Expect = 2e-012
mapped-read 34793	F1UMNMG02DEL7X	Length=189	tr|B4N5L0|B4N5L0_DROWI GK12697 OS=Drosophila willistoni GN=GK12697 PE=4 SV=1Length=182	Score = 76.6 bits (187), Expect = 2e-012
mapped-read 34793	F1UMNMG02DC7VU	Length=186	tr|B4N5L0|B4N5L0_DROWI GK12697 OS=Drosophila willistoni GN=GK12697 PE=4 SV=1Length=182	Score = 76.6 bits (187), Expect = 2e-012
mapped-read 34793	F1UMNMG02DNKY1	Length=192	tr|B4N5L0|B4N5L0_DROWI GK12697 OS=Drosophila willistoni GN=GK12697 PE=4 SV=1Length=182	Score = 76.6 bits (187), Expect = 2e-012
mapped-read 34793	F1UMNMG02DN9FI	Length=204	tr|B4N5L0|B4N5L0_DROWI GK12697 OS=Drosophila willistoni GN=GK12697 PE=4 SV=1Length=182	Score = 48.5 bits (114), Expect(2) = 2e-009
mapped-read 34793	F1UMNMG02D8A6W	Length=189	tr|B4N5L0|B4N5L0_DROWI GK12697 OS=Drosophila willistoni GN=GK12697 PE=4 SV=1Length=182	Score = 77.0 bits (188), Expect = 1e-012
mapped-read 34793	F1UMNMG02DLYHV	Length=188	tr|B4N5L0|B4N5L0_DROWI GK12697 OS=Drosophila willistoni GN=GK12697 PE=4 SV=1Length=182	Score = 76.6 bits (187), Expect = 2e-012
mapped-read 34793	F1UMNMG02E057E	Length=186	tr|B4N5L0|B4N5L0_DROWI GK12697 OS=Drosophila willistoni GN=GK12697 PE=4 SV=1Length=182	Score = 75.1 bits (183), Expect = 5e-012
mapped-read 34793	F1UMNMG02ERMW0	Length=188	tr|B4N5L0|B4N5L0_DROWI GK12697 OS=Drosophila willistoni GN=GK12697 PE=4 SV=1Length=182	Score = 77.0 bits (188), Expect = 1e-012
mapped-read 34793	F1UMNMG02EHYKG	Length=190	tr|B4N5L0|B4N5L0_DROWI GK12697 OS=Drosophila willistoni GN=GK12697 PE=4 SV=1Length=182	Score = 76.6 bits (187), Expect = 2e-012
mapped-read 34793	F1UMNMG02EK1FQ	Length=200	tr|B4N5L0|B4N5L0_DROWI GK12697 OS=Drosophila willistoni GN=GK12697 PE=4 SV=1Length=182	Score = 76.6 bits (187), Expect = 2e-012
mapped-read 34793	F1UMNMG02DZYEU	Length=187	No Hit
mapped-read 34793	F1UMNMG02DGJDT	Length=270	tr|Q5BT34|Q5BT34_SCHJA Putative uncharacterized protein OS=Schistosoma japonicum PE=4 SV=1Length=55	Score = 69.3 bits (168), Expect = 3e-010
mapped-read 34793	F1UMNMG02EFUY2	Length=190	tr|B4N5L0|B4N5L0_DROWI GK12697 OS=Drosophila willistoni GN=GK12697 PE=4 SV=1Length=182	Score = 75.1 bits (183), Expect = 5e-012
mapped-read 34793	F1UMNMG02EHXJD	Length=184	tr|B4N5L0|B4N5L0_DROWI GK12697 OS=Drosophila willistoni GN=GK12697 PE=4 SV=1Length=182	Score = 76.6 bits (187), Expect = 2e-012
mapped-read 34793	F1UMNMG02EDCB6	Length=189	tr|B4N5L0|B4N5L0_DROWI GK12697 OS=Drosophila willistoni GN=GK12697 PE=4 SV=1Length=182	Score = 76.6 bits (187), Expect = 2e-012
mapped-read 34793	F1UMNMG02DZDQZ	Length=187	tr|B4N5L0|B4N5L0_DROWI GK12697 OS=Drosophila willistoni GN=GK12697 PE=4 SV=1Length=182	Score = 77.8 bits (190), Expect = 8e-013
mapped-read 34793	F1UMNMG02ELEM0	Length=280	tr|E0VHC7|E0VHC7_PEDHC Putative uncharacterized protein OS=Pediculus humanus subsp. corporis GN=Phum_PHUM205230 PE=4 SV=1Length=117	Score = 72.0 bits (175), Expect = 4e-011
mapped-read 34793	F1UMNMG02EHTLZ	Length=184	tr|B4N5L0|B4N5L0_DROWI GK12697 OS=Drosophila willistoni GN=GK12697 PE=4 SV=1Length=182	Score = 76.6 bits (187), Expect = 2e-012
mapped-read 34793	F1UMNMG02DS5U6	Length=702	tr|Q5BT34|Q5BT34_SCHJA Putative uncharacterized protein OS=Schistosoma japonicum PE=4 SV=1Length=55	Score = 91.3 bits (225), Expect = 2e-016
mapped-read 34793	F1UMNMG02EEX1O	Length=368	No Hit
mapped-read 34793	F1UMNMG02C8KMN	Length=185	tr|B4N5L0|B4N5L0_DROWI GK12697 OS=Drosophila willistoni GN=GK12697 PE=4 SV=1Length=182	Score = 76.6 bits (187), Expect = 2e-012
mapped-read 34793	F1UMNMG02DLG6Z	Length=206	tr|B4N5L0|B4N5L0_DROWI GK12697 OS=Drosophila willistoni GN=GK12697 PE=4 SV=1Length=182	Score = 76.6 bits (187), Expect = 2e-012
mapped-read 34793	F1UMNMG02EFA9O	Length=188	tr|B4N5L0|B4N5L0_DROWI GK12697 OS=Drosophila willistoni GN=GK12697 PE=4 SV=1Length=182	Score = 77.0 bits (188), Expect = 1e-012
mapped-read 34793	F1UMNMG02DWZFU	Length=195	tr|B4N5L0|B4N5L0_DROWI GK12697 OS=Drosophila willistoni GN=GK12697 PE=4 SV=1Length=182	Score = 76.6 bits (187), Expect = 2e-012
mapped-read 34793	F1UMNMG02D3U7U	Length=266	tr|Q5BT34|Q5BT34_SCHJA Putative uncharacterized protein OS=Schistosoma japonicum PE=4 SV=1Length=55	Score = 68.2 bits (165), Expect = 6e-010
mapped-read 34793	F1UMNMG02DIE2R	Length=200	tr|B4N5L0|B4N5L0_DROWI GK12697 OS=Drosophila willistoni GN=GK12697 PE=4 SV=1Length=182	Score = 76.6 bits (187), Expect = 2e-012
mapped-read 34793	F1UMNMG02EGW4X	Length=188	tr|B4N5L0|B4N5L0_DROWI GK12697 OS=Drosophila willistoni GN=GK12697 PE=4 SV=1Length=182	Score = 77.8 bits (190), Expect = 8e-013
mapped-read 34793	F1UMNMG02D5S6Z	Length=437	tr|C5Y2D6|C5Y2D6_SORBI Putative uncharacterized protein Sb05g016477 (Fragment) OS=Sorghum bicolor GN=Sb05g016477 PE=4 SV=1Length=149	Score = 84.0 bits (206), Expect = 1e-014
mapped-read 34793	F1UMNMG02EVGJW	Length=188	tr|B4N5L0|B4N5L0_DROWI GK12697 OS=Drosophila willistoni GN=GK12697 PE=4 SV=1Length=182	Score = 76.6 bits (187), Expect = 2e-012
mapped-read 34793	F1UMNMG02E1U8J	Length=188	tr|B4N5L0|B4N5L0_DROWI GK12697 OS=Drosophila willistoni GN=GK12697 PE=4 SV=1Length=182	Score = 76.6 bits (187), Expect = 2e-012
mapped-read 34793	F1UMNMG02DXPB0	Length=411	tr|B4N5L0|B4N5L0_DROWI GK12697 OS=Drosophila willistoni GN=GK12697 PE=4 SV=1Length=182	Score = 76.6 bits (187), Expect = 2e-012
mapped-read 34793	F1UMNMG02ENSVO	Length=188	tr|B4N5L0|B4N5L0_DROWI GK12697 OS=Drosophila willistoni GN=GK12697 PE=4 SV=1Length=182	Score = 76.6 bits (187), Expect = 2e-012
mapped-read 34793	F1UMNMG02DINE8	Length=188	tr|B4N5L0|B4N5L0_DROWI GK12697 OS=Drosophila willistoni GN=GK12697 PE=4 SV=1Length=182	Score = 77.0 bits (188), Expect = 1e-012
mapped-read 34793	F1UMNMG02E3NAE	Length=197	tr|B4N5L0|B4N5L0_DROWI GK12697 OS=Drosophila willistoni GN=GK12697 PE=4 SV=1Length=182	Score = 76.6 bits (187), Expect = 2e-012
mapped-read 34793	F1UMNMG02C9138	Length=188	tr|B4N5L0|B4N5L0_DROWI GK12697 OS=Drosophila willistoni GN=GK12697 PE=4 SV=1Length=182	Score = 76.6 bits (187), Expect = 2e-012
mapped-read 34793	F1UMNMG02EJ166	Length=186	tr|B4N5L0|B4N5L0_DROWI GK12697 OS=Drosophila willistoni GN=GK12697 PE=4 SV=1Length=182	Score = 76.6 bits (187), Expect = 2e-012
mapped-read 34793	F1UMNMG02DA777	Length=188	tr|B4N5L0|B4N5L0_DROWI GK12697 OS=Drosophila willistoni GN=GK12697 PE=4 SV=1Length=182	Score = 76.6 bits (187), Expect = 2e-012
mapped-read 34793	F1UMNMG02DUBBV	Length=199	tr|B4N5L0|B4N5L0_DROWI GK12697 OS=Drosophila willistoni GN=GK12697 PE=4 SV=1Length=182	Score = 77.0 bits (188), Expect = 1e-012
mapped-read 34793	F1UMNMG02DVXKL	Length=342	No Hit
mapped-read 34793	F1UMNMG02D2GDZ	Length=191	tr|B4N5L0|B4N5L0_DROWI GK12697 OS=Drosophila willistoni GN=GK12697 PE=4 SV=1Length=182	Score = 76.6 bits (187), Expect = 2e-012
mapped-read 34793	F1UMNMG02EBG6W	Length=191	tr|B4N5L0|B4N5L0_DROWI GK12697 OS=Drosophila willistoni GN=GK12697 PE=4 SV=1Length=182	Score = 76.6 bits (187), Expect = 2e-012
mapped-read 34793	F1UMNMG02DOB70	Length=190	tr|B4N5L0|B4N5L0_DROWI GK12697 OS=Drosophila willistoni GN=GK12697 PE=4 SV=1Length=182	Score = 76.6 bits (187), Expect = 2e-012
mapped-read 34793	F1UMNMG02E4376	Length=195	tr|B4N5L0|B4N5L0_DROWI GK12697 OS=Drosophila willistoni GN=GK12697 PE=4 SV=1Length=182	Score = 74.7 bits (182), Expect = 7e-012
mapped-read 34793	F1UMNMG02EPRCF	Length=187	tr|B4N5L0|B4N5L0_DROWI GK12697 OS=Drosophila willistoni GN=GK12697 PE=4 SV=1Length=182	Score = 76.6 bits (187), Expect = 2e-012
mapped-read 34793	F1UMNMG02ER75R	Length=188	No Hit
mapped-read 34793	F1UMNMG02DUGED	Length=189	tr|B4N5L0|B4N5L0_DROWI GK12697 OS=Drosophila willistoni GN=GK12697 PE=4 SV=1Length=182	Score = 76.6 bits (187), Expect = 2e-012
mapped-read 34793	F1UMNMG02E25X5	Length=197	tr|B4N5L0|B4N5L0_DROWI GK12697 OS=Drosophila willistoni GN=GK12697 PE=4 SV=1Length=182	Score = 75.1 bits (183), Expect = 5e-012
mapped-read 34793	F1UMNMG02ERSNA	Length=192	tr|B4N5L0|B4N5L0_DROWI GK12697 OS=Drosophila willistoni GN=GK12697 PE=4 SV=1Length=182	Score = 76.6 bits (187), Expect = 2e-012
mapped-read 34793	F1UMNMG02EJ190	Length=704	tr|B4N5L0|B4N5L0_DROWI GK12697 OS=Drosophila willistoni GN=GK12697 PE=4 SV=1Length=182	Score = 76.6 bits (187), Expect = 4e-012
mapped-read 34793	F1UMNMG02DK61E	Length=187	tr|B4N5L0|B4N5L0_DROWI GK12697 OS=Drosophila willistoni GN=GK12697 PE=4 SV=1Length=182	Score = 75.1 bits (183), Expect = 5e-012
mapped-read 34793	F1UMNMG02EZCQM	Length=195	tr|B4N5L0|B4N5L0_DROWI GK12697 OS=Drosophila willistoni GN=GK12697 PE=4 SV=1Length=182	Score = 76.6 bits (187), Expect = 2e-012
mapped-read 34793	F1UMNMG02EZIF1	Length=196	tr|B4N5L0|B4N5L0_DROWI GK12697 OS=Drosophila willistoni GN=GK12697 PE=4 SV=1Length=182	Score = 76.6 bits (187), Expect = 2e-012
mapped-read 34793	F1UMNMG02E4EQ6	Length=186	tr|B4N5L0|B4N5L0_DROWI GK12697 OS=Drosophila willistoni GN=GK12697 PE=4 SV=1Length=182	Score = 77.0 bits (188), Expect = 1e-012
mapped-read 34793	F1UMNMG02DY7R6	Length=191	tr|B4N5L0|B4N5L0_DROWI GK12697 OS=Drosophila willistoni GN=GK12697 PE=4 SV=1Length=182	Score = 75.1 bits (183), Expect = 5e-012
mapped-read 34793	F1UMNMG02DIPQV	Length=189	tr|B4N5L0|B4N5L0_DROWI GK12697 OS=Drosophila willistoni GN=GK12697 PE=4 SV=1Length=182	Score = 76.6 bits (187), Expect = 2e-012
mapped-read 34793	F1UMNMG02DKLAB	Length=193	tr|B4N5L0|B4N5L0_DROWI GK12697 OS=Drosophila willistoni GN=GK12697 PE=4 SV=1Length=182	Score = 76.6 bits (187), Expect = 2e-012
mapped-read 34793	F1UMNMG02EAYX3	Length=605	tr|Q5BT34|Q5BT34_SCHJA Putative uncharacterized protein OS=Schistosoma japonicum PE=4 SV=1Length=55	Score = 73.9 bits (180), Expect = 2e-011
mapped-read 34793	F1UMNMG02DN17G	Length=193	tr|B4N5L0|B4N5L0_DROWI GK12697 OS=Drosophila willistoni GN=GK12697 PE=4 SV=1Length=182	Score = 76.6 bits (187), Expect = 2e-012
mapped-read 34793	F1UMNMG02EY525	Length=188	tr|B4N5L0|B4N5L0_DROWI GK12697 OS=Drosophila willistoni GN=GK12697 PE=4 SV=1Length=182	Score = 77.0 bits (188), Expect = 1e-012
mapped-read 34793	F1UMNMG02EKW98	Length=189	tr|B4N5L0|B4N5L0_DROWI GK12697 OS=Drosophila willistoni GN=GK12697 PE=4 SV=1Length=182	Score = 75.1 bits (183), Expect = 5e-012
mapped-read 34793	F1UMNMG02DNN11	Length=196	tr|B4N5L0|B4N5L0_DROWI GK12697 OS=Drosophila willistoni GN=GK12697 PE=4 SV=1Length=182	Score = 76.6 bits (187), Expect = 2e-012
mapped-read 34793	F1UMNMG02ELX5F	Length=189	tr|B4N5L0|B4N5L0_DROWI GK12697 OS=Drosophila willistoni GN=GK12697 PE=4 SV=1Length=182	Score = 76.6 bits (187), Expect = 2e-012
mapped-read 34793	F1UMNMG02EFF4Q	Length=186	tr|B4N5L0|B4N5L0_DROWI GK12697 OS=Drosophila willistoni GN=GK12697 PE=4 SV=1Length=182	Score = 77.8 bits (190), Expect = 8e-013
mapped-read 34793	F1UMNMG02EQA8F	Length=510	tr|B4N5L0|B4N5L0_DROWI GK12697 OS=Drosophila willistoni GN=GK12697 PE=4 SV=1Length=182	Score = 76.6 bits (187), Expect = 2e-012
mapped-read 34793	F1UMNMG02ENY24	Length=190	tr|B4N5L0|B4N5L0_DROWI GK12697 OS=Drosophila willistoni GN=GK12697 PE=4 SV=1Length=182	Score = 76.6 bits (187), Expect = 2e-012
mapped-read 34793	F1UMNMG02E095F	Length=200	tr|B4N5L0|B4N5L0_DROWI GK12697 OS=Drosophila willistoni GN=GK12697 PE=4 SV=1Length=182	Score = 76.6 bits (187), Expect = 2e-012
mapped-read 34793	F1UMNMG02C90KR	Length=190	tr|B4N5L0|B4N5L0_DROWI GK12697 OS=Drosophila willistoni GN=GK12697 PE=4 SV=1Length=182	Score = 76.6 bits (187), Expect = 2e-012
mapped-read 34793	F1UMNMG02EGR8X	Length=230	tr|B4N5L0|B4N5L0_DROWI GK12697 OS=Drosophila willistoni GN=GK12697 PE=4 SV=1Length=182	Score = 76.6 bits (187), Expect = 2e-012
mapped-read 34793	F1UMNMG02EXAZQ	Length=188	tr|B4N5L0|B4N5L0_DROWI GK12697 OS=Drosophila willistoni GN=GK12697 PE=4 SV=1Length=182	Score = 75.5 bits (184), Expect = 4e-012
mapped-read 34793	F1UMNMG02DAXO5	Length=189	tr|B4N5L0|B4N5L0_DROWI GK12697 OS=Drosophila willistoni GN=GK12697 PE=4 SV=1Length=182	Score = 76.6 bits (187), Expect = 2e-012
mapped-read 34793	F1UMNMG02EVYN5	Length=296	tr|Q5BT34|Q5BT34_SCHJA Putative uncharacterized protein OS=Schistosoma japonicum PE=4 SV=1Length=55	Score = 109 bits (272), Expect = 2e-022
mapped-read 34793	F1UMNMG02EHN39	Length=216	tr|B4N5L0|B4N5L0_DROWI GK12697 OS=Drosophila willistoni GN=GK12697 PE=4 SV=1Length=182	Score = 77.4 bits (189), Expect = 1e-012
mapped-read 34793	F1UMNMG02DOCC5	Length=191	tr|B4N5L0|B4N5L0_DROWI GK12697 OS=Drosophila willistoni GN=GK12697 PE=4 SV=1Length=182	Score = 76.6 bits (187), Expect = 2e-012
mapped-read 34793	F1UMNMG02EGDFI	Length=191	tr|B4N5L0|B4N5L0_DROWI GK12697 OS=Drosophila willistoni GN=GK12697 PE=4 SV=1Length=182	Score = 76.6 bits (187), Expect = 2e-012
mapped-read 34793	F1UMNMG02DY6HH	Length=189	tr|B4N5L0|B4N5L0_DROWI GK12697 OS=Drosophila willistoni GN=GK12697 PE=4 SV=1Length=182	Score = 76.6 bits (187), Expect = 2e-012
mapped-read 34793	F1UMNMG02EZENK	Length=189	tr|B4N5L0|B4N5L0_DROWI GK12697 OS=Drosophila willistoni GN=GK12697 PE=4 SV=1Length=182	Score = 76.6 bits (187), Expect = 2e-012
mapped-read 34793	F1UMNMG02D9NRC	Length=220	tr|E0VKV0|E0VKV0_PEDHC Putative uncharacterized protein OS=Pediculus humanus subsp. corporis GN=Phum_PHUM269500 PE=4 SV=1Length=213	Score = 73.6 bits (179), Expect = 1e-011
mapped-read 34793	F1UMNMG02ELJBY	Length=191	tr|B4N5L0|B4N5L0_DROWI GK12697 OS=Drosophila willistoni GN=GK12697 PE=4 SV=1Length=182	Score = 76.6 bits (187), Expect = 2e-012
mapped-read 34793	F1UMNMG02DWBUG	Length=405	tr|B4N5L0|B4N5L0_DROWI GK12697 OS=Drosophila willistoni GN=GK12697 PE=4 SV=1Length=182	Score = 76.6 bits (187), Expect = 2e-012
mapped-read 34793	F1UMNMG02D8IKO	Length=240	tr|E9I4S4|E9I4S4_DAPPU Putative uncharacterized protein OS=Daphnia pulex GN=DAPPUDRAFT_70241 PE=4 SV=1Length=55	Score = 60.8 bits (146), Expect = 1e-007
mapped-read 34793	F1UMNMG02DI1K9	Length=193	tr|B4N5L0|B4N5L0_DROWI GK12697 OS=Drosophila willistoni GN=GK12697 PE=4 SV=1Length=182	Score = 76.6 bits (187), Expect = 2e-012
mapped-read 34793	F1UMNMG02EN9T5	Length=225	tr|B4N5L0|B4N5L0_DROWI GK12697 OS=Drosophila willistoni GN=GK12697 PE=4 SV=1Length=182	Score = 45.1 bits (105), Expect(2) = 2e-008
mapped-read 34793	F1UMNMG02EXDZR	Length=219	tr|Q5BT34|Q5BT34_SCHJA Putative uncharacterized protein OS=Schistosoma japonicum PE=4 SV=1Length=55	Score = 107 bits (267), Expect = 9e-022
mapped-read 34793	F1UMNMG02DP3EI	Length=187	tr|B4N5L0|B4N5L0_DROWI GK12697 OS=Drosophila willistoni GN=GK12697 PE=4 SV=1Length=182	Score = 77.0 bits (188), Expect = 1e-012
mapped-read 34793	F1UMNMG02ETORS	Length=187	tr|B4N5L0|B4N5L0_DROWI GK12697 OS=Drosophila willistoni GN=GK12697 PE=4 SV=1Length=182	Score = 75.1 bits (183), Expect = 5e-012
mapped-read 34793	F1UMNMG02EDC4Z	Length=334	tr|Q5BT34|Q5BT34_SCHJA Putative uncharacterized protein OS=Schistosoma japonicum PE=4 SV=1Length=55	Score = 74.3 bits (181), Expect = 9e-012
mapped-read 34793	F1UMNMG02E0P6M	Length=211	tr|B4N5L0|B4N5L0_DROWI GK12697 OS=Drosophila willistoni GN=GK12697 PE=4 SV=1Length=182	Score = 76.6 bits (187), Expect = 2e-012
mapped-read 34793	F1UMNMG02DAE17	Length=273	tr|B8LLL2|B8LLL2_PICSI Putative uncharacterized protein OS=Picea sitchensis PE=4 SV=1Length=55	Score = 69.3 bits (168), Expect = 3e-010
mapped-read 34793	F1UMNMG02D0Q4U	Length=188	tr|B4N5L0|B4N5L0_DROWI GK12697 OS=Drosophila willistoni GN=GK12697 PE=4 SV=1Length=182	Score = 76.6 bits (187), Expect = 2e-012
mapped-read 34793	F1UMNMG02ECMP6	Length=186	tr|B4N5L0|B4N5L0_DROWI GK12697 OS=Drosophila willistoni GN=GK12697 PE=4 SV=1Length=182	Score = 77.0 bits (188), Expect = 1e-012
mapped-read 34793	F1UMNMG02EFOK5	Length=190	tr|B4N5L0|B4N5L0_DROWI GK12697 OS=Drosophila willistoni GN=GK12697 PE=4 SV=1Length=182	Score = 76.6 bits (187), Expect = 2e-012
mapped-read 34793	F1UMNMG02DTLAG	Length=282	tr|A7RYT6|A7RYT6_NEMVE Predicted protein OS=Nematostella vectensis GN=v1g223461 PE=4 SV=1Length=49	Score = 70.1 bits (170), Expect = 2e-010
mapped-read 34793	F1UMNMG02DKOR1	Length=247	tr|B4N5L0|B4N5L0_DROWI GK12697 OS=Drosophila willistoni GN=GK12697 PE=4 SV=1Length=182	Score = 75.1 bits (183), Expect = 5e-012
mapped-read 34793	F1UMNMG02DBPO0	Length=348	tr|G3AJ80|G3AJ80_SPAPN Putative uncharacterized protein OS=Spathaspora passalidarum (strain NRRL Y-27907 / 11-Y1) GN=SPAPADRAFT_133853 PE=4 SV=1Length=49	Score = 80.1 bits (196), Expect = 2e-013
mapped-read 34793	F1UMNMG02D344H	Length=192	tr|B4N5L0|B4N5L0_DROWI GK12697 OS=Drosophila willistoni GN=GK12697 PE=4 SV=1Length=182	Score = 77.0 bits (188), Expect = 1e-012
mapped-read 34793	F1UMNMG02D4EUS	Length=271	tr|C0H5M3|C0H5M3_PLAF7 Putative uncharacterized protein OS=Plasmodium falciparum (isolate 3D7) GN=MAL13P1.455 PE=4 SV=1Length=55	Score = 71.6 bits (174), Expect(2) = 1e-015
mapped-read 34793	F1UMNMG02EZ72K	Length=189	tr|B4N5L0|B4N5L0_DROWI GK12697 OS=Drosophila willistoni GN=GK12697 PE=4 SV=1Length=182	Score = 76.6 bits (187), Expect = 2e-012
mapped-read 34793	F1UMNMG02D3MY5	Length=165	tr|B4N5L0|B4N5L0_DROWI GK12697 OS=Drosophila willistoni GN=GK12697 PE=4 SV=1Length=182	Score = 77.0 bits (188), Expect = 1e-012
mapped-read 34793	F1UMNMG02E7NC5	Length=192	tr|B4N5L0|B4N5L0_DROWI GK12697 OS=Drosophila willistoni GN=GK12697 PE=4 SV=1Length=182	Score = 76.6 bits (187), Expect = 2e-012
mapped-read 34793	F1UMNMG02D8NPL	Length=189	tr|B4N5L0|B4N5L0_DROWI GK12697 OS=Drosophila willistoni GN=GK12697 PE=4 SV=1Length=182	Score = 76.6 bits (187), Expect = 2e-012
mapped-read 34793	F1UMNMG02DU5CF	Length=377	tr|A7RYT6|A7RYT6_NEMVE Predicted protein OS=Nematostella vectensis GN=v1g223461 PE=4 SV=1Length=49	Score = 82.4 bits (202), Expect = 3e-014
mapped-read 34793	F1UMNMG02EXM0G	Length=245	No Hit
mapped-read 34793	F1UMNMG02EWFL2	Length=257	tr|B4N5L0|B4N5L0_DROWI GK12697 OS=Drosophila willistoni GN=GK12697 PE=4 SV=1Length=182	Score = 75.1 bits (183), Expect = 5e-012
mapped-read 34793	F1UMNMG02DOCGF	Length=274	tr|Q5BT34|Q5BT34_SCHJA Putative uncharacterized protein OS=Schistosoma japonicum PE=4 SV=1Length=55	Score = 79.3 bits (194), Expect = 3e-013
mapped-read 34793	F1UMNMG02DCOHL	Length=188	tr|B4N5L0|B4N5L0_DROWI GK12697 OS=Drosophila willistoni GN=GK12697 PE=4 SV=1Length=182	Score = 76.6 bits (187), Expect = 2e-012
mapped-read 34793	F1UMNMG02DGVZC	Length=189	tr|B4N5L0|B4N5L0_DROWI GK12697 OS=Drosophila willistoni GN=GK12697 PE=4 SV=1Length=182	Score = 76.6 bits (187), Expect = 2e-012
mapped-read 34793	F1UMNMG02DBU0O	Length=214	tr|B4N5L0|B4N5L0_DROWI GK12697 OS=Drosophila willistoni GN=GK12697 PE=4 SV=1Length=182	Score = 75.5 bits (184), Expect = 4e-012
mapped-read 34793	F1UMNMG02EH05F	Length=188	tr|B4N5L0|B4N5L0_DROWI GK12697 OS=Drosophila willistoni GN=GK12697 PE=4 SV=1Length=182	Score = 76.6 bits (187), Expect = 2e-012
mapped-read 34793	F1UMNMG02EELNT	Length=187	No Hit
mapped-read 34793	F1UMNMG02DQGWD	Length=169	tr|B4N5L0|B4N5L0_DROWI GK12697 OS=Drosophila willistoni GN=GK12697 PE=4 SV=1Length=182	Score = 76.6 bits (187), Expect = 2e-012
mapped-read 34793	F1UMNMG02DC6IV	Length=195	tr|B4N5L0|B4N5L0_DROWI GK12697 OS=Drosophila willistoni GN=GK12697 PE=4 SV=1Length=182	Score = 76.6 bits (187), Expect = 2e-012
mapped-read 34793	F1UMNMG02D6S4L	Length=195	tr|B4N5L0|B4N5L0_DROWI GK12697 OS=Drosophila willistoni GN=GK12697 PE=4 SV=1Length=182	Score = 76.6 bits (187), Expect = 2e-012
mapped-read 34793	F1UMNMG02EQJQ6	Length=188	tr|B4N5L0|B4N5L0_DROWI GK12697 OS=Drosophila willistoni GN=GK12697 PE=4 SV=1Length=182	Score = 77.0 bits (188), Expect = 1e-012
mapped-read 34793	F1UMNMG02DATCM	Length=226	tr|B4N5L0|B4N5L0_DROWI GK12697 OS=Drosophila willistoni GN=GK12697 PE=4 SV=1Length=182	Score = 74.3 bits (181), Expect = 9e-012
mapped-read 34793	F1UMNMG02DK3KN	Length=189	tr|B4N5L0|B4N5L0_DROWI GK12697 OS=Drosophila willistoni GN=GK12697 PE=4 SV=1Length=182	Score = 76.6 bits (187), Expect = 2e-012
mapped-read 34793	F1UMNMG02C71EU	Length=189	tr|B4N5L0|B4N5L0_DROWI GK12697 OS=Drosophila willistoni GN=GK12697 PE=4 SV=1Length=182	Score = 76.6 bits (187), Expect = 2e-012
mapped-read 34793	F1UMNMG02ERN0K	Length=196	tr|B4N5L0|B4N5L0_DROWI GK12697 OS=Drosophila willistoni GN=GK12697 PE=4 SV=1Length=182	Score = 76.6 bits (187), Expect = 2e-012
mapped-read 34793	F1UMNMG02D25OD	Length=188	tr|B4N5L0|B4N5L0_DROWI GK12697 OS=Drosophila willistoni GN=GK12697 PE=4 SV=1Length=182	Score = 77.0 bits (188), Expect = 1e-012
mapped-read 34793	F1UMNMG02D0NKK	Length=189	tr|B4N5L0|B4N5L0_DROWI GK12697 OS=Drosophila willistoni GN=GK12697 PE=4 SV=1Length=182	Score = 75.1 bits (183), Expect = 5e-012
mapped-read 34793	F1UMNMG02EN9KQ	Length=194	tr|B4N5L0|B4N5L0_DROWI GK12697 OS=Drosophila willistoni GN=GK12697 PE=4 SV=1Length=182	Score = 76.6 bits (187), Expect = 2e-012
mapped-read 34793	F1UMNMG02DYF8D	Length=274	tr|E9HYL5|E9HYL5_DAPPU Putative uncharacterized protein (Fragment) OS=Daphnia pulex GN=DAPPUDRAFT_67306 PE=4 SV=1Length=116	Score = 61.2 bits (147), Expect = 7e-008
mapped-read 34793	F1UMNMG02D3A12	Length=189	tr|B4N5L0|B4N5L0_DROWI GK12697 OS=Drosophila willistoni GN=GK12697 PE=4 SV=1Length=182	Score = 76.6 bits (187), Expect = 2e-012
mapped-read 34793	F1UMNMG02EY5K9	Length=189	tr|B4N5L0|B4N5L0_DROWI GK12697 OS=Drosophila willistoni GN=GK12697 PE=4 SV=1Length=182	Score = 73.9 bits (180), Expect = 1e-011
mapped-read 34793	F1UMNMG02DQ9SA	Length=185	tr|B4N5L0|B4N5L0_DROWI GK12697 OS=Drosophila willistoni GN=GK12697 PE=4 SV=1Length=182	Score = 76.6 bits (187), Expect = 2e-012
mapped-read 34793	F1UMNMG02D8DL5	Length=191	tr|B4N5L0|B4N5L0_DROWI GK12697 OS=Drosophila willistoni GN=GK12697 PE=4 SV=1Length=182	Score = 76.6 bits (187), Expect = 2e-012
mapped-read 34793	F1UMNMG02DDKEY	Length=186	tr|B4N5L0|B4N5L0_DROWI GK12697 OS=Drosophila willistoni GN=GK12697 PE=4 SV=1Length=182	Score = 77.8 bits (190), Expect = 8e-013
mapped-read 34793	F1UMNMG02DDJQ0	Length=189	tr|B4N5L0|B4N5L0_DROWI GK12697 OS=Drosophila willistoni GN=GK12697 PE=4 SV=1Length=182	Score = 75.1 bits (183), Expect = 5e-012
mapped-read 34793	F1UMNMG02EWKMC	Length=213	tr|E9HVL8|E9HVL8_DAPPU Putative uncharacterized protein OS=Daphnia pulex GN=DAPPUDRAFT_66379 PE=4 SV=1Length=55	Score = 49.7 bits (117), Expect(2) = 7e-010
mapped-read 34793	F1UMNMG02DEB47	Length=555	tr|B4N5L0|B4N5L0_DROWI GK12697 OS=Drosophila willistoni GN=GK12697 PE=4 SV=1Length=182	Score = 76.6 bits (187), Expect = 2e-012
mapped-read 34793	F1UMNMG02EJHP5	Length=188	tr|B4N5L0|B4N5L0_DROWI GK12697 OS=Drosophila willistoni GN=GK12697 PE=4 SV=1Length=182	Score = 77.0 bits (188), Expect = 1e-012
mapped-read 34793	F1UMNMG02DS9F1	Length=629	tr|B4N5L0|B4N5L0_DROWI GK12697 OS=Drosophila willistoni GN=GK12697 PE=4 SV=1Length=182	Score = 76.6 bits (187), Expect = 3e-012
mapped-read 34793	F1UMNMG02EZ7O9	Length=726	tr|E9I4S4|E9I4S4_DAPPU Putative uncharacterized protein OS=Daphnia pulex GN=DAPPUDRAFT_70241 PE=4 SV=1Length=55	Score = 66.6 bits (161), Expect = 4e-009
mapped-read 34793	F1UMNMG02ENGAV	Length=296	tr|Q5BT34|Q5BT34_SCHJA Putative uncharacterized protein OS=Schistosoma japonicum PE=4 SV=1Length=55	Score = 80.1 bits (196), Expect = 2e-013
mapped-read 34793	F1UMNMG02DN1L5	Length=169	tr|B4N5L0|B4N5L0_DROWI GK12697 OS=Drosophila willistoni GN=GK12697 PE=4 SV=1Length=182	Score = 76.6 bits (187), Expect = 2e-012
mapped-read 34793	F1UMNMG02ESGYO	Length=189	tr|B4N5L0|B4N5L0_DROWI GK12697 OS=Drosophila willistoni GN=GK12697 PE=4 SV=1Length=182	Score = 76.6 bits (187), Expect = 2e-012
mapped-read 34793	F1UMNMG02D7J0P	Length=209	tr|B4N5L0|B4N5L0_DROWI GK12697 OS=Drosophila willistoni GN=GK12697 PE=4 SV=1Length=182	Score = 76.6 bits (187), Expect = 2e-012
mapped-read 34793	F1UMNMG02D58MB	Length=390	tr|B4N5L0|B4N5L0_DROWI GK12697 OS=Drosophila willistoni GN=GK12697 PE=4 SV=1Length=182	Score = 76.6 bits (187), Expect = 2e-012
mapped-read 34793	F1UMNMG02DJ8VR	Length=765	tr|A7T2Y9|A7T2Y9_NEMVE Predicted protein (Fragment) OS=Nematostella vectensis GN=v1g48963 PE=4 SV=1Length=51	Score = 51.6 bits (122), Expect(2) = 4e-008
mapped-read 34793	F1UMNMG02DRNR7	Length=190	tr|B4N5L0|B4N5L0_DROWI GK12697 OS=Drosophila willistoni GN=GK12697 PE=4 SV=1Length=182	Score = 76.6 bits (187), Expect = 2e-012
mapped-read 34793	F1UMNMG02ECT9C	Length=189	tr|B4N5L0|B4N5L0_DROWI GK12697 OS=Drosophila willistoni GN=GK12697 PE=4 SV=1Length=182	Score = 76.6 bits (187), Expect = 2e-012
mapped-read 34793	F1UMNMG02D505C	Length=189	tr|B4N5L0|B4N5L0_DROWI GK12697 OS=Drosophila willistoni GN=GK12697 PE=4 SV=1Length=182	Score = 76.6 bits (187), Expect = 2e-012
mapped-read 34793	F1UMNMG02D5NQK	Length=206	tr|B4N5L0|B4N5L0_DROWI GK12697 OS=Drosophila willistoni GN=GK12697 PE=4 SV=1Length=182	Score = 76.6 bits (187), Expect = 2e-012
mapped-read 34793	F1UMNMG02DMHKN	Length=196	tr|B4N5L0|B4N5L0_DROWI GK12697 OS=Drosophila willistoni GN=GK12697 PE=4 SV=1Length=182	Score = 76.6 bits (187), Expect = 2e-012
mapped-read 34793	F1UMNMG02ESMK5	Length=191	tr|B4N5L0|B4N5L0_DROWI GK12697 OS=Drosophila willistoni GN=GK12697 PE=4 SV=1Length=182	Score = 76.6 bits (187), Expect = 2e-012
mapped-read 34793	F1UMNMG02DFQVJ	Length=265	tr|E0VHC7|E0VHC7_PEDHC Putative uncharacterized protein OS=Pediculus humanus subsp. corporis GN=Phum_PHUM205230 PE=4 SV=1Length=117	Score = 66.6 bits (161), Expect = 2e-009
mapped-read 34793	F1UMNMG02EEE4Y	Length=281	tr|E5T7K8|E5T7K8_TRISP Putative uncharacterized protein (Fragment) OS=Trichinella spiralis GN=Tsp_15322 PE=4 SV=1Length=78	Score = 78.2 bits (191), Expect = 6e-013
mapped-read 34793	F1UMNMG02DAAW8	Length=216	tr|G3AJ80|G3AJ80_SPAPN Putative uncharacterized protein OS=Spathaspora passalidarum (strain NRRL Y-27907 / 11-Y1) GN=SPAPADRAFT_133853 PE=4 SV=1Length=49	Score = 69.3 bits (168), Expect(2) = 2e-011
mapped-read 34793	F1UMNMG02DB7SB	Length=192	tr|B4N5L0|B4N5L0_DROWI GK12697 OS=Drosophila willistoni GN=GK12697 PE=4 SV=1Length=182	Score = 76.6 bits (187), Expect = 2e-012
mapped-read 34793	F1UMNMG02DRKVT	Length=301	tr|A5PLD0|A5PLD0_DANRE Zgc:165536 protein OS=Danio rerio GN=otud4 PE=4 SV=1Length=55	Score = 59.3 bits (142), Expect = 3e-007
mapped-read 34793	F1UMNMG02ELYHD	Length=194	tr|B4N5L0|B4N5L0_DROWI GK12697 OS=Drosophila willistoni GN=GK12697 PE=4 SV=1Length=182	Score = 76.6 bits (187), Expect = 2e-012
mapped-read 34793	F1UMNMG02DXNMM	Length=206	tr|B4N5L0|B4N5L0_DROWI GK12697 OS=Drosophila willistoni GN=GK12697 PE=4 SV=1Length=182	Score = 76.6 bits (187), Expect = 2e-012
mapped-read 34793	F1UMNMG02D01S5	Length=360	tr|B4N5L0|B4N5L0_DROWI GK12697 OS=Drosophila willistoni GN=GK12697 PE=4 SV=1Length=182	Score = 76.6 bits (187), Expect = 2e-012
mapped-read 34793	F1UMNMG02DNP64	Length=188	tr|B4N5L0|B4N5L0_DROWI GK12697 OS=Drosophila willistoni GN=GK12697 PE=4 SV=1Length=182	Score = 77.0 bits (188), Expect = 1e-012
mapped-read 34793	F1UMNMG02EHYQZ	Length=192	tr|B4N5L0|B4N5L0_DROWI GK12697 OS=Drosophila willistoni GN=GK12697 PE=4 SV=1Length=182	Score = 75.1 bits (183), Expect = 5e-012
mapped-read 34793	F1UMNMG02EVC26	Length=189	tr|B4N5L0|B4N5L0_DROWI GK12697 OS=Drosophila willistoni GN=GK12697 PE=4 SV=1Length=182	Score = 76.6 bits (187), Expect = 2e-012
mapped-read 34793	F1UMNMG02EPJWM	Length=189	tr|B4N5L0|B4N5L0_DROWI GK12697 OS=Drosophila willistoni GN=GK12697 PE=4 SV=1Length=182	Score = 76.6 bits (187), Expect = 2e-012
mapped-read 34793	F1UMNMG02DEFNM	Length=191	tr|B4N5L0|B4N5L0_DROWI GK12697 OS=Drosophila willistoni GN=GK12697 PE=4 SV=1Length=182	Score = 76.6 bits (187), Expect = 2e-012
mapped-read 34793	F1UMNMG02DNZFN	Length=191	tr|B4N5L0|B4N5L0_DROWI GK12697 OS=Drosophila willistoni GN=GK12697 PE=4 SV=1Length=182	Score = 77.0 bits (188), Expect = 1e-012
mapped-read 34793	F1UMNMG02DDRGH	Length=189	tr|B4N5L0|B4N5L0_DROWI GK12697 OS=Drosophila willistoni GN=GK12697 PE=4 SV=1Length=182	Score = 77.0 bits (188), Expect = 1e-012
mapped-read 34793	F1UMNMG02DDCN6	Length=209	tr|B4N5L0|B4N5L0_DROWI GK12697 OS=Drosophila willistoni GN=GK12697 PE=4 SV=1Length=182	Score = 45.8 bits (107), Expect(2) = 1e-008
mapped-read 34793	F1UMNMG02EADG5	Length=236	tr|B4N5L0|B4N5L0_DROWI GK12697 OS=Drosophila willistoni GN=GK12697 PE=4 SV=1Length=182	Score = 75.5 bits (184), Expect = 4e-012
mapped-read 34793	F1UMNMG02EIY1V	Length=193	tr|B4N5L0|B4N5L0_DROWI GK12697 OS=Drosophila willistoni GN=GK12697 PE=4 SV=1Length=182	Score = 76.6 bits (187), Expect = 2e-012
mapped-read 34793	F1UMNMG02EZFRG	Length=188	tr|B4N5L0|B4N5L0_DROWI GK12697 OS=Drosophila willistoni GN=GK12697 PE=4 SV=1Length=182	Score = 76.6 bits (187), Expect = 2e-012
mapped-read 34793	F1UMNMG02DDD6G	Length=168	tr|E9HZ41|E9HZ41_DAPPU Putative uncharacterized protein (Fragment) OS=Daphnia pulex GN=DAPPUDRAFT_67487 PE=4 SV=1Length=139	Score = 59.7 bits (143), Expect = 2e-007
mapped-read 34793	F1UMNMG02D4EOG	Length=188	tr|B4N5L0|B4N5L0_DROWI GK12697 OS=Drosophila willistoni GN=GK12697 PE=4 SV=1Length=182	Score = 77.0 bits (188), Expect = 1e-012
mapped-read 34793	F1UMNMG02E4UEZ	Length=185	tr|B4N5L0|B4N5L0_DROWI GK12697 OS=Drosophila willistoni GN=GK12697 PE=4 SV=1Length=182	Score = 76.6 bits (187), Expect = 2e-012
mapped-read 34793	F1UMNMG02EQS8U	Length=189	tr|B4N5L0|B4N5L0_DROWI GK12697 OS=Drosophila willistoni GN=GK12697 PE=4 SV=1Length=182	Score = 76.6 bits (187), Expect = 2e-012
mapped-read 34793	F1UMNMG02DFM43	Length=190	tr|B4N5L0|B4N5L0_DROWI GK12697 OS=Drosophila willistoni GN=GK12697 PE=4 SV=1Length=182	Score = 76.6 bits (187), Expect = 2e-012
mapped-read 34793	F1UMNMG02D2MYM	Length=188	tr|B4N5L0|B4N5L0_DROWI GK12697 OS=Drosophila willistoni GN=GK12697 PE=4 SV=1Length=182	Score = 77.0 bits (188), Expect = 1e-012
mapped-read 34793	F1UMNMG02C83FQ	Length=271	tr|B4N5L0|B4N5L0_DROWI GK12697 OS=Drosophila willistoni GN=GK12697 PE=4 SV=1Length=182	Score = 76.6 bits (187), Expect = 2e-012
mapped-read 34793	F1UMNMG02EENY9	Length=189	tr|B4N5L0|B4N5L0_DROWI GK12697 OS=Drosophila willistoni GN=GK12697 PE=4 SV=1Length=182	Score = 77.0 bits (188), Expect = 1e-012
mapped-read 34793	F1UMNMG02DWY5D	Length=189	tr|B4N5L0|B4N5L0_DROWI GK12697 OS=Drosophila willistoni GN=GK12697 PE=4 SV=1Length=182	Score = 77.4 bits (189), Expect = 1e-012
mapped-read 34793	F1UMNMG02DQMDM	Length=195	tr|B4N5L0|B4N5L0_DROWI GK12697 OS=Drosophila willistoni GN=GK12697 PE=4 SV=1Length=182	Score = 76.6 bits (187), Expect = 2e-012
mapped-read 34793	F1UMNMG02D5705	Length=184	tr|B4N5L0|B4N5L0_DROWI GK12697 OS=Drosophila willistoni GN=GK12697 PE=4 SV=1Length=182	Score = 76.6 bits (187), Expect = 2e-012
mapped-read 34793	F1UMNMG02EIDE7	Length=198	tr|B4N5L0|B4N5L0_DROWI GK12697 OS=Drosophila willistoni GN=GK12697 PE=4 SV=1Length=182	Score = 43.1 bits (100), Expect(2) = 2e-008
mapped-read 34793	F1UMNMG02EHNXU	Length=192	tr|B4N5L0|B4N5L0_DROWI GK12697 OS=Drosophila willistoni GN=GK12697 PE=4 SV=1Length=182	Score = 76.6 bits (187), Expect = 2e-012
mapped-read 34793	F1UMNMG02DBD5G	Length=710	No Hit
mapped-read 34793	F1UMNMG02D51XB	Length=185	tr|B4N5L0|B4N5L0_DROWI GK12697 OS=Drosophila willistoni GN=GK12697 PE=4 SV=1Length=182	Score = 76.6 bits (187), Expect = 2e-012
mapped-read 34793	F1UMNMG02ERUZI	Length=516	tr|B4N5L0|B4N5L0_DROWI GK12697 OS=Drosophila willistoni GN=GK12697 PE=4 SV=1Length=182	Score = 76.3 bits (186), Expect = 2e-012
mapped-read 34793	F1UMNMG02EPRD4	Length=196	tr|B4N5L0|B4N5L0_DROWI GK12697 OS=Drosophila willistoni GN=GK12697 PE=4 SV=1Length=182	Score = 76.6 bits (187), Expect = 2e-012
mapped-read 34793	F1UMNMG02DX2G5	Length=318	tr|B4N5L0|B4N5L0_DROWI GK12697 OS=Drosophila willistoni GN=GK12697 PE=4 SV=1Length=182	Score = 63.5 bits (153), Expect = 2e-008
mapped-read 34793	F1UMNMG02EQFOT	Length=201	tr|B4N5L0|B4N5L0_DROWI GK12697 OS=Drosophila willistoni GN=GK12697 PE=4 SV=1Length=182	Score = 76.6 bits (187), Expect = 2e-012
mapped-read 34793	F1UMNMG02DF4W2	Length=187	tr|B4N5L0|B4N5L0_DROWI GK12697 OS=Drosophila willistoni GN=GK12697 PE=4 SV=1Length=182	Score = 76.6 bits (187), Expect = 2e-012
mapped-read 34793	F1UMNMG02C92JP	Length=236	tr|G3AJ80|G3AJ80_SPAPN Putative uncharacterized protein OS=Spathaspora passalidarum (strain NRRL Y-27907 / 11-Y1) GN=SPAPADRAFT_133853 PE=4 SV=1Length=49	Score = 40.4 bits (93), Expect(2) = 3e-007
mapped-read 34793	F1UMNMG02C8KD0	Length=400	tr|G7E0M2|G7E0M2_MIXOS Putative uncharacterized protein Mo03049 OS=Mixia osmundae (strain CBS 9802 / IAM 14324 / JCM 22182 / KY 12970) GN=Mo03049 PE=4 SV=1Length=352	Score = 114 bits (286), Expect = 6e-024
mapped-read 34793	F1UMNMG02ERHFD	Length=187	tr|B4N5L0|B4N5L0_DROWI GK12697 OS=Drosophila willistoni GN=GK12697 PE=4 SV=1Length=182	Score = 77.0 bits (188), Expect = 1e-012
mapped-read 34793	F1UMNMG02DHEC1	Length=188	tr|B4N5L0|B4N5L0_DROWI GK12697 OS=Drosophila willistoni GN=GK12697 PE=4 SV=1Length=182	Score = 77.0 bits (188), Expect = 1e-012
mapped-read 34793	F1UMNMG02DBNAB	Length=188	tr|B4N5L0|B4N5L0_DROWI GK12697 OS=Drosophila willistoni GN=GK12697 PE=4 SV=1Length=182	Score = 76.6 bits (187), Expect = 2e-012
mapped-read 34793	F1UMNMG02C863Q	Length=189	tr|B4N5L0|B4N5L0_DROWI GK12697 OS=Drosophila willistoni GN=GK12697 PE=4 SV=1Length=182	Score = 73.9 bits (180), Expect = 1e-011
mapped-read 34793	F1UMNMG02DP560	Length=267	tr|Q5BT34|Q5BT34_SCHJA Putative uncharacterized protein OS=Schistosoma japonicum PE=4 SV=1Length=55	Score = 44.3 bits (103), Expect(2) = 1e-008
mapped-read 34793	F1UMNMG02DSP4R	Length=191	tr|B4N5L0|B4N5L0_DROWI GK12697 OS=Drosophila willistoni GN=GK12697 PE=4 SV=1Length=182	Score = 76.6 bits (187), Expect = 2e-012
mapped-read 34793	F1UMNMG02DNHVO	Length=220	tr|E5T7K8|E5T7K8_TRISP Putative uncharacterized protein (Fragment) OS=Trichinella spiralis GN=Tsp_15322 PE=4 SV=1Length=78	Score = 52.8 bits (125), Expect(2) = 4e-007
mapped-read 34793	F1UMNMG02C98MM	Length=242	tr|B8LLL2|B8LLL2_PICSI Putative uncharacterized protein OS=Picea sitchensis PE=4 SV=1Length=55	Score = 78.6 bits (192), Expect = 5e-013
mapped-read 34793	F1UMNMG02D846V	Length=189	tr|B4N5L0|B4N5L0_DROWI GK12697 OS=Drosophila willistoni GN=GK12697 PE=4 SV=1Length=182	Score = 76.6 bits (187), Expect = 2e-012
mapped-read 34793	F1UMNMG02DEMRP	Length=186	tr|B4N5L0|B4N5L0_DROWI GK12697 OS=Drosophila willistoni GN=GK12697 PE=4 SV=1Length=182	Score = 63.5 bits (153), Expect = 2e-008
mapped-read 34793	F1UMNMG02C77M5	Length=251	No Hit
mapped-read 34793	F1UMNMG02C91QU	Length=317	tr|B4N5L0|B4N5L0_DROWI GK12697 OS=Drosophila willistoni GN=GK12697 PE=4 SV=1Length=182	Score = 76.6 bits (187), Expect = 2e-012
mapped-read 34793	F1UMNMG02EGR6F	Length=190	tr|B4N5L0|B4N5L0_DROWI GK12697 OS=Drosophila willistoni GN=GK12697 PE=4 SV=1Length=182	Score = 76.6 bits (187), Expect = 2e-012
mapped-read 34793	F1UMNMG02DIBIT	Length=187	tr|B4N5L0|B4N5L0_DROWI GK12697 OS=Drosophila willistoni GN=GK12697 PE=4 SV=1Length=182	Score = 77.0 bits (188), Expect = 1e-012
mapped-read 34793	F1UMNMG02DCJAW	Length=189	tr|B4N5L0|B4N5L0_DROWI GK12697 OS=Drosophila willistoni GN=GK12697 PE=4 SV=1Length=182	Score = 76.6 bits (187), Expect = 2e-012
mapped-read 34793	F1UMNMG02C74PT	Length=189	tr|B4N5L0|B4N5L0_DROWI GK12697 OS=Drosophila willistoni GN=GK12697 PE=4 SV=1Length=182	Score = 76.6 bits (187), Expect = 2e-012
mapped-read 34793	F1UMNMG02DR1D9	Length=189	tr|B4N5L0|B4N5L0_DROWI GK12697 OS=Drosophila willistoni GN=GK12697 PE=4 SV=1Length=182	Score = 76.6 bits (187), Expect = 2e-012
mapped-read 34793	F1UMNMG02DZ0G3	Length=190	tr|B4N5L0|B4N5L0_DROWI GK12697 OS=Drosophila willistoni GN=GK12697 PE=4 SV=1Length=182	Score = 76.6 bits (187), Expect = 2e-012
mapped-read 34793	F1UMNMG02DCAYQ	Length=187	tr|B4N5L0|B4N5L0_DROWI GK12697 OS=Drosophila willistoni GN=GK12697 PE=4 SV=1Length=182	Score = 76.6 bits (187), Expect = 2e-012
mapped-read 34793	F1UMNMG02C8D9S	Length=188	tr|B4N5L0|B4N5L0_DROWI GK12697 OS=Drosophila willistoni GN=GK12697 PE=4 SV=1Length=182	Score = 76.6 bits (187), Expect = 2e-012
mapped-read 34793	F1UMNMG02ECDJ5	Length=190	tr|B4N5L0|B4N5L0_DROWI GK12697 OS=Drosophila willistoni GN=GK12697 PE=4 SV=1Length=182	Score = 76.6 bits (187), Expect = 2e-012
mapped-read 34793	F1UMNMG02D6GO9	Length=521	tr|H1W4D6|H1W4D6_COLHI Putative uncharacterized protein (Fragment) OS=Colletotrichum higginsianum (strain IMI 349063) GN=CH063_15771 PE=4 SV=1Length=43	Score = 65.1 bits (157), Expect = 5e-009
mapped-read 34793	F1UMNMG02EI453	Length=196	tr|B4N5L0|B4N5L0_DROWI GK12697 OS=Drosophila willistoni GN=GK12697 PE=4 SV=1Length=182	Score = 76.3 bits (186), Expect = 2e-012
mapped-read 34793	F1UMNMG02DK874	Length=195	tr|B4N5L0|B4N5L0_DROWI GK12697 OS=Drosophila willistoni GN=GK12697 PE=4 SV=1Length=182	Score = 76.6 bits (187), Expect = 2e-012
mapped-read 34793	F1UMNMG02DEGCU	Length=187	No Hit
mapped-read 34793	F1UMNMG02DJBP6	Length=189	tr|B4N5L0|B4N5L0_DROWI GK12697 OS=Drosophila willistoni GN=GK12697 PE=4 SV=1Length=182	Score = 76.6 bits (187), Expect = 2e-012
mapped-read 34793	F1UMNMG02EDZD4	Length=189	tr|B4N5L0|B4N5L0_DROWI GK12697 OS=Drosophila willistoni GN=GK12697 PE=4 SV=1Length=182	Score = 76.6 bits (187), Expect = 2e-012
mapped-read 34793	F1UMNMG02ETCOO	Length=268	No Hit
mapped-read 34793	F1UMNMG02DDI5Q	Length=189	tr|B4N5L0|B4N5L0_DROWI GK12697 OS=Drosophila willistoni GN=GK12697 PE=4 SV=1Length=182	Score = 76.6 bits (187), Expect = 2e-012
mapped-read 34793	F1UMNMG02DDQBE	Length=187	tr|B4N5L0|B4N5L0_DROWI GK12697 OS=Drosophila willistoni GN=GK12697 PE=4 SV=1Length=182	Score = 76.6 bits (187), Expect = 2e-012
mapped-read 34793	F1UMNMG02C9JP1	Length=188	tr|B4N5L0|B4N5L0_DROWI GK12697 OS=Drosophila willistoni GN=GK12697 PE=4 SV=1Length=182	Score = 77.0 bits (188), Expect = 1e-012
mapped-read 34793	F1UMNMG02DPAPS	Length=187	tr|B4N5L0|B4N5L0_DROWI GK12697 OS=Drosophila willistoni GN=GK12697 PE=4 SV=1Length=182	Score = 77.8 bits (190), Expect = 8e-013
mapped-read 34793	F1UMNMG02DNEH3	Length=189	tr|B4N5L0|B4N5L0_DROWI GK12697 OS=Drosophila willistoni GN=GK12697 PE=4 SV=1Length=182	Score = 76.6 bits (187), Expect = 2e-012
mapped-read 34793	F1UMNMG02ECTQL	Length=201	tr|B4N5L0|B4N5L0_DROWI GK12697 OS=Drosophila willistoni GN=GK12697 PE=4 SV=1Length=182	Score = 75.1 bits (183), Expect = 5e-012
mapped-read 34793	F1UMNMG02EC0LV	Length=189	tr|B4N5L0|B4N5L0_DROWI GK12697 OS=Drosophila willistoni GN=GK12697 PE=4 SV=1Length=182	Score = 76.6 bits (187), Expect = 2e-012
mapped-read 34793	F1UMNMG02C94OS	Length=188	tr|B4N5L0|B4N5L0_DROWI GK12697 OS=Drosophila willistoni GN=GK12697 PE=4 SV=1Length=182	Score = 77.0 bits (188), Expect = 1e-012
mapped-read 34793	F1UMNMG02DH1IQ	Length=291	No Hit
mapped-read 34793	F1UMNMG02DCA4V	Length=212	tr|Q5BT34|Q5BT34_SCHJA Putative uncharacterized protein OS=Schistosoma japonicum PE=4 SV=1Length=55	Score = 71.2 bits (173), Expect = 7e-011
mapped-read 34793	F1UMNMG02C7R38	Length=196	tr|B4N5L0|B4N5L0_DROWI GK12697 OS=Drosophila willistoni GN=GK12697 PE=4 SV=1Length=182	Score = 76.6 bits (187), Expect = 2e-012
mapped-read 34793	F1UMNMG02EQTA9	Length=295	tr|A7T2Y9|A7T2Y9_NEMVE Predicted protein (Fragment) OS=Nematostella vectensis GN=v1g48963 PE=4 SV=1Length=51	Score = 66.2 bits (160), Expect = 2e-009
mapped-read 34793	F1UMNMG02EHK5X	Length=188	tr|B4N5L0|B4N5L0_DROWI GK12697 OS=Drosophila willistoni GN=GK12697 PE=4 SV=1Length=182	Score = 76.6 bits (187), Expect = 2e-012
mapped-read 34793	F1UMNMG02EBRDW	Length=189	tr|B4N5L0|B4N5L0_DROWI GK12697 OS=Drosophila willistoni GN=GK12697 PE=4 SV=1Length=182	Score = 76.6 bits (187), Expect = 2e-012
mapped-read 34793	F1UMNMG02DZ1UK	Length=290	No Hit
mapped-read 34793	F1UMNMG02DQD8P	Length=189	tr|B4N5L0|B4N5L0_DROWI GK12697 OS=Drosophila willistoni GN=GK12697 PE=4 SV=1Length=182	Score = 77.4 bits (189), Expect = 1e-012
mapped-read 34793	F1UMNMG02DKTJ2	Length=200	tr|B4N5L0|B4N5L0_DROWI GK12697 OS=Drosophila willistoni GN=GK12697 PE=4 SV=1Length=182	Score = 76.6 bits (187), Expect = 2e-012
mapped-read 34793	F1UMNMG02EJIBP	Length=290	No Hit
mapped-read 34793	F1UMNMG02D6HH4	Length=189	tr|B4N5L0|B4N5L0_DROWI GK12697 OS=Drosophila willistoni GN=GK12697 PE=4 SV=1Length=182	Score = 76.6 bits (187), Expect = 2e-012
mapped-read 34793	F1UMNMG02DNJ7I	Length=253	No Hit
mapped-read 34793	F1UMNMG02EXV3S	Length=239	tr|B0XI87|B0XI87_CULQU Putative uncharacterized protein OS=Culex quinquefasciatus GN=CpipJ_CPIJ019207 PE=4 SV=1Length=36	Score = 67.8 bits (164), Expect = 8e-010
mapped-read 34793	F1UMNMG02DSS0I	Length=190	tr|B4N5L0|B4N5L0_DROWI GK12697 OS=Drosophila willistoni GN=GK12697 PE=4 SV=1Length=182	Score = 76.6 bits (187), Expect = 2e-012
mapped-read 34793	F1UMNMG02C8K36	Length=189	tr|B4N5L0|B4N5L0_DROWI GK12697 OS=Drosophila willistoni GN=GK12697 PE=4 SV=1Length=182	Score = 76.6 bits (187), Expect = 2e-012
mapped-read 4383	F1UMNMG02ET6NG	Length=466	No Hit
mapped-read 4383	F1UMNMG02EWF9Q	Length=537	tr|O04892|O04892_TOBAC Cytochrome P450 like_TBP OS=Nicotiana tabacum GN=cTBP PE=2 SV=1Length=530	Score = 103 bits (258), Expect = 1e-020
mapped-read 4383	F1UMNMG02E2609	Length=366	tr|B4N5L0|B4N5L0_DROWI GK12697 OS=Drosophila willistoni GN=GK12697 PE=4 SV=1Length=182	Score = 76.6 bits (187), Expect = 2e-012
mapped-read 4383	F1UMNMG02ELRPW	Length=367	tr|B4N5L0|B4N5L0_DROWI GK12697 OS=Drosophila willistoni GN=GK12697 PE=4 SV=1Length=182	Score = 76.6 bits (187), Expect = 2e-012
mapped-read 4383	F1UMNMG02DW5W5	Length=287	tr|B4N5L0|B4N5L0_DROWI GK12697 OS=Drosophila willistoni GN=GK12697 PE=4 SV=1Length=182	Score = 76.6 bits (187), Expect = 2e-012
mapped-read 4383	F1UMNMG02C66OW	Length=375	No Hit
mapped-read 4383	F1UMNMG02DQ9II	Length=371	tr|E2ANF3|E2ANF3_CAMFO Putative uncharacterized protein OS=Camponotus floridanus GN=EAG_01178 PE=4 SV=1Length=298	Score = 60.1 bits (144), Expect = 2e-007
mapped-read 4383	F1UMNMG02ESSQ9	Length=529	tr|F4S2J1|F4S2J1_MELLP Putative uncharacterized protein OS=Melampsora larici-populina (strain 98AG31 / pathotype 3-4-7) GN=MELLADRAFT_92705 PE=4 SV=1Length=113	Score = 77.4 bits (189), Expect(3) = 8e-022
mapped-read 4383	F1UMNMG02D8F23	Length=547	No Hit
mapped-read 4383	F1UMNMG02E2E18	Length=526	tr|F4S2J1|F4S2J1_MELLP Putative uncharacterized protein OS=Melampsora larici-populina (strain 98AG31 / pathotype 3-4-7) GN=MELLADRAFT_92705 PE=4 SV=1Length=113	Score = 105 bits (262), Expect(2) = 2e-027
mapped-read 4383	F1UMNMG02EP5AH	Length=538	tr|Q7RN96|Q7RN96_PLAYO Putative senescence-associated protein OS=Plasmodium yoelii yoelii GN=PY01925 PE=4 SV=1Length=205	Score = 90.1 bits (222), Expect(2) = 1e-021
mapped-read 4383	F1UMNMG02EPNF3	Length=364	tr|B4N5L0|B4N5L0_DROWI GK12697 OS=Drosophila willistoni GN=GK12697 PE=4 SV=1Length=182	Score = 76.6 bits (187), Expect = 2e-012
mapped-read 4383	F1UMNMG02DO1OW	Length=365	tr|B4N5L0|B4N5L0_DROWI GK12697 OS=Drosophila willistoni GN=GK12697 PE=4 SV=1Length=182	Score = 76.6 bits (187), Expect = 2e-012
mapped-read 4383	F1UMNMG02DD7H9	Length=582	No Hit
mapped-read 4383	F1UMNMG02DYKA6	Length=532	tr|F4RVJ8|F4RVJ8_MELLP Putative uncharacterized protein OS=Melampsora larici-populina (strain 98AG31 / pathotype 3-4-7) GN=MELLADRAFT_90053 PE=4 SV=1Length=160	Score = 82.0 bits (201), Expect(2) = 2e-020
mapped-read 4383	F1UMNMG02ESYX5	Length=334	No Hit
mapped-read 4383	F1UMNMG02EHX0Z	Length=525	tr|Q5BT34|Q5BT34_SCHJA Putative uncharacterized protein OS=Schistosoma japonicum PE=4 SV=1Length=55	Score = 109 bits (272), Expect = 3e-022
mapped-read 4383	F1UMNMG02D7VGL	Length=532	tr|F4S2J1|F4S2J1_MELLP Putative uncharacterized protein OS=Melampsora larici-populina (strain 98AG31 / pathotype 3-4-7) GN=MELLADRAFT_92705 PE=4 SV=1Length=113	Score = 97.4 bits (241), Expect(2) = 4e-022
mapped-read 4383	F1UMNMG02DFTRI	Length=373	No Hit
mapped-read 4383	F1UMNMG02D9H01	Length=525	tr|F4SCC1|F4SCC1_MELLP Putative uncharacterized protein OS=Melampsora larici-populina (strain 98AG31 / pathotype 3-4-7) GN=MELLADRAFT_84525 PE=4 SV=1Length=347	Score = 63.5 bits (153), Expect(2) = 2e-020
mapped-read 4383	F1UMNMG02D19C1	Length=363	tr|B4N5L0|B4N5L0_DROWI GK12697 OS=Drosophila willistoni GN=GK12697 PE=4 SV=1Length=182	Score = 76.6 bits (187), Expect = 2e-012
mapped-read 4383	F1UMNMG02EM8CQ	Length=499	tr|F4SCC1|F4SCC1_MELLP Putative uncharacterized protein OS=Melampsora larici-populina (strain 98AG31 / pathotype 3-4-7) GN=MELLADRAFT_84525 PE=4 SV=1Length=347	Score = 81.3 bits (199), Expect = 7e-014
mapped-read 4383	F1UMNMG02EX9DM	Length=512	tr|E0VKV0|E0VKV0_PEDHC Putative uncharacterized protein OS=Pediculus humanus subsp. corporis GN=Phum_PHUM269500 PE=4 SV=1Length=213	Score = 57.4 bits (137), Expect(3) = 6e-018
mapped-read 4383	F1UMNMG02DEK52	Length=325	tr|B4N5L0|B4N5L0_DROWI GK12697 OS=Drosophila willistoni GN=GK12697 PE=4 SV=1Length=182	Score = 74.3 bits (181), Expect = 9e-012
mapped-read 4383	F1UMNMG02D7YZL	Length=348	No Hit
mapped-read 4383	F1UMNMG02D0V42	Length=362	No Hit
mapped-read 4383	F1UMNMG02E2THN	Length=359	tr|B4N5L0|B4N5L0_DROWI GK12697 OS=Drosophila willistoni GN=GK12697 PE=4 SV=1Length=182	Score = 76.6 bits (187), Expect = 2e-012
mapped-read 4383	F1UMNMG02E4D77	Length=525	tr|Q5BT34|Q5BT34_SCHJA Putative uncharacterized protein OS=Schistosoma japonicum PE=4 SV=1Length=55	Score = 109 bits (272), Expect = 2e-022
mapped-read 4383	F1UMNMG02E6R9R	Length=375	tr|B4N5L0|B4N5L0_DROWI GK12697 OS=Drosophila willistoni GN=GK12697 PE=4 SV=1Length=182	Score = 76.6 bits (187), Expect = 2e-012
mapped-read 4383	F1UMNMG02EZ96O	Length=361	tr|B4N5L0|B4N5L0_DROWI GK12697 OS=Drosophila willistoni GN=GK12697 PE=4 SV=1Length=182	Score = 76.6 bits (187), Expect = 2e-012
mapped-read 4383	F1UMNMG02DYXCO	Length=486	tr|B4N5L0|B4N5L0_DROWI GK12697 OS=Drosophila willistoni GN=GK12697 PE=4 SV=1Length=182	Score = 76.6 bits (187), Expect = 2e-012
mapped-read 4383	F1UMNMG02DUCV4	Length=528	tr|F4SCC1|F4SCC1_MELLP Putative uncharacterized protein OS=Melampsora larici-populina (strain 98AG31 / pathotype 3-4-7) GN=MELLADRAFT_84525 PE=4 SV=1Length=347	Score = 75.1 bits (183), Expect(2) = 9e-027
mapped-read 4383	F1UMNMG02DNHRQ	Length=673	tr|B4N5L0|B4N5L0_DROWI GK12697 OS=Drosophila willistoni GN=GK12697 PE=4 SV=1Length=182	Score = 67.4 bits (163), Expect = 2e-009
mapped-read 4383	F1UMNMG02DC3DF	Length=489	tr|B4N5L0|B4N5L0_DROWI GK12697 OS=Drosophila willistoni GN=GK12697 PE=4 SV=1Length=182	Score = 63.5 bits (153), Expect = 2e-008
mapped-read 4383	F1UMNMG02DBB9B	Length=582	tr|A8NUW9|A8NUW9_BRUMA Unspecific monooxygenase , putative OS=Brugia malayi GN=Bm1_10370 PE=4 SV=1Length=65	Score = 72.0 bits (175), Expect = 6e-011
mapped-read 4383	F1UMNMG02DV13R	Length=398	No Hit
mapped-read 4383	F1UMNMG02DVMB4	Length=366	tr|B4N5L0|B4N5L0_DROWI GK12697 OS=Drosophila willistoni GN=GK12697 PE=4 SV=1Length=182	Score = 76.6 bits (187), Expect = 2e-012
mapped-read 4383	F1UMNMG02D94A3	Length=253	tr|B4N5L0|B4N5L0_DROWI GK12697 OS=Drosophila willistoni GN=GK12697 PE=4 SV=1Length=182	Score = 74.7 bits (182), Expect = 7e-012
mapped-read 4383	F1UMNMG02D5YCL	Length=382	tr|B4N5L0|B4N5L0_DROWI GK12697 OS=Drosophila willistoni GN=GK12697 PE=4 SV=1Length=182	Score = 76.6 bits (187), Expect = 2e-012
mapped-read 4383	F1UMNMG02EEY2A	Length=383	tr|B4N5L0|B4N5L0_DROWI GK12697 OS=Drosophila willistoni GN=GK12697 PE=4 SV=1Length=182	Score = 76.6 bits (187), Expect = 2e-012
mapped-read 4383	F1UMNMG02DX3O9	Length=365	tr|B4N5L0|B4N5L0_DROWI GK12697 OS=Drosophila willistoni GN=GK12697 PE=4 SV=1Length=182	Score = 76.6 bits (187), Expect = 2e-012
mapped-read 4383	F1UMNMG02EU0OE	Length=305	No Hit
mapped-read 4383	F1UMNMG02DHPUA	Length=363	tr|B4N5L0|B4N5L0_DROWI GK12697 OS=Drosophila willistoni GN=GK12697 PE=4 SV=1Length=182	Score = 76.6 bits (187), Expect = 2e-012
mapped-read 4383	F1UMNMG02DI3JU	Length=367	tr|B4N5L0|B4N5L0_DROWI GK12697 OS=Drosophila willistoni GN=GK12697 PE=4 SV=1Length=182	Score = 76.6 bits (187), Expect = 2e-012
mapped-read 4383	F1UMNMG02DB1LB	Length=361	tr|B4N5L0|B4N5L0_DROWI GK12697 OS=Drosophila willistoni GN=GK12697 PE=4 SV=1Length=182	Score = 76.6 bits (187), Expect = 2e-012
mapped-read 4383	F1UMNMG02DNCE3	Length=377	tr|B4N5L0|B4N5L0_DROWI GK12697 OS=Drosophila willistoni GN=GK12697 PE=4 SV=1Length=182	Score = 76.6 bits (187), Expect = 2e-012
mapped-read 4383	F1UMNMG02EXP0Q	Length=363	tr|B4N5L0|B4N5L0_DROWI GK12697 OS=Drosophila willistoni GN=GK12697 PE=4 SV=1Length=182	Score = 76.6 bits (187), Expect = 2e-012
mapped-read 30589	F1UMNMG02DS6SD	Length=258	tr|B4N5L0|B4N5L0_DROWI GK12697 OS=Drosophila willistoni GN=GK12697 PE=4 SV=1Length=182	Score = 74.3 bits (181), Expect = 9e-012
mapped-read 30589	F1UMNMG02EC8DZ	Length=485	tr|E9HZ40|E9HZ40_DAPPU Putative uncharacterized protein OS=Daphnia pulex GN=DAPPUDRAFT_119636 PE=4 SV=1Length=130	Score = 48.9 bits (115), Expect(2) = 1e-011
mapped-read 30589	F1UMNMG02DVV4Y	Length=405	tr|B4N5L0|B4N5L0_DROWI GK12697 OS=Drosophila willistoni GN=GK12697 PE=4 SV=1Length=182	Score = 76.6 bits (187), Expect = 2e-012
mapped-read 30589	F1UMNMG02E5NN8	Length=319	No Hit
mapped-read 30589	F1UMNMG02EA19M	Length=351	No Hit
mapped-read 30589	F1UMNMG02EPAOK	Length=346	No Hit
mapped-read 30589	F1UMNMG02EXFC5	Length=291	No Hit
mapped-read 30589	F1UMNMG02D9OI5	Length=402	tr|A8NFC5|A8NFC5_BRUMA rRNA promoter binding protein, putative (Fragment) OS=Brugia malayi GN=Bm1_01405 PE=4 SV=1Length=81	Score = 78.6 bits (192), Expect = 5e-013
mapped-read 30589	F1UMNMG02DOOSL	Length=349	tr|B4N5L0|B4N5L0_DROWI GK12697 OS=Drosophila willistoni GN=GK12697 PE=4 SV=1Length=182	Score = 76.6 bits (187), Expect = 2e-012
mapped-read 30589	F1UMNMG02EZ0NE	Length=253	tr|B4N5L0|B4N5L0_DROWI GK12697 OS=Drosophila willistoni GN=GK12697 PE=4 SV=1Length=182	Score = 74.7 bits (182), Expect = 7e-012
mapped-read 30589	F1UMNMG02DBDFE	Length=546	tr|B4N5L0|B4N5L0_DROWI GK12697 OS=Drosophila willistoni GN=GK12697 PE=4 SV=1Length=182	Score = 76.6 bits (187), Expect = 2e-012
mapped-read 30589	F1UMNMG02DTMH1	Length=425	No Hit
mapped-read 30589	F1UMNMG02EKV2V	Length=255	tr|B4N5L0|B4N5L0_DROWI GK12697 OS=Drosophila willistoni GN=GK12697 PE=4 SV=1Length=182	Score = 74.3 bits (181), Expect = 9e-012
mapped-read 30589	F1UMNMG02ENBDO	Length=493	tr|B4N5L0|B4N5L0_DROWI GK12697 OS=Drosophila willistoni GN=GK12697 PE=4 SV=1Length=182	Score = 73.6 bits (179), Expect = 1e-011
mapped-read 30589	F1UMNMG02DUFTL	Length=546	tr|B4N5L0|B4N5L0_DROWI GK12697 OS=Drosophila willistoni GN=GK12697 PE=4 SV=1Length=182	Score = 74.3 bits (181), Expect = 1e-011
mapped-read 30589	F1UMNMG02DT07Q	Length=431	tr|B4N5L0|B4N5L0_DROWI GK12697 OS=Drosophila willistoni GN=GK12697 PE=4 SV=1Length=182	Score = 76.6 bits (187), Expect = 2e-012
mapped-read 30589	F1UMNMG02EUM2B	Length=287	No Hit
mapped-read 30589	F1UMNMG02E1V7B	Length=445	tr|B4N5L0|B4N5L0_DROWI GK12697 OS=Drosophila willistoni GN=GK12697 PE=4 SV=1Length=182	Score = 78.2 bits (191), Expect = 6e-013
mapped-read 30589	F1UMNMG02DSXPW	Length=345	tr|B4N5L0|B4N5L0_DROWI GK12697 OS=Drosophila willistoni GN=GK12697 PE=4 SV=1Length=182	Score = 74.3 bits (181), Expect = 9e-012
mapped-read 30589	F1UMNMG02E6O5W	Length=337	tr|B4N5L0|B4N5L0_DROWI GK12697 OS=Drosophila willistoni GN=GK12697 PE=4 SV=1Length=182	Score = 77.8 bits (190), Expect = 8e-013
mapped-read 30589	F1UMNMG02ELQR8	Length=464	tr|B4N5L0|B4N5L0_DROWI GK12697 OS=Drosophila willistoni GN=GK12697 PE=4 SV=1Length=182	Score = 74.3 bits (181), Expect = 9e-012
mapped-read 30589	F1UMNMG02DX3Z2	Length=375	tr|B4N5L0|B4N5L0_DROWI GK12697 OS=Drosophila willistoni GN=GK12697 PE=4 SV=1Length=182	Score = 78.2 bits (191), Expect = 6e-013
mapped-read 30589	F1UMNMG02EIKTC	Length=432	tr|B4N5L0|B4N5L0_DROWI GK12697 OS=Drosophila willistoni GN=GK12697 PE=4 SV=1Length=182	Score = 74.7 bits (182), Expect = 7e-012
mapped-read 30589	F1UMNMG02DBYFT	Length=426	tr|B4N5L0|B4N5L0_DROWI GK12697 OS=Drosophila willistoni GN=GK12697 PE=4 SV=1Length=182	Score = 76.6 bits (187), Expect = 2e-012
mapped-read 30589	F1UMNMG02EW4C0	Length=414	tr|B4N5L0|B4N5L0_DROWI GK12697 OS=Drosophila willistoni GN=GK12697 PE=4 SV=1Length=182	Score = 73.2 bits (178), Expect = 2e-011
mapped-read 30589	F1UMNMG02DE15X	Length=394	tr|B4N5L0|B4N5L0_DROWI GK12697 OS=Drosophila willistoni GN=GK12697 PE=4 SV=1Length=182	Score = 74.3 bits (181), Expect = 9e-012
mapped-read 30589	F1UMNMG02DK6BT	Length=435	No Hit
mapped-read 30589	F1UMNMG02EDNEG	Length=450	tr|B4N5L0|B4N5L0_DROWI GK12697 OS=Drosophila willistoni GN=GK12697 PE=4 SV=1Length=182	Score = 73.6 bits (179), Expect = 1e-011
mapped-read 30589	F1UMNMG02DJGCM	Length=229	No Hit
mapped-read 30589	F1UMNMG02DCQ6S	Length=269	tr|B4N5L0|B4N5L0_DROWI GK12697 OS=Drosophila willistoni GN=GK12697 PE=4 SV=1Length=182	Score = 78.2 bits (191), Expect = 6e-013
mapped-read 30589	F1UMNMG02E0L6B	Length=262	No Hit
mapped-read 32328	F1UMNMG02DLWCN	Length=499	tr|Q9BIJ1|Q9BIJ1_DROVI Actin E2 OS=Drosophila virilis GN=ActE2 PE=3 SV=1Length=376	Score = 266 bits (680), Expect(2) = 7e-072
mapped-read 32328	F1UMNMG02D2A75	Length=503	tr|Q9BIJ1|Q9BIJ1_DROVI Actin E2 OS=Drosophila virilis GN=ActE2 PE=3 SV=1Length=376	Score = 187 bits (474), Expect(2) = 7e-075
mapped-read 32328	F1UMNMG02ERVSQ	Length=500	tr|B4G5W8|B4G5W8_DROPE GL23756 (Actin E2) OS=Drosophila persimilis GN=GL23756 PE=3 SV=1Length=371	Score = 275 bits (703), Expect = 3e-072
mapped-read 32328	F1UMNMG02E0XO9	Length=579	tr|F6TII3|F6TII3_MACMU Uncharacterized protein (Actin) OS=Macaca mulatta GN=Mmu.11089 PE=3 SV=1Length=380	Score = 83.2 bits (204), Expect(2) = 2e-029
mapped-read 32328	F1UMNMG02DLKJA	Length=504	tr|Q9BIJ1|Q9BIJ1_DROVI Actin E2 OS=Drosophila virilis GN=ActE2 PE=3 SV=1Length=376	Score = 248 bits (633), Expect = 3e-064
mapped-read 32328	F1UMNMG02C7G6H	Length=504	tr|Q9BIJ1|Q9BIJ1_DROVI Actin E2 OS=Drosophila virilis GN=ActE2 PE=3 SV=1Length=376	Score = 174 bits (440), Expect(2) = 3e-050
mapped-read 32328	F1UMNMG02DAK71	Length=505	tr|Q7Q7K6|Q7Q7K6_ANOGA AGAP011516-PA (Fragment) (Actin E2) OS=Anopheles gambiae GN=AGAP011516 PE=3 SV=4Length=382	Score = 234 bits (596), Expect(2) = 9e-065
mapped-read 32328	F1UMNMG02E1HJE	Length=504	tr|Q9BIJ1|Q9BIJ1_DROVI Actin E2 OS=Drosophila virilis GN=ActE2 PE=3 SV=1Length=376	Score = 229 bits (585), Expect(2) = 4e-087
mapped-read 32328	F1UMNMG02DCE2X	Length=504	tr|Q9BIJ1|Q9BIJ1_DROVI Actin E2 OS=Drosophila virilis GN=ActE2 PE=3 SV=1Length=376	Score = 246 bits (628), Expect = 1e-063
mapped-read 32328	F1UMNMG02EY6U4	Length=506	tr|E9JCX3|E9JCX3_SOLIN Putative uncharacterized protein (Fragment) (Actin C2) OS=Solenopsis invicta GN=SINV_08795 PE=3 SV=1Length=410	Score = 280 bits (715), Expect(2) = 5e-076
mapped-read 32328	F1UMNMG02EL14V	Length=496	tr|H6V045|H6V045_PARDA Beta-actin OS=Paramisgurnus dabryanus PE=2 SV=1Length=375	Score = 176 bits (446), Expect(2) = 4e-060
mapped-read 32328	F1UMNMG02DO9OY	Length=402	tr|Q9BIJ1|Q9BIJ1_DROVI Actin E2 OS=Drosophila virilis GN=ActE2 PE=3 SV=1Length=376	Score = 163 bits (412), Expect = 1e-038
mapped-read 32328	F1UMNMG02EJL8R	Length=419	tr|Q9BIJ1|Q9BIJ1_DROVI Actin E2 OS=Drosophila virilis GN=ActE2 PE=3 SV=1Length=376	Score = 177 bits (448), Expect = 9e-043
mapped-read 32328	F1UMNMG02DSUUJ	Length=406	tr|Q9BIJ1|Q9BIJ1_DROVI Actin E2 OS=Drosophila virilis GN=ActE2 PE=3 SV=1Length=376	Score = 148 bits (373), Expect(2) = 2e-034
mapped-read 32328	F1UMNMG02DXNEH	Length=504	tr|Q178B0|Q178B0_AEDAE Actin OS=Aedes aegypti GN=AAEL005964 PE=3 SV=1Length=376	Score = 234 bits (597), Expect(2) = 2e-061
mapped-read 32328	F1UMNMG02DVKAJ	Length=410	tr|Q9BIJ1|Q9BIJ1_DROVI Actin E2 OS=Drosophila virilis GN=ActE2 PE=3 SV=1Length=376	Score = 174 bits (440), Expect = 8e-042
mapped-read 32328	F1UMNMG02DCOZN	Length=503	tr|Q5BQE4|Q5BQE4_9VEST Actin A2 OS=Haliotis iris PE=3 SV=1Length=375	Score = 299 bits (766), Expect(2) = 4e-084
mapped-read 32328	F1UMNMG02D3FZQ	Length=481	tr|Q9NG06|Q9NG06_DAPPU Actin (Fragment) OS=Daphnia pulex GN=actin PE=2 SV=1Length=333	Score = 142 bits (357), Expect(2) = 4e-058
mapped-read 32328	F1UMNMG02DVQFY	Length=504	tr|Q95PD6|Q95PD6_HELVI Actin OS=Heliothis virescens PE=2 SV=1Length=375	Score = 337 bits (865), Expect = 4e-091
mapped-read 21934	F1UMNMG02DI9LS	Length=574	No Hit
mapped-read 21934	F1UMNMG02DV87F	Length=562	No Hit
mapped-read 21934	F1UMNMG02EMT9K	Length=561	No Hit
mapped-read 21934	F1UMNMG02DVSAX	Length=565	No Hit
mapped-read 21934	F1UMNMG02E5CPM	Length=567	No Hit
mapped-read 21934	F1UMNMG02DOZAU	Length=569	No Hit
mapped-read 21934	F1UMNMG02DAJW9	Length=564	No Hit
mapped-read 6087	F1UMNMG02D63IS	Length=1044	No Hit
mapped-read 6087	F1UMNMG02ES2R8	Length=496	No Hit
mapped-read 6087	F1UMNMG02E0N8Z	Length=472	No Hit
mapped-read 6087	F1UMNMG02DPFPA	Length=454	No Hit
mapped-read 6087	F1UMNMG02DAM59	Length=511	No Hit
mapped-read 6087	F1UMNMG02D4KGI	Length=310	No Hit
mapped-read 15587	F1UMNMG02E6U7U	Length=607	No Hit
mapped-read 21297	F1UMNMG02EAXE0	Length=534	tr|F4S2J1|F4S2J1_MELLP Putative uncharacterized protein OS=Melampsora larici-populina (strain 98AG31 / pathotype 3-4-7) GN=MELLADRAFT_92705 PE=4 SV=1Length=113	Score = 69.7 bits (169), Expect(2) = 7e-016
mapped-read 21297	F1UMNMG02DO9D9	Length=541	tr|Q7RN96|Q7RN96_PLAYO Putative senescence-associated protein OS=Plasmodium yoelii yoelii GN=PY01925 PE=4 SV=1Length=205	Score = 75.9 bits (185), Expect(2) = 1e-016
mapped-read 27957	F1UMNMG02C77RB	Length=442	tr|E3WM72|E3WM72_ANODA Putative uncharacterized protein (Ser/thr protein kinase-lyk4) OS=Anopheles darlingi GN=AND_02035 PE=4 SV=1Length=870	Score = 61.6 bits (148), Expect(2) = 8e-016
mapped-read 7774	F1UMNMG02EQDTC	Length=590	No Hit
mapped-read 25012	F1UMNMG02C56W6	Length=547	No Hit
mapped-read 25012	F1UMNMG02DO589	Length=538	No Hit
mapped-read 15587	F1UMNMG02DVTBB	Length=545	No Hit
mapped-read 27957	F1UMNMG02EVNFT	Length=446	tr|E3WM72|E3WM72_ANODA Putative uncharacterized protein (Ser/thr protein kinase-lyk4; ATP binding) OS=Anopheles darlingi GN=AND_02035 PE=4 SV=1Length=870	Score = 55.8 bits (133), Expect(2) = 4e-014
mapped-read 12195	F1UMNMG02ER73E	Length=475	tr|H9JAQ8|H9JAQ8_BOMMO Uncharacterized protein (Sarco/endoplasmic reticulum calcium ATPase) OS=Bombyx mori GN=Bmo.2232 PE=4 SV=1Length=954	Score = 227 bits (579), Expect = 6e-058
mapped-read 7774	F1UMNMG02DRXUS	Length=543	No Hit
mapped-read 27957	F1UMNMG02EC8CO	Length=443	tr|B0WBX9|B0WBX9_CULQU Serine/threonine-protein kinase 40 OS=Culex quinquefasciatus GN=CpipJ_CPIJ004200 PE=4 SV=1Length=724	Score = 100 bits (250), Expect = 9e-020
mapped-read 15587	F1UMNMG02ERH9Z	Length=549	No Hit
mapped-read 25012	F1UMNMG02ENK7B	Length=545	No Hit
mapped-read 27957	F1UMNMG02EHFJQ	Length=441	tr|B0WBX9|B0WBX9_CULQU Serine/threonine-protein kinase 40 OS=Culex quinquefasciatus GN=CpipJ_CPIJ004200 PE=4 SV=1Length=724	Score = 70.5 bits (171), Expect(2) = 6e-019
mapped-read 7774	F1UMNMG02DNWM7	Length=559	No Hit
mapped-read 12195	F1UMNMG02DRF87	Length=545	tr|C7AQP4|C7AQP4_BOMMO Sarco/endoplasmic reticulum calcium ATPase OS=Bombyx mori PE=2 SV=1Length=1025	Score = 202 bits (514), Expect(2) = 2e-078
mapped-read 15587	F1UMNMG02DNHSA	Length=548	No Hit
mapped-read 7774	F1UMNMG02DI5UO	Length=575	No Hit
mapped-read 12195	F1UMNMG02EYSNZ	Length=356	tr|B3MCM7|B3MCM7_DROAN GF12053 (Calcium-transporting ATPase sarcoplasmic/endoplasmic reticulum type; ATP biosynthetic process) OS=Drosophila ananassae GN=GF12053 PE=3 SV=1Length=1002	Score = 119 bits (297), Expect(2) = 3e-034
mapped-read 12195	F1UMNMG02E38JR	Length=493	tr|O96696|O96696_HELVI Sarco(Endo)plasmic reticulum-type calcium ATPase OS=Heliothis virescens PE=2 SV=1Length=1000	Score = 306 bits (783), Expect = 1e-081
mapped-read 25012	F1UMNMG02DV592	Length=537	No Hit
mapped-read 21297	F1UMNMG02C932P	Length=397	No Hit
mapped-read 21297	F1UMNMG02EJBH8	Length=399	No Hit
mapped-read 9837	F1UMNMG02DBFLK	Length=574	No Hit
mapped-read 33875	F1UMNMG02EYNGC	Length=476	tr|Q17BQ6|Q17BQ6_AEDAE Cyclin g OS=Aedes aegypti GN=AAEL004865 PE=3 SV=1Length=476	Score = 175 bits (443), Expect = 4e-042
mapped-read 9837	F1UMNMG02DO9T7	Length=584	No Hit
mapped-read 9837	F1UMNMG02DVKOY	Length=559	No Hit
mapped-read 31510	F1UMNMG02DL1PS	Length=475	No Hit
mapped-read 31510	F1UMNMG02E0YKO	Length=574	No Hit
mapped-read 33875	F1UMNMG02E1N17	Length=493	tr|Q17BQ6|Q17BQ6_AEDAE Cyclin g OS=Aedes aegypti GN=AAEL004865 PE=3 SV=1Length=476	Score = 135 bits (341), Expect = 2e-030
mapped-read 31510	F1UMNMG02E2W0I	Length=344	No Hit
mapped-read 33875	F1UMNMG02E3ZSS	Length=488	tr|Q17BQ6|Q17BQ6_AEDAE Cyclin g OS=Aedes aegypti GN=AAEL004865 PE=3 SV=1Length=476	Score = 158 bits (399), Expect = 5e-037
mapped-read 15926	F1UMNMG02DWS60	Length=308	No Hit
mapped-read 15926	F1UMNMG02DO2W7	Length=305	No Hit
mapped-read 15926	F1UMNMG02DH8RB	Length=400	tr|E5T5E7|E5T5E7_TRISP Putative uncharacterized protein OS=Trichinella spiralis GN=Tsp_14483 PE=4 SV=1Length=115	Score = 77.4 bits (189), Expect = 1e-012
mapped-read 10010	F1UMNMG02D4M35	Length=267	No Hit
mapped-read 4874	F1UMNMG02DOJEG	Length=528	No Hit
mapped-read 34558	F1UMNMG02D4S2F	Length=368	No Hit
mapped-read 2540	F1UMNMG02D319G	Length=645	No Hit
mapped-read 29129	F1UMNMG02E49IR	Length=548	No Hit
mapped-read 19810	F1UMNMG02EMVLS	Length=559	No Hit
mapped-read 1068	F1UMNMG02C5T4P	Length=332	No Hit
mapped-read 2540	F1UMNMG02E34G0	Length=763	No Hit
mapped-read 4874	F1UMNMG02DS59V	Length=845	No Hit
mapped-read 34558	F1UMNMG02DWQ7B	Length=380	No Hit
mapped-read 29416	F1UMNMG02C79ZK	Length=438	No Hit
mapped-read 23853	F1UMNMG02DFZKM	Length=490	No Hit
mapped-read 32976	F1UMNMG02EY17H	Length=526	tr|Q16UP6|Q16UP6_AEDAE Putative uncharacterized protein (Fragment) (sensory perception of chemical stimulus) OS=Aedes aegypti GN=AAEL009841 PE=4 SV=1Length=200	Score = 117 bits (292), Expect = 1e-024
mapped-read 29129	F1UMNMG02DHXIL	Length=550	tr|Q177V0|Q177V0_AEDAE Putative uncharacterized protein OS=Aedes aegypti GN=AAEL006032 PE=4 SV=1Length=813	Score = 58.9 bits (141), Expect = 5e-007
mapped-read 10807	F1UMNMG02D4AE2	Length=516	No Hit
mapped-read 33055	F1UMNMG02EEBJX	Length=495	tr|B4Q345|B4Q345_DROSI GD22681 OS=Drosophila simulans GN=GD22681 PE=4 SV=1Length=812	Score = 40.8 bits (94), Expect(2) = 2e-007
mapped-read 23853	F1UMNMG02D9A7E	Length=534	No Hit
mapped-read 32976	F1UMNMG02DAWA2	Length=552	tr|Q7PX41|Q7PX41_ANOGA AGAP001201-PA (Fragment) (sensory perception of chemical stimulus) OS=Anopheles gambiae GN=AgaP_AGAP001201 PE=4 SV=5Length=322	Score = 140 bits (352), Expect = 2e-031
mapped-read 28972	F1UMNMG02DCHJF	Length=456	No Hit
mapped-read 22426	F1UMNMG02DN0QY	Length=384	No Hit
mapped-read 19810	F1UMNMG02DVJOW	Length=568	No Hit
mapped-read 19217	F1UMNMG02D2NLR	Length=482	tr|Q17LY0|Q17LY0_AEDAE Alanyl-tRNA synthetase OS=Aedes aegypti GN=AAEL001218 PE=3 SV=1Length=966	Score = 220 bits (561), Expect(2) = 9e-065
mapped-read 17957	F1UMNMG02E1MC6	Length=470	tr|B0XIA1|B0XIA1_CULQU ATP-binding cassette sub-family G member 4 OS=Culex quinquefasciatus GN=CpipJ_CPIJ019125 PE=3 SV=1Length=581	Score = 164 bits (416), Expect = 5e-039
mapped-read 30603	F1UMNMG02DHLGV	Length=551	No Hit
mapped-read 15380	F1UMNMG02DODRT	Length=571	tr|B4N5L0|B4N5L0_DROWI GK12697 OS=Drosophila willistoni GN=GK12697 PE=4 SV=1Length=182	Score = 55.8 bits (133), Expect(2) = 1e-006
mapped-read 13814	F1UMNMG02DBVWA	Length=538	No Hit
mapped-read 10807	F1UMNMG02DWL5T	Length=533	No Hit
mapped-read 20345	F1UMNMG02EUHKY	Length=351	No Hit
mapped-read 1068	F1UMNMG02ELX0I	Length=484	No Hit
mapped-read 28972	F1UMNMG02D9HEC	Length=568	No Hit
mapped-read 30603	F1UMNMG02DMFBX	Length=581	No Hit
mapped-read 19217	F1UMNMG02EX0NT	Length=483	tr|Q17LY0|Q17LY0_AEDAE Alanyl-tRNA synthetase OS=Aedes aegypti GN=AAEL001218 PE=3 SV=1Length=966	Score = 268 bits (686), Expect = 2e-070
mapped-read 25465	F1UMNMG02EMBJ4	Length=511	No Hit
mapped-read 13814	F1UMNMG02DWGSK	Length=561	No Hit
mapped-read 25465	F1UMNMG02EH8WE	Length=424	No Hit
mapped-read 29416	F1UMNMG02DZG25	Length=439	No Hit
mapped-read 20345	F1UMNMG02EXKJ1	Length=376	No Hit
mapped-read 17957	F1UMNMG02DXDV7	Length=470	tr|B0XIA1|B0XIA1_CULQU ATP-binding cassette sub-family G member 4 OS=Culex quinquefasciatus GN=CpipJ_CPIJ019125 PE=3 SV=1Length=581	Score = 144 bits (364), Expect(2) = 8e-041
mapped-read 15380	F1UMNMG02DO022	Length=303	No Hit
mapped-read 22426	F1UMNMG02C6QII	Length=454	No Hit
mapped-read 8031	F1UMNMG02DGZGW	Length=469	No Hit
mapped-read 8847	F1UMNMG02E0A20	Length=263	tr|B4MYK9|B4MYK9_DROWI GK22061 OS=Drosophila willistoni GN=GK22061 PE=4 SV=1Length=670	Score = 63.2 bits (152), Expect(2) = 6e-009
mapped-read 8847	F1UMNMG02EYPFZ	Length=264	tr|B4MYK9|B4MYK9_DROWI GK22061 (chitin metabolic process; S-antigen protein) OS=Drosophila willistoni GN=GK22061 PE=4 SV=1Length=670	Score = 63.2 bits (152), Expect(2) = 6e-009
mapped-read 8031	F1UMNMG02D49HB	Length=477	No Hit
mapped-read 10010	F1UMNMG02D2JAE	Length=242	No Hit
mapped-read 33055	F1UMNMG02C909X	Length=380	tr|B4Q345|B4Q345_DROSI GD22681 (arsenite transport) OS=Drosophila simulans GN=GD22681 PE=4 SV=1Length=812	Score = 77.0 bits (188), Expect = 1e-012
mapped-read 5256	F1UMNMG02EXY1G	Length=460	No Hit
mapped-read 24062	F1UMNMG02DP1JP	Length=486	tr|Q16U96|Q16U96_AEDAE Putative uncharacterized protein OS=Aedes aegypti GN=AAEL009976 PE=4 SV=1Length=1620	Score = 58.5 bits (140), Expect(2) = 7e-017
mapped-read 3400	F1UMNMG02E2G1N	Length=521	No Hit
mapped-read 20964	F1UMNMG02E0IOY	Length=533	No Hit
mapped-read 30802	F1UMNMG02DOXS2	Length=716	No Hit
mapped-read 29128	F1UMNMG02C7XQN	Length=549	No Hit
mapped-read 11951	F1UMNMG02EYX7A	Length=467	No Hit
mapped-read 11950	F1UMNMG02DXPWS	Length=582	No Hit
mapped-read 19513	F1UMNMG02D62Z2	Length=591	No Hit
mapped-read 9725	F1UMNMG02E4DTB	Length=774	No Hit
mapped-read 25022	F1UMNMG02ED1TL	Length=535	No Hit
mapped-read 15118	F1UMNMG02DH1P3	Length=528	tr|C4WTD8|C4WTD8_ACYPI ACYPI006625 protein (copper ion transmembrane transporter activity) OS=Acyrthosiphon pisum GN=ACYPI006625 PE=2 SV=1Length=198	Score = 63.9 bits (154), Expect = 1e-008
mapped-read 6691	F1UMNMG02D9RZC	Length=515	No Hit
mapped-read 4725	F1UMNMG02E2LSX	Length=541	No Hit
mapped-read 32940	F1UMNMG02D6GKE	Length=497	tr|B5DI76|B5DI76_DROPS GA25794 (myosin filament) OS=Drosophila pseudoobscura pseudoobscura GN=GA25794 PE=4 SV=1Length=2166	Score = 291 bits (744), Expect = 4e-077
mapped-read 158	F1UMNMG02D73J5	Length=666	No Hit
mapped-read 7965	F1UMNMG02EGFFV	Length=500	tr|Q9V4C7|Q9V4C7_DROME Plasma membrane calcium ATPase, isoform I OS=Drosophila melanogaster GN=PMCA PE=2 SV=5Length=1206	Score = 205 bits (522), Expect = 2e-051
mapped-read 987	F1UMNMG02EU6U7	Length=600	No Hit
mapped-read 30955	F1UMNMG02C7KFK	Length=527	No Hit
mapped-read 14051	F1UMNMG02DSUKR	Length=528	No Hit
mapped-read 30694	F1UMNMG02E4Z0I	Length=455	tr|Q17F36|Q17F36_AEDAE Inositol 1,4,5-trisphosphate receptor OS=Aedes aegypti GN=AAEL003608 PE=4 SV=1Length=2183	Score = 206 bits (524), Expect = 1e-051
mapped-read 19724	F1UMNMG02EQLQZ	Length=769	No Hit
mapped-read 17222	F1UMNMG02EGI7X	Length=505	No Hit
mapped-read 21710	F1UMNMG02D53CP	Length=515	No Hit
mapped-read 8115	F1UMNMG02DARSF	Length=480	tr|Q7QG01|Q7QG01_ANOGA AGAP003753-PA OS=Anopheles gambiae GN=AgaP_AGAP003753 PE=4 SV=5Length=1150	Score = 109 bits (273), Expect = 2e-022
mapped-read 22710	F1UMNMG02DGQ6E	Length=516	No Hit
mapped-read 33574	F1UMNMG02E2RPP	Length=551	No Hit
mapped-read 18896	F1UMNMG02EARPY	Length=520	tr|B3MX55|B3MX55_DROAN GF14448 (Calcium-binding protein; calcium ion binding) OS=Drosophila ananassae GN=GF14448 PE=4 SV=1Length=291	Score = 166 bits (421), Expect(2) = 7e-050
mapped-read 5701	F1UMNMG02DOLC9	Length=460	tr|Q16N57|Q16N57_AEDAE Receptor protein-tyrosine phosphatase 10d (Fragment) OS=Aedes aegypti GN=AAEL012083 PE=4 SV=1Length=1523	Score = 182 bits (461), Expect = 3e-044
mapped-read 27930	F1UMNMG02DMZIC	Length=568	No Hit
mapped-read 20059	F1UMNMG02EG1KZ	Length=574	No Hit
mapped-read 31325	F1UMNMG02E2A28	Length=469	tr|Q16TM8|Q16TM8_AEDAE Putative uncharacterized protein (Fragment) (actin cytoskeleton organization; contains 1 FH2 (formin homology 2) domain) OS=Aedes aegypti GN=AAEL010187 PE=4 SV=1Length=1274	Score = 154 bits (390), Expect = 5e-036
mapped-read 5650	F1UMNMG02EMMYG	Length=581	No Hit
mapped-read 25501	F1UMNMG02DY3AG	Length=494	tr|Q17GY9|Q17GY9_AEDAE Kakapo (Fragment) (cell cycle arrest) OS=Aedes aegypti GN=AAEL002829 PE=4 SV=1Length=7342	Score = 171 bits (434), Expect(2) = 2e-049
mapped-read 9741	F1UMNMG02D9104	Length=527	No Hit
mapped-read 6430	F1UMNMG02E0HGZ	Length=489	tr|B4NL26|B4NL26_DROWI GK14023 (cation:chloride symporter activity) OS=Drosophila willistoni GN=GK14023 PE=4 SV=1Length=1081	Score = 186 bits (473), Expect(2) = 5e-051
mapped-read 16783	F1UMNMG02D4A64	Length=524	tr|B4KDT7|B4KDT7_DROMO GI24527 (oxidoreductase activity, acting on the aldehyde or oxo group of donors, NAD or NADP as acceptor) OS=Drosophila mojavensis GN=GI24527 PE=4 SV=1Length=521	Score = 176 bits (446), Expect = 2e-042
mapped-read 23004	F1UMNMG02E0YTT	Length=520	No Hit
mapped-read 16565	F1UMNMG02EQ631	Length=611	No Hit
mapped-read 11805	F1UMNMG02EXTV3	Length=617	No Hit
mapped-read 11323	F1UMNMG02E3X23	Length=613	No Hit
mapped-read 26169	F1UMNMG02D7ICS	Length=497	tr|Q16FG2|Q16FG2_AEDAE Glutamate synthase OS=Aedes aegypti GN=AAEL014768 PE=4 SV=1Length=2084	Score = 86.7 bits (213), Expect(2) = 2e-025
mapped-read 27097	F1UMNMG02D869W	Length=501	No Hit
mapped-read 1088	F1UMNMG02EFSXJ	Length=454	No Hit
mapped-read 34935	F1UMNMG02E0LFA	Length=398	tr|E0VID6|E0VID6_PEDHC Titin, putative (Transferase; ATP binding; myosin light chain kinase activity) OS=Pediculus humanus subsp. corporis GN=Phum_PHUM226120 PE=4 SV=1Length=8829	Score = 154 bits (388), Expect = 8e-036
mapped-read 35047	F1UMNMG02DF9FV	Length=564	No Hit
mapped-read 1287	F1UMNMG02EUBBE	Length=485	tr|Q7QED5|Q7QED5_ANOGA AGAP000703-PA (Otopetrins modulate calcium homeostasis and influx of calcium in response to extracellular ATP) OS=Anopheles gambiae GN=AgaP_AGAP000703 PE=4 SV=5Length=833	Score = 153 bits (387), Expect = 1e-035
mapped-read 304	F1UMNMG02DYV7N	Length=634	No Hit
mapped-read 25553	F1UMNMG02DK0JP	Length=440	No Hit
mapped-read 10554	F1UMNMG02EBXWQ	Length=485	No Hit
mapped-read 14676	F1UMNMG02D2RT4	Length=542	No Hit
mapped-read 16860	F1UMNMG02EUH74	Length=510	tr|Q29EZ8|Q29EZ8_DROPS GA15168 (calcium ion binding; contains 1 SH3 domain) OS=Drosophila pseudoobscura pseudoobscura GN=GA15168 PE=4 SV=1Length=2415	Score = 209 bits (533), Expect = 1e-052
mapped-read 20447	F1UMNMG02DHH15	Length=584	No Hit
mapped-read 5506	F1UMNMG02EHCET	Length=584	No Hit
mapped-read 33530	F1UMNMG02DTGOM	Length=511	tr|Q16IL6|Q16IL6_AEDAE Putative uncharacterized protein (Disulfide bond; EGF-like_dom) OS=Aedes aegypti GN=AAEL013612 PE=4 SV=1Length=469	Score = 192 bits (489), Expect(2) = 4e-062
mapped-read 32354	F1UMNMG02DQFJL	Length=500	tr|B4LY13|B4LY13_DROVI GJ23837(Myosin heavy chain-like, isoform B) OS=Drosophila virilis GN=GJ23837 PE=4 SV=1Length=879	Score = 133 bits (335), Expect(2) = 1e-036
mapped-read 12237	F1UMNMG02DTOSA	Length=616	No Hit
mapped-read 7805	F1UMNMG02EOXUZ	Length=570	tr|Q16M73|Q16M73_AEDAE Short-chain dehydrogenase OS=Aedes aegypti GN=AAEL012401 PE=3 SV=1Length=357	Score = 57.8 bits (138), Expect(2) = 1e-009
mapped-read 21279	F1UMNMG02EZM6K	Length=583	No Hit
mapped-read 25058	F1UMNMG02ER8Q1	Length=370	No Hit
mapped-read 23764	F1UMNMG02EABJ2	Length=392	No Hit
mapped-read 29662	F1UMNMG02D6I8Q	Length=213	No Hit
mapped-read 27666	F1UMNMG02EDX32	Length=510	tr|B0W036|B0W036_CULQU 3-hydroxyisobutyrate dehydrogenase OS=Culex quinquefasciatus GN=CpipJ_CPIJ000400 PE=4 SV=1Length=556	Score = 259 bits (663), Expect = 1e-067
mapped-read 4823	F1UMNMG02EV7C1	Length=744	No Hit
mapped-read 25375	F1UMNMG02EYRLP	Length=443	No Hit
mapped-read 11809	F1UMNMG02EXXAJ	Length=498	tr|F5HMQ4|F5HMQ4_ANOGA AGAP001446-PE (metabolic process, catalytic activity) OS=Anopheles gambiae GN=AgaP_AGAP001446 PE=4 SV=1Length=904	Score = 109 bits (273), Expect = 2e-022
mapped-read 10948	F1UMNMG02C9DMI	Length=564	No Hit
mapped-read 27059	F1UMNMG02DNUED	Length=484	tr|B0X119|B0X119_CULQU Glutamate semialdehyde dehydrogenase OS=Culex quinquefasciatus GN=CpipJ_CPIJ013217 PE=3 SV=1Length=789	Score = 259 bits (661), Expect = 2e-067
mapped-read 26564	F1UMNMG02EG3AW	Length=498	No Hit
mapped-read 35303	F1UMNMG02EC1V9	Length=534	tr|D6WHK3|D6WHK3_TRICA Putative uncharacterized protein (TPR repeat; O-linked n-acetylglucosamine transferase, ogt) OS=Tribolium castaneum GN=TcasGA2_TC003916 PE=4 SV=1Length=1054	Score = 107 bits (266), Expect = 1e-021
mapped-read 35043	F1UMNMG02D4ATM	Length=517	No Hit
mapped-read 29461	F1UMNMG02EVV5W	Length=453	No Hit
mapped-read 3422	F1UMNMG02DDJYE	Length=430	No Hit
mapped-read 31297	F1UMNMG02EWQ1M	Length=558	No Hit
mapped-read 5231	F1UMNMG02D9CF4	Length=500	tr|Q16UB8|Q16UB8_AEDAE Putative uncharacterized protein (Apolipophorins; lipid transporter activity) OS=Aedes aegypti GN=AAEL009955 PE=4 SV=1Length=3321	Score = 127 bits (318), Expect = 1e-027
mapped-read 23188	F1UMNMG02EH3AF	Length=801	No Hit
mapped-read 832	F1UMNMG02DU1PS	Length=454	No Hit
mapped-read 9466	F1UMNMG02ETV37	Length=447	tr|E0VTK3|E0VTK3_PEDHC Putative uncharacterized protein (dopamine beta-monooxygenase activity) OS=Pediculus humanus subsp. corporis GN=Phum_PHUM433820 PE=4 SV=1Length=698	Score = 113 bits (282), Expect = 2e-023
mapped-read 2982	F1UMNMG02E5YTL	Length=218	No Hit
mapped-read 638	F1UMNMG02D3H2D	Length=419	No Hit
mapped-read 8724	F1UMNMG02D28GI	Length=523	tr|Q7QJS0|Q7QJS0_ANOGA AGAP007631-PA (Belongs to the adenylyl cyclase class-4/guanylyl cyclase family; cyclic nucleotide biosynthetic process) OS=Anopheles gambiae GN=AGAP007631 PE=3 SV=4Length=1121	Score = 81.3 bits (199), Expect = 7e-014
mapped-read 28170	F1UMNMG02DOYGU	Length=302	No Hit
mapped-read 5929	F1UMNMG02D90HK	Length=359	tr|B4N5L0|B4N5L0_DROWI GK12697 (monooxygenase activity) OS=Drosophila willistoni GN=GK12697 PE=4 SV=1Length=182	Score = 76.6 bits (187), Expect = 2e-012
mapped-read 17958	F1UMNMG02DRVKT	Length=563	tr|Q7QG32|Q7QG32_ANOGA AGAP009461-PA (Mitogen-activated protein kinase ERK-A; MAPK cascade) OS=Anopheles gambiae GN=AGAP009461 PE=4 SV=3Length=375	Score = 127 bits (320), Expect = 8e-028
mapped-read 10668	F1UMNMG02ENX7J	Length=524	tr|Q16K92|Q16K92_AEDAE Signal recognition particle 54 kDa protein OS=Aedes aegypti GN=AAEL013076 PE=4 SV=1Length=401	Score = 94.4 bits (233), Expect(3) = 2e-039
mapped-read 27608	F1UMNMG02EWPYJ	Length=419	tr|E3X8Q8|E3X8Q8_ANODA Putative uncharacterized protein (SRP-dependent cotranslational protein targeting to membrane) OS=Anopheles darlingi GN=AND_16616 PE=4 SV=1Length=705	Score = 74.3 bits (181), Expect = 9e-012
mapped-read 11767	F1UMNMG02C7IMV	Length=584	No Hit
mapped-read 9943	F1UMNMG02DPE5S	Length=490	No Hit
mapped-read 32755	F1UMNMG02EYGUE	Length=440	No Hit
mapped-read 10109	F1UMNMG02DWHJ6	Length=515	tr|B4LH88|B4LH88_DROVI GJ13868 (Microtubule-associated serine/threonine-protein kinase 2) OS=Drosophila virilis GN=GJ13868 PE=4 SV=1Length=2096	Score = 314 bits (805), Expect = 4e-084
mapped-read 13499	F1UMNMG02DO2RK	Length=617	No Hit
mapped-read 13578	F1UMNMG02ED6GU	Length=475	No Hit
mapped-read 28800	F1UMNMG02C6MWH	Length=222	No Hit
mapped-read 6021	F1UMNMG02E3V8K	Length=530	No Hit
mapped-read 7523	F1UMNMG02EMYNA	Length=355	No Hit
mapped-read 30055	F1UMNMG02D0M3S	Length=326	No Hit
mapped-read 17984	F1UMNMG02E7DKX	Length=521	tr|A7UU65|A7UU65_ANOGA AGAP006260-PD (mesoderm development; Z disc) OS=Anopheles gambiae GN=AGAP006260 PE=4 SV=1Length=243	Score = 133 bits (335), Expect = 1e-029
mapped-read 10542	F1UMNMG02D4Z3X	Length=510	No Hit
mapped-read 9115	F1UMNMG02EP3Y5	Length=351	No Hit
mapped-read 11355	F1UMNMG02DB1I2	Length=1036	No Hit
mapped-read 13813	F1UMNMG02DPTDZ	Length=269	No Hit
mapped-read 28022	F1UMNMG02DYIO0	Length=449	No Hit
mapped-read 27100	F1UMNMG02DB5KJ	Length=337	No Hit
mapped-read 30122	F1UMNMG02ED8AE	Length=381	tr|A8CWH3|A8CWH3_LUTLO Putative serine protease inhibitor 4 OS=Lutzomyia longipalpis GN=SRPN PE=2 SV=1Length=376	Score = 171 bits (433), Expect = 5e-041
mapped-read 4873	F1UMNMG02D993W	Length=561	No Hit
mapped-read 1543	F1UMNMG02D7WJX	Length=495	tr|Q7Q3N6|Q7Q3N6_ANOGA AGAP007963-PA (calcium ion binding) OS=Anopheles gambiae GN=AGAP007963 PE=4 SV=3Length=191	Score = 242 bits (618), Expect = 2e-062
mapped-read 23422	F1UMNMG02D70VN	Length=442	No Hit
mapped-read 33839	F1UMNMG02EDUBH	Length=508	No Hit
mapped-read 9707	F1UMNMG02ECVA2	Length=525	No Hit
mapped-read 23511	F1UMNMG02D65MY	Length=481	tr|Q7QG44|Q7QG44_ANOGA AGAP009491-PA (Hydrogen-transporting ATP synthase, G-subunit; ATP synthesis coupled proton transport) OS=Anopheles gambiae GN=AGAP009491 PE=4 SV=3Length=99	Score = 121 bits (303), Expect = 6e-026
mapped-read 25445	F1UMNMG02DC2IL	Length=514	No Hit
mapped-read 11993	F1UMNMG02DV8Q1	Length=406	No Hit
mapped-read 18378	F1UMNMG02EUX8X	Length=360	tr|Q7QDS6|Q7QDS6_ANOGA AGAP010396-PA (Fragment) (Belongs to the kinesin-like protein family; microtubule-based movement) OS=Anopheles gambiae GN=AGAP010396 PE=3 SV=4Length=781	Score = 96.7 bits (239), Expect(2) = 2e-037
mapped-read 8894	F1UMNMG02E4EQI	Length=341	No Hit
mapped-read 31375	F1UMNMG02EGPJZ	Length=516	No Hit
mapped-read 10106	F1UMNMG02EUKM6	Length=289	No Hit
mapped-read 12125	F1UMNMG02EHO5D	Length=392	No Hit
mapped-read 9016	F1UMNMG02EGQUB	Length=347	No Hit
mapped-read 32516	F1UMNMG02DVA9W	Length=608	No Hit
mapped-read 22778	F1UMNMG02D0GT4	Length=342	No Hit
mapped-read 34624	F1UMNMG02DYZLM	Length=430	No Hit
mapped-read 5727	F1UMNMG02EBVYM	Length=367	No Hit
mapped-read 14945	F1UMNMG02EJX1D	Length=416	No Hit
mapped-read 27380	F1UMNMG02D32VE	Length=385	No Hit
mapped-read 18614	F1UMNMG02DMSTY	Length=360	tr|Q0IFX4|Q0IFX4_AEDAE Putative uncharacterized protein (Fragment) (binding) OS=Aedes aegypti GN=AAEL003923 PE=4 SV=1Length=1649	Score = 63.9 bits (154), Expect = 1e-008
mapped-read 4660	F1UMNMG02EBREB	Length=505	No Hit
mapped-read 13084	F1UMNMG02ES5DH	Length=382	No Hit
mapped-read 32330	F1UMNMG02DVI56	Length=471	sp|P18600|ACT1_ARTSX Actin, clone 205 OS=Artemia sp. PE=2 SV=1Length=376	Score = 283 bits (724), Expect = 9e-075
mapped-read 1964	F1UMNMG02ECLAD	Length=459	No Hit
mapped-read 22682	F1UMNMG02EQY5F	Length=393	No Hit
mapped-read 9136	F1UMNMG02C9LCM	Length=360	tr|Q7QAQ8|Q7QAQ8_ANOGA AGAP003579-PA (homophilic cell adhesion) OS=Anopheles gambiae GN=AgaP_AGAP003579 PE=4 SV=4Length=2019	Score = 139 bits (349), Expect = 3e-031
mapped-read 29928	F1UMNMG02DH0S1	Length=203	No Hit
mapped-read 30649	F1UMNMG02DZW3X	Length=398	No Hit
