# Supplementary material for: First Comparative Transcriptomic Analysis of Wild Adult Male and Female Lutzomyia longipalpis, Vector of Visceral Leishmaniasis
Source: PLoS One. 2013 Mar 12;8(3):e58645. doi: 10.1371/journal.pone.0058645 (PMC3595279; doi:10.1371/journal.pone.0058645)
Supplement: Table S22 — PP1_selected-mapped-reads_est-others. This table shows the homology search results against DB:est-others for PP1 selected mapped-reads. The provided information includes: mapped-read number; unique read name (name assigned to each read when the samples were pyrosequenced); read length; Blastn result against DB:est-others; and its score and E-value, when applicable. (XLS) [file pone.0058645.s022.xls]

## Sheet: Sheet1
Mapped-read number	Unique read name	Read length	Blastn result (DB:est-others)	Score and E-value
mapped-read 4383	F1UMNMG03GCUJI	Length=361	emb|FP601882.1| FP601882 Hirudo medicinalis normalized library Hirudo medicinalis cDNA, mRNA sequence.Length=567	Score = 316 bits (171), Expect = 4e-083
mapped-read 4383	F1UMNMG03FX13X	Length=605	No Hit
mapped-read 4383	F1UMNMG03GBKXJ	Length=531	emb|FP595913.1| FP595913 Hirudo medicinalis normalized library Hirudo medicinalis cDNA, mRNA sequence.Length=540	Score = 350 bits (189), Expect = 6e-093
mapped-read 4383	F1UMNMG03HGMYA	Length=360	emb|FP601882.1| FP601882 Hirudo medicinalis normalized library Hirudo medicinalis cDNA, mRNA sequence.Length=567	Score = 329 bits (178), Expect = 5e-087
mapped-read 4383	F1UMNMG03HIXEN	Length=529	emb|FP595913.1| FP595913 Hirudo medicinalis normalized library Hirudo medicinalis cDNA, mRNA sequence.Length=540	Score = 399 bits (216), Expect = 6e-108
mapped-read 4383	F1UMNMG03GZRY6	Length=359	emb|FP601882.1| FP601882 Hirudo medicinalis normalized library Hirudo medicinalis cDNA, mRNA sequence.Length=567	Score = 311 bits (168), Expect = 2e-081
mapped-read 4383	F1UMNMG03GKC7R	Length=368	emb|FP601882.1| FP601882 Hirudo medicinalis normalized library Hirudo medicinalis cDNA, mRNA sequence.Length=567	Score = 289 bits (156), Expect = 1e-074
mapped-read 4383	F1UMNMG03F27SA	Length=534	emb|FP601882.1| FP601882 Hirudo medicinalis normalized library Hirudo medicinalis cDNA, mRNA sequence.Length=567	Score = 324 bits (175), Expect = 4e-085
mapped-read 4383	F1UMNMG03G2KHP	Length=362	emb|FP601882.1| FP601882 Hirudo medicinalis normalized library Hirudo medicinalis cDNA, mRNA sequence.Length=567	Score = 318 bits (172), Expect = 1e-083
mapped-read 4383	F1UMNMG03HCFB8	Length=365	emb|FP601882.1| FP601882 Hirudo medicinalis normalized library Hirudo medicinalis cDNA, mRNA sequence.Length=567	Score = 318 bits (172), Expect = 1e-083
mapped-read 4383	F1UMNMG03G3QVZ	Length=361	emb|FP601882.1| FP601882 Hirudo medicinalis normalized library Hirudo medicinalis cDNA, mRNA sequence.Length=567	Score = 329 bits (178), Expect = 5e-087
mapped-read 4383	F1UMNMG03G1Z0N	Length=408	No Hit
mapped-read 4383	F1UMNMG03FTPAM	Length=574	emb|FP601882.1| FP601882 Hirudo medicinalis normalized library Hirudo medicinalis cDNA, mRNA sequence.Length=567	Score = 501 bits (271), Expect = 2e-138
mapped-read 4383	F1UMNMG03F7U21	Length=364	emb|FP601882.1| FP601882 Hirudo medicinalis normalized library Hirudo medicinalis cDNA, mRNA sequence.Length=567	Score = 414 bits (224), Expect = 1e-112
mapped-read 4383	F1UMNMG03G5QLY	Length=539	emb|FP601882.1| FP601882 Hirudo medicinalis normalized library Hirudo medicinalis cDNA, mRNA sequence.Length=567	Score = 316 bits (171), Expect = 7e-083
mapped-read 4383	F1UMNMG03G299B	Length=489	emb|FP601882.1| FP601882 Hirudo medicinalis normalized library Hirudo medicinalis cDNA, mRNA sequence.Length=567	Score = 324 bits (175), Expect = 4e-085
mapped-read 4383	F1UMNMG03HLV8F	Length=361	emb|FP601882.1| FP601882 Hirudo medicinalis normalized library Hirudo medicinalis cDNA, mRNA sequence.Length=567	Score = 305 bits (165), Expect = 9e-080
mapped-read 4383	F1UMNMG03GY0J1	Length=362	emb|FP601882.1| FP601882 Hirudo medicinalis normalized library Hirudo medicinalis cDNA, mRNA sequence.Length=567	Score = 322 bits (174), Expect = 9e-085
mapped-read 4383	F1UMNMG03GZQIJ	Length=361	emb|FP601882.1| FP601882 Hirudo medicinalis normalized library Hirudo medicinalis cDNA, mRNA sequence.Length=567	Score = 322 bits (174), Expect = 9e-085
mapped-read 4383	F1UMNMG03HOISL	Length=373	emb|FP601882.1| FP601882 Hirudo medicinalis normalized library Hirudo medicinalis cDNA, mRNA sequence.Length=567	Score = 303 bits (164), Expect = 3e-079
mapped-read 4383	F1UMNMG03FUCC9	Length=534	emb|FP595913.1| FP595913 Hirudo medicinalis normalized library Hirudo medicinalis cDNA, mRNA sequence.Length=540	Score = 381 bits (206), Expect = 2e-102
mapped-read 4383	F1UMNMG03GQKSS	Length=522	emb|FP595913.1| FP595913 Hirudo medicinalis normalized library Hirudo medicinalis cDNA, mRNA sequence.Length=540	Score = 351 bits (190), Expect = 2e-093
mapped-read 4383	F1UMNMG03F6KS2	Length=360	emb|FP601882.1| FP601882 Hirudo medicinalis normalized library Hirudo medicinalis cDNA, mRNA sequence.Length=567	Score = 316 bits (171), Expect = 4e-083
mapped-read 4383	F1UMNMG03GWUR9	Length=361	emb|FP601882.1| FP601882 Hirudo medicinalis normalized library Hirudo medicinalis cDNA, mRNA sequence.Length=567	Score = 324 bits (175), Expect = 3e-085
mapped-read 4383	F1UMNMG03G1H8Q	Length=456	emb|FP601882.1| FP601882 Hirudo medicinalis normalized library Hirudo medicinalis cDNA, mRNA sequence.Length=567	Score = 318 bits (172), Expect = 2e-083
mapped-read 4383	F1UMNMG03FVLYA	Length=360	emb|FP601882.1| FP601882 Hirudo medicinalis normalized library Hirudo medicinalis cDNA, mRNA sequence.Length=567	Score = 322 bits (174), Expect = 9e-085
mapped-read 4383	F1UMNMG03GYY4F	Length=362	emb|FP601882.1| FP601882 Hirudo medicinalis normalized library Hirudo medicinalis cDNA, mRNA sequence.Length=567	Score = 322 bits (174), Expect = 9e-085
mapped-read 4383	F1UMNMG03HHE7L	Length=372	emb|FP601882.1| FP601882 Hirudo medicinalis normalized library Hirudo medicinalis cDNA, mRNA sequence.Length=567	Score = 324 bits (175), Expect = 3e-085
mapped-read 4383	F1UMNMG03FZSKD	Length=536	gb|EW780324.1| SmSal083 Orange wheat blossom midge salivary gland cDNA library Sitodiplosis mosellana cDNA, mRNA sequence.Length=1734	Score = 481 bits (260), Expect = 2e-132
mapped-read 4383	F1UMNMG03F7AVO	Length=600	No Hit
mapped-read 4383	F1UMNMG03GUOT7	Length=544	emb|FP595913.1| FP595913 Hirudo medicinalis normalized library Hirudo medicinalis cDNA, mRNA sequence.Length=540	Score = 448 bits (242), Expect = 2e-122
mapped-read 4383	F1UMNMG03HLLU0	Length=371	emb|FP601882.1| FP601882 Hirudo medicinalis normalized library Hirudo medicinalis cDNA, mRNA sequence.Length=567	Score = 315 bits (170), Expect = 2e-082
mapped-read 4383	F1UMNMG03G4XPB	Length=369	emb|FP601882.1| FP601882 Hirudo medicinalis normalized library Hirudo medicinalis cDNA, mRNA sequence.Length=567	Score = 303 bits (164), Expect = 3e-079
mapped-read 4383	F1UMNMG03HJO34	Length=361	emb|FP601882.1| FP601882 Hirudo medicinalis normalized library Hirudo medicinalis cDNA, mRNA sequence.Length=567	Score = 318 bits (172), Expect = 1e-083
mapped-read 4383	F1UMNMG03HGTK8	Length=362	emb|FP601882.1| FP601882 Hirudo medicinalis normalized library Hirudo medicinalis cDNA, mRNA sequence.Length=567	Score = 316 bits (171), Expect = 4e-083
mapped-read 4383	F1UMNMG03GC98E	Length=362	emb|FP601882.1| FP601882 Hirudo medicinalis normalized library Hirudo medicinalis cDNA, mRNA sequence.Length=567	Score = 327 bits (177), Expect = 2e-086
mapped-read 4383	F1UMNMG03FZ7FX	Length=534	emb|FP595913.1| FP595913 Hirudo medicinalis normalized library Hirudo medicinalis cDNA, mRNA sequence.Length=540	Score = 484 bits (262), Expect = 2e-133
mapped-read 4383	F1UMNMG03F3GDU	Length=467	emb|FP601882.1| FP601882 Hirudo medicinalis normalized library Hirudo medicinalis cDNA, mRNA sequence.Length=567	Score = 313 bits (169), Expect = 7e-082
mapped-read 4383	F1UMNMG03GOJK3	Length=531	emb|FP595913.1| FP595913 Hirudo medicinalis normalized library Hirudo medicinalis cDNA, mRNA sequence.Length=540	Score = 520 bits (281), Expect = 5e-144
mapped-read 4383	F1UMNMG03GHDF7	Length=360	emb|FP601882.1| FP601882 Hirudo medicinalis normalized library Hirudo medicinalis cDNA, mRNA sequence.Length=567	Score = 316 bits (171), Expect = 4e-083
mapped-read 4383	F1UMNMG03GVDXW	Length=366	emb|FP601882.1| FP601882 Hirudo medicinalis normalized library Hirudo medicinalis cDNA, mRNA sequence.Length=567	Score = 313 bits (169), Expect = 6e-082
mapped-read 4383	F1UMNMG03HN5KC	Length=366	emb|FP601882.1| FP601882 Hirudo medicinalis normalized library Hirudo medicinalis cDNA, mRNA sequence.Length=567	Score = 327 bits (177), Expect = 2e-086
mapped-read 4383	F1UMNMG03F10F3	Length=363	emb|FP601882.1| FP601882 Hirudo medicinalis normalized library Hirudo medicinalis cDNA, mRNA sequence.Length=567	Score = 327 bits (177), Expect = 2e-086
mapped-read 4383	F1UMNMG03G7ENA	Length=360	emb|FP601882.1| FP601882 Hirudo medicinalis normalized library Hirudo medicinalis cDNA, mRNA sequence.Length=567	Score = 316 bits (171), Expect = 4e-083
mapped-read 4383	F1UMNMG03FQWK8	Length=364	emb|FP601882.1| FP601882 Hirudo medicinalis normalized library Hirudo medicinalis cDNA, mRNA sequence.Length=567	Score = 322 bits (174), Expect = 9e-085
mapped-read 4383	F1UMNMG03G85DW	Length=366	emb|FP601882.1| FP601882 Hirudo medicinalis normalized library Hirudo medicinalis cDNA, mRNA sequence.Length=567	Score = 307 bits (166), Expect = 3e-080
mapped-read 4383	F1UMNMG03FQP3O	Length=634	emb|FP601882.1| FP601882 Hirudo medicinalis normalized library Hirudo medicinalis cDNA, mRNA sequence.Length=567	Score = 279 bits (151), Expect = 1e-071
mapped-read 4383	F1UMNMG03HOCC6	Length=536	emb|FP601882.1| FP601882 Hirudo medicinalis normalized library Hirudo medicinalis cDNA, mRNA sequence.Length=567	Score = 298 bits (161), Expect = 2e-077
mapped-read 4383	F1UMNMG03GEX85	Length=362	emb|FP601882.1| FP601882 Hirudo medicinalis normalized library Hirudo medicinalis cDNA, mRNA sequence.Length=567	Score = 324 bits (175), Expect = 3e-085
mapped-read 4383	F1UMNMG03HHW9X	Length=377	No Hit
mapped-read 4383	F1UMNMG03GKG8I	Length=358	emb|FP601882.1| FP601882 Hirudo medicinalis normalized library Hirudo medicinalis cDNA, mRNA sequence.Length=567	Score = 327 bits (177), Expect = 2e-086
mapped-read 4383	F1UMNMG03F5YN8	Length=367	emb|FP601882.1| FP601882 Hirudo medicinalis normalized library Hirudo medicinalis cDNA, mRNA sequence.Length=567	Score = 316 bits (171), Expect = 4e-083
mapped-read 4383	F1UMNMG03HOFCN	Length=540	emb|FP595913.1| FP595913 Hirudo medicinalis normalized library Hirudo medicinalis cDNA, mRNA sequence.Length=540	Score = 416 bits (225), Expect = 6e-113
mapped-read 4383	F1UMNMG03GSP4H	Length=359	emb|FP601882.1| FP601882 Hirudo medicinalis normalized library Hirudo medicinalis cDNA, mRNA sequence.Length=567	Score = 322 bits (174), Expect = 9e-085
mapped-read 4383	F1UMNMG03GJ6ZQ	Length=362	emb|FP601882.1| FP601882 Hirudo medicinalis normalized library Hirudo medicinalis cDNA, mRNA sequence.Length=567	Score = 300 bits (162), Expect = 4e-078
mapped-read 4383	F1UMNMG03G3WMS	Length=560	emb|FP601882.1| FP601882 Hirudo medicinalis normalized library Hirudo medicinalis cDNA, mRNA sequence.Length=567	Score = 329 bits (178), Expect = 9e-087
mapped-read 4383	F1UMNMG03FSGVE	Length=478	emb|FP601882.1| FP601882 Hirudo medicinalis normalized library Hirudo medicinalis cDNA, mRNA sequence.Length=567	Score = 329 bits (178), Expect = 7e-087
mapped-read 4383	F1UMNMG03FQVDI	Length=380	emb|FP601882.1| FP601882 Hirudo medicinalis normalized library Hirudo medicinalis cDNA, mRNA sequence.Length=567	Score = 272 bits (147), Expect = 1e-069
mapped-read 4383	F1UMNMG03HNZTH	Length=372	emb|FP601882.1| FP601882 Hirudo medicinalis normalized library Hirudo medicinalis cDNA, mRNA sequence.Length=567	Score = 239 bits (129), Expect = 1e-059
mapped-read 4383	F1UMNMG03FRC4N	Length=524	gb|FG085675.1| CMRC-FF-IH0-acb-k-01-0-CMRC.r1 Ceratitis capitata adult head cDNA library Ceratitis capitata cDNA 5', mRNA sequence.Length=880	Score = 440 bits (238), Expect = 4e-120
mapped-read 4383	F1UMNMG03FRH32	Length=369	emb|FP601882.1| FP601882 Hirudo medicinalis normalized library Hirudo medicinalis cDNA, mRNA sequence.Length=567	Score = 322 bits (174), Expect = 9e-085
mapped-read 4383	F1UMNMG03F9DNU	Length=363	emb|FP601882.1| FP601882 Hirudo medicinalis normalized library Hirudo medicinalis cDNA, mRNA sequence.Length=567	Score = 303 bits (164), Expect = 3e-079
mapped-read 4383	F1UMNMG03HFO5Z	Length=358	emb|FP601882.1| FP601882 Hirudo medicinalis normalized library Hirudo medicinalis cDNA, mRNA sequence.Length=567	Score = 322 bits (174), Expect = 9e-085
mapped-read 4383	F1UMNMG03GD2NF	Length=617	emb|FP601882.1| FP601882 Hirudo medicinalis normalized library Hirudo medicinalis cDNA, mRNA sequence.Length=567	Score = 335 bits (181), Expect = 2e-088
mapped-read 4383	F1UMNMG03GXI88	Length=432	emb|FP601882.1| FP601882 Hirudo medicinalis normalized library Hirudo medicinalis cDNA, mRNA sequence.Length=567	Score = 398 bits (215), Expect = 2e-107
mapped-read 4383	F1UMNMG03HOIEN	Length=487	emb|FP601882.1| FP601882 Hirudo medicinalis normalized library Hirudo medicinalis cDNA, mRNA sequence.Length=567	Score = 287 bits (155), Expect = 5e-074
mapped-read 4383	F1UMNMG03GANG9	Length=367	emb|FP601882.1| FP601882 Hirudo medicinalis normalized library Hirudo medicinalis cDNA, mRNA sequence.Length=567	Score = 322 bits (174), Expect = 9e-085
mapped-read 4383	F1UMNMG03HAVBS	Length=533	emb|FP595913.1| FP595913 Hirudo medicinalis normalized library Hirudo medicinalis cDNA, mRNA sequence.Length=540	Score = 416 bits (225), Expect = 6e-113
mapped-read 4383	F1UMNMG03FUW7A	Length=366	emb|FP601882.1| FP601882 Hirudo medicinalis normalized library Hirudo medicinalis cDNA, mRNA sequence.Length=567	Score = 324 bits (175), Expect = 3e-085
mapped-read 4383	F1UMNMG03FV2RG	Length=531	emb|FP595913.1| FP595913 Hirudo medicinalis normalized library Hirudo medicinalis cDNA, mRNA sequence.Length=540	Score = 444 bits (240), Expect = 3e-121
mapped-read 4383	F1UMNMG03GPE0N	Length=366	emb|FP601882.1| FP601882 Hirudo medicinalis normalized library Hirudo medicinalis cDNA, mRNA sequence.Length=567	Score = 324 bits (175), Expect = 3e-085
mapped-read 4383	F1UMNMG03F8YJ6	Length=372	emb|FP601882.1| FP601882 Hirudo medicinalis normalized library Hirudo medicinalis cDNA, mRNA sequence.Length=567	Score = 302 bits (163), Expect = 1e-078
mapped-read 4383	F1UMNMG03FPYE1	Length=363	emb|FP601882.1| FP601882 Hirudo medicinalis normalized library Hirudo medicinalis cDNA, mRNA sequence.Length=567	Score = 307 bits (166), Expect = 3e-080
mapped-read 4383	F1UMNMG03FUVRQ	Length=380	emb|FP601882.1| FP601882 Hirudo medicinalis normalized library Hirudo medicinalis cDNA, mRNA sequence.Length=567	Score = 318 bits (172), Expect = 1e-083
mapped-read 4383	F1UMNMG03FRKVO	Length=508	emb|FP601882.1| FP601882 Hirudo medicinalis normalized library Hirudo medicinalis cDNA, mRNA sequence.Length=567	Score = 292 bits (158), Expect = 1e-075
mapped-read 4383	F1UMNMG03F6VPT	Length=363	emb|FP601882.1| FP601882 Hirudo medicinalis normalized library Hirudo medicinalis cDNA, mRNA sequence.Length=567	Score = 324 bits (175), Expect = 3e-085
mapped-read 4383	F1UMNMG03GHNDD	Length=359	emb|FP601882.1| FP601882 Hirudo medicinalis normalized library Hirudo medicinalis cDNA, mRNA sequence.Length=567	Score = 327 bits (177), Expect = 2e-086
mapped-read 4383	F1UMNMG03HG28X	Length=533	emb|FP595913.1| FP595913 Hirudo medicinalis normalized library Hirudo medicinalis cDNA, mRNA sequence.Length=540	Score = 580 bits (314), Expect = 2e-162
mapped-read 4383	F1UMNMG03HNJ02	Length=484	emb|FP601882.1| FP601882 Hirudo medicinalis normalized library Hirudo medicinalis cDNA, mRNA sequence.Length=567	Score = 318 bits (172), Expect = 2e-083
mapped-read 4383	F1UMNMG03GMPM8	Length=361	emb|FP601882.1| FP601882 Hirudo medicinalis normalized library Hirudo medicinalis cDNA, mRNA sequence.Length=567	Score = 318 bits (172), Expect = 1e-083
mapped-read 4383	F1UMNMG03GN86E	Length=530	emb|FP595913.1| FP595913 Hirudo medicinalis normalized library Hirudo medicinalis cDNA, mRNA sequence.Length=540	Score = 364 bits (197), Expect = 2e-097
mapped-read 4383	F1UMNMG03F0CN8	Length=364	emb|FP601882.1| FP601882 Hirudo medicinalis normalized library Hirudo medicinalis cDNA, mRNA sequence.Length=567	Score = 292 bits (158), Expect = 7e-076
mapped-read 4383	F1UMNMG03FPN95	Length=404	emb|FP601882.1| FP601882 Hirudo medicinalis normalized library Hirudo medicinalis cDNA, mRNA sequence.Length=567	Score = 207 bits (112), Expect = 3e-050
mapped-read 4383	F1UMNMG03FQ4R8	Length=483	emb|FP601882.1| FP601882 Hirudo medicinalis normalized library Hirudo medicinalis cDNA, mRNA sequence.Length=567	Score = 292 bits (158), Expect = 1e-075
mapped-read 4383	F1UMNMG03HBMNF	Length=451	emb|FP601882.1| FP601882 Hirudo medicinalis normalized library Hirudo medicinalis cDNA, mRNA sequence.Length=567	Score = 324 bits (175), Expect = 3e-085
mapped-read 4383	F1UMNMG03GZR7Z	Length=498	emb|FP601882.1| FP601882 Hirudo medicinalis normalized library Hirudo medicinalis cDNA, mRNA sequence.Length=567	Score = 475 bits (257), Expect = 9e-131
mapped-read 4383	F1UMNMG03FR4RZ	Length=368	emb|FP601882.1| FP601882 Hirudo medicinalis normalized library Hirudo medicinalis cDNA, mRNA sequence.Length=567	Score = 322 bits (174), Expect = 9e-085
mapped-read 4383	F1UMNMG03HBJEX	Length=526	emb|FP595913.1| FP595913 Hirudo medicinalis normalized library Hirudo medicinalis cDNA, mRNA sequence.Length=540	Score = 401 bits (217), Expect = 2e-108
mapped-read 4383	F1UMNMG03HAR7P	Length=360	emb|FP601882.1| FP601882 Hirudo medicinalis normalized library Hirudo medicinalis cDNA, mRNA sequence.Length=567	Score = 322 bits (174), Expect = 9e-085
mapped-read 4383	F1UMNMG03HMUH2	Length=394	emb|FP601882.1| FP601882 Hirudo medicinalis normalized library Hirudo medicinalis cDNA, mRNA sequence.Length=567	Score = 363 bits (196), Expect = 6e-097
mapped-read 4383	F1UMNMG03F1ZU7	Length=360	emb|FP601882.1| FP601882 Hirudo medicinalis normalized library Hirudo medicinalis cDNA, mRNA sequence.Length=567	Score = 316 bits (171), Expect = 4e-083
mapped-read 4383	F1UMNMG03GK0BC	Length=401	No Hit
mapped-read 4383	F1UMNMG03GMVYZ	Length=535	emb|FP595913.1| FP595913 Hirudo medicinalis normalized library Hirudo medicinalis cDNA, mRNA sequence.Length=540	Score = 401 bits (217), Expect = 2e-108
mapped-read 4383	F1UMNMG03FXRMY	Length=359	emb|FP601882.1| FP601882 Hirudo medicinalis normalized library Hirudo medicinalis cDNA, mRNA sequence.Length=567	Score = 322 bits (174), Expect = 9e-085
mapped-read 4383	F1UMNMG03HJ5UC	Length=363	emb|FP601882.1| FP601882 Hirudo medicinalis normalized library Hirudo medicinalis cDNA, mRNA sequence.Length=567	Score = 292 bits (158), Expect = 7e-076
mapped-read 4383	F1UMNMG03FZ9B7	Length=359	emb|FP601882.1| FP601882 Hirudo medicinalis normalized library Hirudo medicinalis cDNA, mRNA sequence.Length=567	Score = 322 bits (174), Expect = 9e-085
mapped-read 4383	F1UMNMG03FU3FB	Length=535	emb|FP595913.1| FP595913 Hirudo medicinalis normalized library Hirudo medicinalis cDNA, mRNA sequence.Length=540	Score = 462 bits (250), Expect = 8e-127
mapped-read 4383	F1UMNMG03F5JB5	Length=358	emb|FP601882.1| FP601882 Hirudo medicinalis normalized library Hirudo medicinalis cDNA, mRNA sequence.Length=567	Score = 322 bits (174), Expect = 9e-085
mapped-read 4383	F1UMNMG03HDAA9	Length=525	emb|FP595913.1| FP595913 Hirudo medicinalis normalized library Hirudo medicinalis cDNA, mRNA sequence.Length=540	Score = 350 bits (189), Expect = 6e-093
mapped-read 4383	F1UMNMG03G6VFX	Length=367	emb|FP601882.1| FP601882 Hirudo medicinalis normalized library Hirudo medicinalis cDNA, mRNA sequence.Length=567	Score = 327 bits (177), Expect = 2e-086
mapped-read 4383	F1UMNMG03FP1AA	Length=538	emb|FP601882.1| FP601882 Hirudo medicinalis normalized library Hirudo medicinalis cDNA, mRNA sequence.Length=567	Score = 318 bits (172), Expect = 2e-083
mapped-read 4383	F1UMNMG03GSYYL	Length=588	No Hit
mapped-read 4383	F1UMNMG03HH52G	Length=363	emb|FP601882.1| FP601882 Hirudo medicinalis normalized library Hirudo medicinalis cDNA, mRNA sequence.Length=567	Score = 315 bits (170), Expect = 2e-082
mapped-read 4383	F1UMNMG03FZM69	Length=528	emb|FP601882.1| FP601882 Hirudo medicinalis normalized library Hirudo medicinalis cDNA, mRNA sequence.Length=567	Score = 411 bits (222), Expect = 3e-111
mapped-read 4383	F1UMNMG03HJPU4	Length=357	emb|FP601882.1| FP601882 Hirudo medicinalis normalized library Hirudo medicinalis cDNA, mRNA sequence.Length=567	Score = 327 bits (177), Expect = 2e-086
mapped-read 4383	F1UMNMG03HCRYS	Length=362	emb|FP601882.1| FP601882 Hirudo medicinalis normalized library Hirudo medicinalis cDNA, mRNA sequence.Length=567	Score = 327 bits (177), Expect = 2e-086
mapped-read 4383	F1UMNMG03FTSYH	Length=487	emb|FP601882.1| FP601882 Hirudo medicinalis normalized library Hirudo medicinalis cDNA, mRNA sequence.Length=567	Score = 320 bits (173), Expect = 5e-084
mapped-read 4383	F1UMNMG03GIPDS	Length=354	emb|FP601882.1| FP601882 Hirudo medicinalis normalized library Hirudo medicinalis cDNA, mRNA sequence.Length=567	Score = 322 bits (174), Expect = 9e-085
mapped-read 4383	F1UMNMG03HL1E3	Length=449	emb|FP601882.1| FP601882 Hirudo medicinalis normalized library Hirudo medicinalis cDNA, mRNA sequence.Length=567	Score = 285 bits (154), Expect = 2e-073
mapped-read 4383	F1UMNMG03GDMDT	Length=475	emb|FP601882.1| FP601882 Hirudo medicinalis normalized library Hirudo medicinalis cDNA, mRNA sequence.Length=567	Score = 322 bits (174), Expect = 1e-084
mapped-read 4383	F1UMNMG03GC1SQ	Length=357	emb|FP601882.1| FP601882 Hirudo medicinalis normalized library Hirudo medicinalis cDNA, mRNA sequence.Length=567	Score = 322 bits (174), Expect = 9e-085
mapped-read 4383	F1UMNMG03FZRLY	Length=526	gb|GR562281.2| HFR2B06 Hessian fly larval gut Mayetiola destructor cDNA, mRNA sequence.Length=739	Score = 446 bits (241), Expect = 8e-122
mapped-read 4383	F1UMNMG03GPK5V	Length=528	emb|FP595913.1| FP595913 Hirudo medicinalis normalized library Hirudo medicinalis cDNA, mRNA sequence.Length=540	Score = 490 bits (265), Expect = 4e-135
mapped-read 4383	F1UMNMG03G3M9R	Length=359	emb|FP601882.1| FP601882 Hirudo medicinalis normalized library Hirudo medicinalis cDNA, mRNA sequence.Length=567	Score = 318 bits (172), Expect = 1e-083
mapped-read 4383	F1UMNMG03FZ0DI	Length=366	emb|FP601882.1| FP601882 Hirudo medicinalis normalized library Hirudo medicinalis cDNA, mRNA sequence.Length=567	Score = 318 bits (172), Expect = 1e-083
mapped-read 4383	F1UMNMG03HD53R	Length=374	emb|FP601882.1| FP601882 Hirudo medicinalis normalized library Hirudo medicinalis cDNA, mRNA sequence.Length=567	Score = 302 bits (163), Expect = 1e-078
mapped-read 4383	F1UMNMG03FQT7R	Length=360	emb|FP601882.1| FP601882 Hirudo medicinalis normalized library Hirudo medicinalis cDNA, mRNA sequence.Length=567	Score = 322 bits (174), Expect = 9e-085
mapped-read 4383	F1UMNMG03GAZ3C	Length=473	emb|FP601882.1| FP601882 Hirudo medicinalis normalized library Hirudo medicinalis cDNA, mRNA sequence.Length=567	Score = 322 bits (174), Expect = 1e-084
mapped-read 4383	F1UMNMG03GFB75	Length=534	emb|FP595913.1| FP595913 Hirudo medicinalis normalized library Hirudo medicinalis cDNA, mRNA sequence.Length=540	Score = 440 bits (238), Expect = 4e-120
mapped-read 4383	F1UMNMG03GWPR6	Length=554	emb|FP601882.1| FP601882 Hirudo medicinalis normalized library Hirudo medicinalis cDNA, mRNA sequence.Length=567	Score = 283 bits (153), Expect = 7e-073
mapped-read 4383	F1UMNMG03G3U1Q	Length=362	emb|FP601882.1| FP601882 Hirudo medicinalis normalized library Hirudo medicinalis cDNA, mRNA sequence.Length=567	Score = 322 bits (174), Expect = 9e-085
mapped-read 4383	F1UMNMG03FQTYQ	Length=361	emb|FP601882.1| FP601882 Hirudo medicinalis normalized library Hirudo medicinalis cDNA, mRNA sequence.Length=567	Score = 311 bits (168), Expect = 2e-081
mapped-read 4383	F1UMNMG03FYUSS	Length=367	emb|FP601882.1| FP601882 Hirudo medicinalis normalized library Hirudo medicinalis cDNA, mRNA sequence.Length=567	Score = 327 bits (177), Expect = 2e-086
mapped-read 4383	F1UMNMG03HFFUF	Length=359	emb|FP601882.1| FP601882 Hirudo medicinalis normalized library Hirudo medicinalis cDNA, mRNA sequence.Length=567	Score = 327 bits (177), Expect = 2e-086
mapped-read 4383	F1UMNMG03HG8HZ	Length=360	emb|FP601882.1| FP601882 Hirudo medicinalis normalized library Hirudo medicinalis cDNA, mRNA sequence.Length=567	Score = 313 bits (169), Expect = 6e-082
mapped-read 4383	F1UMNMG03FPFPH	Length=362	emb|FP601882.1| FP601882 Hirudo medicinalis normalized library Hirudo medicinalis cDNA, mRNA sequence.Length=567	Score = 316 bits (171), Expect = 4e-083
mapped-read 4383	F1UMNMG03FPYT9	Length=355	emb|FP601882.1| FP601882 Hirudo medicinalis normalized library Hirudo medicinalis cDNA, mRNA sequence.Length=567	Score = 300 bits (162), Expect = 4e-078
mapped-read 4383	F1UMNMG03HNPWS	Length=530	emb|FP595913.1| FP595913 Hirudo medicinalis normalized library Hirudo medicinalis cDNA, mRNA sequence.Length=540	Score = 416 bits (225), Expect = 6e-113
mapped-read 4383	F1UMNMG03G0LSG	Length=364	emb|FP601882.1| FP601882 Hirudo medicinalis normalized library Hirudo medicinalis cDNA, mRNA sequence.Length=567	Score = 318 bits (172), Expect = 1e-083
mapped-read 4383	F1UMNMG03GDLCO	Length=361	emb|FP601882.1| FP601882 Hirudo medicinalis normalized library Hirudo medicinalis cDNA, mRNA sequence.Length=567	Score = 316 bits (171), Expect = 4e-083
mapped-read 4383	F1UMNMG03FQFR0	Length=384	emb|FP601882.1| FP601882 Hirudo medicinalis normalized library Hirudo medicinalis cDNA, mRNA sequence.Length=567	Score = 305 bits (165), Expect = 1e-079
mapped-read 4383	F1UMNMG03GO97D	Length=527	emb|FP595913.1| FP595913 Hirudo medicinalis normalized library Hirudo medicinalis cDNA, mRNA sequence.Length=540	Score = 490 bits (265), Expect = 4e-135
mapped-read 4383	F1UMNMG03FSBW4	Length=363	emb|FP601882.1| FP601882 Hirudo medicinalis normalized library Hirudo medicinalis cDNA, mRNA sequence.Length=567	Score = 294 bits (159), Expect = 2e-076
mapped-read 4383	F1UMNMG03G6UCD	Length=372	emb|FP601882.1| FP601882 Hirudo medicinalis normalized library Hirudo medicinalis cDNA, mRNA sequence.Length=567	Score = 291 bits (157), Expect = 3e-075
mapped-read 4383	F1UMNMG03GKP3Z	Length=363	emb|FP601882.1| FP601882 Hirudo medicinalis normalized library Hirudo medicinalis cDNA, mRNA sequence.Length=567	Score = 322 bits (174), Expect = 9e-085
mapped-read 4383	F1UMNMG03G0AOC	Length=358	emb|FP601882.1| FP601882 Hirudo medicinalis normalized library Hirudo medicinalis cDNA, mRNA sequence.Length=567	Score = 322 bits (174), Expect = 9e-085
mapped-read 4383	F1UMNMG03GOWM0	Length=359	emb|FP601882.1| FP601882 Hirudo medicinalis normalized library Hirudo medicinalis cDNA, mRNA sequence.Length=567	Score = 322 bits (174), Expect = 9e-085
mapped-read 4383	F1UMNMG03GJ2Q7	Length=359	emb|FP601882.1| FP601882 Hirudo medicinalis normalized library Hirudo medicinalis cDNA, mRNA sequence.Length=567	Score = 307 bits (166), Expect = 3e-080
mapped-read 4383	F1UMNMG03FUS80	Length=490	emb|FP601882.1| FP601882 Hirudo medicinalis normalized library Hirudo medicinalis cDNA, mRNA sequence.Length=567	Score = 425 bits (230), Expect = 9e-116
mapped-read 4383	F1UMNMG03FOGYV	Length=833	emb|FP601882.1| FP601882 Hirudo medicinalis normalized library Hirudo medicinalis cDNA, mRNA sequence.Length=567	Score = 267 bits (144), Expect = 1e-067
mapped-read 4383	F1UMNMG03GKMGT	Length=529	emb|FP601882.1| FP601882 Hirudo medicinalis normalized library Hirudo medicinalis cDNA, mRNA sequence.Length=567	Score = 327 bits (177), Expect = 3e-086
mapped-read 4383	F1UMNMG03FRXD5	Length=360	emb|FP601882.1| FP601882 Hirudo medicinalis normalized library Hirudo medicinalis cDNA, mRNA sequence.Length=567	Score = 305 bits (165), Expect = 9e-080
mapped-read 4383	F1UMNMG03HOLAR	Length=364	emb|FP601882.1| FP601882 Hirudo medicinalis normalized library Hirudo medicinalis cDNA, mRNA sequence.Length=567	Score = 316 bits (171), Expect = 4e-083
mapped-read 4383	F1UMNMG03HKW5H	Length=360	emb|FP601882.1| FP601882 Hirudo medicinalis normalized library Hirudo medicinalis cDNA, mRNA sequence.Length=567	Score = 313 bits (169), Expect = 6e-082
mapped-read 4383	F1UMNMG03GIFK4	Length=358	emb|FP601882.1| FP601882 Hirudo medicinalis normalized library Hirudo medicinalis cDNA, mRNA sequence.Length=567	Score = 322 bits (174), Expect = 9e-085
mapped-read 4383	F1UMNMG03G16UA	Length=583	No Hit
mapped-read 4383	F1UMNMG03GLEEO	Length=349	No Hit
mapped-read 4383	F1UMNMG03G6VZI	Length=362	emb|FP601882.1| FP601882 Hirudo medicinalis normalized library Hirudo medicinalis cDNA, mRNA sequence.Length=567	Score = 324 bits (175), Expect = 3e-085
mapped-read 4383	F1UMNMG03HC056	Length=360	emb|FP601882.1| FP601882 Hirudo medicinalis normalized library Hirudo medicinalis cDNA, mRNA sequence.Length=567	Score = 327 bits (177), Expect = 2e-086
mapped-read 4383	F1UMNMG03F0YQL	Length=368	emb|FP601882.1| FP601882 Hirudo medicinalis normalized library Hirudo medicinalis cDNA, mRNA sequence.Length=567	Score = 318 bits (172), Expect = 1e-083
mapped-read 4383	F1UMNMG03G2YFR	Length=363	emb|FP601882.1| FP601882 Hirudo medicinalis normalized library Hirudo medicinalis cDNA, mRNA sequence.Length=567	Score = 311 bits (168), Expect = 2e-081
mapped-read 4383	F1UMNMG03HLXS4	Length=366	emb|FP601882.1| FP601882 Hirudo medicinalis normalized library Hirudo medicinalis cDNA, mRNA sequence.Length=567	Score = 324 bits (175), Expect = 3e-085
mapped-read 4383	F1UMNMG03GCE7M	Length=531	emb|FP601882.1| FP601882 Hirudo medicinalis normalized library Hirudo medicinalis cDNA, mRNA sequence.Length=567	Score = 316 bits (171), Expect = 6e-083
mapped-read 4383	F1UMNMG03FZ9SP	Length=363	emb|FP601882.1| FP601882 Hirudo medicinalis normalized library Hirudo medicinalis cDNA, mRNA sequence.Length=567	Score = 322 bits (174), Expect = 9e-085
mapped-read 4383	F1UMNMG03GVO9H	Length=532	emb|FP595913.1| FP595913 Hirudo medicinalis normalized library Hirudo medicinalis cDNA, mRNA sequence.Length=540	Score = 412 bits (223), Expect = 8e-112
mapped-read 4383	F1UMNMG03GDQHB	Length=360	emb|FP601882.1| FP601882 Hirudo medicinalis normalized library Hirudo medicinalis cDNA, mRNA sequence.Length=567	Score = 316 bits (171), Expect = 4e-083
mapped-read 4383	F1UMNMG03GYQ3T	Length=359	emb|FP601882.1| FP601882 Hirudo medicinalis normalized library Hirudo medicinalis cDNA, mRNA sequence.Length=567	Score = 327 bits (177), Expect = 2e-086
mapped-read 4383	F1UMNMG03G7YH9	Length=429	emb|FP601882.1| FP601882 Hirudo medicinalis normalized library Hirudo medicinalis cDNA, mRNA sequence.Length=567	Score = 438 bits (237), Expect = 1e-119
mapped-read 4383	F1UMNMG03GT35M	Length=539	emb|FP595913.1| FP595913 Hirudo medicinalis normalized library Hirudo medicinalis cDNA, mRNA sequence.Length=540	Score = 425 bits (230), Expect = 1e-115
mapped-read 4383	F1UMNMG03HCX4G	Length=360	emb|FP601882.1| FP601882 Hirudo medicinalis normalized library Hirudo medicinalis cDNA, mRNA sequence.Length=567	Score = 322 bits (174), Expect = 9e-085
mapped-read 4383	F1UMNMG03HL7YV	Length=363	emb|FP601882.1| FP601882 Hirudo medicinalis normalized library Hirudo medicinalis cDNA, mRNA sequence.Length=567	Score = 315 bits (170), Expect = 2e-082
mapped-read 4383	F1UMNMG03GQLP9	Length=530	emb|FP601882.1| FP601882 Hirudo medicinalis normalized library Hirudo medicinalis cDNA, mRNA sequence.Length=567	Score = 322 bits (174), Expect = 1e-084
mapped-read 4383	F1UMNMG03F4H1K	Length=359	emb|FP601882.1| FP601882 Hirudo medicinalis normalized library Hirudo medicinalis cDNA, mRNA sequence.Length=567	Score = 316 bits (171), Expect = 4e-083
mapped-read 4383	F1UMNMG03GR291	Length=489	emb|FP601882.1| FP601882 Hirudo medicinalis normalized library Hirudo medicinalis cDNA, mRNA sequence.Length=567	Score = 329 bits (178), Expect = 8e-087
mapped-read 4383	F1UMNMG03HISOJ	Length=358	emb|FP601882.1| FP601882 Hirudo medicinalis normalized library Hirudo medicinalis cDNA, mRNA sequence.Length=567	Score = 424 bits (229), Expect = 2e-115
mapped-read 4383	F1UMNMG03F4J2B	Length=365	emb|FP601882.1| FP601882 Hirudo medicinalis normalized library Hirudo medicinalis cDNA, mRNA sequence.Length=567	Score = 307 bits (166), Expect = 3e-080
mapped-read 4383	F1UMNMG03GD1WC	Length=537	emb|FP595913.1| FP595913 Hirudo medicinalis normalized library Hirudo medicinalis cDNA, mRNA sequence.Length=540	Score = 414 bits (224), Expect = 2e-112
mapped-read 4383	F1UMNMG03GRS1O	Length=361	emb|FP601882.1| FP601882 Hirudo medicinalis normalized library Hirudo medicinalis cDNA, mRNA sequence.Length=567	Score = 318 bits (172), Expect = 1e-083
mapped-read 4383	F1UMNMG03GZEO2	Length=357	emb|FP601882.1| FP601882 Hirudo medicinalis normalized library Hirudo medicinalis cDNA, mRNA sequence.Length=567	Score = 327 bits (177), Expect = 2e-086
mapped-read 4383	F1UMNMG03FSBWX	Length=358	emb|FP601882.1| FP601882 Hirudo medicinalis normalized library Hirudo medicinalis cDNA, mRNA sequence.Length=567	Score = 311 bits (168), Expect = 2e-081
mapped-read 4383	F1UMNMG03FQUXE	Length=486	emb|FP601882.1| FP601882 Hirudo medicinalis normalized library Hirudo medicinalis cDNA, mRNA sequence.Length=567	Score = 315 bits (170), Expect = 2e-082
mapped-read 4383	F1UMNMG03HB8QB	Length=363	emb|FP601882.1| FP601882 Hirudo medicinalis normalized library Hirudo medicinalis cDNA, mRNA sequence.Length=567	Score = 322 bits (174), Expect = 9e-085
mapped-read 4383	F1UMNMG03G2F61	Length=533	emb|FP595913.1| FP595913 Hirudo medicinalis normalized library Hirudo medicinalis cDNA, mRNA sequence.Length=540	Score = 544 bits (294), Expect = 3e-151
mapped-read 4383	F1UMNMG03FW8CU	Length=370	emb|FP601882.1| FP601882 Hirudo medicinalis normalized library Hirudo medicinalis cDNA, mRNA sequence.Length=567	Score = 320 bits (173), Expect = 3e-084
mapped-read 4383	F1UMNMG03FQ0NO	Length=361	emb|FP601882.1| FP601882 Hirudo medicinalis normalized library Hirudo medicinalis cDNA, mRNA sequence.Length=567	Score = 322 bits (174), Expect = 9e-085
mapped-read 4383	F1UMNMG03GKW03	Length=369	emb|FP601882.1| FP601882 Hirudo medicinalis normalized library Hirudo medicinalis cDNA, mRNA sequence.Length=567	Score = 318 bits (172), Expect = 1e-083
mapped-read 4383	F1UMNMG03F5CCG	Length=363	emb|FP601882.1| FP601882 Hirudo medicinalis normalized library Hirudo medicinalis cDNA, mRNA sequence.Length=567	Score = 322 bits (174), Expect = 9e-085
mapped-read 4383	F1UMNMG03HNYP6	Length=362	emb|FP601882.1| FP601882 Hirudo medicinalis normalized library Hirudo medicinalis cDNA, mRNA sequence.Length=567	Score = 327 bits (177), Expect = 2e-086
mapped-read 4383	F1UMNMG03GRC30	Length=358	emb|FP601882.1| FP601882 Hirudo medicinalis normalized library Hirudo medicinalis cDNA, mRNA sequence.Length=567	Score = 322 bits (174), Expect = 9e-085
mapped-read 4383	F1UMNMG03GFE7Q	Length=531	emb|FP595913.1| FP595913 Hirudo medicinalis normalized library Hirudo medicinalis cDNA, mRNA sequence.Length=540	Score = 448 bits (242), Expect = 2e-122
mapped-read 4383	F1UMNMG03F86GX	Length=359	emb|FP601882.1| FP601882 Hirudo medicinalis normalized library Hirudo medicinalis cDNA, mRNA sequence.Length=567	Score = 322 bits (174), Expect = 9e-085
mapped-read 4383	F1UMNMG03GIVRG	Length=354	emb|FP601882.1| FP601882 Hirudo medicinalis normalized library Hirudo medicinalis cDNA, mRNA sequence.Length=567	Score = 316 bits (171), Expect = 4e-083
mapped-read 4383	F1UMNMG03GLWPN	Length=523	emb|FP595913.1| FP595913 Hirudo medicinalis normalized library Hirudo medicinalis cDNA, mRNA sequence.Length=540	Score = 363 bits (196), Expect = 8e-097
mapped-read 4383	F1UMNMG03FZVBL	Length=655	emb|FP601882.1| FP601882 Hirudo medicinalis normalized library Hirudo medicinalis cDNA, mRNA sequence.Length=567	Score = 311 bits (168), Expect = 4e-081
mapped-read 4383	F1UMNMG03G0HMC	Length=525	emb|FP601882.1| FP601882 Hirudo medicinalis normalized library Hirudo medicinalis cDNA, mRNA sequence.Length=567	Score = 318 bits (172), Expect = 2e-083
mapped-read 4383	F1UMNMG03HFHMS	Length=531	emb|FP595913.1| FP595913 Hirudo medicinalis normalized library Hirudo medicinalis cDNA, mRNA sequence.Length=540	Score = 353 bits (191), Expect = 5e-094
mapped-read 4383	F1UMNMG03GU6AQ	Length=538	emb|FP601882.1| FP601882 Hirudo medicinalis normalized library Hirudo medicinalis cDNA, mRNA sequence.Length=567	Score = 276 bits (149), Expect = 1e-070
mapped-read 4383	F1UMNMG03GGQGJ	Length=529	emb|FP595913.1| FP595913 Hirudo medicinalis normalized library Hirudo medicinalis cDNA, mRNA sequence.Length=540	Score = 377 bits (204), Expect = 3e-101
mapped-read 4383	F1UMNMG03G1CKU	Length=361	emb|FP601882.1| FP601882 Hirudo medicinalis normalized library Hirudo medicinalis cDNA, mRNA sequence.Length=567	Score = 322 bits (174), Expect = 9e-085
mapped-read 4383	F1UMNMG03F5ZAG	Length=362	emb|FP601882.1| FP601882 Hirudo medicinalis normalized library Hirudo medicinalis cDNA, mRNA sequence.Length=567	Score = 322 bits (174), Expect = 9e-085
mapped-read 4383	F1UMNMG03FSGHC	Length=391	No Hit
mapped-read 4383	F1UMNMG03FZXGQ	Length=359	emb|FP601882.1| FP601882 Hirudo medicinalis normalized library Hirudo medicinalis cDNA, mRNA sequence.Length=567	Score = 322 bits (174), Expect = 9e-085
mapped-read 4383	F1UMNMG03HG08D	Length=531	emb|FP595913.1| FP595913 Hirudo medicinalis normalized library Hirudo medicinalis cDNA, mRNA sequence.Length=540	Score = 355 bits (192), Expect = 1e-094
mapped-read 4383	F1UMNMG03GJD1L	Length=359	emb|FP601882.1| FP601882 Hirudo medicinalis normalized library Hirudo medicinalis cDNA, mRNA sequence.Length=567	Score = 327 bits (177), Expect = 2e-086
mapped-read 4383	F1UMNMG03G9JSD	Length=488	No Hit
mapped-read 4383	F1UMNMG03GPAOC	Length=357	emb|FP601882.1| FP601882 Hirudo medicinalis normalized library Hirudo medicinalis cDNA, mRNA sequence.Length=567	Score = 322 bits (174), Expect = 9e-085
mapped-read 4383	F1UMNMG03F10CS	Length=538	emb|FP595913.1| FP595913 Hirudo medicinalis normalized library Hirudo medicinalis cDNA, mRNA sequence.Length=540	Score = 425 bits (230), Expect = 1e-115
mapped-read 4383	F1UMNMG03GXM8H	Length=356	emb|FP601882.1| FP601882 Hirudo medicinalis normalized library Hirudo medicinalis cDNA, mRNA sequence.Length=567	Score = 327 bits (177), Expect = 2e-086
mapped-read 4383	F1UMNMG03HK8BB	Length=359	emb|FP601882.1| FP601882 Hirudo medicinalis normalized library Hirudo medicinalis cDNA, mRNA sequence.Length=567	Score = 327 bits (177), Expect = 2e-086
mapped-read 4383	F1UMNMG03GER7O	Length=532	emb|FP595913.1| FP595913 Hirudo medicinalis normalized library Hirudo medicinalis cDNA, mRNA sequence.Length=540	Score = 472 bits (255), Expect = 1e-129
mapped-read 4383	F1UMNMG03FYHTE	Length=360	emb|FP601882.1| FP601882 Hirudo medicinalis normalized library Hirudo medicinalis cDNA, mRNA sequence.Length=567	Score = 322 bits (174), Expect = 9e-085
mapped-read 4383	F1UMNMG03G61BV	Length=361	emb|FP601882.1| FP601882 Hirudo medicinalis normalized library Hirudo medicinalis cDNA, mRNA sequence.Length=567	Score = 324 bits (175), Expect = 3e-085
mapped-read 4383	F1UMNMG03FYS32	Length=363	emb|FP601882.1| FP601882 Hirudo medicinalis normalized library Hirudo medicinalis cDNA, mRNA sequence.Length=567	Score = 318 bits (172), Expect = 1e-083
mapped-read 4383	F1UMNMG03FUORV	Length=361	emb|FP601882.1| FP601882 Hirudo medicinalis normalized library Hirudo medicinalis cDNA, mRNA sequence.Length=567	Score = 311 bits (168), Expect = 2e-081
mapped-read 4383	F1UMNMG03HG43F	Length=407	emb|FP601882.1| FP601882 Hirudo medicinalis normalized library Hirudo medicinalis cDNA, mRNA sequence.Length=567	Score = 259 bits (140), Expect = 8e-066
mapped-read 4383	F1UMNMG03FRBLN	Length=364	emb|FP601882.1| FP601882 Hirudo medicinalis normalized library Hirudo medicinalis cDNA, mRNA sequence.Length=567	Score = 324 bits (175), Expect = 3e-085
mapped-read 4383	F1UMNMG03F5AS4	Length=359	emb|FP601882.1| FP601882 Hirudo medicinalis normalized library Hirudo medicinalis cDNA, mRNA sequence.Length=567	Score = 327 bits (177), Expect = 2e-086
mapped-read 4383	F1UMNMG03GTM97	Length=443	No Hit
mapped-read 4383	F1UMNMG03G5Z8S	Length=363	emb|FP601882.1| FP601882 Hirudo medicinalis normalized library Hirudo medicinalis cDNA, mRNA sequence.Length=567	Score = 313 bits (169), Expect = 6e-082
mapped-read 4383	F1UMNMG03FRXKM	Length=531	emb|FP601882.1| FP601882 Hirudo medicinalis normalized library Hirudo medicinalis cDNA, mRNA sequence.Length=567	Score = 316 bits (171), Expect = 6e-083
mapped-read 4383	F1UMNMG03GPXBW	Length=360	emb|FP601882.1| FP601882 Hirudo medicinalis normalized library Hirudo medicinalis cDNA, mRNA sequence.Length=567	Score = 322 bits (174), Expect = 9e-085
mapped-read 4383	F1UMNMG03HECC5	Length=359	emb|FP601882.1| FP601882 Hirudo medicinalis normalized library Hirudo medicinalis cDNA, mRNA sequence.Length=567	Score = 322 bits (174), Expect = 9e-085
mapped-read 4383	F1UMNMG03GRAQG	Length=419	emb|FP601882.1| FP601882 Hirudo medicinalis normalized library Hirudo medicinalis cDNA, mRNA sequence.Length=567	Score = 398 bits (215), Expect = 2e-107
mapped-read 4383	F1UMNMG03GH6OH	Length=363	emb|FP601882.1| FP601882 Hirudo medicinalis normalized library Hirudo medicinalis cDNA, mRNA sequence.Length=567	Score = 322 bits (174), Expect = 9e-085
mapped-read 4383	F1UMNMG03HON2Z	Length=359	emb|FP601882.1| FP601882 Hirudo medicinalis normalized library Hirudo medicinalis cDNA, mRNA sequence.Length=567	Score = 327 bits (177), Expect = 2e-086
mapped-read 4383	F1UMNMG03G729U	Length=382	emb|FP601882.1| FP601882 Hirudo medicinalis normalized library Hirudo medicinalis cDNA, mRNA sequence.Length=567	Score = 322 bits (174), Expect = 1e-084
mapped-read 4383	F1UMNMG03FYXL2	Length=527	emb|FP601882.1| FP601882 Hirudo medicinalis normalized library Hirudo medicinalis cDNA, mRNA sequence.Length=567	Score = 254 bits (137), Expect = 5e-064
mapped-read 4383	F1UMNMG03GXOG3	Length=363	emb|FP601882.1| FP601882 Hirudo medicinalis normalized library Hirudo medicinalis cDNA, mRNA sequence.Length=567	Score = 313 bits (169), Expect = 6e-082
mapped-read 4383	F1UMNMG03GL3EP	Length=528	emb|FP601882.1| FP601882 Hirudo medicinalis normalized library Hirudo medicinalis cDNA, mRNA sequence.Length=567	Score = 322 bits (174), Expect = 1e-084
mapped-read 4383	F1UMNMG03FQ1AS	Length=359	emb|FP601882.1| FP601882 Hirudo medicinalis normalized library Hirudo medicinalis cDNA, mRNA sequence.Length=567	Score = 318 bits (172), Expect = 1e-083
mapped-read 4383	F1UMNMG03GS5MT	Length=360	emb|FP601882.1| FP601882 Hirudo medicinalis normalized library Hirudo medicinalis cDNA, mRNA sequence.Length=567	Score = 327 bits (177), Expect = 2e-086
mapped-read 4383	F1UMNMG03FV7VH	Length=358	emb|FP601882.1| FP601882 Hirudo medicinalis normalized library Hirudo medicinalis cDNA, mRNA sequence.Length=567	Score = 322 bits (174), Expect = 9e-085
mapped-read 4383	F1UMNMG03GOJYS	Length=364	emb|FP601882.1| FP601882 Hirudo medicinalis normalized library Hirudo medicinalis cDNA, mRNA sequence.Length=567	Score = 292 bits (158), Expect = 7e-076
mapped-read 4383	F1UMNMG03HAKM7	Length=459	emb|FP601882.1| FP601882 Hirudo medicinalis normalized library Hirudo medicinalis cDNA, mRNA sequence.Length=567	Score = 401 bits (217), Expect = 1e-108
mapped-read 4383	F1UMNMG03GWE1A	Length=363	emb|FP601882.1| FP601882 Hirudo medicinalis normalized library Hirudo medicinalis cDNA, mRNA sequence.Length=567	Score = 315 bits (170), Expect = 2e-082
mapped-read 4383	F1UMNMG03GOX30	Length=360	emb|FP601882.1| FP601882 Hirudo medicinalis normalized library Hirudo medicinalis cDNA, mRNA sequence.Length=567	Score = 316 bits (171), Expect = 4e-083
mapped-read 4383	F1UMNMG03GY2QT	Length=360	emb|FP601882.1| FP601882 Hirudo medicinalis normalized library Hirudo medicinalis cDNA, mRNA sequence.Length=567	Score = 327 bits (177), Expect = 2e-086
mapped-read 4383	F1UMNMG03FRBNQ	Length=333	emb|FP601882.1| FP601882 Hirudo medicinalis normalized library Hirudo medicinalis cDNA, mRNA sequence.Length=567	Score = 392 bits (212), Expect = 6e-106
mapped-read 4383	F1UMNMG03FR7NG	Length=362	emb|FP601882.1| FP601882 Hirudo medicinalis normalized library Hirudo medicinalis cDNA, mRNA sequence.Length=567	Score = 313 bits (169), Expect = 6e-082
mapped-read 4383	F1UMNMG03G04QB	Length=360	emb|FP601882.1| FP601882 Hirudo medicinalis normalized library Hirudo medicinalis cDNA, mRNA sequence.Length=567	Score = 327 bits (177), Expect = 2e-086
mapped-read 4383	F1UMNMG03GIF52	Length=359	emb|FP601882.1| FP601882 Hirudo medicinalis normalized library Hirudo medicinalis cDNA, mRNA sequence.Length=567	Score = 322 bits (174), Expect = 9e-085
mapped-read 4383	F1UMNMG03G8SSD	Length=360	emb|FP601882.1| FP601882 Hirudo medicinalis normalized library Hirudo medicinalis cDNA, mRNA sequence.Length=567	Score = 322 bits (174), Expect = 9e-085
mapped-read 4383	F1UMNMG03G4QRD	Length=360	emb|FP601882.1| FP601882 Hirudo medicinalis normalized library Hirudo medicinalis cDNA, mRNA sequence.Length=567	Score = 324 bits (175), Expect = 3e-085
mapped-read 4383	F1UMNMG03F0P85	Length=528	emb|FP601882.1| FP601882 Hirudo medicinalis normalized library Hirudo medicinalis cDNA, mRNA sequence.Length=567	Score = 327 bits (177), Expect = 3e-086
mapped-read 4383	F1UMNMG03HKDI2	Length=416	emb|FP601882.1| FP601882 Hirudo medicinalis normalized library Hirudo medicinalis cDNA, mRNA sequence.Length=567	Score = 414 bits (224), Expect = 2e-112
mapped-read 4383	F1UMNMG03F83GJ	Length=392	emb|FP601882.1| FP601882 Hirudo medicinalis normalized library Hirudo medicinalis cDNA, mRNA sequence.Length=567	Score = 425 bits (230), Expect = 7e-116
mapped-read 4383	F1UMNMG03F6SRN	Length=360	emb|FP601882.1| FP601882 Hirudo medicinalis normalized library Hirudo medicinalis cDNA, mRNA sequence.Length=567	Score = 322 bits (174), Expect = 9e-085
mapped-read 4383	F1UMNMG03GIT7F	Length=521	emb|FP601882.1| FP601882 Hirudo medicinalis normalized library Hirudo medicinalis cDNA, mRNA sequence.Length=567	Score = 252 bits (136), Expect = 2e-063
mapped-read 4383	F1UMNMG03HOH04	Length=376	emb|FP601882.1| FP601882 Hirudo medicinalis normalized library Hirudo medicinalis cDNA, mRNA sequence.Length=567	Score = 294 bits (159), Expect = 2e-076
mapped-read 4383	F1UMNMG03HJ32X	Length=371	emb|FP601882.1| FP601882 Hirudo medicinalis normalized library Hirudo medicinalis cDNA, mRNA sequence.Length=567	Score = 313 bits (169), Expect = 6e-082
mapped-read 4383	F1UMNMG03GHCM1	Length=358	emb|FP601882.1| FP601882 Hirudo medicinalis normalized library Hirudo medicinalis cDNA, mRNA sequence.Length=567	Score = 327 bits (177), Expect = 2e-086
mapped-read 4383	F1UMNMG03GG9DQ	Length=403	emb|FP601882.1| FP601882 Hirudo medicinalis normalized library Hirudo medicinalis cDNA, mRNA sequence.Length=567	Score = 261 bits (141), Expect = 2e-066
mapped-read 4383	F1UMNMG03G9CVU	Length=361	emb|FP601882.1| FP601882 Hirudo medicinalis normalized library Hirudo medicinalis cDNA, mRNA sequence.Length=567	Score = 311 bits (168), Expect = 2e-081
mapped-read 4383	F1UMNMG03F3WW4	Length=366	emb|FP601882.1| FP601882 Hirudo medicinalis normalized library Hirudo medicinalis cDNA, mRNA sequence.Length=567	Score = 311 bits (168), Expect = 2e-081
mapped-read 4383	F1UMNMG03HEBGH	Length=363	emb|FP601882.1| FP601882 Hirudo medicinalis normalized library Hirudo medicinalis cDNA, mRNA sequence.Length=567	Score = 327 bits (177), Expect = 2e-086
mapped-read 4383	F1UMNMG03F03Z7	Length=533	emb|FP595913.1| FP595913 Hirudo medicinalis normalized library Hirudo medicinalis cDNA, mRNA sequence.Length=540	Score = 424 bits (229), Expect = 4e-115
mapped-read 4383	F1UMNMG03GFP4H	Length=360	emb|FP601882.1| FP601882 Hirudo medicinalis normalized library Hirudo medicinalis cDNA, mRNA sequence.Length=567	Score = 322 bits (174), Expect = 9e-085
mapped-read 4383	F1UMNMG03FVHLX	Length=363	emb|FP601882.1| FP601882 Hirudo medicinalis normalized library Hirudo medicinalis cDNA, mRNA sequence.Length=567	Score = 311 bits (168), Expect = 2e-081
mapped-read 4383	F1UMNMG03GQDSY	Length=487	emb|FP601882.1| FP601882 Hirudo medicinalis normalized library Hirudo medicinalis cDNA, mRNA sequence.Length=567	Score = 316 bits (171), Expect = 6e-083
mapped-read 4383	F1UMNMG03F7FHL	Length=535	emb|FP595913.1| FP595913 Hirudo medicinalis normalized library Hirudo medicinalis cDNA, mRNA sequence.Length=540	Score = 569 bits (308), Expect = 5e-159
mapped-read 4383	F1UMNMG03HNJKK	Length=522	emb|FP601882.1| FP601882 Hirudo medicinalis normalized library Hirudo medicinalis cDNA, mRNA sequence.Length=567	Score = 316 bits (171), Expect = 6e-083
mapped-read 4383	F1UMNMG03FRRDU	Length=431	emb|FP601882.1| FP601882 Hirudo medicinalis normalized library Hirudo medicinalis cDNA, mRNA sequence.Length=567	Score = 294 bits (159), Expect = 2e-076
mapped-read 4383	F1UMNMG03F0UFR	Length=451	emb|FP601882.1| FP601882 Hirudo medicinalis normalized library Hirudo medicinalis cDNA, mRNA sequence.Length=567	Score = 318 bits (172), Expect = 2e-083
mapped-read 4383	F1UMNMG03F9N0Z	Length=361	emb|FP601882.1| FP601882 Hirudo medicinalis normalized library Hirudo medicinalis cDNA, mRNA sequence.Length=567	Score = 322 bits (174), Expect = 9e-085
mapped-read 4383	F1UMNMG03GWQXO	Length=360	emb|FP601882.1| FP601882 Hirudo medicinalis normalized library Hirudo medicinalis cDNA, mRNA sequence.Length=567	Score = 316 bits (171), Expect = 4e-083
mapped-read 4383	F1UMNMG03G9FL7	Length=369	emb|FP601882.1| FP601882 Hirudo medicinalis normalized library Hirudo medicinalis cDNA, mRNA sequence.Length=567	Score = 291 bits (157), Expect = 3e-075
mapped-read 4383	F1UMNMG03FPUZX	Length=362	emb|FP601882.1| FP601882 Hirudo medicinalis normalized library Hirudo medicinalis cDNA, mRNA sequence.Length=567	Score = 324 bits (175), Expect = 3e-085
mapped-read 4383	F1UMNMG03HKAOE	Length=426	emb|FP601882.1| FP601882 Hirudo medicinalis normalized library Hirudo medicinalis cDNA, mRNA sequence.Length=567	Score = 237 bits (128), Expect = 4e-059
mapped-read 4383	F1UMNMG03GZVTQ	Length=481	emb|FP601882.1| FP601882 Hirudo medicinalis normalized library Hirudo medicinalis cDNA, mRNA sequence.Length=567	Score = 322 bits (174), Expect = 1e-084
mapped-read 4383	F1UMNMG03G5WPC	Length=365	emb|FP601882.1| FP601882 Hirudo medicinalis normalized library Hirudo medicinalis cDNA, mRNA sequence.Length=567	Score = 327 bits (177), Expect = 2e-086
mapped-read 4383	F1UMNMG03GAHWA	Length=400	No Hit
mapped-read 4383	F1UMNMG03G8HVL	Length=355	emb|FP601882.1| FP601882 Hirudo medicinalis normalized library Hirudo medicinalis cDNA, mRNA sequence.Length=567	Score = 320 bits (173), Expect = 3e-084
mapped-read 4383	F1UMNMG03GGCS9	Length=533	emb|FP595913.1| FP595913 Hirudo medicinalis normalized library Hirudo medicinalis cDNA, mRNA sequence.Length=540	Score = 420 bits (227), Expect = 5e-114
mapped-read 4383	F1UMNMG03FVNSA	Length=361	emb|FP601882.1| FP601882 Hirudo medicinalis normalized library Hirudo medicinalis cDNA, mRNA sequence.Length=567	Score = 324 bits (175), Expect = 3e-085
mapped-read 4383	F1UMNMG03GI0HO	Length=376	emb|FP601882.1| FP601882 Hirudo medicinalis normalized library Hirudo medicinalis cDNA, mRNA sequence.Length=567	Score = 272 bits (147), Expect = 1e-069
mapped-read 4383	F1UMNMG03HBSN7	Length=529	emb|FP595913.1| FP595913 Hirudo medicinalis normalized library Hirudo medicinalis cDNA, mRNA sequence.Length=540	Score = 573 bits (310), Expect = 3e-160
mapped-read 4383	F1UMNMG03FZSRP	Length=535	emb|FP595913.1| FP595913 Hirudo medicinalis normalized library Hirudo medicinalis cDNA, mRNA sequence.Length=540	Score = 388 bits (210), Expect = 1e-104
mapped-read 4383	F1UMNMG03HBJ3T	Length=361	emb|FP601882.1| FP601882 Hirudo medicinalis normalized library Hirudo medicinalis cDNA, mRNA sequence.Length=567	Score = 327 bits (177), Expect = 2e-086
mapped-read 4383	F1UMNMG03F94J5	Length=361	emb|FP601882.1| FP601882 Hirudo medicinalis normalized library Hirudo medicinalis cDNA, mRNA sequence.Length=567	Score = 324 bits (175), Expect = 3e-085
mapped-read 4383	F1UMNMG03GKM6E	Length=360	emb|FP601882.1| FP601882 Hirudo medicinalis normalized library Hirudo medicinalis cDNA, mRNA sequence.Length=567	Score = 300 bits (162), Expect = 4e-078
mapped-read 4383	F1UMNMG03GNQWR	Length=361	emb|FP601882.1| FP601882 Hirudo medicinalis normalized library Hirudo medicinalis cDNA, mRNA sequence.Length=567	Score = 322 bits (174), Expect = 9e-085
mapped-read 4383	F1UMNMG03FWQUS	Length=616	emb|FP601882.1| FP601882 Hirudo medicinalis normalized library Hirudo medicinalis cDNA, mRNA sequence.Length=567	Score = 268 bits (145), Expect = 2e-068
mapped-read 4383	F1UMNMG03G8ATA	Length=358	emb|FP601882.1| FP601882 Hirudo medicinalis normalized library Hirudo medicinalis cDNA, mRNA sequence.Length=567	Score = 300 bits (162), Expect = 4e-078
mapped-read 4383	F1UMNMG03HIC78	Length=360	emb|FP601882.1| FP601882 Hirudo medicinalis normalized library Hirudo medicinalis cDNA, mRNA sequence.Length=567	Score = 311 bits (168), Expect = 2e-081
mapped-read 4383	F1UMNMG03GHQBA	Length=365	emb|FP601882.1| FP601882 Hirudo medicinalis normalized library Hirudo medicinalis cDNA, mRNA sequence.Length=567	Score = 316 bits (171), Expect = 4e-083
mapped-read 4383	F1UMNMG03GNYAD	Length=366	emb|FP601882.1| FP601882 Hirudo medicinalis normalized library Hirudo medicinalis cDNA, mRNA sequence.Length=567	Score = 322 bits (174), Expect = 9e-085
mapped-read 4383	F1UMNMG03GCQQ3	Length=519	emb|FP601882.1| FP601882 Hirudo medicinalis normalized library Hirudo medicinalis cDNA, mRNA sequence.Length=567	Score = 315 bits (170), Expect = 2e-082
mapped-read 4383	F1UMNMG03FXG2E	Length=360	emb|FP601882.1| FP601882 Hirudo medicinalis normalized library Hirudo medicinalis cDNA, mRNA sequence.Length=567	Score = 322 bits (174), Expect = 9e-085
mapped-read 4383	F1UMNMG03GLZOI	Length=361	emb|FP601882.1| FP601882 Hirudo medicinalis normalized library Hirudo medicinalis cDNA, mRNA sequence.Length=567	Score = 322 bits (174), Expect = 9e-085
mapped-read 4383	F1UMNMG03GU5OR	Length=486	emb|FP601882.1| FP601882 Hirudo medicinalis normalized library Hirudo medicinalis cDNA, mRNA sequence.Length=567	Score = 322 bits (174), Expect = 1e-084
mapped-read 4383	F1UMNMG03HIPNS	Length=500	emb|FP601882.1| FP601882 Hirudo medicinalis normalized library Hirudo medicinalis cDNA, mRNA sequence.Length=567	Score = 327 bits (177), Expect = 3e-086
mapped-read 4383	F1UMNMG03HK04K	Length=359	emb|FP601882.1| FP601882 Hirudo medicinalis normalized library Hirudo medicinalis cDNA, mRNA sequence.Length=567	Score = 322 bits (174), Expect = 9e-085
mapped-read 4383	F1UMNMG03GHYPP	Length=464	emb|FP601882.1| FP601882 Hirudo medicinalis normalized library Hirudo medicinalis cDNA, mRNA sequence.Length=567	Score = 324 bits (175), Expect = 3e-085
mapped-read 4383	F1UMNMG03G67GJ	Length=490	emb|FP601882.1| FP601882 Hirudo medicinalis normalized library Hirudo medicinalis cDNA, mRNA sequence.Length=567	Score = 318 bits (172), Expect = 2e-083
mapped-read 4383	F1UMNMG03G43MJ	Length=524	emb|FP601882.1| FP601882 Hirudo medicinalis normalized library Hirudo medicinalis cDNA, mRNA sequence.Length=567	Score = 322 bits (174), Expect = 1e-084
mapped-read 4383	F1UMNMG03G6DM9	Length=365	emb|FP601882.1| FP601882 Hirudo medicinalis normalized library Hirudo medicinalis cDNA, mRNA sequence.Length=567	Score = 313 bits (169), Expect = 6e-082
mapped-read 4383	F1UMNMG03FSW0K	Length=364	emb|FP601882.1| FP601882 Hirudo medicinalis normalized library Hirudo medicinalis cDNA, mRNA sequence.Length=567	Score = 322 bits (174), Expect = 9e-085
mapped-read 4383	F1UMNMG03HNJTF	Length=362	emb|FP601882.1| FP601882 Hirudo medicinalis normalized library Hirudo medicinalis cDNA, mRNA sequence.Length=567	Score = 322 bits (174), Expect = 9e-085
mapped-read 4383	F1UMNMG03GY6C4	Length=456	No Hit
mapped-read 4383	F1UMNMG03GCQC0	Length=359	emb|FP601882.1| FP601882 Hirudo medicinalis normalized library Hirudo medicinalis cDNA, mRNA sequence.Length=567	Score = 322 bits (174), Expect = 9e-085
mapped-read 4383	F1UMNMG03F5ZZJ	Length=362	emb|FP601882.1| FP601882 Hirudo medicinalis normalized library Hirudo medicinalis cDNA, mRNA sequence.Length=567	Score = 327 bits (177), Expect = 2e-086
mapped-read 4383	F1UMNMG03G7859	Length=378	emb|FP601882.1| FP601882 Hirudo medicinalis normalized library Hirudo medicinalis cDNA, mRNA sequence.Length=567	Score = 261 bits (141), Expect = 2e-066
mapped-read 4383	F1UMNMG03F647O	Length=362	emb|FP601882.1| FP601882 Hirudo medicinalis normalized library Hirudo medicinalis cDNA, mRNA sequence.Length=567	Score = 313 bits (169), Expect = 6e-082
mapped-read 4383	F1UMNMG03GCHM7	Length=362	emb|FP601882.1| FP601882 Hirudo medicinalis normalized library Hirudo medicinalis cDNA, mRNA sequence.Length=567	Score = 322 bits (174), Expect = 9e-085
mapped-read 4383	F1UMNMG03FS5OV	Length=358	emb|FP601882.1| FP601882 Hirudo medicinalis normalized library Hirudo medicinalis cDNA, mRNA sequence.Length=567	Score = 322 bits (174), Expect = 9e-085
mapped-read 4383	F1UMNMG03HG9C9	Length=381	No Hit
mapped-read 4383	F1UMNMG03GWLIL	Length=363	emb|FP601882.1| FP601882 Hirudo medicinalis normalized library Hirudo medicinalis cDNA, mRNA sequence.Length=567	Score = 324 bits (175), Expect = 3e-085
mapped-read 4383	F1UMNMG03HOD53	Length=361	emb|FP601882.1| FP601882 Hirudo medicinalis normalized library Hirudo medicinalis cDNA, mRNA sequence.Length=567	Score = 311 bits (168), Expect = 2e-081
mapped-read 4383	F1UMNMG03GQNI3	Length=539	emb|FP595913.1| FP595913 Hirudo medicinalis normalized library Hirudo medicinalis cDNA, mRNA sequence.Length=540	Score = 363 bits (196), Expect = 8e-097
mapped-read 4383	F1UMNMG03GDIUJ	Length=379	No Hit
mapped-read 4383	F1UMNMG03HOHHH	Length=484	emb|FP601882.1| FP601882 Hirudo medicinalis normalized library Hirudo medicinalis cDNA, mRNA sequence.Length=567	Score = 313 bits (169), Expect = 8e-082
mapped-read 4383	F1UMNMG03GQYCY	Length=491	emb|FP601882.1| FP601882 Hirudo medicinalis normalized library Hirudo medicinalis cDNA, mRNA sequence.Length=567	Score = 322 bits (174), Expect = 1e-084
mapped-read 4383	F1UMNMG03HBOGP	Length=372	emb|FP601882.1| FP601882 Hirudo medicinalis normalized library Hirudo medicinalis cDNA, mRNA sequence.Length=567	Score = 324 bits (175), Expect = 3e-085
mapped-read 4383	F1UMNMG03FY18P	Length=360	emb|FP601882.1| FP601882 Hirudo medicinalis normalized library Hirudo medicinalis cDNA, mRNA sequence.Length=567	Score = 322 bits (174), Expect = 9e-085
mapped-read 4383	F1UMNMG03FV4PQ	Length=366	emb|FP601882.1| FP601882 Hirudo medicinalis normalized library Hirudo medicinalis cDNA, mRNA sequence.Length=567	Score = 322 bits (174), Expect = 9e-085
mapped-read 4383	F1UMNMG03FTN51	Length=363	emb|FP601882.1| FP601882 Hirudo medicinalis normalized library Hirudo medicinalis cDNA, mRNA sequence.Length=567	Score = 281 bits (152), Expect = 2e-072
mapped-read 4383	F1UMNMG03G72HO	Length=359	emb|FP601882.1| FP601882 Hirudo medicinalis normalized library Hirudo medicinalis cDNA, mRNA sequence.Length=567	Score = 305 bits (165), Expect = 9e-080
mapped-read 4383	F1UMNMG03GOSOY	Length=357	emb|FP601882.1| FP601882 Hirudo medicinalis normalized library Hirudo medicinalis cDNA, mRNA sequence.Length=567	Score = 425 bits (230), Expect = 7e-116
mapped-read 4383	F1UMNMG03HD4YM	Length=358	emb|FP601882.1| FP601882 Hirudo medicinalis normalized library Hirudo medicinalis cDNA, mRNA sequence.Length=567	Score = 316 bits (171), Expect = 4e-083
mapped-read 4383	F1UMNMG03GBEUE	Length=362	emb|FP601882.1| FP601882 Hirudo medicinalis normalized library Hirudo medicinalis cDNA, mRNA sequence.Length=567	Score = 318 bits (172), Expect = 1e-083
mapped-read 4383	F1UMNMG03G15PR	Length=440	No Hit
mapped-read 4383	F1UMNMG03HN4OY	Length=360	emb|FP601882.1| FP601882 Hirudo medicinalis normalized library Hirudo medicinalis cDNA, mRNA sequence.Length=567	Score = 307 bits (166), Expect = 3e-080
mapped-read 4383	F1UMNMG03GXZO9	Length=368	emb|FP601882.1| FP601882 Hirudo medicinalis normalized library Hirudo medicinalis cDNA, mRNA sequence.Length=567	Score = 316 bits (171), Expect = 4e-083
mapped-read 4383	F1UMNMG03GHZRD	Length=530	emb|FP601882.1| FP601882 Hirudo medicinalis normalized library Hirudo medicinalis cDNA, mRNA sequence.Length=567	Score = 316 bits (171), Expect = 6e-083
mapped-read 4383	F1UMNMG03GVTMC	Length=364	emb|FP601882.1| FP601882 Hirudo medicinalis normalized library Hirudo medicinalis cDNA, mRNA sequence.Length=567	Score = 327 bits (177), Expect = 2e-086
mapped-read 4383	F1UMNMG03GA721	Length=438	emb|FP601882.1| FP601882 Hirudo medicinalis normalized library Hirudo medicinalis cDNA, mRNA sequence.Length=567	Score = 254 bits (137), Expect = 4e-064
mapped-read 4383	F1UMNMG03F3FIQ	Length=670	emb|FP601882.1| FP601882 Hirudo medicinalis normalized library Hirudo medicinalis cDNA, mRNA sequence.Length=567	Score = 230 bits (124), Expect = 1e-056
mapped-read 4383	F1UMNMG03GZ1L9	Length=360	emb|FP601882.1| FP601882 Hirudo medicinalis normalized library Hirudo medicinalis cDNA, mRNA sequence.Length=567	Score = 316 bits (171), Expect = 4e-083
mapped-read 4383	F1UMNMG03F8G9R	Length=480	emb|FP601882.1| FP601882 Hirudo medicinalis normalized library Hirudo medicinalis cDNA, mRNA sequence.Length=567	Score = 318 bits (172), Expect = 2e-083
mapped-read 4383	F1UMNMG03GBQLW	Length=552	gb|EW780324.1| SmSal083 Orange wheat blossom midge salivary gland cDNA library Sitodiplosis mosellana cDNA, mRNA sequence.Length=1734	Score = 449 bits (243), Expect = 6e-123
mapped-read 4383	F1UMNMG03FXTFE	Length=399	emb|FP601882.1| FP601882 Hirudo medicinalis normalized library Hirudo medicinalis cDNA, mRNA sequence.Length=567	Score = 287 bits (155), Expect = 4e-074
mapped-read 4383	F1UMNMG03GCK0E	Length=363	emb|FP601882.1| FP601882 Hirudo medicinalis normalized library Hirudo medicinalis cDNA, mRNA sequence.Length=567	Score = 292 bits (158), Expect = 7e-076
mapped-read 4383	F1UMNMG03GO93A	Length=531	emb|FP595913.1| FP595913 Hirudo medicinalis normalized library Hirudo medicinalis cDNA, mRNA sequence.Length=540	Score = 477 bits (258), Expect = 3e-131
mapped-read 4383	F1UMNMG03GII3I	Length=398	emb|FP601882.1| FP601882 Hirudo medicinalis normalized library Hirudo medicinalis cDNA, mRNA sequence.Length=567	Score = 313 bits (169), Expect = 6e-082
mapped-read 4383	F1UMNMG03GX0KG	Length=374	emb|FP601882.1| FP601882 Hirudo medicinalis normalized library Hirudo medicinalis cDNA, mRNA sequence.Length=567	Score = 318 bits (172), Expect = 1e-083
mapped-read 4383	F1UMNMG03GNO04	Length=349	No Hit
mapped-read 4383	F1UMNMG03GMPHP	Length=359	emb|FP601882.1| FP601882 Hirudo medicinalis normalized library Hirudo medicinalis cDNA, mRNA sequence.Length=567	Score = 327 bits (177), Expect = 2e-086
mapped-read 4383	F1UMNMG03FXJHD	Length=487	emb|FP601882.1| FP601882 Hirudo medicinalis normalized library Hirudo medicinalis cDNA, mRNA sequence.Length=567	Score = 322 bits (174), Expect = 1e-084
mapped-read 4383	F1UMNMG03HMW0R	Length=486	emb|FP601882.1| FP601882 Hirudo medicinalis normalized library Hirudo medicinalis cDNA, mRNA sequence.Length=567	Score = 318 bits (172), Expect = 2e-083
mapped-read 4383	F1UMNMG03FW1EY	Length=397	No Hit
mapped-read 4383	F1UMNMG03FUEME	Length=361	emb|FP601882.1| FP601882 Hirudo medicinalis normalized library Hirudo medicinalis cDNA, mRNA sequence.Length=567	Score = 318 bits (172), Expect = 1e-083
mapped-read 4383	F1UMNMG03GMT59	Length=374	emb|FP601882.1| FP601882 Hirudo medicinalis normalized library Hirudo medicinalis cDNA, mRNA sequence.Length=567	Score = 298 bits (161), Expect = 2e-077
mapped-read 4383	F1UMNMG03FXWEU	Length=360	emb|FP601882.1| FP601882 Hirudo medicinalis normalized library Hirudo medicinalis cDNA, mRNA sequence.Length=567	Score = 300 bits (162), Expect = 4e-078
mapped-read 4383	F1UMNMG03G0HYG	Length=368	emb|FP601882.1| FP601882 Hirudo medicinalis normalized library Hirudo medicinalis cDNA, mRNA sequence.Length=567	Score = 333 bits (180), Expect = 4e-088
mapped-read 4383	F1UMNMG03GE2GN	Length=406	emb|FP601882.1| FP601882 Hirudo medicinalis normalized library Hirudo medicinalis cDNA, mRNA sequence.Length=567	Score = 222 bits (120), Expect = 1e-054
mapped-read 4383	F1UMNMG03HL9JD	Length=558	emb|FP601882.1| FP601882 Hirudo medicinalis normalized library Hirudo medicinalis cDNA, mRNA sequence.Length=567	Score = 250 bits (135), Expect = 7e-063
mapped-read 4383	F1UMNMG03GBTF5	Length=537	emb|FP601882.1| FP601882 Hirudo medicinalis normalized library Hirudo medicinalis cDNA, mRNA sequence.Length=567	Score = 272 bits (147), Expect = 1e-069
mapped-read 4383	F1UMNMG03F1T36	Length=360	emb|FP601882.1| FP601882 Hirudo medicinalis normalized library Hirudo medicinalis cDNA, mRNA sequence.Length=567	Score = 322 bits (174), Expect = 9e-085
mapped-read 4383	F1UMNMG03G1G2M	Length=376	emb|FP601882.1| FP601882 Hirudo medicinalis normalized library Hirudo medicinalis cDNA, mRNA sequence.Length=567	Score = 289 bits (156), Expect = 1e-074
mapped-read 4383	F1UMNMG03G1OA0	Length=403	emb|FP601882.1| FP601882 Hirudo medicinalis normalized library Hirudo medicinalis cDNA, mRNA sequence.Length=567	Score = 252 bits (136), Expect = 1e-063
mapped-read 4383	F1UMNMG03G37JX	Length=361	emb|FP601882.1| FP601882 Hirudo medicinalis normalized library Hirudo medicinalis cDNA, mRNA sequence.Length=567	Score = 313 bits (169), Expect = 6e-082
mapped-read 4383	F1UMNMG03HDFFZ	Length=359	emb|FP601882.1| FP601882 Hirudo medicinalis normalized library Hirudo medicinalis cDNA, mRNA sequence.Length=567	Score = 322 bits (174), Expect = 9e-085
mapped-read 4383	F1UMNMG03HN1YT	Length=359	emb|FP601882.1| FP601882 Hirudo medicinalis normalized library Hirudo medicinalis cDNA, mRNA sequence.Length=567	Score = 322 bits (174), Expect = 9e-085
mapped-read 4383	F1UMNMG03HFK31	Length=366	emb|FP601882.1| FP601882 Hirudo medicinalis normalized library Hirudo medicinalis cDNA, mRNA sequence.Length=567	Score = 320 bits (173), Expect = 3e-084
mapped-read 4383	F1UMNMG03FT6BC	Length=412	emb|FP601882.1| FP601882 Hirudo medicinalis normalized library Hirudo medicinalis cDNA, mRNA sequence.Length=567	Score = 250 bits (135), Expect = 5e-063
mapped-read 4383	F1UMNMG03HFWEK	Length=530	emb|FP595913.1| FP595913 Hirudo medicinalis normalized library Hirudo medicinalis cDNA, mRNA sequence.Length=540	Score = 438 bits (237), Expect = 1e-119
mapped-read 4383	F1UMNMG03GDAV3	Length=359	emb|FP601882.1| FP601882 Hirudo medicinalis normalized library Hirudo medicinalis cDNA, mRNA sequence.Length=567	Score = 327 bits (177), Expect = 2e-086
mapped-read 4383	F1UMNMG03GCKRX	Length=358	emb|FP601882.1| FP601882 Hirudo medicinalis normalized library Hirudo medicinalis cDNA, mRNA sequence.Length=567	Score = 322 bits (174), Expect = 9e-085
mapped-read 4383	F1UMNMG03FUOQK	Length=497	emb|FP601882.1| FP601882 Hirudo medicinalis normalized library Hirudo medicinalis cDNA, mRNA sequence.Length=567	Score = 316 bits (171), Expect = 6e-083
mapped-read 4383	F1UMNMG03GZA8K	Length=360	emb|FP601882.1| FP601882 Hirudo medicinalis normalized library Hirudo medicinalis cDNA, mRNA sequence.Length=567	Score = 324 bits (175), Expect = 3e-085
mapped-read 4383	F1UMNMG03HGZFK	Length=340	emb|FP601882.1| FP601882 Hirudo medicinalis normalized library Hirudo medicinalis cDNA, mRNA sequence.Length=567	Score = 316 bits (171), Expect = 4e-083
mapped-read 4383	F1UMNMG03GBLP6	Length=481	emb|FP601882.1| FP601882 Hirudo medicinalis normalized library Hirudo medicinalis cDNA, mRNA sequence.Length=567	Score = 322 bits (174), Expect = 1e-084
mapped-read 4383	F1UMNMG03GQL44	Length=362	emb|FP601882.1| FP601882 Hirudo medicinalis normalized library Hirudo medicinalis cDNA, mRNA sequence.Length=567	Score = 318 bits (172), Expect = 1e-083
mapped-read 4383	F1UMNMG03HL99N	Length=363	emb|FP601882.1| FP601882 Hirudo medicinalis normalized library Hirudo medicinalis cDNA, mRNA sequence.Length=567	Score = 327 bits (177), Expect = 2e-086
mapped-read 4383	F1UMNMG03G3LHX	Length=360	emb|FP601882.1| FP601882 Hirudo medicinalis normalized library Hirudo medicinalis cDNA, mRNA sequence.Length=567	Score = 327 bits (177), Expect = 2e-086
mapped-read 4383	F1UMNMG03GBSMZ	Length=360	emb|FP601882.1| FP601882 Hirudo medicinalis normalized library Hirudo medicinalis cDNA, mRNA sequence.Length=567	Score = 318 bits (172), Expect = 1e-083
mapped-read 4383	F1UMNMG03GC4HF	Length=405	emb|FP601882.1| FP601882 Hirudo medicinalis normalized library Hirudo medicinalis cDNA, mRNA sequence.Length=567	Score = 254 bits (137), Expect = 4e-064
mapped-read 4383	F1UMNMG03GX0IX	Length=364	emb|FP601882.1| FP601882 Hirudo medicinalis normalized library Hirudo medicinalis cDNA, mRNA sequence.Length=567	Score = 322 bits (174), Expect = 9e-085
mapped-read 4383	F1UMNMG03HDZR7	Length=367	emb|FP601882.1| FP601882 Hirudo medicinalis normalized library Hirudo medicinalis cDNA, mRNA sequence.Length=567	Score = 311 bits (168), Expect = 2e-081
mapped-read 4383	F1UMNMG03F4UKF	Length=361	emb|FP601882.1| FP601882 Hirudo medicinalis normalized library Hirudo medicinalis cDNA, mRNA sequence.Length=567	Score = 322 bits (174), Expect = 9e-085
mapped-read 4383	F1UMNMG03F60U6	Length=340	No Hit
mapped-read 4383	F1UMNMG03F8JCX	Length=357	emb|FP601882.1| FP601882 Hirudo medicinalis normalized library Hirudo medicinalis cDNA, mRNA sequence.Length=567	Score = 327 bits (177), Expect = 2e-086
mapped-read 4383	F1UMNMG03G5GRY	Length=359	emb|FP601882.1| FP601882 Hirudo medicinalis normalized library Hirudo medicinalis cDNA, mRNA sequence.Length=567	Score = 322 bits (174), Expect = 9e-085
mapped-read 4383	F1UMNMG03FW1R8	Length=359	emb|FP601882.1| FP601882 Hirudo medicinalis normalized library Hirudo medicinalis cDNA, mRNA sequence.Length=567	Score = 327 bits (177), Expect = 2e-086
mapped-read 4383	F1UMNMG03FSD8T	Length=361	emb|FP601882.1| FP601882 Hirudo medicinalis normalized library Hirudo medicinalis cDNA, mRNA sequence.Length=567	Score = 322 bits (174), Expect = 9e-085
mapped-read 4383	F1UMNMG03F023X	Length=367	emb|FP601882.1| FP601882 Hirudo medicinalis normalized library Hirudo medicinalis cDNA, mRNA sequence.Length=567	Score = 329 bits (178), Expect = 6e-087
mapped-read 4383	F1UMNMG03FSQZU	Length=359	emb|FP601882.1| FP601882 Hirudo medicinalis normalized library Hirudo medicinalis cDNA, mRNA sequence.Length=567	Score = 322 bits (174), Expect = 9e-085
mapped-read 4383	F1UMNMG03G5PRZ	Length=371	emb|FP601882.1| FP601882 Hirudo medicinalis normalized library Hirudo medicinalis cDNA, mRNA sequence.Length=567	Score = 313 bits (169), Expect = 6e-082
mapped-read 4383	F1UMNMG03GWBN8	Length=360	emb|FP601882.1| FP601882 Hirudo medicinalis normalized library Hirudo medicinalis cDNA, mRNA sequence.Length=567	Score = 311 bits (168), Expect = 2e-081
mapped-read 4383	F1UMNMG03GTG1H	Length=362	emb|FP601882.1| FP601882 Hirudo medicinalis normalized library Hirudo medicinalis cDNA, mRNA sequence.Length=567	Score = 324 bits (175), Expect = 3e-085
mapped-read 4383	F1UMNMG03HESRX	Length=358	emb|FP601882.1| FP601882 Hirudo medicinalis normalized library Hirudo medicinalis cDNA, mRNA sequence.Length=567	Score = 327 bits (177), Expect = 2e-086
mapped-read 4383	F1UMNMG03GUIL6	Length=390	emb|FP601882.1| FP601882 Hirudo medicinalis normalized library Hirudo medicinalis cDNA, mRNA sequence.Length=567	Score = 285 bits (154), Expect = 1e-073
mapped-read 4383	F1UMNMG03HBC79	Length=357	emb|FP601882.1| FP601882 Hirudo medicinalis normalized library Hirudo medicinalis cDNA, mRNA sequence.Length=567	Score = 425 bits (230), Expect = 7e-116
mapped-read 4383	F1UMNMG03FXV3Y	Length=362	emb|FP601882.1| FP601882 Hirudo medicinalis normalized library Hirudo medicinalis cDNA, mRNA sequence.Length=567	Score = 300 bits (162), Expect = 4e-078
mapped-read 4383	F1UMNMG03GYZ2Z	Length=400	emb|FP601882.1| FP601882 Hirudo medicinalis normalized library Hirudo medicinalis cDNA, mRNA sequence.Length=567	Score = 291 bits (157), Expect = 3e-075
mapped-read 4383	F1UMNMG03GTRG3	Length=417	No Hit
mapped-read 4383	F1UMNMG03GUKJV	Length=360	emb|FP601882.1| FP601882 Hirudo medicinalis normalized library Hirudo medicinalis cDNA, mRNA sequence.Length=567	Score = 327 bits (177), Expect = 2e-086
mapped-read 4383	F1UMNMG03HH4NC	Length=366	emb|FP601882.1| FP601882 Hirudo medicinalis normalized library Hirudo medicinalis cDNA, mRNA sequence.Length=567	Score = 324 bits (175), Expect = 3e-085
mapped-read 4383	F1UMNMG03GFFT3	Length=496	emb|FP601882.1| FP601882 Hirudo medicinalis normalized library Hirudo medicinalis cDNA, mRNA sequence.Length=567	Score = 316 bits (171), Expect = 6e-083
mapped-read 4383	F1UMNMG03F4A0V	Length=473	emb|FP601882.1| FP601882 Hirudo medicinalis normalized library Hirudo medicinalis cDNA, mRNA sequence.Length=567	Score = 243 bits (131), Expect = 1e-060
mapped-read 4383	F1UMNMG03GS5XI	Length=363	emb|FP601882.1| FP601882 Hirudo medicinalis normalized library Hirudo medicinalis cDNA, mRNA sequence.Length=567	Score = 318 bits (172), Expect = 1e-083
mapped-read 4383	F1UMNMG03GHKLE	Length=362	emb|FP601882.1| FP601882 Hirudo medicinalis normalized library Hirudo medicinalis cDNA, mRNA sequence.Length=567	Score = 300 bits (162), Expect = 4e-078
mapped-read 4383	F1UMNMG03G64KD	Length=525	emb|FP595913.1| FP595913 Hirudo medicinalis normalized library Hirudo medicinalis cDNA, mRNA sequence.Length=540	Score = 540 bits (292), Expect = 3e-150
mapped-read 4383	F1UMNMG03F2QXC	Length=380	No Hit
mapped-read 4383	F1UMNMG03GJTY1	Length=377	emb|FP601882.1| FP601882 Hirudo medicinalis normalized library Hirudo medicinalis cDNA, mRNA sequence.Length=567	Score = 276 bits (149), Expect = 8e-071
mapped-read 4383	F1UMNMG03G54Z2	Length=360	emb|FP601882.1| FP601882 Hirudo medicinalis normalized library Hirudo medicinalis cDNA, mRNA sequence.Length=567	Score = 318 bits (172), Expect = 1e-083
mapped-read 4383	F1UMNMG03F6891	Length=409	No Hit
mapped-read 4383	F1UMNMG03F18UP	Length=363	emb|FP601882.1| FP601882 Hirudo medicinalis normalized library Hirudo medicinalis cDNA, mRNA sequence.Length=567	Score = 324 bits (175), Expect = 3e-085
mapped-read 4383	F1UMNMG03GIQNA	Length=361	emb|FP601882.1| FP601882 Hirudo medicinalis normalized library Hirudo medicinalis cDNA, mRNA sequence.Length=567	Score = 322 bits (174), Expect = 9e-085
mapped-read 4383	F1UMNMG03F7S85	Length=361	emb|FP601882.1| FP601882 Hirudo medicinalis normalized library Hirudo medicinalis cDNA, mRNA sequence.Length=567	Score = 313 bits (169), Expect = 6e-082
mapped-read 4383	F1UMNMG03GIR51	Length=362	emb|FP601882.1| FP601882 Hirudo medicinalis normalized library Hirudo medicinalis cDNA, mRNA sequence.Length=567	Score = 291 bits (157), Expect = 3e-075
mapped-read 4383	F1UMNMG03G8D2Y	Length=426	emb|FP601882.1| FP601882 Hirudo medicinalis normalized library Hirudo medicinalis cDNA, mRNA sequence.Length=567	Score = 287 bits (155), Expect = 4e-074
mapped-read 4383	F1UMNMG03GJA8M	Length=381	emb|FP601882.1| FP601882 Hirudo medicinalis normalized library Hirudo medicinalis cDNA, mRNA sequence.Length=567	Score = 313 bits (169), Expect = 6e-082
mapped-read 4383	F1UMNMG03FT3ZJ	Length=410	No Hit
mapped-read 4383	F1UMNMG03GOSTE	Length=366	emb|FP601882.1| FP601882 Hirudo medicinalis normalized library Hirudo medicinalis cDNA, mRNA sequence.Length=567	Score = 311 bits (168), Expect = 2e-081
mapped-read 4383	F1UMNMG03F3RVJ	Length=365	emb|FP601882.1| FP601882 Hirudo medicinalis normalized library Hirudo medicinalis cDNA, mRNA sequence.Length=567	Score = 311 bits (168), Expect = 2e-081
mapped-read 4383	F1UMNMG03GEZ00	Length=480	emb|FP601882.1| FP601882 Hirudo medicinalis normalized library Hirudo medicinalis cDNA, mRNA sequence.Length=567	Score = 327 bits (177), Expect = 3e-086
mapped-read 4383	F1UMNMG03GDW8I	Length=532	emb|FP601882.1| FP601882 Hirudo medicinalis normalized library Hirudo medicinalis cDNA, mRNA sequence.Length=567	Score = 322 bits (174), Expect = 1e-084
mapped-read 4383	F1UMNMG03F7C72	Length=361	emb|FP601882.1| FP601882 Hirudo medicinalis normalized library Hirudo medicinalis cDNA, mRNA sequence.Length=567	Score = 318 bits (172), Expect = 1e-083
mapped-read 4383	F1UMNMG03FSIIG	Length=499	emb|FP601882.1| FP601882 Hirudo medicinalis normalized library Hirudo medicinalis cDNA, mRNA sequence.Length=567	Score = 327 bits (177), Expect = 3e-086
mapped-read 4383	F1UMNMG03GIWBC	Length=367	emb|FP601882.1| FP601882 Hirudo medicinalis normalized library Hirudo medicinalis cDNA, mRNA sequence.Length=567	Score = 292 bits (158), Expect = 7e-076
mapped-read 4383	F1UMNMG03GZN4C	Length=871	No Hit
mapped-read 4383	F1UMNMG03G733X	Length=497	emb|FP601882.1| FP601882 Hirudo medicinalis normalized library Hirudo medicinalis cDNA, mRNA sequence.Length=567	Score = 318 bits (172), Expect = 2e-083
mapped-read 4383	F1UMNMG03GXZQ0	Length=363	emb|FP601882.1| FP601882 Hirudo medicinalis normalized library Hirudo medicinalis cDNA, mRNA sequence.Length=567	Score = 307 bits (166), Expect = 3e-080
mapped-read 4383	F1UMNMG03HFCHA	Length=422	No Hit
mapped-read 4383	F1UMNMG03G4W0U	Length=397	emb|FP601882.1| FP601882 Hirudo medicinalis normalized library Hirudo medicinalis cDNA, mRNA sequence.Length=567	Score = 298 bits (161), Expect = 2e-077
mapped-read 4383	F1UMNMG03FURM0	Length=362	emb|FP601882.1| FP601882 Hirudo medicinalis normalized library Hirudo medicinalis cDNA, mRNA sequence.Length=567	Score = 322 bits (174), Expect = 9e-085
mapped-read 4383	F1UMNMG03HIDCI	Length=361	emb|FP601882.1| FP601882 Hirudo medicinalis normalized library Hirudo medicinalis cDNA, mRNA sequence.Length=567	Score = 322 bits (174), Expect = 9e-085
mapped-read 4383	F1UMNMG03HI8HF	Length=401	emb|FP601882.1| FP601882 Hirudo medicinalis normalized library Hirudo medicinalis cDNA, mRNA sequence.Length=567	Score = 316 bits (171), Expect = 5e-083
mapped-read 4383	F1UMNMG03HBM8X	Length=421	No Hit
mapped-read 4383	F1UMNMG03G94XF	Length=620	emb|FP601882.1| FP601882 Hirudo medicinalis normalized library Hirudo medicinalis cDNA, mRNA sequence.Length=567	Score = 279 bits (151), Expect = 1e-071
mapped-read 4383	F1UMNMG03GH4WY	Length=359	emb|FP601882.1| FP601882 Hirudo medicinalis normalized library Hirudo medicinalis cDNA, mRNA sequence.Length=567	Score = 322 bits (174), Expect = 9e-085
mapped-read 4383	F1UMNMG03HFOMQ	Length=366	emb|FP601882.1| FP601882 Hirudo medicinalis normalized library Hirudo medicinalis cDNA, mRNA sequence.Length=567	Score = 313 bits (169), Expect = 6e-082
mapped-read 4383	F1UMNMG03GWBJQ	Length=368	emb|FP601882.1| FP601882 Hirudo medicinalis normalized library Hirudo medicinalis cDNA, mRNA sequence.Length=567	Score = 278 bits (150), Expect = 2e-071
mapped-read 4383	F1UMNMG03G1T4B	Length=362	emb|FP601882.1| FP601882 Hirudo medicinalis normalized library Hirudo medicinalis cDNA, mRNA sequence.Length=567	Score = 324 bits (175), Expect = 3e-085
mapped-read 4383	F1UMNMG03F50L8	Length=466	emb|FP601882.1| FP601882 Hirudo medicinalis normalized library Hirudo medicinalis cDNA, mRNA sequence.Length=567	Score = 322 bits (174), Expect = 1e-084
mapped-read 4383	F1UMNMG03F85IT	Length=360	emb|FP601882.1| FP601882 Hirudo medicinalis normalized library Hirudo medicinalis cDNA, mRNA sequence.Length=567	Score = 316 bits (171), Expect = 4e-083
mapped-read 4383	F1UMNMG03F8WA8	Length=359	emb|FP601882.1| FP601882 Hirudo medicinalis normalized library Hirudo medicinalis cDNA, mRNA sequence.Length=567	Score = 322 bits (174), Expect = 9e-085
mapped-read 4383	F1UMNMG03GULDB	Length=366	emb|FP601882.1| FP601882 Hirudo medicinalis normalized library Hirudo medicinalis cDNA, mRNA sequence.Length=567	Score = 305 bits (165), Expect = 9e-080
mapped-read 4383	F1UMNMG03GPCZ9	Length=395	No Hit
mapped-read 4383	F1UMNMG03HMP51	Length=359	emb|FP601882.1| FP601882 Hirudo medicinalis normalized library Hirudo medicinalis cDNA, mRNA sequence.Length=567	Score = 322 bits (174), Expect = 9e-085
mapped-read 4383	F1UMNMG03G78H8	Length=362	emb|FP601882.1| FP601882 Hirudo medicinalis normalized library Hirudo medicinalis cDNA, mRNA sequence.Length=567	Score = 313 bits (169), Expect = 6e-082
mapped-read 4383	F1UMNMG03HFMTF	Length=360	emb|FP601882.1| FP601882 Hirudo medicinalis normalized library Hirudo medicinalis cDNA, mRNA sequence.Length=567	Score = 322 bits (174), Expect = 9e-085
mapped-read 4383	F1UMNMG03GY1JD	Length=373	emb|FP601882.1| FP601882 Hirudo medicinalis normalized library Hirudo medicinalis cDNA, mRNA sequence.Length=567	Score = 305 bits (165), Expect = 1e-079
mapped-read 4383	F1UMNMG03HE6Y3	Length=507	emb|FP601882.1| FP601882 Hirudo medicinalis normalized library Hirudo medicinalis cDNA, mRNA sequence.Length=567	Score = 322 bits (174), Expect = 1e-084
mapped-read 4383	F1UMNMG03G1H62	Length=372	emb|FP601882.1| FP601882 Hirudo medicinalis normalized library Hirudo medicinalis cDNA, mRNA sequence.Length=567	Score = 294 bits (159), Expect = 2e-076
mapped-read 4383	F1UMNMG03GGWS6	Length=584	emb|FP601882.1| FP601882 Hirudo medicinalis normalized library Hirudo medicinalis cDNA, mRNA sequence.Length=567	Score = 254 bits (137), Expect = 6e-064
mapped-read 4383	F1UMNMG03G2XVE	Length=361	emb|FP601882.1| FP601882 Hirudo medicinalis normalized library Hirudo medicinalis cDNA, mRNA sequence.Length=567	Score = 318 bits (172), Expect = 1e-083
mapped-read 4383	F1UMNMG03FUZ0K	Length=341	No Hit
mapped-read 4383	F1UMNMG03FZWEP	Length=371	emb|FP601882.1| FP601882 Hirudo medicinalis normalized library Hirudo medicinalis cDNA, mRNA sequence.Length=567	Score = 318 bits (172), Expect = 1e-083
mapped-read 4383	F1UMNMG03HAH0P	Length=360	emb|FP601882.1| FP601882 Hirudo medicinalis normalized library Hirudo medicinalis cDNA, mRNA sequence.Length=567	Score = 318 bits (172), Expect = 1e-083
mapped-read 4383	F1UMNMG03GES1Y	Length=358	emb|FP601882.1| FP601882 Hirudo medicinalis normalized library Hirudo medicinalis cDNA, mRNA sequence.Length=567	Score = 416 bits (225), Expect = 4e-113
mapped-read 4383	F1UMNMG03G8HH4	Length=372	No Hit
mapped-read 4383	F1UMNMG03F0IV5	Length=360	emb|FP601882.1| FP601882 Hirudo medicinalis normalized library Hirudo medicinalis cDNA, mRNA sequence.Length=567	Score = 311 bits (168), Expect = 2e-081
mapped-read 4383	F1UMNMG03FQTVB	Length=397	emb|FP601882.1| FP601882 Hirudo medicinalis normalized library Hirudo medicinalis cDNA, mRNA sequence.Length=567	Score = 255 bits (138), Expect = 1e-064
mapped-read 4383	F1UMNMG03FW4W4	Length=363	emb|FP601882.1| FP601882 Hirudo medicinalis normalized library Hirudo medicinalis cDNA, mRNA sequence.Length=567	Score = 316 bits (171), Expect = 4e-083
mapped-read 4383	F1UMNMG03G2ULP	Length=361	emb|FP601882.1| FP601882 Hirudo medicinalis normalized library Hirudo medicinalis cDNA, mRNA sequence.Length=567	Score = 311 bits (168), Expect = 2e-081
mapped-read 4383	F1UMNMG03FZQHH	Length=398	No Hit
mapped-read 4383	F1UMNMG03G9DYS	Length=366	emb|FP601882.1| FP601882 Hirudo medicinalis normalized library Hirudo medicinalis cDNA, mRNA sequence.Length=567	Score = 307 bits (166), Expect = 3e-080
mapped-read 4383	F1UMNMG03G5CT8	Length=362	emb|FP601882.1| FP601882 Hirudo medicinalis normalized library Hirudo medicinalis cDNA, mRNA sequence.Length=567	Score = 318 bits (172), Expect = 1e-083
mapped-read 4383	F1UMNMG03F0N3S	Length=538	emb|FP601882.1| FP601882 Hirudo medicinalis normalized library Hirudo medicinalis cDNA, mRNA sequence.Length=567	Score = 250 bits (135), Expect = 7e-063
mapped-read 4383	F1UMNMG03GYFYA	Length=373	emb|FP601882.1| FP601882 Hirudo medicinalis normalized library Hirudo medicinalis cDNA, mRNA sequence.Length=567	Score = 272 bits (147), Expect = 1e-069
mapped-read 4383	F1UMNMG03HAHS3	Length=359	emb|FP601882.1| FP601882 Hirudo medicinalis normalized library Hirudo medicinalis cDNA, mRNA sequence.Length=567	Score = 322 bits (174), Expect = 9e-085
mapped-read 4383	F1UMNMG03FWVC7	Length=359	emb|FP601882.1| FP601882 Hirudo medicinalis normalized library Hirudo medicinalis cDNA, mRNA sequence.Length=567	Score = 316 bits (171), Expect = 4e-083
mapped-read 4383	F1UMNMG03GID0D	Length=357	emb|FP601882.1| FP601882 Hirudo medicinalis normalized library Hirudo medicinalis cDNA, mRNA sequence.Length=567	Score = 324 bits (175), Expect = 3e-085
mapped-read 4383	F1UMNMG03F2ZGK	Length=416	No Hit
mapped-read 4383	F1UMNMG03HCM85	Length=365	emb|FP601882.1| FP601882 Hirudo medicinalis normalized library Hirudo medicinalis cDNA, mRNA sequence.Length=567	Score = 311 bits (168), Expect = 2e-081
mapped-read 4383	F1UMNMG03G3K4F	Length=454	emb|FP601882.1| FP601882 Hirudo medicinalis normalized library Hirudo medicinalis cDNA, mRNA sequence.Length=567	Score = 375 bits (203), Expect = 9e-101
mapped-read 4383	F1UMNMG03HMQ20	Length=340	No Hit
mapped-read 4383	F1UMNMG03HIMQI	Length=364	emb|FP601882.1| FP601882 Hirudo medicinalis normalized library Hirudo medicinalis cDNA, mRNA sequence.Length=567	Score = 313 bits (169), Expect = 6e-082
mapped-read 4383	F1UMNMG03GFZ02	Length=461	emb|FP601882.1| FP601882 Hirudo medicinalis normalized library Hirudo medicinalis cDNA, mRNA sequence.Length=567	Score = 316 bits (171), Expect = 6e-083
mapped-read 4383	F1UMNMG03GIS2J	Length=364	emb|FP601882.1| FP601882 Hirudo medicinalis normalized library Hirudo medicinalis cDNA, mRNA sequence.Length=567	Score = 320 bits (173), Expect = 3e-084
mapped-read 4383	F1UMNMG03FVXBP	Length=371	emb|FP601882.1| FP601882 Hirudo medicinalis normalized library Hirudo medicinalis cDNA, mRNA sequence.Length=567	Score = 313 bits (169), Expect = 6e-082
mapped-read 4383	F1UMNMG03F528U	Length=369	emb|FP601882.1| FP601882 Hirudo medicinalis normalized library Hirudo medicinalis cDNA, mRNA sequence.Length=567	Score = 298 bits (161), Expect = 2e-077
mapped-read 4383	F1UMNMG03GO8AF	Length=380	No Hit
mapped-read 4383	F1UMNMG03FQA2Y	Length=537	emb|FP601882.1| FP601882 Hirudo medicinalis normalized library Hirudo medicinalis cDNA, mRNA sequence.Length=567	Score = 254 bits (137), Expect = 5e-064
mapped-read 4383	F1UMNMG03HMXK8	Length=481	emb|FP601882.1| FP601882 Hirudo medicinalis normalized library Hirudo medicinalis cDNA, mRNA sequence.Length=567	Score = 311 bits (168), Expect = 3e-081
mapped-read 4383	F1UMNMG03F0KIM	Length=365	No Hit
mapped-read 4383	F1UMNMG03GRSVN	Length=377	emb|FP601882.1| FP601882 Hirudo medicinalis normalized library Hirudo medicinalis cDNA, mRNA sequence.Length=567	Score = 292 bits (158), Expect = 8e-076
mapped-read 4383	F1UMNMG03FXKCE	Length=359	emb|FP601882.1| FP601882 Hirudo medicinalis normalized library Hirudo medicinalis cDNA, mRNA sequence.Length=567	Score = 311 bits (168), Expect = 2e-081
mapped-read 4383	F1UMNMG03G0QUK	Length=361	emb|FP601882.1| FP601882 Hirudo medicinalis normalized library Hirudo medicinalis cDNA, mRNA sequence.Length=567	Score = 316 bits (171), Expect = 4e-083
mapped-read 4383	F1UMNMG03GXWRX	Length=623	emb|FP601882.1| FP601882 Hirudo medicinalis normalized library Hirudo medicinalis cDNA, mRNA sequence.Length=567	Score = 279 bits (151), Expect = 1e-071
mapped-read 4383	F1UMNMG03GK6D6	Length=379	emb|FP601882.1| FP601882 Hirudo medicinalis normalized library Hirudo medicinalis cDNA, mRNA sequence.Length=567	Score = 244 bits (132), Expect = 2e-061
mapped-read 4383	F1UMNMG03GIYLR	Length=438	emb|FP601882.1| FP601882 Hirudo medicinalis normalized library Hirudo medicinalis cDNA, mRNA sequence.Length=567	Score = 316 bits (171), Expect = 5e-083
mapped-read 4383	F1UMNMG03F5Z7W	Length=442	emb|FP601882.1| FP601882 Hirudo medicinalis normalized library Hirudo medicinalis cDNA, mRNA sequence.Length=567	Score = 259 bits (140), Expect = 9e-066
mapped-read 4383	F1UMNMG03GJD87	Length=354	emb|FP601882.1| FP601882 Hirudo medicinalis normalized library Hirudo medicinalis cDNA, mRNA sequence.Length=567	Score = 254 bits (137), Expect = 3e-064
mapped-read 4383	F1UMNMG03HKSR0	Length=464	emb|FP601882.1| FP601882 Hirudo medicinalis normalized library Hirudo medicinalis cDNA, mRNA sequence.Length=567	Score = 322 bits (174), Expect = 1e-084
mapped-read 4383	F1UMNMG03HFN66	Length=361	emb|FP601882.1| FP601882 Hirudo medicinalis normalized library Hirudo medicinalis cDNA, mRNA sequence.Length=567	Score = 318 bits (172), Expect = 1e-083
mapped-read 4383	F1UMNMG03G64PD	Length=490	emb|FP601882.1| FP601882 Hirudo medicinalis normalized library Hirudo medicinalis cDNA, mRNA sequence.Length=567	Score = 322 bits (174), Expect = 1e-084
mapped-read 4383	F1UMNMG03GFK0H	Length=370	emb|FP601882.1| FP601882 Hirudo medicinalis normalized library Hirudo medicinalis cDNA, mRNA sequence.Length=567	Score = 311 bits (168), Expect = 2e-081
mapped-read 4383	F1UMNMG03HLSQL	Length=361	emb|FP601882.1| FP601882 Hirudo medicinalis normalized library Hirudo medicinalis cDNA, mRNA sequence.Length=567	Score = 305 bits (165), Expect = 9e-080
mapped-read 4383	F1UMNMG03G345J	Length=387	emb|FP601882.1| FP601882 Hirudo medicinalis normalized library Hirudo medicinalis cDNA, mRNA sequence.Length=567	Score = 257 bits (139), Expect = 3e-065
mapped-read 4383	F1UMNMG03F76U0	Length=362	emb|FP601882.1| FP601882 Hirudo medicinalis normalized library Hirudo medicinalis cDNA, mRNA sequence.Length=567	Score = 311 bits (168), Expect = 2e-081
mapped-read 4383	F1UMNMG03F1OU6	Length=358	emb|FP601882.1| FP601882 Hirudo medicinalis normalized library Hirudo medicinalis cDNA, mRNA sequence.Length=567	Score = 327 bits (177), Expect = 2e-086
mapped-read 4383	F1UMNMG03F1INT	Length=378	emb|FP601882.1| FP601882 Hirudo medicinalis normalized library Hirudo medicinalis cDNA, mRNA sequence.Length=567	Score = 420 bits (227), Expect = 3e-114
mapped-read 4383	F1UMNMG03GX8ZW	Length=395	emb|FP601882.1| FP601882 Hirudo medicinalis normalized library Hirudo medicinalis cDNA, mRNA sequence.Length=567	Score = 298 bits (161), Expect = 2e-077
mapped-read 4383	F1UMNMG03GL2MR	Length=421	No Hit
mapped-read 4383	F1UMNMG03GD5N8	Length=524	emb|FP601882.1| FP601882 Hirudo medicinalis normalized library Hirudo medicinalis cDNA, mRNA sequence.Length=567	Score = 276 bits (149), Expect = 1e-070
mapped-read 4383	F1UMNMG03G7EFQ	Length=360	emb|FP601882.1| FP601882 Hirudo medicinalis normalized library Hirudo medicinalis cDNA, mRNA sequence.Length=567	Score = 300 bits (162), Expect = 4e-078
mapped-read 4383	F1UMNMG03HI1WK	Length=462	emb|FP601882.1| FP601882 Hirudo medicinalis normalized library Hirudo medicinalis cDNA, mRNA sequence.Length=567	Score = 296 bits (160), Expect = 7e-077
mapped-read 4383	F1UMNMG03FROBA	Length=371	emb|FP601882.1| FP601882 Hirudo medicinalis normalized library Hirudo medicinalis cDNA, mRNA sequence.Length=567	Score = 313 bits (169), Expect = 6e-082
mapped-read 4383	F1UMNMG03F8B5L	Length=365	emb|FP601882.1| FP601882 Hirudo medicinalis normalized library Hirudo medicinalis cDNA, mRNA sequence.Length=567	Score = 324 bits (175), Expect = 3e-085
mapped-read 4383	F1UMNMG03HNY3A	Length=360	emb|FP601882.1| FP601882 Hirudo medicinalis normalized library Hirudo medicinalis cDNA, mRNA sequence.Length=567	Score = 322 bits (174), Expect = 9e-085
mapped-read 4383	F1UMNMG03HHFMZ	Length=389	emb|FP601882.1| FP601882 Hirudo medicinalis normalized library Hirudo medicinalis cDNA, mRNA sequence.Length=567	Score = 291 bits (157), Expect = 3e-075
mapped-read 4383	F1UMNMG03FWT6F	Length=365	emb|FP601882.1| FP601882 Hirudo medicinalis normalized library Hirudo medicinalis cDNA, mRNA sequence.Length=567	Score = 311 bits (168), Expect = 2e-081
mapped-read 4383	F1UMNMG03HKGGT	Length=363	emb|FP601882.1| FP601882 Hirudo medicinalis normalized library Hirudo medicinalis cDNA, mRNA sequence.Length=567	Score = 322 bits (174), Expect = 9e-085
mapped-read 4383	F1UMNMG03F8OZY	Length=423	emb|FP601882.1| FP601882 Hirudo medicinalis normalized library Hirudo medicinalis cDNA, mRNA sequence.Length=567	Score = 252 bits (136), Expect = 1e-063
mapped-read 4383	F1UMNMG03G0PN5	Length=361	emb|FP601882.1| FP601882 Hirudo medicinalis normalized library Hirudo medicinalis cDNA, mRNA sequence.Length=567	Score = 322 bits (174), Expect = 9e-085
mapped-read 4383	F1UMNMG03HE0CB	Length=427	emb|FP601882.1| FP601882 Hirudo medicinalis normalized library Hirudo medicinalis cDNA, mRNA sequence.Length=567	Score = 254 bits (137), Expect = 4e-064
mapped-read 4383	F1UMNMG03HCFHH	Length=361	emb|FP601882.1| FP601882 Hirudo medicinalis normalized library Hirudo medicinalis cDNA, mRNA sequence.Length=567	Score = 294 bits (159), Expect = 2e-076
mapped-read 4383	F1UMNMG03HK92I	Length=359	emb|FP601882.1| FP601882 Hirudo medicinalis normalized library Hirudo medicinalis cDNA, mRNA sequence.Length=567	Score = 300 bits (162), Expect = 4e-078
mapped-read 4383	F1UMNMG03GWEA4	Length=378	emb|FP601882.1| FP601882 Hirudo medicinalis normalized library Hirudo medicinalis cDNA, mRNA sequence.Length=567	Score = 302 bits (163), Expect = 1e-078
mapped-read 4383	F1UMNMG03F4VX4	Length=400	emb|FP601882.1| FP601882 Hirudo medicinalis normalized library Hirudo medicinalis cDNA, mRNA sequence.Length=567	Score = 259 bits (140), Expect = 8e-066
mapped-read 4383	F1UMNMG03FR5AQ	Length=332	emb|FP601882.1| FP601882 Hirudo medicinalis normalized library Hirudo medicinalis cDNA, mRNA sequence.Length=567	Score = 300 bits (162), Expect = 4e-078
mapped-read 4383	F1UMNMG03FVDPU	Length=360	emb|FP601882.1| FP601882 Hirudo medicinalis normalized library Hirudo medicinalis cDNA, mRNA sequence.Length=567	Score = 322 bits (174), Expect = 9e-085
mapped-read 4383	F1UMNMG03F5TXB	Length=406	No Hit
mapped-read 4383	F1UMNMG03HL195	Length=360	emb|FP601882.1| FP601882 Hirudo medicinalis normalized library Hirudo medicinalis cDNA, mRNA sequence.Length=567	Score = 311 bits (168), Expect = 2e-081
mapped-read 4383	F1UMNMG03HL1K0	Length=357	emb|FP601882.1| FP601882 Hirudo medicinalis normalized library Hirudo medicinalis cDNA, mRNA sequence.Length=567	Score = 300 bits (162), Expect = 4e-078
mapped-read 4383	F1UMNMG03FT0US	Length=370	emb|FP601882.1| FP601882 Hirudo medicinalis normalized library Hirudo medicinalis cDNA, mRNA sequence.Length=567	Score = 300 bits (162), Expect = 4e-078
mapped-read 4383	F1UMNMG03G5VH2	Length=577	emb|FP601882.1| FP601882 Hirudo medicinalis normalized library Hirudo medicinalis cDNA, mRNA sequence.Length=567	Score = 309 bits (167), Expect = 1e-080
mapped-read 4383	F1UMNMG03HA0K1	Length=431	emb|FP601882.1| FP601882 Hirudo medicinalis normalized library Hirudo medicinalis cDNA, mRNA sequence.Length=567	Score = 294 bits (159), Expect = 2e-076
mapped-read 4383	F1UMNMG03G9MZ3	Length=381	No Hit
mapped-read 4383	F1UMNMG03GIYMP	Length=412	No Hit
mapped-read 4383	F1UMNMG03HB0F6	Length=359	emb|FP601882.1| FP601882 Hirudo medicinalis normalized library Hirudo medicinalis cDNA, mRNA sequence.Length=567	Score = 322 bits (174), Expect = 9e-085
mapped-read 4383	F1UMNMG03F3QF4	Length=363	emb|FP601882.1| FP601882 Hirudo medicinalis normalized library Hirudo medicinalis cDNA, mRNA sequence.Length=567	Score = 300 bits (162), Expect = 4e-078
mapped-read 4383	F1UMNMG03GK0UK	Length=359	emb|FP601882.1| FP601882 Hirudo medicinalis normalized library Hirudo medicinalis cDNA, mRNA sequence.Length=567	Score = 322 bits (174), Expect = 9e-085
mapped-read 4383	F1UMNMG03GLG0D	Length=368	emb|FP601882.1| FP601882 Hirudo medicinalis normalized library Hirudo medicinalis cDNA, mRNA sequence.Length=567	Score = 315 bits (170), Expect = 2e-082
mapped-read 4383	F1UMNMG03G62I1	Length=373	emb|FP601882.1| FP601882 Hirudo medicinalis normalized library Hirudo medicinalis cDNA, mRNA sequence.Length=567	Score = 289 bits (156), Expect = 1e-074
mapped-read 4383	F1UMNMG03FS9GM	Length=357	emb|FP601882.1| FP601882 Hirudo medicinalis normalized library Hirudo medicinalis cDNA, mRNA sequence.Length=567	Score = 322 bits (174), Expect = 9e-085
mapped-read 4383	F1UMNMG03G92TI	Length=392	No Hit
mapped-read 4383	F1UMNMG03GP33H	Length=401	emb|FP601882.1| FP601882 Hirudo medicinalis normalized library Hirudo medicinalis cDNA, mRNA sequence.Length=567	Score = 254 bits (137), Expect = 4e-064
mapped-read 4383	F1UMNMG03F5P4B	Length=361	emb|FP601882.1| FP601882 Hirudo medicinalis normalized library Hirudo medicinalis cDNA, mRNA sequence.Length=567	Score = 322 bits (174), Expect = 9e-085
mapped-read 4383	F1UMNMG03GJSWU	Length=402	emb|FP601882.1| FP601882 Hirudo medicinalis normalized library Hirudo medicinalis cDNA, mRNA sequence.Length=567	Score = 322 bits (174), Expect = 1e-084
mapped-read 4383	F1UMNMG03G0Q4G	Length=430	No Hit
mapped-read 4383	F1UMNMG03HCHUA	Length=362	emb|FP601882.1| FP601882 Hirudo medicinalis normalized library Hirudo medicinalis cDNA, mRNA sequence.Length=567	Score = 381 bits (206), Expect = 1e-102
mapped-read 4383	F1UMNMG03G7UP4	Length=358	emb|FP601882.1| FP601882 Hirudo medicinalis normalized library Hirudo medicinalis cDNA, mRNA sequence.Length=567	Score = 311 bits (168), Expect = 2e-081
mapped-read 4383	F1UMNMG03F75VK	Length=380	emb|FP601882.1| FP601882 Hirudo medicinalis normalized library Hirudo medicinalis cDNA, mRNA sequence.Length=567	Score = 235 bits (127), Expect = 1e-058
mapped-read 4383	F1UMNMG03G0RSJ	Length=364	emb|FP601882.1| FP601882 Hirudo medicinalis normalized library Hirudo medicinalis cDNA, mRNA sequence.Length=567	Score = 292 bits (158), Expect = 7e-076
mapped-read 4383	F1UMNMG03FYLVE	Length=378	emb|FP601882.1| FP601882 Hirudo medicinalis normalized library Hirudo medicinalis cDNA, mRNA sequence.Length=567	Score = 287 bits (155), Expect = 4e-074
mapped-read 4383	F1UMNMG03FX1HJ	Length=500	emb|FP601882.1| FP601882 Hirudo medicinalis normalized library Hirudo medicinalis cDNA, mRNA sequence.Length=567	Score = 254 bits (137), Expect = 5e-064
mapped-read 4383	F1UMNMG03HJ050	Length=360	emb|FP601882.1| FP601882 Hirudo medicinalis normalized library Hirudo medicinalis cDNA, mRNA sequence.Length=567	Score = 322 bits (174), Expect = 9e-085
mapped-read 4383	F1UMNMG03F769B	Length=408	emb|FP601882.1| FP601882 Hirudo medicinalis normalized library Hirudo medicinalis cDNA, mRNA sequence.Length=567	Score = 248 bits (134), Expect = 2e-062
mapped-read 4383	F1UMNMG03G1TRO	Length=498	No Hit
mapped-read 4383	F1UMNMG03GQYDT	Length=512	emb|FP601882.1| FP601882 Hirudo medicinalis normalized library Hirudo medicinalis cDNA, mRNA sequence.Length=567	Score = 291 bits (157), Expect = 4e-075
mapped-read 4383	F1UMNMG03GJYW5	Length=392	emb|FP601882.1| FP601882 Hirudo medicinalis normalized library Hirudo medicinalis cDNA, mRNA sequence.Length=567	Score = 318 bits (172), Expect = 1e-083
mapped-read 4383	F1UMNMG03HGBQI	Length=362	emb|FP601882.1| FP601882 Hirudo medicinalis normalized library Hirudo medicinalis cDNA, mRNA sequence.Length=567	Score = 322 bits (174), Expect = 9e-085
mapped-read 4383	F1UMNMG03F4A8N	Length=364	emb|FP601882.1| FP601882 Hirudo medicinalis normalized library Hirudo medicinalis cDNA, mRNA sequence.Length=567	Score = 316 bits (171), Expect = 4e-083
mapped-read 4383	F1UMNMG03F35QV	Length=405	No Hit
mapped-read 4383	F1UMNMG03GB83B	Length=420	No Hit
mapped-read 4383	F1UMNMG03GM600	Length=366	emb|FP601882.1| FP601882 Hirudo medicinalis normalized library Hirudo medicinalis cDNA, mRNA sequence.Length=567	Score = 318 bits (172), Expect = 1e-083
mapped-read 4383	F1UMNMG03GU5VS	Length=454	emb|FP601882.1| FP601882 Hirudo medicinalis normalized library Hirudo medicinalis cDNA, mRNA sequence.Length=567	Score = 267 bits (144), Expect = 6e-068
mapped-read 4383	F1UMNMG03HMQV9	Length=361	emb|FP601882.1| FP601882 Hirudo medicinalis normalized library Hirudo medicinalis cDNA, mRNA sequence.Length=567	Score = 322 bits (174), Expect = 9e-085
mapped-read 4383	F1UMNMG03GM6RA	Length=357	emb|FP601882.1| FP601882 Hirudo medicinalis normalized library Hirudo medicinalis cDNA, mRNA sequence.Length=567	Score = 309 bits (167), Expect = 7e-081
mapped-read 4383	F1UMNMG03FWBX9	Length=361	emb|FP601882.1| FP601882 Hirudo medicinalis normalized library Hirudo medicinalis cDNA, mRNA sequence.Length=567	Score = 320 bits (173), Expect = 3e-084
mapped-read 4383	F1UMNMG03G54XB	Length=437	No Hit
mapped-read 4383	F1UMNMG03GSD5K	Length=424	emb|FP601882.1| FP601882 Hirudo medicinalis normalized library Hirudo medicinalis cDNA, mRNA sequence.Length=567	Score = 254 bits (137), Expect = 4e-064
mapped-read 4383	F1UMNMG03HA04I	Length=385	emb|FP601882.1| FP601882 Hirudo medicinalis normalized library Hirudo medicinalis cDNA, mRNA sequence.Length=567	Score = 313 bits (169), Expect = 6e-082
mapped-read 4383	F1UMNMG03GHT9F	Length=360	emb|FP601882.1| FP601882 Hirudo medicinalis normalized library Hirudo medicinalis cDNA, mRNA sequence.Length=567	Score = 313 bits (169), Expect = 6e-082
mapped-read 4383	F1UMNMG03GG76V	Length=391	emb|FP601882.1| FP601882 Hirudo medicinalis normalized library Hirudo medicinalis cDNA, mRNA sequence.Length=567	Score = 211 bits (114), Expect = 2e-051
mapped-read 4383	F1UMNMG03GPT2E	Length=583	emb|FP601882.1| FP601882 Hirudo medicinalis normalized library Hirudo medicinalis cDNA, mRNA sequence.Length=567	Score = 243 bits (131), Expect = 1e-060
mapped-read 4383	F1UMNMG03F4U16	Length=412	No Hit
mapped-read 4383	F1UMNMG03FUU3M	Length=362	emb|FP601882.1| FP601882 Hirudo medicinalis normalized library Hirudo medicinalis cDNA, mRNA sequence.Length=567	Score = 327 bits (177), Expect = 2e-086
mapped-read 4383	F1UMNMG03GLZCB	Length=363	emb|FP601882.1| FP601882 Hirudo medicinalis normalized library Hirudo medicinalis cDNA, mRNA sequence.Length=567	Score = 322 bits (174), Expect = 9e-085
mapped-read 4383	F1UMNMG03GEJJA	Length=406	No Hit
mapped-read 4383	F1UMNMG03GUROV	Length=405	emb|FP601882.1| FP601882 Hirudo medicinalis normalized library Hirudo medicinalis cDNA, mRNA sequence.Length=567	Score = 254 bits (137), Expect = 4e-064
mapped-read 4383	F1UMNMG03G3B2Q	Length=462	emb|FP601882.1| FP601882 Hirudo medicinalis normalized library Hirudo medicinalis cDNA, mRNA sequence.Length=567	Score = 322 bits (174), Expect = 1e-084
mapped-read 4383	F1UMNMG03GEO1X	Length=440	emb|FP601882.1| FP601882 Hirudo medicinalis normalized library Hirudo medicinalis cDNA, mRNA sequence.Length=567	Score = 248 bits (134), Expect = 2e-062
mapped-read 4383	F1UMNMG03GXZM3	Length=362	emb|FP601882.1| FP601882 Hirudo medicinalis normalized library Hirudo medicinalis cDNA, mRNA sequence.Length=567	Score = 311 bits (168), Expect = 2e-081
mapped-read 4383	F1UMNMG03FPXXM	Length=393	emb|FP601882.1| FP601882 Hirudo medicinalis normalized library Hirudo medicinalis cDNA, mRNA sequence.Length=567	Score = 298 bits (161), Expect = 2e-077
mapped-read 4383	F1UMNMG03GZIU7	Length=420	No Hit
mapped-read 4383	F1UMNMG03HCDII	Length=371	emb|FP601882.1| FP601882 Hirudo medicinalis normalized library Hirudo medicinalis cDNA, mRNA sequence.Length=567	Score = 289 bits (156), Expect = 1e-074
mapped-read 4383	F1UMNMG03F0R0Z	Length=396	No Hit
mapped-read 4383	F1UMNMG03F1X4B	Length=350	No Hit
mapped-read 4383	F1UMNMG03GAGF1	Length=384	emb|FP601882.1| FP601882 Hirudo medicinalis normalized library Hirudo medicinalis cDNA, mRNA sequence.Length=567	Score = 313 bits (169), Expect = 6e-082
mapped-read 4383	F1UMNMG03GPFPV	Length=360	emb|FP601882.1| FP601882 Hirudo medicinalis normalized library Hirudo medicinalis cDNA, mRNA sequence.Length=567	Score = 294 bits (159), Expect = 2e-076
mapped-read 4383	F1UMNMG03GMVN0	Length=366	emb|FP601882.1| FP601882 Hirudo medicinalis normalized library Hirudo medicinalis cDNA, mRNA sequence.Length=567	Score = 294 bits (159), Expect = 2e-076
mapped-read 4383	F1UMNMG03HMQMR	Length=359	emb|FP601882.1| FP601882 Hirudo medicinalis normalized library Hirudo medicinalis cDNA, mRNA sequence.Length=567	Score = 300 bits (162), Expect = 4e-078
mapped-read 4383	F1UMNMG03HC4U1	Length=367	emb|FP601882.1| FP601882 Hirudo medicinalis normalized library Hirudo medicinalis cDNA, mRNA sequence.Length=567	Score = 311 bits (168), Expect = 2e-081
mapped-read 4383	F1UMNMG03GSJLD	Length=359	emb|FP601882.1| FP601882 Hirudo medicinalis normalized library Hirudo medicinalis cDNA, mRNA sequence.Length=567	Score = 324 bits (175), Expect = 3e-085
mapped-read 4383	F1UMNMG03GGJ0E	Length=527	emb|FP595913.1| FP595913 Hirudo medicinalis normalized library Hirudo medicinalis cDNA, mRNA sequence.Length=540	Score = 287 bits (155), Expect = 5e-074
mapped-read 4383	F1UMNMG03GMMI8	Length=497	emb|FP601882.1| FP601882 Hirudo medicinalis normalized library Hirudo medicinalis cDNA, mRNA sequence.Length=567	Score = 316 bits (171), Expect = 6e-083
mapped-read 4383	F1UMNMG03GH97C	Length=423	emb|FP601882.1| FP601882 Hirudo medicinalis normalized library Hirudo medicinalis cDNA, mRNA sequence.Length=567	Score = 254 bits (137), Expect = 4e-064
mapped-read 4383	F1UMNMG03FSH0O	Length=361	emb|FP601882.1| FP601882 Hirudo medicinalis normalized library Hirudo medicinalis cDNA, mRNA sequence.Length=567	Score = 311 bits (168), Expect = 2e-081
mapped-read 4383	F1UMNMG03GUUEF	Length=358	emb|FP601882.1| FP601882 Hirudo medicinalis normalized library Hirudo medicinalis cDNA, mRNA sequence.Length=567	Score = 305 bits (165), Expect = 9e-080
mapped-read 4383	F1UMNMG03GO9D7	Length=360	emb|FP601882.1| FP601882 Hirudo medicinalis normalized library Hirudo medicinalis cDNA, mRNA sequence.Length=567	Score = 316 bits (171), Expect = 4e-083
mapped-read 4383	F1UMNMG03GAIC2	Length=380	emb|FP601882.1| FP601882 Hirudo medicinalis normalized library Hirudo medicinalis cDNA, mRNA sequence.Length=567	Score = 326 bits (176), Expect = 8e-086
mapped-read 4383	F1UMNMG03GMPOY	Length=380	emb|FP601882.1| FP601882 Hirudo medicinalis normalized library Hirudo medicinalis cDNA, mRNA sequence.Length=567	Score = 307 bits (166), Expect = 3e-080
mapped-read 4383	F1UMNMG03F3W1X	Length=379	No Hit
mapped-read 4383	F1UMNMG03HEURH	Length=376	No Hit
mapped-read 4383	F1UMNMG03GZEF5	Length=533	No Hit
mapped-read 4383	F1UMNMG03G2LFA	Length=415	No Hit
mapped-read 4383	F1UMNMG03HOD9I	Length=250	emb|FP601882.1| FP601882 Hirudo medicinalis normalized library Hirudo medicinalis cDNA, mRNA sequence.Length=567	Score = 254 bits (137), Expect = 2e-064
mapped-read 4383	F1UMNMG03GGFJH	Length=367	emb|FP601882.1| FP601882 Hirudo medicinalis normalized library Hirudo medicinalis cDNA, mRNA sequence.Length=567	Score = 315 bits (170), Expect = 2e-082
mapped-read 4383	F1UMNMG03GSERJ	Length=421	No Hit
mapped-read 4383	F1UMNMG03F11S9	Length=445	No Hit
mapped-read 4383	F1UMNMG03GIC06	Length=394	emb|FP601882.1| FP601882 Hirudo medicinalis normalized library Hirudo medicinalis cDNA, mRNA sequence.Length=567	Score = 281 bits (152), Expect = 2e-072
mapped-read 4383	F1UMNMG03GPXTV	Length=404	emb|FP601882.1| FP601882 Hirudo medicinalis normalized library Hirudo medicinalis cDNA, mRNA sequence.Length=567	Score = 296 bits (160), Expect = 6e-077
mapped-read 4383	F1UMNMG03FZAIA	Length=753	emb|FP601882.1| FP601882 Hirudo medicinalis normalized library Hirudo medicinalis cDNA, mRNA sequence.Length=567	Score = 248 bits (134), Expect = 3e-062
mapped-read 4383	F1UMNMG03G3IZI	Length=372	emb|FP601882.1| FP601882 Hirudo medicinalis normalized library Hirudo medicinalis cDNA, mRNA sequence.Length=567	Score = 313 bits (169), Expect = 6e-082
mapped-read 4383	F1UMNMG03GNCTO	Length=371	emb|FP601882.1| FP601882 Hirudo medicinalis normalized library Hirudo medicinalis cDNA, mRNA sequence.Length=567	Score = 239 bits (129), Expect = 1e-059
mapped-read 4383	F1UMNMG03FZ52H	Length=362	emb|FP601882.1| FP601882 Hirudo medicinalis normalized library Hirudo medicinalis cDNA, mRNA sequence.Length=567	Score = 318 bits (172), Expect = 1e-083
mapped-read 4383	F1UMNMG03FZNMM	Length=474	emb|FP601882.1| FP601882 Hirudo medicinalis normalized library Hirudo medicinalis cDNA, mRNA sequence.Length=567	Score = 235 bits (127), Expect = 2e-058
mapped-read 4383	F1UMNMG03GNP6I	Length=361	emb|FP601882.1| FP601882 Hirudo medicinalis normalized library Hirudo medicinalis cDNA, mRNA sequence.Length=567	Score = 322 bits (174), Expect = 9e-085
mapped-read 4383	F1UMNMG03GXUE3	Length=530	emb|FP595913.1| FP595913 Hirudo medicinalis normalized library Hirudo medicinalis cDNA, mRNA sequence.Length=540	Score = 387 bits (209), Expect = 5e-104
mapped-read 4383	F1UMNMG03GY5WN	Length=397	No Hit
mapped-read 4383	F1UMNMG03FYGW0	Length=364	emb|FP601882.1| FP601882 Hirudo medicinalis normalized library Hirudo medicinalis cDNA, mRNA sequence.Length=567	Score = 307 bits (166), Expect = 3e-080
mapped-read 4383	F1UMNMG03GYVL6	Length=364	emb|FP601882.1| FP601882 Hirudo medicinalis normalized library Hirudo medicinalis cDNA, mRNA sequence.Length=567	Score = 320 bits (173), Expect = 3e-084
mapped-read 4383	F1UMNMG03GZEFV	Length=588	No Hit
mapped-read 4383	F1UMNMG03F18HN	Length=505	emb|FP595913.1| FP595913 Hirudo medicinalis normalized library Hirudo medicinalis cDNA, mRNA sequence.Length=540	Score = 292 bits (158), Expect = 1e-075
mapped-read 4383	F1UMNMG03GAMPR	Length=562	emb|FP601882.1| FP601882 Hirudo medicinalis normalized library Hirudo medicinalis cDNA, mRNA sequence.Length=567	Score = 248 bits (134), Expect = 3e-062
mapped-read 4383	F1UMNMG03HBLSV	Length=395	emb|FP601882.1| FP601882 Hirudo medicinalis normalized library Hirudo medicinalis cDNA, mRNA sequence.Length=567	Score = 283 bits (153), Expect = 5e-073
mapped-read 4383	F1UMNMG03GLLSN	Length=359	emb|FP601882.1| FP601882 Hirudo medicinalis normalized library Hirudo medicinalis cDNA, mRNA sequence.Length=567	Score = 327 bits (177), Expect = 2e-086
mapped-read 4383	F1UMNMG03FY0T3	Length=404	No Hit
mapped-read 4383	F1UMNMG03GUZU1	Length=531	emb|FP595913.1| FP595913 Hirudo medicinalis normalized library Hirudo medicinalis cDNA, mRNA sequence.Length=540	Score = 455 bits (246), Expect = 1e-124
mapped-read 4383	F1UMNMG03GNZAI	Length=509	emb|FP601882.1| FP601882 Hirudo medicinalis normalized library Hirudo medicinalis cDNA, mRNA sequence.Length=567	Score = 274 bits (148), Expect = 4e-070
mapped-read 4383	F1UMNMG03GLDGO	Length=546	emb|FP601882.1| FP601882 Hirudo medicinalis normalized library Hirudo medicinalis cDNA, mRNA sequence.Length=567	Score = 254 bits (137), Expect = 5e-064
mapped-read 4383	F1UMNMG03GU798	Length=528	emb|FP601882.1| FP601882 Hirudo medicinalis normalized library Hirudo medicinalis cDNA, mRNA sequence.Length=567	Score = 259 bits (140), Expect = 1e-065
mapped-read 4383	F1UMNMG03GE06I	Length=399	No Hit
mapped-read 4383	F1UMNMG03G27UN	Length=527	emb|FP601882.1| FP601882 Hirudo medicinalis normalized library Hirudo medicinalis cDNA, mRNA sequence.Length=567	Score = 254 bits (137), Expect = 5e-064
mapped-read 4383	F1UMNMG03GNVDJ	Length=392	emb|FP601882.1| FP601882 Hirudo medicinalis normalized library Hirudo medicinalis cDNA, mRNA sequence.Length=567	Score = 281 bits (152), Expect = 2e-072
mapped-read 4383	F1UMNMG03F5OFT	Length=443	No Hit
mapped-read 4383	F1UMNMG03G9QV7	Length=437	emb|FP601882.1| FP601882 Hirudo medicinalis normalized library Hirudo medicinalis cDNA, mRNA sequence.Length=567	Score = 254 bits (137), Expect = 4e-064
mapped-read 4383	F1UMNMG03FRL3V	Length=399	No Hit
mapped-read 4383	F1UMNMG03GSV4X	Length=365	emb|FP601882.1| FP601882 Hirudo medicinalis normalized library Hirudo medicinalis cDNA, mRNA sequence.Length=567	Score = 289 bits (156), Expect = 9e-075
mapped-read 4383	F1UMNMG03G6SHK	Length=574	emb|FP601882.1| FP601882 Hirudo medicinalis normalized library Hirudo medicinalis cDNA, mRNA sequence.Length=567	Score = 307 bits (166), Expect = 4e-080
mapped-read 4383	F1UMNMG03GQBYJ	Length=364	emb|FP601882.1| FP601882 Hirudo medicinalis normalized library Hirudo medicinalis cDNA, mRNA sequence.Length=567	Score = 287 bits (155), Expect = 3e-074
mapped-read 4383	F1UMNMG03F7XBA	Length=405	No Hit
mapped-read 4383	F1UMNMG03GF9TI	Length=360	emb|FP601882.1| FP601882 Hirudo medicinalis normalized library Hirudo medicinalis cDNA, mRNA sequence.Length=567	Score = 316 bits (171), Expect = 4e-083
mapped-read 4383	F1UMNMG03G4R5N	Length=367	emb|FP601882.1| FP601882 Hirudo medicinalis normalized library Hirudo medicinalis cDNA, mRNA sequence.Length=567	Score = 324 bits (175), Expect = 3e-085
mapped-read 4383	F1UMNMG03GPOGL	Length=363	emb|FP601882.1| FP601882 Hirudo medicinalis normalized library Hirudo medicinalis cDNA, mRNA sequence.Length=567	Score = 329 bits (178), Expect = 6e-087
mapped-read 4383	F1UMNMG03HJZDG	Length=392	emb|FP601882.1| FP601882 Hirudo medicinalis normalized library Hirudo medicinalis cDNA, mRNA sequence.Length=567	Score = 311 bits (168), Expect = 2e-081
mapped-read 4383	F1UMNMG03GU72R	Length=435	No Hit
mapped-read 4383	F1UMNMG03F9BN2	Length=412	emb|FP601882.1| FP601882 Hirudo medicinalis normalized library Hirudo medicinalis cDNA, mRNA sequence.Length=567	Score = 248 bits (134), Expect = 2e-062
mapped-read 4383	F1UMNMG03HFTQY	Length=361	emb|FP601882.1| FP601882 Hirudo medicinalis normalized library Hirudo medicinalis cDNA, mRNA sequence.Length=567	Score = 305 bits (165), Expect = 9e-080
mapped-read 4383	F1UMNMG03GWJBX	Length=448	No Hit
mapped-read 4383	F1UMNMG03G4AEE	Length=489	emb|FP601882.1| FP601882 Hirudo medicinalis normalized library Hirudo medicinalis cDNA, mRNA sequence.Length=567	Score = 254 bits (137), Expect = 5e-064
mapped-read 4383	F1UMNMG03HCMH8	Length=390	emb|FP601882.1| FP601882 Hirudo medicinalis normalized library Hirudo medicinalis cDNA, mRNA sequence.Length=567	Score = 248 bits (134), Expect = 2e-062
mapped-read 4383	F1UMNMG03HGGDU	Length=357	emb|FP601882.1| FP601882 Hirudo medicinalis normalized library Hirudo medicinalis cDNA, mRNA sequence.Length=567	Score = 322 bits (174), Expect = 9e-085
mapped-read 4383	F1UMNMG03GW4D7	Length=363	emb|FP601882.1| FP601882 Hirudo medicinalis normalized library Hirudo medicinalis cDNA, mRNA sequence.Length=567	Score = 320 bits (173), Expect = 3e-084
mapped-read 4383	F1UMNMG03HAVK8	Length=391	emb|FP601882.1| FP601882 Hirudo medicinalis normalized library Hirudo medicinalis cDNA, mRNA sequence.Length=567	Score = 254 bits (137), Expect = 4e-064
mapped-read 4383	F1UMNMG03HEWYI	Length=363	No Hit
mapped-read 4383	F1UMNMG03GCC90	Length=361	emb|FP601882.1| FP601882 Hirudo medicinalis normalized library Hirudo medicinalis cDNA, mRNA sequence.Length=567	Score = 322 bits (174), Expect = 9e-085
mapped-read 4383	F1UMNMG03HJDU5	Length=364	emb|FP601882.1| FP601882 Hirudo medicinalis normalized library Hirudo medicinalis cDNA, mRNA sequence.Length=567	Score = 318 bits (172), Expect = 1e-083
mapped-read 4383	F1UMNMG03G54UE	Length=442	No Hit
mapped-read 4383	F1UMNMG03FW32J	Length=538	emb|FP601882.1| FP601882 Hirudo medicinalis normalized library Hirudo medicinalis cDNA, mRNA sequence.Length=567	Score = 254 bits (137), Expect = 5e-064
mapped-read 4383	F1UMNMG03HGN7B	Length=365	emb|FP601882.1| FP601882 Hirudo medicinalis normalized library Hirudo medicinalis cDNA, mRNA sequence.Length=567	Score = 305 bits (165), Expect = 9e-080
mapped-read 4383	F1UMNMG03FYGG7	Length=359	emb|FP601882.1| FP601882 Hirudo medicinalis normalized library Hirudo medicinalis cDNA, mRNA sequence.Length=567	Score = 294 bits (159), Expect = 2e-076
mapped-read 4383	F1UMNMG03HKEPC	Length=489	emb|FP601882.1| FP601882 Hirudo medicinalis normalized library Hirudo medicinalis cDNA, mRNA sequence.Length=567	Score = 327 bits (177), Expect = 3e-086
mapped-read 4383	F1UMNMG03HAWDH	Length=371	emb|FP601882.1| FP601882 Hirudo medicinalis normalized library Hirudo medicinalis cDNA, mRNA sequence.Length=567	Score = 311 bits (168), Expect = 2e-081
mapped-read 4383	F1UMNMG03GINYV	Length=370	emb|FP601882.1| FP601882 Hirudo medicinalis normalized library Hirudo medicinalis cDNA, mRNA sequence.Length=567	Score = 294 bits (159), Expect = 2e-076
mapped-read 4383	F1UMNMG03HLIDR	Length=432	No Hit
mapped-read 4383	F1UMNMG03GCVRE	Length=425	emb|FP601882.1| FP601882 Hirudo medicinalis normalized library Hirudo medicinalis cDNA, mRNA sequence.Length=567	Score = 250 bits (135), Expect = 5e-063
mapped-read 4383	F1UMNMG03G1A2T	Length=430	emb|FP601882.1| FP601882 Hirudo medicinalis normalized library Hirudo medicinalis cDNA, mRNA sequence.Length=567	Score = 255 bits (138), Expect = 1e-064
mapped-read 4383	F1UMNMG03GBA90	Length=367	No Hit
mapped-read 4383	F1UMNMG03F97SZ	Length=357	emb|FP601882.1| FP601882 Hirudo medicinalis normalized library Hirudo medicinalis cDNA, mRNA sequence.Length=567	Score = 316 bits (171), Expect = 4e-083
mapped-read 4383	F1UMNMG03HB8Q6	Length=387	emb|FP601882.1| FP601882 Hirudo medicinalis normalized library Hirudo medicinalis cDNA, mRNA sequence.Length=567	Score = 298 bits (161), Expect = 2e-077
mapped-read 4383	F1UMNMG03GQR8S	Length=397	No Hit
mapped-read 4383	F1UMNMG03GW0FG	Length=363	emb|FP601882.1| FP601882 Hirudo medicinalis normalized library Hirudo medicinalis cDNA, mRNA sequence.Length=567	Score = 292 bits (158), Expect = 7e-076
mapped-read 4383	F1UMNMG03GV1BW	Length=421	emb|FP601882.1| FP601882 Hirudo medicinalis normalized library Hirudo medicinalis cDNA, mRNA sequence.Length=567	Score = 255 bits (138), Expect = 1e-064
mapped-read 4383	F1UMNMG03HA3TG	Length=399	emb|FP601882.1| FP601882 Hirudo medicinalis normalized library Hirudo medicinalis cDNA, mRNA sequence.Length=567	Score = 311 bits (168), Expect = 2e-081
mapped-read 4383	F1UMNMG03GEF5Y	Length=361	emb|FP601882.1| FP601882 Hirudo medicinalis normalized library Hirudo medicinalis cDNA, mRNA sequence.Length=567	Score = 300 bits (162), Expect = 4e-078
mapped-read 4383	F1UMNMG03HDMME	Length=363	emb|FP601882.1| FP601882 Hirudo medicinalis normalized library Hirudo medicinalis cDNA, mRNA sequence.Length=567	Score = 313 bits (169), Expect = 6e-082
mapped-read 4383	F1UMNMG03GEXSP	Length=426	emb|FP601882.1| FP601882 Hirudo medicinalis normalized library Hirudo medicinalis cDNA, mRNA sequence.Length=567	Score = 267 bits (144), Expect = 5e-068
mapped-read 4383	F1UMNMG03HKI1J	Length=379	emb|FP601882.1| FP601882 Hirudo medicinalis normalized library Hirudo medicinalis cDNA, mRNA sequence.Length=567	Score = 292 bits (158), Expect = 8e-076
mapped-read 4383	F1UMNMG03GM22M	Length=412	No Hit
mapped-read 4383	F1UMNMG03HA42C	Length=362	emb|FP601882.1| FP601882 Hirudo medicinalis normalized library Hirudo medicinalis cDNA, mRNA sequence.Length=567	Score = 311 bits (168), Expect = 2e-081
mapped-read 4383	F1UMNMG03HDO4C	Length=380	emb|FP601882.1| FP601882 Hirudo medicinalis normalized library Hirudo medicinalis cDNA, mRNA sequence.Length=567	Score = 311 bits (168), Expect = 2e-081
mapped-read 4383	F1UMNMG03G99L6	Length=373	emb|FP601882.1| FP601882 Hirudo medicinalis normalized library Hirudo medicinalis cDNA, mRNA sequence.Length=567	Score = 313 bits (169), Expect = 6e-082
mapped-read 4383	F1UMNMG03GTSV0	Length=408	No Hit
mapped-read 4383	F1UMNMG03G53C9	Length=427	No Hit
mapped-read 4383	F1UMNMG03GPM1F	Length=362	emb|FP601882.1| FP601882 Hirudo medicinalis normalized library Hirudo medicinalis cDNA, mRNA sequence.Length=567	Score = 294 bits (159), Expect = 2e-076
mapped-read 4383	F1UMNMG03GLE2X	Length=406	emb|FP601882.1| FP601882 Hirudo medicinalis normalized library Hirudo medicinalis cDNA, mRNA sequence.Length=567	Score = 311 bits (168), Expect = 2e-081
mapped-read 4383	F1UMNMG03F8R6O	Length=370	emb|FP601882.1| FP601882 Hirudo medicinalis normalized library Hirudo medicinalis cDNA, mRNA sequence.Length=567	Score = 296 bits (160), Expect = 6e-077
mapped-read 4383	F1UMNMG03G1K4D	Length=356	No Hit
mapped-read 4383	F1UMNMG03GS6IO	Length=359	emb|FP601882.1| FP601882 Hirudo medicinalis normalized library Hirudo medicinalis cDNA, mRNA sequence.Length=567	Score = 311 bits (168), Expect = 2e-081
mapped-read 4383	F1UMNMG03FZME5	Length=377	No Hit
mapped-read 4383	F1UMNMG03GF3HY	Length=436	No Hit
mapped-read 4383	F1UMNMG03HDSET	Length=420	No Hit
mapped-read 4383	F1UMNMG03F3VZO	Length=369	emb|FP601882.1| FP601882 Hirudo medicinalis normalized library Hirudo medicinalis cDNA, mRNA sequence.Length=567	Score = 292 bits (158), Expect = 7e-076
mapped-read 4383	F1UMNMG03G9EZN	Length=391	emb|FP601882.1| FP601882 Hirudo medicinalis normalized library Hirudo medicinalis cDNA, mRNA sequence.Length=567	Score = 309 bits (167), Expect = 8e-081
mapped-read 4383	F1UMNMG03F73OS	Length=499	emb|FP601882.1| FP601882 Hirudo medicinalis normalized library Hirudo medicinalis cDNA, mRNA sequence.Length=567	Score = 246 bits (133), Expect = 8e-062
mapped-read 4383	F1UMNMG03GJBW8	Length=431	emb|FP601882.1| FP601882 Hirudo medicinalis normalized library Hirudo medicinalis cDNA, mRNA sequence.Length=567	Score = 231 bits (125), Expect = 2e-057
mapped-read 4383	F1UMNMG03HAUO9	Length=360	emb|FP601882.1| FP601882 Hirudo medicinalis normalized library Hirudo medicinalis cDNA, mRNA sequence.Length=567	Score = 294 bits (159), Expect = 2e-076
mapped-read 4383	F1UMNMG03GX9KI	Length=407	emb|FP601882.1| FP601882 Hirudo medicinalis normalized library Hirudo medicinalis cDNA, mRNA sequence.Length=567	Score = 243 bits (131), Expect = 8e-061
mapped-read 4383	F1UMNMG03HGSS6	Length=390	No Hit
mapped-read 4383	F1UMNMG03HA6BW	Length=418	No Hit
mapped-read 4383	F1UMNMG03GCQK6	Length=523	emb|FP601882.1| FP601882 Hirudo medicinalis normalized library Hirudo medicinalis cDNA, mRNA sequence.Length=567	Score = 254 bits (137), Expect = 5e-064
mapped-read 4383	F1UMNMG03GI7Q9	Length=360	emb|FP601882.1| FP601882 Hirudo medicinalis normalized library Hirudo medicinalis cDNA, mRNA sequence.Length=567	Score = 311 bits (168), Expect = 2e-081
mapped-read 4383	F1UMNMG03HI7IT	Length=372	emb|FP601882.1| FP601882 Hirudo medicinalis normalized library Hirudo medicinalis cDNA, mRNA sequence.Length=567	Score = 254 bits (137), Expect = 4e-064
mapped-read 4383	F1UMNMG03HCMT7	Length=401	No Hit
mapped-read 4383	F1UMNMG03HH89N	Length=401	emb|FP601882.1| FP601882 Hirudo medicinalis normalized library Hirudo medicinalis cDNA, mRNA sequence.Length=567	Score = 281 bits (152), Expect = 2e-072
mapped-read 4383	F1UMNMG03G0P5A	Length=363	emb|FP601882.1| FP601882 Hirudo medicinalis normalized library Hirudo medicinalis cDNA, mRNA sequence.Length=567	Score = 311 bits (168), Expect = 2e-081
mapped-read 4383	F1UMNMG03HDFJB	Length=397	No Hit
mapped-read 4383	F1UMNMG03GMQA0	Length=388	emb|FP601882.1| FP601882 Hirudo medicinalis normalized library Hirudo medicinalis cDNA, mRNA sequence.Length=567	Score = 263 bits (142), Expect = 6e-067
mapped-read 4383	F1UMNMG03GP770	Length=370	emb|FP601882.1| FP601882 Hirudo medicinalis normalized library Hirudo medicinalis cDNA, mRNA sequence.Length=567	Score = 327 bits (177), Expect = 2e-086
mapped-read 4383	F1UMNMG03HKNOQ	Length=461	emb|FP601882.1| FP601882 Hirudo medicinalis normalized library Hirudo medicinalis cDNA, mRNA sequence.Length=567	Score = 255 bits (138), Expect = 1e-064
mapped-read 4383	F1UMNMG03GUNYL	Length=412	No Hit
mapped-read 4383	F1UMNMG03GARTB	Length=436	No Hit
mapped-read 4383	F1UMNMG03FS4HG	Length=375	No Hit
mapped-read 4383	F1UMNMG03G2WTZ	Length=340	No Hit
mapped-read 4383	F1UMNMG03F1BSJ	Length=435	No Hit
mapped-read 4383	F1UMNMG03HF0LP	Length=517	emb|FP601882.1| FP601882 Hirudo medicinalis normalized library Hirudo medicinalis cDNA, mRNA sequence.Length=567	Score = 254 bits (137), Expect = 5e-064
mapped-read 4383	F1UMNMG03GLZW7	Length=369	emb|FP601882.1| FP601882 Hirudo medicinalis normalized library Hirudo medicinalis cDNA, mRNA sequence.Length=567	Score = 309 bits (167), Expect = 7e-081
mapped-read 4383	F1UMNMG03HFCZC	Length=409	emb|FP601882.1| FP601882 Hirudo medicinalis normalized library Hirudo medicinalis cDNA, mRNA sequence.Length=567	Score = 265 bits (143), Expect = 2e-067
mapped-read 4383	F1UMNMG03GRU03	Length=392	emb|FP601882.1| FP601882 Hirudo medicinalis normalized library Hirudo medicinalis cDNA, mRNA sequence.Length=567	Score = 340 bits (184), Expect = 3e-090
mapped-read 4383	F1UMNMG03HENTH	Length=430	emb|FP601882.1| FP601882 Hirudo medicinalis normalized library Hirudo medicinalis cDNA, mRNA sequence.Length=567	Score = 254 bits (137), Expect = 4e-064
mapped-read 4383	F1UMNMG03GJXBO	Length=374	No Hit
mapped-read 4383	F1UMNMG03GQ03B	Length=428	emb|FP601882.1| FP601882 Hirudo medicinalis normalized library Hirudo medicinalis cDNA, mRNA sequence.Length=567	Score = 313 bits (169), Expect = 7e-082
mapped-read 4383	F1UMNMG03HL4U8	Length=370	emb|FP601882.1| FP601882 Hirudo medicinalis normalized library Hirudo medicinalis cDNA, mRNA sequence.Length=567	Score = 281 bits (152), Expect = 2e-072
mapped-read 4383	F1UMNMG03G2AJX	Length=409	emb|FP601882.1| FP601882 Hirudo medicinalis normalized library Hirudo medicinalis cDNA, mRNA sequence.Length=567	Score = 255 bits (138), Expect = 1e-064
mapped-read 4383	F1UMNMG03GD3EX	Length=391	No Hit
mapped-read 4383	F1UMNMG03GBO60	Length=500	emb|FP601882.1| FP601882 Hirudo medicinalis normalized library Hirudo medicinalis cDNA, mRNA sequence.Length=567	Score = 254 bits (137), Expect = 5e-064
mapped-read 4383	F1UMNMG03FZA8B	Length=479	No Hit
mapped-read 4383	F1UMNMG03GHDB1	Length=430	emb|FP601882.1| FP601882 Hirudo medicinalis normalized library Hirudo medicinalis cDNA, mRNA sequence.Length=567	Score = 254 bits (137), Expect = 4e-064
mapped-read 4383	F1UMNMG03GE049	Length=388	No Hit
mapped-read 4383	F1UMNMG03HBPA9	Length=585	emb|FP601882.1| FP601882 Hirudo medicinalis normalized library Hirudo medicinalis cDNA, mRNA sequence.Length=567	Score = 248 bits (134), Expect = 3e-062
mapped-read 4383	F1UMNMG03HMTZU	Length=588	No Hit
mapped-read 4383	F1UMNMG03GL9XD	Length=431	emb|FP601882.1| FP601882 Hirudo medicinalis normalized library Hirudo medicinalis cDNA, mRNA sequence.Length=567	Score = 381 bits (206), Expect = 2e-102
mapped-read 4383	F1UMNMG03HLBIU	Length=392	No Hit
mapped-read 4383	F1UMNMG03HLPCY	Length=368	emb|FP601882.1| FP601882 Hirudo medicinalis normalized library Hirudo medicinalis cDNA, mRNA sequence.Length=567	Score = 303 bits (164), Expect = 3e-079
mapped-read 4383	F1UMNMG03GBOBV	Length=415	No Hit
mapped-read 4383	F1UMNMG03FZ50S	Length=414	No Hit
mapped-read 4383	F1UMNMG03HA61U	Length=378	emb|FP601882.1| FP601882 Hirudo medicinalis normalized library Hirudo medicinalis cDNA, mRNA sequence.Length=567	Score = 220 bits (119), Expect = 4e-054
mapped-read 4383	F1UMNMG03HCC0W	Length=334	emb|FP601882.1| FP601882 Hirudo medicinalis normalized library Hirudo medicinalis cDNA, mRNA sequence.Length=567	Score = 300 bits (162), Expect = 4e-078
mapped-read 4383	F1UMNMG03G6OYR	Length=421	No Hit
mapped-read 4383	F1UMNMG03HDEXQ	Length=425	No Hit
mapped-read 4383	F1UMNMG03G8TD4	Length=558	No Hit
mapped-read 4383	F1UMNMG03HCJIS	Length=408	emb|FP601882.1| FP601882 Hirudo medicinalis normalized library Hirudo medicinalis cDNA, mRNA sequence.Length=567	Score = 263 bits (142), Expect = 6e-067
mapped-read 4383	F1UMNMG03GWGK8	Length=434	No Hit
mapped-read 4383	F1UMNMG03F8UES	Length=359	emb|FP601882.1| FP601882 Hirudo medicinalis normalized library Hirudo medicinalis cDNA, mRNA sequence.Length=567	Score = 255 bits (138), Expect = 9e-065
mapped-read 34793	F1UMNMG03FXMLB	Length=693	emb|FP601882.1| FP601882 Hirudo medicinalis normalized library Hirudo medicinalis cDNA, mRNA sequence.Length=567	Score = 226 bits (122), Expect = 1e-055
mapped-read 34793	F1UMNMG03HBDCF	Length=795	emb|FP601882.1| FP601882 Hirudo medicinalis normalized library Hirudo medicinalis cDNA, mRNA sequence.Length=567	Score = 235 bits (127), Expect = 3e-058
mapped-read 34793	F1UMNMG03GQYLH	Length=494	emb|FP601882.1| FP601882 Hirudo medicinalis normalized library Hirudo medicinalis cDNA, mRNA sequence.Length=567	Score = 281 bits (152), Expect = 2e-072
mapped-read 34793	F1UMNMG03GGBIR	Length=205	emb|FP601882.1| FP601882 Hirudo medicinalis normalized library Hirudo medicinalis cDNA, mRNA sequence.Length=567	Score = 226 bits (122), Expect = 4e-056
mapped-read 34793	F1UMNMG03GC2M3	Length=668	gb|GR562281.2| HFR2B06 Hessian fly larval gut Mayetiola destructor cDNA, mRNA sequence.Length=739	Score = 291 bits (157), Expect = 5e-075
mapped-read 34793	F1UMNMG03HL5KR	Length=739	emb|FP601882.1| FP601882 Hirudo medicinalis normalized library Hirudo medicinalis cDNA, mRNA sequence.Length=567	Score = 226 bits (122), Expect = 2e-055
mapped-read 34793	F1UMNMG03GHL1D	Length=855	emb|FP601882.1| FP601882 Hirudo medicinalis normalized library Hirudo medicinalis cDNA, mRNA sequence.Length=567	Score = 224 bits (121), Expect = 7e-055
mapped-read 34793	F1UMNMG03G6I0U	Length=978	emb|FP601882.1| FP601882 Hirudo medicinalis normalized library Hirudo medicinalis cDNA, mRNA sequence.Length=567	Score = 213 bits (115), Expect = 2e-051
mapped-read 34793	F1UMNMG03FRRXB	Length=1359	emb|FP601882.1| FP601882 Hirudo medicinalis normalized library Hirudo medicinalis cDNA, mRNA sequence.Length=567	Score = 235 bits (127), Expect = 5e-058
mapped-read 34793	F1UMNMG03GIZBH	Length=710	emb|FP601882.1| FP601882 Hirudo medicinalis normalized library Hirudo medicinalis cDNA, mRNA sequence.Length=567	Score = 231 bits (125), Expect = 3e-057
mapped-read 34793	F1UMNMG03GV7CE	Length=407	emb|FP601882.1| FP601882 Hirudo medicinalis normalized library Hirudo medicinalis cDNA, mRNA sequence.Length=567	Score = 257 bits (139), Expect = 3e-065
mapped-read 34793	F1UMNMG03FW91T	Length=845	emb|FP601882.1| FP601882 Hirudo medicinalis normalized library Hirudo medicinalis cDNA, mRNA sequence.Length=567	Score = 235 bits (127), Expect = 3e-058
mapped-read 34793	F1UMNMG03GV6MY	Length=912	emb|FP601882.1| FP601882 Hirudo medicinalis normalized library Hirudo medicinalis cDNA, mRNA sequence.Length=567	Score = 233 bits (126), Expect = 1e-057
mapped-read 34793	F1UMNMG03GL3K9	Length=993	emb|FP601882.1| FP601882 Hirudo medicinalis normalized library Hirudo medicinalis cDNA, mRNA sequence.Length=567	Score = 252 bits (136), Expect = 4e-063
mapped-read 34793	F1UMNMG03HO05F	Length=546	emb|FP601882.1| FP601882 Hirudo medicinalis normalized library Hirudo medicinalis cDNA, mRNA sequence.Length=567	Score = 246 bits (133), Expect = 9e-062
mapped-read 34793	F1UMNMG03HIAKG	Length=241	emb|FP601882.1| FP601882 Hirudo medicinalis normalized library Hirudo medicinalis cDNA, mRNA sequence.Length=567	Score = 222 bits (120), Expect = 6e-055
mapped-read 34793	F1UMNMG03GRDZ2	Length=916	emb|FP601882.1| FP601882 Hirudo medicinalis normalized library Hirudo medicinalis cDNA, mRNA sequence.Length=567	Score = 228 bits (123), Expect = 6e-056
mapped-read 34793	F1UMNMG03F3V2C	Length=562	gb|HS413281.1| P4-1077141_003_G01 Adult female salivary gland cDNA library LumbSG1 Lutzomyia umbratilis cDNA, mRNA sequence.Length=831	Score = 809 bits (438), Expect = 0.0
mapped-read 34793	F1UMNMG03HPAEX	Length=935	emb|FP601882.1| FP601882 Hirudo medicinalis normalized library Hirudo medicinalis cDNA, mRNA sequence.Length=567	Score = 248 bits (134), Expect = 4e-062
mapped-read 34793	F1UMNMG03FWO6F	Length=640	emb|FP601882.1| FP601882 Hirudo medicinalis normalized library Hirudo medicinalis cDNA, mRNA sequence.Length=567	Score = 231 bits (125), Expect = 3e-057
mapped-read 34793	F1UMNMG03HF4UB	Length=493	emb|FP601882.1| FP601882 Hirudo medicinalis normalized library Hirudo medicinalis cDNA, mRNA sequence.Length=567	Score = 246 bits (133), Expect = 8e-062
mapped-read 34793	F1UMNMG03HPD9S	Length=191	emb|FP601882.1| FP601882 Hirudo medicinalis normalized library Hirudo medicinalis cDNA, mRNA sequence.Length=567	Score = 224 bits (121), Expect = 1e-055
mapped-read 34793	F1UMNMG03FVDW1	Length=218	emb|FP601882.1| FP601882 Hirudo medicinalis normalized library Hirudo medicinalis cDNA, mRNA sequence.Length=567	Score = 224 bits (121), Expect = 2e-055
mapped-read 34793	F1UMNMG03FOM7X	Length=342	emb|FP601882.1| FP601882 Hirudo medicinalis normalized library Hirudo medicinalis cDNA, mRNA sequence.Length=567	Score = 399 bits (216), Expect = 4e-108
mapped-read 34793	F1UMNMG03FVICB	Length=201	emb|FP601882.1| FP601882 Hirudo medicinalis normalized library Hirudo medicinalis cDNA, mRNA sequence.Length=567	Score = 222 bits (120), Expect = 5e-055
mapped-read 34793	F1UMNMG03G7CRP	Length=826	gb|GR562281.2| HFR2B06 Hessian fly larval gut Mayetiola destructor cDNA, mRNA sequence.Length=739	Score = 257 bits (139), Expect = 6e-065
mapped-read 34793	F1UMNMG03GGS0H	Length=483	emb|FP601882.1| FP601882 Hirudo medicinalis normalized library Hirudo medicinalis cDNA, mRNA sequence.Length=567	Score = 230 bits (124), Expect = 8e-057
mapped-read 34793	F1UMNMG03G0PGX	Length=629	emb|FP601882.1| FP601882 Hirudo medicinalis normalized library Hirudo medicinalis cDNA, mRNA sequence.Length=567	Score = 230 bits (124), Expect = 1e-056
mapped-read 34793	F1UMNMG03G08XT	Length=299	emb|FP601882.1| FP601882 Hirudo medicinalis normalized library Hirudo medicinalis cDNA, mRNA sequence.Length=567	Score = 279 bits (151), Expect = 5e-072
mapped-read 34793	F1UMNMG03HNC4H	Length=168	emb|FP601882.1| FP601882 Hirudo medicinalis normalized library Hirudo medicinalis cDNA, mRNA sequence.Length=567	Score = 222 bits (120), Expect = 4e-055
mapped-read 34793	F1UMNMG03HFOGG	Length=446	emb|FP601882.1| FP601882 Hirudo medicinalis normalized library Hirudo medicinalis cDNA, mRNA sequence.Length=567	Score = 374 bits (202), Expect = 3e-100
mapped-read 34793	F1UMNMG03HCO7C	Length=527	emb|FP601882.1| FP601882 Hirudo medicinalis normalized library Hirudo medicinalis cDNA, mRNA sequence.Length=567	Score = 472 bits (255), Expect = 1e-129
mapped-read 34793	F1UMNMG03F7U5J	Length=1283	emb|FP601882.1| FP601882 Hirudo medicinalis normalized library Hirudo medicinalis cDNA, mRNA sequence.Length=567	Score = 226 bits (122), Expect = 3e-055
mapped-read 34793	F1UMNMG03GD5UT	Length=249	gb|JK071301.1| ocpggb0_0315_E07.ab1 Sesamum indicum seed ocggb Library Sesamum indicum cDNA 5', mRNA sequence.Length=542	Score = 298 bits (161), Expect = 1e-077
mapped-read 34793	F1UMNMG03F09N3	Length=1302	emb|FP601882.1| FP601882 Hirudo medicinalis normalized library Hirudo medicinalis cDNA, mRNA sequence.Length=567	Score = 233 bits (126), Expect = 2e-057
mapped-read 34793	F1UMNMG03GBU05	Length=198	emb|FP601882.1| FP601882 Hirudo medicinalis normalized library Hirudo medicinalis cDNA, mRNA sequence.Length=567	Score = 230 bits (124), Expect = 3e-057
mapped-read 34793	F1UMNMG03F326L	Length=193	emb|FP601882.1| FP601882 Hirudo medicinalis normalized library Hirudo medicinalis cDNA, mRNA sequence.Length=567	Score = 224 bits (121), Expect = 1e-055
mapped-read 34793	F1UMNMG03GOX6H	Length=531	emb|FP601882.1| FP601882 Hirudo medicinalis normalized library Hirudo medicinalis cDNA, mRNA sequence.Length=567	Score = 459 bits (248), Expect = 1e-125
mapped-read 34793	F1UMNMG03HAJLZ	Length=209	emb|FP601882.1| FP601882 Hirudo medicinalis normalized library Hirudo medicinalis cDNA, mRNA sequence.Length=567	Score = 222 bits (120), Expect = 5e-055
mapped-read 34793	F1UMNMG03GL7BV	Length=339	emb|FP601882.1| FP601882 Hirudo medicinalis normalized library Hirudo medicinalis cDNA, mRNA sequence.Length=567	Score = 224 bits (121), Expect = 2e-055
mapped-read 34793	F1UMNMG03G5AF9	Length=204	emb|FP601882.1| FP601882 Hirudo medicinalis normalized library Hirudo medicinalis cDNA, mRNA sequence.Length=567	Score = 222 bits (120), Expect = 5e-055
mapped-read 34793	F1UMNMG03GXFXS	Length=426	emb|FP601882.1| FP601882 Hirudo medicinalis normalized library Hirudo medicinalis cDNA, mRNA sequence.Length=567	Score = 324 bits (175), Expect = 3e-085
mapped-read 34793	F1UMNMG03FOWHZ	Length=400	emb|FP601882.1| FP601882 Hirudo medicinalis normalized library Hirudo medicinalis cDNA, mRNA sequence.Length=567	Score = 274 bits (148), Expect = 3e-070
mapped-read 34793	F1UMNMG03GG3BW	Length=680	emb|FP601882.1| FP601882 Hirudo medicinalis normalized library Hirudo medicinalis cDNA, mRNA sequence.Length=567	Score = 231 bits (125), Expect = 3e-057
mapped-read 34793	F1UMNMG03FYO4B	Length=545	emb|FP601882.1| FP601882 Hirudo medicinalis normalized library Hirudo medicinalis cDNA, mRNA sequence.Length=567	Score = 235 bits (127), Expect = 2e-058
mapped-read 34793	F1UMNMG03GPN21	Length=1096	emb|FP601882.1| FP601882 Hirudo medicinalis normalized library Hirudo medicinalis cDNA, mRNA sequence.Length=567	Score = 239 bits (129), Expect = 3e-059
mapped-read 34793	F1UMNMG03GRJ10	Length=727	emb|FP601882.1| FP601882 Hirudo medicinalis normalized library Hirudo medicinalis cDNA, mRNA sequence.Length=567	Score = 226 bits (122), Expect = 2e-055
mapped-read 34793	F1UMNMG03HIO0Z	Length=532	gb|GR562281.2| HFR2B06 Hessian fly larval gut Mayetiola destructor cDNA, mRNA sequence.Length=739	Score = 346 bits (187), Expect = 8e-092
mapped-read 34793	F1UMNMG03GXCP1	Length=621	gb|JK071301.1| ocpggb0_0315_E07.ab1 Sesamum indicum seed ocggb Library Sesamum indicum cDNA 5', mRNA sequence.Length=542	Score = 267 bits (144), Expect = 8e-068
mapped-read 34793	F1UMNMG03FSNFQ	Length=745	emb|FP601882.1| FP601882 Hirudo medicinalis normalized library Hirudo medicinalis cDNA, mRNA sequence.Length=567	Score = 226 bits (122), Expect = 2e-055
mapped-read 34793	F1UMNMG03FV0JS	Length=206	emb|FP601882.1| FP601882 Hirudo medicinalis normalized library Hirudo medicinalis cDNA, mRNA sequence.Length=567	Score = 224 bits (121), Expect = 1e-055
mapped-read 34793	F1UMNMG03G0UWH	Length=402	emb|FP601882.1| FP601882 Hirudo medicinalis normalized library Hirudo medicinalis cDNA, mRNA sequence.Length=567	Score = 292 bits (158), Expect = 8e-076
mapped-read 34793	F1UMNMG03GTKYL	Length=652	gb|GR562281.2| HFR2B06 Hessian fly larval gut Mayetiola destructor cDNA, mRNA sequence.Length=739	Score = 322 bits (174), Expect = 2e-084
mapped-read 34793	F1UMNMG03F2WZE	Length=215	emb|FP601882.1| FP601882 Hirudo medicinalis normalized library Hirudo medicinalis cDNA, mRNA sequence.Length=567	Score = 224 bits (121), Expect = 1e-055
mapped-read 34793	F1UMNMG03GL3Y0	Length=905	emb|FP601882.1| FP601882 Hirudo medicinalis normalized library Hirudo medicinalis cDNA, mRNA sequence.Length=567	Score = 233 bits (126), Expect = 1e-057
mapped-read 34793	F1UMNMG03FZW8U	Length=553	emb|FP601882.1| FP601882 Hirudo medicinalis normalized library Hirudo medicinalis cDNA, mRNA sequence.Length=567	Score = 228 bits (123), Expect = 3e-056
mapped-read 34793	F1UMNMG03GZ0JA	Length=221	emb|FP601882.1| FP601882 Hirudo medicinalis normalized library Hirudo medicinalis cDNA, mRNA sequence.Length=567	Score = 222 bits (120), Expect = 6e-055
mapped-read 34793	F1UMNMG03G9ASR	Length=190	emb|FP601882.1| FP601882 Hirudo medicinalis normalized library Hirudo medicinalis cDNA, mRNA sequence.Length=567	Score = 230 bits (124), Expect = 3e-057
mapped-read 34793	F1UMNMG03F5KK7	Length=169	emb|FP601882.1| FP601882 Hirudo medicinalis normalized library Hirudo medicinalis cDNA, mRNA sequence.Length=567	Score = 231 bits (125), Expect = 7e-058
mapped-read 34793	F1UMNMG03FP7DA	Length=203	emb|FP601882.1| FP601882 Hirudo medicinalis normalized library Hirudo medicinalis cDNA, mRNA sequence.Length=567	Score = 222 bits (120), Expect = 5e-055
mapped-read 34793	F1UMNMG03GFSUM	Length=315	emb|FP601882.1| FP601882 Hirudo medicinalis normalized library Hirudo medicinalis cDNA, mRNA sequence.Length=567	Score = 346 bits (187), Expect = 5e-092
mapped-read 34793	F1UMNMG03G2ECR	Length=725	gb|GR562281.2| HFR2B06 Hessian fly larval gut Mayetiola destructor cDNA, mRNA sequence.Length=739	Score = 326 bits (176), Expect = 1e-085
mapped-read 34793	F1UMNMG03G4AJR	Length=443	emb|FP601882.1| FP601882 Hirudo medicinalis normalized library Hirudo medicinalis cDNA, mRNA sequence.Length=567	Score = 226 bits (122), Expect = 9e-056
mapped-read 34793	F1UMNMG03G5Y3C	Length=779	emb|FP595913.1| FP595913 Hirudo medicinalis normalized library Hirudo medicinalis cDNA, mRNA sequence.Length=540	Score = 244 bits (132), Expect = 5e-061
mapped-read 34793	F1UMNMG03HG8N9	Length=1204	emb|FP601882.1| FP601882 Hirudo medicinalis normalized library Hirudo medicinalis cDNA, mRNA sequence.Length=567	Score = 235 bits (127), Expect = 4e-058
mapped-read 34793	F1UMNMG03G0JWP	Length=235	emb|FP601882.1| FP601882 Hirudo medicinalis normalized library Hirudo medicinalis cDNA, mRNA sequence.Length=567	Score = 226 bits (122), Expect = 5e-056
mapped-read 34793	F1UMNMG03HDHB5	Length=210	emb|FP601882.1| FP601882 Hirudo medicinalis normalized library Hirudo medicinalis cDNA, mRNA sequence.Length=567	Score = 222 bits (120), Expect = 5e-055
mapped-read 34793	F1UMNMG03HPPWW	Length=712	gb|FG085675.1| CMRC-FF-IH0-acb-k-01-0-CMRC.r1 Ceratitis capitata adult head cDNA library Ceratitis capitata cDNA 5', mRNA sequence.Length=880	Score = 224 bits (121), Expect = 5e-055
mapped-read 34793	F1UMNMG03GSD68	Length=328	emb|FP601882.1| FP601882 Hirudo medicinalis normalized library Hirudo medicinalis cDNA, mRNA sequence.Length=567	Score = 381 bits (206), Expect = 1e-102
mapped-read 34793	F1UMNMG03FRCN3	Length=382	emb|FP601882.1| FP601882 Hirudo medicinalis normalized library Hirudo medicinalis cDNA, mRNA sequence.Length=567	Score = 446 bits (241), Expect = 6e-122
mapped-read 34793	F1UMNMG03GIQBF	Length=632	emb|FP601882.1| FP601882 Hirudo medicinalis normalized library Hirudo medicinalis cDNA, mRNA sequence.Length=567	Score = 224 bits (121), Expect = 5e-055
mapped-read 34793	F1UMNMG03FRFSU	Length=190	emb|FP601882.1| FP601882 Hirudo medicinalis normalized library Hirudo medicinalis cDNA, mRNA sequence.Length=567	Score = 230 bits (124), Expect = 3e-057
mapped-read 34793	F1UMNMG03GNL74	Length=194	emb|FP601882.1| FP601882 Hirudo medicinalis normalized library Hirudo medicinalis cDNA, mRNA sequence.Length=567	Score = 224 bits (121), Expect = 1e-055
mapped-read 34793	F1UMNMG03GARRB	Length=242	gb|GR562281.2| HFR2B06 Hessian fly larval gut Mayetiola destructor cDNA, mRNA sequence.Length=739	Score = 316 bits (171), Expect = 3e-083
mapped-read 34793	F1UMNMG03GGSNZ	Length=681	emb|FP601882.1| FP601882 Hirudo medicinalis normalized library Hirudo medicinalis cDNA, mRNA sequence.Length=567	Score = 224 bits (121), Expect = 5e-055
mapped-read 34793	F1UMNMG03HOQSH	Length=367	emb|FP601882.1| FP601882 Hirudo medicinalis normalized library Hirudo medicinalis cDNA, mRNA sequence.Length=567	Score = 316 bits (171), Expect = 4e-083
mapped-read 34793	F1UMNMG03HBT87	Length=1344	emb|FP601882.1| FP601882 Hirudo medicinalis normalized library Hirudo medicinalis cDNA, mRNA sequence.Length=567	Score = 231 bits (125), Expect = 6e-057
mapped-read 34793	F1UMNMG03GOMX5	Length=556	emb|FP601882.1| FP601882 Hirudo medicinalis normalized library Hirudo medicinalis cDNA, mRNA sequence.Length=567	Score = 233 bits (126), Expect = 7e-058
mapped-read 34793	F1UMNMG03GO4TM	Length=690	emb|FP601882.1| FP601882 Hirudo medicinalis normalized library Hirudo medicinalis cDNA, mRNA sequence.Length=567	Score = 233 bits (126), Expect = 9e-058
mapped-read 34793	F1UMNMG03F12C7	Length=192	emb|FP601882.1| FP601882 Hirudo medicinalis normalized library Hirudo medicinalis cDNA, mRNA sequence.Length=567	Score = 226 bits (122), Expect = 4e-056
mapped-read 34793	F1UMNMG03G21IV	Length=922	emb|FP601882.1| FP601882 Hirudo medicinalis normalized library Hirudo medicinalis cDNA, mRNA sequence.Length=567	Score = 228 bits (123), Expect = 6e-056
mapped-read 34793	F1UMNMG03HH4SS	Length=341	emb|FP601882.1| FP601882 Hirudo medicinalis normalized library Hirudo medicinalis cDNA, mRNA sequence.Length=567	Score = 383 bits (207), Expect = 4e-103
mapped-read 34793	F1UMNMG03F03UY	Length=357	emb|FP601882.1| FP601882 Hirudo medicinalis normalized library Hirudo medicinalis cDNA, mRNA sequence.Length=567	Score = 427 bits (231), Expect = 2e-116
mapped-read 34793	F1UMNMG03FZCQT	Length=197	emb|FP601882.1| FP601882 Hirudo medicinalis normalized library Hirudo medicinalis cDNA, mRNA sequence.Length=567	Score = 235 bits (127), Expect = 6e-059
mapped-read 34793	F1UMNMG03GUVDZ	Length=196	emb|FP601882.1| FP601882 Hirudo medicinalis normalized library Hirudo medicinalis cDNA, mRNA sequence.Length=567	Score = 226 bits (122), Expect = 4e-056
mapped-read 34793	F1UMNMG03GIZAE	Length=285	gb|GR562281.2| HFR2B06 Hessian fly larval gut Mayetiola destructor cDNA, mRNA sequence.Length=739	Score = 285 bits (154), Expect = 9e-074
mapped-read 34793	F1UMNMG03GLVT7	Length=557	gb|HS413281.1| P4-1077141_003_G01 Adult female salivary gland cDNA library LumbSG1 Lutzomyia umbratilis cDNA, mRNA sequence.Length=831	Score = 804 bits (435), Expect = 0.0
mapped-read 34793	F1UMNMG03GCK6O	Length=708	emb|FP601882.1| FP601882 Hirudo medicinalis normalized library Hirudo medicinalis cDNA, mRNA sequence.Length=567	Score = 233 bits (126), Expect = 9e-058
mapped-read 34793	F1UMNMG03F1QQA	Length=186	emb|FP601882.1| FP601882 Hirudo medicinalis normalized library Hirudo medicinalis cDNA, mRNA sequence.Length=567	Score = 224 bits (121), Expect = 1e-055
mapped-read 34793	F1UMNMG03F5WXS	Length=680	emb|FP601882.1| FP601882 Hirudo medicinalis normalized library Hirudo medicinalis cDNA, mRNA sequence.Length=567	Score = 235 bits (127), Expect = 2e-058
mapped-read 34793	F1UMNMG03GNA0E	Length=706	emb|FP601882.1| FP601882 Hirudo medicinalis normalized library Hirudo medicinalis cDNA, mRNA sequence.Length=567	Score = 224 bits (121), Expect = 5e-055
mapped-read 34793	F1UMNMG03FP7UP	Length=205	emb|FP601882.1| FP601882 Hirudo medicinalis normalized library Hirudo medicinalis cDNA, mRNA sequence.Length=567	Score = 230 bits (124), Expect = 3e-057
mapped-read 34793	F1UMNMG03GPMKJ	Length=1076	emb|FP601882.1| FP601882 Hirudo medicinalis normalized library Hirudo medicinalis cDNA, mRNA sequence.Length=567	Score = 235 bits (127), Expect = 4e-058
mapped-read 34793	F1UMNMG03F670N	Length=509	emb|FP601882.1| FP601882 Hirudo medicinalis normalized library Hirudo medicinalis cDNA, mRNA sequence.Length=567	Score = 481 bits (260), Expect = 2e-132
mapped-read 34793	F1UMNMG03HLL91	Length=187	emb|FP601882.1| FP601882 Hirudo medicinalis normalized library Hirudo medicinalis cDNA, mRNA sequence.Length=567	Score = 222 bits (120), Expect = 5e-055
mapped-read 34793	F1UMNMG03F5N6L	Length=765	gb|GR562281.2| HFR2B06 Hessian fly larval gut Mayetiola destructor cDNA, mRNA sequence.Length=739	Score = 340 bits (184), Expect = 6e-090
mapped-read 34793	F1UMNMG03G5SPZ	Length=231	emb|FP601882.1| FP601882 Hirudo medicinalis normalized library Hirudo medicinalis cDNA, mRNA sequence.Length=567	Score = 215 bits (116), Expect = 1e-052
mapped-read 34793	F1UMNMG03GFJLO	Length=547	emb|FP601882.1| FP601882 Hirudo medicinalis normalized library Hirudo medicinalis cDNA, mRNA sequence.Length=567	Score = 435 bits (235), Expect = 2e-118
mapped-read 34793	F1UMNMG03FTIHJ	Length=643	emb|FP601882.1| FP601882 Hirudo medicinalis normalized library Hirudo medicinalis cDNA, mRNA sequence.Length=567	Score = 231 bits (125), Expect = 3e-057
mapped-read 34793	F1UMNMG03HPGB0	Length=215	emb|FP601882.1| FP601882 Hirudo medicinalis normalized library Hirudo medicinalis cDNA, mRNA sequence.Length=567	Score = 235 bits (127), Expect = 7e-059
mapped-read 34793	F1UMNMG03FPUZ8	Length=170	emb|FP601882.1| FP601882 Hirudo medicinalis normalized library Hirudo medicinalis cDNA, mRNA sequence.Length=567	Score = 230 bits (124), Expect = 2e-057
mapped-read 34793	F1UMNMG03GGOFB	Length=350	emb|FP601882.1| FP601882 Hirudo medicinalis normalized library Hirudo medicinalis cDNA, mRNA sequence.Length=567	Score = 359 bits (194), Expect = 7e-096
mapped-read 34793	F1UMNMG03GLPC9	Length=281	emb|FP601882.1| FP601882 Hirudo medicinalis normalized library Hirudo medicinalis cDNA, mRNA sequence.Length=567	Score = 224 bits (121), Expect = 2e-055
mapped-read 34793	F1UMNMG03GQ3GA	Length=384	emb|FP601882.1| FP601882 Hirudo medicinalis normalized library Hirudo medicinalis cDNA, mRNA sequence.Length=567	Score = 472 bits (255), Expect = 9e-130
mapped-read 34793	F1UMNMG03GMR7S	Length=559	emb|FP601882.1| FP601882 Hirudo medicinalis normalized library Hirudo medicinalis cDNA, mRNA sequence.Length=567	Score = 231 bits (125), Expect = 3e-057
mapped-read 34793	F1UMNMG03GRJKV	Length=349	emb|FP601882.1| FP601882 Hirudo medicinalis normalized library Hirudo medicinalis cDNA, mRNA sequence.Length=567	Score = 414 bits (224), Expect = 1e-112
mapped-read 34793	F1UMNMG03F315G	Length=292	emb|FP601882.1| FP601882 Hirudo medicinalis normalized library Hirudo medicinalis cDNA, mRNA sequence.Length=567	Score = 235 bits (127), Expect = 1e-058
mapped-read 34793	F1UMNMG03GZSE1	Length=325	emb|FP601882.1| FP601882 Hirudo medicinalis normalized library Hirudo medicinalis cDNA, mRNA sequence.Length=567	Score = 230 bits (124), Expect = 5e-057
mapped-read 34793	F1UMNMG03GQAFH	Length=290	emb|FP601882.1| FP601882 Hirudo medicinalis normalized library Hirudo medicinalis cDNA, mRNA sequence.Length=567	Score = 302 bits (163), Expect = 9e-079
mapped-read 34793	F1UMNMG03HL2TL	Length=190	emb|FP601882.1| FP601882 Hirudo medicinalis normalized library Hirudo medicinalis cDNA, mRNA sequence.Length=567	Score = 230 bits (124), Expect = 3e-057
mapped-read 34793	F1UMNMG03HF5F1	Length=191	emb|FP601882.1| FP601882 Hirudo medicinalis normalized library Hirudo medicinalis cDNA, mRNA sequence.Length=567	Score = 230 bits (124), Expect = 3e-057
mapped-read 34793	F1UMNMG03GRUSV	Length=509	emb|FP601882.1| FP601882 Hirudo medicinalis normalized library Hirudo medicinalis cDNA, mRNA sequence.Length=567	Score = 224 bits (121), Expect = 4e-055
mapped-read 34793	F1UMNMG03FUDG4	Length=197	emb|FP601882.1| FP601882 Hirudo medicinalis normalized library Hirudo medicinalis cDNA, mRNA sequence.Length=567	Score = 224 bits (121), Expect = 1e-055
mapped-read 34793	F1UMNMG03HHKJ2	Length=574	emb|FP601882.1| FP601882 Hirudo medicinalis normalized library Hirudo medicinalis cDNA, mRNA sequence.Length=567	Score = 265 bits (143), Expect = 3e-067
mapped-read 34793	F1UMNMG03FXJN4	Length=592	emb|FP601882.1| FP601882 Hirudo medicinalis normalized library Hirudo medicinalis cDNA, mRNA sequence.Length=567	Score = 235 bits (127), Expect = 2e-058
mapped-read 34793	F1UMNMG03GPU8G	Length=438	emb|FP601882.1| FP601882 Hirudo medicinalis normalized library Hirudo medicinalis cDNA, mRNA sequence.Length=567	Score = 254 bits (137), Expect = 4e-064
mapped-read 34793	F1UMNMG03GX6YG	Length=485	emb|FP601882.1| FP601882 Hirudo medicinalis normalized library Hirudo medicinalis cDNA, mRNA sequence.Length=567	Score = 231 bits (125), Expect = 2e-057
mapped-read 34793	F1UMNMG03FXJY8	Length=262	emb|FP601882.1| FP601882 Hirudo medicinalis normalized library Hirudo medicinalis cDNA, mRNA sequence.Length=567	Score = 233 bits (126), Expect = 3e-058
mapped-read 34793	F1UMNMG03GJHFM	Length=348	emb|FP601882.1| FP601882 Hirudo medicinalis normalized library Hirudo medicinalis cDNA, mRNA sequence.Length=567	Score = 248 bits (134), Expect = 2e-062
mapped-read 34793	F1UMNMG03GRPCF	Length=794	emb|FP601882.1| FP601882 Hirudo medicinalis normalized library Hirudo medicinalis cDNA, mRNA sequence.Length=567	Score = 233 bits (126), Expect = 1e-057
mapped-read 34793	F1UMNMG03GKPSS	Length=768	emb|FP601882.1| FP601882 Hirudo medicinalis normalized library Hirudo medicinalis cDNA, mRNA sequence.Length=567	Score = 255 bits (138), Expect = 2e-064
mapped-read 34793	F1UMNMG03HMKWO	Length=724	emb|FP601882.1| FP601882 Hirudo medicinalis normalized library Hirudo medicinalis cDNA, mRNA sequence.Length=567	Score = 226 bits (122), Expect = 2e-055
mapped-read 34793	F1UMNMG03GJ48T	Length=406	emb|FP601882.1| FP601882 Hirudo medicinalis normalized library Hirudo medicinalis cDNA, mRNA sequence.Length=567	Score = 292 bits (158), Expect = 8e-076
mapped-read 34793	F1UMNMG03G0XJ1	Length=189	emb|FP601882.1| FP601882 Hirudo medicinalis normalized library Hirudo medicinalis cDNA, mRNA sequence.Length=567	Score = 230 bits (124), Expect = 3e-057
mapped-read 34793	F1UMNMG03GSNZG	Length=632	emb|FP601882.1| FP601882 Hirudo medicinalis normalized library Hirudo medicinalis cDNA, mRNA sequence.Length=567	Score = 230 bits (124), Expect = 1e-056
mapped-read 34793	F1UMNMG03G72MN	Length=165	emb|FP601882.1| FP601882 Hirudo medicinalis normalized library Hirudo medicinalis cDNA, mRNA sequence.Length=567	Score = 224 bits (121), Expect = 1e-055
mapped-read 34793	F1UMNMG03GTXCC	Length=189	emb|FP601882.1| FP601882 Hirudo medicinalis normalized library Hirudo medicinalis cDNA, mRNA sequence.Length=567	Score = 224 bits (121), Expect = 1e-055
mapped-read 34793	F1UMNMG03HFJNP	Length=496	emb|FP601882.1| FP601882 Hirudo medicinalis normalized library Hirudo medicinalis cDNA, mRNA sequence.Length=567	Score = 237 bits (128), Expect = 5e-059
mapped-read 34793	F1UMNMG03F9ED4	Length=394	emb|FP601882.1| FP601882 Hirudo medicinalis normalized library Hirudo medicinalis cDNA, mRNA sequence.Length=567	Score = 276 bits (149), Expect = 8e-071
mapped-read 34793	F1UMNMG03GPEJ6	Length=592	emb|FP601882.1| FP601882 Hirudo medicinalis normalized library Hirudo medicinalis cDNA, mRNA sequence.Length=567	Score = 230 bits (124), Expect = 1e-056
mapped-read 34793	F1UMNMG03F2S85	Length=317	emb|FP601882.1| FP601882 Hirudo medicinalis normalized library Hirudo medicinalis cDNA, mRNA sequence.Length=567	Score = 250 bits (135), Expect = 4e-063
mapped-read 34793	F1UMNMG03F3NOQ	Length=544	emb|FP601882.1| FP601882 Hirudo medicinalis normalized library Hirudo medicinalis cDNA, mRNA sequence.Length=567	Score = 254 bits (137), Expect = 5e-064
mapped-read 34793	F1UMNMG03G32MG	Length=339	emb|FP601882.1| FP601882 Hirudo medicinalis normalized library Hirudo medicinalis cDNA, mRNA sequence.Length=567	Score = 385 bits (208), Expect = 1e-103
mapped-read 34793	F1UMNMG03HJHJ1	Length=375	emb|FP601882.1| FP601882 Hirudo medicinalis normalized library Hirudo medicinalis cDNA, mRNA sequence.Length=567	Score = 231 bits (125), Expect = 2e-057
mapped-read 34793	F1UMNMG03F4AHT	Length=187	emb|FP601882.1| FP601882 Hirudo medicinalis normalized library Hirudo medicinalis cDNA, mRNA sequence.Length=567	Score = 230 bits (124), Expect = 3e-057
mapped-read 34793	F1UMNMG03GBPJP	Length=444	emb|FP601882.1| FP601882 Hirudo medicinalis normalized library Hirudo medicinalis cDNA, mRNA sequence.Length=567	Score = 235 bits (127), Expect = 2e-058
mapped-read 34793	F1UMNMG03GRAUG	Length=229	emb|FP601882.1| FP601882 Hirudo medicinalis normalized library Hirudo medicinalis cDNA, mRNA sequence.Length=567	Score = 222 bits (120), Expect = 6e-055
mapped-read 34793	F1UMNMG03GA3HT	Length=562	emb|FP601882.1| FP601882 Hirudo medicinalis normalized library Hirudo medicinalis cDNA, mRNA sequence.Length=567	Score = 243 bits (131), Expect = 1e-060
mapped-read 34793	F1UMNMG03GCUAH	Length=321	emb|FP601882.1| FP601882 Hirudo medicinalis normalized library Hirudo medicinalis cDNA, mRNA sequence.Length=567	Score = 353 bits (191), Expect = 3e-094
mapped-read 34793	F1UMNMG03HOOED	Length=347	emb|FP601882.1| FP601882 Hirudo medicinalis normalized library Hirudo medicinalis cDNA, mRNA sequence.Length=567	Score = 375 bits (203), Expect = 7e-101
mapped-read 34793	F1UMNMG03GCY85	Length=475	emb|FP601882.1| FP601882 Hirudo medicinalis normalized library Hirudo medicinalis cDNA, mRNA sequence.Length=567	Score = 237 bits (128), Expect = 5e-059
mapped-read 34793	F1UMNMG03GXJHX	Length=355	emb|FP601882.1| FP601882 Hirudo medicinalis normalized library Hirudo medicinalis cDNA, mRNA sequence.Length=567	Score = 311 bits (168), Expect = 2e-081
mapped-read 34793	F1UMNMG03GVOTF	Length=654	emb|FP601882.1| FP601882 Hirudo medicinalis normalized library Hirudo medicinalis cDNA, mRNA sequence.Length=567	Score = 231 bits (125), Expect = 3e-057
mapped-read 34793	F1UMNMG03GUX3D	Length=349	emb|FP601882.1| FP601882 Hirudo medicinalis normalized library Hirudo medicinalis cDNA, mRNA sequence.Length=567	Score = 344 bits (186), Expect = 2e-091
mapped-read 34793	F1UMNMG03F6BZ3	Length=196	emb|FP601882.1| FP601882 Hirudo medicinalis normalized library Hirudo medicinalis cDNA, mRNA sequence.Length=567	Score = 230 bits (124), Expect = 3e-057
mapped-read 34793	F1UMNMG03GUQ0Q	Length=527	emb|FP601882.1| FP601882 Hirudo medicinalis normalized library Hirudo medicinalis cDNA, mRNA sequence.Length=567	Score = 239 bits (129), Expect = 1e-059
mapped-read 34793	F1UMNMG03G8A0B	Length=188	emb|FP601882.1| FP601882 Hirudo medicinalis normalized library Hirudo medicinalis cDNA, mRNA sequence.Length=567	Score = 224 bits (121), Expect = 1e-055
mapped-read 34793	F1UMNMG03GY5JF	Length=350	emb|FP601882.1| FP601882 Hirudo medicinalis normalized library Hirudo medicinalis cDNA, mRNA sequence.Length=567	Score = 401 bits (217), Expect = 1e-108
mapped-read 34793	F1UMNMG03GIRUV	Length=630	emb|FP601882.1| FP601882 Hirudo medicinalis normalized library Hirudo medicinalis cDNA, mRNA sequence.Length=567	Score = 235 bits (127), Expect = 2e-058
mapped-read 34793	F1UMNMG03FWJR4	Length=189	emb|FP601882.1| FP601882 Hirudo medicinalis normalized library Hirudo medicinalis cDNA, mRNA sequence.Length=567	Score = 230 bits (124), Expect = 3e-057
mapped-read 34793	F1UMNMG03F20CV	Length=215	emb|FP601882.1| FP601882 Hirudo medicinalis normalized library Hirudo medicinalis cDNA, mRNA sequence.Length=567	Score = 224 bits (121), Expect = 1e-055
mapped-read 34793	F1UMNMG03G0S0B	Length=189	emb|FP601882.1| FP601882 Hirudo medicinalis normalized library Hirudo medicinalis cDNA, mRNA sequence.Length=567	Score = 224 bits (121), Expect = 1e-055
mapped-read 34793	F1UMNMG03F2QEJ	Length=360	emb|FP601882.1| FP601882 Hirudo medicinalis normalized library Hirudo medicinalis cDNA, mRNA sequence.Length=567	Score = 272 bits (147), Expect = 9e-070
mapped-read 34793	F1UMNMG03GO0K7	Length=198	emb|FP601882.1| FP601882 Hirudo medicinalis normalized library Hirudo medicinalis cDNA, mRNA sequence.Length=567	Score = 224 bits (121), Expect = 1e-055
mapped-read 34793	F1UMNMG03GOMW2	Length=189	emb|FP601882.1| FP601882 Hirudo medicinalis normalized library Hirudo medicinalis cDNA, mRNA sequence.Length=567	Score = 230 bits (124), Expect = 3e-057
mapped-read 34793	F1UMNMG03GYH71	Length=213	emb|FP601882.1| FP601882 Hirudo medicinalis normalized library Hirudo medicinalis cDNA, mRNA sequence.Length=567	Score = 224 bits (121), Expect = 1e-055
mapped-read 34793	F1UMNMG03G6UXS	Length=189	emb|FP601882.1| FP601882 Hirudo medicinalis normalized library Hirudo medicinalis cDNA, mRNA sequence.Length=567	Score = 230 bits (124), Expect = 3e-057
mapped-read 34793	F1UMNMG03GGUAN	Length=415	emb|FP601882.1| FP601882 Hirudo medicinalis normalized library Hirudo medicinalis cDNA, mRNA sequence.Length=567	Score = 259 bits (140), Expect = 8e-066
mapped-read 34793	F1UMNMG03GP7DB	Length=222	emb|FP601882.1| FP601882 Hirudo medicinalis normalized library Hirudo medicinalis cDNA, mRNA sequence.Length=567	Score = 235 bits (127), Expect = 7e-059
mapped-read 34793	F1UMNMG03GJQWB	Length=484	emb|FP601882.1| FP601882 Hirudo medicinalis normalized library Hirudo medicinalis cDNA, mRNA sequence.Length=567	Score = 235 bits (127), Expect = 2e-058
mapped-read 34793	F1UMNMG03GJH0L	Length=189	emb|FP601882.1| FP601882 Hirudo medicinalis normalized library Hirudo medicinalis cDNA, mRNA sequence.Length=567	Score = 226 bits (122), Expect = 4e-056
mapped-read 34793	F1UMNMG03GYYYV	Length=640	emb|FP601882.1| FP601882 Hirudo medicinalis normalized library Hirudo medicinalis cDNA, mRNA sequence.Length=567	Score = 254 bits (137), Expect = 6e-064
mapped-read 34793	F1UMNMG03G7O25	Length=510	emb|FP601882.1| FP601882 Hirudo medicinalis normalized library Hirudo medicinalis cDNA, mRNA sequence.Length=567	Score = 329 bits (178), Expect = 8e-087
mapped-read 34793	F1UMNMG03F56ER	Length=187	emb|FP601882.1| FP601882 Hirudo medicinalis normalized library Hirudo medicinalis cDNA, mRNA sequence.Length=567	Score = 222 bits (120), Expect = 5e-055
mapped-read 34793	F1UMNMG03GXJSZ	Length=341	emb|FP601882.1| FP601882 Hirudo medicinalis normalized library Hirudo medicinalis cDNA, mRNA sequence.Length=567	Score = 357 bits (193), Expect = 2e-095
mapped-read 34793	F1UMNMG03GKUI4	Length=187	emb|FP601882.1| FP601882 Hirudo medicinalis normalized library Hirudo medicinalis cDNA, mRNA sequence.Length=567	Score = 226 bits (122), Expect = 4e-056
mapped-read 34793	F1UMNMG03GHADH	Length=466	emb|FP601882.1| FP601882 Hirudo medicinalis normalized library Hirudo medicinalis cDNA, mRNA sequence.Length=567	Score = 235 bits (127), Expect = 2e-058
mapped-read 34793	F1UMNMG03G8Y50	Length=741	emb|FP601882.1| FP601882 Hirudo medicinalis normalized library Hirudo medicinalis cDNA, mRNA sequence.Length=567	Score = 231 bits (125), Expect = 3e-057
mapped-read 34793	F1UMNMG03GORTL	Length=700	emb|FP601882.1| FP601882 Hirudo medicinalis normalized library Hirudo medicinalis cDNA, mRNA sequence.Length=567	Score = 246 bits (133), Expect = 1e-061
mapped-read 34793	F1UMNMG03F7QRQ	Length=169	emb|FP601882.1| FP601882 Hirudo medicinalis normalized library Hirudo medicinalis cDNA, mRNA sequence.Length=567	Score = 233 bits (126), Expect = 2e-058
mapped-read 34793	F1UMNMG03GG921	Length=190	emb|FP601882.1| FP601882 Hirudo medicinalis normalized library Hirudo medicinalis cDNA, mRNA sequence.Length=567	Score = 222 bits (120), Expect = 5e-055
mapped-read 34793	F1UMNMG03GNHB2	Length=467	gb|GR562281.2| HFR2B06 Hessian fly larval gut Mayetiola destructor cDNA, mRNA sequence.Length=739	Score = 287 bits (155), Expect = 4e-074
mapped-read 34793	F1UMNMG03HJ8A0	Length=1710	emb|FP601882.1| FP601882 Hirudo medicinalis normalized library Hirudo medicinalis cDNA, mRNA sequence.Length=567	Score = 222 bits (120), Expect = 5e-054
mapped-read 34793	F1UMNMG03GM8II	Length=264	emb|FP601882.1| FP601882 Hirudo medicinalis normalized library Hirudo medicinalis cDNA, mRNA sequence.Length=567	Score = 233 bits (126), Expect = 3e-058
mapped-read 34793	F1UMNMG03HIQJI	Length=343	emb|FP601882.1| FP601882 Hirudo medicinalis normalized library Hirudo medicinalis cDNA, mRNA sequence.Length=567	Score = 418 bits (226), Expect = 1e-113
mapped-read 34793	F1UMNMG03FY81G	Length=315	emb|FP601882.1| FP601882 Hirudo medicinalis normalized library Hirudo medicinalis cDNA, mRNA sequence.Length=567	Score = 244 bits (132), Expect = 2e-061
mapped-read 34793	F1UMNMG03F5CFT	Length=189	emb|FP601882.1| FP601882 Hirudo medicinalis normalized library Hirudo medicinalis cDNA, mRNA sequence.Length=567	Score = 230 bits (124), Expect = 3e-057
mapped-read 34793	F1UMNMG03F5DQN	Length=341	emb|FP601882.1| FP601882 Hirudo medicinalis normalized library Hirudo medicinalis cDNA, mRNA sequence.Length=567	Score = 355 bits (192), Expect = 8e-095
mapped-read 34793	F1UMNMG03HOKFB	Length=1019	emb|FP601882.1| FP601882 Hirudo medicinalis normalized library Hirudo medicinalis cDNA, mRNA sequence.Length=567	Score = 237 bits (128), Expect = 1e-058
mapped-read 34793	F1UMNMG03HDVI0	Length=357	emb|FP601882.1| FP601882 Hirudo medicinalis normalized library Hirudo medicinalis cDNA, mRNA sequence.Length=567	Score = 388 bits (210), Expect = 9e-105
mapped-read 34793	F1UMNMG03GATAP	Length=437	emb|FP601882.1| FP601882 Hirudo medicinalis normalized library Hirudo medicinalis cDNA, mRNA sequence.Length=567	Score = 261 bits (141), Expect = 2e-066
mapped-read 34793	F1UMNMG03GIZQR	Length=170	emb|FP601882.1| FP601882 Hirudo medicinalis normalized library Hirudo medicinalis cDNA, mRNA sequence.Length=567	Score = 235 bits (127), Expect = 5e-059
mapped-read 34793	F1UMNMG03HFMTC	Length=189	emb|FP601882.1| FP601882 Hirudo medicinalis normalized library Hirudo medicinalis cDNA, mRNA sequence.Length=567	Score = 230 bits (124), Expect = 3e-057
mapped-read 34793	F1UMNMG03HM6JS	Length=415	emb|FP601882.1| FP601882 Hirudo medicinalis normalized library Hirudo medicinalis cDNA, mRNA sequence.Length=567	Score = 307 bits (166), Expect = 3e-080
mapped-read 34793	F1UMNMG03HNA5X	Length=252	emb|FP601882.1| FP601882 Hirudo medicinalis normalized library Hirudo medicinalis cDNA, mRNA sequence.Length=567	Score = 265 bits (143), Expect = 1e-067
mapped-read 34793	F1UMNMG03FZEWA	Length=752	emb|FP601882.1| FP601882 Hirudo medicinalis normalized library Hirudo medicinalis cDNA, mRNA sequence.Length=567	Score = 226 bits (122), Expect = 2e-055
mapped-read 34793	F1UMNMG03GG5NX	Length=1006	emb|FP601882.1| FP601882 Hirudo medicinalis normalized library Hirudo medicinalis cDNA, mRNA sequence.Length=567	Score = 219 bits (118), Expect = 4e-053
mapped-read 34793	F1UMNMG03G9T1X	Length=379	emb|FP601882.1| FP601882 Hirudo medicinalis normalized library Hirudo medicinalis cDNA, mRNA sequence.Length=567	Score = 291 bits (157), Expect = 3e-075
mapped-read 34793	F1UMNMG03GUOYM	Length=244	gb|GR562281.2| HFR2B06 Hessian fly larval gut Mayetiola destructor cDNA, mRNA sequence.Length=739	Score = 316 bits (171), Expect = 3e-083
mapped-read 34793	F1UMNMG03FRU8V	Length=190	emb|FP601882.1| FP601882 Hirudo medicinalis normalized library Hirudo medicinalis cDNA, mRNA sequence.Length=567	Score = 230 bits (124), Expect = 3e-057
mapped-read 34793	F1UMNMG03GY0LN	Length=196	emb|FP601882.1| FP601882 Hirudo medicinalis normalized library Hirudo medicinalis cDNA, mRNA sequence.Length=567	Score = 222 bits (120), Expect = 5e-055
mapped-read 34793	F1UMNMG03FTGBU	Length=189	emb|FP601882.1| FP601882 Hirudo medicinalis normalized library Hirudo medicinalis cDNA, mRNA sequence.Length=567	Score = 224 bits (121), Expect = 1e-055
mapped-read 34793	F1UMNMG03FRQZ2	Length=421	emb|FP601882.1| FP601882 Hirudo medicinalis normalized library Hirudo medicinalis cDNA, mRNA sequence.Length=567	Score = 257 bits (139), Expect = 3e-065
mapped-read 34793	F1UMNMG03GD18V	Length=236	gb|JK071301.1| ocpggb0_0315_E07.ab1 Sesamum indicum seed ocggb Library Sesamum indicum cDNA 5', mRNA sequence.Length=542	Score = 281 bits (152), Expect = 1e-072
mapped-read 34793	F1UMNMG03FY3DK	Length=294	emb|FP601882.1| FP601882 Hirudo medicinalis normalized library Hirudo medicinalis cDNA, mRNA sequence.Length=567	Score = 254 bits (137), Expect = 3e-064
mapped-read 34793	F1UMNMG03FXXGK	Length=188	emb|FP601882.1| FP601882 Hirudo medicinalis normalized library Hirudo medicinalis cDNA, mRNA sequence.Length=567	Score = 224 bits (121), Expect = 1e-055
mapped-read 34793	F1UMNMG03FR9OR	Length=296	emb|FP601882.1| FP601882 Hirudo medicinalis normalized library Hirudo medicinalis cDNA, mRNA sequence.Length=567	Score = 224 bits (121), Expect = 2e-055
mapped-read 34793	F1UMNMG03GOUI8	Length=190	emb|FP601882.1| FP601882 Hirudo medicinalis normalized library Hirudo medicinalis cDNA, mRNA sequence.Length=567	Score = 226 bits (122), Expect = 4e-056
mapped-read 34793	F1UMNMG03GHOC8	Length=695	emb|FP601882.1| FP601882 Hirudo medicinalis normalized library Hirudo medicinalis cDNA, mRNA sequence.Length=567	Score = 231 bits (125), Expect = 3e-057
mapped-read 34793	F1UMNMG03HEI1Z	Length=195	emb|FP601882.1| FP601882 Hirudo medicinalis normalized library Hirudo medicinalis cDNA, mRNA sequence.Length=567	Score = 235 bits (127), Expect = 6e-059
mapped-read 34793	F1UMNMG03HMB0B	Length=191	emb|FP601882.1| FP601882 Hirudo medicinalis normalized library Hirudo medicinalis cDNA, mRNA sequence.Length=567	Score = 224 bits (121), Expect = 1e-055
mapped-read 34793	F1UMNMG03GMBOX	Length=710	emb|FP601882.1| FP601882 Hirudo medicinalis normalized library Hirudo medicinalis cDNA, mRNA sequence.Length=567	Score = 228 bits (123), Expect = 4e-056
mapped-read 34793	F1UMNMG03GFV31	Length=279	emb|FP601882.1| FP601882 Hirudo medicinalis normalized library Hirudo medicinalis cDNA, mRNA sequence.Length=567	Score = 318 bits (172), Expect = 9e-084
mapped-read 34793	F1UMNMG03HPD2M	Length=188	emb|FP601882.1| FP601882 Hirudo medicinalis normalized library Hirudo medicinalis cDNA, mRNA sequence.Length=567	Score = 224 bits (121), Expect = 1e-055
mapped-read 34793	F1UMNMG03GFXQ7	Length=191	emb|FP601882.1| FP601882 Hirudo medicinalis normalized library Hirudo medicinalis cDNA, mRNA sequence.Length=567	Score = 226 bits (122), Expect = 4e-056
mapped-read 34793	F1UMNMG03FXDV3	Length=193	emb|FP601882.1| FP601882 Hirudo medicinalis normalized library Hirudo medicinalis cDNA, mRNA sequence.Length=567	Score = 235 bits (127), Expect = 6e-059
mapped-read 34793	F1UMNMG03G1Y4K	Length=324	emb|FP601882.1| FP601882 Hirudo medicinalis normalized library Hirudo medicinalis cDNA, mRNA sequence.Length=567	Score = 230 bits (124), Expect = 5e-057
mapped-read 34793	F1UMNMG03GYFMZ	Length=189	emb|FP601882.1| FP601882 Hirudo medicinalis normalized library Hirudo medicinalis cDNA, mRNA sequence.Length=567	Score = 224 bits (121), Expect = 1e-055
mapped-read 34793	F1UMNMG03FS5LH	Length=202	emb|FP601882.1| FP601882 Hirudo medicinalis normalized library Hirudo medicinalis cDNA, mRNA sequence.Length=567	Score = 226 bits (122), Expect = 4e-056
mapped-read 34793	F1UMNMG03GBFXQ	Length=242	gb|GR562281.2| HFR2B06 Hessian fly larval gut Mayetiola destructor cDNA, mRNA sequence.Length=739	Score = 316 bits (171), Expect = 3e-083
mapped-read 34793	F1UMNMG03FP7ZC	Length=477	emb|FP601882.1| FP601882 Hirudo medicinalis normalized library Hirudo medicinalis cDNA, mRNA sequence.Length=567	Score = 254 bits (137), Expect = 5e-064
mapped-read 34793	F1UMNMG03FSF5D	Length=188	emb|FP601882.1| FP601882 Hirudo medicinalis normalized library Hirudo medicinalis cDNA, mRNA sequence.Length=567	Score = 224 bits (121), Expect = 1e-055
mapped-read 34793	F1UMNMG03GIVMK	Length=204	No Hit
mapped-read 34793	F1UMNMG03FUIOH	Length=168	emb|FP601882.1| FP601882 Hirudo medicinalis normalized library Hirudo medicinalis cDNA, mRNA sequence.Length=567	Score = 230 bits (124), Expect = 2e-057
mapped-read 34793	F1UMNMG03F6IZK	Length=188	emb|FP601882.1| FP601882 Hirudo medicinalis normalized library Hirudo medicinalis cDNA, mRNA sequence.Length=567	Score = 224 bits (121), Expect = 1e-055
mapped-read 34793	F1UMNMG03HHFNS	Length=189	emb|FP601882.1| FP601882 Hirudo medicinalis normalized library Hirudo medicinalis cDNA, mRNA sequence.Length=567	Score = 226 bits (122), Expect = 4e-056
mapped-read 34793	F1UMNMG03F7N5C	Length=429	emb|FP601882.1| FP601882 Hirudo medicinalis normalized library Hirudo medicinalis cDNA, mRNA sequence.Length=567	Score = 235 bits (127), Expect = 1e-058
mapped-read 34793	F1UMNMG03HM4QQ	Length=194	emb|FP601882.1| FP601882 Hirudo medicinalis normalized library Hirudo medicinalis cDNA, mRNA sequence.Length=567	Score = 226 bits (122), Expect = 4e-056
mapped-read 34793	F1UMNMG03HKSOV	Length=387	emb|FP601882.1| FP601882 Hirudo medicinalis normalized library Hirudo medicinalis cDNA, mRNA sequence.Length=567	Score = 435 bits (235), Expect = 1e-118
mapped-read 34793	F1UMNMG03FSPRV	Length=188	emb|FP601882.1| FP601882 Hirudo medicinalis normalized library Hirudo medicinalis cDNA, mRNA sequence.Length=567	Score = 224 bits (121), Expect = 1e-055
mapped-read 34793	F1UMNMG03HIXLI	Length=831	gb|CX017059.1| EST 768 'Fleshless' Ugni blanc SSH Library Vitis vinifera cDNA clone G4_C06, mRNA sequence.Length=665	Score = 237 bits (128), Expect = 8e-059
mapped-read 34793	F1UMNMG03HG0VP	Length=375	emb|FP601882.1| FP601882 Hirudo medicinalis normalized library Hirudo medicinalis cDNA, mRNA sequence.Length=567	Score = 291 bits (157), Expect = 3e-075
mapped-read 34793	F1UMNMG03HD14Q	Length=343	emb|FP601882.1| FP601882 Hirudo medicinalis normalized library Hirudo medicinalis cDNA, mRNA sequence.Length=567	Score = 381 bits (206), Expect = 1e-102
mapped-read 34793	F1UMNMG03FQM7J	Length=193	emb|FP601882.1| FP601882 Hirudo medicinalis normalized library Hirudo medicinalis cDNA, mRNA sequence.Length=567	Score = 235 bits (127), Expect = 6e-059
mapped-read 34793	F1UMNMG03FQT40	Length=423	emb|FP601882.1| FP601882 Hirudo medicinalis normalized library Hirudo medicinalis cDNA, mRNA sequence.Length=567	Score = 250 bits (135), Expect = 5e-063
mapped-read 34793	F1UMNMG03HBPLF	Length=188	emb|FP601882.1| FP601882 Hirudo medicinalis normalized library Hirudo medicinalis cDNA, mRNA sequence.Length=567	Score = 226 bits (122), Expect = 4e-056
mapped-read 34793	F1UMNMG03HOB0S	Length=168	emb|FP601882.1| FP601882 Hirudo medicinalis normalized library Hirudo medicinalis cDNA, mRNA sequence.Length=567	Score = 230 bits (124), Expect = 2e-057
mapped-read 34793	F1UMNMG03HHLGB	Length=189	emb|FP601882.1| FP601882 Hirudo medicinalis normalized library Hirudo medicinalis cDNA, mRNA sequence.Length=567	Score = 226 bits (122), Expect = 4e-056
mapped-read 34793	F1UMNMG03HDMK0	Length=225	emb|FP601882.1| FP601882 Hirudo medicinalis normalized library Hirudo medicinalis cDNA, mRNA sequence.Length=567	Score = 235 bits (127), Expect = 7e-059
mapped-read 34793	F1UMNMG03GIVLO	Length=655	emb|FP601882.1| FP601882 Hirudo medicinalis normalized library Hirudo medicinalis cDNA, mRNA sequence.Length=567	Score = 228 bits (123), Expect = 4e-056
mapped-read 34793	F1UMNMG03F8CTC	Length=526	emb|FP601882.1| FP601882 Hirudo medicinalis normalized library Hirudo medicinalis cDNA, mRNA sequence.Length=567	Score = 224 bits (121), Expect = 4e-055
mapped-read 34793	F1UMNMG03HB52K	Length=521	emb|FP601882.1| FP601882 Hirudo medicinalis normalized library Hirudo medicinalis cDNA, mRNA sequence.Length=567	Score = 278 bits (150), Expect = 3e-071
mapped-read 34793	F1UMNMG03HKQ0E	Length=242	gb|GR562281.2| HFR2B06 Hessian fly larval gut Mayetiola destructor cDNA, mRNA sequence.Length=739	Score = 316 bits (171), Expect = 3e-083
mapped-read 34793	F1UMNMG03GDBLA	Length=321	emb|FP601882.1| FP601882 Hirudo medicinalis normalized library Hirudo medicinalis cDNA, mRNA sequence.Length=567	Score = 361 bits (195), Expect = 2e-096
mapped-read 34793	F1UMNMG03F1JFL	Length=201	emb|FP601882.1| FP601882 Hirudo medicinalis normalized library Hirudo medicinalis cDNA, mRNA sequence.Length=567	Score = 230 bits (124), Expect = 3e-057
mapped-read 34793	F1UMNMG03FZ24T	Length=431	emb|FP601882.1| FP601882 Hirudo medicinalis normalized library Hirudo medicinalis cDNA, mRNA sequence.Length=567	Score = 243 bits (131), Expect = 9e-061
mapped-read 34793	F1UMNMG03G9CNM	Length=352	emb|FP601882.1| FP601882 Hirudo medicinalis normalized library Hirudo medicinalis cDNA, mRNA sequence.Length=567	Score = 237 bits (128), Expect = 3e-059
mapped-read 34793	F1UMNMG03HJXP2	Length=170	emb|FP601882.1| FP601882 Hirudo medicinalis normalized library Hirudo medicinalis cDNA, mRNA sequence.Length=567	Score = 233 bits (126), Expect = 2e-058
mapped-read 34793	F1UMNMG03HI0NO	Length=437	emb|FP601882.1| FP601882 Hirudo medicinalis normalized library Hirudo medicinalis cDNA, mRNA sequence.Length=567	Score = 252 bits (136), Expect = 2e-063
mapped-read 34793	F1UMNMG03F05N9	Length=446	emb|FP601882.1| FP601882 Hirudo medicinalis normalized library Hirudo medicinalis cDNA, mRNA sequence.Length=567	Score = 315 bits (170), Expect = 2e-082
mapped-read 34793	F1UMNMG03FYD5A	Length=280	emb|FP601882.1| FP601882 Hirudo medicinalis normalized library Hirudo medicinalis cDNA, mRNA sequence.Length=567	Score = 224 bits (121), Expect = 2e-055
mapped-read 34793	F1UMNMG03GZ1CW	Length=286	emb|FP601882.1| FP601882 Hirudo medicinalis normalized library Hirudo medicinalis cDNA, mRNA sequence.Length=567	Score = 224 bits (121), Expect = 2e-055
mapped-read 34793	F1UMNMG03HMGMN	Length=511	emb|FP601882.1| FP601882 Hirudo medicinalis normalized library Hirudo medicinalis cDNA, mRNA sequence.Length=567	Score = 268 bits (145), Expect = 2e-068
mapped-read 34793	F1UMNMG03HJGFQ	Length=222	emb|FP601882.1| FP601882 Hirudo medicinalis normalized library Hirudo medicinalis cDNA, mRNA sequence.Length=567	Score = 224 bits (121), Expect = 2e-055
mapped-read 34793	F1UMNMG03F5AG8	Length=190	emb|FP601882.1| FP601882 Hirudo medicinalis normalized library Hirudo medicinalis cDNA, mRNA sequence.Length=567	Score = 230 bits (124), Expect = 3e-057
mapped-read 34793	F1UMNMG03GLADV	Length=188	emb|FP601882.1| FP601882 Hirudo medicinalis normalized library Hirudo medicinalis cDNA, mRNA sequence.Length=567	Score = 222 bits (120), Expect = 5e-055
mapped-read 34793	F1UMNMG03HGTQD	Length=208	emb|FP601882.1| FP601882 Hirudo medicinalis normalized library Hirudo medicinalis cDNA, mRNA sequence.Length=567	Score = 222 bits (120), Expect = 5e-055
mapped-read 34793	F1UMNMG03FYL9U	Length=436	emb|FP601882.1| FP601882 Hirudo medicinalis normalized library Hirudo medicinalis cDNA, mRNA sequence.Length=567	Score = 368 bits (199), Expect = 1e-098
mapped-read 34793	F1UMNMG03HKG4T	Length=189	emb|FP601882.1| FP601882 Hirudo medicinalis normalized library Hirudo medicinalis cDNA, mRNA sequence.Length=567	Score = 222 bits (120), Expect = 5e-055
mapped-read 34793	F1UMNMG03G0DII	Length=372	emb|FP601882.1| FP601882 Hirudo medicinalis normalized library Hirudo medicinalis cDNA, mRNA sequence.Length=567	Score = 431 bits (233), Expect = 2e-117
mapped-read 34793	F1UMNMG03HCLB0	Length=583	emb|FP601882.1| FP601882 Hirudo medicinalis normalized library Hirudo medicinalis cDNA, mRNA sequence.Length=567	Score = 224 bits (121), Expect = 4e-055
mapped-read 34793	F1UMNMG03FQYF5	Length=188	emb|FP601882.1| FP601882 Hirudo medicinalis normalized library Hirudo medicinalis cDNA, mRNA sequence.Length=567	Score = 226 bits (122), Expect = 4e-056
mapped-read 34793	F1UMNMG03HLSS4	Length=187	emb|FP601882.1| FP601882 Hirudo medicinalis normalized library Hirudo medicinalis cDNA, mRNA sequence.Length=567	Score = 224 bits (121), Expect = 1e-055
mapped-read 34793	F1UMNMG03G2PTE	Length=452	emb|FP601882.1| FP601882 Hirudo medicinalis normalized library Hirudo medicinalis cDNA, mRNA sequence.Length=567	Score = 259 bits (140), Expect = 9e-066
mapped-read 34793	F1UMNMG03HKRIB	Length=190	emb|FP601882.1| FP601882 Hirudo medicinalis normalized library Hirudo medicinalis cDNA, mRNA sequence.Length=567	Score = 222 bits (120), Expect = 5e-055
mapped-read 34793	F1UMNMG03FVJTC	Length=695	emb|FP601882.1| FP601882 Hirudo medicinalis normalized library Hirudo medicinalis cDNA, mRNA sequence.Length=567	Score = 237 bits (128), Expect = 7e-059
mapped-read 34793	F1UMNMG03G0MT3	Length=398	emb|FP601882.1| FP601882 Hirudo medicinalis normalized library Hirudo medicinalis cDNA, mRNA sequence.Length=567	Score = 296 bits (160), Expect = 6e-077
mapped-read 34793	F1UMNMG03GZ56T	Length=189	emb|FP601882.1| FP601882 Hirudo medicinalis normalized library Hirudo medicinalis cDNA, mRNA sequence.Length=567	Score = 224 bits (121), Expect = 1e-055
mapped-read 34793	F1UMNMG03GQ524	Length=359	emb|FP601882.1| FP601882 Hirudo medicinalis normalized library Hirudo medicinalis cDNA, mRNA sequence.Length=567	Score = 254 bits (137), Expect = 3e-064
mapped-read 34793	F1UMNMG03FULRJ	Length=362	emb|FP601882.1| FP601882 Hirudo medicinalis normalized library Hirudo medicinalis cDNA, mRNA sequence.Length=567	Score = 250 bits (135), Expect = 4e-063
mapped-read 34793	F1UMNMG03F5FO8	Length=451	emb|FP601882.1| FP601882 Hirudo medicinalis normalized library Hirudo medicinalis cDNA, mRNA sequence.Length=567	Score = 254 bits (137), Expect = 4e-064
mapped-read 34793	F1UMNMG03F9CKK	Length=413	emb|FP601882.1| FP601882 Hirudo medicinalis normalized library Hirudo medicinalis cDNA, mRNA sequence.Length=567	Score = 278 bits (150), Expect = 2e-071
mapped-read 34793	F1UMNMG03HF5HW	Length=189	emb|FP601882.1| FP601882 Hirudo medicinalis normalized library Hirudo medicinalis cDNA, mRNA sequence.Length=567	Score = 224 bits (121), Expect = 1e-055
mapped-read 34793	F1UMNMG03HBS9J	Length=594	emb|FP601882.1| FP601882 Hirudo medicinalis normalized library Hirudo medicinalis cDNA, mRNA sequence.Length=567	Score = 248 bits (134), Expect = 3e-062
mapped-read 34793	F1UMNMG03G3TOW	Length=273	No Hit
mapped-read 34793	F1UMNMG03GKWV8	Length=196	emb|FP601882.1| FP601882 Hirudo medicinalis normalized library Hirudo medicinalis cDNA, mRNA sequence.Length=567	Score = 235 bits (127), Expect = 6e-059
mapped-read 34793	F1UMNMG03F8ABE	Length=375	emb|FP601882.1| FP601882 Hirudo medicinalis normalized library Hirudo medicinalis cDNA, mRNA sequence.Length=567	Score = 261 bits (141), Expect = 2e-066
mapped-read 34793	F1UMNMG03HCGPV	Length=185	emb|FP601882.1| FP601882 Hirudo medicinalis normalized library Hirudo medicinalis cDNA, mRNA sequence.Length=567	Score = 222 bits (120), Expect = 4e-055
mapped-read 34793	F1UMNMG03GY7XU	Length=451	emb|FP601882.1| FP601882 Hirudo medicinalis normalized library Hirudo medicinalis cDNA, mRNA sequence.Length=567	Score = 252 bits (136), Expect = 2e-063
mapped-read 34793	F1UMNMG03F7BAM	Length=189	emb|FP601882.1| FP601882 Hirudo medicinalis normalized library Hirudo medicinalis cDNA, mRNA sequence.Length=567	Score = 226 bits (122), Expect = 4e-056
mapped-read 34793	F1UMNMG03G5JFS	Length=190	emb|FP601882.1| FP601882 Hirudo medicinalis normalized library Hirudo medicinalis cDNA, mRNA sequence.Length=567	Score = 224 bits (121), Expect = 1e-055
mapped-read 34793	F1UMNMG03GCPTC	Length=601	emb|FP601882.1| FP601882 Hirudo medicinalis normalized library Hirudo medicinalis cDNA, mRNA sequence.Length=567	Score = 272 bits (147), Expect = 2e-069
mapped-read 34793	F1UMNMG03FVOR8	Length=188	emb|FP601882.1| FP601882 Hirudo medicinalis normalized library Hirudo medicinalis cDNA, mRNA sequence.Length=567	Score = 226 bits (122), Expect = 4e-056
mapped-read 34793	F1UMNMG03G3825	Length=188	emb|FP601882.1| FP601882 Hirudo medicinalis normalized library Hirudo medicinalis cDNA, mRNA sequence.Length=567	Score = 226 bits (122), Expect = 4e-056
mapped-read 34793	F1UMNMG03HIVFI	Length=189	emb|FP601882.1| FP601882 Hirudo medicinalis normalized library Hirudo medicinalis cDNA, mRNA sequence.Length=567	Score = 226 bits (122), Expect = 4e-056
mapped-read 34793	F1UMNMG03HG4UE	Length=184	emb|FP601882.1| FP601882 Hirudo medicinalis normalized library Hirudo medicinalis cDNA, mRNA sequence.Length=567	Score = 222 bits (120), Expect = 4e-055
mapped-read 34793	F1UMNMG03G3INO	Length=619	emb|FP601882.1| FP601882 Hirudo medicinalis normalized library Hirudo medicinalis cDNA, mRNA sequence.Length=567	Score = 254 bits (137), Expect = 6e-064
mapped-read 34793	F1UMNMG03HEU0E	Length=189	emb|FP601882.1| FP601882 Hirudo medicinalis normalized library Hirudo medicinalis cDNA, mRNA sequence.Length=567	Score = 224 bits (121), Expect = 1e-055
mapped-read 34793	F1UMNMG03GB8IF	Length=235	gb|JK071301.1| ocpggb0_0315_E07.ab1 Sesamum indicum seed ocggb Library Sesamum indicum cDNA 5', mRNA sequence.Length=542	Score = 283 bits (153), Expect = 3e-073
mapped-read 34793	F1UMNMG03GJR6S	Length=354	emb|FP601882.1| FP601882 Hirudo medicinalis normalized library Hirudo medicinalis cDNA, mRNA sequence.Length=567	Score = 254 bits (137), Expect = 3e-064
mapped-read 34793	F1UMNMG03GWTMY	Length=362	emb|FP601882.1| FP601882 Hirudo medicinalis normalized library Hirudo medicinalis cDNA, mRNA sequence.Length=567	Score = 239 bits (129), Expect = 1e-059
mapped-read 34793	F1UMNMG03FU0DF	Length=200	emb|FP601882.1| FP601882 Hirudo medicinalis normalized library Hirudo medicinalis cDNA, mRNA sequence.Length=567	Score = 222 bits (120), Expect = 5e-055
mapped-read 34793	F1UMNMG03FU0R2	Length=188	emb|FP601882.1| FP601882 Hirudo medicinalis normalized library Hirudo medicinalis cDNA, mRNA sequence.Length=567	Score = 224 bits (121), Expect = 1e-055
mapped-read 34793	F1UMNMG03GJC3S	Length=187	emb|FP601882.1| FP601882 Hirudo medicinalis normalized library Hirudo medicinalis cDNA, mRNA sequence.Length=567	Score = 222 bits (120), Expect = 5e-055
mapped-read 34793	F1UMNMG03G5ZQ5	Length=188	emb|FP601882.1| FP601882 Hirudo medicinalis normalized library Hirudo medicinalis cDNA, mRNA sequence.Length=567	Score = 224 bits (121), Expect = 1e-055
mapped-read 34793	F1UMNMG03HC7E6	Length=170	emb|FP601882.1| FP601882 Hirudo medicinalis normalized library Hirudo medicinalis cDNA, mRNA sequence.Length=567	Score = 230 bits (124), Expect = 2e-057
mapped-read 34793	F1UMNMG03GI48F	Length=843	emb|FP601882.1| FP601882 Hirudo medicinalis normalized library Hirudo medicinalis cDNA, mRNA sequence.Length=567	Score = 287 bits (155), Expect = 8e-074
mapped-read 34793	F1UMNMG03FZWYW	Length=481	emb|FP601882.1| FP601882 Hirudo medicinalis normalized library Hirudo medicinalis cDNA, mRNA sequence.Length=567	Score = 237 bits (128), Expect = 5e-059
mapped-read 34793	F1UMNMG03F9LWL	Length=204	No Hit
mapped-read 34793	F1UMNMG03F7DP8	Length=187	emb|FP601882.1| FP601882 Hirudo medicinalis normalized library Hirudo medicinalis cDNA, mRNA sequence.Length=567	Score = 230 bits (124), Expect = 3e-057
mapped-read 34793	F1UMNMG03GAZIT	Length=424	emb|FP601882.1| FP601882 Hirudo medicinalis normalized library Hirudo medicinalis cDNA, mRNA sequence.Length=567	Score = 259 bits (140), Expect = 9e-066
mapped-read 34793	F1UMNMG03HAN1E	Length=431	emb|FP601882.1| FP601882 Hirudo medicinalis normalized library Hirudo medicinalis cDNA, mRNA sequence.Length=567	Score = 250 bits (135), Expect = 5e-063
mapped-read 34793	F1UMNMG03GWFLJ	Length=188	emb|FP601882.1| FP601882 Hirudo medicinalis normalized library Hirudo medicinalis cDNA, mRNA sequence.Length=567	Score = 226 bits (122), Expect = 4e-056
mapped-read 34793	F1UMNMG03GWAQ6	Length=572	emb|FP601882.1| FP601882 Hirudo medicinalis normalized library Hirudo medicinalis cDNA, mRNA sequence.Length=567	Score = 327 bits (177), Expect = 3e-086
mapped-read 34793	F1UMNMG03G9C40	Length=190	emb|FP601882.1| FP601882 Hirudo medicinalis normalized library Hirudo medicinalis cDNA, mRNA sequence.Length=567	Score = 224 bits (121), Expect = 1e-055
mapped-read 34793	F1UMNMG03HJW6P	Length=189	emb|FP601882.1| FP601882 Hirudo medicinalis normalized library Hirudo medicinalis cDNA, mRNA sequence.Length=567	Score = 224 bits (121), Expect = 1e-055
mapped-read 34793	F1UMNMG03GM3FD	Length=187	emb|FP601882.1| FP601882 Hirudo medicinalis normalized library Hirudo medicinalis cDNA, mRNA sequence.Length=567	Score = 222 bits (120), Expect = 5e-055
mapped-read 34793	F1UMNMG03GLZQM	Length=391	emb|FP601882.1| FP601882 Hirudo medicinalis normalized library Hirudo medicinalis cDNA, mRNA sequence.Length=567	Score = 244 bits (132), Expect = 2e-061
mapped-read 34793	F1UMNMG03GU8CC	Length=430	emb|FP601882.1| FP601882 Hirudo medicinalis normalized library Hirudo medicinalis cDNA, mRNA sequence.Length=567	Score = 226 bits (122), Expect = 9e-056
mapped-read 34793	F1UMNMG03HIKRW	Length=186	emb|FP601882.1| FP601882 Hirudo medicinalis normalized library Hirudo medicinalis cDNA, mRNA sequence.Length=567	Score = 222 bits (120), Expect = 5e-055
mapped-read 34793	F1UMNMG03FRIMD	Length=178	emb|FP601882.1| FP601882 Hirudo medicinalis normalized library Hirudo medicinalis cDNA, mRNA sequence.Length=567	Score = 230 bits (124), Expect = 3e-057
mapped-read 34793	F1UMNMG03FVM20	Length=280	emb|FP601882.1| FP601882 Hirudo medicinalis normalized library Hirudo medicinalis cDNA, mRNA sequence.Length=567	Score = 226 bits (122), Expect = 6e-056
mapped-read 34793	F1UMNMG03F50XG	Length=487	emb|FP601882.1| FP601882 Hirudo medicinalis normalized library Hirudo medicinalis cDNA, mRNA sequence.Length=567	Score = 254 bits (137), Expect = 5e-064
mapped-read 34793	F1UMNMG03F9SM2	Length=189	emb|FP601882.1| FP601882 Hirudo medicinalis normalized library Hirudo medicinalis cDNA, mRNA sequence.Length=567	Score = 226 bits (122), Expect = 4e-056
mapped-read 34793	F1UMNMG03HGCU3	Length=184	emb|FP601882.1| FP601882 Hirudo medicinalis normalized library Hirudo medicinalis cDNA, mRNA sequence.Length=567	Score = 222 bits (120), Expect = 4e-055
mapped-read 34793	F1UMNMG03FUM35	Length=190	emb|FP601882.1| FP601882 Hirudo medicinalis normalized library Hirudo medicinalis cDNA, mRNA sequence.Length=567	Score = 230 bits (124), Expect = 3e-057
mapped-read 34793	F1UMNMG03F4ENM	Length=391	emb|FP601882.1| FP601882 Hirudo medicinalis normalized library Hirudo medicinalis cDNA, mRNA sequence.Length=567	Score = 259 bits (140), Expect = 8e-066
mapped-read 34793	F1UMNMG03GU8LR	Length=169	emb|FP601882.1| FP601882 Hirudo medicinalis normalized library Hirudo medicinalis cDNA, mRNA sequence.Length=567	Score = 231 bits (125), Expect = 7e-058
mapped-read 34793	F1UMNMG03FROWY	Length=281	emb|FP601882.1| FP601882 Hirudo medicinalis normalized library Hirudo medicinalis cDNA, mRNA sequence.Length=567	Score = 279 bits (151), Expect = 4e-072
mapped-read 34793	F1UMNMG03GMYNV	Length=429	emb|FP601882.1| FP601882 Hirudo medicinalis normalized library Hirudo medicinalis cDNA, mRNA sequence.Length=567	Score = 254 bits (137), Expect = 4e-064
mapped-read 34793	F1UMNMG03GA3GU	Length=196	No Hit
mapped-read 34793	F1UMNMG03HKMBU	Length=382	emb|FP601882.1| FP601882 Hirudo medicinalis normalized library Hirudo medicinalis cDNA, mRNA sequence.Length=567	Score = 285 bits (154), Expect = 1e-073
mapped-read 34793	F1UMNMG03GNBVC	Length=359	emb|FP601882.1| FP601882 Hirudo medicinalis normalized library Hirudo medicinalis cDNA, mRNA sequence.Length=567	Score = 453 bits (245), Expect = 3e-124
mapped-read 34793	F1UMNMG03G18HC	Length=518	emb|FP601882.1| FP601882 Hirudo medicinalis normalized library Hirudo medicinalis cDNA, mRNA sequence.Length=567	Score = 233 bits (126), Expect = 7e-058
mapped-read 34793	F1UMNMG03G6GAL	Length=188	emb|FP601882.1| FP601882 Hirudo medicinalis normalized library Hirudo medicinalis cDNA, mRNA sequence.Length=567	Score = 222 bits (120), Expect = 5e-055
mapped-read 34793	F1UMNMG03G1UO6	Length=386	emb|FP601882.1| FP601882 Hirudo medicinalis normalized library Hirudo medicinalis cDNA, mRNA sequence.Length=567	Score = 438 bits (237), Expect = 9e-120
mapped-read 34793	F1UMNMG03GCAQ7	Length=204	emb|FP601882.1| FP601882 Hirudo medicinalis normalized library Hirudo medicinalis cDNA, mRNA sequence.Length=567	Score = 224 bits (121), Expect = 1e-055
mapped-read 34793	F1UMNMG03HDZJ9	Length=190	emb|FP601882.1| FP601882 Hirudo medicinalis normalized library Hirudo medicinalis cDNA, mRNA sequence.Length=567	Score = 226 bits (122), Expect = 4e-056
mapped-read 34793	F1UMNMG03FWKX1	Length=473	emb|FP601882.1| FP601882 Hirudo medicinalis normalized library Hirudo medicinalis cDNA, mRNA sequence.Length=567	Score = 254 bits (137), Expect = 5e-064
mapped-read 34793	F1UMNMG03F9JMR	Length=689	emb|FP595913.1| FP595913 Hirudo medicinalis normalized library Hirudo medicinalis cDNA, mRNA sequence.Length=540	Score = 265 bits (143), Expect = 3e-067
mapped-read 34793	F1UMNMG03G9HFC	Length=184	emb|FP601882.1| FP601882 Hirudo medicinalis normalized library Hirudo medicinalis cDNA, mRNA sequence.Length=567	Score = 222 bits (120), Expect = 4e-055
mapped-read 34793	F1UMNMG03GIREX	Length=175	emb|FP601882.1| FP601882 Hirudo medicinalis normalized library Hirudo medicinalis cDNA, mRNA sequence.Length=567	Score = 224 bits (121), Expect = 1e-055
mapped-read 34793	F1UMNMG03HD5J7	Length=188	emb|FP601882.1| FP601882 Hirudo medicinalis normalized library Hirudo medicinalis cDNA, mRNA sequence.Length=567	Score = 222 bits (120), Expect = 5e-055
mapped-read 34793	F1UMNMG03HKQU0	Length=188	emb|FP601882.1| FP601882 Hirudo medicinalis normalized library Hirudo medicinalis cDNA, mRNA sequence.Length=567	Score = 224 bits (121), Expect = 1e-055
mapped-read 34793	F1UMNMG03FWCN1	Length=189	emb|FP601882.1| FP601882 Hirudo medicinalis normalized library Hirudo medicinalis cDNA, mRNA sequence.Length=567	Score = 224 bits (121), Expect = 1e-055
mapped-read 34793	F1UMNMG03F08NY	Length=169	emb|FP601882.1| FP601882 Hirudo medicinalis normalized library Hirudo medicinalis cDNA, mRNA sequence.Length=567	Score = 230 bits (124), Expect = 2e-057
mapped-read 34793	F1UMNMG03FUKM1	Length=443	emb|FP601882.1| FP601882 Hirudo medicinalis normalized library Hirudo medicinalis cDNA, mRNA sequence.Length=567	Score = 248 bits (134), Expect = 2e-062
mapped-read 34793	F1UMNMG03G52FM	Length=464	emb|FP601882.1| FP601882 Hirudo medicinalis normalized library Hirudo medicinalis cDNA, mRNA sequence.Length=567	Score = 248 bits (134), Expect = 2e-062
mapped-read 34793	F1UMNMG03FTL7S	Length=188	emb|FP601882.1| FP601882 Hirudo medicinalis normalized library Hirudo medicinalis cDNA, mRNA sequence.Length=567	Score = 222 bits (120), Expect = 5e-055
mapped-read 34793	F1UMNMG03F8Z2P	Length=375	emb|FP601882.1| FP601882 Hirudo medicinalis normalized library Hirudo medicinalis cDNA, mRNA sequence.Length=567	Score = 272 bits (147), Expect = 1e-069
mapped-read 34793	F1UMNMG03GHH91	Length=189	emb|FP601882.1| FP601882 Hirudo medicinalis normalized library Hirudo medicinalis cDNA, mRNA sequence.Length=567	Score = 226 bits (122), Expect = 4e-056
mapped-read 34793	F1UMNMG03GNAOL	Length=191	emb|FP601882.1| FP601882 Hirudo medicinalis normalized library Hirudo medicinalis cDNA, mRNA sequence.Length=567	Score = 226 bits (122), Expect = 4e-056
mapped-read 34793	F1UMNMG03G0IGH	Length=189	emb|FP601882.1| FP601882 Hirudo medicinalis normalized library Hirudo medicinalis cDNA, mRNA sequence.Length=567	Score = 224 bits (121), Expect = 1e-055
mapped-read 34793	F1UMNMG03FUMXG	Length=420	emb|FP601882.1| FP601882 Hirudo medicinalis normalized library Hirudo medicinalis cDNA, mRNA sequence.Length=567	Score = 267 bits (144), Expect = 5e-068
mapped-read 34793	F1UMNMG03F2ZD5	Length=189	emb|FP601882.1| FP601882 Hirudo medicinalis normalized library Hirudo medicinalis cDNA, mRNA sequence.Length=567	Score = 230 bits (124), Expect = 3e-057
mapped-read 34793	F1UMNMG03GD6TN	Length=985	emb|FP601882.1| FP601882 Hirudo medicinalis normalized library Hirudo medicinalis cDNA, mRNA sequence.Length=567	Score = 248 bits (134), Expect = 5e-062
mapped-read 34793	F1UMNMG03HBOU2	Length=395	emb|FP601882.1| FP601882 Hirudo medicinalis normalized library Hirudo medicinalis cDNA, mRNA sequence.Length=567	Score = 246 bits (133), Expect = 6e-062
mapped-read 34793	F1UMNMG03GWQRJ	Length=362	emb|FP601882.1| FP601882 Hirudo medicinalis normalized library Hirudo medicinalis cDNA, mRNA sequence.Length=567	Score = 281 bits (152), Expect = 2e-072
mapped-read 34793	F1UMNMG03GL2XK	Length=191	emb|FP601882.1| FP601882 Hirudo medicinalis normalized library Hirudo medicinalis cDNA, mRNA sequence.Length=567	Score = 230 bits (124), Expect = 3e-057
mapped-read 34793	F1UMNMG03GP5S0	Length=267	emb|FP601882.1| FP601882 Hirudo medicinalis normalized library Hirudo medicinalis cDNA, mRNA sequence.Length=567	Score = 233 bits (126), Expect = 3e-058
mapped-read 34793	F1UMNMG03HGXE9	Length=165	emb|FP601882.1| FP601882 Hirudo medicinalis normalized library Hirudo medicinalis cDNA, mRNA sequence.Length=567	Score = 222 bits (120), Expect = 4e-055
mapped-read 34793	F1UMNMG03HMXOJ	Length=185	emb|FP601882.1| FP601882 Hirudo medicinalis normalized library Hirudo medicinalis cDNA, mRNA sequence.Length=567	Score = 222 bits (120), Expect = 4e-055
mapped-read 34793	F1UMNMG03FU3IW	Length=183	emb|FP601882.1| FP601882 Hirudo medicinalis normalized library Hirudo medicinalis cDNA, mRNA sequence.Length=567	Score = 233 bits (126), Expect = 2e-058
mapped-read 34793	F1UMNMG03GEBMO	Length=190	emb|FP601882.1| FP601882 Hirudo medicinalis normalized library Hirudo medicinalis cDNA, mRNA sequence.Length=567	Score = 230 bits (124), Expect = 3e-057
mapped-read 34793	F1UMNMG03GSL2C	Length=190	emb|FP601882.1| FP601882 Hirudo medicinalis normalized library Hirudo medicinalis cDNA, mRNA sequence.Length=567	Score = 228 bits (123), Expect = 1e-056
mapped-read 34793	F1UMNMG03GWZ6L	Length=189	emb|FP601882.1| FP601882 Hirudo medicinalis normalized library Hirudo medicinalis cDNA, mRNA sequence.Length=567	Score = 230 bits (124), Expect = 3e-057
mapped-read 34793	F1UMNMG03F0NQZ	Length=314	emb|FP601882.1| FP601882 Hirudo medicinalis normalized library Hirudo medicinalis cDNA, mRNA sequence.Length=567	Score = 230 bits (124), Expect = 5e-057
mapped-read 34793	F1UMNMG03FXPQ7	Length=189	emb|FP601882.1| FP601882 Hirudo medicinalis normalized library Hirudo medicinalis cDNA, mRNA sequence.Length=567	Score = 224 bits (121), Expect = 1e-055
mapped-read 34793	F1UMNMG03GJ7P8	Length=337	emb|FP601882.1| FP601882 Hirudo medicinalis normalized library Hirudo medicinalis cDNA, mRNA sequence.Length=567	Score = 224 bits (121), Expect = 2e-055
mapped-read 34793	F1UMNMG03GLZCP	Length=191	emb|FP601882.1| FP601882 Hirudo medicinalis normalized library Hirudo medicinalis cDNA, mRNA sequence.Length=567	Score = 224 bits (121), Expect = 1e-055
mapped-read 34793	F1UMNMG03FY1MF	Length=189	emb|FP601882.1| FP601882 Hirudo medicinalis normalized library Hirudo medicinalis cDNA, mRNA sequence.Length=567	Score = 224 bits (121), Expect = 1e-055
mapped-read 34793	F1UMNMG03GIYAB	Length=283	emb|FP601882.1| FP601882 Hirudo medicinalis normalized library Hirudo medicinalis cDNA, mRNA sequence.Length=567	Score = 226 bits (122), Expect = 6e-056
mapped-read 34793	F1UMNMG03GH7Z3	Length=360	emb|FP601882.1| FP601882 Hirudo medicinalis normalized library Hirudo medicinalis cDNA, mRNA sequence.Length=567	Score = 250 bits (135), Expect = 4e-063
mapped-read 34793	F1UMNMG03F967Q	Length=263	emb|FP601882.1| FP601882 Hirudo medicinalis normalized library Hirudo medicinalis cDNA, mRNA sequence.Length=567	Score = 233 bits (126), Expect = 3e-058
mapped-read 34793	F1UMNMG03HKI1C	Length=189	emb|FP601882.1| FP601882 Hirudo medicinalis normalized library Hirudo medicinalis cDNA, mRNA sequence.Length=567	Score = 224 bits (121), Expect = 1e-055
mapped-read 34793	F1UMNMG03HIV9P	Length=172	emb|FP601882.1| FP601882 Hirudo medicinalis normalized library Hirudo medicinalis cDNA, mRNA sequence.Length=567	Score = 233 bits (126), Expect = 2e-058
mapped-read 34793	F1UMNMG03HLBJN	Length=284	emb|FP601882.1| FP601882 Hirudo medicinalis normalized library Hirudo medicinalis cDNA, mRNA sequence.Length=567	Score = 296 bits (160), Expect = 4e-077
mapped-read 34793	F1UMNMG03GRGEX	Length=318	emb|FP601882.1| FP601882 Hirudo medicinalis normalized library Hirudo medicinalis cDNA, mRNA sequence.Length=567	Score = 374 bits (202), Expect = 2e-100
mapped-read 34793	F1UMNMG03F5Y1K	Length=170	emb|FP601882.1| FP601882 Hirudo medicinalis normalized library Hirudo medicinalis cDNA, mRNA sequence.Length=567	Score = 230 bits (124), Expect = 2e-057
mapped-read 34793	F1UMNMG03F5MY7	Length=189	emb|FP601882.1| FP601882 Hirudo medicinalis normalized library Hirudo medicinalis cDNA, mRNA sequence.Length=567	Score = 226 bits (122), Expect = 4e-056
mapped-read 34793	F1UMNMG03GN70V	Length=190	emb|FP601882.1| FP601882 Hirudo medicinalis normalized library Hirudo medicinalis cDNA, mRNA sequence.Length=567	Score = 231 bits (125), Expect = 8e-058
mapped-read 34793	F1UMNMG03HCUZA	Length=281	emb|FP601882.1| FP601882 Hirudo medicinalis normalized library Hirudo medicinalis cDNA, mRNA sequence.Length=567	Score = 230 bits (124), Expect = 4e-057
mapped-read 34793	F1UMNMG03G9A8N	Length=469	emb|FP601882.1| FP601882 Hirudo medicinalis normalized library Hirudo medicinalis cDNA, mRNA sequence.Length=567	Score = 235 bits (127), Expect = 2e-058
mapped-read 34793	F1UMNMG03HKNGV	Length=183	emb|FP601882.1| FP601882 Hirudo medicinalis normalized library Hirudo medicinalis cDNA, mRNA sequence.Length=567	Score = 222 bits (120), Expect = 4e-055
mapped-read 34793	F1UMNMG03GBGJG	Length=191	emb|FP601882.1| FP601882 Hirudo medicinalis normalized library Hirudo medicinalis cDNA, mRNA sequence.Length=567	Score = 235 bits (127), Expect = 6e-059
mapped-read 34793	F1UMNMG03F7GZ6	Length=547	emb|FP601882.1| FP601882 Hirudo medicinalis normalized library Hirudo medicinalis cDNA, mRNA sequence.Length=567	Score = 254 bits (137), Expect = 5e-064
mapped-read 34793	F1UMNMG03HJONU	Length=181	emb|FP601882.1| FP601882 Hirudo medicinalis normalized library Hirudo medicinalis cDNA, mRNA sequence.Length=567	Score = 224 bits (121), Expect = 1e-055
mapped-read 34793	F1UMNMG03FYWRH	Length=445	emb|FP601882.1| FP601882 Hirudo medicinalis normalized library Hirudo medicinalis cDNA, mRNA sequence.Length=567	Score = 254 bits (137), Expect = 4e-064
mapped-read 34793	F1UMNMG03GKD2H	Length=288	emb|FP601882.1| FP601882 Hirudo medicinalis normalized library Hirudo medicinalis cDNA, mRNA sequence.Length=567	Score = 272 bits (147), Expect = 7e-070
mapped-read 34793	F1UMNMG03F23Z2	Length=189	emb|FP601882.1| FP601882 Hirudo medicinalis normalized library Hirudo medicinalis cDNA, mRNA sequence.Length=567	Score = 230 bits (124), Expect = 3e-057
mapped-read 34793	F1UMNMG03HJ8CM	Length=194	emb|FP601882.1| FP601882 Hirudo medicinalis normalized library Hirudo medicinalis cDNA, mRNA sequence.Length=567	Score = 224 bits (121), Expect = 1e-055
mapped-read 34793	F1UMNMG03F1Q2B	Length=196	emb|FP601882.1| FP601882 Hirudo medicinalis normalized library Hirudo medicinalis cDNA, mRNA sequence.Length=567	Score = 226 bits (122), Expect = 4e-056
mapped-read 34793	F1UMNMG03HADZH	Length=196	emb|FP601882.1| FP601882 Hirudo medicinalis normalized library Hirudo medicinalis cDNA, mRNA sequence.Length=567	Score = 235 bits (127), Expect = 6e-059
mapped-read 34793	F1UMNMG03HGYF3	Length=172	emb|FP601882.1| FP601882 Hirudo medicinalis normalized library Hirudo medicinalis cDNA, mRNA sequence.Length=567	Score = 233 bits (126), Expect = 2e-058
mapped-read 34793	F1UMNMG03GV6L6	Length=335	emb|FP601882.1| FP601882 Hirudo medicinalis normalized library Hirudo medicinalis cDNA, mRNA sequence.Length=567	Score = 331 bits (179), Expect = 1e-087
mapped-read 34793	F1UMNMG03HLVP1	Length=192	emb|FP601882.1| FP601882 Hirudo medicinalis normalized library Hirudo medicinalis cDNA, mRNA sequence.Length=567	Score = 235 bits (127), Expect = 6e-059
mapped-read 34793	F1UMNMG03G5DFG	Length=429	emb|FP601882.1| FP601882 Hirudo medicinalis normalized library Hirudo medicinalis cDNA, mRNA sequence.Length=567	Score = 226 bits (122), Expect = 9e-056
mapped-read 34793	F1UMNMG03G93FU	Length=444	emb|FP601882.1| FP601882 Hirudo medicinalis normalized library Hirudo medicinalis cDNA, mRNA sequence.Length=567	Score = 254 bits (137), Expect = 4e-064
mapped-read 34793	F1UMNMG03GMTZ1	Length=189	emb|FP601882.1| FP601882 Hirudo medicinalis normalized library Hirudo medicinalis cDNA, mRNA sequence.Length=567	Score = 224 bits (121), Expect = 1e-055
mapped-read 34793	F1UMNMG03G0TM6	Length=326	emb|FP601882.1| FP601882 Hirudo medicinalis normalized library Hirudo medicinalis cDNA, mRNA sequence.Length=567	Score = 351 bits (190), Expect = 1e-093
mapped-read 34793	F1UMNMG03GISDA	Length=190	emb|FP601882.1| FP601882 Hirudo medicinalis normalized library Hirudo medicinalis cDNA, mRNA sequence.Length=567	Score = 224 bits (121), Expect = 1e-055
mapped-read 34793	F1UMNMG03HB2JE	Length=191	emb|FP601882.1| FP601882 Hirudo medicinalis normalized library Hirudo medicinalis cDNA, mRNA sequence.Length=567	Score = 230 bits (124), Expect = 3e-057
mapped-read 34793	F1UMNMG03HK88D	Length=189	emb|FP601882.1| FP601882 Hirudo medicinalis normalized library Hirudo medicinalis cDNA, mRNA sequence.Length=567	Score = 224 bits (121), Expect = 1e-055
mapped-read 34793	F1UMNMG03GCG9F	Length=393	emb|FP601882.1| FP601882 Hirudo medicinalis normalized library Hirudo medicinalis cDNA, mRNA sequence.Length=567	Score = 265 bits (143), Expect = 2e-067
mapped-read 34793	F1UMNMG03HKY35	Length=190	emb|FP601882.1| FP601882 Hirudo medicinalis normalized library Hirudo medicinalis cDNA, mRNA sequence.Length=567	Score = 226 bits (122), Expect = 4e-056
mapped-read 34793	F1UMNMG03F5V8P	Length=198	emb|FP601882.1| FP601882 Hirudo medicinalis normalized library Hirudo medicinalis cDNA, mRNA sequence.Length=567	Score = 224 bits (121), Expect = 1e-055
mapped-read 34793	F1UMNMG03G5MFP	Length=196	emb|FP601882.1| FP601882 Hirudo medicinalis normalized library Hirudo medicinalis cDNA, mRNA sequence.Length=567	Score = 235 bits (127), Expect = 6e-059
mapped-read 34793	F1UMNMG03FQN3Z	Length=189	emb|FP601882.1| FP601882 Hirudo medicinalis normalized library Hirudo medicinalis cDNA, mRNA sequence.Length=567	Score = 224 bits (121), Expect = 1e-055
mapped-read 34793	F1UMNMG03GDL4A	Length=337	emb|FP601882.1| FP601882 Hirudo medicinalis normalized library Hirudo medicinalis cDNA, mRNA sequence.Length=567	Score = 259 bits (140), Expect = 7e-066
mapped-read 34793	F1UMNMG03F9RMJ	Length=321	emb|FP601882.1| FP601882 Hirudo medicinalis normalized library Hirudo medicinalis cDNA, mRNA sequence.Length=567	Score = 230 bits (124), Expect = 5e-057
mapped-read 34793	F1UMNMG03HGP5B	Length=248	emb|FP601882.1| FP601882 Hirudo medicinalis normalized library Hirudo medicinalis cDNA, mRNA sequence.Length=567	Score = 254 bits (137), Expect = 2e-064
mapped-read 34793	F1UMNMG03G81LX	Length=284	emb|FP601882.1| FP601882 Hirudo medicinalis normalized library Hirudo medicinalis cDNA, mRNA sequence.Length=567	Score = 230 bits (124), Expect = 4e-057
mapped-read 34793	F1UMNMG03F0YQG	Length=394	emb|FP601882.1| FP601882 Hirudo medicinalis normalized library Hirudo medicinalis cDNA, mRNA sequence.Length=567	Score = 292 bits (158), Expect = 8e-076
mapped-read 34793	F1UMNMG03HG1V3	Length=188	emb|FP601882.1| FP601882 Hirudo medicinalis normalized library Hirudo medicinalis cDNA, mRNA sequence.Length=567	Score = 224 bits (121), Expect = 1e-055
mapped-read 34793	F1UMNMG03GKF0L	Length=285	gb|GR562281.2| HFR2B06 Hessian fly larval gut Mayetiola destructor cDNA, mRNA sequence.Length=739	Score = 298 bits (161), Expect = 1e-077
mapped-read 34793	F1UMNMG03HILHW	Length=192	emb|FP601882.1| FP601882 Hirudo medicinalis normalized library Hirudo medicinalis cDNA, mRNA sequence.Length=567	Score = 224 bits (121), Expect = 1e-055
mapped-read 34793	F1UMNMG03F4607	Length=469	emb|FP601882.1| FP601882 Hirudo medicinalis normalized library Hirudo medicinalis cDNA, mRNA sequence.Length=567	Score = 254 bits (137), Expect = 5e-064
mapped-read 34793	F1UMNMG03FWL2M	Length=187	emb|FP601882.1| FP601882 Hirudo medicinalis normalized library Hirudo medicinalis cDNA, mRNA sequence.Length=567	Score = 222 bits (120), Expect = 5e-055
mapped-read 34793	F1UMNMG03G43CD	Length=615	emb|FP601882.1| FP601882 Hirudo medicinalis normalized library Hirudo medicinalis cDNA, mRNA sequence.Length=567	Score = 254 bits (137), Expect = 6e-064
mapped-read 34793	F1UMNMG03HF371	Length=189	emb|FP601882.1| FP601882 Hirudo medicinalis normalized library Hirudo medicinalis cDNA, mRNA sequence.Length=567	Score = 230 bits (124), Expect = 3e-057
mapped-read 34793	F1UMNMG03HJ1PF	Length=189	emb|FP601882.1| FP601882 Hirudo medicinalis normalized library Hirudo medicinalis cDNA, mRNA sequence.Length=567	Score = 224 bits (121), Expect = 1e-055
mapped-read 34793	F1UMNMG03HJH0V	Length=384	emb|FP601882.1| FP601882 Hirudo medicinalis normalized library Hirudo medicinalis cDNA, mRNA sequence.Length=567	Score = 259 bits (140), Expect = 8e-066
mapped-read 34793	F1UMNMG03GSVPJ	Length=385	emb|FP601882.1| FP601882 Hirudo medicinalis normalized library Hirudo medicinalis cDNA, mRNA sequence.Length=567	Score = 244 bits (132), Expect = 2e-061
mapped-read 34793	F1UMNMG03HKJ6S	Length=194	emb|FP601882.1| FP601882 Hirudo medicinalis normalized library Hirudo medicinalis cDNA, mRNA sequence.Length=567	Score = 230 bits (124), Expect = 3e-057
mapped-read 34793	F1UMNMG03GG2E7	Length=339	emb|FP601882.1| FP601882 Hirudo medicinalis normalized library Hirudo medicinalis cDNA, mRNA sequence.Length=567	Score = 252 bits (136), Expect = 1e-063
mapped-read 34793	F1UMNMG03F3IL0	Length=189	emb|FP601882.1| FP601882 Hirudo medicinalis normalized library Hirudo medicinalis cDNA, mRNA sequence.Length=567	Score = 230 bits (124), Expect = 3e-057
mapped-read 34793	F1UMNMG03G52WC	Length=189	emb|FP601882.1| FP601882 Hirudo medicinalis normalized library Hirudo medicinalis cDNA, mRNA sequence.Length=567	Score = 226 bits (122), Expect = 4e-056
mapped-read 34793	F1UMNMG03G6VG0	Length=354	emb|FP601882.1| FP601882 Hirudo medicinalis normalized library Hirudo medicinalis cDNA, mRNA sequence.Length=567	Score = 254 bits (137), Expect = 3e-064
mapped-read 34793	F1UMNMG03HAKIG	Length=190	emb|FP601882.1| FP601882 Hirudo medicinalis normalized library Hirudo medicinalis cDNA, mRNA sequence.Length=567	Score = 224 bits (121), Expect = 1e-055
mapped-read 34793	F1UMNMG03FYMX6	Length=188	emb|FP601882.1| FP601882 Hirudo medicinalis normalized library Hirudo medicinalis cDNA, mRNA sequence.Length=567	Score = 222 bits (120), Expect = 5e-055
mapped-read 34793	F1UMNMG03GDRU1	Length=320	emb|FP601882.1| FP601882 Hirudo medicinalis normalized library Hirudo medicinalis cDNA, mRNA sequence.Length=567	Score = 265 bits (143), Expect = 1e-067
mapped-read 34793	F1UMNMG03F24I1	Length=187	emb|FP601882.1| FP601882 Hirudo medicinalis normalized library Hirudo medicinalis cDNA, mRNA sequence.Length=567	Score = 224 bits (121), Expect = 1e-055
mapped-read 34793	F1UMNMG03FXTKQ	Length=197	emb|FP601882.1| FP601882 Hirudo medicinalis normalized library Hirudo medicinalis cDNA, mRNA sequence.Length=567	Score = 235 bits (127), Expect = 6e-059
mapped-read 34793	F1UMNMG03GKW1Y	Length=189	emb|FP601882.1| FP601882 Hirudo medicinalis normalized library Hirudo medicinalis cDNA, mRNA sequence.Length=567	Score = 226 bits (122), Expect = 4e-056
mapped-read 34793	F1UMNMG03G0OJU	Length=380	No Hit
mapped-read 34793	F1UMNMG03HEM9F	Length=399	emb|FP601882.1| FP601882 Hirudo medicinalis normalized library Hirudo medicinalis cDNA, mRNA sequence.Length=567	Score = 263 bits (142), Expect = 6e-067
mapped-read 34793	F1UMNMG03FWHMP	Length=275	emb|FP601882.1| FP601882 Hirudo medicinalis normalized library Hirudo medicinalis cDNA, mRNA sequence.Length=567	Score = 224 bits (121), Expect = 2e-055
mapped-read 34793	F1UMNMG03HIG1X	Length=374	emb|FP601882.1| FP601882 Hirudo medicinalis normalized library Hirudo medicinalis cDNA, mRNA sequence.Length=567	Score = 250 bits (135), Expect = 5e-063
mapped-read 34793	F1UMNMG03FZLJ9	Length=188	emb|FP601882.1| FP601882 Hirudo medicinalis normalized library Hirudo medicinalis cDNA, mRNA sequence.Length=567	Score = 226 bits (122), Expect = 4e-056
mapped-read 34793	F1UMNMG03G7S5P	Length=379	emb|FP601882.1| FP601882 Hirudo medicinalis normalized library Hirudo medicinalis cDNA, mRNA sequence.Length=567	Score = 257 bits (139), Expect = 3e-065
mapped-read 34793	F1UMNMG03G7WE1	Length=189	emb|FP601882.1| FP601882 Hirudo medicinalis normalized library Hirudo medicinalis cDNA, mRNA sequence.Length=567	Score = 224 bits (121), Expect = 1e-055
mapped-read 34793	F1UMNMG03HFSKT	Length=189	emb|FP601882.1| FP601882 Hirudo medicinalis normalized library Hirudo medicinalis cDNA, mRNA sequence.Length=567	Score = 224 bits (121), Expect = 1e-055
mapped-read 34793	F1UMNMG03F5FY7	Length=516	emb|FP601882.1| FP601882 Hirudo medicinalis normalized library Hirudo medicinalis cDNA, mRNA sequence.Length=567	Score = 254 bits (137), Expect = 5e-064
mapped-read 34793	F1UMNMG03G42NP	Length=576	emb|FP601882.1| FP601882 Hirudo medicinalis normalized library Hirudo medicinalis cDNA, mRNA sequence.Length=567	Score = 231 bits (125), Expect = 3e-057
mapped-read 34793	F1UMNMG03F8PA4	Length=189	emb|FP601882.1| FP601882 Hirudo medicinalis normalized library Hirudo medicinalis cDNA, mRNA sequence.Length=567	Score = 230 bits (124), Expect = 3e-057
mapped-read 34793	F1UMNMG03FVOQ7	Length=199	emb|FP601882.1| FP601882 Hirudo medicinalis normalized library Hirudo medicinalis cDNA, mRNA sequence.Length=567	Score = 230 bits (124), Expect = 3e-057
mapped-read 34793	F1UMNMG03F5SL6	Length=274	emb|FP601882.1| FP601882 Hirudo medicinalis normalized library Hirudo medicinalis cDNA, mRNA sequence.Length=567	Score = 296 bits (160), Expect = 4e-077
mapped-read 34793	F1UMNMG03G3ODF	Length=502	emb|FP601882.1| FP601882 Hirudo medicinalis normalized library Hirudo medicinalis cDNA, mRNA sequence.Length=567	Score = 254 bits (137), Expect = 5e-064
mapped-read 34793	F1UMNMG03GVB0M	Length=191	emb|FP601882.1| FP601882 Hirudo medicinalis normalized library Hirudo medicinalis cDNA, mRNA sequence.Length=567	Score = 230 bits (124), Expect = 3e-057
mapped-read 34793	F1UMNMG03F7374	Length=521	emb|FP601882.1| FP601882 Hirudo medicinalis normalized library Hirudo medicinalis cDNA, mRNA sequence.Length=567	Score = 254 bits (137), Expect = 5e-064
mapped-read 34793	F1UMNMG03GWG0H	Length=217	emb|FP601882.1| FP601882 Hirudo medicinalis normalized library Hirudo medicinalis cDNA, mRNA sequence.Length=567	Score = 235 bits (127), Expect = 7e-059
mapped-read 34793	F1UMNMG03HAI1K	Length=188	emb|FP601882.1| FP601882 Hirudo medicinalis normalized library Hirudo medicinalis cDNA, mRNA sequence.Length=567	Score = 222 bits (120), Expect = 5e-055
mapped-read 34793	F1UMNMG03G6BVG	Length=403	emb|FP601882.1| FP601882 Hirudo medicinalis normalized library Hirudo medicinalis cDNA, mRNA sequence.Length=567	Score = 254 bits (137), Expect = 4e-064
mapped-read 34793	F1UMNMG03HK3FY	Length=357	emb|FP601882.1| FP601882 Hirudo medicinalis normalized library Hirudo medicinalis cDNA, mRNA sequence.Length=567	Score = 248 bits (134), Expect = 2e-062
mapped-read 34793	F1UMNMG03HFO4P	Length=189	emb|FP601882.1| FP601882 Hirudo medicinalis normalized library Hirudo medicinalis cDNA, mRNA sequence.Length=567	Score = 224 bits (121), Expect = 1e-055
mapped-read 34793	F1UMNMG03FTVDU	Length=178	emb|FP601882.1| FP601882 Hirudo medicinalis normalized library Hirudo medicinalis cDNA, mRNA sequence.Length=567	Score = 235 bits (127), Expect = 6e-059
mapped-read 34793	F1UMNMG03HKAUY	Length=424	emb|FP601882.1| FP601882 Hirudo medicinalis normalized library Hirudo medicinalis cDNA, mRNA sequence.Length=567	Score = 254 bits (137), Expect = 4e-064
mapped-read 34793	F1UMNMG03GZ6OV	Length=171	emb|FP601882.1| FP601882 Hirudo medicinalis normalized library Hirudo medicinalis cDNA, mRNA sequence.Length=567	Score = 233 bits (126), Expect = 2e-058
mapped-read 34793	F1UMNMG03GKUAB	Length=578	emb|FP601882.1| FP601882 Hirudo medicinalis normalized library Hirudo medicinalis cDNA, mRNA sequence.Length=567	Score = 243 bits (131), Expect = 1e-060
mapped-read 34793	F1UMNMG03HDHMS	Length=284	emb|FP601882.1| FP601882 Hirudo medicinalis normalized library Hirudo medicinalis cDNA, mRNA sequence.Length=567	Score = 276 bits (149), Expect = 6e-071
mapped-read 34793	F1UMNMG03GMW7P	Length=199	emb|FP601882.1| FP601882 Hirudo medicinalis normalized library Hirudo medicinalis cDNA, mRNA sequence.Length=567	Score = 235 bits (127), Expect = 6e-059
mapped-read 34793	F1UMNMG03HIRZW	Length=256	gb|GR562281.2| HFR2B06 Hessian fly larval gut Mayetiola destructor cDNA, mRNA sequence.Length=739	Score = 268 bits (145), Expect = 8e-069
mapped-read 34793	F1UMNMG03HLFYZ	Length=194	emb|FP601882.1| FP601882 Hirudo medicinalis normalized library Hirudo medicinalis cDNA, mRNA sequence.Length=567	Score = 230 bits (124), Expect = 3e-057
mapped-read 34793	F1UMNMG03HDL2A	Length=189	emb|FP601882.1| FP601882 Hirudo medicinalis normalized library Hirudo medicinalis cDNA, mRNA sequence.Length=567	Score = 224 bits (121), Expect = 1e-055
mapped-read 34793	F1UMNMG03HPFZF	Length=178	emb|FP601882.1| FP601882 Hirudo medicinalis normalized library Hirudo medicinalis cDNA, mRNA sequence.Length=567	Score = 230 bits (124), Expect = 3e-057
mapped-read 34793	F1UMNMG03GX8X9	Length=369	emb|FP601882.1| FP601882 Hirudo medicinalis normalized library Hirudo medicinalis cDNA, mRNA sequence.Length=567	Score = 287 bits (155), Expect = 3e-074
mapped-read 34793	F1UMNMG03HM67W	Length=191	emb|FP601882.1| FP601882 Hirudo medicinalis normalized library Hirudo medicinalis cDNA, mRNA sequence.Length=567	Score = 226 bits (122), Expect = 4e-056
mapped-read 34793	F1UMNMG03F8QSK	Length=174	emb|FP601882.1| FP601882 Hirudo medicinalis normalized library Hirudo medicinalis cDNA, mRNA sequence.Length=567	Score = 235 bits (127), Expect = 5e-059
mapped-read 34793	F1UMNMG03G66R7	Length=554	emb|FP601882.1| FP601882 Hirudo medicinalis normalized library Hirudo medicinalis cDNA, mRNA sequence.Length=567	Score = 233 bits (126), Expect = 7e-058
mapped-read 34793	F1UMNMG03HPVQ5	Length=249	gb|FG085675.1| CMRC-FF-IH0-acb-k-01-0-CMRC.r1 Ceratitis capitata adult head cDNA library Ceratitis capitata cDNA 5', mRNA sequence.Length=880	Score = 207 bits (112), Expect = 2e-050
mapped-read 34793	F1UMNMG03HOKEW	Length=173	emb|FP601882.1| FP601882 Hirudo medicinalis normalized library Hirudo medicinalis cDNA, mRNA sequence.Length=567	Score = 233 bits (126), Expect = 2e-058
mapped-read 34793	F1UMNMG03GNF8E	Length=517	emb|FP601882.1| FP601882 Hirudo medicinalis normalized library Hirudo medicinalis cDNA, mRNA sequence.Length=567	Score = 278 bits (150), Expect = 3e-071
mapped-read 32974	F1UMNMG03HD397	Length=480	emb|AM107043.1| AM107043 Lutzomyia longipalpis Jacobina whole fly Lutzomyia longipalpis cDNA clone NSFM-156b05, mRNA sequence.Length=1256	Score = 839 bits (454), Expect = 0.0
mapped-read 32974	F1UMNMG03F9R44	Length=478	emb|AM107043.1| AM107043 Lutzomyia longipalpis Jacobina whole fly Lutzomyia longipalpis cDNA clone NSFM-156b05, mRNA sequence.Length=1256	Score = 821 bits (444), Expect = 0.0
mapped-read 32974	F1UMNMG03GJ8WO	Length=480	emb|AM107042.1| AM107042 Lutzomyia longipalpis Jacobina whole fly Lutzomyia longipalpis cDNA clone NSFM-112b04, mRNA sequence.Length=1351	Score = 835 bits (452), Expect = 0.0
mapped-read 32974	F1UMNMG03G64PF	Length=474	emb|AM107043.1| AM107043 Lutzomyia longipalpis Jacobina whole fly Lutzomyia longipalpis cDNA clone NSFM-156b05, mRNA sequence.Length=1256	Score = 817 bits (442), Expect = 0.0
mapped-read 32974	F1UMNMG03GLSQ6	Length=481	emb|AM107043.1| AM107043 Lutzomyia longipalpis Jacobina whole fly Lutzomyia longipalpis cDNA clone NSFM-156b05, mRNA sequence.Length=1256	Score = 806 bits (436), Expect = 0.0
mapped-read 32974	F1UMNMG03GSA0K	Length=501	emb|AM107043.1| AM107043 Lutzomyia longipalpis Jacobina whole fly Lutzomyia longipalpis cDNA clone NSFM-156b05, mRNA sequence.Length=1256	Score = 712 bits (385), Expect = 0.0
mapped-read 32974	F1UMNMG03G50YK	Length=493	emb|AM095210.1| AM095210 Lutzomyia longipalpis Jacobina whole fly Lutzomyia longipalpis cDNA clone SFM-03h10, mRNA sequence.Length=1124	Score = 555 bits (300), Expect = 1e-154
mapped-read 32974	F1UMNMG03HJTLZ	Length=698	emb|AM107043.1| AM107043 Lutzomyia longipalpis Jacobina whole fly Lutzomyia longipalpis cDNA clone NSFM-156b05, mRNA sequence.Length=1256	Score = 342 bits (185), Expect = 1e-090
mapped-read 32974	F1UMNMG03F7687	Length=470	emb|AM107043.1| AM107043 Lutzomyia longipalpis Jacobina whole fly Lutzomyia longipalpis cDNA clone NSFM-156b05, mRNA sequence.Length=1256	Score = 791 bits (428), Expect = 0.0
mapped-read 32974	F1UMNMG03FY8KV	Length=466	emb|AM091344.1| AM091344 Lutzomyia longipalpis Jacobina whole fly Lutzomyia longipalpis cDNA clone NSFM-148a06, mRNA sequence.Length=1056	Score = 507 bits (274), Expect = 3e-140
mapped-read 32974	F1UMNMG03FRB69	Length=469	emb|AM107043.1| AM107043 Lutzomyia longipalpis Jacobina whole fly Lutzomyia longipalpis cDNA clone NSFM-156b05, mRNA sequence.Length=1256	Score = 815 bits (441), Expect = 0.0
mapped-read 32974	F1UMNMG03GPMAP	Length=529	emb|AM107044.1| AM107044 Lutzomyia longipalpis Jacobina whole fly Lutzomyia longipalpis cDNA clone NSFM-156b05, mRNA sequence.Length=1345	Score = 736 bits (398), Expect = 0.0
mapped-read 32974	F1UMNMG03GMNBA	Length=466	emb|AM107043.1| AM107043 Lutzomyia longipalpis Jacobina whole fly Lutzomyia longipalpis cDNA clone NSFM-156b05, mRNA sequence.Length=1256	Score = 719 bits (389), Expect = 0.0
mapped-read 32974	F1UMNMG03HACS4	Length=487	emb|AM107042.1| AM107042 Lutzomyia longipalpis Jacobina whole fly Lutzomyia longipalpis cDNA clone NSFM-112b04, mRNA sequence.Length=1351	Score = 651 bits (352), Expect = 0.0
mapped-read 32974	F1UMNMG03GFCT0	Length=342	No Hit
mapped-read 32974	F1UMNMG03FSRRA	Length=498	emb|AM107042.1| AM107042 Lutzomyia longipalpis Jacobina whole fly Lutzomyia longipalpis cDNA clone NSFM-112b04, mRNA sequence.Length=1351	Score = 375 bits (203), Expect = 1e-100
mapped-read 32974	F1UMNMG03F5O41	Length=478	No Hit
mapped-read 32974	F1UMNMG03GSJY5	Length=481	emb|AM107043.1| AM107043 Lutzomyia longipalpis Jacobina whole fly Lutzomyia longipalpis cDNA clone NSFM-156b05, mRNA sequence.Length=1256	Score = 828 bits (448), Expect = 0.0
mapped-read 32974	F1UMNMG03GKEGY	Length=476	emb|AM107043.1| AM107043 Lutzomyia longipalpis Jacobina whole fly Lutzomyia longipalpis cDNA clone NSFM-156b05, mRNA sequence.Length=1256	Score = 828 bits (448), Expect = 0.0
mapped-read 32974	F1UMNMG03GIKX8	Length=491	emb|AM090148.1| AM090148 Lutzomyia longipalpis Jacobina whole fly Lutzomyia longipalpis cDNA clone SFM-05c07, mRNA sequence.Length=1407	Score = 854 bits (462), Expect = 0.0
mapped-read 32974	F1UMNMG03GOMH3	Length=477	emb|AM107043.1| AM107043 Lutzomyia longipalpis Jacobina whole fly Lutzomyia longipalpis cDNA clone NSFM-156b05, mRNA sequence.Length=1256	Score = 830 bits (449), Expect = 0.0
mapped-read 32974	F1UMNMG03G1KBV	Length=518	emb|AM091344.1| AM091344 Lutzomyia longipalpis Jacobina whole fly Lutzomyia longipalpis cDNA clone NSFM-148a06, mRNA sequence.Length=1056	Score = 396 bits (214), Expect = 8e-107
mapped-read 32974	F1UMNMG03GUCAW	Length=392	emb|AM107043.1| AM107043 Lutzomyia longipalpis Jacobina whole fly Lutzomyia longipalpis cDNA clone NSFM-156b05, mRNA sequence.Length=1256	Score = 617 bits (334), Expect = 1e-173
mapped-read 32974	F1UMNMG03FYZM5	Length=525	emb|AM095209.1| AM095209 Lutzomyia longipalpis Jacobina whole fly Lutzomyia longipalpis cDNA clone NSFM-13d05, mRNA sequence.Length=1343	Score = 305 bits (165), Expect = 1e-079
mapped-read 32974	F1UMNMG03FSA0K	Length=483	emb|AM107043.1| AM107043 Lutzomyia longipalpis Jacobina whole fly Lutzomyia longipalpis cDNA clone NSFM-156b05, mRNA sequence.Length=1256	Score = 832 bits (450), Expect = 0.0
mapped-read 32974	F1UMNMG03GDW13	Length=631	emb|AM107043.1| AM107043 Lutzomyia longipalpis Jacobina whole fly Lutzomyia longipalpis cDNA clone NSFM-156b05, mRNA sequence.Length=1256	Score = 510 bits (276), Expect = 3e-141
mapped-read 32974	F1UMNMG03GAKYJ	Length=482	emb|AM107043.1| AM107043 Lutzomyia longipalpis Jacobina whole fly Lutzomyia longipalpis cDNA clone NSFM-156b05, mRNA sequence.Length=1256	Score = 806 bits (436), Expect = 0.0
mapped-read 32974	F1UMNMG03GUYRH	Length=497	emb|AM107042.1| AM107042 Lutzomyia longipalpis Jacobina whole fly Lutzomyia longipalpis cDNA clone NSFM-112b04, mRNA sequence.Length=1351	Score = 381 bits (206), Expect = 2e-102
mapped-read 32974	F1UMNMG03HBDSG	Length=468	emb|AM107043.1| AM107043 Lutzomyia longipalpis Jacobina whole fly Lutzomyia longipalpis cDNA clone NSFM-156b05, mRNA sequence.Length=1256	Score = 725 bits (392), Expect = 0.0
mapped-read 32974	F1UMNMG03G6YU3	Length=491	emb|AM107043.1| AM107043 Lutzomyia longipalpis Jacobina whole fly Lutzomyia longipalpis cDNA clone NSFM-156b05, mRNA sequence.Length=1256	Score = 828 bits (448), Expect = 0.0
mapped-read 32974	F1UMNMG03GOC58	Length=487	emb|AM107042.1| AM107042 Lutzomyia longipalpis Jacobina whole fly Lutzomyia longipalpis cDNA clone NSFM-112b04, mRNA sequence.Length=1351	Score = 664 bits (359), Expect = 0.0
mapped-read 32974	F1UMNMG03FXPT9	Length=512	No Hit
mapped-read 32974	F1UMNMG03GFK93	Length=568	emb|AM107043.1| AM107043 Lutzomyia longipalpis Jacobina whole fly Lutzomyia longipalpis cDNA clone NSFM-156b05, mRNA sequence.Length=1256	Score = 538 bits (291), Expect = 1e-149
mapped-read 32974	F1UMNMG03F8Z09	Length=468	emb|AM107043.1| AM107043 Lutzomyia longipalpis Jacobina whole fly Lutzomyia longipalpis cDNA clone NSFM-156b05, mRNA sequence.Length=1256	Score = 712 bits (385), Expect = 0.0
mapped-read 32974	F1UMNMG03GRO92	Length=519	emb|AM095209.1| AM095209 Lutzomyia longipalpis Jacobina whole fly Lutzomyia longipalpis cDNA clone NSFM-13d05, mRNA sequence.Length=1343	Score = 508 bits (275), Expect = 1e-140
mapped-read 32974	F1UMNMG03FZQD6	Length=515	No Hit
mapped-read 32974	F1UMNMG03GTZYB	Length=488	emb|AM090148.1| AM090148 Lutzomyia longipalpis Jacobina whole fly Lutzomyia longipalpis cDNA clone SFM-05c07, mRNA sequence.Length=1407	Score = 850 bits (460), Expect = 0.0
mapped-read 32974	F1UMNMG03GBCZ3	Length=487	emb|AM098906.1| AM098906 Lutzomyia longipalpis Jacobina whole fly Lutzomyia longipalpis cDNA clone SFM-02f05, mRNA sequence.Length=1422	Score = 760 bits (411), Expect = 0.0
mapped-read 32974	F1UMNMG03GGPGV	Length=492	emb|AM095210.1| AM095210 Lutzomyia longipalpis Jacobina whole fly Lutzomyia longipalpis cDNA clone SFM-03h10, mRNA sequence.Length=1124	Score = 268 bits (145), Expect = 2e-068
mapped-read 32974	F1UMNMG03GJ41X	Length=567	No Hit
mapped-read 32974	F1UMNMG03GXE5J	Length=493	emb|AM095210.1| AM095210 Lutzomyia longipalpis Jacobina whole fly Lutzomyia longipalpis cDNA clone SFM-03h10, mRNA sequence.Length=1124	Score = 411 bits (222), Expect = 3e-111
mapped-read 32974	F1UMNMG03G73DS	Length=491	emb|AM095209.1| AM095209 Lutzomyia longipalpis Jacobina whole fly Lutzomyia longipalpis cDNA clone NSFM-13d05, mRNA sequence.Length=1343	Score = 488 bits (264), Expect = 1e-134
mapped-read 32974	F1UMNMG03F9OVR	Length=479	emb|AM107043.1| AM107043 Lutzomyia longipalpis Jacobina whole fly Lutzomyia longipalpis cDNA clone NSFM-156b05, mRNA sequence.Length=1256	Score = 832 bits (450), Expect = 0.0
mapped-read 32974	F1UMNMG03GLYM2	Length=480	emb|AM107042.1| AM107042 Lutzomyia longipalpis Jacobina whole fly Lutzomyia longipalpis cDNA clone NSFM-112b04, mRNA sequence.Length=1351	Score = 667 bits (361), Expect = 0.0
mapped-read 32974	F1UMNMG03FSD92	Length=473	emb|AM091344.1| AM091344 Lutzomyia longipalpis Jacobina whole fly Lutzomyia longipalpis cDNA clone NSFM-148a06, mRNA sequence.Length=1056	Score = 416 bits (225), Expect = 5e-113
mapped-read 32974	F1UMNMG03GK85V	Length=525	emb|AM095209.1| AM095209 Lutzomyia longipalpis Jacobina whole fly Lutzomyia longipalpis cDNA clone NSFM-13d05, mRNA sequence.Length=1343	Score = 490 bits (265), Expect = 4e-135
mapped-read 32974	F1UMNMG03HAGMU	Length=483	emb|AM107042.1| AM107042 Lutzomyia longipalpis Jacobina whole fly Lutzomyia longipalpis cDNA clone NSFM-112b04, mRNA sequence.Length=1351	Score = 811 bits (439), Expect = 0.0
mapped-read 32974	F1UMNMG03HKPOS	Length=489	emb|AM107042.1| AM107042 Lutzomyia longipalpis Jacobina whole fly Lutzomyia longipalpis cDNA clone NSFM-112b04, mRNA sequence.Length=1351	Score = 651 bits (352), Expect = 0.0
mapped-read 32974	F1UMNMG03G82MO	Length=477	emb|AM107042.1| AM107042 Lutzomyia longipalpis Jacobina whole fly Lutzomyia longipalpis cDNA clone NSFM-112b04, mRNA sequence.Length=1351	Score = 826 bits (447), Expect = 0.0
mapped-read 32974	F1UMNMG03G49TY	Length=487	emb|AM107042.1| AM107042 Lutzomyia longipalpis Jacobina whole fly Lutzomyia longipalpis cDNA clone NSFM-112b04, mRNA sequence.Length=1351	Score = 822 bits (445), Expect = 0.0
mapped-read 32974	F1UMNMG03GCT4Y	Length=480	emb|AM107043.1| AM107043 Lutzomyia longipalpis Jacobina whole fly Lutzomyia longipalpis cDNA clone NSFM-156b05, mRNA sequence.Length=1256	Score = 845 bits (457), Expect = 0.0
mapped-read 32974	F1UMNMG03GZQ7T	Length=505	emb|AM091344.1| AM091344 Lutzomyia longipalpis Jacobina whole fly Lutzomyia longipalpis cDNA clone NSFM-148a06, mRNA sequence.Length=1056	Score = 817 bits (442), Expect = 0.0
mapped-read 32974	F1UMNMG03FYGX8	Length=470	emb|AM107043.1| AM107043 Lutzomyia longipalpis Jacobina whole fly Lutzomyia longipalpis cDNA clone NSFM-156b05, mRNA sequence.Length=1256	Score = 737 bits (399), Expect = 0.0
mapped-read 32974	F1UMNMG03FWHOA	Length=381	emb|AM107043.1| AM107043 Lutzomyia longipalpis Jacobina whole fly Lutzomyia longipalpis cDNA clone NSFM-156b05, mRNA sequence.Length=1256	Score = 604 bits (327), Expect = 9e-170
mapped-read 32974	F1UMNMG03GJMJR	Length=478	emb|AM107043.1| AM107043 Lutzomyia longipalpis Jacobina whole fly Lutzomyia longipalpis cDNA clone NSFM-156b05, mRNA sequence.Length=1256	Score = 745 bits (403), Expect = 0.0
mapped-read 32974	F1UMNMG03F4X44	Length=486	emb|AM107042.1| AM107042 Lutzomyia longipalpis Jacobina whole fly Lutzomyia longipalpis cDNA clone NSFM-112b04, mRNA sequence.Length=1351	Score = 804 bits (435), Expect = 0.0
mapped-read 32974	F1UMNMG03FZ9GH	Length=506	emb|AM107042.1| AM107042 Lutzomyia longipalpis Jacobina whole fly Lutzomyia longipalpis cDNA clone NSFM-112b04, mRNA sequence.Length=1351	Score = 516 bits (279), Expect = 6e-143
mapped-read 32974	F1UMNMG03G3E0M	Length=488	emb|AM107042.1| AM107042 Lutzomyia longipalpis Jacobina whole fly Lutzomyia longipalpis cDNA clone NSFM-112b04, mRNA sequence.Length=1351	Score = 723 bits (391), Expect = 0.0
mapped-read 32974	F1UMNMG03FWR07	Length=238	emb|AM107044.1| AM107044 Lutzomyia longipalpis Jacobina whole fly Lutzomyia longipalpis cDNA clone NSFM-156b05, mRNA sequence.Length=1345	Score = 303 bits (164), Expect = 2e-079
mapped-read 32974	F1UMNMG03HLKYO	Length=474	emb|AM107043.1| AM107043 Lutzomyia longipalpis Jacobina whole fly Lutzomyia longipalpis cDNA clone NSFM-156b05, mRNA sequence.Length=1256	Score = 750 bits (406), Expect = 0.0
mapped-read 32974	F1UMNMG03GZHVJ	Length=469	emb|AM107043.1| AM107043 Lutzomyia longipalpis Jacobina whole fly Lutzomyia longipalpis cDNA clone NSFM-156b05, mRNA sequence.Length=1256	Score = 815 bits (441), Expect = 0.0
mapped-read 32974	F1UMNMG03G7057	Length=507	emb|AM107042.1| AM107042 Lutzomyia longipalpis Jacobina whole fly Lutzomyia longipalpis cDNA clone NSFM-112b04, mRNA sequence.Length=1351	Score = 512 bits (277), Expect = 7e-142
mapped-read 32974	F1UMNMG03GQQQG	Length=475	emb|AM107043.1| AM107043 Lutzomyia longipalpis Jacobina whole fly Lutzomyia longipalpis cDNA clone NSFM-156b05, mRNA sequence.Length=1256	Score = 789 bits (427), Expect = 0.0
mapped-read 32974	F1UMNMG03F4DMU	Length=478	emb|AM107043.1| AM107043 Lutzomyia longipalpis Jacobina whole fly Lutzomyia longipalpis cDNA clone NSFM-156b05, mRNA sequence.Length=1256	Score = 841 bits (455), Expect = 0.0
mapped-read 32974	F1UMNMG03HEUL4	Length=364	No Hit
mapped-read 32974	F1UMNMG03GKTED	Length=504	emb|FP601882.1| FP601882 Hirudo medicinalis normalized library Hirudo medicinalis cDNA, mRNA sequence.Length=567	Score = 451 bits (244), Expect = 2e-123
mapped-read 32974	F1UMNMG03GR68R	Length=461	emb|FP594168.1| FP594168 Hirudo medicinalis normalized library Hirudo medicinalis cDNA, mRNA sequence.Length=677	Score = 809 bits (438), Expect = 0.0
mapped-read 32974	F1UMNMG03G4KD5	Length=473	emb|AM107043.1| AM107043 Lutzomyia longipalpis Jacobina whole fly Lutzomyia longipalpis cDNA clone NSFM-156b05, mRNA sequence.Length=1256	Score = 865 bits (468), Expect = 0.0
mapped-read 32974	F1UMNMG03GZW03	Length=485	emb|AM090166.1| AM090166 Lutzomyia longipalpis Jacobina whole fly Lutzomyia longipalpis cDNA clone SFM-05c07, mRNA sequence.Length=1231	Score = 549 bits (297), Expect = 5e-153
mapped-read 32974	F1UMNMG03G44DM	Length=509	emb|AM107044.1| AM107044 Lutzomyia longipalpis Jacobina whole fly Lutzomyia longipalpis cDNA clone NSFM-156b05, mRNA sequence.Length=1345	Score = 813 bits (440), Expect = 0.0
mapped-read 32974	F1UMNMG03F9W11	Length=507	emb|AM091344.1| AM091344 Lutzomyia longipalpis Jacobina whole fly Lutzomyia longipalpis cDNA clone NSFM-148a06, mRNA sequence.Length=1056	Score = 819 bits (443), Expect = 0.0
mapped-read 32974	F1UMNMG03F63LZ	Length=472	emb|AM107043.1| AM107043 Lutzomyia longipalpis Jacobina whole fly Lutzomyia longipalpis cDNA clone NSFM-156b05, mRNA sequence.Length=1256	Score = 798 bits (432), Expect = 0.0
mapped-read 32974	F1UMNMG03FVES5	Length=479	emb|AM098906.1| AM098906 Lutzomyia longipalpis Jacobina whole fly Lutzomyia longipalpis cDNA clone SFM-02f05, mRNA sequence.Length=1422	Score = 797 bits (431), Expect = 0.0
mapped-read 32974	F1UMNMG03G88TF	Length=458	emb|FP594168.1| FP594168 Hirudo medicinalis normalized library Hirudo medicinalis cDNA, mRNA sequence.Length=677	Score = 835 bits (452), Expect = 0.0
mapped-read 32974	F1UMNMG03F5BNS	Length=494	emb|AM091344.1| AM091344 Lutzomyia longipalpis Jacobina whole fly Lutzomyia longipalpis cDNA clone NSFM-148a06, mRNA sequence.Length=1056	Score = 335 bits (181), Expect = 2e-088
mapped-read 32974	F1UMNMG03FWU68	Length=462	emb|AM095209.1| AM095209 Lutzomyia longipalpis Jacobina whole fly Lutzomyia longipalpis cDNA clone NSFM-13d05, mRNA sequence.Length=1343	Score = 671 bits (363), Expect = 0.0
mapped-read 32974	F1UMNMG03F719W	Length=484	No Hit
mapped-read 32974	F1UMNMG03HJHG1	Length=491	emb|AM095209.1| AM095209 Lutzomyia longipalpis Jacobina whole fly Lutzomyia longipalpis cDNA clone NSFM-13d05, mRNA sequence.Length=1343	Score = 477 bits (258), Expect = 3e-131
mapped-read 32974	F1UMNMG03GVH4R	Length=305	emb|AM098906.1| AM098906 Lutzomyia longipalpis Jacobina whole fly Lutzomyia longipalpis cDNA clone SFM-02f05, mRNA sequence.Length=1422	Score = 429 bits (232), Expect = 4e-117
mapped-read 32974	F1UMNMG03FVPZ9	Length=332	emb|AM107042.1| AM107042 Lutzomyia longipalpis Jacobina whole fly Lutzomyia longipalpis cDNA clone NSFM-112b04, mRNA sequence.Length=1351	Score = 440 bits (238), Expect = 2e-120
mapped-read 32974	F1UMNMG03GLXWF	Length=301	emb|AM098906.1| AM098906 Lutzomyia longipalpis Jacobina whole fly Lutzomyia longipalpis cDNA clone SFM-02f05, mRNA sequence.Length=1422	Score = 438 bits (237), Expect = 7e-120
mapped-read 32974	F1UMNMG03HDPDI	Length=478	emb|AM107043.1| AM107043 Lutzomyia longipalpis Jacobina whole fly Lutzomyia longipalpis cDNA clone NSFM-156b05, mRNA sequence.Length=1256	Score = 841 bits (455), Expect = 0.0
mapped-read 32974	F1UMNMG03GVOOX	Length=462	emb|AM095209.1| AM095209 Lutzomyia longipalpis Jacobina whole fly Lutzomyia longipalpis cDNA clone NSFM-13d05, mRNA sequence.Length=1343	Score = 671 bits (363), Expect = 0.0
mapped-read 32974	F1UMNMG03GDWRB	Length=459	emb|AM107043.1| AM107043 Lutzomyia longipalpis Jacobina whole fly Lutzomyia longipalpis cDNA clone NSFM-156b05, mRNA sequence.Length=1256	Score = 739 bits (400), Expect = 0.0
mapped-read 32974	F1UMNMG03G9W0M	Length=488	emb|AM107042.1| AM107042 Lutzomyia longipalpis Jacobina whole fly Lutzomyia longipalpis cDNA clone NSFM-112b04, mRNA sequence.Length=1351	Score = 612 bits (331), Expect = 7e-172
mapped-read 32974	F1UMNMG03GAO5O	Length=479	emb|AM098906.1| AM098906 Lutzomyia longipalpis Jacobina whole fly Lutzomyia longipalpis cDNA clone SFM-02f05, mRNA sequence.Length=1422	Score = 797 bits (431), Expect = 0.0
mapped-read 32974	F1UMNMG03HEHP2	Length=478	emb|AM098906.1| AM098906 Lutzomyia longipalpis Jacobina whole fly Lutzomyia longipalpis cDNA clone SFM-02f05, mRNA sequence.Length=1422	Score = 806 bits (436), Expect = 0.0
mapped-read 32974	F1UMNMG03F0W3H	Length=475	emb|AM107043.1| AM107043 Lutzomyia longipalpis Jacobina whole fly Lutzomyia longipalpis cDNA clone NSFM-156b05, mRNA sequence.Length=1256	Score = 747 bits (404), Expect = 0.0
mapped-read 32974	F1UMNMG03GCSAU	Length=294	emb|AM105088.1| AM105088 Lutzomyia longipalpis Jacobina whole fly Lutzomyia longipalpis cDNA clone SFM-03h10, mRNA sequence.Length=1343	Score = 366 bits (198), Expect = 3e-098
mapped-read 32974	F1UMNMG03G6FLI	Length=330	emb|AM091344.1| AM091344 Lutzomyia longipalpis Jacobina whole fly Lutzomyia longipalpis cDNA clone NSFM-148a06, mRNA sequence.Length=1056	Score = 457 bits (247), Expect = 2e-125
mapped-read 32974	F1UMNMG03G72W9	Length=296	No Hit
mapped-read 32974	F1UMNMG03F5VMH	Length=467	emb|AM107043.1| AM107043 Lutzomyia longipalpis Jacobina whole fly Lutzomyia longipalpis cDNA clone NSFM-156b05, mRNA sequence.Length=1256	Score = 708 bits (383), Expect = 0.0
mapped-read 32974	F1UMNMG03HO0N3	Length=473	emb|AM107043.1| AM107043 Lutzomyia longipalpis Jacobina whole fly Lutzomyia longipalpis cDNA clone NSFM-156b05, mRNA sequence.Length=1256	Score = 743 bits (402), Expect = 0.0
mapped-read 32974	F1UMNMG03HMQHR	Length=481	emb|AM107042.1| AM107042 Lutzomyia longipalpis Jacobina whole fly Lutzomyia longipalpis cDNA clone NSFM-112b04, mRNA sequence.Length=1351	Score = 579 bits (313), Expect = 7e-162
mapped-read 32974	F1UMNMG03FYP24	Length=474	emb|AM107042.1| AM107042 Lutzomyia longipalpis Jacobina whole fly Lutzomyia longipalpis cDNA clone NSFM-112b04, mRNA sequence.Length=1351	Score = 276 bits (149), Expect = 1e-070
mapped-read 32974	F1UMNMG03GF1VN	Length=515	No Hit
mapped-read 32974	F1UMNMG03HJA1I	Length=352	emb|AM098906.1| AM098906 Lutzomyia longipalpis Jacobina whole fly Lutzomyia longipalpis cDNA clone SFM-02f05, mRNA sequence.Length=1422	Score = 497 bits (269), Expect = 1e-137
mapped-read 32974	F1UMNMG03G71N3	Length=376	emb|AM107042.1| AM107042 Lutzomyia longipalpis Jacobina whole fly Lutzomyia longipalpis cDNA clone NSFM-112b04, mRNA sequence.Length=1351	Score = 411 bits (222), Expect = 2e-111
mapped-read 32974	F1UMNMG03FT24O	Length=321	No Hit
mapped-read 32974	F1UMNMG03HKOQE	Length=338	emb|AM095210.1| AM095210 Lutzomyia longipalpis Jacobina whole fly Lutzomyia longipalpis cDNA clone SFM-03h10, mRNA sequence.Length=1124	Score = 472 bits (255), Expect = 8e-130
mapped-read 32974	F1UMNMG03FZT3M	Length=473	emb|AM107043.1| AM107043 Lutzomyia longipalpis Jacobina whole fly Lutzomyia longipalpis cDNA clone NSFM-156b05, mRNA sequence.Length=1256	Score = 850 bits (460), Expect = 0.0
mapped-read 32974	F1UMNMG03F7G5K	Length=325	emb|AM107042.1| AM107042 Lutzomyia longipalpis Jacobina whole fly Lutzomyia longipalpis cDNA clone NSFM-112b04, mRNA sequence.Length=1351	Score = 276 bits (149), Expect = 6e-071
mapped-read 32974	F1UMNMG03GB69F	Length=295	emb|AM107042.1| AM107042 Lutzomyia longipalpis Jacobina whole fly Lutzomyia longipalpis cDNA clone NSFM-112b04, mRNA sequence.Length=1351	Score = 411 bits (222), Expect = 2e-111
mapped-read 32974	F1UMNMG03G9GYI	Length=343	No Hit
mapped-read 32974	F1UMNMG03GD711	Length=273	emb|AM091344.1| AM091344 Lutzomyia longipalpis Jacobina whole fly Lutzomyia longipalpis cDNA clone NSFM-148a06, mRNA sequence.Length=1056	Score = 255 bits (138), Expect = 7e-065
mapped-read 32974	F1UMNMG03GOY17	Length=376	No Hit
mapped-read 32974	F1UMNMG03GK6CR	Length=452	emb|AM091344.1| AM091344 Lutzomyia longipalpis Jacobina whole fly Lutzomyia longipalpis cDNA clone NSFM-148a06, mRNA sequence.Length=1056	Score = 499 bits (270), Expect = 5e-138
mapped-read 32974	F1UMNMG03G719R	Length=517	No Hit
mapped-read 32974	F1UMNMG03HLBFE	Length=515	No Hit
mapped-read 32974	F1UMNMG03GXZUX	Length=515	No Hit
mapped-read 32974	F1UMNMG03GPM4E	Length=365	No Hit
mapped-read 32974	F1UMNMG03F5SSI	Length=485	emb|AM107042.1| AM107042 Lutzomyia longipalpis Jacobina whole fly Lutzomyia longipalpis cDNA clone NSFM-112b04, mRNA sequence.Length=1351	Score = 638 bits (345), Expect = 1e-179
mapped-read 32974	F1UMNMG03F8OLG	Length=331	emb|AM107043.1| AM107043 Lutzomyia longipalpis Jacobina whole fly Lutzomyia longipalpis cDNA clone NSFM-156b05, mRNA sequence.Length=1256	Score = 512 bits (277), Expect = 5e-142
mapped-read 32974	F1UMNMG03F96UL	Length=348	emb|AM107042.1| AM107042 Lutzomyia longipalpis Jacobina whole fly Lutzomyia longipalpis cDNA clone NSFM-112b04, mRNA sequence.Length=1351	Score = 326 bits (176), Expect = 7e-086
mapped-read 32974	F1UMNMG03HI8EU	Length=320	emb|AM091344.1| AM091344 Lutzomyia longipalpis Jacobina whole fly Lutzomyia longipalpis cDNA clone NSFM-148a06, mRNA sequence.Length=1056	Score = 446 bits (241), Expect = 5e-122
mapped-read 32974	F1UMNMG03GSCO3	Length=354	emb|AM098906.1| AM098906 Lutzomyia longipalpis Jacobina whole fly Lutzomyia longipalpis cDNA clone SFM-02f05, mRNA sequence.Length=1422	Score = 508 bits (275), Expect = 6e-141
mapped-read 32974	F1UMNMG03GVJ1D	Length=482	emb|AM090157.1| AM090157 Lutzomyia longipalpis Jacobina whole fly Lutzomyia longipalpis cDNA clone SFM-05a03, mRNA sequence.Length=1241	Score = 817 bits (442), Expect = 0.0
mapped-read 32974	F1UMNMG03HM6U6	Length=340	emb|AM107043.1| AM107043 Lutzomyia longipalpis Jacobina whole fly Lutzomyia longipalpis cDNA clone NSFM-156b05, mRNA sequence.Length=1256	Score = 542 bits (293), Expect = 6e-151
mapped-read 32974	F1UMNMG03HKRI0	Length=326	emb|AM091344.1| AM091344 Lutzomyia longipalpis Jacobina whole fly Lutzomyia longipalpis cDNA clone NSFM-148a06, mRNA sequence.Length=1056	Score = 462 bits (250), Expect = 5e-127
mapped-read 32974	F1UMNMG03G7XMZ	Length=229	No Hit
mapped-read 32974	F1UMNMG03F6GEX	Length=401	emb|AM107042.1| AM107042 Lutzomyia longipalpis Jacobina whole fly Lutzomyia longipalpis cDNA clone NSFM-112b04, mRNA sequence.Length=1351	Score = 429 bits (232), Expect = 6e-117
mapped-read 32974	F1UMNMG03GFAG9	Length=234	emb|AM098906.1| AM098906 Lutzomyia longipalpis Jacobina whole fly Lutzomyia longipalpis cDNA clone SFM-02f05, mRNA sequence.Length=1422	Score = 361 bits (195), Expect = 1e-096
mapped-read 32974	F1UMNMG03GGIQF	Length=382	emb|AM107043.1| AM107043 Lutzomyia longipalpis Jacobina whole fly Lutzomyia longipalpis cDNA clone NSFM-156b05, mRNA sequence.Length=1256	Score = 582 bits (315), Expect = 4e-163
mapped-read 32974	F1UMNMG03F59V9	Length=384	emb|AM107042.1| AM107042 Lutzomyia longipalpis Jacobina whole fly Lutzomyia longipalpis cDNA clone NSFM-112b04, mRNA sequence.Length=1351	Score = 246 bits (133), Expect = 6e-062
mapped-read 32974	F1UMNMG03GYYA0	Length=409	No Hit
mapped-read 32974	F1UMNMG03HG5ST	Length=409	emb|AM098905.1| AM098905 Lutzomyia longipalpis Jacobina whole fly Lutzomyia longipalpis cDNA clone SFM-04a05, mRNA sequence.Length=1288	Score = 327 bits (177), Expect = 2e-086
mapped-read 32974	F1UMNMG03GYVAA	Length=303	emb|AM107042.1| AM107042 Lutzomyia longipalpis Jacobina whole fly Lutzomyia longipalpis cDNA clone NSFM-112b04, mRNA sequence.Length=1351	Score = 259 bits (140), Expect = 6e-066
mapped-read 32974	F1UMNMG03GY4VN	Length=207	emb|FP603126.1| FP603126 Hirudo medicinalis normalized library Hirudo medicinalis cDNA, mRNA sequence.Length=683	Score = 289 bits (156), Expect = 5e-075
mapped-read 15120	F1UMNMG03FZTI4	Length=487	emb|AM093890.1| AM093890 Lutzomyia longipalpis Jacobina whole fly Lutzomyia longipalpis cDNA clone NSFM-89a05, mRNA sequence.Length=1250	Score = 822 bits (445), Expect = 0.0
mapped-read 15120	F1UMNMG03HMFAD	Length=496	emb|AM093890.1| AM093890 Lutzomyia longipalpis Jacobina whole fly Lutzomyia longipalpis cDNA clone NSFM-89a05, mRNA sequence.Length=1250	Score = 737 bits (399), Expect = 0.0
mapped-read 15120	F1UMNMG03FYJI0	Length=498	emb|AM093890.1| AM093890 Lutzomyia longipalpis Jacobina whole fly Lutzomyia longipalpis cDNA clone NSFM-89a05, mRNA sequence.Length=1250	Score = 765 bits (414), Expect = 0.0
mapped-read 15120	F1UMNMG03HFYPS	Length=488	emb|AM093890.1| AM093890 Lutzomyia longipalpis Jacobina whole fly Lutzomyia longipalpis cDNA clone NSFM-89a05, mRNA sequence.Length=1250	Score = 804 bits (435), Expect = 0.0
mapped-read 15120	F1UMNMG03F8R8J	Length=486	emb|AM093889.1| AM093889 Lutzomyia longipalpis Jacobina whole fly Lutzomyia longipalpis cDNA clone NSFM-40b02, mRNA sequence.Length=1371	Score = 793 bits (429), Expect = 0.0
mapped-read 15120	F1UMNMG03GPJSN	Length=484	emb|AM093890.1| AM093890 Lutzomyia longipalpis Jacobina whole fly Lutzomyia longipalpis cDNA clone NSFM-89a05, mRNA sequence.Length=1250	Score = 808 bits (437), Expect = 0.0
mapped-read 15120	F1UMNMG03FT1XL	Length=483	emb|AM093890.1| AM093890 Lutzomyia longipalpis Jacobina whole fly Lutzomyia longipalpis cDNA clone NSFM-89a05, mRNA sequence.Length=1250	Score = 808 bits (437), Expect = 0.0
mapped-read 15120	F1UMNMG03GZB2H	Length=485	emb|AM093890.1| AM093890 Lutzomyia longipalpis Jacobina whole fly Lutzomyia longipalpis cDNA clone NSFM-89a05, mRNA sequence.Length=1250	Score = 704 bits (381), Expect = 0.0
mapped-read 15120	F1UMNMG03FWQLZ	Length=497	emb|AM093890.1| AM093890 Lutzomyia longipalpis Jacobina whole fly Lutzomyia longipalpis cDNA clone NSFM-89a05, mRNA sequence.Length=1250	Score = 708 bits (383), Expect = 0.0
mapped-read 15120	F1UMNMG03HN2RH	Length=466	emb|AM093890.1| AM093890 Lutzomyia longipalpis Jacobina whole fly Lutzomyia longipalpis cDNA clone NSFM-89a05, mRNA sequence.Length=1250	Score = 780 bits (422), Expect = 0.0
mapped-read 15120	F1UMNMG03G1ZO0	Length=373	emb|AM093890.1| AM093890 Lutzomyia longipalpis Jacobina whole fly Lutzomyia longipalpis cDNA clone NSFM-89a05, mRNA sequence.Length=1250	Score = 527 bits (285), Expect = 2e-146
mapped-read 15120	F1UMNMG03HCN8T	Length=484	emb|AM093890.1| AM093890 Lutzomyia longipalpis Jacobina whole fly Lutzomyia longipalpis cDNA clone NSFM-89a05, mRNA sequence.Length=1250	Score = 813 bits (440), Expect = 0.0
mapped-read 15120	F1UMNMG03HOFE7	Length=479	emb|AM093889.1| AM093889 Lutzomyia longipalpis Jacobina whole fly Lutzomyia longipalpis cDNA clone NSFM-40b02, mRNA sequence.Length=1371	Score = 745 bits (403), Expect = 0.0
mapped-read 15120	F1UMNMG03G0PM1	Length=390	emb|AM093890.1| AM093890 Lutzomyia longipalpis Jacobina whole fly Lutzomyia longipalpis cDNA clone NSFM-89a05, mRNA sequence.Length=1250	Score = 573 bits (310), Expect = 2e-160
mapped-read 15120	F1UMNMG03F6O9J	Length=514	emb|AM093891.1| AM093891 Lutzomyia longipalpis Jacobina whole fly Lutzomyia longipalpis cDNA clone NSFM-40b02, mRNA sequence.Length=1353	Score = 778 bits (421), Expect = 0.0
mapped-read 15120	F1UMNMG03GKRKQ	Length=486	emb|AM093890.1| AM093890 Lutzomyia longipalpis Jacobina whole fly Lutzomyia longipalpis cDNA clone NSFM-89a05, mRNA sequence.Length=1250	Score = 798 bits (432), Expect = 0.0
mapped-read 15120	F1UMNMG03F76UF	Length=483	emb|AM093890.1| AM093890 Lutzomyia longipalpis Jacobina whole fly Lutzomyia longipalpis cDNA clone NSFM-89a05, mRNA sequence.Length=1250	Score = 830 bits (449), Expect = 0.0
mapped-read 15120	F1UMNMG03G6VJ1	Length=475	emb|AM093889.1| AM093889 Lutzomyia longipalpis Jacobina whole fly Lutzomyia longipalpis cDNA clone NSFM-40b02, mRNA sequence.Length=1371	Score = 782 bits (423), Expect = 0.0
mapped-read 15120	F1UMNMG03GPSN0	Length=487	emb|AM093890.1| AM093890 Lutzomyia longipalpis Jacobina whole fly Lutzomyia longipalpis cDNA clone NSFM-89a05, mRNA sequence.Length=1250	Score = 809 bits (438), Expect = 0.0
mapped-read 15120	F1UMNMG03F6UOH	Length=482	emb|AM093890.1| AM093890 Lutzomyia longipalpis Jacobina whole fly Lutzomyia longipalpis cDNA clone NSFM-89a05, mRNA sequence.Length=1250	Score = 730 bits (395), Expect = 0.0
mapped-read 15120	F1UMNMG03HMVP6	Length=484	emb|AM093890.1| AM093890 Lutzomyia longipalpis Jacobina whole fly Lutzomyia longipalpis cDNA clone NSFM-89a05, mRNA sequence.Length=1250	Score = 841 bits (455), Expect = 0.0
mapped-read 15120	F1UMNMG03G7J20	Length=486	emb|AM093890.1| AM093890 Lutzomyia longipalpis Jacobina whole fly Lutzomyia longipalpis cDNA clone NSFM-89a05, mRNA sequence.Length=1250	Score = 848 bits (459), Expect = 0.0
mapped-read 15120	F1UMNMG03HBXLM	Length=483	emb|AM093890.1| AM093890 Lutzomyia longipalpis Jacobina whole fly Lutzomyia longipalpis cDNA clone NSFM-89a05, mRNA sequence.Length=1250	Score = 784 bits (424), Expect = 0.0
mapped-read 15120	F1UMNMG03HKNJU	Length=501	emb|AM093890.1| AM093890 Lutzomyia longipalpis Jacobina whole fly Lutzomyia longipalpis cDNA clone NSFM-89a05, mRNA sequence.Length=1250	Score = 752 bits (407), Expect = 0.0
mapped-read 15120	F1UMNMG03FPIS7	Length=322	emb|AM093891.1| AM093891 Lutzomyia longipalpis Jacobina whole fly Lutzomyia longipalpis cDNA clone NSFM-40b02, mRNA sequence.Length=1353	Score = 425 bits (230), Expect = 6e-116
mapped-read 15120	F1UMNMG03F3T5B	Length=483	emb|AM093889.1| AM093889 Lutzomyia longipalpis Jacobina whole fly Lutzomyia longipalpis cDNA clone NSFM-40b02, mRNA sequence.Length=1371	Score = 800 bits (433), Expect = 0.0
mapped-read 15120	F1UMNMG03F53QT	Length=489	emb|AM093890.1| AM093890 Lutzomyia longipalpis Jacobina whole fly Lutzomyia longipalpis cDNA clone NSFM-89a05, mRNA sequence.Length=1250	Score = 817 bits (442), Expect = 0.0
mapped-read 15120	F1UMNMG03F0U5H	Length=495	emb|AM093891.1| AM093891 Lutzomyia longipalpis Jacobina whole fly Lutzomyia longipalpis cDNA clone NSFM-40b02, mRNA sequence.Length=1353	Score = 824 bits (446), Expect = 0.0
mapped-read 15120	F1UMNMG03F5HWG	Length=376	emb|AM093890.1| AM093890 Lutzomyia longipalpis Jacobina whole fly Lutzomyia longipalpis cDNA clone NSFM-89a05, mRNA sequence.Length=1250	Score = 545 bits (295), Expect = 5e-152
mapped-read 15120	F1UMNMG03HML0D	Length=487	emb|AM093890.1| AM093890 Lutzomyia longipalpis Jacobina whole fly Lutzomyia longipalpis cDNA clone NSFM-89a05, mRNA sequence.Length=1250	Score = 817 bits (442), Expect = 0.0
mapped-read 15120	F1UMNMG03G14BR	Length=490	emb|AM093890.1| AM093890 Lutzomyia longipalpis Jacobina whole fly Lutzomyia longipalpis cDNA clone NSFM-89a05, mRNA sequence.Length=1250	Score = 813 bits (440), Expect = 0.0
mapped-read 15120	F1UMNMG03GIHZJ	Length=486	emb|AM093890.1| AM093890 Lutzomyia longipalpis Jacobina whole fly Lutzomyia longipalpis cDNA clone NSFM-89a05, mRNA sequence.Length=1250	Score = 824 bits (446), Expect = 0.0
mapped-read 15120	F1UMNMG03FYYVX	Length=491	emb|AM093890.1| AM093890 Lutzomyia longipalpis Jacobina whole fly Lutzomyia longipalpis cDNA clone NSFM-89a05, mRNA sequence.Length=1250	Score = 808 bits (437), Expect = 0.0
mapped-read 15120	F1UMNMG03HBVDA	Length=486	emb|AM093890.1| AM093890 Lutzomyia longipalpis Jacobina whole fly Lutzomyia longipalpis cDNA clone NSFM-89a05, mRNA sequence.Length=1250	Score = 826 bits (447), Expect = 0.0
mapped-read 15120	F1UMNMG03GQTGX	Length=487	emb|AM093889.1| AM093889 Lutzomyia longipalpis Jacobina whole fly Lutzomyia longipalpis cDNA clone NSFM-40b02, mRNA sequence.Length=1371	Score = 821 bits (444), Expect = 0.0
mapped-read 15120	F1UMNMG03GPCAB	Length=482	emb|AM093890.1| AM093890 Lutzomyia longipalpis Jacobina whole fly Lutzomyia longipalpis cDNA clone NSFM-89a05, mRNA sequence.Length=1250	Score = 828 bits (448), Expect = 0.0
mapped-read 15120	F1UMNMG03HLVYH	Length=500	emb|AM093891.1| AM093891 Lutzomyia longipalpis Jacobina whole fly Lutzomyia longipalpis cDNA clone NSFM-40b02, mRNA sequence.Length=1353	Score = 841 bits (455), Expect = 0.0
mapped-read 15120	F1UMNMG03GJ60V	Length=484	emb|AM093890.1| AM093890 Lutzomyia longipalpis Jacobina whole fly Lutzomyia longipalpis cDNA clone NSFM-89a05, mRNA sequence.Length=1250	Score = 841 bits (455), Expect = 0.0
mapped-read 15120	F1UMNMG03G5NS6	Length=488	emb|AM093890.1| AM093890 Lutzomyia longipalpis Jacobina whole fly Lutzomyia longipalpis cDNA clone NSFM-89a05, mRNA sequence.Length=1250	Score = 806 bits (436), Expect = 0.0
mapped-read 15120	F1UMNMG03GGUON	Length=376	emb|AM093890.1| AM093890 Lutzomyia longipalpis Jacobina whole fly Lutzomyia longipalpis cDNA clone NSFM-89a05, mRNA sequence.Length=1250	Score = 527 bits (285), Expect = 2e-146
mapped-read 15120	F1UMNMG03G9BG3	Length=480	emb|AM093890.1| AM093890 Lutzomyia longipalpis Jacobina whole fly Lutzomyia longipalpis cDNA clone NSFM-89a05, mRNA sequence.Length=1250	Score = 784 bits (424), Expect = 0.0
mapped-read 15120	F1UMNMG03G3KFR	Length=486	emb|AM093890.1| AM093890 Lutzomyia longipalpis Jacobina whole fly Lutzomyia longipalpis cDNA clone NSFM-89a05, mRNA sequence.Length=1250	Score = 809 bits (438), Expect = 0.0
mapped-read 15120	F1UMNMG03HKNNY	Length=495	emb|AM093890.1| AM093890 Lutzomyia longipalpis Jacobina whole fly Lutzomyia longipalpis cDNA clone NSFM-89a05, mRNA sequence.Length=1250	Score = 828 bits (448), Expect = 0.0
mapped-read 15120	F1UMNMG03G581A	Length=483	emb|AM093889.1| AM093889 Lutzomyia longipalpis Jacobina whole fly Lutzomyia longipalpis cDNA clone NSFM-40b02, mRNA sequence.Length=1371	Score = 789 bits (427), Expect = 0.0
mapped-read 15120	F1UMNMG03FQVOX	Length=396	emb|AM093890.1| AM093890 Lutzomyia longipalpis Jacobina whole fly Lutzomyia longipalpis cDNA clone NSFM-89a05, mRNA sequence.Length=1250	Score = 630 bits (341), Expect = 1e-177
mapped-read 15120	F1UMNMG03GXW30	Length=490	emb|AM093889.1| AM093889 Lutzomyia longipalpis Jacobina whole fly Lutzomyia longipalpis cDNA clone NSFM-40b02, mRNA sequence.Length=1371	Score = 721 bits (390), Expect = 0.0
mapped-read 15120	F1UMNMG03FSYW0	Length=470	emb|AM093890.1| AM093890 Lutzomyia longipalpis Jacobina whole fly Lutzomyia longipalpis cDNA clone NSFM-89a05, mRNA sequence.Length=1250	Score = 761 bits (412), Expect = 0.0
mapped-read 15120	F1UMNMG03F666M	Length=486	emb|AM093890.1| AM093890 Lutzomyia longipalpis Jacobina whole fly Lutzomyia longipalpis cDNA clone NSFM-89a05, mRNA sequence.Length=1250	Score = 839 bits (454), Expect = 0.0
mapped-read 15120	F1UMNMG03GD8RE	Length=466	emb|AM093890.1| AM093890 Lutzomyia longipalpis Jacobina whole fly Lutzomyia longipalpis cDNA clone NSFM-89a05, mRNA sequence.Length=1250	Score = 739 bits (400), Expect = 0.0
mapped-read 15120	F1UMNMG03HIDBK	Length=483	emb|AM093890.1| AM093890 Lutzomyia longipalpis Jacobina whole fly Lutzomyia longipalpis cDNA clone NSFM-89a05, mRNA sequence.Length=1250	Score = 817 bits (442), Expect = 0.0
mapped-read 15120	F1UMNMG03HH0ER	Length=499	emb|AM093890.1| AM093890 Lutzomyia longipalpis Jacobina whole fly Lutzomyia longipalpis cDNA clone NSFM-89a05, mRNA sequence.Length=1250	Score = 845 bits (457), Expect = 0.0
mapped-read 15120	F1UMNMG03GKE0J	Length=406	emb|AM093890.1| AM093890 Lutzomyia longipalpis Jacobina whole fly Lutzomyia longipalpis cDNA clone NSFM-89a05, mRNA sequence.Length=1250	Score = 638 bits (345), Expect = 9e-180
mapped-read 15120	F1UMNMG03GGJQV	Length=485	emb|AM093890.1| AM093890 Lutzomyia longipalpis Jacobina whole fly Lutzomyia longipalpis cDNA clone NSFM-89a05, mRNA sequence.Length=1250	Score = 848 bits (459), Expect = 0.0
mapped-read 15120	F1UMNMG03G6790	Length=368	emb|AM093890.1| AM093890 Lutzomyia longipalpis Jacobina whole fly Lutzomyia longipalpis cDNA clone NSFM-89a05, mRNA sequence.Length=1250	Score = 569 bits (308), Expect = 3e-159
mapped-read 15120	F1UMNMG03FTBJ4	Length=357	emb|AM093890.1| AM093890 Lutzomyia longipalpis Jacobina whole fly Lutzomyia longipalpis cDNA clone NSFM-89a05, mRNA sequence.Length=1250	Score = 564 bits (305), Expect = 1e-157
mapped-read 15120	F1UMNMG03HJ6LM	Length=484	emb|AM093890.1| AM093890 Lutzomyia longipalpis Jacobina whole fly Lutzomyia longipalpis cDNA clone NSFM-89a05, mRNA sequence.Length=1250	Score = 828 bits (448), Expect = 0.0
mapped-read 15120	F1UMNMG03F0N7T	Length=371	emb|AM093890.1| AM093890 Lutzomyia longipalpis Jacobina whole fly Lutzomyia longipalpis cDNA clone NSFM-89a05, mRNA sequence.Length=1250	Score = 536 bits (290), Expect = 3e-149
mapped-read 15120	F1UMNMG03F1IAP	Length=490	emb|AM093890.1| AM093890 Lutzomyia longipalpis Jacobina whole fly Lutzomyia longipalpis cDNA clone NSFM-89a05, mRNA sequence.Length=1250	Score = 867 bits (469), Expect = 0.0
mapped-read 15120	F1UMNMG03HB03P	Length=378	emb|AM093890.1| AM093890 Lutzomyia longipalpis Jacobina whole fly Lutzomyia longipalpis cDNA clone NSFM-89a05, mRNA sequence.Length=1250	Score = 529 bits (286), Expect = 5e-147
mapped-read 15120	F1UMNMG03F1LAM	Length=484	emb|AM093890.1| AM093890 Lutzomyia longipalpis Jacobina whole fly Lutzomyia longipalpis cDNA clone NSFM-89a05, mRNA sequence.Length=1250	Score = 830 bits (449), Expect = 0.0
mapped-read 15120	F1UMNMG03GJCGX	Length=420	emb|AM093890.1| AM093890 Lutzomyia longipalpis Jacobina whole fly Lutzomyia longipalpis cDNA clone NSFM-89a05, mRNA sequence.Length=1250	Score = 671 bits (363), Expect = 0.0
mapped-read 15120	F1UMNMG03FVD2G	Length=382	emb|AM093890.1| AM093890 Lutzomyia longipalpis Jacobina whole fly Lutzomyia longipalpis cDNA clone NSFM-89a05, mRNA sequence.Length=1250	Score = 564 bits (305), Expect = 1e-157
mapped-read 15120	F1UMNMG03FXXTZ	Length=404	emb|AM093890.1| AM093890 Lutzomyia longipalpis Jacobina whole fly Lutzomyia longipalpis cDNA clone NSFM-89a05, mRNA sequence.Length=1250	Score = 510 bits (276), Expect = 2e-141
mapped-read 15120	F1UMNMG03FSMQ7	Length=645	emb|AM093891.1| AM093891 Lutzomyia longipalpis Jacobina whole fly Lutzomyia longipalpis cDNA clone NSFM-40b02, mRNA sequence.Length=1353	Score = 540 bits (292), Expect = 4e-150
mapped-read 15120	F1UMNMG03FXJDA	Length=382	emb|AM093890.1| AM093890 Lutzomyia longipalpis Jacobina whole fly Lutzomyia longipalpis cDNA clone NSFM-89a05, mRNA sequence.Length=1250	Score = 560 bits (303), Expect = 2e-156
mapped-read 15120	F1UMNMG03GC92Q	Length=383	emb|AM093890.1| AM093890 Lutzomyia longipalpis Jacobina whole fly Lutzomyia longipalpis cDNA clone NSFM-89a05, mRNA sequence.Length=1250	Score = 569 bits (308), Expect = 3e-159
mapped-read 15120	F1UMNMG03F04Y8	Length=437	emb|AM093890.1| AM093890 Lutzomyia longipalpis Jacobina whole fly Lutzomyia longipalpis cDNA clone NSFM-89a05, mRNA sequence.Length=1250	Score = 693 bits (375), Expect = 0.0
mapped-read 15120	F1UMNMG03GXFCS	Length=484	emb|AM093890.1| AM093890 Lutzomyia longipalpis Jacobina whole fly Lutzomyia longipalpis cDNA clone NSFM-89a05, mRNA sequence.Length=1250	Score = 835 bits (452), Expect = 0.0
mapped-read 15120	F1UMNMG03G27T6	Length=486	emb|AM093890.1| AM093890 Lutzomyia longipalpis Jacobina whole fly Lutzomyia longipalpis cDNA clone NSFM-89a05, mRNA sequence.Length=1250	Score = 832 bits (450), Expect = 0.0
mapped-read 15120	F1UMNMG03FV7N1	Length=487	emb|AM093889.1| AM093889 Lutzomyia longipalpis Jacobina whole fly Lutzomyia longipalpis cDNA clone NSFM-40b02, mRNA sequence.Length=1371	Score = 798 bits (432), Expect = 0.0
mapped-read 15120	F1UMNMG03FWKVN	Length=699	gb|EW993642.1| LJGDIM28_G08 Adult female Lutzomyia longipalpis midgut library post blood meal digestion containing Leishmania chagasi Lutzomyia longipalpis cDNA, mRNA sequence.Length=911	Score = 556 bits (301), Expect = 5e-155
mapped-read 15120	F1UMNMG03F7VX1	Length=380	emb|AM093890.1| AM093890 Lutzomyia longipalpis Jacobina whole fly Lutzomyia longipalpis cDNA clone NSFM-89a05, mRNA sequence.Length=1250	Score = 564 bits (305), Expect = 1e-157
mapped-read 15120	F1UMNMG03G06K5	Length=484	emb|AM093890.1| AM093890 Lutzomyia longipalpis Jacobina whole fly Lutzomyia longipalpis cDNA clone NSFM-89a05, mRNA sequence.Length=1250	Score = 830 bits (449), Expect = 0.0
mapped-read 15120	F1UMNMG03GM9AU	Length=480	emb|AM093890.1| AM093890 Lutzomyia longipalpis Jacobina whole fly Lutzomyia longipalpis cDNA clone NSFM-89a05, mRNA sequence.Length=1250	Score = 750 bits (406), Expect = 0.0
mapped-read 15120	F1UMNMG03GJZ51	Length=435	emb|AM093890.1| AM093890 Lutzomyia longipalpis Jacobina whole fly Lutzomyia longipalpis cDNA clone NSFM-89a05, mRNA sequence.Length=1250	Score = 675 bits (365), Expect = 0.0
mapped-read 15120	F1UMNMG03HKHKL	Length=484	emb|AM093890.1| AM093890 Lutzomyia longipalpis Jacobina whole fly Lutzomyia longipalpis cDNA clone NSFM-89a05, mRNA sequence.Length=1250	Score = 841 bits (455), Expect = 0.0
mapped-read 15120	F1UMNMG03GNPFL	Length=451	emb|AM093890.1| AM093890 Lutzomyia longipalpis Jacobina whole fly Lutzomyia longipalpis cDNA clone NSFM-89a05, mRNA sequence.Length=1250	Score = 719 bits (389), Expect = 0.0
mapped-read 15120	F1UMNMG03F9ZZV	Length=429	emb|AM093890.1| AM093890 Lutzomyia longipalpis Jacobina whole fly Lutzomyia longipalpis cDNA clone NSFM-89a05, mRNA sequence.Length=1250	Score = 643 bits (348), Expect = 0.0
mapped-read 15120	F1UMNMG03HN46B	Length=482	emb|AM093890.1| AM093890 Lutzomyia longipalpis Jacobina whole fly Lutzomyia longipalpis cDNA clone NSFM-89a05, mRNA sequence.Length=1250	Score = 750 bits (406), Expect = 0.0
mapped-read 15120	F1UMNMG03HA02J	Length=256	emb|AM093890.1| AM093890 Lutzomyia longipalpis Jacobina whole fly Lutzomyia longipalpis cDNA clone NSFM-89a05, mRNA sequence.Length=1250	Score = 364 bits (197), Expect = 1e-097
mapped-read 15120	F1UMNMG03FT07H	Length=353	emb|AM093890.1| AM093890 Lutzomyia longipalpis Jacobina whole fly Lutzomyia longipalpis cDNA clone NSFM-89a05, mRNA sequence.Length=1250	Score = 555 bits (300), Expect = 8e-155
mapped-read 15120	F1UMNMG03GOQVB	Length=485	emb|AM093890.1| AM093890 Lutzomyia longipalpis Jacobina whole fly Lutzomyia longipalpis cDNA clone NSFM-89a05, mRNA sequence.Length=1250	Score = 835 bits (452), Expect = 0.0
mapped-read 15120	F1UMNMG03HC7JP	Length=484	emb|AM093890.1| AM093890 Lutzomyia longipalpis Jacobina whole fly Lutzomyia longipalpis cDNA clone NSFM-89a05, mRNA sequence.Length=1250	Score = 830 bits (449), Expect = 0.0
mapped-read 15120	F1UMNMG03GF9MB	Length=488	emb|AM093890.1| AM093890 Lutzomyia longipalpis Jacobina whole fly Lutzomyia longipalpis cDNA clone NSFM-89a05, mRNA sequence.Length=1250	Score = 809 bits (438), Expect = 0.0
mapped-read 15120	F1UMNMG03GWMNV	Length=384	emb|AM093890.1| AM093890 Lutzomyia longipalpis Jacobina whole fly Lutzomyia longipalpis cDNA clone NSFM-89a05, mRNA sequence.Length=1250	Score = 569 bits (308), Expect = 3e-159
mapped-read 15120	F1UMNMG03GF8CS	Length=484	emb|AM093890.1| AM093890 Lutzomyia longipalpis Jacobina whole fly Lutzomyia longipalpis cDNA clone NSFM-89a05, mRNA sequence.Length=1250	Score = 830 bits (449), Expect = 0.0
mapped-read 15120	F1UMNMG03G7R8Z	Length=1838	emb|AM093891.1| AM093891 Lutzomyia longipalpis Jacobina whole fly Lutzomyia longipalpis cDNA clone NSFM-40b02, mRNA sequence.Length=1353	Score = 302 bits (163), Expect = 7e-078
mapped-read 15120	F1UMNMG03GI4O2	Length=473	emb|AM093890.1| AM093890 Lutzomyia longipalpis Jacobina whole fly Lutzomyia longipalpis cDNA clone NSFM-89a05, mRNA sequence.Length=1250	Score = 841 bits (455), Expect = 0.0
mapped-read 15120	F1UMNMG03GO7EX	Length=480	emb|AM093890.1| AM093890 Lutzomyia longipalpis Jacobina whole fly Lutzomyia longipalpis cDNA clone NSFM-89a05, mRNA sequence.Length=1250	Score = 750 bits (406), Expect = 0.0
mapped-read 15120	F1UMNMG03GV6CE	Length=740	emb|AM093891.1| AM093891 Lutzomyia longipalpis Jacobina whole fly Lutzomyia longipalpis cDNA clone NSFM-40b02, mRNA sequence.Length=1353	Score = 235 bits (127), Expect = 3e-058
mapped-read 15120	F1UMNMG03HH1YH	Length=455	emb|AM093890.1| AM093890 Lutzomyia longipalpis Jacobina whole fly Lutzomyia longipalpis cDNA clone NSFM-89a05, mRNA sequence.Length=1250	Score = 758 bits (410), Expect = 0.0
mapped-read 15120	F1UMNMG03GRA42	Length=356	emb|AM093890.1| AM093890 Lutzomyia longipalpis Jacobina whole fly Lutzomyia longipalpis cDNA clone NSFM-89a05, mRNA sequence.Length=1250	Score = 564 bits (305), Expect = 1e-157
mapped-read 15120	F1UMNMG03F7GPV	Length=445	emb|AM093890.1| AM093890 Lutzomyia longipalpis Jacobina whole fly Lutzomyia longipalpis cDNA clone NSFM-89a05, mRNA sequence.Length=1250	Score = 710 bits (384), Expect = 0.0
mapped-read 15120	F1UMNMG03FU0A0	Length=312	emb|AM093890.1| AM093890 Lutzomyia longipalpis Jacobina whole fly Lutzomyia longipalpis cDNA clone NSFM-89a05, mRNA sequence.Length=1250	Score = 470 bits (254), Expect = 3e-129
mapped-read 15120	F1UMNMG03GWE0D	Length=382	emb|AM093890.1| AM093890 Lutzomyia longipalpis Jacobina whole fly Lutzomyia longipalpis cDNA clone NSFM-89a05, mRNA sequence.Length=1250	Score = 564 bits (305), Expect = 1e-157
mapped-read 15120	F1UMNMG03GTCP5	Length=358	emb|AM093890.1| AM093890 Lutzomyia longipalpis Jacobina whole fly Lutzomyia longipalpis cDNA clone NSFM-89a05, mRNA sequence.Length=1250	Score = 564 bits (305), Expect = 1e-157
mapped-read 15120	F1UMNMG03GS7JS	Length=378	emb|AM093890.1| AM093890 Lutzomyia longipalpis Jacobina whole fly Lutzomyia longipalpis cDNA clone NSFM-89a05, mRNA sequence.Length=1250	Score = 551 bits (298), Expect = 1e-153
mapped-read 15120	F1UMNMG03GTPCF	Length=492	emb|AM093890.1| AM093890 Lutzomyia longipalpis Jacobina whole fly Lutzomyia longipalpis cDNA clone NSFM-89a05, mRNA sequence.Length=1250	Score = 832 bits (450), Expect = 0.0
mapped-read 15120	F1UMNMG03HJHC3	Length=382	emb|AM093890.1| AM093890 Lutzomyia longipalpis Jacobina whole fly Lutzomyia longipalpis cDNA clone NSFM-89a05, mRNA sequence.Length=1250	Score = 558 bits (302), Expect = 7e-156
mapped-read 15120	F1UMNMG03GE9UO	Length=336	emb|AM093891.1| AM093891 Lutzomyia longipalpis Jacobina whole fly Lutzomyia longipalpis cDNA clone NSFM-40b02, mRNA sequence.Length=1353	Score = 418 bits (226), Expect = 1e-113
mapped-read 15120	F1UMNMG03G26WP	Length=479	emb|AM093890.1| AM093890 Lutzomyia longipalpis Jacobina whole fly Lutzomyia longipalpis cDNA clone NSFM-89a05, mRNA sequence.Length=1250	Score = 743 bits (402), Expect = 0.0
mapped-read 15120	F1UMNMG03GN1GL	Length=326	emb|AM093890.1| AM093890 Lutzomyia longipalpis Jacobina whole fly Lutzomyia longipalpis cDNA clone NSFM-89a05, mRNA sequence.Length=1250	Score = 512 bits (277), Expect = 5e-142
mapped-read 15120	F1UMNMG03G3S7B	Length=437	emb|AM093890.1| AM093890 Lutzomyia longipalpis Jacobina whole fly Lutzomyia longipalpis cDNA clone NSFM-89a05, mRNA sequence.Length=1250	Score = 586 bits (317), Expect = 4e-164
mapped-read 15120	F1UMNMG03HKBEC	Length=478	emb|AM093890.1| AM093890 Lutzomyia longipalpis Jacobina whole fly Lutzomyia longipalpis cDNA clone NSFM-89a05, mRNA sequence.Length=1250	Score = 741 bits (401), Expect = 0.0
mapped-read 15120	F1UMNMG03HH3FY	Length=395	emb|AM093890.1| AM093890 Lutzomyia longipalpis Jacobina whole fly Lutzomyia longipalpis cDNA clone NSFM-89a05, mRNA sequence.Length=1250	Score = 508 bits (275), Expect = 7e-141
mapped-read 15120	F1UMNMG03F37ZC	Length=344	emb|AM093890.1| AM093890 Lutzomyia longipalpis Jacobina whole fly Lutzomyia longipalpis cDNA clone NSFM-89a05, mRNA sequence.Length=1250	Score = 420 bits (227), Expect = 3e-114
mapped-read 15120	F1UMNMG03HA1NF	Length=425	emb|AM093890.1| AM093890 Lutzomyia longipalpis Jacobina whole fly Lutzomyia longipalpis cDNA clone NSFM-89a05, mRNA sequence.Length=1250	Score = 662 bits (358), Expect = 0.0
mapped-read 15120	F1UMNMG03GVJUG	Length=413	emb|AM093891.1| AM093891 Lutzomyia longipalpis Jacobina whole fly Lutzomyia longipalpis cDNA clone NSFM-40b02, mRNA sequence.Length=1353	Score = 534 bits (289), Expect = 1e-148
mapped-read 15120	F1UMNMG03G0821	Length=485	emb|AM093890.1| AM093890 Lutzomyia longipalpis Jacobina whole fly Lutzomyia longipalpis cDNA clone NSFM-89a05, mRNA sequence.Length=1250	Score = 852 bits (461), Expect = 0.0
mapped-read 15120	F1UMNMG03HDLB3	Length=376	emb|AM093890.1| AM093890 Lutzomyia longipalpis Jacobina whole fly Lutzomyia longipalpis cDNA clone NSFM-89a05, mRNA sequence.Length=1250	Score = 510 bits (276), Expect = 2e-141
mapped-read 15120	F1UMNMG03HMH43	Length=333	emb|AM093891.1| AM093891 Lutzomyia longipalpis Jacobina whole fly Lutzomyia longipalpis cDNA clone NSFM-40b02, mRNA sequence.Length=1353	Score = 399 bits (216), Expect = 4e-108
mapped-read 15120	F1UMNMG03GU9RS	Length=511	emb|AM093891.1| AM093891 Lutzomyia longipalpis Jacobina whole fly Lutzomyia longipalpis cDNA clone NSFM-40b02, mRNA sequence.Length=1353	Score = 821 bits (444), Expect = 0.0
mapped-read 15118	F1UMNMG03GBH06	Length=538	emb|AM093891.1| AM093891 Lutzomyia longipalpis Jacobina whole fly Lutzomyia longipalpis cDNA clone NSFM-40b02, mRNA sequence.Length=1353	Score = 846 bits (458), Expect = 0.0
mapped-read 15118	F1UMNMG03HIZDC	Length=597	emb|AM093891.1| AM093891 Lutzomyia longipalpis Jacobina whole fly Lutzomyia longipalpis cDNA clone NSFM-40b02, mRNA sequence.Length=1353	Score = 778 bits (421), Expect = 0.0
mapped-read 15118	F1UMNMG03GMVJB	Length=526	emb|AM093891.1| AM093891 Lutzomyia longipalpis Jacobina whole fly Lutzomyia longipalpis cDNA clone NSFM-40b02, mRNA sequence.Length=1353	Score = 787 bits (426), Expect = 0.0
mapped-read 15118	F1UMNMG03HFF46	Length=561	emb|AM093891.1| AM093891 Lutzomyia longipalpis Jacobina whole fly Lutzomyia longipalpis cDNA clone NSFM-40b02, mRNA sequence.Length=1353	Score = 730 bits (395), Expect = 0.0
mapped-read 15118	F1UMNMG03GP2Y8	Length=565	emb|AM093891.1| AM093891 Lutzomyia longipalpis Jacobina whole fly Lutzomyia longipalpis cDNA clone NSFM-40b02, mRNA sequence.Length=1353	Score = 833 bits (451), Expect = 0.0
mapped-read 15118	F1UMNMG03FR3WA	Length=540	emb|AM093891.1| AM093891 Lutzomyia longipalpis Jacobina whole fly Lutzomyia longipalpis cDNA clone NSFM-40b02, mRNA sequence.Length=1353	Score = 913 bits (494), Expect = 0.0
mapped-read 15118	F1UMNMG03GFOEJ	Length=561	emb|AM093891.1| AM093891 Lutzomyia longipalpis Jacobina whole fly Lutzomyia longipalpis cDNA clone NSFM-40b02, mRNA sequence.Length=1353	Score = 857 bits (464), Expect = 0.0
mapped-read 15118	F1UMNMG03G949B	Length=577	emb|AM093891.1| AM093891 Lutzomyia longipalpis Jacobina whole fly Lutzomyia longipalpis cDNA clone NSFM-40b02, mRNA sequence.Length=1353	Score = 787 bits (426), Expect = 0.0
mapped-read 15118	F1UMNMG03HG274	Length=565	emb|AM093891.1| AM093891 Lutzomyia longipalpis Jacobina whole fly Lutzomyia longipalpis cDNA clone NSFM-40b02, mRNA sequence.Length=1353	Score = 701 bits (379), Expect = 0.0
mapped-read 15118	F1UMNMG03FWVGU	Length=523	emb|AM093891.1| AM093891 Lutzomyia longipalpis Jacobina whole fly Lutzomyia longipalpis cDNA clone NSFM-40b02, mRNA sequence.Length=1353	Score = 813 bits (440), Expect = 0.0
mapped-read 15118	F1UMNMG03HLJGS	Length=559	emb|AM093891.1| AM093891 Lutzomyia longipalpis Jacobina whole fly Lutzomyia longipalpis cDNA clone NSFM-40b02, mRNA sequence.Length=1353	Score = 850 bits (460), Expect = 0.0
mapped-read 15118	F1UMNMG03GCFVB	Length=1022	emb|AM093891.1| AM093891 Lutzomyia longipalpis Jacobina whole fly Lutzomyia longipalpis cDNA clone NSFM-40b02, mRNA sequence.Length=1353	Score = 621 bits (336), Expect = 2e-174
mapped-read 15118	F1UMNMG03F70K1	Length=563	emb|AM093891.1| AM093891 Lutzomyia longipalpis Jacobina whole fly Lutzomyia longipalpis cDNA clone NSFM-40b02, mRNA sequence.Length=1353	Score = 715 bits (387), Expect = 0.0
mapped-read 15118	F1UMNMG03GWJFE	Length=483	emb|AM093890.1| AM093890 Lutzomyia longipalpis Jacobina whole fly Lutzomyia longipalpis cDNA clone NSFM-89a05, mRNA sequence.Length=1250	Score = 525 bits (284), Expect = 9e-146
mapped-read 15118	F1UMNMG03GZ9OD	Length=704	emb|AM093891.1| AM093891 Lutzomyia longipalpis Jacobina whole fly Lutzomyia longipalpis cDNA clone NSFM-40b02, mRNA sequence.Length=1353	Score = 547 bits (296), Expect = 3e-152
mapped-read 15118	F1UMNMG03HN77L	Length=555	emb|AM093891.1| AM093891 Lutzomyia longipalpis Jacobina whole fly Lutzomyia longipalpis cDNA clone NSFM-40b02, mRNA sequence.Length=1353	Score = 948 bits (513), Expect = 0.0
mapped-read 15118	F1UMNMG03GU9XU	Length=616	emb|AM093891.1| AM093891 Lutzomyia longipalpis Jacobina whole fly Lutzomyia longipalpis cDNA clone NSFM-40b02, mRNA sequence.Length=1353	Score = 525 bits (284), Expect = 1e-145
mapped-read 15118	F1UMNMG03F0BFZ	Length=837	emb|AM093891.1| AM093891 Lutzomyia longipalpis Jacobina whole fly Lutzomyia longipalpis cDNA clone NSFM-40b02, mRNA sequence.Length=1353	Score = 305 bits (165), Expect = 2e-079
mapped-read 15118	F1UMNMG03GYBKU	Length=645	emb|AM093891.1| AM093891 Lutzomyia longipalpis Jacobina whole fly Lutzomyia longipalpis cDNA clone NSFM-40b02, mRNA sequence.Length=1353	Score = 507 bits (274), Expect = 4e-140
mapped-read 15118	F1UMNMG03HA9VU	Length=499	emb|AM093891.1| AM093891 Lutzomyia longipalpis Jacobina whole fly Lutzomyia longipalpis cDNA clone NSFM-40b02, mRNA sequence.Length=1353	Score = 845 bits (457), Expect = 0.0
mapped-read 15118	F1UMNMG03G9BW5	Length=548	emb|AM093891.1| AM093891 Lutzomyia longipalpis Jacobina whole fly Lutzomyia longipalpis cDNA clone NSFM-40b02, mRNA sequence.Length=1353	Score = 869 bits (470), Expect = 0.0
mapped-read 15118	F1UMNMG03GEFOT	Length=545	emb|AM093891.1| AM093891 Lutzomyia longipalpis Jacobina whole fly Lutzomyia longipalpis cDNA clone NSFM-40b02, mRNA sequence.Length=1353	Score = 804 bits (435), Expect = 0.0
mapped-read 15118	F1UMNMG03F96E3	Length=604	emb|AM093891.1| AM093891 Lutzomyia longipalpis Jacobina whole fly Lutzomyia longipalpis cDNA clone NSFM-40b02, mRNA sequence.Length=1353	Score = 558 bits (302), Expect = 1e-155
mapped-read 15118	F1UMNMG03GPA16	Length=580	emb|AM093891.1| AM093891 Lutzomyia longipalpis Jacobina whole fly Lutzomyia longipalpis cDNA clone NSFM-40b02, mRNA sequence.Length=1353	Score = 780 bits (422), Expect = 0.0
mapped-read 15118	F1UMNMG03HN4TH	Length=556	emb|AM093891.1| AM093891 Lutzomyia longipalpis Jacobina whole fly Lutzomyia longipalpis cDNA clone NSFM-40b02, mRNA sequence.Length=1353	Score = 632 bits (342), Expect = 6e-178
mapped-read 15118	F1UMNMG03GIUJL	Length=738	emb|AM093891.1| AM093891 Lutzomyia longipalpis Jacobina whole fly Lutzomyia longipalpis cDNA clone NSFM-40b02, mRNA sequence.Length=1353	Score = 385 bits (208), Expect = 2e-103
mapped-read 15118	F1UMNMG03HBVH4	Length=565	emb|AM093891.1| AM093891 Lutzomyia longipalpis Jacobina whole fly Lutzomyia longipalpis cDNA clone NSFM-40b02, mRNA sequence.Length=1353	Score = 904 bits (489), Expect = 0.0
mapped-read 15118	F1UMNMG03GMH8E	Length=714	emb|AM093891.1| AM093891 Lutzomyia longipalpis Jacobina whole fly Lutzomyia longipalpis cDNA clone NSFM-40b02, mRNA sequence.Length=1353	Score = 675 bits (365), Expect = 0.0
mapped-read 15118	F1UMNMG03GOBBP	Length=531	emb|AM093891.1| AM093891 Lutzomyia longipalpis Jacobina whole fly Lutzomyia longipalpis cDNA clone NSFM-40b02, mRNA sequence.Length=1353	Score = 845 bits (457), Expect = 0.0
mapped-read 15118	F1UMNMG03F6IOM	Length=456	emb|AM093891.1| AM093891 Lutzomyia longipalpis Jacobina whole fly Lutzomyia longipalpis cDNA clone NSFM-40b02, mRNA sequence.Length=1353	Score = 632 bits (342), Expect = 5e-178
mapped-read 15118	F1UMNMG03F3KMK	Length=518	emb|AM093891.1| AM093891 Lutzomyia longipalpis Jacobina whole fly Lutzomyia longipalpis cDNA clone NSFM-40b02, mRNA sequence.Length=1353	Score = 351 bits (190), Expect = 2e-093
mapped-read 15118	F1UMNMG03GUH68	Length=575	emb|AM093891.1| AM093891 Lutzomyia longipalpis Jacobina whole fly Lutzomyia longipalpis cDNA clone NSFM-40b02, mRNA sequence.Length=1353	Score = 747 bits (404), Expect = 0.0
mapped-read 15118	F1UMNMG03F1RB1	Length=501	emb|AM093891.1| AM093891 Lutzomyia longipalpis Jacobina whole fly Lutzomyia longipalpis cDNA clone NSFM-40b02, mRNA sequence.Length=1353	Score = 579 bits (313), Expect = 7e-162
mapped-read 15118	F1UMNMG03F6OO8	Length=804	emb|AM093891.1| AM093891 Lutzomyia longipalpis Jacobina whole fly Lutzomyia longipalpis cDNA clone NSFM-40b02, mRNA sequence.Length=1353	Score = 713 bits (386), Expect = 0.0
mapped-read 15118	F1UMNMG03GV0AM	Length=534	emb|AM093891.1| AM093891 Lutzomyia longipalpis Jacobina whole fly Lutzomyia longipalpis cDNA clone NSFM-40b02, mRNA sequence.Length=1353	Score = 929 bits (503), Expect = 0.0
mapped-read 15118	F1UMNMG03HK68V	Length=518	emb|AM093891.1| AM093891 Lutzomyia longipalpis Jacobina whole fly Lutzomyia longipalpis cDNA clone NSFM-40b02, mRNA sequence.Length=1353	Score = 628 bits (340), Expect = 7e-177
mapped-read 15118	F1UMNMG03G14JH	Length=551	emb|AM093891.1| AM093891 Lutzomyia longipalpis Jacobina whole fly Lutzomyia longipalpis cDNA clone NSFM-40b02, mRNA sequence.Length=1353	Score = 593 bits (321), Expect = 3e-166
mapped-read 15118	F1UMNMG03F93YH	Length=639	gb|EW993642.1| LJGDIM28_G08 Adult female Lutzomyia longipalpis midgut library post blood meal digestion containing Leishmania chagasi Lutzomyia longipalpis cDNA, mRNA sequence.Length=911	Score = 392 bits (212), Expect = 1e-105
mapped-read 15118	F1UMNMG03FSKQZ	Length=694	emb|AM093891.1| AM093891 Lutzomyia longipalpis Jacobina whole fly Lutzomyia longipalpis cDNA clone NSFM-40b02, mRNA sequence.Length=1353	Score = 283 bits (153), Expect = 9e-073
mapped-read 15118	F1UMNMG03HJFV7	Length=472	emb|AM093891.1| AM093891 Lutzomyia longipalpis Jacobina whole fly Lutzomyia longipalpis cDNA clone NSFM-40b02, mRNA sequence.Length=1353	Score = 403 bits (218), Expect = 4e-109
mapped-read 15118	F1UMNMG03HE8TO	Length=570	emb|AM093891.1| AM093891 Lutzomyia longipalpis Jacobina whole fly Lutzomyia longipalpis cDNA clone NSFM-40b02, mRNA sequence.Length=1353	Score = 686 bits (371), Expect = 0.0
mapped-read 15118	F1UMNMG03HGZYC	Length=583	emb|AM093891.1| AM093891 Lutzomyia longipalpis Jacobina whole fly Lutzomyia longipalpis cDNA clone NSFM-40b02, mRNA sequence.Length=1353	Score = 333 bits (180), Expect = 7e-088
mapped-read 15118	F1UMNMG03GO1O6	Length=453	emb|AM093891.1| AM093891 Lutzomyia longipalpis Jacobina whole fly Lutzomyia longipalpis cDNA clone NSFM-40b02, mRNA sequence.Length=1353	Score = 320 bits (173), Expect = 4e-084
mapped-read 15118	F1UMNMG03F98S4	Length=421	emb|AM093890.1| AM093890 Lutzomyia longipalpis Jacobina whole fly Lutzomyia longipalpis cDNA clone NSFM-89a05, mRNA sequence.Length=1250	Score = 431 bits (233), Expect = 2e-117
mapped-read 15118	F1UMNMG03GPVTC	Length=528	emb|AM093891.1| AM093891 Lutzomyia longipalpis Jacobina whole fly Lutzomyia longipalpis cDNA clone NSFM-40b02, mRNA sequence.Length=1353	Score = 326 bits (176), Expect = 1e-085
mapped-read 15118	F1UMNMG03F7FT5	Length=548	emb|AM093891.1| AM093891 Lutzomyia longipalpis Jacobina whole fly Lutzomyia longipalpis cDNA clone NSFM-40b02, mRNA sequence.Length=1353	Score = 359 bits (194), Expect = 1e-095
mapped-read 15118	F1UMNMG03GK2NY	Length=425	emb|AM093891.1| AM093891 Lutzomyia longipalpis Jacobina whole fly Lutzomyia longipalpis cDNA clone NSFM-40b02, mRNA sequence.Length=1353	Score = 303 bits (164), Expect = 4e-079
mapped-read 15118	F1UMNMG03G9W7R	Length=497	emb|AM093891.1| AM093891 Lutzomyia longipalpis Jacobina whole fly Lutzomyia longipalpis cDNA clone NSFM-40b02, mRNA sequence.Length=1353	Score = 828 bits (448), Expect = 0.0
mapped-read 15118	F1UMNMG03HLVWY	Length=490	emb|AM093891.1| AM093891 Lutzomyia longipalpis Jacobina whole fly Lutzomyia longipalpis cDNA clone NSFM-40b02, mRNA sequence.Length=1353	Score = 837 bits (453), Expect = 0.0
mapped-read 15118	F1UMNMG03F93OV	Length=596	emb|AM093891.1| AM093891 Lutzomyia longipalpis Jacobina whole fly Lutzomyia longipalpis cDNA clone NSFM-40b02, mRNA sequence.Length=1353	Score = 276 bits (149), Expect = 1e-070
mapped-read 15118	F1UMNMG03GM6ZG	Length=471	emb|AM093890.1| AM093890 Lutzomyia longipalpis Jacobina whole fly Lutzomyia longipalpis cDNA clone NSFM-89a05, mRNA sequence.Length=1250	Score = 508 bits (275), Expect = 9e-141
mapped-read 15118	F1UMNMG03GUIDV	Length=619	emb|AM093891.1| AM093891 Lutzomyia longipalpis Jacobina whole fly Lutzomyia longipalpis cDNA clone NSFM-40b02, mRNA sequence.Length=1353	Score = 497 bits (269), Expect = 3e-137
mapped-read 15118	F1UMNMG03GZJIV	Length=224	emb|AM093891.1| AM093891 Lutzomyia longipalpis Jacobina whole fly Lutzomyia longipalpis cDNA clone NSFM-40b02, mRNA sequence.Length=1353	Score = 237 bits (128), Expect = 2e-059
mapped-read 13814	F1UMNMG03HO29N	Length=392	No Hit
mapped-read 13814	F1UMNMG03FRD5B	Length=625	No Hit
mapped-read 13814	F1UMNMG03G6LQS	Length=582	No Hit
mapped-read 13814	F1UMNMG03F765K	Length=594	No Hit
mapped-read 13814	F1UMNMG03F4SLV	Length=579	No Hit
mapped-read 13814	F1UMNMG03GB78B	Length=524	No Hit
mapped-read 13814	F1UMNMG03GG1SI	Length=478	No Hit
mapped-read 13814	F1UMNMG03F2SU2	Length=611	No Hit
mapped-read 13814	F1UMNMG03F60OR	Length=484	No Hit
mapped-read 13814	F1UMNMG03FQ8W9	Length=361	No Hit
mapped-read 13814	F1UMNMG03GAIB6	Length=566	No Hit
mapped-read 13814	F1UMNMG03HHNGV	Length=475	No Hit
mapped-read 13814	F1UMNMG03G3LFA	Length=644	No Hit
mapped-read 13814	F1UMNMG03GWBSJ	Length=566	No Hit
mapped-read 13814	F1UMNMG03GDXBE	Length=626	No Hit
mapped-read 13814	F1UMNMG03F391Q	Length=724	No Hit
mapped-read 13814	F1UMNMG03F19TH	Length=934	No Hit
mapped-read 13814	F1UMNMG03GWPM2	Length=613	No Hit
mapped-read 13814	F1UMNMG03GXNCB	Length=580	No Hit
mapped-read 13814	F1UMNMG03FX0ER	Length=483	No Hit
mapped-read 13814	F1UMNMG03FSMW8	Length=362	No Hit
mapped-read 13814	F1UMNMG03GRT7N	Length=672	No Hit
mapped-read 13814	F1UMNMG03HEVTC	Length=600	No Hit
mapped-read 13814	F1UMNMG03GOMBB	Length=600	No Hit
mapped-read 13814	F1UMNMG03F3LBC	Length=342	No Hit
mapped-read 13814	F1UMNMG03FYY0I	Length=588	No Hit
mapped-read 13814	F1UMNMG03F1LPJ	Length=365	No Hit
mapped-read 13814	F1UMNMG03FWF9O	Length=556	No Hit
mapped-read 13814	F1UMNMG03GJ6MX	Length=613	No Hit
mapped-read 13814	F1UMNMG03HOW5J	Length=266	No Hit
mapped-read 13814	F1UMNMG03HIV2A	Length=501	No Hit
mapped-read 13814	F1UMNMG03GWF00	Length=578	No Hit
mapped-read 13814	F1UMNMG03GGS0B	Length=362	No Hit
mapped-read 13814	F1UMNMG03HHRDY	Length=258	No Hit
mapped-read 5929	F1UMNMG03HCLWN	Length=702	emb|FP601882.1| FP601882 Hirudo medicinalis normalized library Hirudo medicinalis cDNA, mRNA sequence.Length=567	Score = 405 bits (219), Expect = 2e-109
mapped-read 5929	F1UMNMG03F6HY3	Length=451	emb|FP595913.1| FP595913 Hirudo medicinalis normalized library Hirudo medicinalis cDNA, mRNA sequence.Length=540	Score = 654 bits (354), Expect = 0.0
mapped-read 5929	F1UMNMG03F1SXT	Length=364	emb|FP601882.1| FP601882 Hirudo medicinalis normalized library Hirudo medicinalis cDNA, mRNA sequence.Length=567	Score = 425 bits (230), Expect = 7e-116
mapped-read 5929	F1UMNMG03GPNYW	Length=368	emb|FP601882.1| FP601882 Hirudo medicinalis normalized library Hirudo medicinalis cDNA, mRNA sequence.Length=567	Score = 409 bits (221), Expect = 7e-111
mapped-read 5929	F1UMNMG03FS414	Length=505	No Hit
mapped-read 5929	F1UMNMG03GU6HO	Length=359	emb|FP601882.1| FP601882 Hirudo medicinalis normalized library Hirudo medicinalis cDNA, mRNA sequence.Length=567	Score = 425 bits (230), Expect = 7e-116
mapped-read 5929	F1UMNMG03GSWYN	Length=351	emb|FP601882.1| FP601882 Hirudo medicinalis normalized library Hirudo medicinalis cDNA, mRNA sequence.Length=567	Score = 342 bits (185), Expect = 7e-091
mapped-read 5929	F1UMNMG03GE1VQ	Length=357	emb|FP601882.1| FP601882 Hirudo medicinalis normalized library Hirudo medicinalis cDNA, mRNA sequence.Length=567	Score = 414 bits (224), Expect = 1e-112
mapped-read 5929	F1UMNMG03GAG10	Length=351	emb|FP601882.1| FP601882 Hirudo medicinalis normalized library Hirudo medicinalis cDNA, mRNA sequence.Length=567	Score = 348 bits (188), Expect = 1e-092
mapped-read 5929	F1UMNMG03GEV4E	Length=351	emb|FP601882.1| FP601882 Hirudo medicinalis normalized library Hirudo medicinalis cDNA, mRNA sequence.Length=567	Score = 348 bits (188), Expect = 1e-092
mapped-read 5929	F1UMNMG03GPQRT	Length=356	emb|FP601882.1| FP601882 Hirudo medicinalis normalized library Hirudo medicinalis cDNA, mRNA sequence.Length=567	Score = 420 bits (227), Expect = 3e-114
mapped-read 5929	F1UMNMG03FTGUT	Length=355	emb|FP601882.1| FP601882 Hirudo medicinalis normalized library Hirudo medicinalis cDNA, mRNA sequence.Length=567	Score = 420 bits (227), Expect = 3e-114
mapped-read 5929	F1UMNMG03FVQWZ	Length=356	emb|FP601882.1| FP601882 Hirudo medicinalis normalized library Hirudo medicinalis cDNA, mRNA sequence.Length=567	Score = 420 bits (227), Expect = 3e-114
mapped-read 5929	F1UMNMG03HFE0S	Length=363	emb|FP601882.1| FP601882 Hirudo medicinalis normalized library Hirudo medicinalis cDNA, mRNA sequence.Length=567	Score = 409 bits (221), Expect = 7e-111
mapped-read 5929	F1UMNMG03GUBYT	Length=357	emb|FP601882.1| FP601882 Hirudo medicinalis normalized library Hirudo medicinalis cDNA, mRNA sequence.Length=567	Score = 425 bits (230), Expect = 7e-116
mapped-read 5929	F1UMNMG03G32LI	Length=323	emb|FP601882.1| FP601882 Hirudo medicinalis normalized library Hirudo medicinalis cDNA, mRNA sequence.Length=567	Score = 359 bits (194), Expect = 6e-096
mapped-read 5929	F1UMNMG03FZI46	Length=352	emb|FP601882.1| FP601882 Hirudo medicinalis normalized library Hirudo medicinalis cDNA, mRNA sequence.Length=567	Score = 342 bits (185), Expect = 7e-091
mapped-read 5929	F1UMNMG03FUZ6K	Length=528	emb|FP601882.1| FP601882 Hirudo medicinalis normalized library Hirudo medicinalis cDNA, mRNA sequence.Length=567	Score = 359 bits (194), Expect = 1e-095
mapped-read 5929	F1UMNMG03GZCN7	Length=353	emb|FP601882.1| FP601882 Hirudo medicinalis normalized library Hirudo medicinalis cDNA, mRNA sequence.Length=567	Score = 348 bits (188), Expect = 1e-092
mapped-read 5929	F1UMNMG03HKGVZ	Length=360	emb|FP601882.1| FP601882 Hirudo medicinalis normalized library Hirudo medicinalis cDNA, mRNA sequence.Length=567	Score = 407 bits (220), Expect = 2e-110
mapped-read 5929	F1UMNMG03GXD9J	Length=413	emb|FP601882.1| FP601882 Hirudo medicinalis normalized library Hirudo medicinalis cDNA, mRNA sequence.Length=567	Score = 348 bits (188), Expect = 2e-092
mapped-read 5929	F1UMNMG03HM0YC	Length=363	emb|FP601882.1| FP601882 Hirudo medicinalis normalized library Hirudo medicinalis cDNA, mRNA sequence.Length=567	Score = 353 bits (191), Expect = 3e-094
mapped-read 5929	F1UMNMG03F5H9U	Length=351	emb|FP601882.1| FP601882 Hirudo medicinalis normalized library Hirudo medicinalis cDNA, mRNA sequence.Length=567	Score = 348 bits (188), Expect = 1e-092
mapped-read 5929	F1UMNMG03G3ZTY	Length=351	emb|FP601882.1| FP601882 Hirudo medicinalis normalized library Hirudo medicinalis cDNA, mRNA sequence.Length=567	Score = 342 bits (185), Expect = 7e-091
mapped-read 5929	F1UMNMG03HONOV	Length=350	emb|FP601882.1| FP601882 Hirudo medicinalis normalized library Hirudo medicinalis cDNA, mRNA sequence.Length=567	Score = 348 bits (188), Expect = 1e-092
mapped-read 33875	F1UMNMG03GQ5VC	Length=529	emb|AM105471.1| AM105471 Lutzomyia longipalpis Jacobina whole fly Lutzomyia longipalpis cDNA clone SFM-01c08, mRNA sequence.Length=1194	Score = 671 bits (363), Expect = 0.0
mapped-read 33875	F1UMNMG03HF9J8	Length=479	emb|AM092776.1| AM092776 Lutzomyia longipalpis Jacobina whole fly Lutzomyia longipalpis cDNA clone NSFM-43a02, mRNA sequence.Length=1110	Score = 693 bits (375), Expect = 0.0
mapped-read 33875	F1UMNMG03HJ6A6	Length=570	gb|EW992956.1| LJGDM33_H07 Adult female Lutzomyia longipalpis midgut library post blood meal digestion Lutzomyia longipalpis cDNA, mRNA sequence.Length=1099	Score = 774 bits (419), Expect = 0.0
mapped-read 33875	F1UMNMG03G192X	Length=483	emb|AM092776.1| AM092776 Lutzomyia longipalpis Jacobina whole fly Lutzomyia longipalpis cDNA clone NSFM-43a02, mRNA sequence.Length=1110	Score = 693 bits (375), Expect = 0.0
mapped-read 33875	F1UMNMG03FWXJN	Length=488	emb|AM105471.1| AM105471 Lutzomyia longipalpis Jacobina whole fly Lutzomyia longipalpis cDNA clone SFM-01c08, mRNA sequence.Length=1194	Score = 771 bits (417), Expect = 0.0
mapped-read 33875	F1UMNMG03FRCJB	Length=480	emb|AM092776.1| AM092776 Lutzomyia longipalpis Jacobina whole fly Lutzomyia longipalpis cDNA clone NSFM-43a02, mRNA sequence.Length=1110	Score = 793 bits (429), Expect = 0.0
mapped-read 33875	F1UMNMG03GE3HO	Length=491	emb|AM092776.1| AM092776 Lutzomyia longipalpis Jacobina whole fly Lutzomyia longipalpis cDNA clone NSFM-43a02, mRNA sequence.Length=1110	Score = 649 bits (351), Expect = 0.0
mapped-read 33875	F1UMNMG03GMB8B	Length=488	emb|AM092776.1| AM092776 Lutzomyia longipalpis Jacobina whole fly Lutzomyia longipalpis cDNA clone NSFM-43a02, mRNA sequence.Length=1110	Score = 643 bits (348), Expect = 0.0
mapped-read 33875	F1UMNMG03GC09P	Length=489	emb|AM092776.1| AM092776 Lutzomyia longipalpis Jacobina whole fly Lutzomyia longipalpis cDNA clone NSFM-43a02, mRNA sequence.Length=1110	Score = 652 bits (353), Expect = 0.0
mapped-read 33875	F1UMNMG03GALLY	Length=480	emb|AM092776.1| AM092776 Lutzomyia longipalpis Jacobina whole fly Lutzomyia longipalpis cDNA clone NSFM-43a02, mRNA sequence.Length=1110	Score = 787 bits (426), Expect = 0.0
mapped-read 33875	F1UMNMG03F0J32	Length=483	emb|AM092776.1| AM092776 Lutzomyia longipalpis Jacobina whole fly Lutzomyia longipalpis cDNA clone NSFM-43a02, mRNA sequence.Length=1110	Score = 699 bits (378), Expect = 0.0
mapped-read 33875	F1UMNMG03HKL9N	Length=483	gb|EW992956.1| LJGDM33_H07 Adult female Lutzomyia longipalpis midgut library post blood meal digestion Lutzomyia longipalpis cDNA, mRNA sequence.Length=1099	Score = 634 bits (343), Expect = 1e-178
mapped-read 33875	F1UMNMG03F2YB3	Length=456	emb|AM092776.1| AM092776 Lutzomyia longipalpis Jacobina whole fly Lutzomyia longipalpis cDNA clone NSFM-43a02, mRNA sequence.Length=1110	Score = 693 bits (375), Expect = 0.0
mapped-read 30589	F1UMNMG03GRMQD	Length=372	emb|FP601882.1| FP601882 Hirudo medicinalis normalized library Hirudo medicinalis cDNA, mRNA sequence.Length=567	Score = 381 bits (206), Expect = 2e-102
mapped-read 30589	F1UMNMG03GS0CE	Length=371	emb|FP601882.1| FP601882 Hirudo medicinalis normalized library Hirudo medicinalis cDNA, mRNA sequence.Length=567	Score = 435 bits (235), Expect = 1e-118
mapped-read 30589	F1UMNMG03FZ3RN	Length=366	emb|FP601882.1| FP601882 Hirudo medicinalis normalized library Hirudo medicinalis cDNA, mRNA sequence.Length=567	Score = 431 bits (233), Expect = 1e-117
mapped-read 30589	F1UMNMG03GV89F	Length=355	emb|FP601882.1| FP601882 Hirudo medicinalis normalized library Hirudo medicinalis cDNA, mRNA sequence.Length=567	Score = 440 bits (238), Expect = 2e-120
mapped-read 30589	F1UMNMG03FZUI7	Length=358	emb|FP601882.1| FP601882 Hirudo medicinalis normalized library Hirudo medicinalis cDNA, mRNA sequence.Length=567	Score = 375 bits (203), Expect = 7e-101
mapped-read 30589	F1UMNMG03FUJNA	Length=262	emb|FP601882.1| FP601882 Hirudo medicinalis normalized library Hirudo medicinalis cDNA, mRNA sequence.Length=567	Score = 287 bits (155), Expect = 2e-074
mapped-read 30589	F1UMNMG03HMDQX	Length=472	emb|FP601882.1| FP601882 Hirudo medicinalis normalized library Hirudo medicinalis cDNA, mRNA sequence.Length=567	Score = 292 bits (158), Expect = 1e-075
mapped-read 30589	F1UMNMG03FRYXC	Length=456	emb|FP601882.1| FP601882 Hirudo medicinalis normalized library Hirudo medicinalis cDNA, mRNA sequence.Length=567	Score = 298 bits (161), Expect = 2e-077
mapped-read 30589	F1UMNMG03HB5FC	Length=262	emb|FP601882.1| FP601882 Hirudo medicinalis normalized library Hirudo medicinalis cDNA, mRNA sequence.Length=567	Score = 287 bits (155), Expect = 2e-074
mapped-read 30589	F1UMNMG03GKGX2	Length=363	No Hit
mapped-read 10948	F1UMNMG03GOE0K	Length=492	emb|AM098927.1| AM098927 Lutzomyia longipalpis Jacobina whole fly Lutzomyia longipalpis cDNA clone NSFM-81f04, mRNA sequence.Length=1465	Score = 843 bits (456), Expect = 0.0
mapped-read 10948	F1UMNMG03GASWZ	Length=515	emb|AM096313.1| AM096313 Lutzomyia longipalpis Jacobina whole fly Lutzomyia longipalpis cDNA clone NSFM-82d04, mRNA sequence.Length=1191	Score = 784 bits (424), Expect = 0.0
mapped-read 10948	F1UMNMG03HMP5T	Length=507	emb|AM098927.1| AM098927 Lutzomyia longipalpis Jacobina whole fly Lutzomyia longipalpis cDNA clone NSFM-81f04, mRNA sequence.Length=1465	Score = 787 bits (426), Expect = 0.0
mapped-read 10948	F1UMNMG03GIMGL	Length=514	emb|AM096313.1| AM096313 Lutzomyia longipalpis Jacobina whole fly Lutzomyia longipalpis cDNA clone NSFM-82d04, mRNA sequence.Length=1191	Score = 782 bits (423), Expect = 0.0
mapped-read 10948	F1UMNMG03F4YIH	Length=507	emb|AM096313.1| AM096313 Lutzomyia longipalpis Jacobina whole fly Lutzomyia longipalpis cDNA clone NSFM-82d04, mRNA sequence.Length=1191	Score = 787 bits (426), Expect = 0.0
mapped-read 10948	F1UMNMG03F3OMA	Length=495	gb|EX211716.1| ALYTINFA18G11 Lutzomyia longipalpis Infected Lutzomyia longipalpis cDNA 5', mRNA sequence.Length=725	Score = 826 bits (447), Expect = 0.0
mapped-read 10948	F1UMNMG03HAA6Y	Length=488	emb|AM096313.1| AM096313 Lutzomyia longipalpis Jacobina whole fly Lutzomyia longipalpis cDNA clone NSFM-82d04, mRNA sequence.Length=1191	Score = 562 bits (304), Expect = 7e-157
mapped-read 10948	F1UMNMG03FUU3J	Length=483	emb|AM096313.1| AM096313 Lutzomyia longipalpis Jacobina whole fly Lutzomyia longipalpis cDNA clone NSFM-82d04, mRNA sequence.Length=1191	Score = 592 bits (320), Expect = 9e-166
mapped-read 10948	F1UMNMG03HDJE5	Length=483	emb|AM096313.1| AM096313 Lutzomyia longipalpis Jacobina whole fly Lutzomyia longipalpis cDNA clone NSFM-82d04, mRNA sequence.Length=1191	Score = 592 bits (320), Expect = 9e-166
mapped-read 20411	F1UMNMG03GWV99	Length=477	No Hit
mapped-read 20411	F1UMNMG03GOSOR	Length=476	No Hit
mapped-read 20411	F1UMNMG03GJ3Q3	Length=481	No Hit
mapped-read 20411	F1UMNMG03HK9D7	Length=475	No Hit
mapped-read 20411	F1UMNMG03F4I0N	Length=477	No Hit
mapped-read 20411	F1UMNMG03GRU68	Length=460	No Hit
mapped-read 32328	F1UMNMG03FRAON	Length=470	emb|AM103564.1| AM103564 Lutzomyia longipalpis Jacobina whole fly Lutzomyia longipalpis cDNA clone NSFM-27g09, mRNA sequence.Length=1292	Score = 732 bits (396), Expect = 0.0
mapped-read 21983	F1UMNMG03FZIG7	Length=270	emb|AM096934.1| AM096934 Lutzomyia longipalpis Jacobina whole fly Lutzomyia longipalpis cDNA clone NSFM-17e12, mRNA sequence.Length=1015	Score = 257 bits (139), Expect = 2e-065
mapped-read 24930	F1UMNMG03G1CSS	Length=371	emb|AM101221.1| AM101221 Lutzomyia longipalpis Jacobina whole fly Lutzomyia longipalpis cDNA clone NSFM-115d05, mRNA sequence.Length=1341	Score = 272 bits (147), Expect = 1e-069
mapped-read 21983	F1UMNMG03G6MA3	Length=268	emb|AM096934.1| AM096934 Lutzomyia longipalpis Jacobina whole fly Lutzomyia longipalpis cDNA clone NSFM-17e12, mRNA sequence.Length=1015	Score = 257 bits (139), Expect = 2e-065
mapped-read 32328	F1UMNMG03FYUIX	Length=468	emb|AM103564.1| AM103564 Lutzomyia longipalpis Jacobina whole fly Lutzomyia longipalpis cDNA clone NSFM-27g09, mRNA sequence.Length=1292	Score = 747 bits (404), Expect = 0.0
mapped-read 32328	F1UMNMG03GPGFK	Length=410	emb|AM103563.1| AM103563 Lutzomyia longipalpis Jacobina whole fly Lutzomyia longipalpis cDNA clone SFM-04a10, mRNA sequence.Length=1266	Score = 538 bits (291), Expect = 1e-149
mapped-read 8214	F1UMNMG03FQTGD	Length=536	No Hit
mapped-read 8214	F1UMNMG03HF1YN	Length=538	No Hit
mapped-read 32328	F1UMNMG03HFSH7	Length=466	emb|AM103564.1| AM103564 Lutzomyia longipalpis Jacobina whole fly Lutzomyia longipalpis cDNA clone NSFM-27g09, mRNA sequence.Length=1292	Score = 747 bits (404), Expect = 0.0
mapped-read 27951	F1UMNMG03GC335	Length=459	emb|AM105428.1| AM105428 Lutzomyia longipalpis Jacobina whole fly Lutzomyia longipalpis cDNA clone NSFM-145d10, mRNA sequence.Length=1426	Score = 641 bits (347), Expect = 0.0
mapped-read 21983	F1UMNMG03HCIGV	Length=526	emb|AM096934.1| AM096934 Lutzomyia longipalpis Jacobina whole fly Lutzomyia longipalpis cDNA clone NSFM-17e12, mRNA sequence.Length=1015	Score = 403 bits (218), Expect = 5e-109
mapped-read 27951	F1UMNMG03GZPYK	Length=519	emb|AM105428.1| AM105428 Lutzomyia longipalpis Jacobina whole fly Lutzomyia longipalpis cDNA clone NSFM-145d10, mRNA sequence.Length=1426	Score = 532 bits (288), Expect = 6e-148
mapped-read 27951	F1UMNMG03FWTWU	Length=468	emb|AM105429.1| AM105429 Lutzomyia longipalpis Jacobina whole fly Lutzomyia longipalpis cDNA clone NSFM-140f06, mRNA sequence.Length=1303	Score = 701 bits (379), Expect = 0.0
mapped-read 24930	F1UMNMG03HNY8X	Length=366	emb|AM101221.1| AM101221 Lutzomyia longipalpis Jacobina whole fly Lutzomyia longipalpis cDNA clone NSFM-115d05, mRNA sequence.Length=1341	Score = 272 bits (147), Expect = 1e-069
mapped-read 8214	F1UMNMG03GR3QX	Length=593	No Hit
mapped-read 21983	F1UMNMG03FZTCW	Length=369	emb|AM096934.1| AM096934 Lutzomyia longipalpis Jacobina whole fly Lutzomyia longipalpis cDNA clone NSFM-17e12, mRNA sequence.Length=1015	Score = 398 bits (215), Expect = 2e-107
mapped-read 24930	F1UMNMG03FXPKH	Length=274	emb|AM101221.1| AM101221 Lutzomyia longipalpis Jacobina whole fly Lutzomyia longipalpis cDNA clone NSFM-115d05, mRNA sequence.Length=1341	Score = 387 bits (209), Expect = 2e-104
mapped-read 24930	F1UMNMG03GIX9B	Length=377	emb|AM101221.1| AM101221 Lutzomyia longipalpis Jacobina whole fly Lutzomyia longipalpis cDNA clone NSFM-115d05, mRNA sequence.Length=1341	Score = 272 bits (147), Expect = 1e-069
mapped-read 21983	F1UMNMG03GUO8P	Length=372	emb|AM096934.1| AM096934 Lutzomyia longipalpis Jacobina whole fly Lutzomyia longipalpis cDNA clone NSFM-17e12, mRNA sequence.Length=1015	Score = 398 bits (215), Expect = 2e-107
mapped-read 8214	F1UMNMG03HMA8P	Length=533	No Hit
mapped-read 25465	F1UMNMG03HMT3S	Length=447	No Hit
mapped-read 8214	F1UMNMG03HCT1V	Length=568	No Hit
mapped-read 27951	F1UMNMG03HHJI2	Length=588	emb|AM105428.1| AM105428 Lutzomyia longipalpis Jacobina whole fly Lutzomyia longipalpis cDNA clone NSFM-145d10, mRNA sequence.Length=1426	Score = 532 bits (288), Expect = 7e-148
mapped-read 25465	F1UMNMG03G0SII	Length=352	No Hit
mapped-read 25465	F1UMNMG03F2R3L	Length=372	No Hit
mapped-read 24930	F1UMNMG03G9RS8	Length=290	emb|AM101221.1| AM101221 Lutzomyia longipalpis Jacobina whole fly Lutzomyia longipalpis cDNA clone NSFM-115d05, mRNA sequence.Length=1341	Score = 390 bits (211), Expect = 2e-105
mapped-read 25465	F1UMNMG03GKMUX	Length=397	No Hit
mapped-read 25465	F1UMNMG03G6UD1	Length=392	No Hit
mapped-read 32328	F1UMNMG03GEXIQ	Length=519	emb|AM103563.1| AM103563 Lutzomyia longipalpis Jacobina whole fly Lutzomyia longipalpis cDNA clone SFM-04a10, mRNA sequence.Length=1266	Score = 274 bits (148), Expect = 4e-070
mapped-read 27951	F1UMNMG03GAL5Z	Length=377	emb|AM105429.1| AM105429 Lutzomyia longipalpis Jacobina whole fly Lutzomyia longipalpis cDNA clone NSFM-140f06, mRNA sequence.Length=1303	Score = 560 bits (303), Expect = 2e-156
mapped-read 23771	F1UMNMG03HMDST	Length=526	gb|EX211597.1| ALYTINFD03G12 Lutzomyia longipalpis Infected Lutzomyia longipalpis cDNA 5', mRNA sequence.Length=798	Score = 220 bits (119), Expect = 5e-054
mapped-read 20216	F1UMNMG03GPSU1	Length=425	emb|AM097061.1| AM097061 Lutzomyia longipalpis Jacobina whole fly Lutzomyia longipalpis cDNA clone NSFM-05h02, mRNA sequence.Length=1142	Score = 327 bits (177), Expect = 2e-086
mapped-read 18321	F1UMNMG03FQVCQ	Length=405	No Hit
mapped-read 27335	F1UMNMG03G4YU1	Length=397	emb|AM101241.1| AM101241 Lutzomyia longipalpis Jacobina whole fly Lutzomyia longipalpis cDNA clone NSFM-30d10, mRNA sequence.Length=1325	Score = 307 bits (166), Expect = 3e-080
mapped-read 20216	F1UMNMG03HJA27	Length=412	emb|AM097061.1| AM097061 Lutzomyia longipalpis Jacobina whole fly Lutzomyia longipalpis cDNA clone NSFM-05h02, mRNA sequence.Length=1142	Score = 350 bits (189), Expect = 5e-093
mapped-read 20216	F1UMNMG03GRGBL	Length=384	emb|AM097061.1| AM097061 Lutzomyia longipalpis Jacobina whole fly Lutzomyia longipalpis cDNA clone NSFM-05h02, mRNA sequence.Length=1142	Score = 335 bits (181), Expect = 1e-088
mapped-read 9798	F1UMNMG03GMF9I	Length=503	emb|FP636326.1| FP636326 Hirudo medicinalis normalized library Hirudo medicinalis cDNA, mRNA sequence.Length=777	Score = 907 bits (491), Expect = 0.0
mapped-read 482	F1UMNMG03FW4P4	Length=408	emb|AM098160.1| AM098160 Lutzomyia longipalpis Jacobina whole fly Lutzomyia longipalpis cDNA clone NSFM-11f05, mRNA sequence.Length=1097	Score = 327 bits (177), Expect = 2e-086
mapped-read 20216	F1UMNMG03GSF4H	Length=412	emb|AM097061.1| AM097061 Lutzomyia longipalpis Jacobina whole fly Lutzomyia longipalpis cDNA clone NSFM-05h02, mRNA sequence.Length=1142	Score = 342 bits (185), Expect = 8e-091
mapped-read 18321	F1UMNMG03HLYOE	Length=392	No Hit
mapped-read 18881	F1UMNMG03F6O0H	Length=486	gb|EW987544.1| LJGF-L-5_B06 Adult female Lutzomyia longipalpis midgut library blood fed Lutzomyia longipalpis cDNA, mRNA sequence.Length=776	Score = 267 bits (144), Expect = 6e-068
mapped-read 23771	F1UMNMG03GJP1R	Length=371	gb|EX211597.1| ALYTINFD03G12 Lutzomyia longipalpis Infected Lutzomyia longipalpis cDNA 5', mRNA sequence.Length=798	Score = 255 bits (138), Expect = 1e-064
mapped-read 482	F1UMNMG03F9RE4	Length=365	emb|AM098160.1| AM098160 Lutzomyia longipalpis Jacobina whole fly Lutzomyia longipalpis cDNA clone NSFM-11f05, mRNA sequence.Length=1097	Score = 315 bits (170), Expect = 2e-082
mapped-read 18881	F1UMNMG03GNE0H	Length=492	gb|EW987544.1| LJGF-L-5_B06 Adult female Lutzomyia longipalpis midgut library blood fed Lutzomyia longipalpis cDNA, mRNA sequence.Length=776	Score = 257 bits (139), Expect = 4e-065
mapped-read 18881	F1UMNMG03HLO8Y	Length=486	gb|EW987544.1| LJGF-L-5_B06 Adult female Lutzomyia longipalpis midgut library blood fed Lutzomyia longipalpis cDNA, mRNA sequence.Length=776	Score = 267 bits (144), Expect = 6e-068
mapped-read 18321	F1UMNMG03G1QPW	Length=492	No Hit
mapped-read 18881	F1UMNMG03GX33L	Length=491	gb|EW987544.1| LJGF-L-5_B06 Adult female Lutzomyia longipalpis midgut library blood fed Lutzomyia longipalpis cDNA, mRNA sequence.Length=776	Score = 267 bits (144), Expect = 6e-068
mapped-read 18321	F1UMNMG03GU8RQ	Length=403	No Hit
mapped-read 27335	F1UMNMG03F85AC	Length=378	emb|AM101241.1| AM101241 Lutzomyia longipalpis Jacobina whole fly Lutzomyia longipalpis cDNA clone NSFM-30d10, mRNA sequence.Length=1325	Score = 315 bits (170), Expect = 2e-082
mapped-read 9798	F1UMNMG03HIMZ9	Length=493	emb|AM093946.1| AM093946 Lutzomyia longipalpis Jacobina whole fly Lutzomyia longipalpis cDNA clone NSFM-73c02, mRNA sequence.Length=1009	Score = 841 bits (455), Expect = 0.0
mapped-read 27335	F1UMNMG03GCKTH	Length=458	emb|AM101241.1| AM101241 Lutzomyia longipalpis Jacobina whole fly Lutzomyia longipalpis cDNA clone NSFM-30d10, mRNA sequence.Length=1325	Score = 335 bits (181), Expect = 2e-088
mapped-read 30317	F1UMNMG03F26RG	Length=376	No Hit
mapped-read 27335	F1UMNMG03FVSH1	Length=268	emb|AM097061.1| AM097061 Lutzomyia longipalpis Jacobina whole fly Lutzomyia longipalpis cDNA clone NSFM-05h02, mRNA sequence.Length=1142	Score = 239 bits (129), Expect = 7e-060
mapped-read 30317	F1UMNMG03GSRKO	Length=298	No Hit
mapped-read 30317	F1UMNMG03F7BHX	Length=296	No Hit
mapped-read 482	F1UMNMG03GT3OK	Length=366	emb|AM098160.1| AM098160 Lutzomyia longipalpis Jacobina whole fly Lutzomyia longipalpis cDNA clone NSFM-11f05, mRNA sequence.Length=1097	Score = 292 bits (158), Expect = 7e-076
mapped-read 482	F1UMNMG03GOV8L	Length=365	emb|AM098160.1| AM098160 Lutzomyia longipalpis Jacobina whole fly Lutzomyia longipalpis cDNA clone NSFM-11f05, mRNA sequence.Length=1097	Score = 289 bits (156), Expect = 9e-075
mapped-read 23771	F1UMNMG03F0O8V	Length=382	gb|EX211597.1| ALYTINFD03G12 Lutzomyia longipalpis Infected Lutzomyia longipalpis cDNA 5', mRNA sequence.Length=798	Score = 228 bits (123), Expect = 2e-056
mapped-read 30317	F1UMNMG03GKQMZ	Length=374	No Hit
mapped-read 23771	F1UMNMG03G4821	Length=436	No Hit
mapped-read 9798	F1UMNMG03HIT0W	Length=448	emb|FP636326.1| FP636326 Hirudo medicinalis normalized library Hirudo medicinalis cDNA, mRNA sequence.Length=777	Score = 726 bits (393), Expect = 0.0
mapped-read 9798	F1UMNMG03HGR01	Length=476	emb|FP636326.1| FP636326 Hirudo medicinalis normalized library Hirudo medicinalis cDNA, mRNA sequence.Length=777	Score = 610 bits (330), Expect = 2e-171
mapped-read 35303	F1UMNMG03G16BT	Length=684	emb|AM098160.1| AM098160 Lutzomyia longipalpis Jacobina whole fly Lutzomyia longipalpis cDNA clone NSFM-11f05, mRNA sequence.Length=1097	Score = 231 bits (125), Expect = 3e-057
mapped-read 3400	F1UMNMG03GWK94	Length=605	emb|AM097061.1| AM097061 Lutzomyia longipalpis Jacobina whole fly Lutzomyia longipalpis cDNA clone NSFM-05h02, mRNA sequence.Length=1142	Score = 250 bits (135), Expect = 8e-063
mapped-read 3102	F1UMNMG03GA1WB	Length=414	gb|EW995639.1| LJGU-M-5_E01 Adult female Lutzomyia longipalpis midgut library sugar fed Lutzomyia longipalpis cDNA, mRNA sequence.Length=559	Score = 370 bits (200), Expect = 4e-099
mapped-read 15485	F1UMNMG03GSGAH	Length=610	No Hit
mapped-read 8642	F1UMNMG03HKQD7	Length=514	No Hit
mapped-read 35303	F1UMNMG03HOL53	Length=498	emb|AM097061.1| AM097061 Lutzomyia longipalpis Jacobina whole fly Lutzomyia longipalpis cDNA clone NSFM-05h02, mRNA sequence.Length=1142	Score = 265 bits (143), Expect = 2e-067
mapped-read 35223	F1UMNMG03GN8P8	Length=225	No Hit
mapped-read 32976	F1UMNMG03F8E5T	Length=523	emb|AM090009.1| AM090009 Lutzomyia longipalpis Jacobina whole fly Lutzomyia longipalpis cDNA clone NSFM-20g09, mRNA sequence.Length=1209	Score = 558 bits (302), Expect = 1e-155
mapped-read 8642	F1UMNMG03GLTGQ	Length=527	No Hit
mapped-read 8642	F1UMNMG03HCELP	Length=516	No Hit
mapped-read 3102	F1UMNMG03HBISG	Length=450	gb|EW995639.1| LJGU-M-5_E01 Adult female Lutzomyia longipalpis midgut library sugar fed Lutzomyia longipalpis cDNA, mRNA sequence.Length=559	Score = 340 bits (184), Expect = 3e-090
mapped-read 24106	F1UMNMG03G7S9P	Length=562	No Hit
mapped-read 14859	F1UMNMG03GI1OT	Length=286	No Hit
mapped-read 3102	F1UMNMG03GJQT3	Length=450	gb|EW995639.1| LJGU-M-5_E01 Adult female Lutzomyia longipalpis midgut library sugar fed Lutzomyia longipalpis cDNA, mRNA sequence.Length=559	Score = 335 bits (181), Expect = 1e-088
mapped-read 8611	F1UMNMG03HKE0K	Length=511	No Hit
mapped-read 15485	F1UMNMG03GGCQH	Length=641	No Hit
mapped-read 14859	F1UMNMG03G5Y7M	Length=296	No Hit
mapped-read 24106	F1UMNMG03G8DL6	Length=562	No Hit
mapped-read 15485	F1UMNMG03G29NK	Length=689	No Hit
mapped-read 32976	F1UMNMG03FVEJ2	Length=527	emb|AM090009.1| AM090009 Lutzomyia longipalpis Jacobina whole fly Lutzomyia longipalpis cDNA clone NSFM-20g09, mRNA sequence.Length=1209	Score = 564 bits (305), Expect = 2e-157
mapped-read 15380	F1UMNMG03GY9D9	Length=793	gb|EX210934.1| ALYTF72C03G07 Lutzomyia longipalpis Fed 72h Lutzomyia longipalpis cDNA 5', mRNA sequence.Length=771	Score = 270 bits (146), Expect = 8e-069
mapped-read 15380	F1UMNMG03HMX3H	Length=347	gb|EW993522.1| LJGDIM27_B06 Adult female Lutzomyia longipalpis midgut library post blood meal digestion containing Leishmania chagasi Lutzomyia longipalpis cDNA, mRNA sequence.Length=380	Score = 468 bits (253), Expect = 1e-128
mapped-read 35223	F1UMNMG03GR5DG	Length=228	No Hit
mapped-read 8611	F1UMNMG03GNGQJ	Length=580	emb|FP601882.1| FP601882 Hirudo medicinalis normalized library Hirudo medicinalis cDNA, mRNA sequence.Length=567	Score = 460 bits (249), Expect = 3e-126
mapped-read 24106	F1UMNMG03HEQBU	Length=590	No Hit
mapped-read 5707	F1UMNMG03HME9M	Length=208	No Hit
mapped-read 3400	F1UMNMG03GUUKD	Length=601	emb|AM098160.1| AM098160 Lutzomyia longipalpis Jacobina whole fly Lutzomyia longipalpis cDNA clone NSFM-11f05, mRNA sequence.Length=1097	Score = 267 bits (144), Expect = 8e-068
mapped-read 16604	F1UMNMG03FTX6G	Length=489	emb|AM102135.1| AM102135 Lutzomyia longipalpis Jacobina whole fly Lutzomyia longipalpis cDNA clone NSFM-129g11, mRNA sequence.Length=1349	Score = 291 bits (157), Expect = 4e-075
mapped-read 16604	F1UMNMG03FUKQ4	Length=424	emb|AM102135.1| AM102135 Lutzomyia longipalpis Jacobina whole fly Lutzomyia longipalpis cDNA clone NSFM-129g11, mRNA sequence.Length=1349	Score = 211 bits (114), Expect = 2e-051
mapped-read 35303	F1UMNMG03HJK4N	Length=342	emb|AM097061.1| AM097061 Lutzomyia longipalpis Jacobina whole fly Lutzomyia longipalpis cDNA clone NSFM-05h02, mRNA sequence.Length=1142	Score = 237 bits (128), Expect = 3e-059
mapped-read 5707	F1UMNMG03GIR9F	Length=210	No Hit
mapped-read 15380	F1UMNMG03HFFRZ	Length=314	gb|EW993522.1| LJGDIM27_B06 Adult female Lutzomyia longipalpis midgut library post blood meal digestion containing Leishmania chagasi Lutzomyia longipalpis cDNA, mRNA sequence.Length=380	Score = 473 bits (256), Expect = 2e-130
mapped-read 14859	F1UMNMG03GDCYI	Length=291	No Hit
mapped-read 8611	F1UMNMG03G3BVP	Length=490	No Hit
mapped-read 32976	F1UMNMG03GJHD9	Length=525	emb|AM090009.1| AM090009 Lutzomyia longipalpis Jacobina whole fly Lutzomyia longipalpis cDNA clone NSFM-20g09, mRNA sequence.Length=1209	Score = 564 bits (305), Expect = 2e-157
mapped-read 5707	F1UMNMG03HFZF4	Length=208	No Hit
mapped-read 22415	F1UMNMG03GUD3O	Length=331	No Hit
mapped-read 16604	F1UMNMG03G05ZX	Length=423	emb|AM102135.1| AM102135 Lutzomyia longipalpis Jacobina whole fly Lutzomyia longipalpis cDNA clone NSFM-129g11, mRNA sequence.Length=1349	Score = 211 bits (114), Expect = 2e-051
mapped-read 22415	F1UMNMG03HG3R2	Length=331	No Hit
mapped-read 35223	F1UMNMG03G4ZW0	Length=227	No Hit
mapped-read 3400	F1UMNMG03HN1YJ	Length=410	No Hit
mapped-read 22415	F1UMNMG03G06KM	Length=337	No Hit
mapped-read 16742	F1UMNMG03HN6EK	Length=731	gb|EW995199.1| LJGU-L-9_A05 Adult female Lutzomyia longipalpis midgut library sugar fed Lutzomyia longipalpis cDNA, mRNA sequence.Length=858	Score = 608 bits (329), Expect = 1e-170
mapped-read 21934	F1UMNMG03G2J4Q	Length=387	emb|AM097061.1| AM097061 Lutzomyia longipalpis Jacobina whole fly Lutzomyia longipalpis cDNA clone NSFM-05h02, mRNA sequence.Length=1142	Score = 283 bits (153), Expect = 5e-073
mapped-read 11836	F1UMNMG03GXCKW	Length=644	emb|AM097061.1| AM097061 Lutzomyia longipalpis Jacobina whole fly Lutzomyia longipalpis cDNA clone NSFM-05h02, mRNA sequence.Length=1142	Score = 346 bits (187), Expect = 1e-091
mapped-read 32681	F1UMNMG03G2PR8	Length=549	gb|EW989821.1| LJGFIL9_D02 Adult female Lutzomyia longipalpis midgut library blood fed containing Leishmania chagasi Lutzomyia longipalpis cDNA, mRNA sequence.Length=774	Score = 292 bits (158), Expect = 1e-075
mapped-read 24484	F1UMNMG03FQVA8	Length=629	No Hit
mapped-read 6659	F1UMNMG03FS07A	Length=497	No Hit
mapped-read 19454	F1UMNMG03GCDEW	Length=564	emb|AM097061.1| AM097061 Lutzomyia longipalpis Jacobina whole fly Lutzomyia longipalpis cDNA clone NSFM-05h02, mRNA sequence.Length=1142	Score = 315 bits (170), Expect = 2e-082
mapped-read 1549	F1UMNMG03GJLOJ	Length=506	No Hit
mapped-read 30802	F1UMNMG03GOJ0X	Length=490	emb|AM105731.1| AM105731 Lutzomyia longipalpis Jacobina whole fly Lutzomyia longipalpis cDNA clone NSFM-74b12, mRNA sequence.Length=1266	Score = 601 bits (325), Expect = 1e-168
mapped-read 34658	F1UMNMG03GYB68	Length=627	No Hit
mapped-read 6659	F1UMNMG03GGSYI	Length=495	No Hit
mapped-read 34658	F1UMNMG03HIZ8Z	Length=696	No Hit
mapped-read 8653	F1UMNMG03F2S41	Length=532	emb|AM101241.1| AM101241 Lutzomyia longipalpis Jacobina whole fly Lutzomyia longipalpis cDNA clone NSFM-30d10, mRNA sequence.Length=1325	Score = 298 bits (161), Expect = 2e-077
mapped-read 25164	F1UMNMG03G1GK0	Length=525	gb|EW988111.1| LJGFM6_C05 Adult female Lutzomyia longipalpis midgut library blood fed Lutzomyia longipalpis cDNA, mRNA sequence.Length=647	Score = 357 bits (193), Expect = 4e-095
mapped-read 46	F1UMNMG03GQYWQ	Length=530	emb|AM090991.1| AM090991 Lutzomyia longipalpis Jacobina whole fly Lutzomyia longipalpis cDNA clone NSFM-88g09, mRNA sequence.Length=1337	Score = 736 bits (398), Expect = 0.0
mapped-read 1549	F1UMNMG03HNM9L	Length=510	No Hit
mapped-read 7091	F1UMNMG03GXZCR	Length=518	No Hit
mapped-read 20171	F1UMNMG03GDF4L	Length=422	emb|AM101241.1| AM101241 Lutzomyia longipalpis Jacobina whole fly Lutzomyia longipalpis cDNA clone NSFM-30d10, mRNA sequence.Length=1325	Score = 316 bits (171), Expect = 5e-083
mapped-read 30941	F1UMNMG03GV9CP	Length=615	No Hit
mapped-read 5826	F1UMNMG03FN7KI	Length=497	emb|AM103544.1| AM103544 Lutzomyia longipalpis Jacobina whole fly Lutzomyia longipalpis cDNA clone NSFM-97b11, mRNA sequence.Length=972	Score = 828 bits (448), Expect = 0.0
mapped-read 30603	F1UMNMG03GM7QN	Length=579	emb|AM101241.1| AM101241 Lutzomyia longipalpis Jacobina whole fly Lutzomyia longipalpis cDNA clone NSFM-30d10, mRNA sequence.Length=1325	Score = 291 bits (157), Expect = 4e-075
mapped-read 29982	F1UMNMG03GW1OU	Length=462	emb|AM101240.1| AM101240 Lutzomyia longipalpis Jacobina whole fly Lutzomyia longipalpis cDNA clone NSFM-30d10, mRNA sequence.Length=1091	Score = 311 bits (168), Expect = 3e-081
mapped-read 32681	F1UMNMG03GVUR7	Length=552	emb|AM098160.1| AM098160 Lutzomyia longipalpis Jacobina whole fly Lutzomyia longipalpis cDNA clone NSFM-11f05, mRNA sequence.Length=1097	Score = 272 bits (147), Expect = 1e-069
mapped-read 46	F1UMNMG03F3BSK	Length=526	emb|AM090991.1| AM090991 Lutzomyia longipalpis Jacobina whole fly Lutzomyia longipalpis cDNA clone NSFM-88g09, mRNA sequence.Length=1337	Score = 736 bits (398), Expect = 0.0
mapped-read 18903	F1UMNMG03G9QDD	Length=384	gb|EW995639.1| LJGU-M-5_E01 Adult female Lutzomyia longipalpis midgut library sugar fed Lutzomyia longipalpis cDNA, mRNA sequence.Length=559	Score = 278 bits (150), Expect = 2e-071
mapped-read 7091	F1UMNMG03HD9CY	Length=540	No Hit
mapped-read 29416	F1UMNMG03G3HSJ	Length=337	emb|AM101240.1| AM101240 Lutzomyia longipalpis Jacobina whole fly Lutzomyia longipalpis cDNA clone NSFM-30d10, mRNA sequence.Length=1091	Score = 327 bits (177), Expect = 2e-086
mapped-read 25164	F1UMNMG03GKOGE	Length=512	gb|EW988111.1| LJGFM6_C05 Adult female Lutzomyia longipalpis midgut library blood fed Lutzomyia longipalpis cDNA, mRNA sequence.Length=647	Score = 320 bits (173), Expect = 5e-084
mapped-read 28769	F1UMNMG03GEVS4	Length=498	No Hit
mapped-read 6020	F1UMNMG03F908H	Length=393	No Hit
mapped-read 5102	F1UMNMG03F0EA9	Length=558	No Hit
mapped-read 11836	F1UMNMG03FWZFE	Length=641	emb|AM097061.1| AM097061 Lutzomyia longipalpis Jacobina whole fly Lutzomyia longipalpis cDNA clone NSFM-05h02, mRNA sequence.Length=1142	Score = 346 bits (187), Expect = 1e-091
mapped-read 30603	F1UMNMG03G2G0Q	Length=576	emb|AM101241.1| AM101241 Lutzomyia longipalpis Jacobina whole fly Lutzomyia longipalpis cDNA clone NSFM-30d10, mRNA sequence.Length=1325	Score = 291 bits (157), Expect = 4e-075
mapped-read 17238	F1UMNMG03GH0WC	Length=570	emb|AM098160.1| AM098160 Lutzomyia longipalpis Jacobina whole fly Lutzomyia longipalpis cDNA clone NSFM-11f05, mRNA sequence.Length=1097	Score = 327 bits (177), Expect = 3e-086
mapped-read 30941	F1UMNMG03G13QJ	Length=560	No Hit
mapped-read 11303	F1UMNMG03GJQ0Z	Length=409	emb|AM097061.1| AM097061 Lutzomyia longipalpis Jacobina whole fly Lutzomyia longipalpis cDNA clone NSFM-05h02, mRNA sequence.Length=1142	Score = 324 bits (175), Expect = 3e-085
mapped-read 16804	F1UMNMG03FXHZ6	Length=529	emb|AM101399.1| AM101399 Lutzomyia longipalpis Jacobina whole fly Lutzomyia longipalpis cDNA clone NSFM-125c11, mRNA sequence.Length=1413	Score = 272 bits (147), Expect = 1e-069
mapped-read 17238	F1UMNMG03GLS4S	Length=573	emb|AM097061.1| AM097061 Lutzomyia longipalpis Jacobina whole fly Lutzomyia longipalpis cDNA clone NSFM-05h02, mRNA sequence.Length=1142	Score = 335 bits (181), Expect = 2e-088
mapped-read 27973	F1UMNMG03GVYB7	Length=466	emb|AM106584.1| AM106584 Lutzomyia longipalpis Jacobina whole fly Lutzomyia longipalpis cDNA clone SFM-04b03, mRNA sequence.Length=1299	Score = 673 bits (364), Expect = 0.0
mapped-read 5231	F1UMNMG03GKXW8	Length=323	emb|AM103887.1| AM103887 Lutzomyia longipalpis Jacobina whole fly Lutzomyia longipalpis cDNA clone NSFM-17b10, mRNA sequence.Length=1273	Score = 436 bits (236), Expect = 3e-119
mapped-read 17314	F1UMNMG03FTPNS	Length=476	No Hit
mapped-read 21934	F1UMNMG03GE1PW	Length=409	emb|AM098160.1| AM098160 Lutzomyia longipalpis Jacobina whole fly Lutzomyia longipalpis cDNA clone NSFM-11f05, mRNA sequence.Length=1097	Score = 289 bits (156), Expect = 1e-074
mapped-read 6020	F1UMNMG03GS4CW	Length=418	No Hit
mapped-read 16804	F1UMNMG03F0BL2	Length=519	emb|AM101399.1| AM101399 Lutzomyia longipalpis Jacobina whole fly Lutzomyia longipalpis cDNA clone NSFM-125c11, mRNA sequence.Length=1413	Score = 270 bits (146), Expect = 5e-069
mapped-read 28160	F1UMNMG03GSK97	Length=470	emb|AM101399.1| AM101399 Lutzomyia longipalpis Jacobina whole fly Lutzomyia longipalpis cDNA clone NSFM-125c11, mRNA sequence.Length=1413	Score = 272 bits (147), Expect = 1e-069
mapped-read 27973	F1UMNMG03FU6NZ	Length=468	emb|AM106584.1| AM106584 Lutzomyia longipalpis Jacobina whole fly Lutzomyia longipalpis cDNA clone SFM-04b03, mRNA sequence.Length=1299	Score = 662 bits (358), Expect = 0.0
mapped-read 28276	F1UMNMG03GDAM5	Length=479	emb|AM101240.1| AM101240 Lutzomyia longipalpis Jacobina whole fly Lutzomyia longipalpis cDNA clone NSFM-30d10, mRNA sequence.Length=1091	Score = 287 bits (155), Expect = 5e-074
mapped-read 26564	F1UMNMG03GATDP	Length=482	No Hit
mapped-read 13585	F1UMNMG03GQLXS	Length=580	emb|AM098160.1| AM098160 Lutzomyia longipalpis Jacobina whole fly Lutzomyia longipalpis cDNA clone NSFM-11f05, mRNA sequence.Length=1097	Score = 257 bits (139), Expect = 4e-065
mapped-read 14255	F1UMNMG03HGPQE	Length=424	emb|AM098160.1| AM098160 Lutzomyia longipalpis Jacobina whole fly Lutzomyia longipalpis cDNA clone NSFM-11f05, mRNA sequence.Length=1097	Score = 305 bits (165), Expect = 1e-079
mapped-read 30802	F1UMNMG03F911G	Length=607	emb|AM105731.1| AM105731 Lutzomyia longipalpis Jacobina whole fly Lutzomyia longipalpis cDNA clone NSFM-74b12, mRNA sequence.Length=1266	Score = 593 bits (321), Expect = 3e-166
mapped-read 5102	F1UMNMG03GCE8V	Length=553	No Hit
mapped-read 13585	F1UMNMG03GK86J	Length=642	No Hit
mapped-read 8765	F1UMNMG03GCNSZ	Length=500	No Hit
mapped-read 18903	F1UMNMG03F0YCA	Length=412	No Hit
mapped-read 28160	F1UMNMG03F4AY4	Length=465	emb|AM101399.1| AM101399 Lutzomyia longipalpis Jacobina whole fly Lutzomyia longipalpis cDNA clone NSFM-125c11, mRNA sequence.Length=1413	Score = 270 bits (146), Expect = 4e-069
mapped-read 14255	F1UMNMG03GAN10	Length=432	emb|AM098160.1| AM098160 Lutzomyia longipalpis Jacobina whole fly Lutzomyia longipalpis cDNA clone NSFM-11f05, mRNA sequence.Length=1097	Score = 281 bits (152), Expect = 2e-072
mapped-read 20734	F1UMNMG03GUZUS	Length=473	emb|AM101241.1| AM101241 Lutzomyia longipalpis Jacobina whole fly Lutzomyia longipalpis cDNA clone NSFM-30d10, mRNA sequence.Length=1325	Score = 279 bits (151), Expect = 8e-072
mapped-read 8794	F1UMNMG03HC645	Length=327	emb|AM094950.1| AM094950 Lutzomyia longipalpis Jacobina whole fly Lutzomyia longipalpis cDNA clone NSFM-53g03, mRNA sequence.Length=1322	Score = 270 bits (146), Expect = 3e-069
mapped-read 7732	F1UMNMG03GVFVR	Length=443	No Hit
mapped-read 33797	F1UMNMG03FYXZ6	Length=624	No Hit
mapped-read 5231	F1UMNMG03GVE8B	Length=323	emb|AM103887.1| AM103887 Lutzomyia longipalpis Jacobina whole fly Lutzomyia longipalpis cDNA clone NSFM-17b10, mRNA sequence.Length=1273	Score = 436 bits (236), Expect = 3e-119
mapped-read 20734	F1UMNMG03G9GRE	Length=573	emb|AM097061.1| AM097061 Lutzomyia longipalpis Jacobina whole fly Lutzomyia longipalpis cDNA clone NSFM-05h02, mRNA sequence.Length=1142	Score = 274 bits (148), Expect = 4e-070
mapped-read 16742	F1UMNMG03FRSQA	Length=537	gb|EW995199.1| LJGU-L-9_A05 Adult female Lutzomyia longipalpis midgut library sugar fed Lutzomyia longipalpis cDNA, mRNA sequence.Length=858	Score = 787 bits (426), Expect = 0.0
mapped-read 14207	F1UMNMG03FTY7P	Length=531	emb|AM095113.1| AM095113 Lutzomyia longipalpis Jacobina whole fly Lutzomyia longipalpis cDNA clone SFM-01e11, mRNA sequence.Length=1107	Score = 453 bits (245), Expect = 5e-124
mapped-read 11303	F1UMNMG03FW028	Length=548	No Hit
mapped-read 26564	F1UMNMG03G4PE7	Length=502	No Hit
mapped-read 34888	F1UMNMG03FWF12	Length=408	No Hit
mapped-read 18341	F1UMNMG03G2BP5	Length=365	No Hit
mapped-read 2928	F1UMNMG03HIGI8	Length=485	emb|AM101241.1| AM101241 Lutzomyia longipalpis Jacobina whole fly Lutzomyia longipalpis cDNA clone NSFM-30d10, mRNA sequence.Length=1325	Score = 303 bits (164), Expect = 5e-079
mapped-read 7732	F1UMNMG03HANN2	Length=444	No Hit
mapped-read 25973	F1UMNMG03G4TD3	Length=522	No Hit
mapped-read 8653	F1UMNMG03GHJ3J	Length=406	emb|AM101241.1| AM101241 Lutzomyia longipalpis Jacobina whole fly Lutzomyia longipalpis cDNA clone NSFM-30d10, mRNA sequence.Length=1325	Score = 302 bits (163), Expect = 1e-078
mapped-read 14207	F1UMNMG03F2HYF	Length=505	emb|AM095113.1| AM095113 Lutzomyia longipalpis Jacobina whole fly Lutzomyia longipalpis cDNA clone SFM-01e11, mRNA sequence.Length=1107	Score = 728 bits (394), Expect = 0.0
mapped-read 2928	F1UMNMG03HMQNA	Length=484	emb|AM101241.1| AM101241 Lutzomyia longipalpis Jacobina whole fly Lutzomyia longipalpis cDNA clone NSFM-30d10, mRNA sequence.Length=1325	Score = 303 bits (164), Expect = 5e-079
mapped-read 11133	F1UMNMG03HHCJ4	Length=504	No Hit
mapped-read 29416	F1UMNMG03GY7J5	Length=461	emb|AM101241.1| AM101241 Lutzomyia longipalpis Jacobina whole fly Lutzomyia longipalpis cDNA clone NSFM-30d10, mRNA sequence.Length=1325	Score = 313 bits (169), Expect = 7e-082
mapped-read 11133	F1UMNMG03GAFPZ	Length=497	No Hit
mapped-read 8794	F1UMNMG03F3LJN	Length=326	emb|AM094950.1| AM094950 Lutzomyia longipalpis Jacobina whole fly Lutzomyia longipalpis cDNA clone NSFM-53g03, mRNA sequence.Length=1322	Score = 263 bits (142), Expect = 5e-067
mapped-read 4960	F1UMNMG03F381X	Length=569	No Hit
mapped-read 19454	F1UMNMG03GM88Z	Length=294	emb|AM097061.1| AM097061 Lutzomyia longipalpis Jacobina whole fly Lutzomyia longipalpis cDNA clone NSFM-05h02, mRNA sequence.Length=1142	Score = 333 bits (180), Expect = 3e-088
mapped-read 34888	F1UMNMG03HIPPA	Length=406	No Hit
mapped-read 4960	F1UMNMG03G1J68	Length=1072	No Hit
mapped-read 28020	F1UMNMG03GW0TH	Length=370	No Hit
mapped-read 28276	F1UMNMG03HK2E8	Length=335	emb|AM101241.1| AM101241 Lutzomyia longipalpis Jacobina whole fly Lutzomyia longipalpis cDNA clone NSFM-30d10, mRNA sequence.Length=1325	Score = 270 bits (146), Expect = 3e-069
mapped-read 18341	F1UMNMG03HLOEJ	Length=419	No Hit
mapped-read 20171	F1UMNMG03GHH7Z	Length=325	emb|AM101241.1| AM101241 Lutzomyia longipalpis Jacobina whole fly Lutzomyia longipalpis cDNA clone NSFM-30d10, mRNA sequence.Length=1325	Score = 318 bits (172), Expect = 1e-083
mapped-read 5826	F1UMNMG03GOYGS	Length=375	emb|FP595913.1| FP595913 Hirudo medicinalis normalized library Hirudo medicinalis cDNA, mRNA sequence.Length=540	Score = 209 bits (113), Expect = 8e-051
mapped-read 30273	F1UMNMG03HKDNW	Length=396	emb|AM097061.1| AM097061 Lutzomyia longipalpis Jacobina whole fly Lutzomyia longipalpis cDNA clone NSFM-05h02, mRNA sequence.Length=1142	Score = 340 bits (184), Expect = 3e-090
mapped-read 28769	F1UMNMG03HH4SH	Length=311	emb|AM102137.1| AM102137 Lutzomyia longipalpis Jacobina whole fly Lutzomyia longipalpis cDNA clone NSFM-121e05, mRNA sequence.Length=1061	Score = 261 bits (141), Expect = 2e-066
mapped-read 23283	F1UMNMG03GTJPD	Length=296	gb|EW991613.1| LJGD-L7_F12 Adult female Lutzomyia longipalpis midgut library post blood meal digestion Lutzomyia longipalpis cDNA, mRNA sequence.Length=921	Score = 412 bits (223), Expect = 4e-112
mapped-read 13578	F1UMNMG03HH3GT	Length=229	No Hit
mapped-read 33797	F1UMNMG03HF08E	Length=509	No Hit
mapped-read 17314	F1UMNMG03HJUBT	Length=360	No Hit
mapped-read 23283	F1UMNMG03HK7E9	Length=293	gb|EW991613.1| LJGD-L7_F12 Adult female Lutzomyia longipalpis midgut library post blood meal digestion Lutzomyia longipalpis cDNA, mRNA sequence.Length=921	Score = 433 bits (234), Expect = 3e-118
mapped-read 8765	F1UMNMG03F3U7A	Length=498	No Hit
mapped-read 30273	F1UMNMG03GL2VL	Length=448	emb|AM097061.1| AM097061 Lutzomyia longipalpis Jacobina whole fly Lutzomyia longipalpis cDNA clone NSFM-05h02, mRNA sequence.Length=1142	Score = 340 bits (184), Expect = 3e-090
mapped-read 29982	F1UMNMG03HLI6E	Length=449	emb|AM101241.1| AM101241 Lutzomyia longipalpis Jacobina whole fly Lutzomyia longipalpis cDNA clone NSFM-30d10, mRNA sequence.Length=1325	Score = 320 bits (173), Expect = 4e-084
mapped-read 25973	F1UMNMG03GYGO3	Length=538	No Hit
mapped-read 24484	F1UMNMG03GUEFK	Length=665	No Hit
mapped-read 34440	F1UMNMG03GXQHR	Length=385	No Hit
mapped-read 34440	F1UMNMG03HN45O	Length=388	No Hit
mapped-read 28020	F1UMNMG03HJI1O	Length=370	No Hit
mapped-read 13578	F1UMNMG03GL0I0	Length=450	emb|FP595913.1| FP595913 Hirudo medicinalis normalized library Hirudo medicinalis cDNA, mRNA sequence.Length=540	Score = 267 bits (144), Expect = 6e-068
mapped-read 26288	F1UMNMG03HJJJ8	Length=382	gb|EX211597.1| ALYTINFD03G12 Lutzomyia longipalpis Infected Lutzomyia longipalpis cDNA 5', mRNA sequence.Length=798	Score = 254 bits (137), Expect = 4e-064
mapped-read 32828	F1UMNMG03FV16B	Length=593	emb|AM097061.1| AM097061 Lutzomyia longipalpis Jacobina whole fly Lutzomyia longipalpis cDNA clone NSFM-05h02, mRNA sequence.Length=1142	Score = 311 bits (168), Expect = 3e-081
mapped-read 34558	F1UMNMG03G40PJ	Length=587	No Hit
mapped-read 17070	F1UMNMG03G2OW2	Length=597	No Hit
mapped-read 18723	F1UMNMG03GS8FQ	Length=470	No Hit
mapped-read 16068	F1UMNMG03G5MIZ	Length=537	No Hit
mapped-read 25655	F1UMNMG03FXXSV	Length=577	No Hit
mapped-read 26211	F1UMNMG03GQAH1	Length=608	emb|AM101241.1| AM101241 Lutzomyia longipalpis Jacobina whole fly Lutzomyia longipalpis cDNA clone NSFM-30d10, mRNA sequence.Length=1325	Score = 274 bits (148), Expect = 5e-070
mapped-read 7001	F1UMNMG03GLPV8	Length=506	No Hit
mapped-read 21297	F1UMNMG03HKV5Q	Length=455	emb|FP601882.1| FP601882 Hirudo medicinalis normalized library Hirudo medicinalis cDNA, mRNA sequence.Length=567	Score = 470 bits (254), Expect = 4e-129
mapped-read 13207	F1UMNMG03GEVU1	Length=454	emb|AM098160.1| AM098160 Lutzomyia longipalpis Jacobina whole fly Lutzomyia longipalpis cDNA clone NSFM-11f05, mRNA sequence.Length=1097	Score = 279 bits (151), Expect = 7e-072
mapped-read 12467	F1UMNMG03FW7ME	Length=407	emb|AM097061.1| AM097061 Lutzomyia longipalpis Jacobina whole fly Lutzomyia longipalpis cDNA clone NSFM-05h02, mRNA sequence.Length=1142	Score = 326 bits (176), Expect = 8e-086
mapped-read 19697	F1UMNMG03FRSWJ	Length=382	emb|AM097061.1| AM097061 Lutzomyia longipalpis Jacobina whole fly Lutzomyia longipalpis cDNA clone NSFM-05h02, mRNA sequence.Length=1142	Score = 261 bits (141), Expect = 2e-066
mapped-read 11599	F1UMNMG03FQKNS	Length=437	No Hit
mapped-read 28301	F1UMNMG03FU2XT	Length=550	emb|FP601882.1| FP601882 Hirudo medicinalis normalized library Hirudo medicinalis cDNA, mRNA sequence.Length=567	Score = 327 bits (177), Expect = 3e-086
mapped-read 26773	F1UMNMG03HNNLW	Length=415	emb|AM101241.1| AM101241 Lutzomyia longipalpis Jacobina whole fly Lutzomyia longipalpis cDNA clone NSFM-30d10, mRNA sequence.Length=1325	Score = 366 bits (198), Expect = 5e-098
mapped-read 6465	F1UMNMG03HOU6C	Length=473	No Hit
mapped-read 16767	F1UMNMG03GL4UV	Length=390	emb|AM097061.1| AM097061 Lutzomyia longipalpis Jacobina whole fly Lutzomyia longipalpis cDNA clone NSFM-05h02, mRNA sequence.Length=1142	Score = 268 bits (145), Expect = 1e-068
mapped-read 20967	F1UMNMG03GQA67	Length=571	gb|EW989821.1| LJGFIL9_D02 Adult female Lutzomyia longipalpis midgut library blood fed containing Leishmania chagasi Lutzomyia longipalpis cDNA, mRNA sequence.Length=774	Score = 278 bits (150), Expect = 3e-071
mapped-read 19636	F1UMNMG03GGRA4	Length=608	emb|AM092652.1| AM092652 Lutzomyia longipalpis Jacobina whole fly Lutzomyia longipalpis cDNA clone NSFM-69b04, mRNA sequence.Length=1268	Score = 449 bits (243), Expect = 7e-123
mapped-read 11400	F1UMNMG03GSYP9	Length=527	gb|EW995639.1| LJGU-M-5_E01 Adult female Lutzomyia longipalpis midgut library sugar fed Lutzomyia longipalpis cDNA, mRNA sequence.Length=559	Score = 268 bits (145), Expect = 2e-068
mapped-read 21050	F1UMNMG03HHD1D	Length=467	No Hit
mapped-read 4933	F1UMNMG03FUNOF	Length=578	emb|AM093850.1| AM093850 Lutzomyia longipalpis Jacobina whole fly Lutzomyia longipalpis cDNA clone NSFM-165d10, mRNA sequence.Length=1378	Score = 329 bits (178), Expect = 9e-087
mapped-read 2982	F1UMNMG03F17MR	Length=530	No Hit
mapped-read 9791	F1UMNMG03FU6GW	Length=512	No Hit
mapped-read 12131	F1UMNMG03FYM83	Length=424	emb|AM101399.1| AM101399 Lutzomyia longipalpis Jacobina whole fly Lutzomyia longipalpis cDNA clone NSFM-125c11, mRNA sequence.Length=1413	Score = 270 bits (146), Expect = 4e-069
mapped-read 1948	F1UMNMG03HAAHA	Length=523	No Hit
mapped-read 31597	F1UMNMG03GMDYL	Length=452	emb|AM101241.1| AM101241 Lutzomyia longipalpis Jacobina whole fly Lutzomyia longipalpis cDNA clone NSFM-30d10, mRNA sequence.Length=1325	Score = 315 bits (170), Expect = 2e-082
mapped-read 14025	F1UMNMG03GMA0Q	Length=488	No Hit
mapped-read 11215	F1UMNMG03HHMUT	Length=558	No Hit
mapped-read 32046	F1UMNMG03HECE9	Length=568	emb|AM097061.1| AM097061 Lutzomyia longipalpis Jacobina whole fly Lutzomyia longipalpis cDNA clone NSFM-05h02, mRNA sequence.Length=1142	Score = 339 bits (183), Expect = 1e-089
mapped-read 6546	F1UMNMG03HK9NV	Length=549	gb|FK811941.1| PRAG-aad18a11.g1 Sand_fly_EST_Normalized Phlebotomus papatasi cDNA 5' similar to gb|AAA98981.1| ornithine decarboxylase gb|AAL06466.1|AF411043_1 ornithine decarboxylase [Musca domestica], mRNA sequence.Length=711	Score = 257 bits (139), Expect = 4e-065
mapped-read 16756	F1UMNMG03GE620	Length=504	No Hit
mapped-read 7113	F1UMNMG03GJMZR	Length=518	No Hit
mapped-read 9840	F1UMNMG03GJO1P	Length=416	emb|AM100753.1| AM100753 Lutzomyia longipalpis Jacobina whole fly Lutzomyia longipalpis cDNA clone NSFM-150g03, mRNA sequence.Length=1319	Score = 429 bits (232), Expect = 6e-117
mapped-read 3734	F1UMNMG03GV9WT	Length=518	emb|AM097061.1| AM097061 Lutzomyia longipalpis Jacobina whole fly Lutzomyia longipalpis cDNA clone NSFM-05h02, mRNA sequence.Length=1142	Score = 274 bits (148), Expect = 4e-070
mapped-read 31471	F1UMNMG03F4OKY	Length=616	emb|AM101240.1| AM101240 Lutzomyia longipalpis Jacobina whole fly Lutzomyia longipalpis cDNA clone NSFM-30d10, mRNA sequence.Length=1091	Score = 305 bits (165), Expect = 2e-079
mapped-read 8438	F1UMNMG03GEN1N	Length=667	No Hit
mapped-read 34887	F1UMNMG03G4EUC	Length=548	emb|AM098161.1| AM098161 Lutzomyia longipalpis Jacobina whole fly Lutzomyia longipalpis cDNA clone NSFM-31e10, mRNA sequence.Length=1348	Score = 267 bits (144), Expect = 7e-068
mapped-read 28700	F1UMNMG03FXAZQ	Length=552	No Hit
mapped-read 19515	F1UMNMG03F461N	Length=640	emb|AM109537.1| AM109537 Lutzomyia longipalpis Jacobina whole fly Lutzomyia longipalpis cDNA clone NSFM-93b12, mRNA sequence.Length=960	Score = 562 bits (304), Expect = 9e-157
mapped-read 33446	F1UMNMG03G6T9Q	Length=543	emb|AM101399.1| AM101399 Lutzomyia longipalpis Jacobina whole fly Lutzomyia longipalpis cDNA clone NSFM-125c11, mRNA sequence.Length=1413	Score = 281 bits (152), Expect = 2e-072
mapped-read 33652	F1UMNMG03FYE6G	Length=511	emb|AM094837.1| AM094837 Lutzomyia longipalpis Jacobina whole fly Lutzomyia longipalpis cDNA clone NSFM-137g04, mRNA sequence.Length=955	Score = 357 bits (193), Expect = 4e-095
mapped-read 33917	F1UMNMG03HE0QE	Length=510	gb|EW995639.1| LJGU-M-5_E01 Adult female Lutzomyia longipalpis midgut library sugar fed Lutzomyia longipalpis cDNA, mRNA sequence.Length=559	Score = 248 bits (134), Expect = 2e-062
mapped-read 14920	F1UMNMG03GHL5D	Length=598	emb|AM097061.1| AM097061 Lutzomyia longipalpis Jacobina whole fly Lutzomyia longipalpis cDNA clone NSFM-05h02, mRNA sequence.Length=1142	Score = 243 bits (131), Expect = 1e-060
mapped-read 12655	F1UMNMG03G8WHS	Length=695	emb|AM097061.1| AM097061 Lutzomyia longipalpis Jacobina whole fly Lutzomyia longipalpis cDNA clone NSFM-05h02, mRNA sequence.Length=1142	Score = 226 bits (122), Expect = 1e-055
mapped-read 14423	F1UMNMG03G15YE	Length=361	gb|EW989821.1| LJGFIL9_D02 Adult female Lutzomyia longipalpis midgut library blood fed containing Leishmania chagasi Lutzomyia longipalpis cDNA, mRNA sequence.Length=774	Score = 294 bits (159), Expect = 2e-076
mapped-read 24625	F1UMNMG03F5YKX	Length=573	emb|FP601882.1| FP601882 Hirudo medicinalis normalized library Hirudo medicinalis cDNA, mRNA sequence.Length=567	Score = 396 bits (214), Expect = 9e-107
mapped-read 5712	F1UMNMG03HEBAP	Length=549	No Hit
mapped-read 5563	F1UMNMG03G407J	Length=600	emb|AM090420.1| AM090420 Lutzomyia longipalpis Jacobina whole fly Lutzomyia longipalpis cDNA clone NSFM-126b10, mRNA sequence.Length=1245	Score = 407 bits (220), Expect = 4e-110
mapped-read 8136	F1UMNMG03HEWMJ	Length=565	No Hit
mapped-read 22600	F1UMNMG03FVVVW	Length=200	No Hit
mapped-read 10038	F1UMNMG03F3EU5	Length=490	No Hit
mapped-read 6021	F1UMNMG03HA37C	Length=556	emb|AM097061.1| AM097061 Lutzomyia longipalpis Jacobina whole fly Lutzomyia longipalpis cDNA clone NSFM-05h02, mRNA sequence.Length=1142	Score = 239 bits (129), Expect = 2e-059
mapped-read 9310	F1UMNMG03F5ZXW	Length=568	emb|AM101399.1| AM101399 Lutzomyia longipalpis Jacobina whole fly Lutzomyia longipalpis cDNA clone NSFM-125c11, mRNA sequence.Length=1413	Score = 285 bits (154), Expect = 2e-073
mapped-read 15055	F1UMNMG03HGPZK	Length=545	gb|EW989821.1| LJGFIL9_D02 Adult female Lutzomyia longipalpis midgut library blood fed containing Leishmania chagasi Lutzomyia longipalpis cDNA, mRNA sequence.Length=774	Score = 322 bits (174), Expect = 1e-084
mapped-read 26899	F1UMNMG03F9HAZ	Length=292	No Hit
mapped-read 24125	F1UMNMG03HHDV2	Length=486	No Hit
mapped-read 27727	F1UMNMG03GPZCU	Length=511	emb|AM101399.1| AM101399 Lutzomyia longipalpis Jacobina whole fly Lutzomyia longipalpis cDNA clone NSFM-125c11, mRNA sequence.Length=1413	Score = 278 bits (150), Expect = 3e-071
mapped-read 23555	F1UMNMG03F9HB5	Length=614	emb|AM101240.1| AM101240 Lutzomyia longipalpis Jacobina whole fly Lutzomyia longipalpis cDNA clone NSFM-30d10, mRNA sequence.Length=1091	Score = 281 bits (152), Expect = 3e-072
mapped-read 23004	F1UMNMG03F7BJP	Length=564	No Hit
mapped-read 1967	F1UMNMG03F3GJM	Length=558	No Hit
mapped-read 25020	F1UMNMG03GC0Y4	Length=375	emb|AM101240.1| AM101240 Lutzomyia longipalpis Jacobina whole fly Lutzomyia longipalpis cDNA clone NSFM-30d10, mRNA sequence.Length=1091	Score = 335 bits (181), Expect = 1e-088
mapped-read 30170	F1UMNMG03GPJW6	Length=482	gb|EW989821.1| LJGFIL9_D02 Adult female Lutzomyia longipalpis midgut library blood fed containing Leishmania chagasi Lutzomyia longipalpis cDNA, mRNA sequence.Length=774	Score = 303 bits (164), Expect = 5e-079
mapped-read 19981	F1UMNMG03GCJE9	Length=214	No Hit
mapped-read 26149	F1UMNMG03HB7IO	Length=454	emb|AM094984.1| AM094984 Lutzomyia longipalpis Jacobina whole fly Lutzomyia longipalpis cDNA clone NSFM-126c08, mRNA sequence.Length=1363	Score = 649 bits (351), Expect = 0.0
mapped-read 31644	F1UMNMG03FZGKW	Length=470	emb|AM099108.1| AM099108 Lutzomyia longipalpis Jacobina whole fly Lutzomyia longipalpis cDNA clone NSFM-13c11, mRNA sequence.Length=1131	Score = 525 bits (284), Expect = 9e-146
mapped-read 14531	F1UMNMG03HDFS0	Length=558	emb|AM101241.1| AM101241 Lutzomyia longipalpis Jacobina whole fly Lutzomyia longipalpis cDNA clone NSFM-30d10, mRNA sequence.Length=1325	Score = 305 bits (165), Expect = 1e-079
mapped-read 27672	F1UMNMG03HDWJU	Length=598	emb|AM098160.1| AM098160 Lutzomyia longipalpis Jacobina whole fly Lutzomyia longipalpis cDNA clone NSFM-11f05, mRNA sequence.Length=1097	Score = 250 bits (135), Expect = 8e-063
mapped-read 26556	F1UMNMG03GCH6I	Length=539	No Hit
mapped-read 9858	F1UMNMG03HHJFX	Length=636	gi|387956502|gb|JK631850.1| RAAPBAR033A05 BAR Lutzomyia longipalpis cDNA, mRNA sequenceLength=491	Score = 505 bits (273), Expect = 2e-139
mapped-read 19539	F1UMNMG03GZRZY	Length=361	emb|AM098160.1| AM098160 Lutzomyia longipalpis Jacobina whole fly Lutzomyia longipalpis cDNA clone NSFM-11f05, mRNA sequence.Length=1097	Score = 329 bits (178), Expect = 5e-087
mapped-read 10107	F1UMNMG03HEV65	Length=538	No Hit
mapped-read 35192	F1UMNMG03F7JPB	Length=610	No Hit
mapped-read 20926	F1UMNMG03HEZV6	Length=553	emb|AM101241.1| AM101241 Lutzomyia longipalpis Jacobina whole fly Lutzomyia longipalpis cDNA clone NSFM-30d10, mRNA sequence.Length=1325	Score = 270 bits (146), Expect = 5e-069
mapped-read 32	F1UMNMG03GPAMH	Length=486	emb|AM095304.1| AM095304 Lutzomyia longipalpis Jacobina whole fly Lutzomyia longipalpis cDNA clone NSFM-126d10, mRNA sequence.Length=1283	Score = 455 bits (246), Expect = 1e-124
mapped-read 17460	F1UMNMG03GVMFW	Length=458	emb|AM108764.1| AM108764 Lutzomyia longipalpis Jacobina whole fly Lutzomyia longipalpis cDNA clone NSFM-40h04, mRNA sequence.Length=1094	Score = 691 bits (374), Expect = 0.0
mapped-read 15192	F1UMNMG03GQI11	Length=574	No Hit
mapped-read 24926	F1UMNMG03HOFU5	Length=537	No Hit
mapped-read 29911	F1UMNMG03GATAY	Length=546	No Hit
mapped-read 5018	F1UMNMG03HBHYE	Length=495	No Hit
mapped-read 4791	F1UMNMG03HC726	Length=369	emb|AM093850.1| AM093850 Lutzomyia longipalpis Jacobina whole fly Lutzomyia longipalpis cDNA clone NSFM-165d10, mRNA sequence.Length=1378	Score = 294 bits (159), Expect = 2e-076
mapped-read 28581	F1UMNMG03GPESR	Length=409	No Hit
mapped-read 18823	F1UMNMG03HIRY6	Length=626	emb|AM101399.1| AM101399 Lutzomyia longipalpis Jacobina whole fly Lutzomyia longipalpis cDNA clone NSFM-125c11, mRNA sequence.Length=1413	Score = 267 bits (144), Expect = 8e-068
mapped-read 13740	F1UMNMG03HFBAR	Length=554	emb|AM101399.1| AM101399 Lutzomyia longipalpis Jacobina whole fly Lutzomyia longipalpis cDNA clone NSFM-125c11, mRNA sequence.Length=1413	Score = 255 bits (138), Expect = 1e-064
mapped-read 27030	F1UMNMG03GC9ZY	Length=669	No Hit
mapped-read 6479	F1UMNMG03GGTGG	Length=549	emb|AM102137.1| AM102137 Lutzomyia longipalpis Jacobina whole fly Lutzomyia longipalpis cDNA clone NSFM-121e05, mRNA sequence.Length=1061	Score = 283 bits (153), Expect = 7e-073
mapped-read 5124	F1UMNMG03F1U3X	Length=601	emb|AM101241.1| AM101241 Lutzomyia longipalpis Jacobina whole fly Lutzomyia longipalpis cDNA clone NSFM-30d10, mRNA sequence.Length=1325	Score = 263 bits (142), Expect = 1e-066
mapped-read 34547	F1UMNMG03FU7LH	Length=558	No Hit
mapped-read 27608	F1UMNMG03G6Q7A	Length=387	emb|AM101399.1| AM101399 Lutzomyia longipalpis Jacobina whole fly Lutzomyia longipalpis cDNA clone NSFM-125c11, mRNA sequence.Length=1413	Score = 261 bits (141), Expect = 2e-066
mapped-read 3395	F1UMNMG03HFC7Y	Length=570	emb|AM097061.1| AM097061 Lutzomyia longipalpis Jacobina whole fly Lutzomyia longipalpis cDNA clone NSFM-05h02, mRNA sequence.Length=1142	Score = 315 bits (170), Expect = 3e-082
mapped-read 108	F1UMNMG03G334W	Length=610	emb|AM097061.1| AM097061 Lutzomyia longipalpis Jacobina whole fly Lutzomyia longipalpis cDNA clone NSFM-05h02, mRNA sequence.Length=1142	Score = 353 bits (191), Expect = 6e-094
mapped-read 18460	F1UMNMG03GRQM3	Length=415	No Hit
mapped-read 19739	F1UMNMG03F6W9V	Length=307	No Hit
mapped-read 4155	F1UMNMG03GQTDO	Length=674	gb|EW991145.1| LJGD-L10_D12 Adult female Lutzomyia longipalpis midgut library post blood meal digestion Lutzomyia longipalpis cDNA, mRNA sequence.Length=796	Score = 224 bits (121), Expect = 5e-055
mapped-read 10676	F1UMNMG03HL8DN	Length=311	emb|AM102137.1| AM102137 Lutzomyia longipalpis Jacobina whole fly Lutzomyia longipalpis cDNA clone NSFM-121e05, mRNA sequence.Length=1061	Score = 294 bits (159), Expect = 2e-076
mapped-read 15285	F1UMNMG03HBU7P	Length=512	gb|EW995639.1| LJGU-M-5_E01 Adult female Lutzomyia longipalpis midgut library sugar fed Lutzomyia longipalpis cDNA, mRNA sequence.Length=559	Score = 265 bits (143), Expect = 2e-067
mapped-read 12425	F1UMNMG03GR9C1	Length=500	emb|AM101241.1| AM101241 Lutzomyia longipalpis Jacobina whole fly Lutzomyia longipalpis cDNA clone NSFM-30d10, mRNA sequence.Length=1325	Score = 316 bits (171), Expect = 6e-083
mapped-read 11788	F1UMNMG03GKWVH	Length=500	emb|AM098160.1| AM098160 Lutzomyia longipalpis Jacobina whole fly Lutzomyia longipalpis cDNA clone NSFM-11f05, mRNA sequence.Length=1097	Score = 250 bits (135), Expect = 6e-063
mapped-read 11208	F1UMNMG03F2ZTX	Length=586	emb|AM091510.1| AM091510 Lutzomyia longipalpis Jacobina whole fly Lutzomyia longipalpis cDNA clone NSFM-21h12, mRNA sequence.Length=1116	Score = 518 bits (280), Expect = 2e-143
mapped-read 15123	F1UMNMG03GYUNG	Length=484	gb|EW995296.1| LJGUL-P01_D06 Adult female Lutzomyia longipalpis midgut library sugar fed Lutzomyia longipalpis cDNA, mRNA sequence.Length=1045	Score = 387 bits (209), Expect = 4e-104
mapped-read 31221	F1UMNMG03G7AQJ	Length=511	emb|AM095654.1| AM095654 Lutzomyia longipalpis Jacobina whole fly Lutzomyia longipalpis cDNA clone NSFM-144c01, mRNA sequence.Length=1418	Score = 878 bits (475), Expect = 0.0
mapped-read 33574	F1UMNMG03GRTOV	Length=486	gb|EW995639.1| LJGU-M-5_E01 Adult female Lutzomyia longipalpis midgut library sugar fed Lutzomyia longipalpis cDNA, mRNA sequence.Length=559	Score = 261 bits (141), Expect = 3e-066
mapped-read 12345	F1UMNMG03HN77E	Length=374	emb|AM101240.1| AM101240 Lutzomyia longipalpis Jacobina whole fly Lutzomyia longipalpis cDNA clone NSFM-30d10, mRNA sequence.Length=1091	Score = 316 bits (171), Expect = 4e-083
mapped-read 15980	F1UMNMG03F5IV0	Length=316	No Hit
mapped-read 13976	F1UMNMG03GZ9OM	Length=468	emb|AM101240.1| AM101240 Lutzomyia longipalpis Jacobina whole fly Lutzomyia longipalpis cDNA clone NSFM-30d10, mRNA sequence.Length=1091	Score = 267 bits (144), Expect = 6e-068
mapped-read 17858	F1UMNMG03GOMJ0	Length=509	emb|AM101240.1| AM101240 Lutzomyia longipalpis Jacobina whole fly Lutzomyia longipalpis cDNA clone NSFM-30d10, mRNA sequence.Length=1091	Score = 285 bits (154), Expect = 2e-073
mapped-read 12577	F1UMNMG03GG48Q	Length=325	emb|AM101241.1| AM101241 Lutzomyia longipalpis Jacobina whole fly Lutzomyia longipalpis cDNA clone NSFM-30d10, mRNA sequence.Length=1325	Score = 316 bits (171), Expect = 4e-083
mapped-read 30485	F1UMNMG03GID3V	Length=502	emb|AM102137.1| AM102137 Lutzomyia longipalpis Jacobina whole fly Lutzomyia longipalpis cDNA clone NSFM-121e05, mRNA sequence.Length=1061	Score = 320 bits (173), Expect = 5e-084
mapped-read 15305	F1UMNMG03G0CBR	Length=611	emb|AM101924.1| AM101924 Lutzomyia longipalpis Jacobina whole fly Lutzomyia longipalpis cDNA clone NSFM-33h08, mRNA sequence.Length=866	Score = 531 bits (287), Expect = 2e-147
mapped-read 28972	F1UMNMG03G1FN6	Length=531	emb|AM098160.1| AM098160 Lutzomyia longipalpis Jacobina whole fly Lutzomyia longipalpis cDNA clone NSFM-11f05, mRNA sequence.Length=1097	Score = 292 bits (158), Expect = 1e-075
mapped-read 12856	F1UMNMG03HJTNQ	Length=448	No Hit
mapped-read 28363	F1UMNMG03F4NN2	Length=311	emb|AM101241.1| AM101241 Lutzomyia longipalpis Jacobina whole fly Lutzomyia longipalpis cDNA clone NSFM-30d10, mRNA sequence.Length=1325	Score = 350 bits (189), Expect = 4e-093
mapped-read 29577	F1UMNMG03FV3JC	Length=638	emb|AM097061.1| AM097061 Lutzomyia longipalpis Jacobina whole fly Lutzomyia longipalpis cDNA clone NSFM-05h02, mRNA sequence.Length=1142	Score = 243 bits (131), Expect = 1e-060
mapped-read 23754	F1UMNMG03G7M8E	Length=413	emb|AM105942.1| AM105942 Lutzomyia longipalpis Jacobina whole fly Lutzomyia longipalpis cDNA clone NSFM-20b06, mRNA sequence.Length=1306	Score = 438 bits (237), Expect = 1e-119
mapped-read 12367	F1UMNMG03HJYMM	Length=577	gb|EW995639.1| LJGU-M-5_E01 Adult female Lutzomyia longipalpis midgut library sugar fed Lutzomyia longipalpis cDNA, mRNA sequence.Length=559	Score = 239 bits (129), Expect = 2e-059
mapped-read 24492	F1UMNMG03GDALY	Length=475	emb|AM106068.1| AM106068 Lutzomyia longipalpis Jacobina whole fly Lutzomyia longipalpis cDNA clone NSFM-86b06, mRNA sequence.Length=1306	Score = 390 bits (211), Expect = 3e-105
mapped-read 13165	F1UMNMG03GQS2J	Length=515	No Hit
mapped-read 28655	F1UMNMG03HAQOQ	Length=497	emb|AM101293.1| AM101293 Lutzomyia longipalpis Jacobina whole fly Lutzomyia longipalpis cDNA clone NSFM-30f04, mRNA sequence.Length=657	Score = 761 bits (412), Expect = 0.0
mapped-read 18449	F1UMNMG03GJVOI	Length=549	emb|AM101240.1| AM101240 Lutzomyia longipalpis Jacobina whole fly Lutzomyia longipalpis cDNA clone NSFM-30d10, mRNA sequence.Length=1091	Score = 311 bits (168), Expect = 3e-081
mapped-read 35383	F1UMNMG03GCMWS	Length=357	No Hit
mapped-read 33111	F1UMNMG03GDCBV	Length=1057	No Hit
mapped-read 29644	F1UMNMG03G9H8E	Length=408	gb|EW995669.1| LJGU-M-5_H05 Adult female Lutzomyia longipalpis midgut library sugar fed Lutzomyia longipalpis cDNA, mRNA sequence.Length=340	Score = 501 bits (271), Expect = 1e-138
mapped-read 849	F1UMNMG03GWLSL	Length=486	No Hit
mapped-read 4186	F1UMNMG03HBL45	Length=567	emb|AM101240.1| AM101240 Lutzomyia longipalpis Jacobina whole fly Lutzomyia longipalpis cDNA clone NSFM-30d10, mRNA sequence.Length=1091	Score = 322 bits (174), Expect = 1e-084
mapped-read 21176	F1UMNMG03GSTRC	Length=399	emb|AM101399.1| AM101399 Lutzomyia longipalpis Jacobina whole fly Lutzomyia longipalpis cDNA clone NSFM-125c11, mRNA sequence.Length=1413	Score = 255 bits (138), Expect = 1e-064
mapped-read 16077	F1UMNMG03GNYHB	Length=559	emb|AM101241.1| AM101241 Lutzomyia longipalpis Jacobina whole fly Lutzomyia longipalpis cDNA clone NSFM-30d10, mRNA sequence.Length=1325	Score = 263 bits (142), Expect = 9e-067
mapped-read 12664	F1UMNMG03HECBG	Length=460	gb|EW989821.1| LJGFIL9_D02 Adult female Lutzomyia longipalpis midgut library blood fed containing Leishmania chagasi Lutzomyia longipalpis cDNA, mRNA sequence.Length=774	Score = 289 bits (156), Expect = 1e-074
mapped-read 31712	F1UMNMG03GY2DA	Length=577	No Hit
mapped-read 31395	F1UMNMG03HOIIV	Length=288	emb|AM098160.1| AM098160 Lutzomyia longipalpis Jacobina whole fly Lutzomyia longipalpis cDNA clone NSFM-11f05, mRNA sequence.Length=1097	Score = 237 bits (128), Expect = 3e-059
mapped-read 28483	F1UMNMG03G53D5	Length=548	gb|EW995639.1| LJGU-M-5_E01 Adult female Lutzomyia longipalpis midgut library sugar fed Lutzomyia longipalpis cDNA, mRNA sequence.Length=559	Score = 265 bits (143), Expect = 2e-067
mapped-read 11275	F1UMNMG03F6N9R	Length=457	No Hit
mapped-read 20966	F1UMNMG03GQJ6F	Length=489	gb|EW989821.1| LJGFIL9_D02 Adult female Lutzomyia longipalpis midgut library blood fed containing Leishmania chagasi Lutzomyia longipalpis cDNA, mRNA sequence.Length=774	Score = 265 bits (143), Expect = 2e-067
mapped-read 3457	F1UMNMG03G7YJQ	Length=438	emb|AM098160.1| AM098160 Lutzomyia longipalpis Jacobina whole fly Lutzomyia longipalpis cDNA clone NSFM-11f05, mRNA sequence.Length=1097	Score = 235 bits (127), Expect = 2e-058
mapped-read 8660	F1UMNMG03GYRCE	Length=512	No Hit
mapped-read 26705	F1UMNMG03GYA8A	Length=327	No Hit
mapped-read 10390	F1UMNMG03F4WID	Length=513	No Hit
mapped-read 28022	F1UMNMG03G75JL	Length=527	No Hit
mapped-read 2385	F1UMNMG03HNEHU	Length=388	No Hit
mapped-read 26050	F1UMNMG03GH6HT	Length=382	emb|AM101241.1| AM101241 Lutzomyia longipalpis Jacobina whole fly Lutzomyia longipalpis cDNA clone NSFM-30d10, mRNA sequence.Length=1325	Score = 268 bits (145), Expect = 1e-068
mapped-read 4795	F1UMNMG03HHJVR	Length=485	gb|EW995639.1| LJGU-M-5_E01 Adult female Lutzomyia longipalpis midgut library sugar fed Lutzomyia longipalpis cDNA, mRNA sequence.Length=559	Score = 261 bits (141), Expect = 3e-066
mapped-read 13651	F1UMNMG03GERWK	Length=495	emb|AM093278.1| AM093278 Lutzomyia longipalpis Jacobina whole fly Lutzomyia longipalpis cDNA clone NSFM-44f03, mRNA sequence.Length=1352	Score = 778 bits (421), Expect = 0.0
mapped-read 1068	F1UMNMG03GFMGH	Length=446	emb|AM097061.1| AM097061 Lutzomyia longipalpis Jacobina whole fly Lutzomyia longipalpis cDNA clone NSFM-05h02, mRNA sequence.Length=1142	Score = 259 bits (140), Expect = 9e-066
mapped-read 25650	F1UMNMG03GXZDO	Length=310	emb|AM101399.1| AM101399 Lutzomyia longipalpis Jacobina whole fly Lutzomyia longipalpis cDNA clone NSFM-125c11, mRNA sequence.Length=1413	Score = 300 bits (162), Expect = 4e-078
mapped-read 32186	F1UMNMG03G1PBM	Length=385	emb|AM093850.1| AM093850 Lutzomyia longipalpis Jacobina whole fly Lutzomyia longipalpis cDNA clone NSFM-165d10, mRNA sequence.Length=1378	Score = 329 bits (178), Expect = 6e-087
mapped-read 17540	F1UMNMG03G7QSN	Length=452	No Hit
mapped-read 34788	F1UMNMG03GW23D	Length=453	No Hit
mapped-read 34607	F1UMNMG03G7IRA	Length=229	emb|AM101241.1| AM101241 Lutzomyia longipalpis Jacobina whole fly Lutzomyia longipalpis cDNA clone NSFM-30d10, mRNA sequence.Length=1325	Score = 230 bits (124), Expect = 3e-057
mapped-read 17692	F1UMNMG03G92UH	Length=459	No Hit
mapped-read 24301	F1UMNMG03GERJA	Length=409	gb|EW995639.1| LJGU-M-5_E01 Adult female Lutzomyia longipalpis midgut library sugar fed Lutzomyia longipalpis cDNA, mRNA sequence.Length=559	Score = 305 bits (165), Expect = 1e-079
mapped-read 11598	F1UMNMG03GDF5E	Length=480	No Hit
mapped-read 11129	F1UMNMG03FXG3V	Length=381	gb|EW995639.1| LJGU-M-5_E01 Adult female Lutzomyia longipalpis midgut library sugar fed Lutzomyia longipalpis cDNA, mRNA sequence.Length=559	Score = 233 bits (126), Expect = 5e-058
mapped-read 35043	F1UMNMG03FXPP5	Length=375	emb|AM101399.1| AM101399 Lutzomyia longipalpis Jacobina whole fly Lutzomyia longipalpis cDNA clone NSFM-125c11, mRNA sequence.Length=1413	Score = 237 bits (128), Expect = 4e-059
mapped-read 13534	F1UMNMG03HMFZD	Length=455	emb|AM097061.1| AM097061 Lutzomyia longipalpis Jacobina whole fly Lutzomyia longipalpis cDNA clone NSFM-05h02, mRNA sequence.Length=1142	Score = 333 bits (180), Expect = 5e-088
mapped-read 13751	F1UMNMG03GKDH4	Length=445	No Hit
mapped-read 12147	F1UMNMG03GSHQH	Length=489	emb|AM098160.1| AM098160 Lutzomyia longipalpis Jacobina whole fly Lutzomyia longipalpis cDNA clone NSFM-11f05, mRNA sequence.Length=1097	Score = 318 bits (172), Expect = 2e-083
mapped-read 4366	F1UMNMG03GH0JF	Length=578	No Hit
mapped-read 24540	F1UMNMG03F2HOH	Length=479	emb|AM101241.1| AM101241 Lutzomyia longipalpis Jacobina whole fly Lutzomyia longipalpis cDNA clone NSFM-30d10, mRNA sequence.Length=1325	Score = 279 bits (151), Expect = 8e-072
mapped-read 832	F1UMNMG03G31RT	Length=464	No Hit
mapped-read 18462	F1UMNMG03HBR1K	Length=350	emb|AM098160.1| AM098160 Lutzomyia longipalpis Jacobina whole fly Lutzomyia longipalpis cDNA clone NSFM-11f05, mRNA sequence.Length=1097	Score = 243 bits (131), Expect = 7e-061
mapped-read 4629	F1UMNMG03GZD42	Length=482	No Hit
mapped-read 16497	F1UMNMG03GWSTB	Length=303	emb|AM098160.1| AM098160 Lutzomyia longipalpis Jacobina whole fly Lutzomyia longipalpis cDNA clone NSFM-11f05, mRNA sequence.Length=1097	Score = 237 bits (128), Expect = 3e-059
mapped-read 8844	F1UMNMG03F8CXP	Length=345	emb|AM102137.1| AM102137 Lutzomyia longipalpis Jacobina whole fly Lutzomyia longipalpis cDNA clone NSFM-121e05, mRNA sequence.Length=1061	Score = 274 bits (148), Expect = 2e-070
mapped-read 13377	F1UMNMG03G6CSY	Length=524	emb|FP595913.1| FP595913 Hirudo medicinalis normalized library Hirudo medicinalis cDNA, mRNA sequence.Length=540	Score = 294 bits (159), Expect = 3e-076
mapped-read 15755	F1UMNMG03HG5NU	Length=247	No Hit
mapped-read 19345	F1UMNMG03GNZE9	Length=344	emb|AM098160.1| AM098160 Lutzomyia longipalpis Jacobina whole fly Lutzomyia longipalpis cDNA clone NSFM-11f05, mRNA sequence.Length=1097	Score = 355 bits (192), Expect = 9e-095
mapped-read 5373	F1UMNMG03HN7TL	Length=504	No Hit
mapped-read 35048	F1UMNMG03G7M0R	Length=278	No Hit
mapped-read 13887	F1UMNMG03FXNJB	Length=490	gb|EW995639.1| LJGU-M-5_E01 Adult female Lutzomyia longipalpis midgut library sugar fed Lutzomyia longipalpis cDNA, mRNA sequence.Length=559	Score = 272 bits (147), Expect = 1e-069
mapped-read 28096	F1UMNMG03GGJ6N	Length=443	No Hit
mapped-read 19293	F1UMNMG03FX9F2	Length=607	gb|EW995639.1| LJGU-M-5_E01 Adult female Lutzomyia longipalpis midgut library sugar fed Lutzomyia longipalpis cDNA, mRNA sequence.Length=559	Score = 261 bits (141), Expect = 4e-066
mapped-read 392	F1UMNMG03GF9DY	Length=600	No Hit
mapped-read 20903	F1UMNMG03FUBPY	Length=440	emb|AM101079.1| AM101079 Lutzomyia longipalpis Jacobina whole fly Lutzomyia longipalpis cDNA clone NSFM-55g09, mRNA sequence.Length=1130	Score = 263 bits (142), Expect = 7e-067
mapped-read 28582	F1UMNMG03G5Z8I	Length=291	emb|AM098160.1| AM098160 Lutzomyia longipalpis Jacobina whole fly Lutzomyia longipalpis cDNA clone NSFM-11f05, mRNA sequence.Length=1097	Score = 241 bits (130), Expect = 2e-060
mapped-read 21398	F1UMNMG03GZ0A6	Length=410	No Hit
mapped-read 19595	F1UMNMG03G6VMA	Length=562	gb|EW991409.1| LJGD-L5_A11 Adult female Lutzomyia longipalpis midgut library post blood meal digestion Lutzomyia longipalpis cDNA, mRNA sequence.Length=833	Score = 294 bits (159), Expect = 3e-076
mapped-read 27721	F1UMNMG03GKTGW	Length=300	emb|AM101241.1| AM101241 Lutzomyia longipalpis Jacobina whole fly Lutzomyia longipalpis cDNA clone NSFM-30d10, mRNA sequence.Length=1325	Score = 309 bits (167), Expect = 6e-081
mapped-read 19028	F1UMNMG03GL5DT	Length=478	emb|AM101241.1| AM101241 Lutzomyia longipalpis Jacobina whole fly Lutzomyia longipalpis cDNA clone NSFM-30d10, mRNA sequence.Length=1325	Score = 237 bits (128), Expect = 5e-059
mapped-read 19679	F1UMNMG03HF260	Length=332	emb|AM101241.1| AM101241 Lutzomyia longipalpis Jacobina whole fly Lutzomyia longipalpis cDNA clone NSFM-30d10, mRNA sequence.Length=1325	Score = 348 bits (188), Expect = 1e-092
mapped-read 9953	F1UMNMG03G9J5W	Length=446	No Hit
mapped-read 17749	F1UMNMG03FSKQ2	Length=314	emb|AM098161.1| AM098161 Lutzomyia longipalpis Jacobina whole fly Lutzomyia longipalpis cDNA clone NSFM-31e10, mRNA sequence.Length=1348	Score = 287 bits (155), Expect = 3e-074
mapped-read 11410	F1UMNMG03HEOB0	Length=321	gi|387951157|gb|JK630623.1| RAAPBAR015E11 BAR Lutzomyia longipalpis cDNA, mRNA sequenceLength=491	Score = 263 bits (142), Expect = 5e-067
mapped-read 35495	F1UMNMG03G49DI	Length=425	emb|AM094649.1| AM094649 Lutzomyia longipalpis Jacobina whole fly Lutzomyia longipalpis cDNA clone NSFM-21f04, mRNA sequence.Length=1260	Score = 610 bits (330), Expect = 2e-171
mapped-read 30944	F1UMNMG03G1I5E	Length=442	No Hit
mapped-read 29461	F1UMNMG03GXY07	Length=505	gb|EW995639.1| LJGU-M-5_E01 Adult female Lutzomyia longipalpis midgut library sugar fed Lutzomyia longipalpis cDNA, mRNA sequence.Length=559	Score = 246 bits (133), Expect = 8e-062
mapped-read 8216	F1UMNMG03G0FB6	Length=468	No Hit
mapped-read 21966	F1UMNMG03F5UCE	Length=539	gb|EW995639.1| LJGU-M-5_E01 Adult female Lutzomyia longipalpis midgut library sugar fed Lutzomyia longipalpis cDNA, mRNA sequence.Length=559	Score = 243 bits (131), Expect = 1e-060
mapped-read 4850	F1UMNMG03FZKAI	Length=434	No Hit
mapped-read 32457	F1UMNMG03FZUGA	Length=574	No Hit
mapped-read 10878	F1UMNMG03GZOVX	Length=281	No Hit
mapped-read 2409	F1UMNMG03G09QW	Length=527	emb|AM101241.1| AM101241 Lutzomyia longipalpis Jacobina whole fly Lutzomyia longipalpis cDNA clone NSFM-30d10, mRNA sequence.Length=1325	Score = 302 bits (163), Expect = 2e-078
mapped-read 14368	F1UMNMG03HFTTY	Length=467	emb|AM099469.1| AM099469 Lutzomyia longipalpis Jacobina whole fly Lutzomyia longipalpis cDNA clone NSFM-162c01, mRNA sequence.Length=1377	Score = 749 bits (405), Expect = 0.0
mapped-read 6488	F1UMNMG03GTLIV	Length=493	emb|AM091456.1| AM091456 Lutzomyia longipalpis Jacobina whole fly Lutzomyia longipalpis cDNA clone NSFM-140e06, mRNA sequence.Length=1298	Score = 254 bits (137), Expect = 5e-064
mapped-read 21446	F1UMNMG03GVG7B	Length=306	emb|AM089886.1| AM089886 Lutzomyia longipalpis Jacobina whole fly Lutzomyia longipalpis cDNA clone NSFM-120a04, mRNA sequence.Length=1323	Score = 411 bits (222), Expect = 2e-111
mapped-read 2460	F1UMNMG03G0YZ4	Length=367	No Hit
mapped-read 34681	F1UMNMG03FXSVS	Length=509	No Hit
mapped-read 16075	F1UMNMG03FXS6P	Length=464	No Hit
mapped-read 17580	F1UMNMG03GZZ88	Length=323	emb|AM093933.1| AM093933 Lutzomyia longipalpis Jacobina whole fly Lutzomyia longipalpis cDNA clone SFM-04g07, mRNA sequence.Length=1314	Score = 294 bits (159), Expect = 2e-076
mapped-read 5162	F1UMNMG03GNMGF	Length=437	emb|AM109739.1| AM109739 Lutzomyia longipalpis Jacobina whole fly Lutzomyia longipalpis cDNA clone NSFM-117d05, mRNA sequence.Length=1233	Score = 614 bits (332), Expect = 2e-172
mapped-read 13642	F1UMNMG03G34TN	Length=420	No Hit
mapped-read 13812	F1UMNMG03GWJPN	Length=392	No Hit
mapped-read 33989	F1UMNMG03HFT7L	Length=345	emb|AM101240.1| AM101240 Lutzomyia longipalpis Jacobina whole fly Lutzomyia longipalpis cDNA clone NSFM-30d10, mRNA sequence.Length=1091	Score = 233 bits (126), Expect = 4e-058
mapped-read 9807	F1UMNMG03G94T5	Length=386	emb|AM101570.1| AM101570 Lutzomyia longipalpis Jacobina whole fly Lutzomyia longipalpis cDNA clone NSFM-78h03, mRNA sequence.Length=1283	Score = 531 bits (287), Expect = 2e-147
mapped-read 28180	F1UMNMG03G1J5R	Length=900	No Hit
mapped-read 32579	F1UMNMG03F4K12	Length=286	emb|AM098160.1| AM098160 Lutzomyia longipalpis Jacobina whole fly Lutzomyia longipalpis cDNA clone NSFM-11f05, mRNA sequence.Length=1097	Score = 268 bits (145), Expect = 9e-069
mapped-read 27434	F1UMNMG03GFWT5	Length=429	emb|AM092940.1| AM092940 Lutzomyia longipalpis Jacobina whole fly Lutzomyia longipalpis cDNA clone NSFM-15c07, mRNA sequence.Length=1221	Score = 590 bits (319), Expect = 3e-165
mapped-read 26377	F1UMNMG03GMR4F	Length=255	No Hit
mapped-read 20806	F1UMNMG03GTMOR	Length=334	gb|EW995639.1| LJGU-M-5_E01 Adult female Lutzomyia longipalpis midgut library sugar fed Lutzomyia longipalpis cDNA, mRNA sequence.Length=559	Score = 270 bits (146), Expect = 3e-069
mapped-read 25148	F1UMNMG03HMBTF	Length=446	emb|AM106214.1| AM106214 Lutzomyia longipalpis Jacobina whole fly Lutzomyia longipalpis cDNA clone NSFM-26e02, mRNA sequence.Length=1335	Score = 593 bits (321), Expect = 2e-166
mapped-read 3860	F1UMNMG03GDNOQ	Length=337	emb|AM098161.1| AM098161 Lutzomyia longipalpis Jacobina whole fly Lutzomyia longipalpis cDNA clone NSFM-31e10, mRNA sequence.Length=1348	Score = 220 bits (119), Expect = 3e-054
mapped-read 23764	F1UMNMG03GJ9UG	Length=294	emb|AM101241.1| AM101241 Lutzomyia longipalpis Jacobina whole fly Lutzomyia longipalpis cDNA clone NSFM-30d10, mRNA sequence.Length=1325	Score = 255 bits (138), Expect = 8e-065
mapped-read 18172	F1UMNMG03GUQX1	Length=279	No Hit
mapped-read 27859	F1UMNMG03F7JIZ	Length=302	No Hit
mapped-read 2427	F1UMNMG03G9LFV	Length=331	No Hit
mapped-read 240	F1UMNMG03FU7IM	Length=402	No Hit
mapped-read 21928	F1UMNMG03HFPSV	Length=344	emb|AM097061.1| AM097061 Lutzomyia longipalpis Jacobina whole fly Lutzomyia longipalpis cDNA clone NSFM-05h02, mRNA sequence.Length=1142	Score = 211 bits (114), Expect = 2e-051
mapped-read 6706	F1UMNMG03GMYBT	Length=422	No Hit
