# Supplementary material for: First Comparative Transcriptomic Analysis of Wild Adult Male and Female Lutzomyia longipalpis, Vector of Visceral Leishmaniasis
Source: PLoS One. 2013 Mar 12;8(3):e58645. doi: 10.1371/journal.pone.0058645 (PMC3595279; doi:10.1371/journal.pone.0058645)
Supplement: Table S23 — PP1_selected-mapped-reads_nr. This table shows the homology search results against DB:nr for PP1 selected mapped-reads. The provided information includes: mapped-read number; unique read name (name assigned to each read when the samples were pyrosequenced); read length; BlastX result against DB:nr; and its score and E-value, when applicable. (XLS) [file pone.0058645.s023.xls]

## Sheet: Sheet1
Mapped-read number	Unique read name	Read length	Blastx result (DB:nr)	Score and E-value
mapped-read 4383	F1UMNMG03GCUJI	Length=361	ref|XP_002068663.1| GK12697 [Drosophila willistoni] gb|EDW79649.1| GK12697 [Drosophila willistoni]Length=182	Score = 73.9 bits (180), Expect = 1e-011
mapped-read 4383	F1UMNMG03FX13X	Length=605	No Hit
mapped-read 4383	F1UMNMG03GBKXJ	Length=531	gb|EGG03633.1| hypothetical protein MELLADRAFT_90053 [Melampsora larici-populina98AG31]Length=160	Score = 77.8 bits (190), Expect(2) = 3e-014
mapped-read 4383	F1UMNMG03HGMYA	Length=360	ref|XP_002068663.1| GK12697 [Drosophila willistoni] gb|EDW79649.1| GK12697 [Drosophila willistoni]Length=182	Score = 76.6 bits (187), Expect = 2e-012
mapped-read 4383	F1UMNMG03HIXEN	Length=529	gb|EFN71375.1| hypothetical protein EAG_03557 [Camponotus floridanus]Length=306	Score = 65.1 bits (157), Expect = 5e-009
mapped-read 4383	F1UMNMG03GZRY6	Length=359	ref|XP_002068663.1| GK12697 [Drosophila willistoni] gb|EDW79649.1| GK12697 [Drosophila willistoni]Length=182	Score = 76.6 bits (187), Expect = 2e-012
mapped-read 4383	F1UMNMG03GKC7R	Length=368	ref|XP_002068663.1| GK12697 [Drosophila willistoni] gb|EDW79649.1| GK12697 [Drosophila willistoni]Length=182	Score = 74.3 bits (181), Expect = 7e-012
mapped-read 4383	F1UMNMG03F27SA	Length=534	ref|XP_002068663.1| GK12697 [Drosophila willistoni] gb|EDW79649.1| GK12697 [Drosophila willistoni]Length=182	Score = 76.6 bits (187), Expect = 2e-012
mapped-read 4383	F1UMNMG03G2KHP	Length=362	ref|XP_002068663.1| GK12697 [Drosophila willistoni] gb|EDW79649.1| GK12697 [Drosophila willistoni]Length=182	Score = 76.6 bits (187), Expect = 2e-012
mapped-read 4383	F1UMNMG03HCFB8	Length=365	No Hit
mapped-read 4383	F1UMNMG03G3QVZ	Length=361	ref|XP_002068663.1| GK12697 [Drosophila willistoni] gb|EDW79649.1| GK12697 [Drosophila willistoni]Length=182	Score = 76.6 bits (187), Expect = 2e-012
mapped-read 4383	F1UMNMG03G1Z0N	Length=408	No Hit
mapped-read 4383	F1UMNMG03FTPAM	Length=574	No Hit
mapped-read 4383	F1UMNMG03F7U21	Length=364	ref|XP_002068663.1| GK12697 [Drosophila willistoni] gb|EDW79649.1| GK12697 [Drosophila willistoni]Length=182	Score = 73.9 bits (180), Expect = 1e-011
mapped-read 4383	F1UMNMG03G5QLY	Length=539	ref|XP_002068663.1| GK12697 [Drosophila willistoni] gb|EDW79649.1| GK12697 [Drosophila willistoni]Length=182	Score = 76.6 bits (187), Expect = 2e-012
mapped-read 4383	F1UMNMG03G299B	Length=489	ref|XP_002068663.1| GK12697 [Drosophila willistoni] gb|EDW79649.1| GK12697 [Drosophila willistoni]Length=182	Score = 76.6 bits (187), Expect = 2e-012
mapped-read 4383	F1UMNMG03HLV8F	Length=361	ref|XP_002068663.1| GK12697 [Drosophila willistoni] gb|EDW79649.1| GK12697 [Drosophila willistoni]Length=182	Score = 76.6 bits (187), Expect = 2e-012
mapped-read 4383	F1UMNMG03GY0J1	Length=362	ref|XP_002068663.1| GK12697 [Drosophila willistoni] gb|EDW79649.1| GK12697 [Drosophila willistoni]Length=182	Score = 57.0 bits (136), Expect(2) = 8e-009
mapped-read 4383	F1UMNMG03GZQIJ	Length=361	ref|XP_002068663.1| GK12697 [Drosophila willistoni] gb|EDW79649.1| GK12697 [Drosophila willistoni]Length=182	Score = 75.1 bits (183), Expect = 4e-012
mapped-read 4383	F1UMNMG03HOISL	Length=373	No Hit
mapped-read 4383	F1UMNMG03FUCC9	Length=534	gb|EGF97697.1| hypothetical protein MELLADRAFT_84525 [Melampsora larici-populina98AG31]Length=347	Score = 119 bits (297), Expect = 3e-025
mapped-read 4383	F1UMNMG03GQKSS	Length=522	dbj|GAA96382.1| hypothetical protein E5Q_03049 [Mixia osmundae IAM 14324]Length=352	Score = 78.6 bits (192), Expect = 4e-013
mapped-read 4383	F1UMNMG03F6KS2	Length=360	ref|XP_002068663.1| GK12697 [Drosophila willistoni] gb|EDW79649.1| GK12697 [Drosophila willistoni]Length=182	Score = 76.6 bits (187), Expect = 2e-012
mapped-read 4383	F1UMNMG03GWUR9	Length=361	ref|XP_002068663.1| GK12697 [Drosophila willistoni] gb|EDW79649.1| GK12697 [Drosophila willistoni]Length=182	Score = 76.6 bits (187), Expect = 2e-012
mapped-read 4383	F1UMNMG03G1H8Q	Length=456	ref|XP_002068663.1| GK12697 [Drosophila willistoni] gb|EDW79649.1| GK12697 [Drosophila willistoni]Length=182	Score = 48.5 bits (114), Expect(2) = 1e-008
mapped-read 4383	F1UMNMG03FVLYA	Length=360	ref|XP_002068663.1| GK12697 [Drosophila willistoni] gb|EDW79649.1| GK12697 [Drosophila willistoni]Length=182	Score = 76.6 bits (187), Expect = 2e-012
mapped-read 4383	F1UMNMG03GYY4F	Length=362	ref|XP_002068663.1| GK12697 [Drosophila willistoni] gb|EDW79649.1| GK12697 [Drosophila willistoni]Length=182	Score = 76.6 bits (187), Expect = 2e-012
mapped-read 4383	F1UMNMG03HHE7L	Length=372	ref|XP_002068663.1| GK12697 [Drosophila willistoni] gb|EDW79649.1| GK12697 [Drosophila willistoni]Length=182	Score = 58.5 bits (140), Expect(2) = 1e-008
mapped-read 4383	F1UMNMG03FZSKD	Length=536	ref|XP_003247571.1| PREDICTED: hypothetical protein LOC100572577 [Acyrthosiphon pisum]Length=210	Score = 107 bits (268), Expect(2) = 2e-024
mapped-read 4383	F1UMNMG03F7AVO	Length=600	No Hit
mapped-read 4383	F1UMNMG03GUOT7	Length=544	gb|EFX62987.1| hypothetical protein DAPPUDRAFT_119636 [Daphnia pulex]Length=130	Score = 64.3 bits (155), Expect = 9e-009
mapped-read 4383	F1UMNMG03HLLU0	Length=371	gb|EFN71375.1| hypothetical protein EAG_03557 [Camponotus floridanus]Length=306	Score = 42.4 bits (98), Expect(2) = 4e-007
mapped-read 4383	F1UMNMG03G4XPB	Length=369	No Hit
mapped-read 4383	F1UMNMG03HJO34	Length=361	ref|XP_002068663.1| GK12697 [Drosophila willistoni] gb|EDW79649.1| GK12697 [Drosophila willistoni]Length=182	Score = 76.6 bits (187), Expect = 2e-012
mapped-read 4383	F1UMNMG03HGTK8	Length=362	ref|XP_002068663.1| GK12697 [Drosophila willistoni] gb|EDW79649.1| GK12697 [Drosophila willistoni]Length=182	Score = 76.6 bits (187), Expect = 2e-012
mapped-read 4383	F1UMNMG03GC98E	Length=362	ref|XP_002068663.1| GK12697 [Drosophila willistoni] gb|EDW79649.1| GK12697 [Drosophila willistoni]Length=182	Score = 76.6 bits (187), Expect = 2e-012
mapped-read 4383	F1UMNMG03FZ7FX	Length=534	gb|EGG03633.1| hypothetical protein MELLADRAFT_90053 [Melampsora larici-populina98AG31]Length=160	Score = 82.0 bits (201), Expect(2) = 2e-020
mapped-read 4383	F1UMNMG03F3GDU	Length=467	ref|XP_002068663.1| GK12697 [Drosophila willistoni] gb|EDW79649.1| GK12697 [Drosophila willistoni]Length=182	Score = 76.6 bits (187), Expect = 2e-012
mapped-read 4383	F1UMNMG03GOJK3	Length=531	dbj|GAA96382.1| hypothetical protein E5Q_03049 [Mixia osmundae IAM 14324]Length=352	Score = 69.7 bits (169), Expect(2) = 8e-023
mapped-read 4383	F1UMNMG03GHDF7	Length=360	ref|XP_002068663.1| GK12697 [Drosophila willistoni] gb|EDW79649.1| GK12697 [Drosophila willistoni]Length=182	Score = 76.6 bits (187), Expect = 2e-012
mapped-read 4383	F1UMNMG03GVDXW	Length=366	gb|EFN71375.1| hypothetical protein EAG_03557 [Camponotus floridanus]Length=306	Score = 65.1 bits (157), Expect = 5e-009
mapped-read 4383	F1UMNMG03HN5KC	Length=366	ref|XP_002068663.1| GK12697 [Drosophila willistoni] gb|EDW79649.1| GK12697 [Drosophila willistoni]Length=182	Score = 77.0 bits (188), Expect = 1e-012
mapped-read 4383	F1UMNMG03F10F3	Length=363	ref|XP_002068663.1| GK12697 [Drosophila willistoni] gb|EDW79649.1| GK12697 [Drosophila willistoni]Length=182	Score = 76.6 bits (187), Expect = 2e-012
mapped-read 4383	F1UMNMG03G7ENA	Length=360	ref|XP_002068663.1| GK12697 [Drosophila willistoni] gb|EDW79649.1| GK12697 [Drosophila willistoni]Length=182	Score = 76.6 bits (187), Expect = 2e-012
mapped-read 4383	F1UMNMG03FQWK8	Length=364	ref|XP_002068663.1| GK12697 [Drosophila willistoni] gb|EDW79649.1| GK12697 [Drosophila willistoni]Length=182	Score = 76.6 bits (187), Expect = 2e-012
mapped-read 4383	F1UMNMG03G85DW	Length=366	ref|XP_002068663.1| GK12697 [Drosophila willistoni] gb|EDW79649.1| GK12697 [Drosophila willistoni]Length=182	Score = 54.3 bits (129), Expect(2) = 8e-009
mapped-read 4383	F1UMNMG03FQP3O	Length=634	gb|EFN71375.1| hypothetical protein EAG_03557 [Camponotus floridanus]Length=306	Score = 74.3 bits (181), Expect = 1e-011
mapped-read 4383	F1UMNMG03HOCC6	Length=536	ref|XP_002167681.1| PREDICTED: hypothetical protein [Hydra magnipapillata]Length=59	Score = 80.9 bits (198), Expect = 9e-014
mapped-read 4383	F1UMNMG03GEX85	Length=362	ref|XP_002068663.1| GK12697 [Drosophila willistoni] gb|EDW79649.1| GK12697 [Drosophila willistoni]Length=182	Score = 63.9 bits (154), Expect = 1e-008
mapped-read 4383	F1UMNMG03HHW9X	Length=377	No Hit
mapped-read 4383	F1UMNMG03GKG8I	Length=358	ref|XP_002068663.1| GK12697 [Drosophila willistoni] gb|EDW79649.1| GK12697 [Drosophila willistoni]Length=182	Score = 76.6 bits (187), Expect = 2e-012
mapped-read 4383	F1UMNMG03F5YN8	Length=367	ref|XP_002068663.1| GK12697 [Drosophila willistoni] gb|EDW79649.1| GK12697 [Drosophila willistoni]Length=182	Score = 76.6 bits (187), Expect = 2e-012
mapped-read 4383	F1UMNMG03HOFCN	Length=540	ref|XP_001852902.1| GLP_748_1200_211 [Culex quinquefasciatus] gb|EDS33952.1| GLP_748_1200_211 [Culex quinquefasciatus]Length=51	Score = 52.8 bits (125), Expect(2) = 1e-012
mapped-read 4383	F1UMNMG03GSP4H	Length=359	ref|XP_002068663.1| GK12697 [Drosophila willistoni] gb|EDW79649.1| GK12697 [Drosophila willistoni]Length=182	Score = 75.1 bits (183), Expect = 4e-012
mapped-read 4383	F1UMNMG03GJ6ZQ	Length=362	ref|XP_002068663.1| GK12697 [Drosophila willistoni] gb|EDW79649.1| GK12697 [Drosophila willistoni]Length=182	Score = 76.6 bits (187), Expect = 2e-012
mapped-read 4383	F1UMNMG03G3WMS	Length=560	ref|XP_002068663.1| GK12697 [Drosophila willistoni] gb|EDW79649.1| GK12697 [Drosophila willistoni]Length=182	Score = 76.6 bits (187), Expect = 2e-012
mapped-read 4383	F1UMNMG03FSGVE	Length=478	ref|XP_002068663.1| GK12697 [Drosophila willistoni] gb|EDW79649.1| GK12697 [Drosophila willistoni]Length=182	Score = 76.6 bits (187), Expect = 2e-012
mapped-read 4383	F1UMNMG03FQVDI	Length=380	ref|XP_002068663.1| GK12697 [Drosophila willistoni] gb|EDW79649.1| GK12697 [Drosophila willistoni]Length=182	Score = 67.8 bits (164), Expect = 7e-010
mapped-read 4383	F1UMNMG03HNZTH	Length=372	No Hit
mapped-read 4383	F1UMNMG03FRC4N	Length=524	ref|XP_003247571.1| PREDICTED: hypothetical protein LOC100572577 [Acyrthosiphon pisum]Length=210	Score = 115 bits (289), Expect = 2e-024
mapped-read 4383	F1UMNMG03FRH32	Length=369	ref|XP_002068663.1| GK12697 [Drosophila willistoni] gb|EDW79649.1| GK12697 [Drosophila willistoni]Length=182	Score = 76.6 bits (187), Expect = 2e-012
mapped-read 4383	F1UMNMG03F9DNU	Length=363	ref|XP_002068663.1| GK12697 [Drosophila willistoni] gb|EDW79649.1| GK12697 [Drosophila willistoni]Length=182	Score = 52.8 bits (125), Expect(2) = 6e-007
mapped-read 4383	F1UMNMG03HFO5Z	Length=358	ref|XP_002068663.1| GK12697 [Drosophila willistoni] gb|EDW79649.1| GK12697 [Drosophila willistoni]Length=182	Score = 76.6 bits (187), Expect = 2e-012
mapped-read 4383	F1UMNMG03GD2NF	Length=617	ref|XP_002068663.1| GK12697 [Drosophila willistoni] gb|EDW79649.1| GK12697 [Drosophila willistoni]Length=182	Score = 76.6 bits (187), Expect = 3e-012
mapped-read 4383	F1UMNMG03GXI88	Length=432	No Hit
mapped-read 4383	F1UMNMG03HOIEN	Length=487	gb|EGG03633.1| hypothetical protein MELLADRAFT_90053 [Melampsora larici-populina98AG31]Length=160	Score = 44.7 bits (104), Expect(2) = 2e-009
mapped-read 4383	F1UMNMG03GANG9	Length=367	ref|XP_002068663.1| GK12697 [Drosophila willistoni] gb|EDW79649.1| GK12697 [Drosophila willistoni]Length=182	Score = 76.6 bits (187), Expect = 2e-012
mapped-read 4383	F1UMNMG03HAVBS	Length=533	ref|XP_002068663.1| GK12697 [Drosophila willistoni] gb|EDW79649.1| GK12697 [Drosophila willistoni]Length=182	Score = 76.6 bits (187), Expect = 2e-012
mapped-read 4383	F1UMNMG03FUW7A	Length=366	ref|XP_002068663.1| GK12697 [Drosophila willistoni] gb|EDW79649.1| GK12697 [Drosophila willistoni]Length=182	Score = 76.6 bits (187), Expect = 2e-012
mapped-read 4383	F1UMNMG03FV2RG	Length=531	gb|EGF97697.1| hypothetical protein MELLADRAFT_84525 [Melampsora larici-populina98AG31]Length=347	Score = 104 bits (259), Expect = 8e-021
mapped-read 4383	F1UMNMG03GPE0N	Length=366	ref|XP_002068663.1| GK12697 [Drosophila willistoni] gb|EDW79649.1| GK12697 [Drosophila willistoni]Length=182	Score = 76.6 bits (187), Expect = 2e-012
mapped-read 4383	F1UMNMG03F8YJ6	Length=372	No Hit
mapped-read 4383	F1UMNMG03FPYE1	Length=363	ref|XP_002068663.1| GK12697 [Drosophila willistoni] gb|EDW79649.1| GK12697 [Drosophila willistoni]Length=182	Score = 75.9 bits (185), Expect = 3e-012
mapped-read 4383	F1UMNMG03FUVRQ	Length=380	ref|XP_002068663.1| GK12697 [Drosophila willistoni] gb|EDW79649.1| GK12697 [Drosophila willistoni]Length=182	Score = 76.6 bits (187), Expect = 2e-012
mapped-read 4383	F1UMNMG03FRKVO	Length=508	ref|XP_002068663.1| GK12697 [Drosophila willistoni] gb|EDW79649.1| GK12697 [Drosophila willistoni]Length=182	Score = 77.0 bits (188), Expect = 1e-012
mapped-read 4383	F1UMNMG03F6VPT	Length=363	gb|EFN71375.1| hypothetical protein EAG_03557 [Camponotus floridanus]Length=306	Score = 65.1 bits (157), Expect = 5e-009
mapped-read 4383	F1UMNMG03GHNDD	Length=359	ref|XP_002068663.1| GK12697 [Drosophila willistoni] gb|EDW79649.1| GK12697 [Drosophila willistoni]Length=182	Score = 76.6 bits (187), Expect = 2e-012
mapped-read 4383	F1UMNMG03HG28X	Length=533	gb|EGG01188.1| hypothetical protein MELLADRAFT_92705 [Melampsora larici-populina98AG31]Length=113	Score = 89.4 bits (220), Expect(2) = 2e-022
mapped-read 4383	F1UMNMG03HNJ02	Length=484	gb|EGF97697.1| hypothetical protein MELLADRAFT_84525 [Melampsora larici-populina98AG31]Length=347	Score = 82.0 bits (201), Expect = 4e-014
mapped-read 4383	F1UMNMG03GMPM8	Length=361	ref|XP_002068663.1| GK12697 [Drosophila willistoni] gb|EDW79649.1| GK12697 [Drosophila willistoni]Length=182	Score = 76.6 bits (187), Expect = 2e-012
mapped-read 4383	F1UMNMG03GN86E	Length=530	ref|XP_002068663.1| GK12697 [Drosophila willistoni] gb|EDW79649.1| GK12697 [Drosophila willistoni]Length=182	Score = 76.6 bits (187), Expect = 2e-012
mapped-read 4383	F1UMNMG03F0CN8	Length=364	ref|XP_002068663.1| GK12697 [Drosophila willistoni] gb|EDW79649.1| GK12697 [Drosophila willistoni]Length=182	Score = 76.6 bits (187), Expect = 2e-012
mapped-read 4383	F1UMNMG03FPN95	Length=404	No Hit
mapped-read 4383	F1UMNMG03FQ4R8	Length=483	gb|EGG03633.1| hypothetical protein MELLADRAFT_90053 [Melampsora larici-populina98AG31]Length=160	Score = 47.0 bits (110), Expect(2) = 5e-010
mapped-read 4383	F1UMNMG03HBMNF	Length=451	No Hit
mapped-read 4383	F1UMNMG03GZR7Z	Length=498	No Hit
mapped-read 4383	F1UMNMG03FR4RZ	Length=368	ref|XP_002068663.1| GK12697 [Drosophila willistoni] gb|EDW79649.1| GK12697 [Drosophila willistoni]Length=182	Score = 76.6 bits (187), Expect = 2e-012
mapped-read 4383	F1UMNMG03HBJEX	Length=526	gb|EFX62987.1| hypothetical protein DAPPUDRAFT_119636 [Daphnia pulex]Length=130	Score = 107 bits (268), Expect = 7e-022
mapped-read 4383	F1UMNMG03HAR7P	Length=360	ref|XP_002068663.1| GK12697 [Drosophila willistoni] gb|EDW79649.1| GK12697 [Drosophila willistoni]Length=182	Score = 76.6 bits (187), Expect = 2e-012
mapped-read 4383	F1UMNMG03HMUH2	Length=394	gb|EFN71375.1| hypothetical protein EAG_03557 [Camponotus floridanus]Length=306	Score = 80.1 bits (196), Expect = 1e-013
mapped-read 4383	F1UMNMG03F1ZU7	Length=360	ref|XP_002068663.1| GK12697 [Drosophila willistoni] gb|EDW79649.1| GK12697 [Drosophila willistoni]Length=182	Score = 73.9 bits (180), Expect = 1e-011
mapped-read 4383	F1UMNMG03GK0BC	Length=401	No Hit
mapped-read 4383	F1UMNMG03GMVYZ	Length=535	gb|EGG03633.1| hypothetical protein MELLADRAFT_90053 [Melampsora larici-populina98AG31]Length=160	Score = 82.0 bits (201), Expect(2) = 2e-020
mapped-read 4383	F1UMNMG03FXRMY	Length=359	ref|XP_002068663.1| GK12697 [Drosophila willistoni] gb|EDW79649.1| GK12697 [Drosophila willistoni]Length=182	Score = 76.6 bits (187), Expect = 2e-012
mapped-read 4383	F1UMNMG03HJ5UC	Length=363	ref|XP_002068663.1| GK12697 [Drosophila willistoni] gb|EDW79649.1| GK12697 [Drosophila willistoni]Length=182	Score = 76.6 bits (187), Expect = 2e-012
mapped-read 4383	F1UMNMG03FZ9B7	Length=359	ref|XP_002068663.1| GK12697 [Drosophila willistoni] gb|EDW79649.1| GK12697 [Drosophila willistoni]Length=182	Score = 76.6 bits (187), Expect = 2e-012
mapped-read 4383	F1UMNMG03FU3FB	Length=535	gb|EFX62987.1| hypothetical protein DAPPUDRAFT_119636 [Daphnia pulex]Length=130	Score = 59.3 bits (142), Expect(2) = 1e-015
mapped-read 4383	F1UMNMG03F5JB5	Length=358	ref|XP_002068663.1| GK12697 [Drosophila willistoni] gb|EDW79649.1| GK12697 [Drosophila willistoni]Length=182	Score = 76.6 bits (187), Expect = 2e-012
mapped-read 4383	F1UMNMG03HDAA9	Length=525	ref|XP_001852902.1| GLP_748_1200_211 [Culex quinquefasciatus] gb|EDS33952.1| GLP_748_1200_211 [Culex quinquefasciatus]Length=51	Score = 79.3 bits (194), Expect = 3e-013
mapped-read 4383	F1UMNMG03G6VFX	Length=367	ref|XP_002068663.1| GK12697 [Drosophila willistoni] gb|EDW79649.1| GK12697 [Drosophila willistoni]Length=182	Score = 76.6 bits (187), Expect = 2e-012
mapped-read 4383	F1UMNMG03FP1AA	Length=538	ref|XP_002068663.1| GK12697 [Drosophila willistoni] gb|EDW79649.1| GK12697 [Drosophila willistoni]Length=182	Score = 76.6 bits (187), Expect = 2e-012
mapped-read 4383	F1UMNMG03GSYYL	Length=588	No Hit
mapped-read 4383	F1UMNMG03HH52G	Length=363	ref|XP_002068663.1| GK12697 [Drosophila willistoni] gb|EDW79649.1| GK12697 [Drosophila willistoni]Length=182	Score = 76.6 bits (187), Expect = 2e-012
mapped-read 4383	F1UMNMG03FZM69	Length=528	gb|EGF97697.1| hypothetical protein MELLADRAFT_84525 [Melampsora larici-populina98AG31]Length=347	Score = 76.6 bits (187), Expect(2) = 3e-022
mapped-read 4383	F1UMNMG03HJPU4	Length=357	ref|XP_002068663.1| GK12697 [Drosophila willistoni] gb|EDW79649.1| GK12697 [Drosophila willistoni]Length=182	Score = 76.6 bits (187), Expect = 2e-012
mapped-read 4383	F1UMNMG03HCRYS	Length=362	ref|XP_002068663.1| GK12697 [Drosophila willistoni] gb|EDW79649.1| GK12697 [Drosophila willistoni]Length=182	Score = 76.6 bits (187), Expect = 2e-012
mapped-read 4383	F1UMNMG03FTSYH	Length=487	ref|XP_002068663.1| GK12697 [Drosophila willistoni] gb|EDW79649.1| GK12697 [Drosophila willistoni]Length=182	Score = 66.2 bits (160), Expect = 2e-009
mapped-read 4383	F1UMNMG03GIPDS	Length=354	gb|EFN71375.1| hypothetical protein EAG_03557 [Camponotus floridanus]Length=306	Score = 66.2 bits (160), Expect = 2e-009
mapped-read 4383	F1UMNMG03HL1E3	Length=449	No Hit
mapped-read 4383	F1UMNMG03GDMDT	Length=475	ref|XP_002068663.1| GK12697 [Drosophila willistoni] gb|EDW79649.1| GK12697 [Drosophila willistoni]Length=182	Score = 76.6 bits (187), Expect = 2e-012
mapped-read 4383	F1UMNMG03GC1SQ	Length=357	ref|XP_002068663.1| GK12697 [Drosophila willistoni] gb|EDW79649.1| GK12697 [Drosophila willistoni]Length=182	Score = 76.6 bits (187), Expect = 2e-012
mapped-read 4383	F1UMNMG03FZRLY	Length=526	ref|XP_003247571.1| PREDICTED: hypothetical protein LOC100572577 [Acyrthosiphon pisum]Length=210	Score = 107 bits (268), Expect(2) = 2e-024
mapped-read 4383	F1UMNMG03GPK5V	Length=528	gb|EGF97697.1| hypothetical protein MELLADRAFT_84525 [Melampsora larici-populina98AG31]Length=347	Score = 72.8 bits (177), Expect(2) = 8e-020
mapped-read 4383	F1UMNMG03G3M9R	Length=359	ref|XP_002068663.1| GK12697 [Drosophila willistoni] gb|EDW79649.1| GK12697 [Drosophila willistoni]Length=182	Score = 76.6 bits (187), Expect = 2e-012
mapped-read 4383	F1UMNMG03FZ0DI	Length=366	ref|XP_002068663.1| GK12697 [Drosophila willistoni] gb|EDW79649.1| GK12697 [Drosophila willistoni]Length=182	Score = 75.1 bits (183), Expect = 4e-012
mapped-read 4383	F1UMNMG03HD53R	Length=374	ref|XP_002068663.1| GK12697 [Drosophila willistoni] gb|EDW79649.1| GK12697 [Drosophila willistoni]Length=182	Score = 76.6 bits (187), Expect = 2e-012
mapped-read 4383	F1UMNMG03FQT7R	Length=360	ref|XP_002068663.1| GK12697 [Drosophila willistoni] gb|EDW79649.1| GK12697 [Drosophila willistoni]Length=182	Score = 76.6 bits (187), Expect = 2e-012
mapped-read 4383	F1UMNMG03GAZ3C	Length=473	ref|XP_002068663.1| GK12697 [Drosophila willistoni] gb|EDW79649.1| GK12697 [Drosophila willistoni]Length=182	Score = 76.6 bits (187), Expect = 2e-012
mapped-read 4383	F1UMNMG03GFB75	Length=534	gb|EGF97697.1| hypothetical protein MELLADRAFT_84525 [Melampsora larici-populina98AG31]Length=347	Score = 77.4 bits (189), Expect(2) = 1e-026
mapped-read 4383	F1UMNMG03GWPR6	Length=554	No Hit
mapped-read 4383	F1UMNMG03G3U1Q	Length=362	ref|XP_002068663.1| GK12697 [Drosophila willistoni] gb|EDW79649.1| GK12697 [Drosophila willistoni]Length=182	Score = 76.6 bits (187), Expect = 2e-012
mapped-read 4383	F1UMNMG03FQTYQ	Length=361	ref|XP_002068663.1| GK12697 [Drosophila willistoni] gb|EDW79649.1| GK12697 [Drosophila willistoni]Length=182	Score = 76.6 bits (187), Expect = 2e-012
mapped-read 4383	F1UMNMG03FYUSS	Length=367	ref|XP_002068663.1| GK12697 [Drosophila willistoni] gb|EDW79649.1| GK12697 [Drosophila willistoni]Length=182	Score = 76.6 bits (187), Expect = 2e-012
mapped-read 4383	F1UMNMG03HFFUF	Length=359	ref|XP_002068663.1| GK12697 [Drosophila willistoni] gb|EDW79649.1| GK12697 [Drosophila willistoni]Length=182	Score = 76.6 bits (187), Expect = 2e-012
mapped-read 4383	F1UMNMG03HG8HZ	Length=360	ref|XP_002068663.1| GK12697 [Drosophila willistoni] gb|EDW79649.1| GK12697 [Drosophila willistoni]Length=182	Score = 76.6 bits (187), Expect = 2e-012
mapped-read 4383	F1UMNMG03FPFPH	Length=362	ref|XP_002068663.1| GK12697 [Drosophila willistoni] gb|EDW79649.1| GK12697 [Drosophila willistoni]Length=182	Score = 76.6 bits (187), Expect = 2e-012
mapped-read 4383	F1UMNMG03FPYT9	Length=355	ref|XP_002068663.1| GK12697 [Drosophila willistoni] gb|EDW79649.1| GK12697 [Drosophila willistoni]Length=182	Score = 45.8 bits (107), Expect(2) = 6e-008
mapped-read 4383	F1UMNMG03HNPWS	Length=530	ref|XP_001852902.1| GLP_748_1200_211 [Culex quinquefasciatus] gb|EDS33952.1| GLP_748_1200_211 [Culex quinquefasciatus]Length=51	Score = 83.6 bits (205), Expect = 1e-014
mapped-read 4383	F1UMNMG03G0LSG	Length=364	ref|XP_002068663.1| GK12697 [Drosophila willistoni] gb|EDW79649.1| GK12697 [Drosophila willistoni]Length=182	Score = 73.9 bits (180), Expect = 1e-011
mapped-read 4383	F1UMNMG03GDLCO	Length=361	ref|XP_002068663.1| GK12697 [Drosophila willistoni] gb|EDW79649.1| GK12697 [Drosophila willistoni]Length=182	Score = 76.6 bits (187), Expect = 2e-012
mapped-read 4383	F1UMNMG03FQFR0	Length=384	ref|XP_002068663.1| GK12697 [Drosophila willistoni] gb|EDW79649.1| GK12697 [Drosophila willistoni]Length=182	Score = 76.6 bits (187), Expect = 2e-012
mapped-read 4383	F1UMNMG03GO97D	Length=527	dbj|GAA96382.1| hypothetical protein E5Q_03049 [Mixia osmundae IAM 14324]Length=352	Score = 66.2 bits (160), Expect(2) = 3e-021
mapped-read 4383	F1UMNMG03FSBW4	Length=363	ref|XP_002068663.1| GK12697 [Drosophila willistoni] gb|EDW79649.1| GK12697 [Drosophila willistoni]Length=182	Score = 76.6 bits (187), Expect = 2e-012
mapped-read 4383	F1UMNMG03G6UCD	Length=372	No Hit
mapped-read 4383	F1UMNMG03GKP3Z	Length=363	ref|XP_002068663.1| GK12697 [Drosophila willistoni] gb|EDW79649.1| GK12697 [Drosophila willistoni]Length=182	Score = 76.6 bits (187), Expect = 2e-012
mapped-read 4383	F1UMNMG03G0AOC	Length=358	ref|XP_002068663.1| GK12697 [Drosophila willistoni] gb|EDW79649.1| GK12697 [Drosophila willistoni]Length=182	Score = 75.1 bits (183), Expect = 4e-012
mapped-read 4383	F1UMNMG03GOWM0	Length=359	ref|XP_002068663.1| GK12697 [Drosophila willistoni] gb|EDW79649.1| GK12697 [Drosophila willistoni]Length=182	Score = 73.9 bits (180), Expect = 1e-011
mapped-read 4383	F1UMNMG03GJ2Q7	Length=359	ref|XP_002068663.1| GK12697 [Drosophila willistoni] gb|EDW79649.1| GK12697 [Drosophila willistoni]Length=182	Score = 76.6 bits (187), Expect = 2e-012
mapped-read 4383	F1UMNMG03FUS80	Length=490	ref|XP_002068663.1| GK12697 [Drosophila willistoni] gb|EDW79649.1| GK12697 [Drosophila willistoni]Length=182	Score = 76.6 bits (187), Expect = 2e-012
mapped-read 4383	F1UMNMG03FOGYV	Length=833	ref|XP_001869359.1| conserved hypothetical protein [Culex quinquefasciatus] gb|EDS29077.1| conserved hypothetical protein [Culex quinquefasciatus]Length=244	Score = 68.2 bits (165), Expect = 2e-009
mapped-read 4383	F1UMNMG03GKMGT	Length=529	ref|XP_002068663.1| GK12697 [Drosophila willistoni] gb|EDW79649.1| GK12697 [Drosophila willistoni]Length=182	Score = 76.6 bits (187), Expect = 2e-012
mapped-read 4383	F1UMNMG03FRXD5	Length=360	ref|XP_002068663.1| GK12697 [Drosophila willistoni] gb|EDW79649.1| GK12697 [Drosophila willistoni]Length=182	Score = 69.3 bits (168), Expect = 2e-010
mapped-read 4383	F1UMNMG03HOLAR	Length=364	ref|XP_002068663.1| GK12697 [Drosophila willistoni] gb|EDW79649.1| GK12697 [Drosophila willistoni]Length=182	Score = 76.6 bits (187), Expect = 2e-012
mapped-read 4383	F1UMNMG03HKW5H	Length=360	ref|XP_002068663.1| GK12697 [Drosophila willistoni] gb|EDW79649.1| GK12697 [Drosophila willistoni]Length=182	Score = 76.6 bits (187), Expect = 2e-012
mapped-read 4383	F1UMNMG03GIFK4	Length=358	ref|XP_002068663.1| GK12697 [Drosophila willistoni] gb|EDW79649.1| GK12697 [Drosophila willistoni]Length=182	Score = 76.6 bits (187), Expect = 2e-012
mapped-read 4383	F1UMNMG03G16UA	Length=583	No Hit
mapped-read 4383	F1UMNMG03GLEEO	Length=349	No Hit
mapped-read 4383	F1UMNMG03G6VZI	Length=362	ref|XP_002068663.1| GK12697 [Drosophila willistoni] gb|EDW79649.1| GK12697 [Drosophila willistoni]Length=182	Score = 76.6 bits (187), Expect = 2e-012
mapped-read 4383	F1UMNMG03HC056	Length=360	ref|XP_002068663.1| GK12697 [Drosophila willistoni] gb|EDW79649.1| GK12697 [Drosophila willistoni]Length=182	Score = 76.6 bits (187), Expect = 2e-012
mapped-read 4383	F1UMNMG03F0YQL	Length=368	ref|XP_002068663.1| GK12697 [Drosophila willistoni] gb|EDW79649.1| GK12697 [Drosophila willistoni]Length=182	Score = 76.6 bits (187), Expect = 2e-012
mapped-read 4383	F1UMNMG03G2YFR	Length=363	ref|XP_002068663.1| GK12697 [Drosophila willistoni] gb|EDW79649.1| GK12697 [Drosophila willistoni]Length=182	Score = 76.6 bits (187), Expect = 2e-012
mapped-read 4383	F1UMNMG03HLXS4	Length=366	ref|XP_002068663.1| GK12697 [Drosophila willistoni] gb|EDW79649.1| GK12697 [Drosophila willistoni]Length=182	Score = 76.6 bits (187), Expect = 2e-012
mapped-read 4383	F1UMNMG03GCE7M	Length=531	ref|XP_003614396.1| hypothetical protein MTR_5g051150 [Medicago truncatula] gb|AES97354.1| hypothetical protein MTR_5g051150 [Medicago truncatula]Length=2133	Score = 84.7 bits (208), Expect = 6e-015
mapped-read 4383	F1UMNMG03FZ9SP	Length=363	ref|XP_002068663.1| GK12697 [Drosophila willistoni] gb|EDW79649.1| GK12697 [Drosophila willistoni]Length=182	Score = 76.6 bits (187), Expect = 2e-012
mapped-read 4383	F1UMNMG03GVO9H	Length=532	gb|EGF97697.1| hypothetical protein MELLADRAFT_84525 [Melampsora larici-populina98AG31]Length=347	Score = 101 bits (252), Expect = 5e-020
mapped-read 4383	F1UMNMG03GDQHB	Length=360	ref|XP_002068663.1| GK12697 [Drosophila willistoni] gb|EDW79649.1| GK12697 [Drosophila willistoni]Length=182	Score = 73.6 bits (179), Expect = 1e-011
mapped-read 4383	F1UMNMG03GYQ3T	Length=359	ref|XP_002068663.1| GK12697 [Drosophila willistoni] gb|EDW79649.1| GK12697 [Drosophila willistoni]Length=182	Score = 76.6 bits (187), Expect = 2e-012
mapped-read 4383	F1UMNMG03G7YH9	Length=429	No Hit
mapped-read 4383	F1UMNMG03GT35M	Length=539	gb|EGG03633.1| hypothetical protein MELLADRAFT_90053 [Melampsora larici-populina98AG31]Length=160	Score = 60.5 bits (145), Expect(2) = 4e-015
mapped-read 4383	F1UMNMG03HCX4G	Length=360	ref|XP_002068663.1| GK12697 [Drosophila willistoni] gb|EDW79649.1| GK12697 [Drosophila willistoni]Length=182	Score = 76.6 bits (187), Expect = 2e-012
mapped-read 4383	F1UMNMG03HL7YV	Length=363	ref|XP_002068663.1| GK12697 [Drosophila willistoni] gb|EDW79649.1| GK12697 [Drosophila willistoni]Length=182	Score = 75.1 bits (183), Expect = 4e-012
mapped-read 4383	F1UMNMG03GQLP9	Length=530	ref|XP_002068663.1| GK12697 [Drosophila willistoni] gb|EDW79649.1| GK12697 [Drosophila willistoni]Length=182	Score = 76.6 bits (187), Expect = 2e-012
mapped-read 4383	F1UMNMG03F4H1K	Length=359	ref|XP_002068663.1| GK12697 [Drosophila willistoni] gb|EDW79649.1| GK12697 [Drosophila willistoni]Length=182	Score = 76.6 bits (187), Expect = 2e-012
mapped-read 4383	F1UMNMG03GR291	Length=489	ref|XP_002068663.1| GK12697 [Drosophila willistoni] gb|EDW79649.1| GK12697 [Drosophila willistoni]Length=182	Score = 76.6 bits (187), Expect = 2e-012
mapped-read 4383	F1UMNMG03HISOJ	Length=358	ref|XP_002068663.1| GK12697 [Drosophila willistoni] gb|EDW79649.1| GK12697 [Drosophila willistoni]Length=182	Score = 75.1 bits (183), Expect = 4e-012
mapped-read 4383	F1UMNMG03F4J2B	Length=365	ref|XP_002068663.1| GK12697 [Drosophila willistoni] gb|EDW79649.1| GK12697 [Drosophila willistoni]Length=182	Score = 76.6 bits (187), Expect = 2e-012
mapped-read 4383	F1UMNMG03GD1WC	Length=537	gb|EGG03633.1| hypothetical protein MELLADRAFT_90053 [Melampsora larici-populina98AG31]Length=160	Score = 115 bits (289), Expect = 3e-024
mapped-read 4383	F1UMNMG03GRS1O	Length=361	ref|XP_002068663.1| GK12697 [Drosophila willistoni] gb|EDW79649.1| GK12697 [Drosophila willistoni]Length=182	Score = 76.6 bits (187), Expect = 2e-012
mapped-read 4383	F1UMNMG03GZEO2	Length=357	ref|XP_002068663.1| GK12697 [Drosophila willistoni] gb|EDW79649.1| GK12697 [Drosophila willistoni]Length=182	Score = 77.0 bits (188), Expect = 1e-012
mapped-read 4383	F1UMNMG03FSBWX	Length=358	ref|XP_002068663.1| GK12697 [Drosophila willistoni] gb|EDW79649.1| GK12697 [Drosophila willistoni]Length=182	Score = 76.6 bits (187), Expect = 2e-012
mapped-read 4383	F1UMNMG03FQUXE	Length=486	gb|EGG03633.1| hypothetical protein MELLADRAFT_90053 [Melampsora larici-populina98AG31]Length=160	Score = 45.8 bits (107), Expect(2) = 1e-009
mapped-read 4383	F1UMNMG03HB8QB	Length=363	ref|XP_002068663.1| GK12697 [Drosophila willistoni] gb|EDW79649.1| GK12697 [Drosophila willistoni]Length=182	Score = 76.6 bits (187), Expect = 2e-012
mapped-read 4383	F1UMNMG03G2F61	Length=533	gb|EGG01188.1| hypothetical protein MELLADRAFT_92705 [Melampsora larici-populina98AG31]Length=113	Score = 90.1 bits (222), Expect(2) = 9e-023
mapped-read 4383	F1UMNMG03FW8CU	Length=370	ref|XP_002068663.1| GK12697 [Drosophila willistoni] gb|EDW79649.1| GK12697 [Drosophila willistoni]Length=182	Score = 76.6 bits (187), Expect = 2e-012
mapped-read 4383	F1UMNMG03FQ0NO	Length=361	ref|XP_002068663.1| GK12697 [Drosophila willistoni] gb|EDW79649.1| GK12697 [Drosophila willistoni]Length=182	Score = 76.6 bits (187), Expect = 2e-012
mapped-read 4383	F1UMNMG03GKW03	Length=369	gb|EFN71375.1| hypothetical protein EAG_03557 [Camponotus floridanus]Length=306	Score = 75.1 bits (183), Expect = 5e-012
mapped-read 4383	F1UMNMG03F5CCG	Length=363	ref|XP_002068663.1| GK12697 [Drosophila willistoni] gb|EDW79649.1| GK12697 [Drosophila willistoni]Length=182	Score = 76.6 bits (187), Expect = 2e-012
mapped-read 4383	F1UMNMG03HNYP6	Length=362	ref|XP_002068663.1| GK12697 [Drosophila willistoni] gb|EDW79649.1| GK12697 [Drosophila willistoni]Length=182	Score = 76.6 bits (187), Expect = 2e-012
mapped-read 4383	F1UMNMG03GRC30	Length=358	ref|XP_002068663.1| GK12697 [Drosophila willistoni] gb|EDW79649.1| GK12697 [Drosophila willistoni]Length=182	Score = 76.6 bits (187), Expect = 2e-012
mapped-read 4383	F1UMNMG03GFE7Q	Length=531	gb|EGG03633.1| hypothetical protein MELLADRAFT_90053 [Melampsora larici-populina98AG31]Length=160	Score = 103 bits (257), Expect = 1e-020
mapped-read 4383	F1UMNMG03F86GX	Length=359	ref|XP_002068663.1| GK12697 [Drosophila willistoni] gb|EDW79649.1| GK12697 [Drosophila willistoni]Length=182	Score = 76.6 bits (187), Expect = 2e-012
mapped-read 4383	F1UMNMG03GIVRG	Length=354	ref|XP_002068663.1| GK12697 [Drosophila willistoni] gb|EDW79649.1| GK12697 [Drosophila willistoni]Length=182	Score = 76.6 bits (187), Expect = 2e-012
mapped-read 4383	F1UMNMG03GLWPN	Length=523	ref|XP_002068663.1| GK12697 [Drosophila willistoni] gb|EDW79649.1| GK12697 [Drosophila willistoni]Length=182	Score = 76.6 bits (187), Expect = 2e-012
mapped-read 4383	F1UMNMG03FZVBL	Length=655	ref|XP_002068663.1| GK12697 [Drosophila willistoni] gb|EDW79649.1| GK12697 [Drosophila willistoni]Length=182	Score = 72.8 bits (177), Expect = 4e-011
mapped-read 4383	F1UMNMG03G0HMC	Length=525	gb|EGF97697.1| hypothetical protein MELLADRAFT_84525 [Melampsora larici-populina98AG31]Length=347	Score = 88.2 bits (217), Expect(2) = 2e-020
mapped-read 4383	F1UMNMG03HFHMS	Length=531	gb|EGF97697.1| hypothetical protein MELLADRAFT_84525 [Melampsora larici-populina98AG31]Length=347	Score = 62.4 bits (150), Expect(2) = 9e-013
mapped-read 4383	F1UMNMG03GU6AQ	Length=538	ref|XP_002068663.1| GK12697 [Drosophila willistoni] gb|EDW79649.1| GK12697 [Drosophila willistoni]Length=182	Score = 65.1 bits (157), Expect = 5e-009
mapped-read 4383	F1UMNMG03GGQGJ	Length=529	ref|XP_002068663.1| GK12697 [Drosophila willistoni] gb|EDW79649.1| GK12697 [Drosophila willistoni]Length=182	Score = 76.6 bits (187), Expect = 2e-012
mapped-read 4383	F1UMNMG03G1CKU	Length=361	ref|XP_002068663.1| GK12697 [Drosophila willistoni] gb|EDW79649.1| GK12697 [Drosophila willistoni]Length=182	Score = 75.1 bits (183), Expect = 4e-012
mapped-read 4383	F1UMNMG03F5ZAG	Length=362	ref|XP_002068663.1| GK12697 [Drosophila willistoni] gb|EDW79649.1| GK12697 [Drosophila willistoni]Length=182	Score = 73.2 bits (178), Expect = 2e-011
mapped-read 4383	F1UMNMG03FSGHC	Length=391	No Hit
mapped-read 4383	F1UMNMG03FZXGQ	Length=359	ref|XP_002068663.1| GK12697 [Drosophila willistoni] gb|EDW79649.1| GK12697 [Drosophila willistoni]Length=182	Score = 76.6 bits (187), Expect = 2e-012
mapped-read 4383	F1UMNMG03HG08D	Length=531	gb|EGG03633.1| hypothetical protein MELLADRAFT_90053 [Melampsora larici-populina98AG31]Length=160	Score = 63.2 bits (152), Expect(2) = 8e-015
mapped-read 4383	F1UMNMG03GJD1L	Length=359	ref|XP_002068663.1| GK12697 [Drosophila willistoni] gb|EDW79649.1| GK12697 [Drosophila willistoni]Length=182	Score = 76.6 bits (187), Expect = 2e-012
mapped-read 4383	F1UMNMG03G9JSD	Length=488	No Hit
mapped-read 4383	F1UMNMG03GPAOC	Length=357	ref|XP_002068663.1| GK12697 [Drosophila willistoni] gb|EDW79649.1| GK12697 [Drosophila willistoni]Length=182	Score = 76.6 bits (187), Expect = 2e-012
mapped-read 4383	F1UMNMG03F10CS	Length=538	ref|XP_001852902.1| GLP_748_1200_211 [Culex quinquefasciatus] gb|EDS33952.1| GLP_748_1200_211 [Culex quinquefasciatus]Length=51	Score = 55.5 bits (132), Expect(2) = 1e-012
mapped-read 4383	F1UMNMG03GXM8H	Length=356	ref|XP_002068663.1| GK12697 [Drosophila willistoni] gb|EDW79649.1| GK12697 [Drosophila willistoni]Length=182	Score = 76.6 bits (187), Expect = 2e-012
mapped-read 4383	F1UMNMG03HK8BB	Length=359	ref|XP_002068663.1| GK12697 [Drosophila willistoni] gb|EDW79649.1| GK12697 [Drosophila willistoni]Length=182	Score = 76.6 bits (187), Expect = 2e-012
mapped-read 4383	F1UMNMG03GER7O	Length=532	gb|EGG03633.1| hypothetical protein MELLADRAFT_90053 [Melampsora larici-populina98AG31]Length=160	Score = 77.8 bits (190), Expect(2) = 4e-019
mapped-read 4383	F1UMNMG03FYHTE	Length=360	ref|XP_002068663.1| GK12697 [Drosophila willistoni] gb|EDW79649.1| GK12697 [Drosophila willistoni]Length=182	Score = 75.1 bits (183), Expect = 4e-012
mapped-read 4383	F1UMNMG03G61BV	Length=361	ref|XP_002068663.1| GK12697 [Drosophila willistoni] gb|EDW79649.1| GK12697 [Drosophila willistoni]Length=182	Score = 76.6 bits (187), Expect = 2e-012
mapped-read 4383	F1UMNMG03FYS32	Length=363	ref|XP_002068663.1| GK12697 [Drosophila willistoni] gb|EDW79649.1| GK12697 [Drosophila willistoni]Length=182	Score = 76.6 bits (187), Expect = 2e-012
mapped-read 4383	F1UMNMG03FUORV	Length=361	ref|XP_002068663.1| GK12697 [Drosophila willistoni] gb|EDW79649.1| GK12697 [Drosophila willistoni]Length=182	Score = 76.6 bits (187), Expect = 2e-012
mapped-read 4383	F1UMNMG03HG43F	Length=407	ref|XP_002068663.1| GK12697 [Drosophila willistoni] gb|EDW79649.1| GK12697 [Drosophila willistoni]Length=182	Score = 77.0 bits (188), Expect = 1e-012
mapped-read 4383	F1UMNMG03FRBLN	Length=364	ref|XP_002068663.1| GK12697 [Drosophila willistoni] gb|EDW79649.1| GK12697 [Drosophila willistoni]Length=182	Score = 76.6 bits (187), Expect = 2e-012
mapped-read 4383	F1UMNMG03F5AS4	Length=359	ref|XP_002068663.1| GK12697 [Drosophila willistoni] gb|EDW79649.1| GK12697 [Drosophila willistoni]Length=182	Score = 76.6 bits (187), Expect = 2e-012
mapped-read 4383	F1UMNMG03GTM97	Length=443	No Hit
mapped-read 4383	F1UMNMG03G5Z8S	Length=363	ref|XP_002068663.1| GK12697 [Drosophila willistoni] gb|EDW79649.1| GK12697 [Drosophila willistoni]Length=182	Score = 76.6 bits (187), Expect = 2e-012
mapped-read 4383	F1UMNMG03FRXKM	Length=531	ref|XP_003614396.1| hypothetical protein MTR_5g051150 [Medicago truncatula] gb|AES97354.1| hypothetical protein MTR_5g051150 [Medicago truncatula]Length=2133	Score = 80.9 bits (198), Expect = 9e-014
mapped-read 4383	F1UMNMG03GPXBW	Length=360	ref|XP_002068663.1| GK12697 [Drosophila willistoni] gb|EDW79649.1| GK12697 [Drosophila willistoni]Length=182	Score = 76.6 bits (187), Expect = 2e-012
mapped-read 4383	F1UMNMG03HECC5	Length=359	ref|XP_002068663.1| GK12697 [Drosophila willistoni] gb|EDW79649.1| GK12697 [Drosophila willistoni]Length=182	Score = 76.6 bits (187), Expect = 2e-012
mapped-read 4383	F1UMNMG03GRAQG	Length=419	No Hit
mapped-read 4383	F1UMNMG03GH6OH	Length=363	ref|XP_002068663.1| GK12697 [Drosophila willistoni] gb|EDW79649.1| GK12697 [Drosophila willistoni]Length=182	Score = 76.6 bits (187), Expect = 2e-012
mapped-read 4383	F1UMNMG03HON2Z	Length=359	ref|XP_002068663.1| GK12697 [Drosophila willistoni] gb|EDW79649.1| GK12697 [Drosophila willistoni]Length=182	Score = 76.6 bits (187), Expect = 2e-012
mapped-read 4383	F1UMNMG03G729U	Length=382	ref|XP_002068663.1| GK12697 [Drosophila willistoni] gb|EDW79649.1| GK12697 [Drosophila willistoni]Length=182	Score = 76.6 bits (187), Expect = 2e-012
mapped-read 4383	F1UMNMG03FYXL2	Length=527	ref|XP_002068663.1| GK12697 [Drosophila willistoni] gb|EDW79649.1| GK12697 [Drosophila willistoni]Length=182	Score = 76.6 bits (187), Expect = 2e-012
mapped-read 4383	F1UMNMG03GXOG3	Length=363	ref|XP_002068663.1| GK12697 [Drosophila willistoni] gb|EDW79649.1| GK12697 [Drosophila willistoni]Length=182	Score = 76.6 bits (187), Expect = 2e-012
mapped-read 4383	F1UMNMG03GL3EP	Length=528	ref|XP_001869358.1| conserved hypothetical protein [Culex quinquefasciatus] gb|EDS29076.1| conserved hypothetical protein [Culex quinquefasciatus]Length=36	Score = 80.5 bits (197), Expect = 1e-013
mapped-read 4383	F1UMNMG03FQ1AS	Length=359	ref|XP_002068663.1| GK12697 [Drosophila willistoni] gb|EDW79649.1| GK12697 [Drosophila willistoni]Length=182	Score = 76.6 bits (187), Expect = 2e-012
mapped-read 4383	F1UMNMG03GS5MT	Length=360	ref|XP_002068663.1| GK12697 [Drosophila willistoni] gb|EDW79649.1| GK12697 [Drosophila willistoni]Length=182	Score = 76.6 bits (187), Expect = 2e-012
mapped-read 4383	F1UMNMG03FV7VH	Length=358	ref|XP_002068663.1| GK12697 [Drosophila willistoni] gb|EDW79649.1| GK12697 [Drosophila willistoni]Length=182	Score = 76.6 bits (187), Expect = 2e-012
mapped-read 4383	F1UMNMG03GOJYS	Length=364	ref|XP_002068663.1| GK12697 [Drosophila willistoni] gb|EDW79649.1| GK12697 [Drosophila willistoni]Length=182	Score = 77.8 bits (190), Expect = 7e-013
mapped-read 4383	F1UMNMG03HAKM7	Length=459	gb|EFX62987.1| hypothetical protein DAPPUDRAFT_119636 [Daphnia pulex]Length=130	Score = 48.5 bits (114), Expect(2) = 1e-008
mapped-read 4383	F1UMNMG03GWE1A	Length=363	No Hit
mapped-read 4383	F1UMNMG03GOX30	Length=360	ref|XP_002068663.1| GK12697 [Drosophila willistoni] gb|EDW79649.1| GK12697 [Drosophila willistoni]Length=182	Score = 76.6 bits (187), Expect = 2e-012
mapped-read 4383	F1UMNMG03GY2QT	Length=360	ref|XP_002068663.1| GK12697 [Drosophila willistoni] gb|EDW79649.1| GK12697 [Drosophila willistoni]Length=182	Score = 76.6 bits (187), Expect = 2e-012
mapped-read 4383	F1UMNMG03FRBNQ	Length=333	No Hit
mapped-read 4383	F1UMNMG03FR7NG	Length=362	ref|XP_002068663.1| GK12697 [Drosophila willistoni] gb|EDW79649.1| GK12697 [Drosophila willistoni]Length=182	Score = 64.3 bits (155), Expect = 8e-009
mapped-read 4383	F1UMNMG03G04QB	Length=360	ref|XP_002068663.1| GK12697 [Drosophila willistoni] gb|EDW79649.1| GK12697 [Drosophila willistoni]Length=182	Score = 76.6 bits (187), Expect = 2e-012
mapped-read 4383	F1UMNMG03GIF52	Length=359	ref|XP_002068663.1| GK12697 [Drosophila willistoni] gb|EDW79649.1| GK12697 [Drosophila willistoni]Length=182	Score = 76.6 bits (187), Expect = 2e-012
mapped-read 4383	F1UMNMG03G8SSD	Length=360	ref|XP_002068663.1| GK12697 [Drosophila willistoni] gb|EDW79649.1| GK12697 [Drosophila willistoni]Length=182	Score = 76.6 bits (187), Expect = 2e-012
mapped-read 4383	F1UMNMG03G4QRD	Length=360	ref|XP_002068663.1| GK12697 [Drosophila willistoni] gb|EDW79649.1| GK12697 [Drosophila willistoni]Length=182	Score = 76.6 bits (187), Expect = 2e-012
mapped-read 4383	F1UMNMG03F0P85	Length=528	ref|XP_002068663.1| GK12697 [Drosophila willistoni] gb|EDW79649.1| GK12697 [Drosophila willistoni]Length=182	Score = 76.6 bits (187), Expect = 2e-012
mapped-read 4383	F1UMNMG03HKDI2	Length=416	ref|XP_002068663.1| GK12697 [Drosophila willistoni] gb|EDW79649.1| GK12697 [Drosophila willistoni]Length=182	Score = 75.1 bits (183), Expect = 4e-012
mapped-read 4383	F1UMNMG03F83GJ	Length=392	No Hit
mapped-read 4383	F1UMNMG03F6SRN	Length=360	ref|XP_002068663.1| GK12697 [Drosophila willistoni] gb|EDW79649.1| GK12697 [Drosophila willistoni]Length=182	Score = 76.6 bits (187), Expect = 2e-012
mapped-read 4383	F1UMNMG03GIT7F	Length=521	ref|XP_002068663.1| GK12697 [Drosophila willistoni] gb|EDW79649.1| GK12697 [Drosophila willistoni]Length=182	Score = 76.6 bits (187), Expect = 2e-012
mapped-read 4383	F1UMNMG03HOH04	Length=376	ref|XP_002068663.1| GK12697 [Drosophila willistoni] gb|EDW79649.1| GK12697 [Drosophila willistoni]Length=182	Score = 76.6 bits (187), Expect = 2e-012
mapped-read 4383	F1UMNMG03HJ32X	Length=371	ref|XP_002068663.1| GK12697 [Drosophila willistoni] gb|EDW79649.1| GK12697 [Drosophila willistoni]Length=182	Score = 77.0 bits (188), Expect = 1e-012
mapped-read 4383	F1UMNMG03GHCM1	Length=358	ref|XP_002068663.1| GK12697 [Drosophila willistoni] gb|EDW79649.1| GK12697 [Drosophila willistoni]Length=182	Score = 76.6 bits (187), Expect = 2e-012
mapped-read 4383	F1UMNMG03GG9DQ	Length=403	ref|XP_002068663.1| GK12697 [Drosophila willistoni] gb|EDW79649.1| GK12697 [Drosophila willistoni]Length=182	Score = 76.6 bits (187), Expect = 2e-012
mapped-read 4383	F1UMNMG03G9CVU	Length=361	ref|XP_002068663.1| GK12697 [Drosophila willistoni] gb|EDW79649.1| GK12697 [Drosophila willistoni]Length=182	Score = 76.6 bits (187), Expect = 2e-012
mapped-read 4383	F1UMNMG03F3WW4	Length=366	ref|XP_002068663.1| GK12697 [Drosophila willistoni] gb|EDW79649.1| GK12697 [Drosophila willistoni]Length=182	Score = 76.6 bits (187), Expect = 2e-012
mapped-read 4383	F1UMNMG03HEBGH	Length=363	ref|XP_002068663.1| GK12697 [Drosophila willistoni] gb|EDW79649.1| GK12697 [Drosophila willistoni]Length=182	Score = 76.6 bits (187), Expect = 2e-012
mapped-read 4383	F1UMNMG03F03Z7	Length=533	gb|EGG03633.1| hypothetical protein MELLADRAFT_90053 [Melampsora larici-populina98AG31]Length=160	Score = 79.7 bits (195), Expect(2) = 1e-019
mapped-read 4383	F1UMNMG03GFP4H	Length=360	ref|XP_002068663.1| GK12697 [Drosophila willistoni] gb|EDW79649.1| GK12697 [Drosophila willistoni]Length=182	Score = 76.6 bits (187), Expect = 2e-012
mapped-read 4383	F1UMNMG03FVHLX	Length=363	ref|XP_002068663.1| GK12697 [Drosophila willistoni] gb|EDW79649.1| GK12697 [Drosophila willistoni]Length=182	Score = 75.1 bits (183), Expect = 4e-012
mapped-read 4383	F1UMNMG03GQDSY	Length=487	ref|XP_002068663.1| GK12697 [Drosophila willistoni] gb|EDW79649.1| GK12697 [Drosophila willistoni]Length=182	Score = 76.6 bits (187), Expect = 2e-012
mapped-read 4383	F1UMNMG03F7FHL	Length=535	gb|EGG01188.1| hypothetical protein MELLADRAFT_92705 [Melampsora larici-populina98AG31]Length=113	Score = 93.6 bits (231), Expect(2) = 9e-024
mapped-read 4383	F1UMNMG03HNJKK	Length=522	ref|XP_002068663.1| GK12697 [Drosophila willistoni] gb|EDW79649.1| GK12697 [Drosophila willistoni]Length=182	Score = 78.2 bits (191), Expect = 5e-013
mapped-read 4383	F1UMNMG03FRRDU	Length=431	ref|XP_002068663.1| GK12697 [Drosophila willistoni] gb|EDW79649.1| GK12697 [Drosophila willistoni]Length=182	Score = 76.6 bits (187), Expect = 2e-012
mapped-read 4383	F1UMNMG03F0UFR	Length=451	ref|XP_002068663.1| GK12697 [Drosophila willistoni] gb|EDW79649.1| GK12697 [Drosophila willistoni]Length=182	Score = 76.6 bits (187), Expect = 2e-012
mapped-read 4383	F1UMNMG03F9N0Z	Length=361	ref|XP_002068663.1| GK12697 [Drosophila willistoni] gb|EDW79649.1| GK12697 [Drosophila willistoni]Length=182	Score = 76.6 bits (187), Expect = 2e-012
mapped-read 4383	F1UMNMG03GWQXO	Length=360	ref|XP_002068663.1| GK12697 [Drosophila willistoni] gb|EDW79649.1| GK12697 [Drosophila willistoni]Length=182	Score = 76.6 bits (187), Expect = 2e-012
mapped-read 4383	F1UMNMG03G9FL7	Length=369	ref|XP_002068663.1| GK12697 [Drosophila willistoni] gb|EDW79649.1| GK12697 [Drosophila willistoni]Length=182	Score = 54.3 bits (129), Expect(2) = 8e-008
mapped-read 4383	F1UMNMG03FPUZX	Length=362	ref|XP_002068663.1| GK12697 [Drosophila willistoni] gb|EDW79649.1| GK12697 [Drosophila willistoni]Length=182	Score = 76.6 bits (187), Expect = 2e-012
mapped-read 4383	F1UMNMG03HKAOE	Length=426	ref|XP_002068663.1| GK12697 [Drosophila willistoni] gb|EDW79649.1| GK12697 [Drosophila willistoni]Length=182	Score = 68.9 bits (167), Expect = 3e-010
mapped-read 4383	F1UMNMG03GZVTQ	Length=481	gb|EFN71375.1| hypothetical protein EAG_03557 [Camponotus floridanus]Length=306	Score = 63.5 bits (153), Expect = 1e-008
mapped-read 4383	F1UMNMG03G5WPC	Length=365	ref|XP_002068663.1| GK12697 [Drosophila willistoni] gb|EDW79649.1| GK12697 [Drosophila willistoni]Length=182	Score = 76.6 bits (187), Expect = 2e-012
mapped-read 4383	F1UMNMG03GAHWA	Length=400	No Hit
mapped-read 4383	F1UMNMG03G8HVL	Length=355	ref|XP_002068663.1| GK12697 [Drosophila willistoni] gb|EDW79649.1| GK12697 [Drosophila willistoni]Length=182	Score = 76.6 bits (187), Expect = 2e-012
mapped-read 4383	F1UMNMG03GGCS9	Length=533	gb|EGG03633.1| hypothetical protein MELLADRAFT_90053 [Melampsora larici-populina98AG31]Length=160	Score = 81.3 bits (199), Expect(2) = 4e-020
mapped-read 4383	F1UMNMG03FVNSA	Length=361	ref|XP_002068663.1| GK12697 [Drosophila willistoni] gb|EDW79649.1| GK12697 [Drosophila willistoni]Length=182	Score = 76.6 bits (187), Expect = 2e-012
mapped-read 4383	F1UMNMG03GI0HO	Length=376	No Hit
mapped-read 4383	F1UMNMG03HBSN7	Length=529	gb|EGG01188.1| hypothetical protein MELLADRAFT_92705 [Melampsora larici-populina98AG31]Length=113	Score = 93.2 bits (230), Expect(2) = 1e-023
mapped-read 4383	F1UMNMG03FZSRP	Length=535	ref|XP_002068663.1| GK12697 [Drosophila willistoni] gb|EDW79649.1| GK12697 [Drosophila willistoni]Length=182	Score = 76.6 bits (187), Expect = 2e-012
mapped-read 4383	F1UMNMG03HBJ3T	Length=361	ref|XP_002068663.1| GK12697 [Drosophila willistoni] gb|EDW79649.1| GK12697 [Drosophila willistoni]Length=182	Score = 76.6 bits (187), Expect = 2e-012
mapped-read 4383	F1UMNMG03F94J5	Length=361	ref|XP_002068663.1| GK12697 [Drosophila willistoni] gb|EDW79649.1| GK12697 [Drosophila willistoni]Length=182	Score = 76.6 bits (187), Expect = 2e-012
mapped-read 4383	F1UMNMG03GKM6E	Length=360	ref|XP_002068663.1| GK12697 [Drosophila willistoni] gb|EDW79649.1| GK12697 [Drosophila willistoni]Length=182	Score = 76.6 bits (187), Expect = 2e-012
mapped-read 4383	F1UMNMG03GNQWR	Length=361	ref|XP_002068663.1| GK12697 [Drosophila willistoni] gb|EDW79649.1| GK12697 [Drosophila willistoni]Length=182	Score = 76.6 bits (187), Expect = 2e-012
mapped-read 4383	F1UMNMG03FWQUS	Length=616	gb|EFN71375.1| hypothetical protein EAG_03557 [Camponotus floridanus]Length=306	Score = 75.1 bits (183), Expect = 8e-012
mapped-read 4383	F1UMNMG03G8ATA	Length=358	ref|XP_002068663.1| GK12697 [Drosophila willistoni] gb|EDW79649.1| GK12697 [Drosophila willistoni]Length=182	Score = 76.6 bits (187), Expect = 2e-012
mapped-read 4383	F1UMNMG03HIC78	Length=360	ref|XP_002068663.1| GK12697 [Drosophila willistoni] gb|EDW79649.1| GK12697 [Drosophila willistoni]Length=182	Score = 76.6 bits (187), Expect = 2e-012
mapped-read 4383	F1UMNMG03GHQBA	Length=365	ref|XP_002068663.1| GK12697 [Drosophila willistoni] gb|EDW79649.1| GK12697 [Drosophila willistoni]Length=182	Score = 76.6 bits (187), Expect = 2e-012
mapped-read 4383	F1UMNMG03GNYAD	Length=366	ref|XP_002068663.1| GK12697 [Drosophila willistoni] gb|EDW79649.1| GK12697 [Drosophila willistoni]Length=182	Score = 76.6 bits (187), Expect = 2e-012
mapped-read 4383	F1UMNMG03GCQQ3	Length=519	ref|XP_002068663.1| GK12697 [Drosophila willistoni] gb|EDW79649.1| GK12697 [Drosophila willistoni]Length=182	Score = 73.2 bits (178), Expect = 2e-011
mapped-read 4383	F1UMNMG03FXG2E	Length=360	ref|XP_002068663.1| GK12697 [Drosophila willistoni] gb|EDW79649.1| GK12697 [Drosophila willistoni]Length=182	Score = 76.6 bits (187), Expect = 2e-012
mapped-read 4383	F1UMNMG03GLZOI	Length=361	ref|XP_002068663.1| GK12697 [Drosophila willistoni] gb|EDW79649.1| GK12697 [Drosophila willistoni]Length=182	Score = 76.6 bits (187), Expect = 2e-012
mapped-read 4383	F1UMNMG03GU5OR	Length=486	ref|XP_002068663.1| GK12697 [Drosophila willistoni] gb|EDW79649.1| GK12697 [Drosophila willistoni]Length=182	Score = 76.6 bits (187), Expect = 2e-012
mapped-read 4383	F1UMNMG03HIPNS	Length=500	ref|XP_002068663.1| GK12697 [Drosophila willistoni] gb|EDW79649.1| GK12697 [Drosophila willistoni]Length=182	Score = 76.6 bits (187), Expect = 2e-012
mapped-read 4383	F1UMNMG03HK04K	Length=359	ref|XP_002068663.1| GK12697 [Drosophila willistoni] gb|EDW79649.1| GK12697 [Drosophila willistoni]Length=182	Score = 76.6 bits (187), Expect = 2e-012
mapped-read 4383	F1UMNMG03GHYPP	Length=464	ref|XP_002068663.1| GK12697 [Drosophila willistoni] gb|EDW79649.1| GK12697 [Drosophila willistoni]Length=182	Score = 76.6 bits (187), Expect = 2e-012
mapped-read 4383	F1UMNMG03G67GJ	Length=490	gb|EGF97697.1| hypothetical protein MELLADRAFT_84525 [Melampsora larici-populina98AG31]Length=347	Score = 66.6 bits (161), Expect(2) = 2e-014
mapped-read 4383	F1UMNMG03G43MJ	Length=524	ref|XP_002068663.1| GK12697 [Drosophila willistoni] gb|EDW79649.1| GK12697 [Drosophila willistoni]Length=182	Score = 76.6 bits (187), Expect = 2e-012
mapped-read 4383	F1UMNMG03G6DM9	Length=365	ref|XP_002068663.1| GK12697 [Drosophila willistoni] gb|EDW79649.1| GK12697 [Drosophila willistoni]Length=182	Score = 76.6 bits (187), Expect = 2e-012
mapped-read 4383	F1UMNMG03FSW0K	Length=364	ref|XP_002068663.1| GK12697 [Drosophila willistoni] gb|EDW79649.1| GK12697 [Drosophila willistoni]Length=182	Score = 76.6 bits (187), Expect = 2e-012
mapped-read 4383	F1UMNMG03HNJTF	Length=362	ref|XP_002068663.1| GK12697 [Drosophila willistoni] gb|EDW79649.1| GK12697 [Drosophila willistoni]Length=182	Score = 76.6 bits (187), Expect = 2e-012
mapped-read 4383	F1UMNMG03GY6C4	Length=456	No Hit
mapped-read 4383	F1UMNMG03GCQC0	Length=359	ref|XP_002068663.1| GK12697 [Drosophila willistoni] gb|EDW79649.1| GK12697 [Drosophila willistoni]Length=182	Score = 76.6 bits (187), Expect = 2e-012
mapped-read 4383	F1UMNMG03F5ZZJ	Length=362	ref|XP_002068663.1| GK12697 [Drosophila willistoni] gb|EDW79649.1| GK12697 [Drosophila willistoni]Length=182	Score = 76.6 bits (187), Expect = 2e-012
mapped-read 4383	F1UMNMG03G7859	Length=378	No Hit
mapped-read 4383	F1UMNMG03F647O	Length=362	ref|XP_002068663.1| GK12697 [Drosophila willistoni] gb|EDW79649.1| GK12697 [Drosophila willistoni]Length=182	Score = 76.6 bits (187), Expect = 2e-012
mapped-read 4383	F1UMNMG03GCHM7	Length=362	ref|XP_002068663.1| GK12697 [Drosophila willistoni] gb|EDW79649.1| GK12697 [Drosophila willistoni]Length=182	Score = 76.6 bits (187), Expect = 2e-012
mapped-read 4383	F1UMNMG03FS5OV	Length=358	ref|XP_002068663.1| GK12697 [Drosophila willistoni] gb|EDW79649.1| GK12697 [Drosophila willistoni]Length=182	Score = 76.6 bits (187), Expect = 2e-012
mapped-read 4383	F1UMNMG03HG9C9	Length=381	No Hit
mapped-read 4383	F1UMNMG03GWLIL	Length=363	ref|XP_002068663.1| GK12697 [Drosophila willistoni] gb|EDW79649.1| GK12697 [Drosophila willistoni]Length=182	Score = 76.6 bits (187), Expect = 2e-012
mapped-read 4383	F1UMNMG03HOD53	Length=361	ref|XP_002068663.1| GK12697 [Drosophila willistoni] gb|EDW79649.1| GK12697 [Drosophila willistoni]Length=182	Score = 76.6 bits (187), Expect = 2e-012
mapped-read 4383	F1UMNMG03GQNI3	Length=539	ref|XP_002068663.1| GK12697 [Drosophila willistoni] gb|EDW79649.1| GK12697 [Drosophila willistoni]Length=182	Score = 76.6 bits (187), Expect = 2e-012
mapped-read 4383	F1UMNMG03GDIUJ	Length=379	No Hit
mapped-read 4383	F1UMNMG03HOHHH	Length=484	ref|XP_002068663.1| GK12697 [Drosophila willistoni] gb|EDW79649.1| GK12697 [Drosophila willistoni]Length=182	Score = 76.6 bits (187), Expect = 2e-012
mapped-read 4383	F1UMNMG03GQYCY	Length=491	ref|XP_002068663.1| GK12697 [Drosophila willistoni] gb|EDW79649.1| GK12697 [Drosophila willistoni]Length=182	Score = 76.6 bits (187), Expect = 2e-012
mapped-read 4383	F1UMNMG03HBOGP	Length=372	ref|XP_002068663.1| GK12697 [Drosophila willistoni] gb|EDW79649.1| GK12697 [Drosophila willistoni]Length=182	Score = 76.6 bits (187), Expect = 2e-012
mapped-read 4383	F1UMNMG03FY18P	Length=360	ref|XP_002068663.1| GK12697 [Drosophila willistoni] gb|EDW79649.1| GK12697 [Drosophila willistoni]Length=182	Score = 76.6 bits (187), Expect = 2e-012
mapped-read 4383	F1UMNMG03FV4PQ	Length=366	ref|XP_002068663.1| GK12697 [Drosophila willistoni] gb|EDW79649.1| GK12697 [Drosophila willistoni]Length=182	Score = 76.6 bits (187), Expect = 2e-012
mapped-read 4383	F1UMNMG03FTN51	Length=363	No Hit
mapped-read 4383	F1UMNMG03G72HO	Length=359	ref|XP_002068663.1| GK12697 [Drosophila willistoni] gb|EDW79649.1| GK12697 [Drosophila willistoni]Length=182	Score = 77.0 bits (188), Expect = 1e-012
mapped-read 4383	F1UMNMG03GOSOY	Length=357	ref|XP_002068663.1| GK12697 [Drosophila willistoni] gb|EDW79649.1| GK12697 [Drosophila willistoni]Length=182	Score = 76.6 bits (187), Expect = 2e-012
mapped-read 4383	F1UMNMG03HD4YM	Length=358	ref|XP_002068663.1| GK12697 [Drosophila willistoni] gb|EDW79649.1| GK12697 [Drosophila willistoni]Length=182	Score = 79.7 bits (195), Expect = 2e-013
mapped-read 4383	F1UMNMG03GBEUE	Length=362	ref|XP_002068663.1| GK12697 [Drosophila willistoni] gb|EDW79649.1| GK12697 [Drosophila willistoni]Length=182	Score = 76.6 bits (187), Expect = 2e-012
mapped-read 4383	F1UMNMG03G15PR	Length=440	No Hit
mapped-read 4383	F1UMNMG03HN4OY	Length=360	ref|XP_002068663.1| GK12697 [Drosophila willistoni] gb|EDW79649.1| GK12697 [Drosophila willistoni]Length=182	Score = 76.6 bits (187), Expect = 2e-012
mapped-read 4383	F1UMNMG03GXZO9	Length=368	ref|XP_002068663.1| GK12697 [Drosophila willistoni] gb|EDW79649.1| GK12697 [Drosophila willistoni]Length=182	Score = 76.6 bits (187), Expect = 2e-012
mapped-read 4383	F1UMNMG03GHZRD	Length=530	ref|XP_003614396.1| hypothetical protein MTR_5g051150 [Medicago truncatula] gb|AES97354.1| hypothetical protein MTR_5g051150 [Medicago truncatula]Length=2133	Score = 80.9 bits (198), Expect = 9e-014
mapped-read 4383	F1UMNMG03GVTMC	Length=364	ref|XP_002068663.1| GK12697 [Drosophila willistoni] gb|EDW79649.1| GK12697 [Drosophila willistoni]Length=182	Score = 76.6 bits (187), Expect = 2e-012
mapped-read 4383	F1UMNMG03GA721	Length=438	ref|XP_002068663.1| GK12697 [Drosophila willistoni] gb|EDW79649.1| GK12697 [Drosophila willistoni]Length=182	Score = 76.6 bits (187), Expect = 2e-012
mapped-read 4383	F1UMNMG03F3FIQ	Length=670	ref|XP_002068663.1| GK12697 [Drosophila willistoni] gb|EDW79649.1| GK12697 [Drosophila willistoni]Length=182	Score = 45.8 bits (107), Expect(2) = 2e-008
mapped-read 4383	F1UMNMG03GZ1L9	Length=360	ref|XP_002068663.1| GK12697 [Drosophila willistoni] gb|EDW79649.1| GK12697 [Drosophila willistoni]Length=182	Score = 76.6 bits (187), Expect = 2e-012
mapped-read 4383	F1UMNMG03F8G9R	Length=480	ref|XP_002068663.1| GK12697 [Drosophila willistoni] gb|EDW79649.1| GK12697 [Drosophila willistoni]Length=182	Score = 76.6 bits (187), Expect = 2e-012
mapped-read 4383	F1UMNMG03GBQLW	Length=552	ref|XP_003247571.1| PREDICTED: hypothetical protein LOC100572577 [Acyrthosiphon pisum]Length=210	Score = 103 bits (256), Expect(2) = 6e-023
mapped-read 4383	F1UMNMG03FXTFE	Length=399	No Hit
mapped-read 4383	F1UMNMG03GCK0E	Length=363	ref|XP_002068663.1| GK12697 [Drosophila willistoni] gb|EDW79649.1| GK12697 [Drosophila willistoni]Length=182	Score = 76.6 bits (187), Expect = 2e-012
mapped-read 4383	F1UMNMG03GO93A	Length=531	ref|XP_001852902.1| GLP_748_1200_211 [Culex quinquefasciatus] gb|EDS33952.1| GLP_748_1200_211 [Culex quinquefasciatus]Length=51	Score = 94.4 bits (233), Expect = 8e-018
mapped-read 4383	F1UMNMG03GII3I	Length=398	ref|XP_002068663.1| GK12697 [Drosophila willistoni] gb|EDW79649.1| GK12697 [Drosophila willistoni]Length=182	Score = 75.5 bits (184), Expect = 3e-012
mapped-read 4383	F1UMNMG03GX0KG	Length=374	ref|XP_002068663.1| GK12697 [Drosophila willistoni] gb|EDW79649.1| GK12697 [Drosophila willistoni]Length=182	Score = 76.6 bits (187), Expect = 2e-012
mapped-read 4383	F1UMNMG03GNO04	Length=349	No Hit
mapped-read 4383	F1UMNMG03GMPHP	Length=359	ref|XP_002068663.1| GK12697 [Drosophila willistoni] gb|EDW79649.1| GK12697 [Drosophila willistoni]Length=182	Score = 76.6 bits (187), Expect = 2e-012
mapped-read 4383	F1UMNMG03FXJHD	Length=487	ref|XP_002068663.1| GK12697 [Drosophila willistoni] gb|EDW79649.1| GK12697 [Drosophila willistoni]Length=182	Score = 73.2 bits (178), Expect = 2e-011
mapped-read 4383	F1UMNMG03HMW0R	Length=486	ref|XP_002068663.1| GK12697 [Drosophila willistoni] gb|EDW79649.1| GK12697 [Drosophila willistoni]Length=182	Score = 76.6 bits (187), Expect = 2e-012
mapped-read 4383	F1UMNMG03FW1EY	Length=397	No Hit
mapped-read 4383	F1UMNMG03FUEME	Length=361	ref|XP_002068663.1| GK12697 [Drosophila willistoni] gb|EDW79649.1| GK12697 [Drosophila willistoni]Length=182	Score = 76.6 bits (187), Expect = 2e-012
mapped-read 4383	F1UMNMG03GMT59	Length=374	ref|XP_002068663.1| GK12697 [Drosophila willistoni] gb|EDW79649.1| GK12697 [Drosophila willistoni]Length=182	Score = 76.6 bits (187), Expect = 2e-012
mapped-read 4383	F1UMNMG03FXWEU	Length=360	ref|XP_002068663.1| GK12697 [Drosophila willistoni] gb|EDW79649.1| GK12697 [Drosophila willistoni]Length=182	Score = 76.6 bits (187), Expect = 2e-012
mapped-read 4383	F1UMNMG03G0HYG	Length=368	ref|XP_002068663.1| GK12697 [Drosophila willistoni] gb|EDW79649.1| GK12697 [Drosophila willistoni]Length=182	Score = 76.6 bits (187), Expect = 2e-012
mapped-read 4383	F1UMNMG03GE2GN	Length=406	No Hit
mapped-read 4383	F1UMNMG03HL9JD	Length=558	ref|XP_002068663.1| GK12697 [Drosophila willistoni] gb|EDW79649.1| GK12697 [Drosophila willistoni]Length=182	Score = 76.6 bits (187), Expect = 2e-012
mapped-read 4383	F1UMNMG03GBTF5	Length=537	gb|EFN71375.1| hypothetical protein EAG_03557 [Camponotus floridanus]Length=306	Score = 75.1 bits (183), Expect = 5e-012
mapped-read 4383	F1UMNMG03F1T36	Length=360	ref|XP_002068663.1| GK12697 [Drosophila willistoni] gb|EDW79649.1| GK12697 [Drosophila willistoni]Length=182	Score = 76.6 bits (187), Expect = 2e-012
mapped-read 4383	F1UMNMG03G1G2M	Length=376	No Hit
mapped-read 4383	F1UMNMG03G1OA0	Length=403	ref|XP_002068663.1| GK12697 [Drosophila willistoni] gb|EDW79649.1| GK12697 [Drosophila willistoni]Length=182	Score = 74.3 bits (181), Expect = 8e-012
mapped-read 4383	F1UMNMG03G37JX	Length=361	ref|XP_002068663.1| GK12697 [Drosophila willistoni] gb|EDW79649.1| GK12697 [Drosophila willistoni]Length=182	Score = 76.6 bits (187), Expect = 2e-012
mapped-read 4383	F1UMNMG03HDFFZ	Length=359	ref|XP_002068663.1| GK12697 [Drosophila willistoni] gb|EDW79649.1| GK12697 [Drosophila willistoni]Length=182	Score = 76.6 bits (187), Expect = 2e-012
mapped-read 4383	F1UMNMG03HN1YT	Length=359	ref|XP_002068663.1| GK12697 [Drosophila willistoni] gb|EDW79649.1| GK12697 [Drosophila willistoni]Length=182	Score = 76.6 bits (187), Expect = 2e-012
mapped-read 4383	F1UMNMG03HFK31	Length=366	ref|XP_002068663.1| GK12697 [Drosophila willistoni] gb|EDW79649.1| GK12697 [Drosophila willistoni]Length=182	Score = 73.9 bits (180), Expect = 1e-011
mapped-read 4383	F1UMNMG03FT6BC	Length=412	ref|XP_002068663.1| GK12697 [Drosophila willistoni] gb|EDW79649.1| GK12697 [Drosophila willistoni]Length=182	Score = 76.6 bits (187), Expect = 2e-012
mapped-read 4383	F1UMNMG03HFWEK	Length=530	gb|EGF97697.1| hypothetical protein MELLADRAFT_84525 [Melampsora larici-populina98AG31]Length=347	Score = 75.1 bits (183), Expect(2) = 3e-022
mapped-read 4383	F1UMNMG03GDAV3	Length=359	ref|XP_002068663.1| GK12697 [Drosophila willistoni] gb|EDW79649.1| GK12697 [Drosophila willistoni]Length=182	Score = 76.6 bits (187), Expect = 2e-012
mapped-read 4383	F1UMNMG03GCKRX	Length=358	ref|XP_002068663.1| GK12697 [Drosophila willistoni] gb|EDW79649.1| GK12697 [Drosophila willistoni]Length=182	Score = 76.6 bits (187), Expect = 2e-012
mapped-read 4383	F1UMNMG03FUOQK	Length=497	gb|EGG03633.1| hypothetical protein MELLADRAFT_90053 [Melampsora larici-populina98AG31]Length=160	Score = 54.7 bits (130), Expect(2) = 2e-012
mapped-read 4383	F1UMNMG03GZA8K	Length=360	ref|XP_002068663.1| GK12697 [Drosophila willistoni] gb|EDW79649.1| GK12697 [Drosophila willistoni]Length=182	Score = 76.6 bits (187), Expect = 2e-012
mapped-read 4383	F1UMNMG03HGZFK	Length=340	ref|XP_002068663.1| GK12697 [Drosophila willistoni] gb|EDW79649.1| GK12697 [Drosophila willistoni]Length=182	Score = 77.4 bits (189), Expect = 9e-013
mapped-read 4383	F1UMNMG03GBLP6	Length=481	ref|XP_002068663.1| GK12697 [Drosophila willistoni] gb|EDW79649.1| GK12697 [Drosophila willistoni]Length=182	Score = 76.6 bits (187), Expect = 2e-012
mapped-read 4383	F1UMNMG03GQL44	Length=362	ref|XP_002068663.1| GK12697 [Drosophila willistoni] gb|EDW79649.1| GK12697 [Drosophila willistoni]Length=182	Score = 76.6 bits (187), Expect = 2e-012
mapped-read 4383	F1UMNMG03HL99N	Length=363	ref|XP_002068663.1| GK12697 [Drosophila willistoni] gb|EDW79649.1| GK12697 [Drosophila willistoni]Length=182	Score = 76.6 bits (187), Expect = 2e-012
mapped-read 4383	F1UMNMG03G3LHX	Length=360	ref|XP_002068663.1| GK12697 [Drosophila willistoni] gb|EDW79649.1| GK12697 [Drosophila willistoni]Length=182	Score = 76.6 bits (187), Expect = 2e-012
mapped-read 4383	F1UMNMG03GBSMZ	Length=360	ref|XP_002068663.1| GK12697 [Drosophila willistoni] gb|EDW79649.1| GK12697 [Drosophila willistoni]Length=182	Score = 73.9 bits (180), Expect = 1e-011
mapped-read 4383	F1UMNMG03GC4HF	Length=405	ref|XP_002068663.1| GK12697 [Drosophila willistoni] gb|EDW79649.1| GK12697 [Drosophila willistoni]Length=182	Score = 76.6 bits (187), Expect = 2e-012
mapped-read 4383	F1UMNMG03GX0IX	Length=364	ref|XP_002068663.1| GK12697 [Drosophila willistoni] gb|EDW79649.1| GK12697 [Drosophila willistoni]Length=182	Score = 76.6 bits (187), Expect = 2e-012
mapped-read 4383	F1UMNMG03HDZR7	Length=367	ref|XP_002068663.1| GK12697 [Drosophila willistoni] gb|EDW79649.1| GK12697 [Drosophila willistoni]Length=182	Score = 76.6 bits (187), Expect = 2e-012
mapped-read 4383	F1UMNMG03F4UKF	Length=361	ref|XP_002068663.1| GK12697 [Drosophila willistoni] gb|EDW79649.1| GK12697 [Drosophila willistoni]Length=182	Score = 76.6 bits (187), Expect = 2e-012
mapped-read 4383	F1UMNMG03F60U6	Length=340	No Hit
mapped-read 4383	F1UMNMG03F8JCX	Length=357	ref|XP_002068663.1| GK12697 [Drosophila willistoni] gb|EDW79649.1| GK12697 [Drosophila willistoni]Length=182	Score = 76.6 bits (187), Expect = 2e-012
mapped-read 4383	F1UMNMG03G5GRY	Length=359	ref|XP_002068663.1| GK12697 [Drosophila willistoni] gb|EDW79649.1| GK12697 [Drosophila willistoni]Length=182	Score = 76.6 bits (187), Expect = 2e-012
mapped-read 4383	F1UMNMG03FW1R8	Length=359	ref|XP_002068663.1| GK12697 [Drosophila willistoni] gb|EDW79649.1| GK12697 [Drosophila willistoni]Length=182	Score = 76.6 bits (187), Expect = 2e-012
mapped-read 4383	F1UMNMG03FSD8T	Length=361	ref|XP_002068663.1| GK12697 [Drosophila willistoni] gb|EDW79649.1| GK12697 [Drosophila willistoni]Length=182	Score = 76.6 bits (187), Expect = 2e-012
mapped-read 4383	F1UMNMG03F023X	Length=367	ref|XP_002068663.1| GK12697 [Drosophila willistoni] gb|EDW79649.1| GK12697 [Drosophila willistoni]Length=182	Score = 76.6 bits (187), Expect = 2e-012
mapped-read 4383	F1UMNMG03FSQZU	Length=359	ref|XP_002068663.1| GK12697 [Drosophila willistoni] gb|EDW79649.1| GK12697 [Drosophila willistoni]Length=182	Score = 76.6 bits (187), Expect = 2e-012
mapped-read 4383	F1UMNMG03G5PRZ	Length=371	ref|XP_002068663.1| GK12697 [Drosophila willistoni] gb|EDW79649.1| GK12697 [Drosophila willistoni]Length=182	Score = 76.6 bits (187), Expect = 2e-012
mapped-read 4383	F1UMNMG03GWBN8	Length=360	ref|XP_002068663.1| GK12697 [Drosophila willistoni] gb|EDW79649.1| GK12697 [Drosophila willistoni]Length=182	Score = 76.6 bits (187), Expect = 2e-012
mapped-read 4383	F1UMNMG03GTG1H	Length=362	ref|XP_002068663.1| GK12697 [Drosophila willistoni] gb|EDW79649.1| GK12697 [Drosophila willistoni]Length=182	Score = 76.6 bits (187), Expect = 2e-012
mapped-read 4383	F1UMNMG03HESRX	Length=358	ref|XP_002068663.1| GK12697 [Drosophila willistoni] gb|EDW79649.1| GK12697 [Drosophila willistoni]Length=182	Score = 76.6 bits (187), Expect = 2e-012
mapped-read 4383	F1UMNMG03GUIL6	Length=390	ref|XP_002068663.1| GK12697 [Drosophila willistoni] gb|EDW79649.1| GK12697 [Drosophila willistoni]Length=182	Score = 73.6 bits (179), Expect = 1e-011
mapped-read 4383	F1UMNMG03HBC79	Length=357	ref|XP_002068663.1| GK12697 [Drosophila willistoni] gb|EDW79649.1| GK12697 [Drosophila willistoni]Length=182	Score = 76.6 bits (187), Expect = 2e-012
mapped-read 4383	F1UMNMG03FXV3Y	Length=362	ref|XP_002068663.1| GK12697 [Drosophila willistoni] gb|EDW79649.1| GK12697 [Drosophila willistoni]Length=182	Score = 76.6 bits (187), Expect = 2e-012
mapped-read 4383	F1UMNMG03GYZ2Z	Length=400	ref|XP_002068663.1| GK12697 [Drosophila willistoni] gb|EDW79649.1| GK12697 [Drosophila willistoni]Length=182	Score = 76.6 bits (187), Expect = 2e-012
mapped-read 4383	F1UMNMG03GTRG3	Length=417	No Hit
mapped-read 4383	F1UMNMG03GUKJV	Length=360	ref|XP_002068663.1| GK12697 [Drosophila willistoni] gb|EDW79649.1| GK12697 [Drosophila willistoni]Length=182	Score = 76.6 bits (187), Expect = 2e-012
mapped-read 4383	F1UMNMG03HH4NC	Length=366	ref|XP_002068663.1| GK12697 [Drosophila willistoni] gb|EDW79649.1| GK12697 [Drosophila willistoni]Length=182	Score = 76.6 bits (187), Expect = 2e-012
mapped-read 4383	F1UMNMG03GFFT3	Length=496	ref|XP_002068663.1| GK12697 [Drosophila willistoni] gb|EDW79649.1| GK12697 [Drosophila willistoni]Length=182	Score = 76.6 bits (187), Expect = 2e-012
mapped-read 4383	F1UMNMG03F4A0V	Length=473	ref|XP_002068663.1| GK12697 [Drosophila willistoni] gb|EDW79649.1| GK12697 [Drosophila willistoni]Length=182	Score = 76.6 bits (187), Expect = 2e-012
mapped-read 4383	F1UMNMG03GS5XI	Length=363	ref|XP_002068663.1| GK12697 [Drosophila willistoni] gb|EDW79649.1| GK12697 [Drosophila willistoni]Length=182	Score = 76.6 bits (187), Expect = 2e-012
mapped-read 4383	F1UMNMG03GHKLE	Length=362	ref|XP_002068663.1| GK12697 [Drosophila willistoni] gb|EDW79649.1| GK12697 [Drosophila willistoni]Length=182	Score = 76.6 bits (187), Expect = 2e-012
mapped-read 4383	F1UMNMG03G64KD	Length=525	gb|EGG01188.1| hypothetical protein MELLADRAFT_92705 [Melampsora larici-populina98AG31]Length=113	Score = 83.2 bits (204), Expect(2) = 1e-020
mapped-read 4383	F1UMNMG03F2QXC	Length=380	No Hit
mapped-read 4383	F1UMNMG03GJTY1	Length=377	ref|XP_002068663.1| GK12697 [Drosophila willistoni] gb|EDW79649.1| GK12697 [Drosophila willistoni]Length=182	Score = 47.0 bits (110), Expect(2) = 5e-008
mapped-read 4383	F1UMNMG03G54Z2	Length=360	ref|XP_002068663.1| GK12697 [Drosophila willistoni] gb|EDW79649.1| GK12697 [Drosophila willistoni]Length=182	Score = 76.6 bits (187), Expect = 2e-012
mapped-read 4383	F1UMNMG03F6891	Length=409	No Hit
mapped-read 4383	F1UMNMG03F18UP	Length=363	ref|XP_002068663.1| GK12697 [Drosophila willistoni] gb|EDW79649.1| GK12697 [Drosophila willistoni]Length=182	Score = 76.6 bits (187), Expect = 2e-012
mapped-read 4383	F1UMNMG03GIQNA	Length=361	ref|XP_002068663.1| GK12697 [Drosophila willistoni] gb|EDW79649.1| GK12697 [Drosophila willistoni]Length=182	Score = 76.6 bits (187), Expect = 2e-012
mapped-read 4383	F1UMNMG03F7S85	Length=361	ref|XP_002068663.1| GK12697 [Drosophila willistoni] gb|EDW79649.1| GK12697 [Drosophila willistoni]Length=182	Score = 76.6 bits (187), Expect = 2e-012
mapped-read 4383	F1UMNMG03GIR51	Length=362	ref|XP_002068663.1| GK12697 [Drosophila willistoni] gb|EDW79649.1| GK12697 [Drosophila willistoni]Length=182	Score = 75.5 bits (184), Expect = 3e-012
mapped-read 4383	F1UMNMG03G8D2Y	Length=426	ref|XP_002068663.1| GK12697 [Drosophila willistoni] gb|EDW79649.1| GK12697 [Drosophila willistoni]Length=182	Score = 76.6 bits (187), Expect = 2e-012
mapped-read 4383	F1UMNMG03GJA8M	Length=381	ref|XP_002068663.1| GK12697 [Drosophila willistoni] gb|EDW79649.1| GK12697 [Drosophila willistoni]Length=182	Score = 41.6 bits (96), Expect(2) = 3e-008
mapped-read 4383	F1UMNMG03FT3ZJ	Length=410	No Hit
mapped-read 4383	F1UMNMG03GOSTE	Length=366	ref|XP_002068663.1| GK12697 [Drosophila willistoni] gb|EDW79649.1| GK12697 [Drosophila willistoni]Length=182	Score = 42.0 bits (97), Expect(2) = 1e-007
mapped-read 4383	F1UMNMG03F3RVJ	Length=365	ref|XP_002068663.1| GK12697 [Drosophila willistoni] gb|EDW79649.1| GK12697 [Drosophila willistoni]Length=182	Score = 76.6 bits (187), Expect = 2e-012
mapped-read 4383	F1UMNMG03GEZ00	Length=480	ref|XP_002068663.1| GK12697 [Drosophila willistoni] gb|EDW79649.1| GK12697 [Drosophila willistoni]Length=182	Score = 76.6 bits (187), Expect = 2e-012
mapped-read 4383	F1UMNMG03GDW8I	Length=532	ref|XP_003614385.1| RRNA intron-encoded homing endonuclease [Medicago truncatula] gb|AES97343.1| RRNA intron-encoded homing endonuclease [Medicago truncatula]Length=1330	Score = 82.8 bits (203), Expect = 2e-014
mapped-read 4383	F1UMNMG03F7C72	Length=361	ref|XP_002068663.1| GK12697 [Drosophila willistoni] gb|EDW79649.1| GK12697 [Drosophila willistoni]Length=182	Score = 76.6 bits (187), Expect = 2e-012
mapped-read 4383	F1UMNMG03FSIIG	Length=499	ref|XP_002068663.1| GK12697 [Drosophila willistoni] gb|EDW79649.1| GK12697 [Drosophila willistoni]Length=182	Score = 76.6 bits (187), Expect = 2e-012
mapped-read 4383	F1UMNMG03GIWBC	Length=367	No Hit
mapped-read 4383	F1UMNMG03GZN4C	Length=871	No Hit
mapped-read 4383	F1UMNMG03G733X	Length=497	ref|XP_002068663.1| GK12697 [Drosophila willistoni] gb|EDW79649.1| GK12697 [Drosophila willistoni]Length=182	Score = 76.6 bits (187), Expect = 2e-012
mapped-read 4383	F1UMNMG03GXZQ0	Length=363	ref|XP_002068663.1| GK12697 [Drosophila willistoni] gb|EDW79649.1| GK12697 [Drosophila willistoni]Length=182	Score = 75.1 bits (183), Expect = 4e-012
mapped-read 4383	F1UMNMG03HFCHA	Length=422	No Hit
mapped-read 4383	F1UMNMG03G4W0U	Length=397	ref|XP_002068663.1| GK12697 [Drosophila willistoni] gb|EDW79649.1| GK12697 [Drosophila willistoni]Length=182	Score = 76.6 bits (187), Expect = 2e-012
mapped-read 4383	F1UMNMG03FURM0	Length=362	ref|XP_002068663.1| GK12697 [Drosophila willistoni] gb|EDW79649.1| GK12697 [Drosophila willistoni]Length=182	Score = 76.6 bits (187), Expect = 2e-012
mapped-read 4383	F1UMNMG03HIDCI	Length=361	ref|XP_002068663.1| GK12697 [Drosophila willistoni] gb|EDW79649.1| GK12697 [Drosophila willistoni]Length=182	Score = 76.6 bits (187), Expect = 2e-012
mapped-read 4383	F1UMNMG03HI8HF	Length=401	ref|XP_002068663.1| GK12697 [Drosophila willistoni] gb|EDW79649.1| GK12697 [Drosophila willistoni]Length=182	Score = 76.6 bits (187), Expect = 2e-012
mapped-read 4383	F1UMNMG03HBM8X	Length=421	No Hit
mapped-read 4383	F1UMNMG03G94XF	Length=620	gb|EFN71375.1| hypothetical protein EAG_03557 [Camponotus floridanus]Length=306	Score = 75.1 bits (183), Expect = 8e-012
mapped-read 4383	F1UMNMG03GH4WY	Length=359	ref|XP_002068663.1| GK12697 [Drosophila willistoni] gb|EDW79649.1| GK12697 [Drosophila willistoni]Length=182	Score = 76.6 bits (187), Expect = 2e-012
mapped-read 4383	F1UMNMG03HFOMQ	Length=366	ref|XP_002068663.1| GK12697 [Drosophila willistoni] gb|EDW79649.1| GK12697 [Drosophila willistoni]Length=182	Score = 76.6 bits (187), Expect = 2e-012
mapped-read 4383	F1UMNMG03GWBJQ	Length=368	ref|XP_002068663.1| GK12697 [Drosophila willistoni] gb|EDW79649.1| GK12697 [Drosophila willistoni]Length=182	Score = 53.1 bits (126), Expect(2) = 6e-007
mapped-read 4383	F1UMNMG03G1T4B	Length=362	ref|XP_002068663.1| GK12697 [Drosophila willistoni] gb|EDW79649.1| GK12697 [Drosophila willistoni]Length=182	Score = 76.6 bits (187), Expect = 2e-012
mapped-read 4383	F1UMNMG03F50L8	Length=466	ref|XP_002068663.1| GK12697 [Drosophila willistoni] gb|EDW79649.1| GK12697 [Drosophila willistoni]Length=182	Score = 76.6 bits (187), Expect = 2e-012
mapped-read 4383	F1UMNMG03F85IT	Length=360	ref|XP_002068663.1| GK12697 [Drosophila willistoni] gb|EDW79649.1| GK12697 [Drosophila willistoni]Length=182	Score = 76.6 bits (187), Expect = 2e-012
mapped-read 4383	F1UMNMG03F8WA8	Length=359	ref|XP_002068663.1| GK12697 [Drosophila willistoni] gb|EDW79649.1| GK12697 [Drosophila willistoni]Length=182	Score = 76.6 bits (187), Expect = 2e-012
mapped-read 4383	F1UMNMG03GULDB	Length=366	ref|XP_002068663.1| GK12697 [Drosophila willistoni] gb|EDW79649.1| GK12697 [Drosophila willistoni]Length=182	Score = 76.6 bits (187), Expect = 2e-012
mapped-read 4383	F1UMNMG03GPCZ9	Length=395	No Hit
mapped-read 4383	F1UMNMG03HMP51	Length=359	ref|XP_002068663.1| GK12697 [Drosophila willistoni] gb|EDW79649.1| GK12697 [Drosophila willistoni]Length=182	Score = 73.2 bits (178), Expect = 2e-011
mapped-read 4383	F1UMNMG03G78H8	Length=362	gb|EFN71375.1| hypothetical protein EAG_03557 [Camponotus floridanus]Length=306	Score = 62.8 bits (151), Expect = 2e-008
mapped-read 4383	F1UMNMG03HFMTF	Length=360	ref|XP_002068663.1| GK12697 [Drosophila willistoni] gb|EDW79649.1| GK12697 [Drosophila willistoni]Length=182	Score = 74.7 bits (182), Expect = 6e-012
mapped-read 4383	F1UMNMG03GY1JD	Length=373	ref|XP_002068663.1| GK12697 [Drosophila willistoni] gb|EDW79649.1| GK12697 [Drosophila willistoni]Length=182	Score = 76.6 bits (187), Expect = 2e-012
mapped-read 4383	F1UMNMG03HE6Y3	Length=507	ref|XP_002068663.1| GK12697 [Drosophila willistoni] gb|EDW79649.1| GK12697 [Drosophila willistoni]Length=182	Score = 76.6 bits (187), Expect = 2e-012
mapped-read 4383	F1UMNMG03G1H62	Length=372	ref|XP_002068663.1| GK12697 [Drosophila willistoni] gb|EDW79649.1| GK12697 [Drosophila willistoni]Length=182	Score = 76.6 bits (187), Expect = 2e-012
mapped-read 4383	F1UMNMG03GGWS6	Length=584	ref|XP_002068663.1| GK12697 [Drosophila willistoni] gb|EDW79649.1| GK12697 [Drosophila willistoni]Length=182	Score = 76.6 bits (187), Expect = 2e-012
mapped-read 4383	F1UMNMG03G2XVE	Length=361	ref|XP_002068663.1| GK12697 [Drosophila willistoni] gb|EDW79649.1| GK12697 [Drosophila willistoni]Length=182	Score = 76.6 bits (187), Expect = 2e-012
mapped-read 4383	F1UMNMG03FUZ0K	Length=341	No Hit
mapped-read 4383	F1UMNMG03FZWEP	Length=371	ref|XP_002068663.1| GK12697 [Drosophila willistoni] gb|EDW79649.1| GK12697 [Drosophila willistoni]Length=182	Score = 76.6 bits (187), Expect = 2e-012
mapped-read 4383	F1UMNMG03HAH0P	Length=360	ref|XP_002068663.1| GK12697 [Drosophila willistoni] gb|EDW79649.1| GK12697 [Drosophila willistoni]Length=182	Score = 76.6 bits (187), Expect = 2e-012
mapped-read 4383	F1UMNMG03GES1Y	Length=358	ref|XP_002068663.1| GK12697 [Drosophila willistoni] gb|EDW79649.1| GK12697 [Drosophila willistoni]Length=182	Score = 76.6 bits (187), Expect = 2e-012
mapped-read 4383	F1UMNMG03G8HH4	Length=372	No Hit
mapped-read 4383	F1UMNMG03F0IV5	Length=360	ref|XP_002068663.1| GK12697 [Drosophila willistoni] gb|EDW79649.1| GK12697 [Drosophila willistoni]Length=182	Score = 76.6 bits (187), Expect = 2e-012
mapped-read 4383	F1UMNMG03FQTVB	Length=397	ref|XP_002068663.1| GK12697 [Drosophila willistoni] gb|EDW79649.1| GK12697 [Drosophila willistoni]Length=182	Score = 76.6 bits (187), Expect = 2e-012
mapped-read 4383	F1UMNMG03FW4W4	Length=363	ref|XP_002068663.1| GK12697 [Drosophila willistoni] gb|EDW79649.1| GK12697 [Drosophila willistoni]Length=182	Score = 76.6 bits (187), Expect = 2e-012
mapped-read 4383	F1UMNMG03G2ULP	Length=361	ref|XP_002068663.1| GK12697 [Drosophila willistoni] gb|EDW79649.1| GK12697 [Drosophila willistoni]Length=182	Score = 76.6 bits (187), Expect = 2e-012
mapped-read 4383	F1UMNMG03FZQHH	Length=398	No Hit
mapped-read 4383	F1UMNMG03G9DYS	Length=366	ref|XP_002068663.1| GK12697 [Drosophila willistoni] gb|EDW79649.1| GK12697 [Drosophila willistoni]Length=182	Score = 76.6 bits (187), Expect = 2e-012
mapped-read 4383	F1UMNMG03G5CT8	Length=362	ref|XP_002068663.1| GK12697 [Drosophila willistoni] gb|EDW79649.1| GK12697 [Drosophila willistoni]Length=182	Score = 76.6 bits (187), Expect = 2e-012
mapped-read 4383	F1UMNMG03F0N3S	Length=538	ref|XP_002068663.1| GK12697 [Drosophila willistoni] gb|EDW79649.1| GK12697 [Drosophila willistoni]Length=182	Score = 76.6 bits (187), Expect = 2e-012
mapped-read 4383	F1UMNMG03GYFYA	Length=373	ref|XP_002068663.1| GK12697 [Drosophila willistoni] gb|EDW79649.1| GK12697 [Drosophila willistoni]Length=182	Score = 74.3 bits (181), Expect = 8e-012
mapped-read 4383	F1UMNMG03HAHS3	Length=359	ref|XP_002068663.1| GK12697 [Drosophila willistoni] gb|EDW79649.1| GK12697 [Drosophila willistoni]Length=182	Score = 76.6 bits (187), Expect = 2e-012
mapped-read 4383	F1UMNMG03FWVC7	Length=359	ref|XP_002068663.1| GK12697 [Drosophila willistoni] gb|EDW79649.1| GK12697 [Drosophila willistoni]Length=182	Score = 77.4 bits (189), Expect = 9e-013
mapped-read 4383	F1UMNMG03GID0D	Length=357	ref|XP_002068663.1| GK12697 [Drosophila willistoni] gb|EDW79649.1| GK12697 [Drosophila willistoni]Length=182	Score = 76.6 bits (187), Expect = 2e-012
mapped-read 4383	F1UMNMG03F2ZGK	Length=416	No Hit
mapped-read 4383	F1UMNMG03HCM85	Length=365	ref|XP_002068663.1| GK12697 [Drosophila willistoni] gb|EDW79649.1| GK12697 [Drosophila willistoni]Length=182	Score = 73.9 bits (180), Expect = 1e-011
mapped-read 4383	F1UMNMG03G3K4F	Length=454	No Hit
mapped-read 4383	F1UMNMG03HMQ20	Length=340	No Hit
mapped-read 4383	F1UMNMG03HIMQI	Length=364	ref|XP_002068663.1| GK12697 [Drosophila willistoni] gb|EDW79649.1| GK12697 [Drosophila willistoni]Length=182	Score = 76.6 bits (187), Expect = 2e-012
mapped-read 4383	F1UMNMG03GFZ02	Length=461	gb|EFX62987.1| hypothetical protein DAPPUDRAFT_119636 [Daphnia pulex]Length=130	Score = 48.5 bits (114), Expect(2) = 1e-008
mapped-read 4383	F1UMNMG03GIS2J	Length=364	ref|XP_002068663.1| GK12697 [Drosophila willistoni] gb|EDW79649.1| GK12697 [Drosophila willistoni]Length=182	Score = 76.6 bits (187), Expect = 2e-012
mapped-read 4383	F1UMNMG03FVXBP	Length=371	ref|XP_002068663.1| GK12697 [Drosophila willistoni] gb|EDW79649.1| GK12697 [Drosophila willistoni]Length=182	Score = 76.6 bits (187), Expect = 2e-012
mapped-read 4383	F1UMNMG03F528U	Length=369	ref|XP_002068663.1| GK12697 [Drosophila willistoni] gb|EDW79649.1| GK12697 [Drosophila willistoni]Length=182	Score = 76.6 bits (187), Expect = 2e-012
mapped-read 4383	F1UMNMG03GO8AF	Length=380	No Hit
mapped-read 4383	F1UMNMG03FQA2Y	Length=537	ref|XP_002068663.1| GK12697 [Drosophila willistoni] gb|EDW79649.1| GK12697 [Drosophila willistoni]Length=182	Score = 76.6 bits (187), Expect = 2e-012
mapped-read 4383	F1UMNMG03HMXK8	Length=481	ref|XP_002068663.1| GK12697 [Drosophila willistoni] gb|EDW79649.1| GK12697 [Drosophila willistoni]Length=182	Score = 68.2 bits (165), Expect = 5e-010
mapped-read 4383	F1UMNMG03F0KIM	Length=365	No Hit
mapped-read 4383	F1UMNMG03GRSVN	Length=377	ref|XP_002068663.1| GK12697 [Drosophila willistoni] gb|EDW79649.1| GK12697 [Drosophila willistoni]Length=182	Score = 76.6 bits (187), Expect = 2e-012
mapped-read 4383	F1UMNMG03FXKCE	Length=359	ref|XP_002068663.1| GK12697 [Drosophila willistoni] gb|EDW79649.1| GK12697 [Drosophila willistoni]Length=182	Score = 76.6 bits (187), Expect = 2e-012
mapped-read 4383	F1UMNMG03G0QUK	Length=361	ref|XP_002068663.1| GK12697 [Drosophila willistoni] gb|EDW79649.1| GK12697 [Drosophila willistoni]Length=182	Score = 76.6 bits (187), Expect = 2e-012
mapped-read 4383	F1UMNMG03GXWRX	Length=623	gb|EFN71375.1| hypothetical protein EAG_03557 [Camponotus floridanus]Length=306	Score = 74.3 bits (181), Expect = 1e-011
mapped-read 4383	F1UMNMG03GK6D6	Length=379	No Hit
mapped-read 4383	F1UMNMG03GIYLR	Length=438	ref|XP_002068663.1| GK12697 [Drosophila willistoni] gb|EDW79649.1| GK12697 [Drosophila willistoni]Length=182	Score = 76.6 bits (187), Expect = 2e-012
mapped-read 4383	F1UMNMG03F5Z7W	Length=442	ref|XP_002068663.1| GK12697 [Drosophila willistoni] gb|EDW79649.1| GK12697 [Drosophila willistoni]Length=182	Score = 76.6 bits (187), Expect = 2e-012
mapped-read 4383	F1UMNMG03GJD87	Length=354	ref|XP_002068663.1| GK12697 [Drosophila willistoni] gb|EDW79649.1| GK12697 [Drosophila willistoni]Length=182	Score = 76.6 bits (187), Expect = 2e-012
mapped-read 4383	F1UMNMG03HKSR0	Length=464	ref|XP_002068663.1| GK12697 [Drosophila willistoni] gb|EDW79649.1| GK12697 [Drosophila willistoni]Length=182	Score = 76.6 bits (187), Expect = 2e-012
mapped-read 4383	F1UMNMG03HFN66	Length=361	ref|XP_002068663.1| GK12697 [Drosophila willistoni] gb|EDW79649.1| GK12697 [Drosophila willistoni]Length=182	Score = 79.7 bits (195), Expect = 2e-013
mapped-read 4383	F1UMNMG03G64PD	Length=490	ref|XP_002068663.1| GK12697 [Drosophila willistoni] gb|EDW79649.1| GK12697 [Drosophila willistoni]Length=182	Score = 76.6 bits (187), Expect = 2e-012
mapped-read 4383	F1UMNMG03GFK0H	Length=370	ref|XP_002068663.1| GK12697 [Drosophila willistoni] gb|EDW79649.1| GK12697 [Drosophila willistoni]Length=182	Score = 76.6 bits (187), Expect = 2e-012
mapped-read 4383	F1UMNMG03HLSQL	Length=361	ref|XP_002068663.1| GK12697 [Drosophila willistoni] gb|EDW79649.1| GK12697 [Drosophila willistoni]Length=182	Score = 73.9 bits (180), Expect = 1e-011
mapped-read 4383	F1UMNMG03G345J	Length=387	ref|XP_002068663.1| GK12697 [Drosophila willistoni] gb|EDW79649.1| GK12697 [Drosophila willistoni]Length=182	Score = 76.6 bits (187), Expect = 2e-012
mapped-read 4383	F1UMNMG03F76U0	Length=362	ref|XP_002068663.1| GK12697 [Drosophila willistoni] gb|EDW79649.1| GK12697 [Drosophila willistoni]Length=182	Score = 72.8 bits (177), Expect = 2e-011
mapped-read 4383	F1UMNMG03F1OU6	Length=358	ref|XP_002068663.1| GK12697 [Drosophila willistoni] gb|EDW79649.1| GK12697 [Drosophila willistoni]Length=182	Score = 76.6 bits (187), Expect = 2e-012
mapped-read 4383	F1UMNMG03F1INT	Length=378	ref|XP_002068663.1| GK12697 [Drosophila willistoni] gb|EDW79649.1| GK12697 [Drosophila willistoni]Length=182	Score = 76.6 bits (187), Expect = 2e-012
mapped-read 4383	F1UMNMG03GX8ZW	Length=395	ref|XP_002068663.1| GK12697 [Drosophila willistoni] gb|EDW79649.1| GK12697 [Drosophila willistoni]Length=182	Score = 76.6 bits (187), Expect = 2e-012
mapped-read 4383	F1UMNMG03GL2MR	Length=421	No Hit
mapped-read 4383	F1UMNMG03GD5N8	Length=524	gb|EFN71375.1| hypothetical protein EAG_03557 [Camponotus floridanus]Length=306	Score = 75.1 bits (183), Expect = 5e-012
mapped-read 4383	F1UMNMG03G7EFQ	Length=360	ref|XP_002068663.1| GK12697 [Drosophila willistoni] gb|EDW79649.1| GK12697 [Drosophila willistoni]Length=182	Score = 76.6 bits (187), Expect = 2e-012
mapped-read 4383	F1UMNMG03HI1WK	Length=462	gb|EGF97697.1| hypothetical protein MELLADRAFT_84525 [Melampsora larici-populina98AG31]Length=347	Score = 65.9 bits (159), Expect(2) = 1e-013
mapped-read 4383	F1UMNMG03FROBA	Length=371	ref|XP_002068663.1| GK12697 [Drosophila willistoni] gb|EDW79649.1| GK12697 [Drosophila willistoni]Length=182	Score = 76.6 bits (187), Expect = 2e-012
mapped-read 4383	F1UMNMG03F8B5L	Length=365	ref|XP_002068663.1| GK12697 [Drosophila willistoni] gb|EDW79649.1| GK12697 [Drosophila willistoni]Length=182	Score = 76.6 bits (187), Expect = 2e-012
mapped-read 4383	F1UMNMG03HNY3A	Length=360	ref|XP_002068663.1| GK12697 [Drosophila willistoni] gb|EDW79649.1| GK12697 [Drosophila willistoni]Length=182	Score = 76.6 bits (187), Expect = 2e-012
mapped-read 4383	F1UMNMG03HHFMZ	Length=389	ref|XP_002068663.1| GK12697 [Drosophila willistoni] gb|EDW79649.1| GK12697 [Drosophila willistoni]Length=182	Score = 75.1 bits (183), Expect = 4e-012
mapped-read 4383	F1UMNMG03FWT6F	Length=365	ref|XP_002068663.1| GK12697 [Drosophila willistoni] gb|EDW79649.1| GK12697 [Drosophila willistoni]Length=182	Score = 76.6 bits (187), Expect = 2e-012
mapped-read 4383	F1UMNMG03HKGGT	Length=363	ref|XP_002068663.1| GK12697 [Drosophila willistoni] gb|EDW79649.1| GK12697 [Drosophila willistoni]Length=182	Score = 76.6 bits (187), Expect = 2e-012
mapped-read 4383	F1UMNMG03F8OZY	Length=423	ref|XP_002068663.1| GK12697 [Drosophila willistoni] gb|EDW79649.1| GK12697 [Drosophila willistoni]Length=182	Score = 76.6 bits (187), Expect = 2e-012
mapped-read 4383	F1UMNMG03G0PN5	Length=361	ref|XP_002068663.1| GK12697 [Drosophila willistoni] gb|EDW79649.1| GK12697 [Drosophila willistoni]Length=182	Score = 76.6 bits (187), Expect = 2e-012
mapped-read 4383	F1UMNMG03HE0CB	Length=427	ref|XP_002068663.1| GK12697 [Drosophila willistoni] gb|EDW79649.1| GK12697 [Drosophila willistoni]Length=182	Score = 76.6 bits (187), Expect = 2e-012
mapped-read 4383	F1UMNMG03HCFHH	Length=361	ref|XP_002068663.1| GK12697 [Drosophila willistoni] gb|EDW79649.1| GK12697 [Drosophila willistoni]Length=182	Score = 73.6 bits (179), Expect = 1e-011
mapped-read 4383	F1UMNMG03HK92I	Length=359	ref|XP_002068663.1| GK12697 [Drosophila willistoni] gb|EDW79649.1| GK12697 [Drosophila willistoni]Length=182	Score = 76.6 bits (187), Expect = 2e-012
mapped-read 4383	F1UMNMG03GWEA4	Length=378	No Hit
mapped-read 4383	F1UMNMG03F4VX4	Length=400	ref|XP_002068663.1| GK12697 [Drosophila willistoni] gb|EDW79649.1| GK12697 [Drosophila willistoni]Length=182	Score = 76.6 bits (187), Expect = 2e-012
mapped-read 4383	F1UMNMG03FR5AQ	Length=332	ref|XP_002068663.1| GK12697 [Drosophila willistoni] gb|EDW79649.1| GK12697 [Drosophila willistoni]Length=182	Score = 74.3 bits (181), Expect = 8e-012
mapped-read 4383	F1UMNMG03FVDPU	Length=360	ref|XP_002068663.1| GK12697 [Drosophila willistoni] gb|EDW79649.1| GK12697 [Drosophila willistoni]Length=182	Score = 76.6 bits (187), Expect = 2e-012
mapped-read 4383	F1UMNMG03F5TXB	Length=406	No Hit
mapped-read 4383	F1UMNMG03HL195	Length=360	ref|XP_002068663.1| GK12697 [Drosophila willistoni] gb|EDW79649.1| GK12697 [Drosophila willistoni]Length=182	Score = 76.6 bits (187), Expect = 2e-012
mapped-read 4383	F1UMNMG03HL1K0	Length=357	ref|XP_002068663.1| GK12697 [Drosophila willistoni] gb|EDW79649.1| GK12697 [Drosophila willistoni]Length=182	Score = 76.6 bits (187), Expect = 2e-012
mapped-read 4383	F1UMNMG03FT0US	Length=370	ref|XP_002068663.1| GK12697 [Drosophila willistoni] gb|EDW79649.1| GK12697 [Drosophila willistoni]Length=182	Score = 76.6 bits (187), Expect = 2e-012
mapped-read 4383	F1UMNMG03G5VH2	Length=577	ref|XP_002068663.1| GK12697 [Drosophila willistoni] gb|EDW79649.1| GK12697 [Drosophila willistoni]Length=182	Score = 76.6 bits (187), Expect = 2e-012
mapped-read 4383	F1UMNMG03HA0K1	Length=431	ref|XP_002068663.1| GK12697 [Drosophila willistoni] gb|EDW79649.1| GK12697 [Drosophila willistoni]Length=182	Score = 76.6 bits (187), Expect = 2e-012
mapped-read 4383	F1UMNMG03G9MZ3	Length=381	No Hit
mapped-read 4383	F1UMNMG03GIYMP	Length=412	No Hit
mapped-read 4383	F1UMNMG03HB0F6	Length=359	ref|XP_002068663.1| GK12697 [Drosophila willistoni] gb|EDW79649.1| GK12697 [Drosophila willistoni]Length=182	Score = 76.6 bits (187), Expect = 2e-012
mapped-read 4383	F1UMNMG03F3QF4	Length=363	ref|XP_002068663.1| GK12697 [Drosophila willistoni] gb|EDW79649.1| GK12697 [Drosophila willistoni]Length=182	Score = 76.6 bits (187), Expect = 2e-012
mapped-read 4383	F1UMNMG03GK0UK	Length=359	ref|XP_002068663.1| GK12697 [Drosophila willistoni] gb|EDW79649.1| GK12697 [Drosophila willistoni]Length=182	Score = 76.6 bits (187), Expect = 2e-012
mapped-read 4383	F1UMNMG03GLG0D	Length=368	ref|XP_002068663.1| GK12697 [Drosophila willistoni] gb|EDW79649.1| GK12697 [Drosophila willistoni]Length=182	Score = 76.6 bits (187), Expect = 2e-012
mapped-read 4383	F1UMNMG03G62I1	Length=373	ref|XP_002068663.1| GK12697 [Drosophila willistoni] gb|EDW79649.1| GK12697 [Drosophila willistoni]Length=182	Score = 76.6 bits (187), Expect = 2e-012
mapped-read 4383	F1UMNMG03FS9GM	Length=357	ref|XP_002068663.1| GK12697 [Drosophila willistoni] gb|EDW79649.1| GK12697 [Drosophila willistoni]Length=182	Score = 74.3 bits (181), Expect = 8e-012
mapped-read 4383	F1UMNMG03G92TI	Length=392	No Hit
mapped-read 4383	F1UMNMG03GP33H	Length=401	ref|XP_002068663.1| GK12697 [Drosophila willistoni] gb|EDW79649.1| GK12697 [Drosophila willistoni]Length=182	Score = 76.6 bits (187), Expect = 2e-012
mapped-read 4383	F1UMNMG03F5P4B	Length=361	ref|XP_002068663.1| GK12697 [Drosophila willistoni] gb|EDW79649.1| GK12697 [Drosophila willistoni]Length=182	Score = 76.6 bits (187), Expect = 2e-012
mapped-read 4383	F1UMNMG03GJSWU	Length=402	ref|XP_002068663.1| GK12697 [Drosophila willistoni] gb|EDW79649.1| GK12697 [Drosophila willistoni]Length=182	Score = 76.6 bits (187), Expect = 2e-012
mapped-read 4383	F1UMNMG03G0Q4G	Length=430	No Hit
mapped-read 4383	F1UMNMG03HCHUA	Length=362	ref|XP_002068663.1| GK12697 [Drosophila willistoni] gb|EDW79649.1| GK12697 [Drosophila willistoni]Length=182	Score = 76.6 bits (187), Expect = 2e-012
mapped-read 4383	F1UMNMG03G7UP4	Length=358	ref|XP_002068663.1| GK12697 [Drosophila willistoni] gb|EDW79649.1| GK12697 [Drosophila willistoni]Length=182	Score = 76.6 bits (187), Expect = 2e-012
mapped-read 4383	F1UMNMG03F75VK	Length=380	No Hit
mapped-read 4383	F1UMNMG03G0RSJ	Length=364	ref|XP_002068663.1| GK12697 [Drosophila willistoni] gb|EDW79649.1| GK12697 [Drosophila willistoni]Length=182	Score = 76.6 bits (187), Expect = 2e-012
mapped-read 4383	F1UMNMG03FYLVE	Length=378	ref|XP_002068663.1| GK12697 [Drosophila willistoni] gb|EDW79649.1| GK12697 [Drosophila willistoni]Length=182	Score = 76.6 bits (187), Expect = 2e-012
mapped-read 4383	F1UMNMG03FX1HJ	Length=500	ref|XP_002068663.1| GK12697 [Drosophila willistoni] gb|EDW79649.1| GK12697 [Drosophila willistoni]Length=182	Score = 76.6 bits (187), Expect = 2e-012
mapped-read 4383	F1UMNMG03HJ050	Length=360	ref|XP_002068663.1| GK12697 [Drosophila willistoni] gb|EDW79649.1| GK12697 [Drosophila willistoni]Length=182	Score = 76.6 bits (187), Expect = 2e-012
mapped-read 4383	F1UMNMG03F769B	Length=408	ref|XP_002068663.1| GK12697 [Drosophila willistoni] gb|EDW79649.1| GK12697 [Drosophila willistoni]Length=182	Score = 76.6 bits (187), Expect = 2e-012
mapped-read 4383	F1UMNMG03G1TRO	Length=498	No Hit
mapped-read 4383	F1UMNMG03GQYDT	Length=512	gb|EFX62987.1| hypothetical protein DAPPUDRAFT_119636 [Daphnia pulex]Length=130	Score = 48.5 bits (114), Expect(2) = 5e-011
mapped-read 4383	F1UMNMG03GJYW5	Length=392	ref|XP_002068663.1| GK12697 [Drosophila willistoni] gb|EDW79649.1| GK12697 [Drosophila willistoni]Length=182	Score = 76.6 bits (187), Expect = 2e-012
mapped-read 4383	F1UMNMG03HGBQI	Length=362	ref|XP_002068663.1| GK12697 [Drosophila willistoni] gb|EDW79649.1| GK12697 [Drosophila willistoni]Length=182	Score = 76.6 bits (187), Expect = 2e-012
mapped-read 4383	F1UMNMG03F4A8N	Length=364	ref|XP_002068663.1| GK12697 [Drosophila willistoni] gb|EDW79649.1| GK12697 [Drosophila willistoni]Length=182	Score = 76.6 bits (187), Expect = 2e-012
mapped-read 4383	F1UMNMG03F35QV	Length=405	No Hit
mapped-read 4383	F1UMNMG03GB83B	Length=420	No Hit
mapped-read 4383	F1UMNMG03GM600	Length=366	ref|XP_002068663.1| GK12697 [Drosophila willistoni] gb|EDW79649.1| GK12697 [Drosophila willistoni]Length=182	Score = 76.6 bits (187), Expect = 2e-012
mapped-read 4383	F1UMNMG03GU5VS	Length=454	ref|XP_002068663.1| GK12697 [Drosophila willistoni] gb|EDW79649.1| GK12697 [Drosophila willistoni]Length=182	Score = 76.6 bits (187), Expect = 2e-012
mapped-read 4383	F1UMNMG03HMQV9	Length=361	ref|XP_002068663.1| GK12697 [Drosophila willistoni] gb|EDW79649.1| GK12697 [Drosophila willistoni]Length=182	Score = 76.6 bits (187), Expect = 2e-012
mapped-read 4383	F1UMNMG03GM6RA	Length=357	ref|XP_002068663.1| GK12697 [Drosophila willistoni] gb|EDW79649.1| GK12697 [Drosophila willistoni]Length=182	Score = 76.6 bits (187), Expect = 2e-012
mapped-read 4383	F1UMNMG03FWBX9	Length=361	ref|XP_002068663.1| GK12697 [Drosophila willistoni] gb|EDW79649.1| GK12697 [Drosophila willistoni]Length=182	Score = 76.6 bits (187), Expect = 2e-012
mapped-read 4383	F1UMNMG03G54XB	Length=437	No Hit
mapped-read 4383	F1UMNMG03GSD5K	Length=424	ref|XP_002068663.1| GK12697 [Drosophila willistoni] gb|EDW79649.1| GK12697 [Drosophila willistoni]Length=182	Score = 76.6 bits (187), Expect = 2e-012
mapped-read 4383	F1UMNMG03HA04I	Length=385	ref|XP_002068663.1| GK12697 [Drosophila willistoni] gb|EDW79649.1| GK12697 [Drosophila willistoni]Length=182	Score = 76.6 bits (187), Expect = 2e-012
mapped-read 4383	F1UMNMG03GHT9F	Length=360	ref|XP_002068663.1| GK12697 [Drosophila willistoni] gb|EDW79649.1| GK12697 [Drosophila willistoni]Length=182	Score = 76.6 bits (187), Expect = 2e-012
mapped-read 4383	F1UMNMG03GG76V	Length=391	No Hit
mapped-read 4383	F1UMNMG03GPT2E	Length=583	ref|XP_002068663.1| GK12697 [Drosophila willistoni] gb|EDW79649.1| GK12697 [Drosophila willistoni]Length=182	Score = 74.7 bits (182), Expect = 9e-012
mapped-read 4383	F1UMNMG03F4U16	Length=412	No Hit
mapped-read 4383	F1UMNMG03FUU3M	Length=362	ref|XP_002068663.1| GK12697 [Drosophila willistoni] gb|EDW79649.1| GK12697 [Drosophila willistoni]Length=182	Score = 76.6 bits (187), Expect = 2e-012
mapped-read 4383	F1UMNMG03GLZCB	Length=363	ref|XP_002068663.1| GK12697 [Drosophila willistoni] gb|EDW79649.1| GK12697 [Drosophila willistoni]Length=182	Score = 76.6 bits (187), Expect = 2e-012
mapped-read 4383	F1UMNMG03GEJJA	Length=406	No Hit
mapped-read 4383	F1UMNMG03GUROV	Length=405	ref|XP_002068663.1| GK12697 [Drosophila willistoni] gb|EDW79649.1| GK12697 [Drosophila willistoni]Length=182	Score = 76.6 bits (187), Expect = 2e-012
mapped-read 4383	F1UMNMG03G3B2Q	Length=462	ref|XP_002068663.1| GK12697 [Drosophila willistoni] gb|EDW79649.1| GK12697 [Drosophila willistoni]Length=182	Score = 76.6 bits (187), Expect = 2e-012
mapped-read 4383	F1UMNMG03GEO1X	Length=440	ref|XP_002068663.1| GK12697 [Drosophila willistoni] gb|EDW79649.1| GK12697 [Drosophila willistoni]Length=182	Score = 73.9 bits (180), Expect = 1e-011
mapped-read 4383	F1UMNMG03GXZM3	Length=362	ref|XP_002068663.1| GK12697 [Drosophila willistoni] gb|EDW79649.1| GK12697 [Drosophila willistoni]Length=182	Score = 72.8 bits (177), Expect = 2e-011
mapped-read 4383	F1UMNMG03FPXXM	Length=393	ref|XP_002068663.1| GK12697 [Drosophila willistoni] gb|EDW79649.1| GK12697 [Drosophila willistoni]Length=182	Score = 76.6 bits (187), Expect = 2e-012
mapped-read 4383	F1UMNMG03GZIU7	Length=420	No Hit
mapped-read 4383	F1UMNMG03HCDII	Length=371	ref|XP_002068663.1| GK12697 [Drosophila willistoni] gb|EDW79649.1| GK12697 [Drosophila willistoni]Length=182	Score = 76.6 bits (187), Expect = 2e-012
mapped-read 4383	F1UMNMG03F0R0Z	Length=396	No Hit
mapped-read 4383	F1UMNMG03F1X4B	Length=350	No Hit
mapped-read 4383	F1UMNMG03GAGF1	Length=384	gb|EFN71375.1| hypothetical protein EAG_03557 [Camponotus floridanus]Length=306	Score = 75.1 bits (183), Expect = 4e-012
mapped-read 4383	F1UMNMG03GPFPV	Length=360	ref|XP_002068663.1| GK12697 [Drosophila willistoni] gb|EDW79649.1| GK12697 [Drosophila willistoni]Length=182	Score = 76.6 bits (187), Expect = 2e-012
mapped-read 4383	F1UMNMG03GMVN0	Length=366	ref|XP_002068663.1| GK12697 [Drosophila willistoni] gb|EDW79649.1| GK12697 [Drosophila willistoni]Length=182	Score = 76.6 bits (187), Expect = 2e-012
mapped-read 4383	F1UMNMG03HMQMR	Length=359	ref|XP_002068663.1| GK12697 [Drosophila willistoni] gb|EDW79649.1| GK12697 [Drosophila willistoni]Length=182	Score = 76.6 bits (187), Expect = 2e-012
mapped-read 4383	F1UMNMG03HC4U1	Length=367	ref|XP_002068663.1| GK12697 [Drosophila willistoni] gb|EDW79649.1| GK12697 [Drosophila willistoni]Length=182	Score = 76.6 bits (187), Expect = 2e-012
mapped-read 4383	F1UMNMG03GSJLD	Length=359	ref|XP_002068663.1| GK12697 [Drosophila willistoni] gb|EDW79649.1| GK12697 [Drosophila willistoni]Length=182	Score = 76.6 bits (187), Expect = 2e-012
mapped-read 4383	F1UMNMG03GGJ0E	Length=527	gb|EGG03633.1| hypothetical protein MELLADRAFT_90053 [Melampsora larici-populina98AG31]Length=160	Score = 51.6 bits (122), Expect(2) = 2e-011
mapped-read 4383	F1UMNMG03GMMI8	Length=497	gb|EGG03633.1| hypothetical protein MELLADRAFT_90053 [Melampsora larici-populina98AG31]Length=160	Score = 56.2 bits (134), Expect(2) = 8e-013
mapped-read 4383	F1UMNMG03GH97C	Length=423	ref|XP_002068663.1| GK12697 [Drosophila willistoni] gb|EDW79649.1| GK12697 [Drosophila willistoni]Length=182	Score = 76.6 bits (187), Expect = 2e-012
mapped-read 4383	F1UMNMG03FSH0O	Length=361	ref|XP_002068663.1| GK12697 [Drosophila willistoni] gb|EDW79649.1| GK12697 [Drosophila willistoni]Length=182	Score = 46.6 bits (109), Expect(2) = 2e-008
mapped-read 4383	F1UMNMG03GUUEF	Length=358	ref|XP_002068663.1| GK12697 [Drosophila willistoni] gb|EDW79649.1| GK12697 [Drosophila willistoni]Length=182	Score = 72.8 bits (177), Expect = 2e-011
mapped-read 4383	F1UMNMG03GO9D7	Length=360	ref|XP_002068663.1| GK12697 [Drosophila willistoni] gb|EDW79649.1| GK12697 [Drosophila willistoni]Length=182	Score = 76.6 bits (187), Expect = 2e-012
mapped-read 4383	F1UMNMG03GAIC2	Length=380	ref|XP_002068663.1| GK12697 [Drosophila willistoni] gb|EDW79649.1| GK12697 [Drosophila willistoni]Length=182	Score = 76.6 bits (187), Expect = 2e-012
mapped-read 4383	F1UMNMG03GMPOY	Length=380	ref|XP_002068663.1| GK12697 [Drosophila willistoni] gb|EDW79649.1| GK12697 [Drosophila willistoni]Length=182	Score = 76.6 bits (187), Expect = 2e-012
mapped-read 4383	F1UMNMG03F3W1X	Length=379	No Hit
mapped-read 4383	F1UMNMG03HEURH	Length=376	No Hit
mapped-read 4383	F1UMNMG03GZEF5	Length=533	No Hit
mapped-read 4383	F1UMNMG03G2LFA	Length=415	No Hit
mapped-read 4383	F1UMNMG03HOD9I	Length=250	ref|XP_002068663.1| GK12697 [Drosophila willistoni] gb|EDW79649.1| GK12697 [Drosophila willistoni]Length=182	Score = 76.6 bits (187), Expect = 2e-012
mapped-read 4383	F1UMNMG03GGFJH	Length=367	ref|XP_002068663.1| GK12697 [Drosophila willistoni] gb|EDW79649.1| GK12697 [Drosophila willistoni]Length=182	Score = 76.6 bits (187), Expect = 2e-012
mapped-read 4383	F1UMNMG03GSERJ	Length=421	No Hit
mapped-read 4383	F1UMNMG03F11S9	Length=445	No Hit
mapped-read 4383	F1UMNMG03GIC06	Length=394	ref|XP_002068663.1| GK12697 [Drosophila willistoni] gb|EDW79649.1| GK12697 [Drosophila willistoni]Length=182	Score = 76.6 bits (187), Expect = 2e-012
mapped-read 4383	F1UMNMG03GPXTV	Length=404	ref|XP_002068663.1| GK12697 [Drosophila willistoni] gb|EDW79649.1| GK12697 [Drosophila willistoni]Length=182	Score = 76.6 bits (187), Expect = 2e-012
mapped-read 4383	F1UMNMG03FZAIA	Length=753	ref|XP_002068663.1| GK12697 [Drosophila willistoni] gb|EDW79649.1| GK12697 [Drosophila willistoni]Length=182	Score = 76.6 bits (187), Expect = 4e-012
mapped-read 4383	F1UMNMG03G3IZI	Length=372	ref|XP_002068663.1| GK12697 [Drosophila willistoni] gb|EDW79649.1| GK12697 [Drosophila willistoni]Length=182	Score = 76.6 bits (187), Expect = 2e-012
mapped-read 4383	F1UMNMG03GNCTO	Length=371	ref|XP_002068663.1| GK12697 [Drosophila willistoni] gb|EDW79649.1| GK12697 [Drosophila willistoni]Length=182	Score = 75.1 bits (183), Expect = 5e-012
mapped-read 4383	F1UMNMG03FZ52H	Length=362	ref|XP_002068663.1| GK12697 [Drosophila willistoni] gb|EDW79649.1| GK12697 [Drosophila willistoni]Length=182	Score = 76.6 bits (187), Expect = 2e-012
mapped-read 4383	F1UMNMG03FZNMM	Length=474	ref|XP_002068663.1| GK12697 [Drosophila willistoni] gb|EDW79649.1| GK12697 [Drosophila willistoni]Length=182	Score = 76.6 bits (187), Expect = 2e-012
mapped-read 4383	F1UMNMG03GNP6I	Length=361	ref|XP_002068663.1| GK12697 [Drosophila willistoni] gb|EDW79649.1| GK12697 [Drosophila willistoni]Length=182	Score = 76.6 bits (187), Expect = 2e-012
mapped-read 4383	F1UMNMG03GXUE3	Length=530	gb|EGG03633.1| hypothetical protein MELLADRAFT_90053 [Melampsora larici-populina98AG31]Length=160	Score = 68.6 bits (166), Expect(2) = 2e-016
mapped-read 4383	F1UMNMG03GY5WN	Length=397	No Hit
mapped-read 4383	F1UMNMG03FYGW0	Length=364	ref|XP_002068663.1| GK12697 [Drosophila willistoni] gb|EDW79649.1| GK12697 [Drosophila willistoni]Length=182	Score = 76.6 bits (187), Expect = 2e-012
mapped-read 4383	F1UMNMG03GYVL6	Length=364	ref|XP_002068663.1| GK12697 [Drosophila willistoni] gb|EDW79649.1| GK12697 [Drosophila willistoni]Length=182	Score = 76.6 bits (187), Expect = 2e-012
mapped-read 4383	F1UMNMG03GZEFV	Length=588	No Hit
mapped-read 4383	F1UMNMG03F18HN	Length=505	gb|EFX62987.1| hypothetical protein DAPPUDRAFT_119636 [Daphnia pulex]Length=130	Score = 48.5 bits (114), Expect(2) = 6e-012
mapped-read 4383	F1UMNMG03GAMPR	Length=562	ref|XP_002068663.1| GK12697 [Drosophila willistoni] gb|EDW79649.1| GK12697 [Drosophila willistoni]Length=182	Score = 75.1 bits (183), Expect = 6e-012
mapped-read 4383	F1UMNMG03HBLSV	Length=395	ref|XP_002068663.1| GK12697 [Drosophila willistoni] gb|EDW79649.1| GK12697 [Drosophila willistoni]Length=182	Score = 76.6 bits (187), Expect = 2e-012
mapped-read 4383	F1UMNMG03GLLSN	Length=359	ref|XP_002068663.1| GK12697 [Drosophila willistoni] gb|EDW79649.1| GK12697 [Drosophila willistoni]Length=182	Score = 76.6 bits (187), Expect = 2e-012
mapped-read 4383	F1UMNMG03FY0T3	Length=404	No Hit
mapped-read 4383	F1UMNMG03GUZU1	Length=531	dbj|GAA96382.1| hypothetical protein E5Q_03049 [Mixia osmundae IAM 14324]Length=352	Score = 72.4 bits (176), Expect(2) = 4e-026
mapped-read 4383	F1UMNMG03GNZAI	Length=509	gb|EGG03633.1| hypothetical protein MELLADRAFT_90053 [Melampsora larici-populina98AG31]Length=160	Score = 47.0 bits (110), Expect(2) = 5e-010
mapped-read 4383	F1UMNMG03GLDGO	Length=546	ref|XP_002068663.1| GK12697 [Drosophila willistoni] gb|EDW79649.1| GK12697 [Drosophila willistoni]Length=182	Score = 76.6 bits (187), Expect = 2e-012
mapped-read 4383	F1UMNMG03GU798	Length=528	ref|XP_002068663.1| GK12697 [Drosophila willistoni] gb|EDW79649.1| GK12697 [Drosophila willistoni]Length=182	Score = 76.6 bits (187), Expect = 2e-012
mapped-read 4383	F1UMNMG03GE06I	Length=399	No Hit
mapped-read 4383	F1UMNMG03G27UN	Length=527	ref|XP_002068663.1| GK12697 [Drosophila willistoni] gb|EDW79649.1| GK12697 [Drosophila willistoni]Length=182	Score = 76.6 bits (187), Expect = 2e-012
mapped-read 4383	F1UMNMG03GNVDJ	Length=392	ref|XP_002068663.1| GK12697 [Drosophila willistoni] gb|EDW79649.1| GK12697 [Drosophila willistoni]Length=182	Score = 76.6 bits (187), Expect = 2e-012
mapped-read 4383	F1UMNMG03F5OFT	Length=443	No Hit
mapped-read 4383	F1UMNMG03G9QV7	Length=437	ref|XP_002068663.1| GK12697 [Drosophila willistoni] gb|EDW79649.1| GK12697 [Drosophila willistoni]Length=182	Score = 76.6 bits (187), Expect = 2e-012
mapped-read 4383	F1UMNMG03FRL3V	Length=399	No Hit
mapped-read 4383	F1UMNMG03GSV4X	Length=365	ref|XP_002068663.1| GK12697 [Drosophila willistoni] gb|EDW79649.1| GK12697 [Drosophila willistoni]Length=182	Score = 76.6 bits (187), Expect = 2e-012
mapped-read 4383	F1UMNMG03G6SHK	Length=574	ref|XP_002068663.1| GK12697 [Drosophila willistoni] gb|EDW79649.1| GK12697 [Drosophila willistoni]Length=182	Score = 76.6 bits (187), Expect = 2e-012
mapped-read 4383	F1UMNMG03GQBYJ	Length=364	ref|XP_002068663.1| GK12697 [Drosophila willistoni] gb|EDW79649.1| GK12697 [Drosophila willistoni]Length=182	Score = 76.6 bits (187), Expect = 2e-012
mapped-read 4383	F1UMNMG03F7XBA	Length=405	No Hit
mapped-read 4383	F1UMNMG03GF9TI	Length=360	ref|XP_002068663.1| GK12697 [Drosophila willistoni] gb|EDW79649.1| GK12697 [Drosophila willistoni]Length=182	Score = 76.6 bits (187), Expect = 2e-012
mapped-read 4383	F1UMNMG03G4R5N	Length=367	ref|XP_002068663.1| GK12697 [Drosophila willistoni] gb|EDW79649.1| GK12697 [Drosophila willistoni]Length=182	Score = 76.6 bits (187), Expect = 2e-012
mapped-read 4383	F1UMNMG03GPOGL	Length=363	ref|XP_002068663.1| GK12697 [Drosophila willistoni] gb|EDW79649.1| GK12697 [Drosophila willistoni]Length=182	Score = 76.6 bits (187), Expect = 2e-012
mapped-read 4383	F1UMNMG03HJZDG	Length=392	ref|XP_002068663.1| GK12697 [Drosophila willistoni] gb|EDW79649.1| GK12697 [Drosophila willistoni]Length=182	Score = 76.6 bits (187), Expect = 2e-012
mapped-read 4383	F1UMNMG03GU72R	Length=435	No Hit
mapped-read 4383	F1UMNMG03F9BN2	Length=412	ref|XP_002068663.1| GK12697 [Drosophila willistoni] gb|EDW79649.1| GK12697 [Drosophila willistoni]Length=182	Score = 79.7 bits (195), Expect = 2e-013
mapped-read 4383	F1UMNMG03HFTQY	Length=361	ref|XP_002068663.1| GK12697 [Drosophila willistoni] gb|EDW79649.1| GK12697 [Drosophila willistoni]Length=182	Score = 76.6 bits (187), Expect = 2e-012
mapped-read 4383	F1UMNMG03GWJBX	Length=448	No Hit
mapped-read 4383	F1UMNMG03G4AEE	Length=489	ref|XP_002068663.1| GK12697 [Drosophila willistoni] gb|EDW79649.1| GK12697 [Drosophila willistoni]Length=182	Score = 76.6 bits (187), Expect = 2e-012
mapped-read 4383	F1UMNMG03HCMH8	Length=390	ref|XP_002068663.1| GK12697 [Drosophila willistoni] gb|EDW79649.1| GK12697 [Drosophila willistoni]Length=182	Score = 76.6 bits (187), Expect = 2e-012
mapped-read 4383	F1UMNMG03HGGDU	Length=357	ref|XP_002068663.1| GK12697 [Drosophila willistoni] gb|EDW79649.1| GK12697 [Drosophila willistoni]Length=182	Score = 76.6 bits (187), Expect = 2e-012
mapped-read 4383	F1UMNMG03GW4D7	Length=363	ref|XP_002068663.1| GK12697 [Drosophila willistoni] gb|EDW79649.1| GK12697 [Drosophila willistoni]Length=182	Score = 76.6 bits (187), Expect = 2e-012
mapped-read 4383	F1UMNMG03HAVK8	Length=391	ref|XP_002068663.1| GK12697 [Drosophila willistoni] gb|EDW79649.1| GK12697 [Drosophila willistoni]Length=182	Score = 76.6 bits (187), Expect = 2e-012
mapped-read 4383	F1UMNMG03HEWYI	Length=363	No Hit
mapped-read 4383	F1UMNMG03GCC90	Length=361	ref|XP_002068663.1| GK12697 [Drosophila willistoni] gb|EDW79649.1| GK12697 [Drosophila willistoni]Length=182	Score = 76.6 bits (187), Expect = 2e-012
mapped-read 4383	F1UMNMG03HJDU5	Length=364	ref|XP_002068663.1| GK12697 [Drosophila willistoni] gb|EDW79649.1| GK12697 [Drosophila willistoni]Length=182	Score = 72.8 bits (177), Expect = 2e-011
mapped-read 4383	F1UMNMG03G54UE	Length=442	No Hit
mapped-read 4383	F1UMNMG03FW32J	Length=538	ref|XP_002068663.1| GK12697 [Drosophila willistoni] gb|EDW79649.1| GK12697 [Drosophila willistoni]Length=182	Score = 76.6 bits (187), Expect = 2e-012
mapped-read 4383	F1UMNMG03HGN7B	Length=365	ref|XP_002068663.1| GK12697 [Drosophila willistoni] gb|EDW79649.1| GK12697 [Drosophila willistoni]Length=182	Score = 76.6 bits (187), Expect = 2e-012
mapped-read 4383	F1UMNMG03FYGG7	Length=359	ref|XP_002068663.1| GK12697 [Drosophila willistoni] gb|EDW79649.1| GK12697 [Drosophila willistoni]Length=182	Score = 76.6 bits (187), Expect = 2e-012
mapped-read 4383	F1UMNMG03HKEPC	Length=489	ref|XP_002068663.1| GK12697 [Drosophila willistoni] gb|EDW79649.1| GK12697 [Drosophila willistoni]Length=182	Score = 76.6 bits (187), Expect = 2e-012
mapped-read 4383	F1UMNMG03HAWDH	Length=371	ref|XP_002068663.1| GK12697 [Drosophila willistoni] gb|EDW79649.1| GK12697 [Drosophila willistoni]Length=182	Score = 76.6 bits (187), Expect = 2e-012
mapped-read 4383	F1UMNMG03GINYV	Length=370	ref|XP_002068663.1| GK12697 [Drosophila willistoni] gb|EDW79649.1| GK12697 [Drosophila willistoni]Length=182	Score = 76.6 bits (187), Expect = 2e-012
mapped-read 4383	F1UMNMG03HLIDR	Length=432	No Hit
mapped-read 4383	F1UMNMG03GCVRE	Length=425	ref|XP_002068663.1| GK12697 [Drosophila willistoni] gb|EDW79649.1| GK12697 [Drosophila willistoni]Length=182	Score = 73.9 bits (180), Expect = 1e-011
mapped-read 4383	F1UMNMG03G1A2T	Length=430	ref|XP_002068663.1| GK12697 [Drosophila willistoni] gb|EDW79649.1| GK12697 [Drosophila willistoni]Length=182	Score = 76.6 bits (187), Expect = 2e-012
mapped-read 4383	F1UMNMG03GBA90	Length=367	No Hit
mapped-read 4383	F1UMNMG03F97SZ	Length=357	gb|EFN71375.1| hypothetical protein EAG_03557 [Camponotus floridanus]Length=306	Score = 60.1 bits (144), Expect = 1e-007
mapped-read 4383	F1UMNMG03HB8Q6	Length=387	ref|XP_002068663.1| GK12697 [Drosophila willistoni] gb|EDW79649.1| GK12697 [Drosophila willistoni]Length=182	Score = 76.6 bits (187), Expect = 2e-012
mapped-read 4383	F1UMNMG03GQR8S	Length=397	No Hit
mapped-read 4383	F1UMNMG03GW0FG	Length=363	ref|XP_002068663.1| GK12697 [Drosophila willistoni] gb|EDW79649.1| GK12697 [Drosophila willistoni]Length=182	Score = 76.6 bits (187), Expect = 2e-012
mapped-read 4383	F1UMNMG03GV1BW	Length=421	ref|XP_002068663.1| GK12697 [Drosophila willistoni] gb|EDW79649.1| GK12697 [Drosophila willistoni]Length=182	Score = 76.6 bits (187), Expect = 2e-012
mapped-read 4383	F1UMNMG03HA3TG	Length=399	ref|XP_002068663.1| GK12697 [Drosophila willistoni] gb|EDW79649.1| GK12697 [Drosophila willistoni]Length=182	Score = 76.6 bits (187), Expect = 2e-012
mapped-read 4383	F1UMNMG03GEF5Y	Length=361	ref|XP_002068663.1| GK12697 [Drosophila willistoni] gb|EDW79649.1| GK12697 [Drosophila willistoni]Length=182	Score = 73.6 bits (179), Expect = 1e-011
mapped-read 4383	F1UMNMG03HDMME	Length=363	ref|XP_002068663.1| GK12697 [Drosophila willistoni] gb|EDW79649.1| GK12697 [Drosophila willistoni]Length=182	Score = 76.6 bits (187), Expect = 2e-012
mapped-read 4383	F1UMNMG03GEXSP	Length=426	ref|XP_002068663.1| GK12697 [Drosophila willistoni] gb|EDW79649.1| GK12697 [Drosophila willistoni]Length=182	Score = 76.6 bits (187), Expect = 2e-012
mapped-read 4383	F1UMNMG03HKI1J	Length=379	ref|XP_002068663.1| GK12697 [Drosophila willistoni] gb|EDW79649.1| GK12697 [Drosophila willistoni]Length=182	Score = 78.2 bits (191), Expect = 5e-013
mapped-read 4383	F1UMNMG03GM22M	Length=412	No Hit
mapped-read 4383	F1UMNMG03HA42C	Length=362	ref|XP_002068663.1| GK12697 [Drosophila willistoni] gb|EDW79649.1| GK12697 [Drosophila willistoni]Length=182	Score = 76.6 bits (187), Expect = 2e-012
mapped-read 4383	F1UMNMG03HDO4C	Length=380	ref|XP_002068663.1| GK12697 [Drosophila willistoni] gb|EDW79649.1| GK12697 [Drosophila willistoni]Length=182	Score = 76.6 bits (187), Expect = 2e-012
mapped-read 4383	F1UMNMG03G99L6	Length=373	ref|XP_002068663.1| GK12697 [Drosophila willistoni] gb|EDW79649.1| GK12697 [Drosophila willistoni]Length=182	Score = 76.6 bits (187), Expect = 2e-012
mapped-read 4383	F1UMNMG03GTSV0	Length=408	No Hit
mapped-read 4383	F1UMNMG03G53C9	Length=427	No Hit
mapped-read 4383	F1UMNMG03GPM1F	Length=362	ref|XP_002068663.1| GK12697 [Drosophila willistoni] gb|EDW79649.1| GK12697 [Drosophila willistoni]Length=182	Score = 76.6 bits (187), Expect = 2e-012
mapped-read 4383	F1UMNMG03GLE2X	Length=406	ref|XP_002068663.1| GK12697 [Drosophila willistoni] gb|EDW79649.1| GK12697 [Drosophila willistoni]Length=182	Score = 76.6 bits (187), Expect = 2e-012
mapped-read 4383	F1UMNMG03F8R6O	Length=370	ref|XP_002068663.1| GK12697 [Drosophila willistoni] gb|EDW79649.1| GK12697 [Drosophila willistoni]Length=182	Score = 76.6 bits (187), Expect = 2e-012
mapped-read 4383	F1UMNMG03G1K4D	Length=356	No Hit
mapped-read 4383	F1UMNMG03GS6IO	Length=359	gb|EFN71375.1| hypothetical protein EAG_03557 [Camponotus floridanus]Length=306	Score = 63.5 bits (153), Expect = 1e-008
mapped-read 4383	F1UMNMG03FZME5	Length=377	No Hit
mapped-read 4383	F1UMNMG03GF3HY	Length=436	No Hit
mapped-read 4383	F1UMNMG03HDSET	Length=420	No Hit
mapped-read 4383	F1UMNMG03F3VZO	Length=369	No Hit
mapped-read 4383	F1UMNMG03G9EZN	Length=391	ref|XP_002068663.1| GK12697 [Drosophila willistoni] gb|EDW79649.1| GK12697 [Drosophila willistoni]Length=182	Score = 76.6 bits (187), Expect = 2e-012
mapped-read 4383	F1UMNMG03F73OS	Length=499	ref|XP_002068663.1| GK12697 [Drosophila willistoni] gb|EDW79649.1| GK12697 [Drosophila willistoni]Length=182	Score = 45.1 bits (105), Expect(2) = 2e-008
mapped-read 4383	F1UMNMG03GJBW8	Length=431	ref|XP_002488965.1| hypothetical protein SORBIDRAFT_1138s002030 [Sorghum bicolor] gb|EES20140.1| hypothetical protein SORBIDRAFT_1138s002030 [Sorghum bicolor]Length=98	Score = 60.1 bits (144), Expect = 1e-007
mapped-read 4383	F1UMNMG03HAUO9	Length=360	ref|XP_002068663.1| GK12697 [Drosophila willistoni] gb|EDW79649.1| GK12697 [Drosophila willistoni]Length=182	Score = 76.6 bits (187), Expect = 2e-012
mapped-read 4383	F1UMNMG03GX9KI	Length=407	ref|XP_002068663.1| GK12697 [Drosophila willistoni] gb|EDW79649.1| GK12697 [Drosophila willistoni]Length=182	Score = 72.0 bits (175), Expect = 4e-011
mapped-read 4383	F1UMNMG03HGSS6	Length=390	No Hit
mapped-read 4383	F1UMNMG03HA6BW	Length=418	No Hit
mapped-read 4383	F1UMNMG03GCQK6	Length=523	ref|XP_002068663.1| GK12697 [Drosophila willistoni] gb|EDW79649.1| GK12697 [Drosophila willistoni]Length=182	Score = 76.6 bits (187), Expect = 2e-012
mapped-read 4383	F1UMNMG03GI7Q9	Length=360	ref|XP_002068663.1| GK12697 [Drosophila willistoni] gb|EDW79649.1| GK12697 [Drosophila willistoni]Length=182	Score = 76.6 bits (187), Expect = 2e-012
mapped-read 4383	F1UMNMG03HI7IT	Length=372	ref|XP_002068663.1| GK12697 [Drosophila willistoni] gb|EDW79649.1| GK12697 [Drosophila willistoni]Length=182	Score = 76.6 bits (187), Expect = 2e-012
mapped-read 4383	F1UMNMG03HCMT7	Length=401	No Hit
mapped-read 4383	F1UMNMG03HH89N	Length=401	No Hit
mapped-read 4383	F1UMNMG03G0P5A	Length=363	ref|XP_002068663.1| GK12697 [Drosophila willistoni] gb|EDW79649.1| GK12697 [Drosophila willistoni]Length=182	Score = 76.6 bits (187), Expect = 2e-012
mapped-read 4383	F1UMNMG03HDFJB	Length=397	No Hit
mapped-read 4383	F1UMNMG03GMQA0	Length=388	ref|XP_002068663.1| GK12697 [Drosophila willistoni] gb|EDW79649.1| GK12697 [Drosophila willistoni]Length=182	Score = 76.6 bits (187), Expect = 2e-012
mapped-read 4383	F1UMNMG03GP770	Length=370	ref|XP_002068663.1| GK12697 [Drosophila willistoni] gb|EDW79649.1| GK12697 [Drosophila willistoni]Length=182	Score = 76.6 bits (187), Expect = 2e-012
mapped-read 4383	F1UMNMG03HKNOQ	Length=461	ref|XP_002068663.1| GK12697 [Drosophila willistoni] gb|EDW79649.1| GK12697 [Drosophila willistoni]Length=182	Score = 76.6 bits (187), Expect = 2e-012
mapped-read 4383	F1UMNMG03GUNYL	Length=412	No Hit
mapped-read 4383	F1UMNMG03GARTB	Length=436	No Hit
mapped-read 4383	F1UMNMG03FS4HG	Length=375	No Hit
mapped-read 4383	F1UMNMG03G2WTZ	Length=340	No Hit
mapped-read 4383	F1UMNMG03F1BSJ	Length=435	No Hit
mapped-read 4383	F1UMNMG03HF0LP	Length=517	ref|XP_002068663.1| GK12697 [Drosophila willistoni] gb|EDW79649.1| GK12697 [Drosophila willistoni]Length=182	Score = 76.6 bits (187), Expect = 2e-012
mapped-read 4383	F1UMNMG03GLZW7	Length=369	ref|XP_002068663.1| GK12697 [Drosophila willistoni] gb|EDW79649.1| GK12697 [Drosophila willistoni]Length=182	Score = 76.6 bits (187), Expect = 2e-012
mapped-read 4383	F1UMNMG03HFCZC	Length=409	ref|XP_002068663.1| GK12697 [Drosophila willistoni] gb|EDW79649.1| GK12697 [Drosophila willistoni]Length=182	Score = 76.6 bits (187), Expect = 2e-012
mapped-read 4383	F1UMNMG03GRU03	Length=392	No Hit
mapped-read 4383	F1UMNMG03HENTH	Length=430	ref|XP_002068663.1| GK12697 [Drosophila willistoni] gb|EDW79649.1| GK12697 [Drosophila willistoni]Length=182	Score = 76.6 bits (187), Expect = 2e-012
mapped-read 4383	F1UMNMG03GJXBO	Length=374	No Hit
mapped-read 4383	F1UMNMG03GQ03B	Length=428	ref|XP_002068663.1| GK12697 [Drosophila willistoni] gb|EDW79649.1| GK12697 [Drosophila willistoni]Length=182	Score = 73.9 bits (180), Expect = 1e-011
mapped-read 4383	F1UMNMG03HL4U8	Length=370	No Hit
mapped-read 4383	F1UMNMG03G2AJX	Length=409	ref|XP_002068663.1| GK12697 [Drosophila willistoni] gb|EDW79649.1| GK12697 [Drosophila willistoni]Length=182	Score = 76.6 bits (187), Expect = 2e-012
mapped-read 4383	F1UMNMG03GD3EX	Length=391	No Hit
mapped-read 4383	F1UMNMG03GBO60	Length=500	ref|XP_002068663.1| GK12697 [Drosophila willistoni] gb|EDW79649.1| GK12697 [Drosophila willistoni]Length=182	Score = 76.6 bits (187), Expect = 2e-012
mapped-read 4383	F1UMNMG03FZA8B	Length=479	No Hit
mapped-read 4383	F1UMNMG03GHDB1	Length=430	ref|XP_002068663.1| GK12697 [Drosophila willistoni] gb|EDW79649.1| GK12697 [Drosophila willistoni]Length=182	Score = 76.6 bits (187), Expect = 2e-012
mapped-read 4383	F1UMNMG03GE049	Length=388	No Hit
mapped-read 4383	F1UMNMG03HBPA9	Length=585	ref|XP_002068663.1| GK12697 [Drosophila willistoni] gb|EDW79649.1| GK12697 [Drosophila willistoni]Length=182	Score = 68.9 bits (167), Expect = 5e-010
mapped-read 4383	F1UMNMG03HMTZU	Length=588	No Hit
mapped-read 4383	F1UMNMG03GL9XD	Length=431	No Hit
mapped-read 4383	F1UMNMG03HLBIU	Length=392	No Hit
mapped-read 4383	F1UMNMG03HLPCY	Length=368	ref|XP_002068663.1| GK12697 [Drosophila willistoni] gb|EDW79649.1| GK12697 [Drosophila willistoni]Length=182	Score = 76.6 bits (187), Expect = 2e-012
mapped-read 4383	F1UMNMG03GBOBV	Length=415	No Hit
mapped-read 4383	F1UMNMG03FZ50S	Length=414	No Hit
mapped-read 4383	F1UMNMG03HA61U	Length=378	No Hit
mapped-read 4383	F1UMNMG03HCC0W	Length=334	ref|XP_002068663.1| GK12697 [Drosophila willistoni] gb|EDW79649.1| GK12697 [Drosophila willistoni]Length=182	Score = 74.3 bits (181), Expect = 8e-012
mapped-read 4383	F1UMNMG03G6OYR	Length=421	No Hit
mapped-read 4383	F1UMNMG03HDEXQ	Length=425	No Hit
mapped-read 4383	F1UMNMG03G8TD4	Length=558	No Hit
mapped-read 4383	F1UMNMG03HCJIS	Length=408	ref|XP_002068663.1| GK12697 [Drosophila willistoni] gb|EDW79649.1| GK12697 [Drosophila willistoni]Length=182	Score = 76.6 bits (187), Expect = 2e-012
mapped-read 4383	F1UMNMG03GWGK8	Length=434	No Hit
mapped-read 4383	F1UMNMG03F8UES	Length=359	ref|XP_002068663.1| GK12697 [Drosophila willistoni] gb|EDW79649.1| GK12697 [Drosophila willistoni]Length=182	Score = 76.6 bits (187), Expect = 2e-012
mapped-read 34793	F1UMNMG03FXMLB	Length=693	ref|XP_002068663.1| GK12697 [Drosophila willistoni] gb|EDW79649.1| GK12697 [Drosophila willistoni]Length=182	Score = 76.6 bits (187), Expect = 3e-012
mapped-read 34793	F1UMNMG03HBDCF	Length=795	ref|XP_002068663.1| GK12697 [Drosophila willistoni] gb|EDW79649.1| GK12697 [Drosophila willistoni]Length=182	Score = 75.1 bits (183), Expect = 1e-011
mapped-read 34793	F1UMNMG03GQYLH	Length=494	No Hit
mapped-read 34793	F1UMNMG03GGBIR	Length=205	ref|XP_002068663.1| GK12697 [Drosophila willistoni] gb|EDW79649.1| GK12697 [Drosophila willistoni]Length=182	Score = 76.6 bits (187), Expect = 2e-012
mapped-read 34793	F1UMNMG03GC2M3	Length=668	gb|AAX30301.1| unknown [Schistosoma japonicum]Length=55	Score = 76.6 bits (187), Expect = 3e-012
mapped-read 34793	F1UMNMG03HL5KR	Length=739	ref|XP_002068663.1| GK12697 [Drosophila willistoni] gb|EDW79649.1| GK12697 [Drosophila willistoni]Length=182	Score = 75.1 bits (183), Expect = 1e-011
mapped-read 34793	F1UMNMG03GHL1D	Length=855	ref|XP_002068663.1| GK12697 [Drosophila willistoni] gb|EDW79649.1| GK12697 [Drosophila willistoni]Length=182	Score = 74.3 bits (181), Expect = 3e-011
mapped-read 34793	F1UMNMG03G6I0U	Length=978	No Hit
mapped-read 34793	F1UMNMG03FRRXB	Length=1359	ref|XP_002068663.1| GK12697 [Drosophila willistoni] gb|EDW79649.1| GK12697 [Drosophila willistoni]Length=182	Score = 76.6 bits (187), Expect = 1e-011
mapped-read 34793	F1UMNMG03GIZBH	Length=710	ref|XP_002068663.1| GK12697 [Drosophila willistoni] gb|EDW79649.1| GK12697 [Drosophila willistoni]Length=182	Score = 76.6 bits (187), Expect = 4e-012
mapped-read 34793	F1UMNMG03GV7CE	Length=407	No Hit
mapped-read 34793	F1UMNMG03FW91T	Length=845	ref|XP_002068663.1| GK12697 [Drosophila willistoni] gb|EDW79649.1| GK12697 [Drosophila willistoni]Length=182	Score = 76.6 bits (187), Expect = 5e-012
mapped-read 34793	F1UMNMG03GV6MY	Length=912	ref|XP_002068663.1| GK12697 [Drosophila willistoni] gb|EDW79649.1| GK12697 [Drosophila willistoni]Length=182	Score = 76.6 bits (187), Expect = 6e-012
mapped-read 34793	F1UMNMG03GL3K9	Length=993	ref|XP_002068663.1| GK12697 [Drosophila willistoni] gb|EDW79649.1| GK12697 [Drosophila willistoni]Length=182	Score = 76.6 bits (187), Expect = 7e-012
mapped-read 34793	F1UMNMG03HO05F	Length=546	ref|XP_002068663.1| GK12697 [Drosophila willistoni] gb|EDW79649.1| GK12697 [Drosophila willistoni]Length=182	Score = 74.3 bits (181), Expect = 9e-012
mapped-read 34793	F1UMNMG03HIAKG	Length=241	ref|XP_002068663.1| GK12697 [Drosophila willistoni] gb|EDW79649.1| GK12697 [Drosophila willistoni]Length=182	Score = 77.0 bits (188), Expect = 1e-012
mapped-read 34793	F1UMNMG03GRDZ2	Length=916	ref|XP_002068663.1| GK12697 [Drosophila willistoni] gb|EDW79649.1| GK12697 [Drosophila willistoni]Length=182	Score = 75.1 bits (183), Expect = 2e-011
mapped-read 34793	F1UMNMG03F3V2C	Length=562	ref|XP_001624571.1| predicted protein [Nematostella vectensis] gb|EDO32471.1| predicted protein [Nematostella vectensis]Length=90	Score = 88.2 bits (217), Expect = 7e-016
mapped-read 34793	F1UMNMG03HPAEX	Length=935	No Hit
mapped-read 34793	F1UMNMG03FWO6F	Length=640	ref|XP_002068663.1| GK12697 [Drosophila willistoni] gb|EDW79649.1| GK12697 [Drosophila willistoni]Length=182	Score = 76.6 bits (187), Expect = 3e-012
mapped-read 34793	F1UMNMG03HF4UB	Length=493	ref|XP_002068663.1| GK12697 [Drosophila willistoni] gb|EDW79649.1| GK12697 [Drosophila willistoni]Length=182	Score = 76.6 bits (187), Expect = 2e-012
mapped-read 34793	F1UMNMG03HPD9S	Length=191	ref|XP_002068663.1| GK12697 [Drosophila willistoni] gb|EDW79649.1| GK12697 [Drosophila willistoni]Length=182	Score = 76.6 bits (187), Expect = 2e-012
mapped-read 34793	F1UMNMG03FVDW1	Length=218	ref|XP_002068663.1| GK12697 [Drosophila willistoni] gb|EDW79649.1| GK12697 [Drosophila willistoni]Length=182	Score = 45.1 bits (105), Expect(2) = 2e-008
mapped-read 34793	F1UMNMG03FOM7X	Length=342	No Hit
mapped-read 34793	F1UMNMG03FVICB	Length=201	ref|XP_002068663.1| GK12697 [Drosophila willistoni] gb|EDW79649.1| GK12697 [Drosophila willistoni]Length=182	Score = 73.2 bits (178), Expect = 2e-011
mapped-read 34793	F1UMNMG03G7CRP	Length=826	ref|XP_003247571.1| PREDICTED: hypothetical protein LOC100572577 [Acyrthosiphon pisum]Length=210	Score = 75.5 bits (184), Expect = 1e-011
mapped-read 34793	F1UMNMG03GGS0H	Length=483	ref|XP_002068663.1| GK12697 [Drosophila willistoni] gb|EDW79649.1| GK12697 [Drosophila willistoni]Length=182	Score = 73.9 bits (180), Expect = 1e-011
mapped-read 34793	F1UMNMG03G0PGX	Length=629	ref|XP_002068663.1| GK12697 [Drosophila willistoni] gb|EDW79649.1| GK12697 [Drosophila willistoni]Length=182	Score = 76.6 bits (187), Expect = 3e-012
mapped-read 34793	F1UMNMG03G08XT	Length=299	ref|XP_002068663.1| GK12697 [Drosophila willistoni] gb|EDW79649.1| GK12697 [Drosophila willistoni]Length=182	Score = 75.1 bits (183), Expect = 4e-012
mapped-read 34793	F1UMNMG03HNC4H	Length=168	ref|XP_002068663.1| GK12697 [Drosophila willistoni] gb|EDW79649.1| GK12697 [Drosophila willistoni]Length=182	Score = 76.6 bits (187), Expect = 2e-012
mapped-read 34793	F1UMNMG03HFOGG	Length=446	ref|XP_002068663.1| GK12697 [Drosophila willistoni] gb|EDW79649.1| GK12697 [Drosophila willistoni]Length=182	Score = 63.9 bits (154), Expect = 1e-008
mapped-read 34793	F1UMNMG03HCO7C	Length=527	No Hit
mapped-read 34793	F1UMNMG03F7U5J	Length=1283	ref|XP_002068663.1| GK12697 [Drosophila willistoni] gb|EDW79649.1| GK12697 [Drosophila willistoni]Length=182	Score = 76.6 bits (187), Expect = 1e-011
mapped-read 34793	F1UMNMG03GD5UT	Length=249	gb|AAX30301.1| unknown [Schistosoma japonicum]Length=55	Score = 107 bits (267), Expect = 8e-022
mapped-read 34793	F1UMNMG03F09N3	Length=1302	ref|XP_002068663.1| GK12697 [Drosophila willistoni] gb|EDW79649.1| GK12697 [Drosophila willistoni]Length=182	Score = 76.6 bits (187), Expect = 1e-011
mapped-read 34793	F1UMNMG03GBU05	Length=198	ref|XP_002068663.1| GK12697 [Drosophila willistoni] gb|EDW79649.1| GK12697 [Drosophila willistoni]Length=182	Score = 76.6 bits (187), Expect = 2e-012
mapped-read 34793	F1UMNMG03F326L	Length=193	ref|XP_002068663.1| GK12697 [Drosophila willistoni] gb|EDW79649.1| GK12697 [Drosophila willistoni]Length=182	Score = 45.1 bits (105), Expect(2) = 2e-008
mapped-read 34793	F1UMNMG03GOX6H	Length=531	gb|EGG03633.1| hypothetical protein MELLADRAFT_90053 [Melampsora larici-populina98AG31]Length=160	Score = 80.9 bits (198), Expect(2) = 1e-019
mapped-read 34793	F1UMNMG03HAJLZ	Length=209	ref|XP_002068663.1| GK12697 [Drosophila willistoni] gb|EDW79649.1| GK12697 [Drosophila willistoni]Length=182	Score = 76.6 bits (187), Expect = 2e-012
mapped-read 34793	F1UMNMG03GL7BV	Length=339	ref|XP_002068663.1| GK12697 [Drosophila willistoni] gb|EDW79649.1| GK12697 [Drosophila willistoni]Length=182	Score = 76.6 bits (187), Expect = 2e-012
mapped-read 34793	F1UMNMG03G5AF9	Length=204	ref|XP_002068663.1| GK12697 [Drosophila willistoni] gb|EDW79649.1| GK12697 [Drosophila willistoni]Length=182	Score = 77.0 bits (188), Expect = 1e-012
mapped-read 34793	F1UMNMG03GXFXS	Length=426	No Hit
mapped-read 34793	F1UMNMG03FOWHZ	Length=400	ref|XP_002068663.1| GK12697 [Drosophila willistoni] gb|EDW79649.1| GK12697 [Drosophila willistoni]Length=182	Score = 76.6 bits (187), Expect = 2e-012
mapped-read 34793	F1UMNMG03GG3BW	Length=680	ref|XP_002068663.1| GK12697 [Drosophila willistoni] gb|EDW79649.1| GK12697 [Drosophila willistoni]Length=182	Score = 75.1 bits (183), Expect = 1e-011
mapped-read 34793	F1UMNMG03FYO4B	Length=545	ref|XP_002068663.1| GK12697 [Drosophila willistoni] gb|EDW79649.1| GK12697 [Drosophila willistoni]Length=182	Score = 76.6 bits (187), Expect = 2e-012
mapped-read 34793	F1UMNMG03GPN21	Length=1096	ref|XP_002068663.1| GK12697 [Drosophila willistoni] gb|EDW79649.1| GK12697 [Drosophila willistoni]Length=182	Score = 76.6 bits (187), Expect = 8e-012
mapped-read 34793	F1UMNMG03GRJ10	Length=727	ref|XP_002068663.1| GK12697 [Drosophila willistoni] gb|EDW79649.1| GK12697 [Drosophila willistoni]Length=182	Score = 76.6 bits (187), Expect = 4e-012
mapped-read 34793	F1UMNMG03HIO0Z	Length=532	gb|AAX30301.1| unknown [Schistosoma japonicum]Length=55	Score = 92.8 bits (229), Expect = 2e-017
mapped-read 34793	F1UMNMG03GXCP1	Length=621	gb|AAX30301.1| unknown [Schistosoma japonicum]Length=55	Score = 95.1 bits (235), Expect = 7e-018
mapped-read 34793	F1UMNMG03FSNFQ	Length=745	ref|XP_002068663.1| GK12697 [Drosophila willistoni] gb|EDW79649.1| GK12697 [Drosophila willistoni]Length=182	Score = 76.6 bits (187), Expect = 4e-012
mapped-read 34793	F1UMNMG03FV0JS	Length=206	ref|XP_002068663.1| GK12697 [Drosophila willistoni] gb|EDW79649.1| GK12697 [Drosophila willistoni]Length=182	Score = 45.1 bits (105), Expect(2) = 2e-008
mapped-read 34793	F1UMNMG03G0UWH	Length=402	ref|XP_001869359.1| conserved hypothetical protein [Culex quinquefasciatus] gb|EDS29077.1| conserved hypothetical protein [Culex quinquefasciatus]Length=244	Score = 62.8 bits (151), Expect = 2e-008
mapped-read 34793	F1UMNMG03GTKYL	Length=652	gb|AAX30301.1| unknown [Schistosoma japonicum]Length=55	Score = 64.7 bits (156), Expect(2) = 5e-017
mapped-read 34793	F1UMNMG03F2WZE	Length=215	ref|XP_002068663.1| GK12697 [Drosophila willistoni] gb|EDW79649.1| GK12697 [Drosophila willistoni]Length=182	Score = 45.1 bits (105), Expect(2) = 2e-008
mapped-read 34793	F1UMNMG03GL3Y0	Length=905	ref|XP_002068663.1| GK12697 [Drosophila willistoni] gb|EDW79649.1| GK12697 [Drosophila willistoni]Length=182	Score = 76.6 bits (187), Expect = 6e-012
mapped-read 34793	F1UMNMG03FZW8U	Length=553	ref|XP_002068663.1| GK12697 [Drosophila willistoni] gb|EDW79649.1| GK12697 [Drosophila willistoni]Length=182	Score = 76.6 bits (187), Expect = 2e-012
mapped-read 34793	F1UMNMG03GZ0JA	Length=221	ref|XP_002068663.1| GK12697 [Drosophila willistoni] gb|EDW79649.1| GK12697 [Drosophila willistoni]Length=182	Score = 76.6 bits (187), Expect = 2e-012
mapped-read 34793	F1UMNMG03G9ASR	Length=190	ref|XP_002068663.1| GK12697 [Drosophila willistoni] gb|EDW79649.1| GK12697 [Drosophila willistoni]Length=182	Score = 76.6 bits (187), Expect = 2e-012
mapped-read 34793	F1UMNMG03F5KK7	Length=169	ref|XP_002068663.1| GK12697 [Drosophila willistoni] gb|EDW79649.1| GK12697 [Drosophila willistoni]Length=182	Score = 76.6 bits (187), Expect = 2e-012
mapped-read 34793	F1UMNMG03FP7DA	Length=203	ref|XP_002068663.1| GK12697 [Drosophila willistoni] gb|EDW79649.1| GK12697 [Drosophila willistoni]Length=182	Score = 76.6 bits (187), Expect = 2e-012
mapped-read 34793	F1UMNMG03GFSUM	Length=315	No Hit
mapped-read 34793	F1UMNMG03G2ECR	Length=725	ref|XP_003247571.1| PREDICTED: hypothetical protein LOC100572577 [Acyrthosiphon pisum]Length=210	Score = 92.0 bits (227), Expect = 9e-017
mapped-read 34793	F1UMNMG03G4AJR	Length=443	ref|XP_002068663.1| GK12697 [Drosophila willistoni] gb|EDW79649.1| GK12697 [Drosophila willistoni]Length=182	Score = 76.3 bits (186), Expect = 2e-012
mapped-read 34793	F1UMNMG03G5Y3C	Length=779	ref|XP_001617807.1| hypothetical protein NEMVEDRAFT_v1g225775 [Nematostella vectensis] ref|XP_001618574.1| hypothetical protein NEMVEDRAFT_v1g224997 [Nematostella vectensis] ref|XP_001620115.1| hypothetical protein NEMVEDRAFT_v1g223461 [Nematostella vectensis] ref|XP_001621440.1| hypothetical protein NEMVEDRAFT_v1g231412 [Nematostella vectensis] ref|XP_001635441.1| predicted protein [Nematostella…	Score = 83.6 bits (205), Expect = 4e-014
mapped-read 34793	F1UMNMG03HG8N9	Length=1204	ref|XP_002068663.1| GK12697 [Drosophila willistoni] gb|EDW79649.1| GK12697 [Drosophila willistoni]Length=182	Score = 76.6 bits (187), Expect = 9e-012
mapped-read 34793	F1UMNMG03G0JWP	Length=235	ref|XP_002068663.1| GK12697 [Drosophila willistoni] gb|EDW79649.1| GK12697 [Drosophila willistoni]Length=182	Score = 76.6 bits (187), Expect = 2e-012
mapped-read 34793	F1UMNMG03HDHB5	Length=210	ref|XP_002068663.1| GK12697 [Drosophila willistoni] gb|EDW79649.1| GK12697 [Drosophila willistoni]Length=182	Score = 76.6 bits (187), Expect = 2e-012
mapped-read 34793	F1UMNMG03HPPWW	Length=712	gb|EIM91700.1| hypothetical protein STEHIDRAFT_47787 [Stereum hirsutum FP-91666SS1]Length=97	Score = 77.0 bits (188), Expect = 3e-012
mapped-read 34793	F1UMNMG03GSD68	Length=328	No Hit
mapped-read 34793	F1UMNMG03FRCN3	Length=382	No Hit
mapped-read 34793	F1UMNMG03GIQBF	Length=632	ref|XP_002068663.1| GK12697 [Drosophila willistoni] gb|EDW79649.1| GK12697 [Drosophila willistoni]Length=182	Score = 76.6 bits (187), Expect = 3e-012
mapped-read 34793	F1UMNMG03FRFSU	Length=190	ref|XP_002068663.1| GK12697 [Drosophila willistoni] gb|EDW79649.1| GK12697 [Drosophila willistoni]Length=182	Score = 76.6 bits (187), Expect = 2e-012
mapped-read 34793	F1UMNMG03GNL74	Length=194	ref|XP_002068663.1| GK12697 [Drosophila willistoni] gb|EDW79649.1| GK12697 [Drosophila willistoni]Length=182	Score = 76.6 bits (187), Expect = 2e-012
mapped-read 34793	F1UMNMG03GARRB	Length=242	ref|XP_003247571.1| PREDICTED: hypothetical protein LOC100572577 [Acyrthosiphon pisum]Length=210	Score = 84.7 bits (208), Expect(2) = 1e-016
mapped-read 34793	F1UMNMG03GGSNZ	Length=681	ref|XP_002068663.1| GK12697 [Drosophila willistoni] gb|EDW79649.1| GK12697 [Drosophila willistoni]Length=182	Score = 76.6 bits (187), Expect = 3e-012
mapped-read 34793	F1UMNMG03HOQSH	Length=367	ref|XP_002068663.1| GK12697 [Drosophila willistoni] gb|EDW79649.1| GK12697 [Drosophila willistoni]Length=182	Score = 76.6 bits (187), Expect = 2e-012
mapped-read 34793	F1UMNMG03HBT87	Length=1344	ref|XP_002068663.1| GK12697 [Drosophila willistoni] gb|EDW79649.1| GK12697 [Drosophila willistoni]Length=182	Score = 76.6 bits (187), Expect = 1e-011
mapped-read 34793	F1UMNMG03GOMX5	Length=556	ref|XP_002068663.1| GK12697 [Drosophila willistoni] gb|EDW79649.1| GK12697 [Drosophila willistoni]Length=182	Score = 73.9 bits (180), Expect = 1e-011
mapped-read 34793	F1UMNMG03GO4TM	Length=690	ref|XP_002068663.1| GK12697 [Drosophila willistoni] gb|EDW79649.1| GK12697 [Drosophila willistoni]Length=182	Score = 76.6 bits (187), Expect = 3e-012
mapped-read 34793	F1UMNMG03F12C7	Length=192	ref|XP_002068663.1| GK12697 [Drosophila willistoni] gb|EDW79649.1| GK12697 [Drosophila willistoni]Length=182	Score = 77.0 bits (188), Expect = 1e-012
mapped-read 34793	F1UMNMG03G21IV	Length=922	ref|XP_002068663.1| GK12697 [Drosophila willistoni] gb|EDW79649.1| GK12697 [Drosophila willistoni]Length=182	Score = 48.5 bits (114), Expect(2) = 6e-009
mapped-read 34793	F1UMNMG03HH4SS	Length=341	No Hit
mapped-read 34793	F1UMNMG03F03UY	Length=357	No Hit
mapped-read 34793	F1UMNMG03FZCQT	Length=197	ref|XP_002068663.1| GK12697 [Drosophila willistoni] gb|EDW79649.1| GK12697 [Drosophila willistoni]Length=182	Score = 76.6 bits (187), Expect = 2e-012
mapped-read 34793	F1UMNMG03GUVDZ	Length=196	ref|XP_002068663.1| GK12697 [Drosophila willistoni] gb|EDW79649.1| GK12697 [Drosophila willistoni]Length=182	Score = 77.0 bits (188), Expect = 1e-012
mapped-read 34793	F1UMNMG03GIZAE	Length=285	gb|EFX63165.1| hypothetical protein DAPPUDRAFT_67306 [Daphnia pulex]Length=116	Score = 61.2 bits (147), Expect = 7e-008
mapped-read 34793	F1UMNMG03GLVT7	Length=557	emb|CCD58743.1| unnamed protein product [Schistosoma mansoni]Length=98	Score = 79.3 bits (194), Expect(2) = 4e-019
mapped-read 34793	F1UMNMG03GCK6O	Length=708	ref|XP_002068663.1| GK12697 [Drosophila willistoni] gb|EDW79649.1| GK12697 [Drosophila willistoni]Length=182	Score = 76.6 bits (187), Expect = 4e-012
mapped-read 34793	F1UMNMG03F1QQA	Length=186	ref|XP_002068663.1| GK12697 [Drosophila willistoni] gb|EDW79649.1| GK12697 [Drosophila willistoni]Length=182	Score = 76.6 bits (187), Expect = 2e-012
mapped-read 34793	F1UMNMG03F5WXS	Length=680	ref|XP_002068663.1| GK12697 [Drosophila willistoni] gb|EDW79649.1| GK12697 [Drosophila willistoni]Length=182	Score = 76.6 bits (187), Expect = 3e-012
mapped-read 34793	F1UMNMG03GNA0E	Length=706	ref|XP_002068663.1| GK12697 [Drosophila willistoni] gb|EDW79649.1| GK12697 [Drosophila willistoni]Length=182	Score = 76.6 bits (187), Expect = 4e-012
mapped-read 34793	F1UMNMG03FP7UP	Length=205	ref|XP_002068663.1| GK12697 [Drosophila willistoni] gb|EDW79649.1| GK12697 [Drosophila willistoni]Length=182	Score = 76.6 bits (187), Expect = 2e-012
mapped-read 34793	F1UMNMG03GPMKJ	Length=1076	ref|XP_002068663.1| GK12697 [Drosophila willistoni] gb|EDW79649.1| GK12697 [Drosophila willistoni]Length=182	Score = 76.6 bits (187), Expect = 8e-012
mapped-read 34793	F1UMNMG03F670N	Length=509	No Hit
mapped-read 34793	F1UMNMG03HLL91	Length=187	ref|XP_002068663.1| GK12697 [Drosophila willistoni] gb|EDW79649.1| GK12697 [Drosophila willistoni]Length=182	Score = 76.6 bits (187), Expect = 2e-012
mapped-read 34793	F1UMNMG03F5N6L	Length=765	gb|AAX30301.1| unknown [Schistosoma japonicum]Length=55	Score = 107 bits (267), Expect = 2e-021
mapped-read 34793	F1UMNMG03G5SPZ	Length=231	No Hit
mapped-read 34793	F1UMNMG03GFJLO	Length=547	ref|XP_002068663.1| GK12697 [Drosophila willistoni] gb|EDW79649.1| GK12697 [Drosophila willistoni]Length=182	Score = 73.6 bits (179), Expect = 2e-011
mapped-read 34793	F1UMNMG03FTIHJ	Length=643	ref|XP_002068663.1| GK12697 [Drosophila willistoni] gb|EDW79649.1| GK12697 [Drosophila willistoni]Length=182	Score = 73.9 bits (180), Expect = 2e-011
mapped-read 34793	F1UMNMG03HPGB0	Length=215	ref|XP_002068663.1| GK12697 [Drosophila willistoni] gb|EDW79649.1| GK12697 [Drosophila willistoni]Length=182	Score = 76.6 bits (187), Expect = 2e-012
mapped-read 34793	F1UMNMG03FPUZ8	Length=170	ref|XP_002068663.1| GK12697 [Drosophila willistoni] gb|EDW79649.1| GK12697 [Drosophila willistoni]Length=182	Score = 76.6 bits (187), Expect = 2e-012
mapped-read 34793	F1UMNMG03GGOFB	Length=350	No Hit
mapped-read 34793	F1UMNMG03GLPC9	Length=281	ref|XP_001869359.1| conserved hypothetical protein [Culex quinquefasciatus] gb|EDS29077.1| conserved hypothetical protein [Culex quinquefasciatus]Length=244	Score = 79.0 bits (193), Expect = 3e-013
mapped-read 34793	F1UMNMG03GQ3GA	Length=384	No Hit
mapped-read 34793	F1UMNMG03GMR7S	Length=559	ref|XP_002068663.1| GK12697 [Drosophila willistoni] gb|EDW79649.1| GK12697 [Drosophila willistoni]Length=182	Score = 76.6 bits (187), Expect = 2e-012
mapped-read 34793	F1UMNMG03GRJKV	Length=349	No Hit
mapped-read 34793	F1UMNMG03F315G	Length=292	ref|XP_002068663.1| GK12697 [Drosophila willistoni] gb|EDW79649.1| GK12697 [Drosophila willistoni]Length=182	Score = 76.6 bits (187), Expect = 2e-012
mapped-read 34793	F1UMNMG03GZSE1	Length=325	ref|XP_002068663.1| GK12697 [Drosophila willistoni] gb|EDW79649.1| GK12697 [Drosophila willistoni]Length=182	Score = 76.6 bits (187), Expect = 2e-012
mapped-read 34793	F1UMNMG03GQAFH	Length=290	ref|XP_002068663.1| GK12697 [Drosophila willistoni] gb|EDW79649.1| GK12697 [Drosophila willistoni]Length=182	Score = 76.6 bits (187), Expect = 2e-012
mapped-read 34793	F1UMNMG03HL2TL	Length=190	ref|XP_002068663.1| GK12697 [Drosophila willistoni] gb|EDW79649.1| GK12697 [Drosophila willistoni]Length=182	Score = 76.6 bits (187), Expect = 2e-012
mapped-read 34793	F1UMNMG03HF5F1	Length=191	ref|XP_002068663.1| GK12697 [Drosophila willistoni] gb|EDW79649.1| GK12697 [Drosophila willistoni]Length=182	Score = 76.6 bits (187), Expect = 2e-012
mapped-read 34793	F1UMNMG03GRUSV	Length=509	ref|XP_002068663.1| GK12697 [Drosophila willistoni] gb|EDW79649.1| GK12697 [Drosophila willistoni]Length=182	Score = 76.6 bits (187), Expect = 2e-012
mapped-read 34793	F1UMNMG03FUDG4	Length=197	ref|XP_002068663.1| GK12697 [Drosophila willistoni] gb|EDW79649.1| GK12697 [Drosophila willistoni]Length=182	Score = 76.6 bits (187), Expect = 2e-012
mapped-read 34793	F1UMNMG03HHKJ2	Length=574	ref|XP_002068663.1| GK12697 [Drosophila willistoni] gb|EDW79649.1| GK12697 [Drosophila willistoni]Length=182	Score = 76.6 bits (187), Expect = 2e-012
mapped-read 34793	F1UMNMG03FXJN4	Length=592	ref|XP_002068663.1| GK12697 [Drosophila willistoni] gb|EDW79649.1| GK12697 [Drosophila willistoni]Length=182	Score = 76.6 bits (187), Expect = 2e-012
mapped-read 34793	F1UMNMG03GPU8G	Length=438	ref|XP_002068663.1| GK12697 [Drosophila willistoni] gb|EDW79649.1| GK12697 [Drosophila willistoni]Length=182	Score = 76.6 bits (187), Expect = 2e-012
mapped-read 34793	F1UMNMG03GX6YG	Length=485	ref|XP_002068663.1| GK12697 [Drosophila willistoni] gb|EDW79649.1| GK12697 [Drosophila willistoni]Length=182	Score = 76.6 bits (187), Expect = 2e-012
mapped-read 34793	F1UMNMG03FXJY8	Length=262	ref|XP_002068663.1| GK12697 [Drosophila willistoni] gb|EDW79649.1| GK12697 [Drosophila willistoni]Length=182	Score = 63.5 bits (153), Expect = 1e-008
mapped-read 34793	F1UMNMG03GJHFM	Length=348	ref|XP_002068663.1| GK12697 [Drosophila willistoni] gb|EDW79649.1| GK12697 [Drosophila willistoni]Length=182	Score = 75.1 bits (183), Expect = 5e-012
mapped-read 34793	F1UMNMG03GRPCF	Length=794	ref|XP_002068663.1| GK12697 [Drosophila willistoni] gb|EDW79649.1| GK12697 [Drosophila willistoni]Length=182	Score = 76.6 bits (187), Expect = 5e-012
mapped-read 34793	F1UMNMG03GKPSS	Length=768	ref|XP_002068663.1| GK12697 [Drosophila willistoni] gb|EDW79649.1| GK12697 [Drosophila willistoni]Length=182	Score = 76.6 bits (187), Expect = 4e-012
mapped-read 34793	F1UMNMG03HMKWO	Length=724	ref|XP_002068663.1| GK12697 [Drosophila willistoni] gb|EDW79649.1| GK12697 [Drosophila willistoni]Length=182	Score = 76.3 bits (186), Expect = 5e-012
mapped-read 34793	F1UMNMG03GJ48T	Length=406	ref|XP_001869359.1| conserved hypothetical protein [Culex quinquefasciatus] gb|EDS29077.1| conserved hypothetical protein [Culex quinquefasciatus]Length=244	Score = 62.8 bits (151), Expect = 2e-008
mapped-read 34793	F1UMNMG03G0XJ1	Length=189	ref|XP_002068663.1| GK12697 [Drosophila willistoni] gb|EDW79649.1| GK12697 [Drosophila willistoni]Length=182	Score = 76.6 bits (187), Expect = 2e-012
mapped-read 34793	F1UMNMG03GSNZG	Length=632	ref|XP_002068663.1| GK12697 [Drosophila willistoni] gb|EDW79649.1| GK12697 [Drosophila willistoni]Length=182	Score = 76.6 bits (187), Expect = 3e-012
mapped-read 34793	F1UMNMG03G72MN	Length=165	ref|XP_002068663.1| GK12697 [Drosophila willistoni] gb|EDW79649.1| GK12697 [Drosophila willistoni]Length=182	Score = 76.6 bits (187), Expect = 2e-012
mapped-read 34793	F1UMNMG03GTXCC	Length=189	ref|XP_002068663.1| GK12697 [Drosophila willistoni] gb|EDW79649.1| GK12697 [Drosophila willistoni]Length=182	Score = 73.2 bits (178), Expect = 2e-011
mapped-read 34793	F1UMNMG03HFJNP	Length=496	ref|XP_002068663.1| GK12697 [Drosophila willistoni] gb|EDW79649.1| GK12697 [Drosophila willistoni]Length=182	Score = 76.6 bits (187), Expect = 2e-012
mapped-read 34793	F1UMNMG03F9ED4	Length=394	ref|XP_002068663.1| GK12697 [Drosophila willistoni] gb|EDW79649.1| GK12697 [Drosophila willistoni]Length=182	Score = 76.6 bits (187), Expect = 2e-012
mapped-read 34793	F1UMNMG03GPEJ6	Length=592	ref|XP_002068663.1| GK12697 [Drosophila willistoni] gb|EDW79649.1| GK12697 [Drosophila willistoni]Length=182	Score = 76.6 bits (187), Expect = 2e-012
mapped-read 34793	F1UMNMG03F2S85	Length=317	ref|XP_002068663.1| GK12697 [Drosophila willistoni] gb|EDW79649.1| GK12697 [Drosophila willistoni]Length=182	Score = 76.6 bits (187), Expect = 2e-012
mapped-read 34793	F1UMNMG03F3NOQ	Length=544	ref|XP_002068663.1| GK12697 [Drosophila willistoni] gb|EDW79649.1| GK12697 [Drosophila willistoni]Length=182	Score = 76.6 bits (187), Expect = 2e-012
mapped-read 34793	F1UMNMG03G32MG	Length=339	No Hit
mapped-read 34793	F1UMNMG03HJHJ1	Length=375	ref|XP_002068663.1| GK12697 [Drosophila willistoni] gb|EDW79649.1| GK12697 [Drosophila willistoni]Length=182	Score = 76.6 bits (187), Expect = 2e-012
mapped-read 34793	F1UMNMG03F4AHT	Length=187	ref|XP_002068663.1| GK12697 [Drosophila willistoni] gb|EDW79649.1| GK12697 [Drosophila willistoni]Length=182	Score = 76.6 bits (187), Expect = 2e-012
mapped-read 34793	F1UMNMG03GBPJP	Length=444	ref|XP_002068663.1| GK12697 [Drosophila willistoni] gb|EDW79649.1| GK12697 [Drosophila willistoni]Length=182	Score = 76.6 bits (187), Expect = 2e-012
mapped-read 34793	F1UMNMG03GRAUG	Length=229	ref|XP_002068663.1| GK12697 [Drosophila willistoni] gb|EDW79649.1| GK12697 [Drosophila willistoni]Length=182	Score = 76.6 bits (187), Expect = 2e-012
mapped-read 34793	F1UMNMG03GA3HT	Length=562	ref|XP_002068663.1| GK12697 [Drosophila willistoni] gb|EDW79649.1| GK12697 [Drosophila willistoni]Length=182	Score = 76.6 bits (187), Expect = 2e-012
mapped-read 34793	F1UMNMG03GCUAH	Length=321	No Hit
mapped-read 34793	F1UMNMG03HOOED	Length=347	No Hit
mapped-read 34793	F1UMNMG03GCY85	Length=475	ref|XP_002068663.1| GK12697 [Drosophila willistoni] gb|EDW79649.1| GK12697 [Drosophila willistoni]Length=182	Score = 76.6 bits (187), Expect = 2e-012
mapped-read 34793	F1UMNMG03GXJHX	Length=355	ref|XP_002068663.1| GK12697 [Drosophila willistoni] gb|EDW79649.1| GK12697 [Drosophila willistoni]Length=182	Score = 73.9 bits (180), Expect = 1e-011
mapped-read 34793	F1UMNMG03GVOTF	Length=654	ref|XP_002068663.1| GK12697 [Drosophila willistoni] gb|EDW79649.1| GK12697 [Drosophila willistoni]Length=182	Score = 73.9 bits (180), Expect = 2e-011
mapped-read 34793	F1UMNMG03GUX3D	Length=349	No Hit
mapped-read 34793	F1UMNMG03F6BZ3	Length=196	ref|XP_002068663.1| GK12697 [Drosophila willistoni] gb|EDW79649.1| GK12697 [Drosophila willistoni]Length=182	Score = 76.6 bits (187), Expect = 2e-012
mapped-read 34793	F1UMNMG03GUQ0Q	Length=527	ref|XP_002068663.1| GK12697 [Drosophila willistoni] gb|EDW79649.1| GK12697 [Drosophila willistoni]Length=182	Score = 76.6 bits (187), Expect = 2e-012
mapped-read 34793	F1UMNMG03G8A0B	Length=188	ref|XP_002068663.1| GK12697 [Drosophila willistoni] gb|EDW79649.1| GK12697 [Drosophila willistoni]Length=182	Score = 76.6 bits (187), Expect = 2e-012
mapped-read 34793	F1UMNMG03GY5JF	Length=350	No Hit
mapped-read 34793	F1UMNMG03GIRUV	Length=630	ref|XP_002068663.1| GK12697 [Drosophila willistoni] gb|EDW79649.1| GK12697 [Drosophila willistoni]Length=182	Score = 76.6 bits (187), Expect = 3e-012
mapped-read 34793	F1UMNMG03FWJR4	Length=189	ref|XP_002068663.1| GK12697 [Drosophila willistoni] gb|EDW79649.1| GK12697 [Drosophila willistoni]Length=182	Score = 76.6 bits (187), Expect = 2e-012
mapped-read 34793	F1UMNMG03F20CV	Length=215	ref|XP_002068663.1| GK12697 [Drosophila willistoni] gb|EDW79649.1| GK12697 [Drosophila willistoni]Length=182	Score = 77.0 bits (188), Expect = 1e-012
mapped-read 34793	F1UMNMG03G0S0B	Length=189	ref|XP_002068663.1| GK12697 [Drosophila willistoni] gb|EDW79649.1| GK12697 [Drosophila willistoni]Length=182	Score = 76.6 bits (187), Expect = 2e-012
mapped-read 34793	F1UMNMG03F2QEJ	Length=360	ref|XP_002068663.1| GK12697 [Drosophila willistoni] gb|EDW79649.1| GK12697 [Drosophila willistoni]Length=182	Score = 76.6 bits (187), Expect = 2e-012
mapped-read 34793	F1UMNMG03GO0K7	Length=198	ref|XP_002068663.1| GK12697 [Drosophila willistoni] gb|EDW79649.1| GK12697 [Drosophila willistoni]Length=182	Score = 77.0 bits (188), Expect = 1e-012
mapped-read 34793	F1UMNMG03GOMW2	Length=189	ref|XP_002068663.1| GK12697 [Drosophila willistoni] gb|EDW79649.1| GK12697 [Drosophila willistoni]Length=182	Score = 76.6 bits (187), Expect = 2e-012
mapped-read 34793	F1UMNMG03GYH71	Length=213	ref|XP_002068663.1| GK12697 [Drosophila willistoni] gb|EDW79649.1| GK12697 [Drosophila willistoni]Length=182	Score = 75.1 bits (183), Expect = 4e-012
mapped-read 34793	F1UMNMG03G6UXS	Length=189	ref|XP_002068663.1| GK12697 [Drosophila willistoni] gb|EDW79649.1| GK12697 [Drosophila willistoni]Length=182	Score = 76.6 bits (187), Expect = 2e-012
mapped-read 34793	F1UMNMG03GGUAN	Length=415	ref|XP_002068663.1| GK12697 [Drosophila willistoni] gb|EDW79649.1| GK12697 [Drosophila willistoni]Length=182	Score = 76.6 bits (187), Expect = 2e-012
mapped-read 34793	F1UMNMG03GP7DB	Length=222	ref|XP_002068663.1| GK12697 [Drosophila willistoni] gb|EDW79649.1| GK12697 [Drosophila willistoni]Length=182	Score = 76.6 bits (187), Expect = 2e-012
mapped-read 34793	F1UMNMG03GJQWB	Length=484	ref|XP_002068663.1| GK12697 [Drosophila willistoni] gb|EDW79649.1| GK12697 [Drosophila willistoni]Length=182	Score = 76.6 bits (187), Expect = 2e-012
mapped-read 34793	F1UMNMG03GJH0L	Length=189	ref|XP_002068663.1| GK12697 [Drosophila willistoni] gb|EDW79649.1| GK12697 [Drosophila willistoni]Length=182	Score = 76.6 bits (187), Expect = 2e-012
mapped-read 34793	F1UMNMG03GYYYV	Length=640	ref|XP_002068663.1| GK12697 [Drosophila willistoni] gb|EDW79649.1| GK12697 [Drosophila willistoni]Length=182	Score = 76.6 bits (187), Expect = 3e-012
mapped-read 34793	F1UMNMG03G7O25	Length=510	ref|XP_002068663.1| GK12697 [Drosophila willistoni] gb|EDW79649.1| GK12697 [Drosophila willistoni]Length=182	Score = 76.6 bits (187), Expect = 2e-012
mapped-read 34793	F1UMNMG03F56ER	Length=187	ref|XP_002068663.1| GK12697 [Drosophila willistoni] gb|EDW79649.1| GK12697 [Drosophila willistoni]Length=182	Score = 76.6 bits (187), Expect = 2e-012
mapped-read 34793	F1UMNMG03GXJSZ	Length=341	No Hit
mapped-read 34793	F1UMNMG03GKUI4	Length=187	ref|XP_002068663.1| GK12697 [Drosophila willistoni] gb|EDW79649.1| GK12697 [Drosophila willistoni]Length=182	Score = 77.0 bits (188), Expect = 1e-012
mapped-read 34793	F1UMNMG03GHADH	Length=466	ref|XP_002068663.1| GK12697 [Drosophila willistoni] gb|EDW79649.1| GK12697 [Drosophila willistoni]Length=182	Score = 76.6 bits (187), Expect = 2e-012
mapped-read 34793	F1UMNMG03G8Y50	Length=741	ref|XP_002068663.1| GK12697 [Drosophila willistoni] gb|EDW79649.1| GK12697 [Drosophila willistoni]Length=182	Score = 76.6 bits (187), Expect = 4e-012
mapped-read 34793	F1UMNMG03GORTL	Length=700	ref|XP_002068663.1| GK12697 [Drosophila willistoni] gb|EDW79649.1| GK12697 [Drosophila willistoni]Length=182	Score = 76.6 bits (187), Expect = 4e-012
mapped-read 34793	F1UMNMG03F7QRQ	Length=169	ref|XP_002068663.1| GK12697 [Drosophila willistoni] gb|EDW79649.1| GK12697 [Drosophila willistoni]Length=182	Score = 76.6 bits (187), Expect = 2e-012
mapped-read 34793	F1UMNMG03GG921	Length=190	ref|XP_002068663.1| GK12697 [Drosophila willistoni] gb|EDW79649.1| GK12697 [Drosophila willistoni]Length=182	Score = 77.0 bits (188), Expect = 1e-012
mapped-read 34793	F1UMNMG03GNHB2	Length=467	ref|XP_003369893.1| conserved hypothetical protein [Trichinella spiralis] gb|EFV46975.1| conserved hypothetical protein [Trichinella spiralis]Length=78	Score = 61.2 bits (147), Expect = 7e-008
mapped-read 34793	F1UMNMG03HJ8A0	Length=1710	ref|XP_002068663.1| GK12697 [Drosophila willistoni] gb|EDW79649.1| GK12697 [Drosophila willistoni]Length=182	Score = 75.5 bits (184), Expect = 3e-011
mapped-read 34793	F1UMNMG03GM8II	Length=264	ref|XP_002068663.1| GK12697 [Drosophila willistoni] gb|EDW79649.1| GK12697 [Drosophila willistoni]Length=182	Score = 63.5 bits (153), Expect = 1e-008
mapped-read 34793	F1UMNMG03HIQJI	Length=343	No Hit
mapped-read 34793	F1UMNMG03FY81G	Length=315	ref|XP_002068663.1| GK12697 [Drosophila willistoni] gb|EDW79649.1| GK12697 [Drosophila willistoni]Length=182	Score = 76.6 bits (187), Expect = 2e-012
mapped-read 34793	F1UMNMG03F5CFT	Length=189	ref|XP_002068663.1| GK12697 [Drosophila willistoni] gb|EDW79649.1| GK12697 [Drosophila willistoni]Length=182	Score = 76.6 bits (187), Expect = 2e-012
mapped-read 34793	F1UMNMG03F5DQN	Length=341	No Hit
mapped-read 34793	F1UMNMG03HOKFB	Length=1019	ref|XP_002068663.1| GK12697 [Drosophila willistoni] gb|EDW79649.1| GK12697 [Drosophila willistoni]Length=182	Score = 76.6 bits (187), Expect = 7e-012
mapped-read 34793	F1UMNMG03HDVI0	Length=357	No Hit
mapped-read 34793	F1UMNMG03GATAP	Length=437	ref|XP_002068663.1| GK12697 [Drosophila willistoni] gb|EDW79649.1| GK12697 [Drosophila willistoni]Length=182	Score = 45.8 bits (107), Expect(2) = 1e-008
mapped-read 34793	F1UMNMG03GIZQR	Length=170	ref|XP_002068663.1| GK12697 [Drosophila willistoni] gb|EDW79649.1| GK12697 [Drosophila willistoni]Length=182	Score = 76.6 bits (187), Expect = 2e-012
mapped-read 34793	F1UMNMG03HFMTC	Length=189	ref|XP_002068663.1| GK12697 [Drosophila willistoni] gb|EDW79649.1| GK12697 [Drosophila willistoni]Length=182	Score = 76.6 bits (187), Expect = 2e-012
mapped-read 34793	F1UMNMG03HM6JS	Length=415	ref|XP_002068663.1| GK12697 [Drosophila willistoni] gb|EDW79649.1| GK12697 [Drosophila willistoni]Length=182	Score = 76.6 bits (187), Expect = 2e-012
mapped-read 34793	F1UMNMG03HNA5X	Length=252	ref|XP_002068663.1| GK12697 [Drosophila willistoni] gb|EDW79649.1| GK12697 [Drosophila willistoni]Length=182	Score = 76.3 bits (186), Expect = 2e-012
mapped-read 34793	F1UMNMG03FZEWA	Length=752	ref|XP_002068663.1| GK12697 [Drosophila willistoni] gb|EDW79649.1| GK12697 [Drosophila willistoni]Length=182	Score = 76.6 bits (187), Expect = 4e-012
mapped-read 34793	F1UMNMG03GG5NX	Length=1006	No Hit
mapped-read 34793	F1UMNMG03G9T1X	Length=379	ref|XP_002068663.1| GK12697 [Drosophila willistoni] gb|EDW79649.1| GK12697 [Drosophila willistoni]Length=182	Score = 76.6 bits (187), Expect = 2e-012
mapped-read 34793	F1UMNMG03GUOYM	Length=244	ref|XP_003247571.1| PREDICTED: hypothetical protein LOC100572577 [Acyrthosiphon pisum]Length=210	Score = 84.7 bits (208), Expect(2) = 1e-016
mapped-read 34793	F1UMNMG03FRU8V	Length=190	ref|XP_002068663.1| GK12697 [Drosophila willistoni] gb|EDW79649.1| GK12697 [Drosophila willistoni]Length=182	Score = 76.6 bits (187), Expect = 2e-012
mapped-read 34793	F1UMNMG03GY0LN	Length=196	ref|XP_002068663.1| GK12697 [Drosophila willistoni] gb|EDW79649.1| GK12697 [Drosophila willistoni]Length=182	Score = 76.6 bits (187), Expect = 2e-012
mapped-read 34793	F1UMNMG03FTGBU	Length=189	ref|XP_002068663.1| GK12697 [Drosophila willistoni] gb|EDW79649.1| GK12697 [Drosophila willistoni]Length=182	Score = 76.6 bits (187), Expect = 2e-012
mapped-read 34793	F1UMNMG03FRQZ2	Length=421	ref|XP_002068663.1| GK12697 [Drosophila willistoni] gb|EDW79649.1| GK12697 [Drosophila willistoni]Length=182	Score = 76.6 bits (187), Expect = 2e-012
mapped-read 34793	F1UMNMG03GD18V	Length=236	ref|XP_002425521.1| hypothetical protein Phum_PHUM205230 [Pediculus humanus corporis] gb|EEB12783.1| hypothetical protein Phum_PHUM205230 [Pediculus humanus corporis]Length=117	Score = 66.6 bits (161), Expect = 2e-009
mapped-read 34793	F1UMNMG03FY3DK	Length=294	ref|XP_002068663.1| GK12697 [Drosophila willistoni] gb|EDW79649.1| GK12697 [Drosophila willistoni]Length=182	Score = 76.6 bits (187), Expect = 2e-012
mapped-read 34793	F1UMNMG03FXXGK	Length=188	ref|XP_002068663.1| GK12697 [Drosophila willistoni] gb|EDW79649.1| GK12697 [Drosophila willistoni]Length=182	Score = 76.6 bits (187), Expect = 2e-012
mapped-read 34793	F1UMNMG03FR9OR	Length=296	ref|XP_001869359.1| conserved hypothetical protein [Culex quinquefasciatus] gb|EDS29077.1| conserved hypothetical protein [Culex quinquefasciatus]Length=244	Score = 74.3 bits (181), Expect(2) = 1e-012
mapped-read 34793	F1UMNMG03GOUI8	Length=190	ref|XP_002068663.1| GK12697 [Drosophila willistoni] gb|EDW79649.1| GK12697 [Drosophila willistoni]Length=182	Score = 75.5 bits (184), Expect = 3e-012
mapped-read 34793	F1UMNMG03GHOC8	Length=695	ref|XP_002068663.1| GK12697 [Drosophila willistoni] gb|EDW79649.1| GK12697 [Drosophila willistoni]Length=182	Score = 73.9 bits (180), Expect = 2e-011
mapped-read 34793	F1UMNMG03HEI1Z	Length=195	ref|XP_002068663.1| GK12697 [Drosophila willistoni] gb|EDW79649.1| GK12697 [Drosophila willistoni]Length=182	Score = 76.6 bits (187), Expect = 2e-012
mapped-read 34793	F1UMNMG03HMB0B	Length=191	ref|XP_002068663.1| GK12697 [Drosophila willistoni] gb|EDW79649.1| GK12697 [Drosophila willistoni]Length=182	Score = 76.6 bits (187), Expect = 2e-012
mapped-read 34793	F1UMNMG03GMBOX	Length=710	gb|EFN71375.1| hypothetical protein EAG_03557 [Camponotus floridanus]Length=306	Score = 63.5 bits (153), Expect = 3e-008
mapped-read 34793	F1UMNMG03GFV31	Length=279	ref|XP_002068663.1| GK12697 [Drosophila willistoni] gb|EDW79649.1| GK12697 [Drosophila willistoni]Length=182	Score = 76.6 bits (187), Expect = 2e-012
mapped-read 34793	F1UMNMG03HPD2M	Length=188	ref|XP_002068663.1| GK12697 [Drosophila willistoni] gb|EDW79649.1| GK12697 [Drosophila willistoni]Length=182	Score = 75.1 bits (183), Expect = 5e-012
mapped-read 34793	F1UMNMG03GFXQ7	Length=191	ref|XP_002068663.1| GK12697 [Drosophila willistoni] gb|EDW79649.1| GK12697 [Drosophila willistoni]Length=182	Score = 76.6 bits (187), Expect = 2e-012
mapped-read 34793	F1UMNMG03FXDV3	Length=193	ref|XP_002068663.1| GK12697 [Drosophila willistoni] gb|EDW79649.1| GK12697 [Drosophila willistoni]Length=182	Score = 76.6 bits (187), Expect = 2e-012
mapped-read 34793	F1UMNMG03G1Y4K	Length=324	ref|XP_002068663.1| GK12697 [Drosophila willistoni] gb|EDW79649.1| GK12697 [Drosophila willistoni]Length=182	Score = 76.6 bits (187), Expect = 2e-012
mapped-read 34793	F1UMNMG03GYFMZ	Length=189	ref|XP_002068663.1| GK12697 [Drosophila willistoni] gb|EDW79649.1| GK12697 [Drosophila willistoni]Length=182	Score = 76.6 bits (187), Expect = 2e-012
mapped-read 34793	F1UMNMG03FS5LH	Length=202	ref|XP_002068663.1| GK12697 [Drosophila willistoni] gb|EDW79649.1| GK12697 [Drosophila willistoni]Length=182	Score = 77.0 bits (188), Expect = 1e-012
mapped-read 34793	F1UMNMG03GBFXQ	Length=242	ref|XP_003247571.1| PREDICTED: hypothetical protein LOC100572577 [Acyrthosiphon pisum]Length=210	Score = 84.7 bits (208), Expect(2) = 1e-016
mapped-read 34793	F1UMNMG03FP7ZC	Length=477	ref|XP_002068663.1| GK12697 [Drosophila willistoni] gb|EDW79649.1| GK12697 [Drosophila willistoni]Length=182	Score = 76.6 bits (187), Expect = 2e-012
mapped-read 34793	F1UMNMG03FSF5D	Length=188	ref|XP_002068663.1| GK12697 [Drosophila willistoni] gb|EDW79649.1| GK12697 [Drosophila willistoni]Length=182	Score = 76.6 bits (187), Expect = 2e-012
mapped-read 34793	F1UMNMG03GIVMK	Length=204	gb|AAX30301.1| unknown [Schistosoma japonicum]Length=55	Score = 75.9 bits (185), Expect = 3e-012
mapped-read 34793	F1UMNMG03FUIOH	Length=168	ref|XP_002068663.1| GK12697 [Drosophila willistoni] gb|EDW79649.1| GK12697 [Drosophila willistoni]Length=182	Score = 76.6 bits (187), Expect = 2e-012
mapped-read 34793	F1UMNMG03F6IZK	Length=188	ref|XP_002068663.1| GK12697 [Drosophila willistoni] gb|EDW79649.1| GK12697 [Drosophila willistoni]Length=182	Score = 76.6 bits (187), Expect = 2e-012
mapped-read 34793	F1UMNMG03HHFNS	Length=189	ref|XP_002068663.1| GK12697 [Drosophila willistoni] gb|EDW79649.1| GK12697 [Drosophila willistoni]Length=182	Score = 76.6 bits (187), Expect = 2e-012
mapped-read 34793	F1UMNMG03F7N5C	Length=429	ref|XP_002068663.1| GK12697 [Drosophila willistoni] gb|EDW79649.1| GK12697 [Drosophila willistoni]Length=182	Score = 76.6 bits (187), Expect = 2e-012
mapped-read 34793	F1UMNMG03HM4QQ	Length=194	ref|XP_002068663.1| GK12697 [Drosophila willistoni] gb|EDW79649.1| GK12697 [Drosophila willistoni]Length=182	Score = 77.0 bits (188), Expect = 1e-012
mapped-read 34793	F1UMNMG03HKSOV	Length=387	No Hit
mapped-read 34793	F1UMNMG03FSPRV	Length=188	ref|XP_002068663.1| GK12697 [Drosophila willistoni] gb|EDW79649.1| GK12697 [Drosophila willistoni]Length=182	Score = 77.0 bits (188), Expect = 1e-012
mapped-read 34793	F1UMNMG03HIXLI	Length=831	gb|AAX30301.1| unknown [Schistosoma japonicum]Length=55	Score = 68.2 bits (165), Expect(2) = 7e-011
mapped-read 34793	F1UMNMG03HG0VP	Length=375	ref|XP_002068663.1| GK12697 [Drosophila willistoni] gb|EDW79649.1| GK12697 [Drosophila willistoni]Length=182	Score = 76.6 bits (187), Expect = 2e-012
mapped-read 34793	F1UMNMG03HD14Q	Length=343	No Hit
mapped-read 34793	F1UMNMG03FQM7J	Length=193	ref|XP_002068663.1| GK12697 [Drosophila willistoni] gb|EDW79649.1| GK12697 [Drosophila willistoni]Length=182	Score = 76.6 bits (187), Expect = 2e-012
mapped-read 34793	F1UMNMG03FQT40	Length=423	ref|XP_002068663.1| GK12697 [Drosophila willistoni] gb|EDW79649.1| GK12697 [Drosophila willistoni]Length=182	Score = 76.6 bits (187), Expect = 2e-012
mapped-read 34793	F1UMNMG03HBPLF	Length=188	ref|XP_002068663.1| GK12697 [Drosophila willistoni] gb|EDW79649.1| GK12697 [Drosophila willistoni]Length=182	Score = 77.0 bits (188), Expect = 1e-012
mapped-read 34793	F1UMNMG03HOB0S	Length=168	ref|XP_002068663.1| GK12697 [Drosophila willistoni] gb|EDW79649.1| GK12697 [Drosophila willistoni]Length=182	Score = 76.6 bits (187), Expect = 2e-012
mapped-read 34793	F1UMNMG03HHLGB	Length=189	ref|XP_002068663.1| GK12697 [Drosophila willistoni] gb|EDW79649.1| GK12697 [Drosophila willistoni]Length=182	Score = 76.6 bits (187), Expect = 2e-012
mapped-read 34793	F1UMNMG03HDMK0	Length=225	ref|XP_002068663.1| GK12697 [Drosophila willistoni] gb|EDW79649.1| GK12697 [Drosophila willistoni]Length=182	Score = 76.6 bits (187), Expect = 2e-012
mapped-read 34793	F1UMNMG03GIVLO	Length=655	No Hit
mapped-read 34793	F1UMNMG03F8CTC	Length=526	ref|XP_002068663.1| GK12697 [Drosophila willistoni] gb|EDW79649.1| GK12697 [Drosophila willistoni]Length=182	Score = 76.6 bits (187), Expect = 2e-012
mapped-read 34793	F1UMNMG03HB52K	Length=521	ref|XP_002068663.1| GK12697 [Drosophila willistoni] gb|EDW79649.1| GK12697 [Drosophila willistoni]Length=182	Score = 75.1 bits (183), Expect = 5e-012
mapped-read 34793	F1UMNMG03HKQ0E	Length=242	ref|XP_003247571.1| PREDICTED: hypothetical protein LOC100572577 [Acyrthosiphon pisum]Length=210	Score = 84.7 bits (208), Expect(2) = 1e-016
mapped-read 34793	F1UMNMG03GDBLA	Length=321	No Hit
mapped-read 34793	F1UMNMG03F1JFL	Length=201	ref|XP_002068663.1| GK12697 [Drosophila willistoni] gb|EDW79649.1| GK12697 [Drosophila willistoni]Length=182	Score = 76.6 bits (187), Expect = 2e-012
mapped-read 34793	F1UMNMG03FZ24T	Length=431	ref|XP_002068663.1| GK12697 [Drosophila willistoni] gb|EDW79649.1| GK12697 [Drosophila willistoni]Length=182	Score = 73.9 bits (180), Expect = 1e-011
mapped-read 34793	F1UMNMG03G9CNM	Length=352	ref|XP_002068663.1| GK12697 [Drosophila willistoni] gb|EDW79649.1| GK12697 [Drosophila willistoni]Length=182	Score = 76.6 bits (187), Expect = 2e-012
mapped-read 34793	F1UMNMG03HJXP2	Length=170	ref|XP_002068663.1| GK12697 [Drosophila willistoni] gb|EDW79649.1| GK12697 [Drosophila willistoni]Length=182	Score = 76.6 bits (187), Expect = 2e-012
mapped-read 34793	F1UMNMG03HI0NO	Length=437	ref|XP_002068663.1| GK12697 [Drosophila willistoni] gb|EDW79649.1| GK12697 [Drosophila willistoni]Length=182	Score = 76.6 bits (187), Expect = 2e-012
mapped-read 34793	F1UMNMG03F05N9	Length=446	ref|XP_002068663.1| GK12697 [Drosophila willistoni] gb|EDW79649.1| GK12697 [Drosophila willistoni]Length=182	Score = 76.6 bits (187), Expect = 2e-012
mapped-read 34793	F1UMNMG03FYD5A	Length=280	ref|XP_002068663.1| GK12697 [Drosophila willistoni] gb|EDW79649.1| GK12697 [Drosophila willistoni]Length=182	Score = 74.7 bits (182), Expect = 6e-012
mapped-read 34793	F1UMNMG03GZ1CW	Length=286	ref|XP_002068663.1| GK12697 [Drosophila willistoni] gb|EDW79649.1| GK12697 [Drosophila willistoni]Length=182	Score = 77.8 bits (190), Expect = 7e-013
mapped-read 34793	F1UMNMG03HMGMN	Length=511	ref|XP_002068663.1| GK12697 [Drosophila willistoni] gb|EDW79649.1| GK12697 [Drosophila willistoni]Length=182	Score = 76.6 bits (187), Expect = 2e-012
mapped-read 34793	F1UMNMG03HJGFQ	Length=222	ref|XP_002068663.1| GK12697 [Drosophila willistoni] gb|EDW79649.1| GK12697 [Drosophila willistoni]Length=182	Score = 76.6 bits (187), Expect = 2e-012
mapped-read 34793	F1UMNMG03F5AG8	Length=190	ref|XP_002068663.1| GK12697 [Drosophila willistoni] gb|EDW79649.1| GK12697 [Drosophila willistoni]Length=182	Score = 76.6 bits (187), Expect = 2e-012
mapped-read 34793	F1UMNMG03GLADV	Length=188	ref|XP_002068663.1| GK12697 [Drosophila willistoni] gb|EDW79649.1| GK12697 [Drosophila willistoni]Length=182	Score = 77.0 bits (188), Expect = 1e-012
mapped-read 34793	F1UMNMG03HGTQD	Length=208	ref|XP_002068663.1| GK12697 [Drosophila willistoni] gb|EDW79649.1| GK12697 [Drosophila willistoni]Length=182	Score = 76.6 bits (187), Expect = 2e-012
mapped-read 34793	F1UMNMG03FYL9U	Length=436	ref|XP_002068663.1| GK12697 [Drosophila willistoni] gb|EDW79649.1| GK12697 [Drosophila willistoni]Length=182	Score = 76.6 bits (187), Expect = 2e-012
mapped-read 34793	F1UMNMG03HKG4T	Length=189	ref|XP_002068663.1| GK12697 [Drosophila willistoni] gb|EDW79649.1| GK12697 [Drosophila willistoni]Length=182	Score = 77.0 bits (188), Expect = 1e-012
mapped-read 34793	F1UMNMG03G0DII	Length=372	No Hit
mapped-read 34793	F1UMNMG03HCLB0	Length=583	ref|XP_002068663.1| GK12697 [Drosophila willistoni] gb|EDW79649.1| GK12697 [Drosophila willistoni]Length=182	Score = 76.6 bits (187), Expect = 2e-012
mapped-read 34793	F1UMNMG03FQYF5	Length=188	ref|XP_002068663.1| GK12697 [Drosophila willistoni] gb|EDW79649.1| GK12697 [Drosophila willistoni]Length=182	Score = 77.0 bits (188), Expect = 1e-012
mapped-read 34793	F1UMNMG03HLSS4	Length=187	ref|XP_002068663.1| GK12697 [Drosophila willistoni] gb|EDW79649.1| GK12697 [Drosophila willistoni]Length=182	Score = 75.1 bits (183), Expect = 5e-012
mapped-read 34793	F1UMNMG03G2PTE	Length=452	ref|XP_002068663.1| GK12697 [Drosophila willistoni] gb|EDW79649.1| GK12697 [Drosophila willistoni]Length=182	Score = 76.6 bits (187), Expect = 2e-012
mapped-read 34793	F1UMNMG03HKRIB	Length=190	ref|XP_002068663.1| GK12697 [Drosophila willistoni] gb|EDW79649.1| GK12697 [Drosophila willistoni]Length=182	Score = 76.6 bits (187), Expect = 2e-012
mapped-read 34793	F1UMNMG03FVJTC	Length=695	ref|XP_002068663.1| GK12697 [Drosophila willistoni] gb|EDW79649.1| GK12697 [Drosophila willistoni]Length=182	Score = 76.6 bits (187), Expect = 4e-012
mapped-read 34793	F1UMNMG03G0MT3	Length=398	ref|XP_002068663.1| GK12697 [Drosophila willistoni] gb|EDW79649.1| GK12697 [Drosophila willistoni]Length=182	Score = 76.6 bits (187), Expect = 2e-012
mapped-read 34793	F1UMNMG03GZ56T	Length=189	ref|XP_002068663.1| GK12697 [Drosophila willistoni] gb|EDW79649.1| GK12697 [Drosophila willistoni]Length=182	Score = 76.6 bits (187), Expect = 2e-012
mapped-read 34793	F1UMNMG03GQ524	Length=359	ref|XP_002068663.1| GK12697 [Drosophila willistoni] gb|EDW79649.1| GK12697 [Drosophila willistoni]Length=182	Score = 76.6 bits (187), Expect = 2e-012
mapped-read 34793	F1UMNMG03FULRJ	Length=362	gb|EFN71375.1| hypothetical protein EAG_03557 [Camponotus floridanus]Length=306	Score = 77.4 bits (189), Expect = 9e-013
mapped-read 34793	F1UMNMG03F5FO8	Length=451	ref|XP_002068663.1| GK12697 [Drosophila willistoni] gb|EDW79649.1| GK12697 [Drosophila willistoni]Length=182	Score = 76.6 bits (187), Expect = 2e-012
mapped-read 34793	F1UMNMG03F9CKK	Length=413	ref|XP_002068663.1| GK12697 [Drosophila willistoni] gb|EDW79649.1| GK12697 [Drosophila willistoni]Length=182	Score = 76.6 bits (187), Expect = 2e-012
mapped-read 34793	F1UMNMG03HF5HW	Length=189	ref|XP_002068663.1| GK12697 [Drosophila willistoni] gb|EDW79649.1| GK12697 [Drosophila willistoni]Length=182	Score = 76.6 bits (187), Expect = 2e-012
mapped-read 34793	F1UMNMG03HBS9J	Length=594	ref|XP_002068663.1| GK12697 [Drosophila willistoni] gb|EDW79649.1| GK12697 [Drosophila willistoni]Length=182	Score = 75.9 bits (185), Expect = 4e-012
mapped-read 34793	F1UMNMG03G3TOW	Length=273	ref|XP_001617807.1| hypothetical protein NEMVEDRAFT_v1g225775 [Nematostella vectensis] ref|XP_001618574.1| hypothetical protein NEMVEDRAFT_v1g224997 [Nematostella vectensis] ref|XP_001620115.1| hypothetical protein NEMVEDRAFT_v1g223461 [Nematostella vectensis] ref|XP_001621440.1| hypothetical protein NEMVEDRAFT_v1g231412 [Nematostella vectensis] ref|XP_001635441.1| predicted protein [Nematostella…	Score = 57.8 bits (138), Expect = 7e-007
mapped-read 34793	F1UMNMG03GKWV8	Length=196	ref|XP_002068663.1| GK12697 [Drosophila willistoni] gb|EDW79649.1| GK12697 [Drosophila willistoni]Length=182	Score = 76.6 bits (187), Expect = 2e-012
mapped-read 34793	F1UMNMG03F8ABE	Length=375	No Hit
mapped-read 34793	F1UMNMG03HCGPV	Length=185	ref|XP_002068663.1| GK12697 [Drosophila willistoni] gb|EDW79649.1| GK12697 [Drosophila willistoni]Length=182	Score = 76.6 bits (187), Expect = 2e-012
mapped-read 34793	F1UMNMG03GY7XU	Length=451	ref|XP_002068663.1| GK12697 [Drosophila willistoni] gb|EDW79649.1| GK12697 [Drosophila willistoni]Length=182	Score = 75.1 bits (183), Expect = 4e-012
mapped-read 34793	F1UMNMG03F7BAM	Length=189	ref|XP_002068663.1| GK12697 [Drosophila willistoni] gb|EDW79649.1| GK12697 [Drosophila willistoni]Length=182	Score = 77.0 bits (188), Expect = 1e-012
mapped-read 34793	F1UMNMG03G5JFS	Length=190	ref|XP_002068663.1| GK12697 [Drosophila willistoni] gb|EDW79649.1| GK12697 [Drosophila willistoni]Length=182	Score = 76.6 bits (187), Expect = 2e-012
mapped-read 34793	F1UMNMG03GCPTC	Length=601	ref|XP_002068663.1| GK12697 [Drosophila willistoni] gb|EDW79649.1| GK12697 [Drosophila willistoni]Length=182	Score = 76.6 bits (187), Expect = 2e-012
mapped-read 34793	F1UMNMG03FVOR8	Length=188	ref|XP_002068663.1| GK12697 [Drosophila willistoni] gb|EDW79649.1| GK12697 [Drosophila willistoni]Length=182	Score = 77.0 bits (188), Expect = 1e-012
mapped-read 34793	F1UMNMG03G3825	Length=188	ref|XP_002068663.1| GK12697 [Drosophila willistoni] gb|EDW79649.1| GK12697 [Drosophila willistoni]Length=182	Score = 76.6 bits (187), Expect = 2e-012
mapped-read 34793	F1UMNMG03HIVFI	Length=189	ref|XP_002068663.1| GK12697 [Drosophila willistoni] gb|EDW79649.1| GK12697 [Drosophila willistoni]Length=182	Score = 76.6 bits (187), Expect = 2e-012
mapped-read 34793	F1UMNMG03HG4UE	Length=184	ref|XP_002068663.1| GK12697 [Drosophila willistoni] gb|EDW79649.1| GK12697 [Drosophila willistoni]Length=182	Score = 76.6 bits (187), Expect = 2e-012
mapped-read 34793	F1UMNMG03G3INO	Length=619	ref|XP_002068663.1| GK12697 [Drosophila willistoni] gb|EDW79649.1| GK12697 [Drosophila willistoni]Length=182	Score = 76.6 bits (187), Expect = 3e-012
mapped-read 34793	F1UMNMG03HEU0E	Length=189	ref|XP_002068663.1| GK12697 [Drosophila willistoni] gb|EDW79649.1| GK12697 [Drosophila willistoni]Length=182	Score = 77.0 bits (188), Expect = 1e-012
mapped-read 34793	F1UMNMG03GB8IF	Length=235	gb|AAX30301.1| unknown [Schistosoma japonicum]Length=55	Score = 102 bits (255), Expect = 2e-020
mapped-read 34793	F1UMNMG03GJR6S	Length=354	ref|XP_002068663.1| GK12697 [Drosophila willistoni] gb|EDW79649.1| GK12697 [Drosophila willistoni]Length=182	Score = 76.6 bits (187), Expect = 2e-012
mapped-read 34793	F1UMNMG03GWTMY	Length=362	ref|XP_002068663.1| GK12697 [Drosophila willistoni] gb|EDW79649.1| GK12697 [Drosophila willistoni]Length=182	Score = 74.3 bits (181), Expect = 8e-012
mapped-read 34793	F1UMNMG03FU0DF	Length=200	ref|XP_002068663.1| GK12697 [Drosophila willistoni] gb|EDW79649.1| GK12697 [Drosophila willistoni]Length=182	Score = 77.0 bits (188), Expect = 1e-012
mapped-read 34793	F1UMNMG03FU0R2	Length=188	ref|XP_002068663.1| GK12697 [Drosophila willistoni] gb|EDW79649.1| GK12697 [Drosophila willistoni]Length=182	Score = 75.1 bits (183), Expect = 5e-012
mapped-read 34793	F1UMNMG03GJC3S	Length=187	ref|XP_002068663.1| GK12697 [Drosophila willistoni] gb|EDW79649.1| GK12697 [Drosophila willistoni]Length=182	Score = 75.1 bits (183), Expect = 5e-012
mapped-read 34793	F1UMNMG03G5ZQ5	Length=188	ref|XP_002068663.1| GK12697 [Drosophila willistoni] gb|EDW79649.1| GK12697 [Drosophila willistoni]Length=182	Score = 76.6 bits (187), Expect = 2e-012
mapped-read 34793	F1UMNMG03HC7E6	Length=170	ref|XP_002068663.1| GK12697 [Drosophila willistoni] gb|EDW79649.1| GK12697 [Drosophila willistoni]Length=182	Score = 76.6 bits (187), Expect = 2e-012
mapped-read 34793	F1UMNMG03GI48F	Length=843	ref|XP_002068663.1| GK12697 [Drosophila willistoni] gb|EDW79649.1| GK12697 [Drosophila willistoni]Length=182	Score = 76.6 bits (187), Expect = 5e-012
mapped-read 34793	F1UMNMG03FZWYW	Length=481	ref|XP_002068663.1| GK12697 [Drosophila willistoni] gb|EDW79649.1| GK12697 [Drosophila willistoni]Length=182	Score = 76.6 bits (187), Expect = 2e-012
mapped-read 34793	F1UMNMG03F9LWL	Length=204	gb|AAX30301.1| unknown [Schistosoma japonicum]Length=55	Score = 76.6 bits (187), Expect = 2e-012
mapped-read 34793	F1UMNMG03F7DP8	Length=187	gb|EFN71375.1| hypothetical protein EAG_03557 [Camponotus floridanus]Length=306	Score = 60.1 bits (144), Expect = 2e-007
mapped-read 34793	F1UMNMG03GAZIT	Length=424	ref|XP_002068663.1| GK12697 [Drosophila willistoni] gb|EDW79649.1| GK12697 [Drosophila willistoni]Length=182	Score = 76.6 bits (187), Expect = 2e-012
mapped-read 34793	F1UMNMG03HAN1E	Length=431	ref|XP_002068663.1| GK12697 [Drosophila willistoni] gb|EDW79649.1| GK12697 [Drosophila willistoni]Length=182	Score = 76.6 bits (187), Expect = 2e-012
mapped-read 34793	F1UMNMG03GWFLJ	Length=188	ref|XP_002068663.1| GK12697 [Drosophila willistoni] gb|EDW79649.1| GK12697 [Drosophila willistoni]Length=182	Score = 76.6 bits (187), Expect = 2e-012
mapped-read 34793	F1UMNMG03GWAQ6	Length=572	ref|XP_002068663.1| GK12697 [Drosophila willistoni] gb|EDW79649.1| GK12697 [Drosophila willistoni]Length=182	Score = 76.6 bits (187), Expect = 2e-012
mapped-read 34793	F1UMNMG03G9C40	Length=190	ref|XP_002068663.1| GK12697 [Drosophila willistoni] gb|EDW79649.1| GK12697 [Drosophila willistoni]Length=182	Score = 76.6 bits (187), Expect = 2e-012
mapped-read 34793	F1UMNMG03HJW6P	Length=189	ref|XP_002068663.1| GK12697 [Drosophila willistoni] gb|EDW79649.1| GK12697 [Drosophila willistoni]Length=182	Score = 76.6 bits (187), Expect = 2e-012
mapped-read 34793	F1UMNMG03GM3FD	Length=187	ref|XP_002068663.1| GK12697 [Drosophila willistoni] gb|EDW79649.1| GK12697 [Drosophila willistoni]Length=182	Score = 75.1 bits (183), Expect = 5e-012
mapped-read 34793	F1UMNMG03GLZQM	Length=391	ref|XP_002068663.1| GK12697 [Drosophila willistoni] gb|EDW79649.1| GK12697 [Drosophila willistoni]Length=182	Score = 76.6 bits (187), Expect = 2e-012
mapped-read 34793	F1UMNMG03GU8CC	Length=430	ref|XP_002068663.1| GK12697 [Drosophila willistoni] gb|EDW79649.1| GK12697 [Drosophila willistoni]Length=182	Score = 76.6 bits (187), Expect = 2e-012
mapped-read 34793	F1UMNMG03HIKRW	Length=186	ref|XP_002068663.1| GK12697 [Drosophila willistoni] gb|EDW79649.1| GK12697 [Drosophila willistoni]Length=182	Score = 76.6 bits (187), Expect = 2e-012
mapped-read 34793	F1UMNMG03FRIMD	Length=178	ref|XP_002068663.1| GK12697 [Drosophila willistoni] gb|EDW79649.1| GK12697 [Drosophila willistoni]Length=182	Score = 73.9 bits (180), Expect = 1e-011
mapped-read 34793	F1UMNMG03FVM20	Length=280	ref|XP_002068663.1| GK12697 [Drosophila willistoni] gb|EDW79649.1| GK12697 [Drosophila willistoni]Length=182	Score = 77.0 bits (188), Expect = 1e-012
mapped-read 34793	F1UMNMG03F50XG	Length=487	ref|XP_002068663.1| GK12697 [Drosophila willistoni] gb|EDW79649.1| GK12697 [Drosophila willistoni]Length=182	Score = 76.6 bits (187), Expect = 2e-012
mapped-read 34793	F1UMNMG03F9SM2	Length=189	ref|XP_002068663.1| GK12697 [Drosophila willistoni] gb|EDW79649.1| GK12697 [Drosophila willistoni]Length=182	Score = 76.6 bits (187), Expect = 2e-012
mapped-read 34793	F1UMNMG03HGCU3	Length=184	ref|XP_002068663.1| GK12697 [Drosophila willistoni] gb|EDW79649.1| GK12697 [Drosophila willistoni]Length=182	Score = 76.6 bits (187), Expect = 2e-012
mapped-read 34793	F1UMNMG03FUM35	Length=190	ref|XP_002068663.1| GK12697 [Drosophila willistoni] gb|EDW79649.1| GK12697 [Drosophila willistoni]Length=182	Score = 76.6 bits (187), Expect = 2e-012
mapped-read 34793	F1UMNMG03F4ENM	Length=391	ref|XP_002068663.1| GK12697 [Drosophila willistoni] gb|EDW79649.1| GK12697 [Drosophila willistoni]Length=182	Score = 76.6 bits (187), Expect = 2e-012
mapped-read 34793	F1UMNMG03GU8LR	Length=169	ref|XP_002068663.1| GK12697 [Drosophila willistoni] gb|EDW79649.1| GK12697 [Drosophila willistoni]Length=182	Score = 76.6 bits (187), Expect = 2e-012
mapped-read 34793	F1UMNMG03FROWY	Length=281	ref|XP_002068663.1| GK12697 [Drosophila willistoni] gb|EDW79649.1| GK12697 [Drosophila willistoni]Length=182	Score = 76.6 bits (187), Expect = 2e-012
mapped-read 34793	F1UMNMG03GMYNV	Length=429	ref|XP_002068663.1| GK12697 [Drosophila willistoni] gb|EDW79649.1| GK12697 [Drosophila willistoni]Length=182	Score = 76.6 bits (187), Expect = 2e-012
mapped-read 34793	F1UMNMG03GA3GU	Length=196	gb|AAX30301.1| unknown [Schistosoma japonicum]Length=55	Score = 75.9 bits (185), Expect = 3e-012
mapped-read 34793	F1UMNMG03HKMBU	Length=382	gb|EFN71375.1| hypothetical protein EAG_03557 [Camponotus floridanus]Length=306	Score = 58.5 bits (140), Expect = 4e-007
mapped-read 34793	F1UMNMG03GNBVC	Length=359	No Hit
mapped-read 34793	F1UMNMG03G18HC	Length=518	No Hit
mapped-read 34793	F1UMNMG03G6GAL	Length=188	ref|XP_002068663.1| GK12697 [Drosophila willistoni] gb|EDW79649.1| GK12697 [Drosophila willistoni]Length=182	Score = 76.6 bits (187), Expect = 2e-012
mapped-read 34793	F1UMNMG03G1UO6	Length=386	No Hit
mapped-read 34793	F1UMNMG03GCAQ7	Length=204	ref|XP_002068663.1| GK12697 [Drosophila willistoni] gb|EDW79649.1| GK12697 [Drosophila willistoni]Length=182	Score = 72.8 bits (177), Expect = 2e-011
mapped-read 34793	F1UMNMG03HDZJ9	Length=190	ref|XP_002068663.1| GK12697 [Drosophila willistoni] gb|EDW79649.1| GK12697 [Drosophila willistoni]Length=182	Score = 76.6 bits (187), Expect = 2e-012
mapped-read 34793	F1UMNMG03FWKX1	Length=473	ref|XP_002068663.1| GK12697 [Drosophila willistoni] gb|EDW79649.1| GK12697 [Drosophila willistoni]Length=182	Score = 76.6 bits (187), Expect = 2e-012
mapped-read 34793	F1UMNMG03F9JMR	Length=689	ref|XP_001869359.1| conserved hypothetical protein [Culex quinquefasciatus] gb|EDS29077.1| conserved hypothetical protein [Culex quinquefasciatus]Length=244	Score = 81.3 bits (199), Expect = 1e-013
mapped-read 34793	F1UMNMG03G9HFC	Length=184	ref|XP_002068663.1| GK12697 [Drosophila willistoni] gb|EDW79649.1| GK12697 [Drosophila willistoni]Length=182	Score = 76.6 bits (187), Expect = 2e-012
mapped-read 34793	F1UMNMG03GIREX	Length=175	No Hit
mapped-read 34793	F1UMNMG03HD5J7	Length=188	ref|XP_002068663.1| GK12697 [Drosophila willistoni] gb|EDW79649.1| GK12697 [Drosophila willistoni]Length=182	Score = 76.6 bits (187), Expect = 2e-012
mapped-read 34793	F1UMNMG03HKQU0	Length=188	ref|XP_002068663.1| GK12697 [Drosophila willistoni] gb|EDW79649.1| GK12697 [Drosophila willistoni]Length=182	Score = 76.6 bits (187), Expect = 2e-012
mapped-read 34793	F1UMNMG03FWCN1	Length=189	ref|XP_002068663.1| GK12697 [Drosophila willistoni] gb|EDW79649.1| GK12697 [Drosophila willistoni]Length=182	Score = 75.1 bits (183), Expect = 5e-012
mapped-read 34793	F1UMNMG03F08NY	Length=169	ref|XP_002068663.1| GK12697 [Drosophila willistoni] gb|EDW79649.1| GK12697 [Drosophila willistoni]Length=182	Score = 76.6 bits (187), Expect = 2e-012
mapped-read 34793	F1UMNMG03FUKM1	Length=443	ref|XP_002068663.1| GK12697 [Drosophila willistoni] gb|EDW79649.1| GK12697 [Drosophila willistoni]Length=182	Score = 76.6 bits (187), Expect = 2e-012
mapped-read 34793	F1UMNMG03G52FM	Length=464	ref|XP_002068663.1| GK12697 [Drosophila willistoni] gb|EDW79649.1| GK12697 [Drosophila willistoni]Length=182	Score = 75.1 bits (183), Expect = 5e-012
mapped-read 34793	F1UMNMG03FTL7S	Length=188	ref|XP_002068663.1| GK12697 [Drosophila willistoni] gb|EDW79649.1| GK12697 [Drosophila willistoni]Length=182	Score = 77.0 bits (188), Expect = 1e-012
mapped-read 34793	F1UMNMG03F8Z2P	Length=375	No Hit
mapped-read 34793	F1UMNMG03GHH91	Length=189	ref|XP_002068663.1| GK12697 [Drosophila willistoni] gb|EDW79649.1| GK12697 [Drosophila willistoni]Length=182	Score = 76.6 bits (187), Expect = 2e-012
mapped-read 34793	F1UMNMG03GNAOL	Length=191	ref|XP_002068663.1| GK12697 [Drosophila willistoni] gb|EDW79649.1| GK12697 [Drosophila willistoni]Length=182	Score = 75.1 bits (183), Expect = 5e-012
mapped-read 34793	F1UMNMG03G0IGH	Length=189	ref|XP_002068663.1| GK12697 [Drosophila willistoni] gb|EDW79649.1| GK12697 [Drosophila willistoni]Length=182	Score = 76.6 bits (187), Expect = 2e-012
mapped-read 34793	F1UMNMG03FUMXG	Length=420	ref|XP_002068663.1| GK12697 [Drosophila willistoni] gb|EDW79649.1| GK12697 [Drosophila willistoni]Length=182	Score = 76.6 bits (187), Expect = 2e-012
mapped-read 34793	F1UMNMG03F2ZD5	Length=189	ref|XP_002068663.1| GK12697 [Drosophila willistoni] gb|EDW79649.1| GK12697 [Drosophila willistoni]Length=182	Score = 76.6 bits (187), Expect = 2e-012
mapped-read 34793	F1UMNMG03GD6TN	Length=985	ref|XP_002068663.1| GK12697 [Drosophila willistoni] gb|EDW79649.1| GK12697 [Drosophila willistoni]Length=182	Score = 76.6 bits (187), Expect = 7e-012
mapped-read 34793	F1UMNMG03HBOU2	Length=395	ref|XP_002068663.1| GK12697 [Drosophila willistoni] gb|EDW79649.1| GK12697 [Drosophila willistoni]Length=182	Score = 76.6 bits (187), Expect = 2e-012
mapped-read 34793	F1UMNMG03GWQRJ	Length=362	ref|XP_002068663.1| GK12697 [Drosophila willistoni] gb|EDW79649.1| GK12697 [Drosophila willistoni]Length=182	Score = 48.9 bits (115), Expect(2) = 1e-009
mapped-read 34793	F1UMNMG03GL2XK	Length=191	ref|XP_002068663.1| GK12697 [Drosophila willistoni] gb|EDW79649.1| GK12697 [Drosophila willistoni]Length=182	Score = 75.1 bits (183), Expect = 5e-012
mapped-read 34793	F1UMNMG03GP5S0	Length=267	ref|XP_002068663.1| GK12697 [Drosophila willistoni] gb|EDW79649.1| GK12697 [Drosophila willistoni]Length=182	Score = 63.5 bits (153), Expect = 1e-008
mapped-read 34793	F1UMNMG03HGXE9	Length=165	ref|XP_002068663.1| GK12697 [Drosophila willistoni] gb|EDW79649.1| GK12697 [Drosophila willistoni]Length=182	Score = 76.6 bits (187), Expect = 2e-012
mapped-read 34793	F1UMNMG03HMXOJ	Length=185	ref|XP_002068663.1| GK12697 [Drosophila willistoni] gb|EDW79649.1| GK12697 [Drosophila willistoni]Length=182	Score = 76.6 bits (187), Expect = 2e-012
mapped-read 34793	F1UMNMG03FU3IW	Length=183	ref|XP_002068663.1| GK12697 [Drosophila willistoni] gb|EDW79649.1| GK12697 [Drosophila willistoni]Length=182	Score = 76.6 bits (187), Expect = 2e-012
mapped-read 34793	F1UMNMG03GEBMO	Length=190	ref|XP_002068663.1| GK12697 [Drosophila willistoni] gb|EDW79649.1| GK12697 [Drosophila willistoni]Length=182	Score = 76.6 bits (187), Expect = 2e-012
mapped-read 34793	F1UMNMG03GSL2C	Length=190	ref|XP_002068663.1| GK12697 [Drosophila willistoni] gb|EDW79649.1| GK12697 [Drosophila willistoni]Length=182	Score = 76.6 bits (187), Expect = 2e-012
mapped-read 34793	F1UMNMG03GWZ6L	Length=189	ref|XP_002068663.1| GK12697 [Drosophila willistoni] gb|EDW79649.1| GK12697 [Drosophila willistoni]Length=182	Score = 76.6 bits (187), Expect = 2e-012
mapped-read 34793	F1UMNMG03F0NQZ	Length=314	ref|XP_002068663.1| GK12697 [Drosophila willistoni] gb|EDW79649.1| GK12697 [Drosophila willistoni]Length=182	Score = 76.6 bits (187), Expect = 2e-012
mapped-read 34793	F1UMNMG03FXPQ7	Length=189	ref|XP_002068663.1| GK12697 [Drosophila willistoni] gb|EDW79649.1| GK12697 [Drosophila willistoni]Length=182	Score = 76.6 bits (187), Expect = 2e-012
mapped-read 34793	F1UMNMG03GJ7P8	Length=337	ref|XP_002068663.1| GK12697 [Drosophila willistoni] gb|EDW79649.1| GK12697 [Drosophila willistoni]Length=182	Score = 76.6 bits (187), Expect = 2e-012
mapped-read 34793	F1UMNMG03GLZCP	Length=191	ref|XP_002068663.1| GK12697 [Drosophila willistoni] gb|EDW79649.1| GK12697 [Drosophila willistoni]Length=182	Score = 76.6 bits (187), Expect = 2e-012
mapped-read 34793	F1UMNMG03FY1MF	Length=189	ref|XP_002068663.1| GK12697 [Drosophila willistoni] gb|EDW79649.1| GK12697 [Drosophila willistoni]Length=182	Score = 76.6 bits (187), Expect = 2e-012
mapped-read 34793	F1UMNMG03GIYAB	Length=283	ref|XP_002068663.1| GK12697 [Drosophila willistoni] gb|EDW79649.1| GK12697 [Drosophila willistoni]Length=182	Score = 76.6 bits (187), Expect = 2e-012
mapped-read 34793	F1UMNMG03GH7Z3	Length=360	ref|XP_002068663.1| GK12697 [Drosophila willistoni] gb|EDW79649.1| GK12697 [Drosophila willistoni]Length=182	Score = 76.6 bits (187), Expect = 2e-012
mapped-read 34793	F1UMNMG03F967Q	Length=263	ref|XP_002068663.1| GK12697 [Drosophila willistoni] gb|EDW79649.1| GK12697 [Drosophila willistoni]Length=182	Score = 63.5 bits (153), Expect = 1e-008
mapped-read 34793	F1UMNMG03HKI1C	Length=189	ref|XP_002068663.1| GK12697 [Drosophila willistoni] gb|EDW79649.1| GK12697 [Drosophila willistoni]Length=182	Score = 76.6 bits (187), Expect = 2e-012
mapped-read 34793	F1UMNMG03HIV9P	Length=172	ref|XP_002068663.1| GK12697 [Drosophila willistoni] gb|EDW79649.1| GK12697 [Drosophila willistoni]Length=182	Score = 76.6 bits (187), Expect = 2e-012
mapped-read 34793	F1UMNMG03HLBJN	Length=284	ref|XP_002068663.1| GK12697 [Drosophila willistoni] gb|EDW79649.1| GK12697 [Drosophila willistoni]Length=182	Score = 76.6 bits (187), Expect = 2e-012
mapped-read 34793	F1UMNMG03GRGEX	Length=318	ref|XP_002068663.1| GK12697 [Drosophila willistoni] gb|EDW79649.1| GK12697 [Drosophila willistoni]Length=182	Score = 61.2 bits (147), Expect = 7e-008
mapped-read 34793	F1UMNMG03F5Y1K	Length=170	ref|XP_002068663.1| GK12697 [Drosophila willistoni] gb|EDW79649.1| GK12697 [Drosophila willistoni]Length=182	Score = 72.4 bits (176), Expect = 3e-011
mapped-read 34793	F1UMNMG03F5MY7	Length=189	ref|XP_002068663.1| GK12697 [Drosophila willistoni] gb|EDW79649.1| GK12697 [Drosophila willistoni]Length=182	Score = 74.3 bits (181), Expect = 8e-012
mapped-read 34793	F1UMNMG03GN70V	Length=190	ref|XP_002068663.1| GK12697 [Drosophila willistoni] gb|EDW79649.1| GK12697 [Drosophila willistoni]Length=182	Score = 76.6 bits (187), Expect = 2e-012
mapped-read 34793	F1UMNMG03HCUZA	Length=281	ref|XP_002068663.1| GK12697 [Drosophila willistoni] gb|EDW79649.1| GK12697 [Drosophila willistoni]Length=182	Score = 76.6 bits (187), Expect = 2e-012
mapped-read 34793	F1UMNMG03G9A8N	Length=469	ref|XP_002068663.1| GK12697 [Drosophila willistoni] gb|EDW79649.1| GK12697 [Drosophila willistoni]Length=182	Score = 76.6 bits (187), Expect = 2e-012
mapped-read 34793	F1UMNMG03HKNGV	Length=183	ref|XP_002068663.1| GK12697 [Drosophila willistoni] gb|EDW79649.1| GK12697 [Drosophila willistoni]Length=182	Score = 76.6 bits (187), Expect = 2e-012
mapped-read 34793	F1UMNMG03GBGJG	Length=191	ref|XP_002068663.1| GK12697 [Drosophila willistoni] gb|EDW79649.1| GK12697 [Drosophila willistoni]Length=182	Score = 76.6 bits (187), Expect = 2e-012
mapped-read 34793	F1UMNMG03F7GZ6	Length=547	ref|XP_002068663.1| GK12697 [Drosophila willistoni] gb|EDW79649.1| GK12697 [Drosophila willistoni]Length=182	Score = 76.6 bits (187), Expect = 2e-012
mapped-read 34793	F1UMNMG03HJONU	Length=181	ref|XP_002068663.1| GK12697 [Drosophila willistoni] gb|EDW79649.1| GK12697 [Drosophila willistoni]Length=182	Score = 76.6 bits (187), Expect = 2e-012
mapped-read 34793	F1UMNMG03FYWRH	Length=445	ref|XP_002068663.1| GK12697 [Drosophila willistoni] gb|EDW79649.1| GK12697 [Drosophila willistoni]Length=182	Score = 76.6 bits (187), Expect = 2e-012
mapped-read 34793	F1UMNMG03GKD2H	Length=288	ref|XP_002068663.1| GK12697 [Drosophila willistoni] gb|EDW79649.1| GK12697 [Drosophila willistoni]Length=182	Score = 76.6 bits (187), Expect = 2e-012
mapped-read 34793	F1UMNMG03F23Z2	Length=189	ref|XP_002068663.1| GK12697 [Drosophila willistoni] gb|EDW79649.1| GK12697 [Drosophila willistoni]Length=182	Score = 76.6 bits (187), Expect = 2e-012
mapped-read 34793	F1UMNMG03HJ8CM	Length=194	ref|XP_002068663.1| GK12697 [Drosophila willistoni] gb|EDW79649.1| GK12697 [Drosophila willistoni]Length=182	Score = 76.6 bits (187), Expect = 2e-012
mapped-read 34793	F1UMNMG03F1Q2B	Length=196	ref|XP_002068663.1| GK12697 [Drosophila willistoni] gb|EDW79649.1| GK12697 [Drosophila willistoni]Length=182	Score = 77.0 bits (188), Expect = 1e-012
mapped-read 34793	F1UMNMG03HADZH	Length=196	ref|XP_002068663.1| GK12697 [Drosophila willistoni] gb|EDW79649.1| GK12697 [Drosophila willistoni]Length=182	Score = 76.6 bits (187), Expect = 2e-012
mapped-read 34793	F1UMNMG03HGYF3	Length=172	ref|XP_002068663.1| GK12697 [Drosophila willistoni] gb|EDW79649.1| GK12697 [Drosophila willistoni]Length=182	Score = 76.6 bits (187), Expect = 2e-012
mapped-read 34793	F1UMNMG03GV6L6	Length=335	No Hit
mapped-read 34793	F1UMNMG03HLVP1	Length=192	ref|XP_002068663.1| GK12697 [Drosophila willistoni] gb|EDW79649.1| GK12697 [Drosophila willistoni]Length=182	Score = 76.6 bits (187), Expect = 2e-012
mapped-read 34793	F1UMNMG03G5DFG	Length=429	No Hit
mapped-read 34793	F1UMNMG03G93FU	Length=444	ref|XP_002068663.1| GK12697 [Drosophila willistoni] gb|EDW79649.1| GK12697 [Drosophila willistoni]Length=182	Score = 76.6 bits (187), Expect = 2e-012
mapped-read 34793	F1UMNMG03GMTZ1	Length=189	ref|XP_002068663.1| GK12697 [Drosophila willistoni] gb|EDW79649.1| GK12697 [Drosophila willistoni]Length=182	Score = 76.3 bits (186), Expect = 2e-012
mapped-read 34793	F1UMNMG03G0TM6	Length=326	No Hit
mapped-read 34793	F1UMNMG03GISDA	Length=190	ref|XP_002068663.1| GK12697 [Drosophila willistoni] gb|EDW79649.1| GK12697 [Drosophila willistoni]Length=182	Score = 76.6 bits (187), Expect = 2e-012
mapped-read 34793	F1UMNMG03HB2JE	Length=191	ref|XP_002068663.1| GK12697 [Drosophila willistoni] gb|EDW79649.1| GK12697 [Drosophila willistoni]Length=182	Score = 76.6 bits (187), Expect = 2e-012
mapped-read 34793	F1UMNMG03HK88D	Length=189	ref|XP_002068663.1| GK12697 [Drosophila willistoni] gb|EDW79649.1| GK12697 [Drosophila willistoni]Length=182	Score = 76.6 bits (187), Expect = 2e-012
mapped-read 34793	F1UMNMG03GCG9F	Length=393	ref|XP_002068663.1| GK12697 [Drosophila willistoni] gb|EDW79649.1| GK12697 [Drosophila willistoni]Length=182	Score = 76.6 bits (187), Expect = 2e-012
mapped-read 34793	F1UMNMG03HKY35	Length=190	ref|XP_002068663.1| GK12697 [Drosophila willistoni] gb|EDW79649.1| GK12697 [Drosophila willistoni]Length=182	Score = 76.6 bits (187), Expect = 2e-012
mapped-read 34793	F1UMNMG03F5V8P	Length=198	ref|XP_002068663.1| GK12697 [Drosophila willistoni] gb|EDW79649.1| GK12697 [Drosophila willistoni]Length=182	Score = 75.1 bits (183), Expect = 4e-012
mapped-read 34793	F1UMNMG03G5MFP	Length=196	ref|XP_002068663.1| GK12697 [Drosophila willistoni] gb|EDW79649.1| GK12697 [Drosophila willistoni]Length=182	Score = 76.6 bits (187), Expect = 2e-012
mapped-read 34793	F1UMNMG03FQN3Z	Length=189	ref|XP_002068663.1| GK12697 [Drosophila willistoni] gb|EDW79649.1| GK12697 [Drosophila willistoni]Length=182	Score = 45.8 bits (107), Expect(2) = 1e-008
mapped-read 34793	F1UMNMG03GDL4A	Length=337	ref|XP_002068663.1| GK12697 [Drosophila willistoni] gb|EDW79649.1| GK12697 [Drosophila willistoni]Length=182	Score = 76.6 bits (187), Expect = 2e-012
mapped-read 34793	F1UMNMG03F9RMJ	Length=321	ref|XP_002068663.1| GK12697 [Drosophila willistoni] gb|EDW79649.1| GK12697 [Drosophila willistoni]Length=182	Score = 75.1 bits (183), Expect = 5e-012
mapped-read 34793	F1UMNMG03HGP5B	Length=248	ref|XP_002068663.1| GK12697 [Drosophila willistoni] gb|EDW79649.1| GK12697 [Drosophila willistoni]Length=182	Score = 76.6 bits (187), Expect = 2e-012
mapped-read 34793	F1UMNMG03G81LX	Length=284	ref|XP_002068663.1| GK12697 [Drosophila willistoni] gb|EDW79649.1| GK12697 [Drosophila willistoni]Length=182	Score = 76.6 bits (187), Expect = 2e-012
mapped-read 34793	F1UMNMG03F0YQG	Length=394	ref|XP_002068663.1| GK12697 [Drosophila willistoni] gb|EDW79649.1| GK12697 [Drosophila willistoni]Length=182	Score = 76.6 bits (187), Expect = 2e-012
mapped-read 34793	F1UMNMG03HG1V3	Length=188	ref|XP_002068663.1| GK12697 [Drosophila willistoni] gb|EDW79649.1| GK12697 [Drosophila willistoni]Length=182	Score = 76.6 bits (187), Expect = 2e-012
mapped-read 34793	F1UMNMG03GKF0L	Length=285	gb|EFX63165.1| hypothetical protein DAPPUDRAFT_67306 [Daphnia pulex]Length=116	Score = 59.3 bits (142), Expect = 2e-007
mapped-read 34793	F1UMNMG03HILHW	Length=192	ref|XP_002068663.1| GK12697 [Drosophila willistoni] gb|EDW79649.1| GK12697 [Drosophila willistoni]Length=182	Score = 73.9 bits (180), Expect = 1e-011
mapped-read 34793	F1UMNMG03F4607	Length=469	ref|XP_002068663.1| GK12697 [Drosophila willistoni] gb|EDW79649.1| GK12697 [Drosophila willistoni]Length=182	Score = 76.6 bits (187), Expect = 2e-012
mapped-read 34793	F1UMNMG03FWL2M	Length=187	ref|XP_002068663.1| GK12697 [Drosophila willistoni] gb|EDW79649.1| GK12697 [Drosophila willistoni]Length=182	Score = 75.1 bits (183), Expect = 5e-012
mapped-read 34793	F1UMNMG03G43CD	Length=615	ref|XP_002068663.1| GK12697 [Drosophila willistoni] gb|EDW79649.1| GK12697 [Drosophila willistoni]Length=182	Score = 76.6 bits (187), Expect = 3e-012
mapped-read 34793	F1UMNMG03HF371	Length=189	ref|XP_002068663.1| GK12697 [Drosophila willistoni] gb|EDW79649.1| GK12697 [Drosophila willistoni]Length=182	Score = 76.6 bits (187), Expect = 2e-012
mapped-read 34793	F1UMNMG03HJ1PF	Length=189	ref|XP_002068663.1| GK12697 [Drosophila willistoni] gb|EDW79649.1| GK12697 [Drosophila willistoni]Length=182	Score = 77.8 bits (190), Expect = 7e-013
mapped-read 34793	F1UMNMG03HJH0V	Length=384	ref|XP_002068663.1| GK12697 [Drosophila willistoni] gb|EDW79649.1| GK12697 [Drosophila willistoni]Length=182	Score = 76.6 bits (187), Expect = 2e-012
mapped-read 34793	F1UMNMG03GSVPJ	Length=385	ref|XP_002068663.1| GK12697 [Drosophila willistoni] gb|EDW79649.1| GK12697 [Drosophila willistoni]Length=182	Score = 74.3 bits (181), Expect = 8e-012
mapped-read 34793	F1UMNMG03HKJ6S	Length=194	No Hit
mapped-read 34793	F1UMNMG03GG2E7	Length=339	ref|XP_002068663.1| GK12697 [Drosophila willistoni] gb|EDW79649.1| GK12697 [Drosophila willistoni]Length=182	Score = 45.1 bits (105), Expect(2) = 2e-008
mapped-read 34793	F1UMNMG03F3IL0	Length=189	ref|XP_002068663.1| GK12697 [Drosophila willistoni] gb|EDW79649.1| GK12697 [Drosophila willistoni]Length=182	Score = 76.6 bits (187), Expect = 2e-012
mapped-read 34793	F1UMNMG03G52WC	Length=189	ref|XP_002068663.1| GK12697 [Drosophila willistoni] gb|EDW79649.1| GK12697 [Drosophila willistoni]Length=182	Score = 76.6 bits (187), Expect = 2e-012
mapped-read 34793	F1UMNMG03G6VG0	Length=354	ref|XP_002068663.1| GK12697 [Drosophila willistoni] gb|EDW79649.1| GK12697 [Drosophila willistoni]Length=182	Score = 76.6 bits (187), Expect = 2e-012
mapped-read 34793	F1UMNMG03HAKIG	Length=190	ref|XP_002068663.1| GK12697 [Drosophila willistoni] gb|EDW79649.1| GK12697 [Drosophila willistoni]Length=182	Score = 76.6 bits (187), Expect = 2e-012
mapped-read 34793	F1UMNMG03FYMX6	Length=188	ref|XP_002068663.1| GK12697 [Drosophila willistoni] gb|EDW79649.1| GK12697 [Drosophila willistoni]Length=182	Score = 77.0 bits (188), Expect = 1e-012
mapped-read 34793	F1UMNMG03GDRU1	Length=320	ref|XP_002068663.1| GK12697 [Drosophila willistoni] gb|EDW79649.1| GK12697 [Drosophila willistoni]Length=182	Score = 75.9 bits (185), Expect = 3e-012
mapped-read 34793	F1UMNMG03F24I1	Length=187	ref|XP_002068663.1| GK12697 [Drosophila willistoni] gb|EDW79649.1| GK12697 [Drosophila willistoni]Length=182	Score = 76.6 bits (187), Expect = 2e-012
mapped-read 34793	F1UMNMG03FXTKQ	Length=197	ref|XP_002068663.1| GK12697 [Drosophila willistoni] gb|EDW79649.1| GK12697 [Drosophila willistoni]Length=182	Score = 76.6 bits (187), Expect = 2e-012
mapped-read 34793	F1UMNMG03GKW1Y	Length=189	ref|XP_002068663.1| GK12697 [Drosophila willistoni] gb|EDW79649.1| GK12697 [Drosophila willistoni]Length=182	Score = 76.6 bits (187), Expect = 2e-012
mapped-read 34793	F1UMNMG03G0OJU	Length=380	No Hit
mapped-read 34793	F1UMNMG03HEM9F	Length=399	ref|XP_002068663.1| GK12697 [Drosophila willistoni] gb|EDW79649.1| GK12697 [Drosophila willistoni]Length=182	Score = 76.6 bits (187), Expect = 2e-012
mapped-read 34793	F1UMNMG03FWHMP	Length=275	ref|XP_002068663.1| GK12697 [Drosophila willistoni] gb|EDW79649.1| GK12697 [Drosophila willistoni]Length=182	Score = 63.5 bits (153), Expect = 1e-008
mapped-read 34793	F1UMNMG03HIG1X	Length=374	ref|XP_002068663.1| GK12697 [Drosophila willistoni] gb|EDW79649.1| GK12697 [Drosophila willistoni]Length=182	Score = 76.6 bits (187), Expect = 2e-012
mapped-read 34793	F1UMNMG03FZLJ9	Length=188	ref|XP_002068663.1| GK12697 [Drosophila willistoni] gb|EDW79649.1| GK12697 [Drosophila willistoni]Length=182	Score = 77.0 bits (188), Expect = 1e-012
mapped-read 34793	F1UMNMG03G7S5P	Length=379	ref|XP_002068663.1| GK12697 [Drosophila willistoni] gb|EDW79649.1| GK12697 [Drosophila willistoni]Length=182	Score = 73.6 bits (179), Expect = 1e-011
mapped-read 34793	F1UMNMG03G7WE1	Length=189	ref|XP_002068663.1| GK12697 [Drosophila willistoni] gb|EDW79649.1| GK12697 [Drosophila willistoni]Length=182	Score = 76.6 bits (187), Expect = 2e-012
mapped-read 34793	F1UMNMG03HFSKT	Length=189	ref|XP_002068663.1| GK12697 [Drosophila willistoni] gb|EDW79649.1| GK12697 [Drosophila willistoni]Length=182	Score = 77.8 bits (190), Expect = 7e-013
mapped-read 34793	F1UMNMG03F5FY7	Length=516	ref|XP_002068663.1| GK12697 [Drosophila willistoni] gb|EDW79649.1| GK12697 [Drosophila willistoni]Length=182	Score = 76.6 bits (187), Expect = 2e-012
mapped-read 34793	F1UMNMG03G42NP	Length=576	ref|XP_002068663.1| GK12697 [Drosophila willistoni] gb|EDW79649.1| GK12697 [Drosophila willistoni]Length=182	Score = 76.6 bits (187), Expect = 2e-012
mapped-read 34793	F1UMNMG03F8PA4	Length=189	ref|XP_002068663.1| GK12697 [Drosophila willistoni] gb|EDW79649.1| GK12697 [Drosophila willistoni]Length=182	Score = 76.6 bits (187), Expect = 2e-012
mapped-read 34793	F1UMNMG03FVOQ7	Length=199	ref|XP_002068663.1| GK12697 [Drosophila willistoni] gb|EDW79649.1| GK12697 [Drosophila willistoni]Length=182	Score = 76.6 bits (187), Expect = 2e-012
mapped-read 34793	F1UMNMG03F5SL6	Length=274	ref|XP_002068663.1| GK12697 [Drosophila willistoni] gb|EDW79649.1| GK12697 [Drosophila willistoni]Length=182	Score = 76.6 bits (187), Expect = 2e-012
mapped-read 34793	F1UMNMG03G3ODF	Length=502	ref|XP_002068663.1| GK12697 [Drosophila willistoni] gb|EDW79649.1| GK12697 [Drosophila willistoni]Length=182	Score = 76.6 bits (187), Expect = 2e-012
mapped-read 34793	F1UMNMG03GVB0M	Length=191	ref|XP_002068663.1| GK12697 [Drosophila willistoni] gb|EDW79649.1| GK12697 [Drosophila willistoni]Length=182	Score = 76.6 bits (187), Expect = 2e-012
mapped-read 34793	F1UMNMG03F7374	Length=521	ref|XP_002068663.1| GK12697 [Drosophila willistoni] gb|EDW79649.1| GK12697 [Drosophila willistoni]Length=182	Score = 76.6 bits (187), Expect = 2e-012
mapped-read 34793	F1UMNMG03GWG0H	Length=217	ref|XP_002068663.1| GK12697 [Drosophila willistoni] gb|EDW79649.1| GK12697 [Drosophila willistoni]Length=182	Score = 76.6 bits (187), Expect = 2e-012
mapped-read 34793	F1UMNMG03HAI1K	Length=188	ref|XP_002068663.1| GK12697 [Drosophila willistoni] gb|EDW79649.1| GK12697 [Drosophila willistoni]Length=182	Score = 77.0 bits (188), Expect = 1e-012
mapped-read 34793	F1UMNMG03G6BVG	Length=403	ref|XP_002068663.1| GK12697 [Drosophila willistoni] gb|EDW79649.1| GK12697 [Drosophila willistoni]Length=182	Score = 45.8 bits (107), Expect(2) = 1e-008
mapped-read 34793	F1UMNMG03HK3FY	Length=357	ref|XP_002068663.1| GK12697 [Drosophila willistoni] gb|EDW79649.1| GK12697 [Drosophila willistoni]Length=182	Score = 76.6 bits (187), Expect = 2e-012
mapped-read 34793	F1UMNMG03HFO4P	Length=189	ref|XP_002068663.1| GK12697 [Drosophila willistoni] gb|EDW79649.1| GK12697 [Drosophila willistoni]Length=182	Score = 76.6 bits (187), Expect = 2e-012
mapped-read 34793	F1UMNMG03FTVDU	Length=178	ref|XP_002068663.1| GK12697 [Drosophila willistoni] gb|EDW79649.1| GK12697 [Drosophila willistoni]Length=182	Score = 76.6 bits (187), Expect = 2e-012
mapped-read 34793	F1UMNMG03HKAUY	Length=424	ref|XP_002068663.1| GK12697 [Drosophila willistoni] gb|EDW79649.1| GK12697 [Drosophila willistoni]Length=182	Score = 76.6 bits (187), Expect = 2e-012
mapped-read 34793	F1UMNMG03GZ6OV	Length=171	ref|XP_002068663.1| GK12697 [Drosophila willistoni] gb|EDW79649.1| GK12697 [Drosophila willistoni]Length=182	Score = 76.6 bits (187), Expect = 2e-012
mapped-read 34793	F1UMNMG03GKUAB	Length=578	No Hit
mapped-read 34793	F1UMNMG03HDHMS	Length=284	No Hit
mapped-read 34793	F1UMNMG03GMW7P	Length=199	ref|XP_002068663.1| GK12697 [Drosophila willistoni] gb|EDW79649.1| GK12697 [Drosophila willistoni]Length=182	Score = 76.6 bits (187), Expect = 2e-012
mapped-read 34793	F1UMNMG03HIRZW	Length=256	gb|AAX30301.1| unknown [Schistosoma japonicum]Length=55	Score = 39.7 bits (91), Expect(2) = 3e-007
mapped-read 34793	F1UMNMG03HLFYZ	Length=194	ref|XP_002068663.1| GK12697 [Drosophila willistoni] gb|EDW79649.1| GK12697 [Drosophila willistoni]Length=182	Score = 76.6 bits (187), Expect = 2e-012
mapped-read 34793	F1UMNMG03HDL2A	Length=189	ref|XP_002068663.1| GK12697 [Drosophila willistoni] gb|EDW79649.1| GK12697 [Drosophila willistoni]Length=182	Score = 76.6 bits (187), Expect = 2e-012
mapped-read 34793	F1UMNMG03HPFZF	Length=178	gb|EFN71375.1| hypothetical protein EAG_03557 [Camponotus floridanus]Length=306	Score = 66.6 bits (161), Expect = 2e-009
mapped-read 34793	F1UMNMG03GX8X9	Length=369	ref|XP_002068663.1| GK12697 [Drosophila willistoni] gb|EDW79649.1| GK12697 [Drosophila willistoni]Length=182	Score = 76.6 bits (187), Expect = 2e-012
mapped-read 34793	F1UMNMG03HM67W	Length=191	ref|XP_002068663.1| GK12697 [Drosophila willistoni] gb|EDW79649.1| GK12697 [Drosophila willistoni]Length=182	Score = 76.6 bits (187), Expect = 2e-012
mapped-read 34793	F1UMNMG03F8QSK	Length=174	ref|XP_002068663.1| GK12697 [Drosophila willistoni] gb|EDW79649.1| GK12697 [Drosophila willistoni]Length=182	Score = 76.6 bits (187), Expect = 2e-012
mapped-read 34793	F1UMNMG03G66R7	Length=554	ref|XP_002068663.1| GK12697 [Drosophila willistoni] gb|EDW79649.1| GK12697 [Drosophila willistoni]Length=182	Score = 76.6 bits (187), Expect = 2e-012
mapped-read 34793	F1UMNMG03HPVQ5	Length=249	No Hit
mapped-read 34793	F1UMNMG03HOKEW	Length=173	ref|XP_002068663.1| GK12697 [Drosophila willistoni] gb|EDW79649.1| GK12697 [Drosophila willistoni]Length=182	Score = 76.6 bits (187), Expect = 2e-012
mapped-read 34793	F1UMNMG03GNF8E	Length=517	ref|XP_002068663.1| GK12697 [Drosophila willistoni] gb|EDW79649.1| GK12697 [Drosophila willistoni]Length=182	Score = 73.9 bits (180), Expect = 1e-011
mapped-read 32974	F1UMNMG03HD397	Length=480	gb|AEO51020.1| vitellogenin 1 [Anopheles culicifacies]Length=2052	Score = 147 bits (372), Expect = 5e-034
mapped-read 32974	F1UMNMG03F9R44	Length=478	gb|AEO51020.1| vitellogenin 1 [Anopheles culicifacies]Length=2052	Score = 91.3 bits (225), Expect(2) = 9e-028
mapped-read 32974	F1UMNMG03GJ8WO	Length=480	gb|AEO51020.1| vitellogenin 1 [Anopheles culicifacies]Length=2052	Score = 147 bits (372), Expect = 5e-034
mapped-read 32974	F1UMNMG03G64PF	Length=474	gb|AEO51020.1| vitellogenin 1 [Anopheles culicifacies]Length=2052	Score = 135 bits (340), Expect = 3e-030
mapped-read 32974	F1UMNMG03GLSQ6	Length=481	ref|XP_001843135.1| vitellogenin-A1 [Culex quinquefasciatus] gb|EDS30759.1| vitellogenin-A1 [Culex quinquefasciatus]Length=2098	Score = 53.5 bits (127), Expect(3) = 3e-019
mapped-read 32974	F1UMNMG03GSA0K	Length=501	No Hit
mapped-read 32974	F1UMNMG03G50YK	Length=493	dbj|BAA22791.1| vitellogenin [Athalia rosae]Length=1872	Score = 59.7 bits (143), Expect = 2e-007
mapped-read 32974	F1UMNMG03HJTLZ	Length=698	No Hit
mapped-read 32974	F1UMNMG03F7687	Length=470	gb|AEO51020.1| vitellogenin 1 [Anopheles culicifacies]Length=2052	Score = 120 bits (301), Expect = 9e-026
mapped-read 32974	F1UMNMG03FY8KV	Length=466	gb|AAC32024.1| vitellogenin [Pimpla nipponica]Length=1807	Score = 119 bits (298), Expect = 2e-025
mapped-read 32974	F1UMNMG03FRB69	Length=469	gb|AEO51020.1| vitellogenin 1 [Anopheles culicifacies]Length=2052	Score = 137 bits (345), Expect = 7e-031
mapped-read 32974	F1UMNMG03GPMAP	Length=529	gb|AAC32024.1| vitellogenin [Pimpla nipponica]Length=1807	Score = 88.6 bits (218), Expect = 4e-016
mapped-read 32974	F1UMNMG03GMNBA	Length=466	ref|XP_001843135.1| vitellogenin-A1 [Culex quinquefasciatus] gb|EDS30759.1| vitellogenin-A1 [Culex quinquefasciatus]Length=2098	Score = 66.6 bits (161), Expect = 2e-009
mapped-read 32974	F1UMNMG03HACS4	Length=487	gb|EFR26698.1| hypothetical protein AND_07045 [Anopheles darlingi]Length=1983	Score = 108 bits (270), Expect = 4e-022
mapped-read 32974	F1UMNMG03GFCT0	Length=342	No Hit
mapped-read 32974	F1UMNMG03FSRRA	Length=498	No Hit
mapped-read 32974	F1UMNMG03F5O41	Length=478	gb|ABD97990.1| vitellogenin 1 [Anopheles stephensi]Length=2058	Score = 81.3 bits (199), Expect = 6e-014
mapped-read 32974	F1UMNMG03GSJY5	Length=481	gb|EFR26698.1| hypothetical protein AND_07045 [Anopheles darlingi]Length=1983	Score = 125 bits (314), Expect = 3e-027
mapped-read 32974	F1UMNMG03GKEGY	Length=476	gb|AEO51020.1| vitellogenin 1 [Anopheles culicifacies]Length=2052	Score = 142 bits (357), Expect = 3e-032
mapped-read 32974	F1UMNMG03GIKX8	Length=491	gb|AEO51020.1| vitellogenin 1 [Anopheles culicifacies]Length=2052	Score = 106 bits (264), Expect = 2e-021
mapped-read 32974	F1UMNMG03GOMH3	Length=477	gb|AEO51020.1| vitellogenin 1 [Anopheles culicifacies]Length=2052	Score = 146 bits (369), Expect = 1e-033
mapped-read 32974	F1UMNMG03G1KBV	Length=518	gb|ADH04225.1| vitellogenin 1b [Culex tarsalis]Length=2119	Score = 113 bits (283), Expect(2) = 3e-026
mapped-read 32974	F1UMNMG03GUCAW	Length=392	gb|AEO51020.1| vitellogenin 1 [Anopheles culicifacies]Length=2052	Score = 103 bits (257), Expect = 1e-020
mapped-read 32974	F1UMNMG03FYZM5	Length=525	gb|EFR26698.1| hypothetical protein AND_07045 [Anopheles darlingi]Length=1983	Score = 101 bits (251), Expect = 6e-020
mapped-read 32974	F1UMNMG03FSA0K	Length=483	gb|ABD97990.1| vitellogenin 1 [Anopheles stephensi]Length=2058	Score = 101 bits (252), Expect(2) = 4e-029
mapped-read 32974	F1UMNMG03GDW13	Length=631	gb|AEO51020.1| vitellogenin 1 [Anopheles culicifacies]Length=2052	Score = 85.9 bits (211), Expect = 5e-015
mapped-read 32974	F1UMNMG03GAKYJ	Length=482	dbj|BAA22791.1| vitellogenin [Athalia rosae]Length=1872	Score = 70.9 bits (172), Expect(2) = 4e-020
mapped-read 32974	F1UMNMG03GUYRH	Length=497	gb|ABD97990.1| vitellogenin 1 [Anopheles stephensi]Length=2058	Score = 61.6 bits (148), Expect = 5e-008
mapped-read 32974	F1UMNMG03HBDSG	Length=468	gb|AEO51020.1| vitellogenin 1 [Anopheles culicifacies]Length=2052	Score = 78.2 bits (191), Expect(2) = 2e-023
mapped-read 32974	F1UMNMG03G6YU3	Length=491	gb|EFR26698.1| hypothetical protein AND_07045 [Anopheles darlingi]Length=1983	Score = 129 bits (323), Expect = 3e-028
mapped-read 32974	F1UMNMG03GOC58	Length=487	gb|EFR26698.1| hypothetical protein AND_07045 [Anopheles darlingi]Length=1983	Score = 108 bits (270), Expect = 4e-022
mapped-read 32974	F1UMNMG03FXPT9	Length=512	gb|EFR26698.1| hypothetical protein AND_07045 [Anopheles darlingi]Length=1983	Score = 79.0 bits (193), Expect = 3e-013
mapped-read 32974	F1UMNMG03GFK93	Length=568	ref|XP_001843136.1| vitellogenin-A1 [Culex quinquefasciatus] gb|EDS30760.1| vitellogenin-A1 [Culex quinquefasciatus]Length=2079	Score = 76.3 bits (186), Expect = 3e-012
mapped-read 32974	F1UMNMG03F8Z09	Length=468	ref|XP_001843135.1| vitellogenin-A1 [Culex quinquefasciatus] gb|EDS30759.1| vitellogenin-A1 [Culex quinquefasciatus]Length=2098	Score = 90.1 bits (222), Expect(2) = 8e-021
mapped-read 32974	F1UMNMG03GRO92	Length=519	gb|EFR26698.1| hypothetical protein AND_07045 [Anopheles darlingi]Length=1983	Score = 96.7 bits (239), Expect = 1e-018
mapped-read 32974	F1UMNMG03FZQD6	Length=515	gb|EFR26698.1| hypothetical protein AND_07045 [Anopheles darlingi]Length=1983	Score = 102 bits (254), Expect = 3e-020
mapped-read 32974	F1UMNMG03GTZYB	Length=488	gb|AEO51020.1| vitellogenin 1 [Anopheles culicifacies]Length=2052	Score = 106 bits (264), Expect = 2e-021
mapped-read 32974	F1UMNMG03GBCZ3	Length=487	gb|ADH04226.1| vitellogenin 2a [Culex tarsalis]Length=2080	Score = 47.8 bits (112), Expect(2) = 3e-007
mapped-read 32974	F1UMNMG03GGPGV	Length=492	gb|EFR26698.1| hypothetical protein AND_07045 [Anopheles darlingi]Length=1983	Score = 63.5 bits (153), Expect(2) = 7e-009
mapped-read 32974	F1UMNMG03GJ41X	Length=567	No Hit
mapped-read 32974	F1UMNMG03GXE5J	Length=493	No Hit
mapped-read 32974	F1UMNMG03G73DS	Length=491	gb|EFR26698.1| hypothetical protein AND_07045 [Anopheles darlingi]Length=1983	Score = 97.4 bits (241), Expect = 8e-019
mapped-read 32974	F1UMNMG03F9OVR	Length=479	gb|AEO51020.1| vitellogenin 1 [Anopheles culicifacies]Length=2052	Score = 86.3 bits (212), Expect(2) = 2e-030
mapped-read 32974	F1UMNMG03GLYM2	Length=480	gb|ABD97990.1| vitellogenin 1 [Anopheles stephensi]Length=2058	Score = 95.9 bits (237), Expect(2) = 3e-020
mapped-read 32974	F1UMNMG03FSD92	Length=473	gb|AAV31928.1| vitellogenin C [Ochlerotatus atropalpus]Length=1825	Score = 112 bits (280), Expect = 3e-023
mapped-read 32974	F1UMNMG03GK85V	Length=525	dbj|BAA22791.1| vitellogenin [Athalia rosae]Length=1872	Score = 60.8 bits (146), Expect(2) = 3e-009
mapped-read 32974	F1UMNMG03HAGMU	Length=483	gb|EFR26698.1| hypothetical protein AND_07045 [Anopheles darlingi]Length=1983	Score = 127 bits (318), Expect = 1e-027
mapped-read 32974	F1UMNMG03HKPOS	Length=489	gb|EFR26698.1| hypothetical protein AND_07045 [Anopheles darlingi]Length=1983	Score = 108 bits (270), Expect = 4e-022
mapped-read 32974	F1UMNMG03G82MO	Length=477	gb|AEO51020.1| vitellogenin 1 [Anopheles culicifacies]Length=2052	Score = 144 bits (364), Expect = 5e-033
mapped-read 32974	F1UMNMG03G49TY	Length=487	gb|EFR26698.1| hypothetical protein AND_07045 [Anopheles darlingi]Length=1983	Score = 128 bits (322), Expect = 3e-028
mapped-read 32974	F1UMNMG03GCT4Y	Length=480	gb|AEO51020.1| vitellogenin 1 [Anopheles culicifacies]Length=2052	Score = 145 bits (366), Expect = 3e-033
mapped-read 32974	F1UMNMG03GZQ7T	Length=505	gb|AAV31931.1| vitellogenin C2 [Culex quinquefasciatus]Length=2042	Score = 147 bits (372), Expect(2) = 5e-038
mapped-read 32974	F1UMNMG03FYGX8	Length=470	gb|AEO51020.1| vitellogenin 1 [Anopheles culicifacies]Length=2052	Score = 127 bits (319), Expect = 8e-028
mapped-read 32974	F1UMNMG03FWHOA	Length=381	gb|AEO51020.1| vitellogenin 1 [Anopheles culicifacies]Length=2052	Score = 101 bits (251), Expect = 6e-020
mapped-read 32974	F1UMNMG03GJMJR	Length=478	gb|AEO51020.1| vitellogenin 1 [Anopheles culicifacies]Length=2052	Score = 131 bits (330), Expect = 4e-029
mapped-read 32974	F1UMNMG03F4X44	Length=486	ref|XP_001843136.1| vitellogenin-A1 [Culex quinquefasciatus] gb|EDS30760.1| vitellogenin-A1 [Culex quinquefasciatus]Length=2079	Score = 110 bits (276), Expect = 7e-023
mapped-read 32974	F1UMNMG03FZ9GH	Length=506	gb|AAX30301.1| unknown [Schistosoma japonicum]Length=55	Score = 107 bits (266), Expect = 1e-021
mapped-read 32974	F1UMNMG03G3E0M	Length=488	gb|AAA99486.1| vitellogenin [Aedes aegypti]Length=2148	Score = 119 bits (298), Expect = 2e-025
mapped-read 32974	F1UMNMG03FWR07	Length=238	gb|EFR26698.1| hypothetical protein AND_07045 [Anopheles darlingi]Length=1983	Score = 60.8 bits (146), Expect = 9e-008
mapped-read 32974	F1UMNMG03HLKYO	Length=474	gb|AEO51020.1| vitellogenin 1 [Anopheles culicifacies]Length=2052	Score = 132 bits (332), Expect = 2e-029
mapped-read 32974	F1UMNMG03GZHVJ	Length=469	gb|AEO51020.1| vitellogenin 1 [Anopheles culicifacies]Length=2052	Score = 137 bits (345), Expect = 7e-031
mapped-read 32974	F1UMNMG03G7057	Length=507	gb|AAX30301.1| unknown [Schistosoma japonicum]Length=55	Score = 107 bits (266), Expect = 1e-021
mapped-read 32974	F1UMNMG03GQQQG	Length=475	gb|AEO51020.1| vitellogenin 1 [Anopheles culicifacies]Length=2052	Score = 137 bits (344), Expect = 1e-030
mapped-read 32974	F1UMNMG03F4DMU	Length=478	gb|AEO51020.1| vitellogenin 1 [Anopheles culicifacies]Length=2052	Score = 147 bits (372), Expect = 5e-034
mapped-read 32974	F1UMNMG03HEUL4	Length=364	No Hit
mapped-read 32974	F1UMNMG03GKTED	Length=504	ref|XP_002068663.1| GK12697 [Drosophila willistoni] gb|EDW79649.1| GK12697 [Drosophila willistoni]Length=182	Score = 76.6 bits (187), Expect = 2e-012
mapped-read 32974	F1UMNMG03GR68R	Length=461	gb|AEO51020.1| vitellogenin 1 [Anopheles culicifacies]Length=2052	Score = 65.9 bits (159), Expect = 3e-009
mapped-read 32974	F1UMNMG03G4KD5	Length=473	gb|AEO51020.1| vitellogenin 1 [Anopheles culicifacies]Length=2052	Score = 134 bits (338), Expect = 5e-030
mapped-read 32974	F1UMNMG03GZW03	Length=485	dbj|BAA22791.1| vitellogenin [Athalia rosae]Length=1872	Score = 72.0 bits (175), Expect = 4e-011
mapped-read 32974	F1UMNMG03G44DM	Length=509	gb|AAC32024.1| vitellogenin [Pimpla nipponica]Length=1807	Score = 89.7 bits (221), Expect = 2e-016
mapped-read 32974	F1UMNMG03F9W11	Length=507	gb|AAV31932.1| vitellogenin C [Toxorhynchites amboinensis]Length=2032	Score = 111 bits (278), Expect(2) = 1e-040
mapped-read 32974	F1UMNMG03F63LZ	Length=472	gb|AEO51020.1| vitellogenin 1 [Anopheles culicifacies]Length=2052	Score = 139 bits (349), Expect = 3e-031
mapped-read 32974	F1UMNMG03FVES5	Length=479	gb|EFR26698.1| hypothetical protein AND_07045 [Anopheles darlingi]Length=1983	Score = 75.5 bits (184), Expect = 3e-012
mapped-read 32974	F1UMNMG03G88TF	Length=458	gb|AAA99486.1| vitellogenin [Aedes aegypti]Length=2148	Score = 60.5 bits (145), Expect = 1e-007
mapped-read 32974	F1UMNMG03F5BNS	Length=494	gb|ADH04225.1| vitellogenin 1b [Culex tarsalis]Length=2119	Score = 51.6 bits (122), Expect(2) = 3e-014
mapped-read 32974	F1UMNMG03FWU68	Length=462	dbj|BAG12118.1| vitellogenin [Lethocerus deyrollei]Length=1895	Score = 86.7 bits (213), Expect(2) = 6e-018
mapped-read 32974	F1UMNMG03F719W	Length=484	No Hit
mapped-read 32974	F1UMNMG03HJHG1	Length=491	gb|EFR26698.1| hypothetical protein AND_07045 [Anopheles darlingi]Length=1983	Score = 97.4 bits (241), Expect = 8e-019
mapped-read 32974	F1UMNMG03GVH4R	Length=305	gb|ADH04226.1| vitellogenin 2a [Culex tarsalis]Length=2080	Score = 61.2 bits (147), Expect = 7e-008
mapped-read 32974	F1UMNMG03FVPZ9	Length=332	gb|ABD97990.1| vitellogenin 1 [Anopheles stephensi]Length=2058	Score = 69.7 bits (169), Expect = 2e-010
mapped-read 32974	F1UMNMG03GLXWF	Length=301	gb|ADH04226.1| vitellogenin 2a [Culex tarsalis]Length=2080	Score = 64.3 bits (155), Expect = 8e-009
mapped-read 32974	F1UMNMG03HDPDI	Length=478	gb|AEO51020.1| vitellogenin 1 [Anopheles culicifacies]Length=2052	Score = 147 bits (372), Expect = 5e-034
mapped-read 32974	F1UMNMG03GVOOX	Length=462	dbj|BAG12118.1| vitellogenin [Lethocerus deyrollei]Length=1895	Score = 86.7 bits (213), Expect(2) = 6e-018
mapped-read 32974	F1UMNMG03GDWRB	Length=459	gb|AEO51020.1| vitellogenin 1 [Anopheles culicifacies]Length=2052	Score = 125 bits (315), Expect = 2e-027
mapped-read 32974	F1UMNMG03G9W0M	Length=488	gb|ABD97990.1| vitellogenin 1 [Anopheles stephensi]Length=2058	Score = 60.1 bits (144), Expect(2) = 8e-012
mapped-read 32974	F1UMNMG03GAO5O	Length=479	gb|EFR26698.1| hypothetical protein AND_07045 [Anopheles darlingi]Length=1983	Score = 75.5 bits (184), Expect = 3e-012
mapped-read 32974	F1UMNMG03HEHP2	Length=478	gb|AAV31933.1| vitellogenin C [Anopheles albimanus]Length=2029	Score = 89.4 bits (220), Expect = 2e-016
mapped-read 32974	F1UMNMG03F0W3H	Length=475	gb|AEO51020.1| vitellogenin 1 [Anopheles culicifacies]Length=2052	Score = 127 bits (318), Expect = 1e-027
mapped-read 32974	F1UMNMG03GCSAU	Length=294	gb|ABD97990.1| vitellogenin 1 [Anopheles stephensi]Length=2058	Score = 62.0 bits (149), Expect = 4e-008
mapped-read 32974	F1UMNMG03G6FLI	Length=330	ref|XP_001657506.1| hypothetical protein AaeL_AAEL006126 [Aedes aegypti] gb|EAT42292.1| conserved hypothetical protein [Aedes aegypti]Length=2087	Score = 109 bits (273), Expect = 2e-022
mapped-read 32974	F1UMNMG03G72W9	Length=296	No Hit
mapped-read 32974	F1UMNMG03F5VMH	Length=467	gb|AAV31933.1| vitellogenin C [Anopheles albimanus]Length=2029	Score = 82.8 bits (203), Expect(2) = 2e-022
mapped-read 32974	F1UMNMG03HO0N3	Length=473	gb|AEO51020.1| vitellogenin 1 [Anopheles culicifacies]Length=2052	Score = 113 bits (282), Expect(2) = 5e-026
mapped-read 32974	F1UMNMG03HMQHR	Length=481	gb|EFR26698.1| hypothetical protein AND_07045 [Anopheles darlingi]Length=1983	Score = 93.2 bits (230), Expect = 2e-017
mapped-read 32974	F1UMNMG03FYP24	Length=474	No Hit
mapped-read 32974	F1UMNMG03GF1VN	Length=515	gb|EFR26698.1| hypothetical protein AND_07045 [Anopheles darlingi]Length=1983	Score = 72.0 bits (175), Expect = 4e-011
mapped-read 32974	F1UMNMG03HJA1I	Length=352	gb|ADH04226.1| vitellogenin 2a [Culex tarsalis]Length=2080	Score = 74.3 bits (181), Expect = 8e-012
mapped-read 32974	F1UMNMG03G71N3	Length=376	gb|ABD97990.1| vitellogenin 1 [Anopheles stephensi]Length=2058	Score = 62.4 bits (150), Expect = 3e-008
mapped-read 32974	F1UMNMG03FT24O	Length=321	No Hit
mapped-read 32974	F1UMNMG03HKOQE	Length=338	dbj|BAG12118.1| vitellogenin [Lethocerus deyrollei]Length=1895	Score = 73.2 bits (178), Expect = 2e-011
mapped-read 32974	F1UMNMG03FZT3M	Length=473	gb|AEO51020.1| vitellogenin 1 [Anopheles culicifacies]Length=2052	Score = 147 bits (370), Expect = 9e-034
mapped-read 32974	F1UMNMG03F7G5K	Length=325	No Hit
mapped-read 32974	F1UMNMG03GB69F	Length=295	No Hit
mapped-read 32974	F1UMNMG03G9GYI	Length=343	No Hit
mapped-read 32974	F1UMNMG03GD711	Length=273	No Hit
mapped-read 32974	F1UMNMG03GOY17	Length=376	ref|XP_001660818.1| hypothetical protein AaeL_AAEL010434 [Aedes aegypti] sp|Q16927.2|VIT1_AEDAE RecName: Full=Vitellogenin-A1; Short=VG; AltName: Full=PVG1;Contains: RecName: Full=Vitellin light chain; Short=VL; Contains:RecName: Full=Vitellin heavy chain; Short=VH; Flags: Precursor gb|EAT37585.1| conserved hypothetical protein [Aedes aegypti]Length=2169	Score = 70.9 bits (172), Expect = 8e-011
mapped-read 32974	F1UMNMG03GK6CR	Length=452	gb|AAC32024.1| vitellogenin [Pimpla nipponica]Length=1807	Score = 75.1 bits (183), Expect(2) = 6e-019
mapped-read 32974	F1UMNMG03G719R	Length=517	gb|EFR26698.1| hypothetical protein AND_07045 [Anopheles darlingi]Length=1983	Score = 65.5 bits (158), Expect = 4e-009
mapped-read 32974	F1UMNMG03HLBFE	Length=515	gb|EFR26698.1| hypothetical protein AND_07045 [Anopheles darlingi]Length=1983	Score = 96.3 bits (238), Expect = 2e-018
mapped-read 32974	F1UMNMG03GXZUX	Length=515	gb|EFR26698.1| hypothetical protein AND_07045 [Anopheles darlingi]Length=1983	Score = 77.4 bits (189), Expect = 9e-013
mapped-read 32974	F1UMNMG03GPM4E	Length=365	No Hit
mapped-read 32974	F1UMNMG03F5SSI	Length=485	gb|ABD97990.1| vitellogenin 1 [Anopheles stephensi]Length=2058	Score = 107 bits (268), Expect = 6e-022
mapped-read 32974	F1UMNMG03F8OLG	Length=331	gb|AEO51020.1| vitellogenin 1 [Anopheles culicifacies]Length=2052	Score = 90.5 bits (223), Expect = 1e-016
mapped-read 32974	F1UMNMG03F96UL	Length=348	No Hit
mapped-read 32974	F1UMNMG03HI8EU	Length=320	gb|AAC32024.1| vitellogenin [Pimpla nipponica]Length=1807	Score = 77.0 bits (188), Expect = 1e-012
mapped-read 32974	F1UMNMG03GSCO3	Length=354	dbj|BAG12118.1| vitellogenin [Lethocerus deyrollei]Length=1895	Score = 70.1 bits (170), Expect = 1e-010
mapped-read 32974	F1UMNMG03GVJ1D	Length=482	gb|EFR26698.1| hypothetical protein AND_07045 [Anopheles darlingi]Length=1983	Score = 89.0 bits (219), Expect = 3e-016
mapped-read 32974	F1UMNMG03HM6U6	Length=340	gb|AEO51020.1| vitellogenin 1 [Anopheles culicifacies]Length=2052	Score = 98.6 bits (244), Expect = 4e-019
mapped-read 32974	F1UMNMG03HKRI0	Length=326	ref|XP_001657506.1| hypothetical protein AaeL_AAEL006126 [Aedes aegypti] gb|EAT42292.1| conserved hypothetical protein [Aedes aegypti]Length=2087	Score = 107 bits (268), Expect = 6e-022
mapped-read 32974	F1UMNMG03G7XMZ	Length=229	No Hit
mapped-read 32974	F1UMNMG03F6GEX	Length=401	gb|ABD97990.1| vitellogenin 1 [Anopheles stephensi]Length=2058	Score = 67.8 bits (164), Expect = 7e-010
mapped-read 32974	F1UMNMG03GFAG9	Length=234	No Hit
mapped-read 32974	F1UMNMG03GGIQF	Length=382	dbj|BAA22791.1| vitellogenin [Athalia rosae]Length=1872	Score = 89.0 bits (219), Expect = 3e-016
mapped-read 32974	F1UMNMG03F59V9	Length=384	No Hit
mapped-read 32974	F1UMNMG03GYYA0	Length=409	No Hit
mapped-read 32974	F1UMNMG03HG5ST	Length=409	No Hit
mapped-read 32974	F1UMNMG03GYVAA	Length=303	No Hit
mapped-read 32974	F1UMNMG03GY4VN	Length=207	No Hit
mapped-read 15120	F1UMNMG03FZTI4	Length=487	gb|EFX67187.1| CTR1, high-affinity copper uptake protein 1, copper transporter1, solute carrier family 31 member 1 [Daphnia pulex]Length=171	Score = 48.5 bits (114), Expect(2) = 7e-011
mapped-read 15120	F1UMNMG03HMFAD	Length=496	ref|XP_002131472.1| PREDICTED: similar to solute carrier family 31 (copper transporters),member 1 [Ciona intestinalis]Length=234	Score = 77.4 bits (189), Expect = 9e-013
mapped-read 15120	F1UMNMG03FYJI0	Length=498	gb|EFR26563.1| hypothetical protein AND_07278 [Anopheles darlingi]Length=153	Score = 102 bits (255), Expect = 2e-020
mapped-read 15120	F1UMNMG03HFYPS	Length=488	gb|EFR26563.1| hypothetical protein AND_07278 [Anopheles darlingi]Length=153	Score = 95.1 bits (235), Expect = 4e-018
mapped-read 15120	F1UMNMG03F8R8J	Length=486	gb|EFR26563.1| hypothetical protein AND_07278 [Anopheles darlingi]Length=153	Score = 101 bits (251), Expect = 6e-020
mapped-read 15120	F1UMNMG03GPJSN	Length=484	gb|EFR26563.1| hypothetical protein AND_07278 [Anopheles darlingi]Length=153	Score = 102 bits (255), Expect = 2e-020
mapped-read 15120	F1UMNMG03FT1XL	Length=483	gb|EFR26563.1| hypothetical protein AND_07278 [Anopheles darlingi]Length=153	Score = 102 bits (255), Expect = 2e-020
mapped-read 15120	F1UMNMG03GZB2H	Length=485	gb|EFR26563.1| hypothetical protein AND_07278 [Anopheles darlingi]Length=153	Score = 83.6 bits (205), Expect = 1e-014
mapped-read 15120	F1UMNMG03FWQLZ	Length=497	No Hit
mapped-read 15120	F1UMNMG03HN2RH	Length=466	gb|EFR26563.1| hypothetical protein AND_07278 [Anopheles darlingi]Length=153	Score = 97.8 bits (242), Expect = 6e-019
mapped-read 15120	F1UMNMG03G1ZO0	Length=373	gb|EFR26563.1| hypothetical protein AND_07278 [Anopheles darlingi]Length=153	Score = 90.1 bits (222), Expect = 1e-016
mapped-read 15120	F1UMNMG03HCN8T	Length=484	gb|EFR26563.1| hypothetical protein AND_07278 [Anopheles darlingi]Length=153	Score = 102 bits (255), Expect = 2e-020
mapped-read 15120	F1UMNMG03HOFE7	Length=479	ref|XP_002406602.1| copper transporter, putative [Ixodes scapularis] gb|EEC01659.1| copper transporter, putative [Ixodes scapularis]Length=175	Score = 53.1 bits (126), Expect(3) = 3e-010
mapped-read 15120	F1UMNMG03G0PM1	Length=390	gb|EFR26563.1| hypothetical protein AND_07278 [Anopheles darlingi]Length=153	Score = 101 bits (252), Expect = 4e-020
mapped-read 15120	F1UMNMG03F6O9J	Length=514	No Hit
mapped-read 15120	F1UMNMG03GKRKQ	Length=486	gb|EFX67187.1| CTR1, high-affinity copper uptake protein 1, copper transporter1, solute carrier family 31 member 1 [Daphnia pulex]Length=171	Score = 48.5 bits (114), Expect(2) = 6e-011
mapped-read 15120	F1UMNMG03F76UF	Length=483	gb|EFR26563.1| hypothetical protein AND_07278 [Anopheles darlingi]Length=153	Score = 104 bits (259), Expect = 7e-021
mapped-read 15120	F1UMNMG03G6VJ1	Length=475	gb|EFR26563.1| hypothetical protein AND_07278 [Anopheles darlingi]Length=153	Score = 101 bits (251), Expect = 6e-020
mapped-read 15120	F1UMNMG03GPSN0	Length=487	gb|EFR26563.1| hypothetical protein AND_07278 [Anopheles darlingi]Length=153	Score = 102 bits (255), Expect = 2e-020
mapped-read 15120	F1UMNMG03F6UOH	Length=482	gb|EFX67187.1| CTR1, high-affinity copper uptake protein 1, copper transporter1, solute carrier family 31 member 1 [Daphnia pulex]Length=171	Score = 59.3 bits (142), Expect(2) = 2e-008
mapped-read 15120	F1UMNMG03HMVP6	Length=484	gb|EFR26563.1| hypothetical protein AND_07278 [Anopheles darlingi]Length=153	Score = 102 bits (255), Expect = 2e-020
mapped-read 15120	F1UMNMG03G7J20	Length=486	gb|EFR26563.1| hypothetical protein AND_07278 [Anopheles darlingi]Length=153	Score = 102 bits (255), Expect = 2e-020
mapped-read 15120	F1UMNMG03HBXLM	Length=483	ref|NP_001155668.1| high-affinity copper uptake protein-like [Acyrthosiphon pisum] dbj|BAH71157.1| ACYPI006625 [Acyrthosiphon pisum]Length=187	Score = 63.5 bits (153), Expect(2) = 2e-013
mapped-read 15120	F1UMNMG03HKNJU	Length=501	No Hit
mapped-read 15120	F1UMNMG03FPIS7	Length=322	No Hit
mapped-read 15120	F1UMNMG03F3T5B	Length=483	gb|EFR26563.1| hypothetical protein AND_07278 [Anopheles darlingi]Length=153	Score = 102 bits (255), Expect = 2e-020
mapped-read 15120	F1UMNMG03F53QT	Length=489	gb|EFR26563.1| hypothetical protein AND_07278 [Anopheles darlingi]Length=153	Score = 101 bits (251), Expect = 6e-020
mapped-read 15120	F1UMNMG03F0U5H	Length=495	gb|EFR26563.1| hypothetical protein AND_07278 [Anopheles darlingi]Length=153	Score = 53.9 bits (128), Expect(2) = 1e-013
mapped-read 15120	F1UMNMG03F5HWG	Length=376	gb|EFR26563.1| hypothetical protein AND_07278 [Anopheles darlingi]Length=153	Score = 97.8 bits (242), Expect = 6e-019
mapped-read 15120	F1UMNMG03HML0D	Length=487	gb|EFX67187.1| CTR1, high-affinity copper uptake protein 1, copper transporter1, solute carrier family 31 member 1 [Daphnia pulex]Length=171	Score = 79.3 bits (194), Expect(2) = 3e-014
mapped-read 15120	F1UMNMG03G14BR	Length=490	gb|EFR26563.1| hypothetical protein AND_07278 [Anopheles darlingi]Length=153	Score = 100 bits (249), Expect = 1e-019
mapped-read 15120	F1UMNMG03GIHZJ	Length=486	gb|EFR26563.1| hypothetical protein AND_07278 [Anopheles darlingi]Length=153	Score = 102 bits (255), Expect = 2e-020
mapped-read 15120	F1UMNMG03FYYVX	Length=491	gb|EFX67187.1| CTR1, high-affinity copper uptake protein 1, copper transporter1, solute carrier family 31 member 1 [Daphnia pulex]Length=171	Score = 77.0 bits (188), Expect(2) = 2e-015
mapped-read 15120	F1UMNMG03HBVDA	Length=486	gb|EFR26563.1| hypothetical protein AND_07278 [Anopheles darlingi]Length=153	Score = 102 bits (254), Expect = 3e-020
mapped-read 15120	F1UMNMG03GQTGX	Length=487	gb|EFR26563.1| hypothetical protein AND_07278 [Anopheles darlingi]Length=153	Score = 102 bits (255), Expect = 2e-020
mapped-read 15120	F1UMNMG03GPCAB	Length=482	gb|EFR26563.1| hypothetical protein AND_07278 [Anopheles darlingi]Length=153	Score = 102 bits (255), Expect = 2e-020
mapped-read 15120	F1UMNMG03HLVYH	Length=500	gb|EFX67187.1| CTR1, high-affinity copper uptake protein 1, copper transporter1, solute carrier family 31 member 1 [Daphnia pulex]Length=171	Score = 67.8 bits (164), Expect(2) = 1e-012
mapped-read 15120	F1UMNMG03GJ60V	Length=484	gb|EFR26563.1| hypothetical protein AND_07278 [Anopheles darlingi]Length=153	Score = 102 bits (255), Expect = 2e-020
mapped-read 15120	F1UMNMG03G5NS6	Length=488	gb|EFR26563.1| hypothetical protein AND_07278 [Anopheles darlingi]Length=153	Score = 101 bits (251), Expect = 6e-020
mapped-read 15120	F1UMNMG03GGUON	Length=376	gb|EFR26563.1| hypothetical protein AND_07278 [Anopheles darlingi]Length=153	Score = 90.9 bits (224), Expect = 8e-017
mapped-read 15120	F1UMNMG03G9BG3	Length=480	ref|NP_001155668.1| high-affinity copper uptake protein-like [Acyrthosiphon pisum] dbj|BAH71157.1| ACYPI006625 [Acyrthosiphon pisum]Length=187	Score = 58.5 bits (140), Expect(2) = 2e-015
mapped-read 15120	F1UMNMG03G3KFR	Length=486	gb|EFR26563.1| hypothetical protein AND_07278 [Anopheles darlingi]Length=153	Score = 101 bits (251), Expect = 6e-020
mapped-read 15120	F1UMNMG03HKNNY	Length=495	ref|NP_001155668.1| high-affinity copper uptake protein-like [Acyrthosiphon pisum] dbj|BAH71157.1| ACYPI006625 [Acyrthosiphon pisum]Length=187	Score = 102 bits (253), Expect = 3e-020
mapped-read 15120	F1UMNMG03G581A	Length=483	gb|EFR26563.1| hypothetical protein AND_07278 [Anopheles darlingi]Length=153	Score = 67.0 bits (162), Expect(2) = 1e-013
mapped-read 15120	F1UMNMG03FQVOX	Length=396	gb|EFR26563.1| hypothetical protein AND_07278 [Anopheles darlingi]Length=153	Score = 102 bits (255), Expect = 2e-020
mapped-read 15120	F1UMNMG03GXW30	Length=490	No Hit
mapped-read 15120	F1UMNMG03FSYW0	Length=470	gb|EFR26563.1| hypothetical protein AND_07278 [Anopheles darlingi]Length=153	Score = 102 bits (255), Expect = 2e-020
mapped-read 15120	F1UMNMG03F666M	Length=486	gb|EFR26563.1| hypothetical protein AND_07278 [Anopheles darlingi]Length=153	Score = 101 bits (251), Expect = 6e-020
mapped-read 15120	F1UMNMG03GD8RE	Length=466	gb|EFR26563.1| hypothetical protein AND_07278 [Anopheles darlingi]Length=153	Score = 102 bits (255), Expect = 2e-020
mapped-read 15120	F1UMNMG03HIDBK	Length=483	gb|EFR26563.1| hypothetical protein AND_07278 [Anopheles darlingi]Length=153	Score = 99.8 bits (247), Expect = 2e-019
mapped-read 15120	F1UMNMG03HH0ER	Length=499	gb|EFR26563.1| hypothetical protein AND_07278 [Anopheles darlingi]Length=153	Score = 98.2 bits (243), Expect = 5e-019
mapped-read 15120	F1UMNMG03GKE0J	Length=406	gb|EFR26563.1| hypothetical protein AND_07278 [Anopheles darlingi]Length=153	Score = 102 bits (255), Expect = 2e-020
mapped-read 15120	F1UMNMG03GGJQV	Length=485	gb|EFR26563.1| hypothetical protein AND_07278 [Anopheles darlingi]Length=153	Score = 102 bits (255), Expect = 2e-020
mapped-read 15120	F1UMNMG03G6790	Length=368	gb|EFR26563.1| hypothetical protein AND_07278 [Anopheles darlingi]Length=153	Score = 102 bits (255), Expect = 2e-020
mapped-read 15120	F1UMNMG03FTBJ4	Length=357	gb|EFR26563.1| hypothetical protein AND_07278 [Anopheles darlingi]Length=153	Score = 102 bits (254), Expect = 3e-020
mapped-read 15120	F1UMNMG03HJ6LM	Length=484	gb|EFR26563.1| hypothetical protein AND_07278 [Anopheles darlingi]Length=153	Score = 101 bits (251), Expect = 6e-020
mapped-read 15120	F1UMNMG03F0N7T	Length=371	gb|EFR26563.1| hypothetical protein AND_07278 [Anopheles darlingi]Length=153	Score = 94.4 bits (233), Expect = 7e-018
mapped-read 15120	F1UMNMG03F1IAP	Length=490	gb|EFR26563.1| hypothetical protein AND_07278 [Anopheles darlingi]Length=153	Score = 101 bits (251), Expect = 6e-020
mapped-read 15120	F1UMNMG03HB03P	Length=378	dbj|BAH71158.1| ACYPI006625 [Acyrthosiphon pisum]Length=198	Score = 43.9 bits (102), Expect(2) = 3e-008
mapped-read 15120	F1UMNMG03F1LAM	Length=484	gb|EFR26563.1| hypothetical protein AND_07278 [Anopheles darlingi]Length=153	Score = 102 bits (255), Expect = 2e-020
mapped-read 15120	F1UMNMG03GJCGX	Length=420	gb|EFR26563.1| hypothetical protein AND_07278 [Anopheles darlingi]Length=153	Score = 102 bits (255), Expect = 2e-020
mapped-read 15120	F1UMNMG03FVD2G	Length=382	gb|EFR26563.1| hypothetical protein AND_07278 [Anopheles darlingi]Length=153	Score = 102 bits (255), Expect = 2e-020
mapped-read 15120	F1UMNMG03FXXTZ	Length=404	gb|EFX67187.1| CTR1, high-affinity copper uptake protein 1, copper transporter1, solute carrier family 31 member 1 [Daphnia pulex]Length=171	Score = 61.6 bits (148), Expect(2) = 3e-010
mapped-read 15120	F1UMNMG03FSMQ7	Length=645	No Hit
mapped-read 15120	F1UMNMG03FXJDA	Length=382	gb|EFR26563.1| hypothetical protein AND_07278 [Anopheles darlingi]Length=153	Score = 101 bits (251), Expect = 6e-020
mapped-read 15120	F1UMNMG03GC92Q	Length=383	gb|EFR26563.1| hypothetical protein AND_07278 [Anopheles darlingi]Length=153	Score = 102 bits (255), Expect = 2e-020
mapped-read 15120	F1UMNMG03F04Y8	Length=437	gb|EFR26563.1| hypothetical protein AND_07278 [Anopheles darlingi]Length=153	Score = 102 bits (255), Expect = 2e-020
mapped-read 15120	F1UMNMG03GXFCS	Length=484	gb|EFR26563.1| hypothetical protein AND_07278 [Anopheles darlingi]Length=153	Score = 102 bits (255), Expect = 2e-020
mapped-read 15120	F1UMNMG03G27T6	Length=486	gb|EFX67187.1| CTR1, high-affinity copper uptake protein 1, copper transporter1, solute carrier family 31 member 1 [Daphnia pulex]Length=171	Score = 94.4 bits (233), Expect = 7e-018
mapped-read 15120	F1UMNMG03FV7N1	Length=487	ref|NP_001155668.1| high-affinity copper uptake protein-like [Acyrthosiphon pisum] dbj|BAH71157.1| ACYPI006625 [Acyrthosiphon pisum]Length=187	Score = 101 bits (252), Expect = 4e-020
mapped-read 15120	F1UMNMG03FWKVN	Length=699	No Hit
mapped-read 15120	F1UMNMG03F7VX1	Length=380	gb|EFR26563.1| hypothetical protein AND_07278 [Anopheles darlingi]Length=153	Score = 101 bits (251), Expect = 6e-020
mapped-read 15120	F1UMNMG03G06K5	Length=484	gb|EFR26563.1| hypothetical protein AND_07278 [Anopheles darlingi]Length=153	Score = 102 bits (255), Expect = 2e-020
mapped-read 15120	F1UMNMG03GM9AU	Length=480	ref|XP_002131472.1| PREDICTED: similar to solute carrier family 31 (copper transporters),member 1 [Ciona intestinalis]Length=234	Score = 75.9 bits (185), Expect = 3e-012
mapped-read 15120	F1UMNMG03GJZ51	Length=435	gb|EFX67187.1| CTR1, high-affinity copper uptake protein 1, copper transporter1, solute carrier family 31 member 1 [Daphnia pulex]Length=171	Score = 103 bits (257), Expect = 1e-020
mapped-read 15120	F1UMNMG03HKHKL	Length=484	gb|EFR26563.1| hypothetical protein AND_07278 [Anopheles darlingi]Length=153	Score = 102 bits (255), Expect = 2e-020
mapped-read 15120	F1UMNMG03GNPFL	Length=451	gb|EFR26563.1| hypothetical protein AND_07278 [Anopheles darlingi]Length=153	Score = 101 bits (251), Expect = 6e-020
mapped-read 15120	F1UMNMG03F9ZZV	Length=429	gb|EFR26563.1| hypothetical protein AND_07278 [Anopheles darlingi]Length=153	Score = 72.0 bits (175), Expect(2) = 6e-013
mapped-read 15120	F1UMNMG03HN46B	Length=482	ref|XP_002131472.1| PREDICTED: similar to solute carrier family 31 (copper transporters),member 1 [Ciona intestinalis]Length=234	Score = 75.9 bits (185), Expect = 3e-012
mapped-read 15120	F1UMNMG03HA02J	Length=256	gb|EFR26563.1| hypothetical protein AND_07278 [Anopheles darlingi]Length=153	Score = 99.4 bits (246), Expect = 2e-019
mapped-read 15120	F1UMNMG03FT07H	Length=353	gb|EFR26563.1| hypothetical protein AND_07278 [Anopheles darlingi]Length=153	Score = 99.0 bits (245), Expect = 3e-019
mapped-read 15120	F1UMNMG03GOQVB	Length=485	gb|EFR26563.1| hypothetical protein AND_07278 [Anopheles darlingi]Length=153	Score = 101 bits (251), Expect = 6e-020
mapped-read 15120	F1UMNMG03HC7JP	Length=484	gb|EFR26563.1| hypothetical protein AND_07278 [Anopheles darlingi]Length=153	Score = 102 bits (255), Expect = 2e-020
mapped-read 15120	F1UMNMG03GF9MB	Length=488	gb|EFR26563.1| hypothetical protein AND_07278 [Anopheles darlingi]Length=153	Score = 97.4 bits (241), Expect = 8e-019
mapped-read 15120	F1UMNMG03GWMNV	Length=384	gb|EFR26563.1| hypothetical protein AND_07278 [Anopheles darlingi]Length=153	Score = 102 bits (253), Expect = 3e-020
mapped-read 15120	F1UMNMG03GF8CS	Length=484	gb|EFR26563.1| hypothetical protein AND_07278 [Anopheles darlingi]Length=153	Score = 102 bits (255), Expect = 2e-020
mapped-read 15120	F1UMNMG03G7R8Z	Length=1838	No Hit
mapped-read 15120	F1UMNMG03GI4O2	Length=473	gb|EFR26563.1| hypothetical protein AND_07278 [Anopheles darlingi]Length=153	Score = 101 bits (251), Expect = 6e-020
mapped-read 15120	F1UMNMG03GO7EX	Length=480	ref|XP_002131472.1| PREDICTED: similar to solute carrier family 31 (copper transporters),member 1 [Ciona intestinalis]Length=234	Score = 75.9 bits (185), Expect = 3e-012
mapped-read 15120	F1UMNMG03GV6CE	Length=740	No Hit
mapped-read 15120	F1UMNMG03HH1YH	Length=455	gb|EFR26563.1| hypothetical protein AND_07278 [Anopheles darlingi]Length=153	Score = 101 bits (251), Expect = 6e-020
mapped-read 15120	F1UMNMG03GRA42	Length=356	gb|EFR26563.1| hypothetical protein AND_07278 [Anopheles darlingi]Length=153	Score = 102 bits (254), Expect = 3e-020
mapped-read 15120	F1UMNMG03F7GPV	Length=445	gb|EFR26563.1| hypothetical protein AND_07278 [Anopheles darlingi]Length=153	Score = 102 bits (255), Expect = 2e-020
mapped-read 15120	F1UMNMG03FU0A0	Length=312	gb|EFR26563.1| hypothetical protein AND_07278 [Anopheles darlingi]Length=153	Score = 74.3 bits (181), Expect = 7e-012
mapped-read 15120	F1UMNMG03GWE0D	Length=382	gb|EFR26563.1| hypothetical protein AND_07278 [Anopheles darlingi]Length=153	Score = 102 bits (255), Expect = 2e-020
mapped-read 15120	F1UMNMG03GTCP5	Length=358	gb|EFR26563.1| hypothetical protein AND_07278 [Anopheles darlingi]Length=153	Score = 102 bits (254), Expect = 3e-020
mapped-read 15120	F1UMNMG03GS7JS	Length=378	gb|EFR26563.1| hypothetical protein AND_07278 [Anopheles darlingi]Length=153	Score = 99.0 bits (245), Expect = 3e-019
mapped-read 15120	F1UMNMG03GTPCF	Length=492	gb|EFR26563.1| hypothetical protein AND_07278 [Anopheles darlingi]Length=153	Score = 102 bits (255), Expect = 2e-020
mapped-read 15120	F1UMNMG03HJHC3	Length=382	gb|EFR26563.1| hypothetical protein AND_07278 [Anopheles darlingi]Length=153	Score = 102 bits (254), Expect = 3e-020
mapped-read 15120	F1UMNMG03GE9UO	Length=336	No Hit
mapped-read 15120	F1UMNMG03G26WP	Length=479	ref|XP_002131472.1| PREDICTED: similar to solute carrier family 31 (copper transporters),member 1 [Ciona intestinalis]Length=234	Score = 75.9 bits (185), Expect = 3e-012
mapped-read 15120	F1UMNMG03GN1GL	Length=326	gb|EFR26563.1| hypothetical protein AND_07278 [Anopheles darlingi]Length=153	Score = 85.9 bits (211), Expect = 3e-015
mapped-read 15120	F1UMNMG03G3S7B	Length=437	No Hit
mapped-read 15120	F1UMNMG03HKBEC	Length=478	gb|EFX67187.1| CTR1, high-affinity copper uptake protein 1, copper transporter1, solute carrier family 31 member 1 [Daphnia pulex]Length=171	Score = 102 bits (253), Expect = 3e-020
mapped-read 15120	F1UMNMG03HH3FY	Length=395	gb|EFR26563.1| hypothetical protein AND_07278 [Anopheles darlingi]Length=153	Score = 77.4 bits (189), Expect = 9e-013
mapped-read 15120	F1UMNMG03F37ZC	Length=344	ref|XP_002131472.1| PREDICTED: similar to solute carrier family 31 (copper transporters),member 1 [Ciona intestinalis]Length=234	Score = 75.1 bits (183), Expect = 5e-012
mapped-read 15120	F1UMNMG03HA1NF	Length=425	gb|EFR26563.1| hypothetical protein AND_07278 [Anopheles darlingi]Length=153	Score = 101 bits (251), Expect = 6e-020
mapped-read 15120	F1UMNMG03GVJUG	Length=413	No Hit
mapped-read 15120	F1UMNMG03G0821	Length=485	gb|EFR26563.1| hypothetical protein AND_07278 [Anopheles darlingi]Length=153	Score = 101 bits (251), Expect = 6e-020
mapped-read 15120	F1UMNMG03HDLB3	Length=376	dbj|BAH71158.1| ACYPI006625 [Acyrthosiphon pisum]Length=198	Score = 56.6 bits (135), Expect(2) = 1e-008
mapped-read 15120	F1UMNMG03HMH43	Length=333	No Hit
mapped-read 15120	F1UMNMG03GU9RS	Length=511	gb|EFX67187.1| CTR1, high-affinity copper uptake protein 1, copper transporter1, solute carrier family 31 member 1 [Daphnia pulex]Length=171	Score = 93.2 bits (230), Expect = 2e-017
mapped-read 15118	F1UMNMG03GBH06	Length=538	No Hit
mapped-read 15118	F1UMNMG03HIZDC	Length=597	No Hit
mapped-read 15118	F1UMNMG03GMVJB	Length=526	No Hit
mapped-read 15118	F1UMNMG03HFF46	Length=561	No Hit
mapped-read 15118	F1UMNMG03GP2Y8	Length=565	No Hit
mapped-read 15118	F1UMNMG03FR3WA	Length=540	gb|EFX67187.1| CTR1, high-affinity copper uptake protein 1, copper transporter1, solute carrier family 31 member 1 [Daphnia pulex]Length=171	Score = 66.2 bits (160), Expect = 2e-009
mapped-read 15118	F1UMNMG03GFOEJ	Length=561	No Hit
mapped-read 15118	F1UMNMG03G949B	Length=577	No Hit
mapped-read 15118	F1UMNMG03HG274	Length=565	No Hit
mapped-read 15118	F1UMNMG03FWVGU	Length=523	gb|EFX67187.1| CTR1, high-affinity copper uptake protein 1, copper transporter1, solute carrier family 31 member 1 [Daphnia pulex]Length=171	Score = 80.1 bits (196), Expect = 1e-013
mapped-read 15118	F1UMNMG03HLJGS	Length=559	No Hit
mapped-read 15118	F1UMNMG03GCFVB	Length=1022	No Hit
mapped-read 15118	F1UMNMG03F70K1	Length=563	No Hit
mapped-read 15118	F1UMNMG03GWJFE	Length=483	gb|EFR26563.1| hypothetical protein AND_07278 [Anopheles darlingi]Length=153	Score = 101 bits (251), Expect = 6e-020
mapped-read 15118	F1UMNMG03GZ9OD	Length=704	No Hit
mapped-read 15118	F1UMNMG03HN77L	Length=555	No Hit
mapped-read 15118	F1UMNMG03GU9XU	Length=616	No Hit
mapped-read 15118	F1UMNMG03F0BFZ	Length=837	No Hit
mapped-read 15118	F1UMNMG03GYBKU	Length=645	No Hit
mapped-read 15118	F1UMNMG03HA9VU	Length=499	gb|EFR26563.1| hypothetical protein AND_07278 [Anopheles darlingi]Length=153	Score = 87.4 bits (215), Expect = 9e-016
mapped-read 15118	F1UMNMG03G9BW5	Length=548	No Hit
mapped-read 15118	F1UMNMG03GEFOT	Length=545	No Hit
mapped-read 15118	F1UMNMG03F96E3	Length=604	No Hit
mapped-read 15118	F1UMNMG03GPA16	Length=580	No Hit
mapped-read 15118	F1UMNMG03HN4TH	Length=556	No Hit
mapped-read 15118	F1UMNMG03GIUJL	Length=738	No Hit
mapped-read 15118	F1UMNMG03HBVH4	Length=565	No Hit
mapped-read 15118	F1UMNMG03GMH8E	Length=714	No Hit
mapped-read 15118	F1UMNMG03GOBBP	Length=531	gb|EFX67187.1| CTR1, high-affinity copper uptake protein 1, copper transporter1, solute carrier family 31 member 1 [Daphnia pulex]Length=171	Score = 72.8 bits (177), Expect = 2e-011
mapped-read 15118	F1UMNMG03F6IOM	Length=456	No Hit
mapped-read 15118	F1UMNMG03F3KMK	Length=518	No Hit
mapped-read 15118	F1UMNMG03GUH68	Length=575	No Hit
mapped-read 15118	F1UMNMG03F1RB1	Length=501	No Hit
mapped-read 15118	F1UMNMG03F6OO8	Length=804	No Hit
mapped-read 15118	F1UMNMG03GV0AM	Length=534	No Hit
mapped-read 15118	F1UMNMG03HK68V	Length=518	No Hit
mapped-read 15118	F1UMNMG03G14JH	Length=551	No Hit
mapped-read 15118	F1UMNMG03F93YH	Length=639	No Hit
mapped-read 15118	F1UMNMG03FSKQZ	Length=694	No Hit
mapped-read 15118	F1UMNMG03HJFV7	Length=472	No Hit
mapped-read 15118	F1UMNMG03HE8TO	Length=570	No Hit
mapped-read 15118	F1UMNMG03HGZYC	Length=583	No Hit
mapped-read 15118	F1UMNMG03GO1O6	Length=453	No Hit
mapped-read 15118	F1UMNMG03F98S4	Length=421	gb|EFX67187.1| CTR1, high-affinity copper uptake protein 1, copper transporter1, solute carrier family 31 member 1 [Daphnia pulex]Length=171	Score = 58.5 bits (140), Expect = 4e-007
mapped-read 15118	F1UMNMG03GPVTC	Length=528	No Hit
mapped-read 15118	F1UMNMG03F7FT5	Length=548	No Hit
mapped-read 15118	F1UMNMG03GK2NY	Length=425	No Hit
mapped-read 15118	F1UMNMG03G9W7R	Length=497	gb|EFX67187.1| CTR1, high-affinity copper uptake protein 1, copper transporter1, solute carrier family 31 member 1 [Daphnia pulex]Length=171	Score = 67.8 bits (164), Expect(2) = 2e-013
mapped-read 15118	F1UMNMG03HLVWY	Length=490	gb|EFR26563.1| hypothetical protein AND_07278 [Anopheles darlingi]Length=153	Score = 91.7 bits (226), Expect = 5e-017
mapped-read 15118	F1UMNMG03F93OV	Length=596	No Hit
mapped-read 15118	F1UMNMG03GM6ZG	Length=471	No Hit
mapped-read 15118	F1UMNMG03GUIDV	Length=619	No Hit
mapped-read 15118	F1UMNMG03GZJIV	Length=224	No Hit
mapped-read 13814	F1UMNMG03HO29N	Length=392	No Hit
mapped-read 13814	F1UMNMG03FRD5B	Length=625	No Hit
mapped-read 13814	F1UMNMG03G6LQS	Length=582	No Hit
mapped-read 13814	F1UMNMG03F765K	Length=594	No Hit
mapped-read 13814	F1UMNMG03F4SLV	Length=579	No Hit
mapped-read 13814	F1UMNMG03GB78B	Length=524	No Hit
mapped-read 13814	F1UMNMG03GG1SI	Length=478	No Hit
mapped-read 13814	F1UMNMG03F2SU2	Length=611	No Hit
mapped-read 13814	F1UMNMG03F60OR	Length=484	No Hit
mapped-read 13814	F1UMNMG03FQ8W9	Length=361	No Hit
mapped-read 13814	F1UMNMG03GAIB6	Length=566	No Hit
mapped-read 13814	F1UMNMG03HHNGV	Length=475	No Hit
mapped-read 13814	F1UMNMG03G3LFA	Length=644	No Hit
mapped-read 13814	F1UMNMG03GWBSJ	Length=566	No Hit
mapped-read 13814	F1UMNMG03GDXBE	Length=626	No Hit
mapped-read 13814	F1UMNMG03F391Q	Length=724	No Hit
mapped-read 13814	F1UMNMG03F19TH	Length=934	No Hit
mapped-read 13814	F1UMNMG03GWPM2	Length=613	No Hit
mapped-read 13814	F1UMNMG03GXNCB	Length=580	No Hit
mapped-read 13814	F1UMNMG03FX0ER	Length=483	No Hit
mapped-read 13814	F1UMNMG03FSMW8	Length=362	No Hit
mapped-read 13814	F1UMNMG03GRT7N	Length=672	No Hit
mapped-read 13814	F1UMNMG03HEVTC	Length=600	No Hit
mapped-read 13814	F1UMNMG03GOMBB	Length=600	No Hit
mapped-read 13814	F1UMNMG03F3LBC	Length=342	No Hit
mapped-read 13814	F1UMNMG03FYY0I	Length=588	No Hit
mapped-read 13814	F1UMNMG03F1LPJ	Length=365	No Hit
mapped-read 13814	F1UMNMG03FWF9O	Length=556	No Hit
mapped-read 13814	F1UMNMG03GJ6MX	Length=613	No Hit
mapped-read 13814	F1UMNMG03HOW5J	Length=266	No Hit
mapped-read 13814	F1UMNMG03HIV2A	Length=501	No Hit
mapped-read 13814	F1UMNMG03GWF00	Length=578	No Hit
mapped-read 13814	F1UMNMG03GGS0B	Length=362	No Hit
mapped-read 13814	F1UMNMG03HHRDY	Length=258	No Hit
mapped-read 5929	F1UMNMG03HCLWN	Length=702	ref|XP_002068663.1| GK12697 [Drosophila willistoni] gb|EDW79649.1| GK12697 [Drosophila willistoni]Length=182	Score = 76.6 bits (187), Expect = 4e-012
mapped-read 5929	F1UMNMG03F6HY3	Length=451	ref|XP_003614396.1| hypothetical protein MTR_5g051150 [Medicago truncatula] gb|AES97354.1| hypothetical protein MTR_5g051150 [Medicago truncatula]Length=2133	Score = 82.4 bits (202), Expect = 3e-014
mapped-read 5929	F1UMNMG03F1SXT	Length=364	ref|XP_002068663.1| GK12697 [Drosophila willistoni] gb|EDW79649.1| GK12697 [Drosophila willistoni]Length=182	Score = 76.6 bits (187), Expect = 2e-012
mapped-read 5929	F1UMNMG03GPNYW	Length=368	ref|XP_002068663.1| GK12697 [Drosophila willistoni] gb|EDW79649.1| GK12697 [Drosophila willistoni]Length=182	Score = 76.6 bits (187), Expect = 2e-012
mapped-read 5929	F1UMNMG03FS414	Length=505	ref|XP_002488965.1| hypothetical protein SORBIDRAFT_1138s002030 [Sorghum bicolor] gb|EES20140.1| hypothetical protein SORBIDRAFT_1138s002030 [Sorghum bicolor]Length=98	Score = 60.1 bits (144), Expect = 1e-007
mapped-read 5929	F1UMNMG03GU6HO	Length=359	ref|XP_002068663.1| GK12697 [Drosophila willistoni] gb|EDW79649.1| GK12697 [Drosophila willistoni]Length=182	Score = 76.6 bits (187), Expect = 2e-012
mapped-read 5929	F1UMNMG03GSWYN	Length=351	ref|XP_002068663.1| GK12697 [Drosophila willistoni] gb|EDW79649.1| GK12697 [Drosophila willistoni]Length=182	Score = 76.6 bits (187), Expect = 2e-012
mapped-read 5929	F1UMNMG03GE1VQ	Length=357	ref|XP_002068663.1| GK12697 [Drosophila willistoni] gb|EDW79649.1| GK12697 [Drosophila willistoni]Length=182	Score = 76.6 bits (187), Expect = 2e-012
mapped-read 5929	F1UMNMG03GAG10	Length=351	ref|XP_002068663.1| GK12697 [Drosophila willistoni] gb|EDW79649.1| GK12697 [Drosophila willistoni]Length=182	Score = 76.6 bits (187), Expect = 2e-012
mapped-read 5929	F1UMNMG03GEV4E	Length=351	ref|XP_002068663.1| GK12697 [Drosophila willistoni] gb|EDW79649.1| GK12697 [Drosophila willistoni]Length=182	Score = 76.6 bits (187), Expect = 2e-012
mapped-read 5929	F1UMNMG03GPQRT	Length=356	ref|XP_002068663.1| GK12697 [Drosophila willistoni] gb|EDW79649.1| GK12697 [Drosophila willistoni]Length=182	Score = 76.6 bits (187), Expect = 2e-012
mapped-read 5929	F1UMNMG03FTGUT	Length=355	ref|XP_002068663.1| GK12697 [Drosophila willistoni] gb|EDW79649.1| GK12697 [Drosophila willistoni]Length=182	Score = 76.6 bits (187), Expect = 2e-012
mapped-read 5929	F1UMNMG03FVQWZ	Length=356	ref|XP_002068663.1| GK12697 [Drosophila willistoni] gb|EDW79649.1| GK12697 [Drosophila willistoni]Length=182	Score = 76.6 bits (187), Expect = 2e-012
mapped-read 5929	F1UMNMG03HFE0S	Length=363	ref|XP_002068663.1| GK12697 [Drosophila willistoni] gb|EDW79649.1| GK12697 [Drosophila willistoni]Length=182	Score = 76.6 bits (187), Expect = 2e-012
mapped-read 5929	F1UMNMG03GUBYT	Length=357	ref|XP_002068663.1| GK12697 [Drosophila willistoni] gb|EDW79649.1| GK12697 [Drosophila willistoni]Length=182	Score = 76.6 bits (187), Expect = 2e-012
mapped-read 5929	F1UMNMG03G32LI	Length=323	ref|XP_002068663.1| GK12697 [Drosophila willistoni] gb|EDW79649.1| GK12697 [Drosophila willistoni]Length=182	Score = 76.6 bits (187), Expect = 2e-012
mapped-read 5929	F1UMNMG03FZI46	Length=352	ref|XP_002068663.1| GK12697 [Drosophila willistoni] gb|EDW79649.1| GK12697 [Drosophila willistoni]Length=182	Score = 76.6 bits (187), Expect = 2e-012
mapped-read 5929	F1UMNMG03FUZ6K	Length=528	ref|XP_003614396.1| hypothetical protein MTR_5g051150 [Medicago truncatula] gb|AES97354.1| hypothetical protein MTR_5g051150 [Medicago truncatula]Length=2133	Score = 83.2 bits (204), Expect = 2e-014
mapped-read 5929	F1UMNMG03GZCN7	Length=353	ref|XP_002068663.1| GK12697 [Drosophila willistoni] gb|EDW79649.1| GK12697 [Drosophila willistoni]Length=182	Score = 76.6 bits (187), Expect = 2e-012
mapped-read 5929	F1UMNMG03HKGVZ	Length=360	ref|XP_002068663.1| GK12697 [Drosophila willistoni] gb|EDW79649.1| GK12697 [Drosophila willistoni]Length=182	Score = 73.9 bits (180), Expect = 1e-011
mapped-read 5929	F1UMNMG03GXD9J	Length=413	ref|XP_002068663.1| GK12697 [Drosophila willistoni] gb|EDW79649.1| GK12697 [Drosophila willistoni]Length=182	Score = 76.6 bits (187), Expect = 2e-012
mapped-read 5929	F1UMNMG03HM0YC	Length=363	ref|XP_002068663.1| GK12697 [Drosophila willistoni] gb|EDW79649.1| GK12697 [Drosophila willistoni]Length=182	Score = 76.6 bits (187), Expect = 2e-012
mapped-read 5929	F1UMNMG03F5H9U	Length=351	ref|XP_002068663.1| GK12697 [Drosophila willistoni] gb|EDW79649.1| GK12697 [Drosophila willistoni]Length=182	Score = 76.6 bits (187), Expect = 2e-012
mapped-read 5929	F1UMNMG03G3ZTY	Length=351	ref|XP_002068663.1| GK12697 [Drosophila willistoni] gb|EDW79649.1| GK12697 [Drosophila willistoni]Length=182	Score = 76.6 bits (187), Expect = 2e-012
mapped-read 5929	F1UMNMG03HONOV	Length=350	ref|XP_002068663.1| GK12697 [Drosophila willistoni] gb|EDW79649.1| GK12697 [Drosophila willistoni]Length=182	Score = 76.6 bits (187), Expect = 2e-012
mapped-read 33875	F1UMNMG03GQ5VC	Length=529	ref|XP_001649965.1| cyclin g [Aedes aegypti] gb|EAT43711.1| cyclin g [Aedes aegypti]Length=476	Score = 110 bits (276), Expect = 8e-023
mapped-read 33875	F1UMNMG03HF9J8	Length=479	ref|XP_001649965.1| cyclin g [Aedes aegypti] gb|EAT43711.1| cyclin g [Aedes aegypti]Length=476	Score = 156 bits (395), Expect = 1e-036
mapped-read 33875	F1UMNMG03HJ6A6	Length=570	No Hit
mapped-read 33875	F1UMNMG03G192X	Length=483	ref|XP_001649965.1| cyclin g [Aedes aegypti] gb|EAT43711.1| cyclin g [Aedes aegypti]Length=476	Score = 103 bits (256), Expect(2) = 5e-033
mapped-read 33875	F1UMNMG03FWXJN	Length=488	ref|XP_001649965.1| cyclin g [Aedes aegypti] gb|EAT43711.1| cyclin g [Aedes aegypti]Length=476	Score = 139 bits (350), Expect = 2e-031
mapped-read 33875	F1UMNMG03FRCJB	Length=480	ref|XP_001649965.1| cyclin g [Aedes aegypti] gb|EAT43711.1| cyclin g [Aedes aegypti]Length=476	Score = 103 bits (256), Expect(2) = 2e-032
mapped-read 33875	F1UMNMG03GE3HO	Length=491	ref|XP_001649965.1| cyclin g [Aedes aegypti] gb|EAT43711.1| cyclin g [Aedes aegypti]Length=476	Score = 138 bits (348), Expect = 3e-031
mapped-read 33875	F1UMNMG03GMB8B	Length=488	ref|XP_001649965.1| cyclin g [Aedes aegypti] gb|EAT43711.1| cyclin g [Aedes aegypti]Length=476	Score = 135 bits (340), Expect = 3e-030
mapped-read 33875	F1UMNMG03GC09P	Length=489	ref|XP_001649965.1| cyclin g [Aedes aegypti] gb|EAT43711.1| cyclin g [Aedes aegypti]Length=476	Score = 140 bits (352), Expect = 1e-031
mapped-read 33875	F1UMNMG03GALLY	Length=480	ref|XP_001649965.1| cyclin g [Aedes aegypti] gb|EAT43711.1| cyclin g [Aedes aegypti]Length=476	Score = 157 bits (398), Expect = 5e-037
mapped-read 33875	F1UMNMG03F0J32	Length=483	ref|XP_001649965.1| cyclin g [Aedes aegypti] gb|EAT43711.1| cyclin g [Aedes aegypti]Length=476	Score = 156 bits (395), Expect = 1e-036
mapped-read 33875	F1UMNMG03HKL9N	Length=483	ref|XP_001649965.1| cyclin g [Aedes aegypti] gb|EAT43711.1| cyclin g [Aedes aegypti]Length=476	Score = 124 bits (311), Expect = 6e-027
mapped-read 33875	F1UMNMG03F2YB3	Length=456	ref|XP_001649965.1| cyclin g [Aedes aegypti] gb|EAT43711.1| cyclin g [Aedes aegypti]Length=476	Score = 104 bits (260), Expect(2) = 9e-032
mapped-read 30589	F1UMNMG03GRMQD	Length=372	No Hit
mapped-read 30589	F1UMNMG03GS0CE	Length=371	ref|XP_002068663.1| GK12697 [Drosophila willistoni] gb|EDW79649.1| GK12697 [Drosophila willistoni]Length=182	Score = 73.6 bits (179), Expect = 1e-011
mapped-read 30589	F1UMNMG03FZ3RN	Length=366	ref|XP_002068663.1| GK12697 [Drosophila willistoni] gb|EDW79649.1| GK12697 [Drosophila willistoni]Length=182	Score = 73.6 bits (179), Expect = 1e-011
mapped-read 30589	F1UMNMG03GV89F	Length=355	ref|XP_002068663.1| GK12697 [Drosophila willistoni] gb|EDW79649.1| GK12697 [Drosophila willistoni]Length=182	Score = 73.6 bits (179), Expect = 1e-011
mapped-read 30589	F1UMNMG03FZUI7	Length=358	No Hit
mapped-read 30589	F1UMNMG03FUJNA	Length=262	ref|XP_002068663.1| GK12697 [Drosophila willistoni] gb|EDW79649.1| GK12697 [Drosophila willistoni]Length=182	Score = 74.3 bits (181), Expect = 8e-012
mapped-read 30589	F1UMNMG03HMDQX	Length=472	ref|XP_002068663.1| GK12697 [Drosophila willistoni] gb|EDW79649.1| GK12697 [Drosophila willistoni]Length=182	Score = 79.7 bits (195), Expect = 2e-013
mapped-read 30589	F1UMNMG03FRYXC	Length=456	ref|XP_002068663.1| GK12697 [Drosophila willistoni] gb|EDW79649.1| GK12697 [Drosophila willistoni]Length=182	Score = 75.1 bits (183), Expect = 4e-012
mapped-read 30589	F1UMNMG03HB5FC	Length=262	ref|XP_002068663.1| GK12697 [Drosophila willistoni] gb|EDW79649.1| GK12697 [Drosophila willistoni]Length=182	Score = 74.3 bits (181), Expect = 8e-012
mapped-read 30589	F1UMNMG03GKGX2	Length=363	ref|XP_002068663.1| GK12697 [Drosophila willistoni] gb|EDW79649.1| GK12697 [Drosophila willistoni]Length=182	Score = 75.9 bits (185), Expect = 3e-012
mapped-read 10948	F1UMNMG03GOE0K	Length=492	ref|XP_002053757.1| GJ24066 [Drosophila virilis] gb|EDW67277.1| GJ24066 [Drosophila virilis]Length=791	Score = 241 bits (615), Expect = 4e-062
mapped-read 10948	F1UMNMG03GASWZ	Length=515	gb|EHJ70758.1| hypothetical protein KGM_03389 [Danaus plexippus]Length=775	Score = 88.2 bits (217), Expect(2) = 1e-033
mapped-read 10948	F1UMNMG03HMP5T	Length=507	ref|XP_002053757.1| GJ24066 [Drosophila virilis] gb|EDW67277.1| GJ24066 [Drosophila virilis]Length=791	Score = 149 bits (375), Expect = 2e-034
mapped-read 10948	F1UMNMG03GIMGL	Length=514	ref|XP_001661235.1| ctl2 [Aedes aegypti] gb|EAT46520.1| ctl2 [Aedes aegypti]Length=700	Score = 163 bits (412), Expect = 1e-038
mapped-read 10948	F1UMNMG03F4YIH	Length=507	ref|XP_001661235.1| ctl2 [Aedes aegypti] gb|EAT46520.1| ctl2 [Aedes aegypti]Length=700	Score = 227 bits (578), Expect = 7e-058
mapped-read 10948	F1UMNMG03F3OMA	Length=495	ref|XP_002053757.1| GJ24066 [Drosophila virilis] gb|EDW67277.1| GJ24066 [Drosophila virilis]Length=791	Score = 175 bits (443), Expect(3) = 2e-049
mapped-read 10948	F1UMNMG03HAA6Y	Length=488	ref|XP_001661235.1| ctl2 [Aedes aegypti] gb|EAT46520.1| ctl2 [Aedes aegypti]Length=700	Score = 98.2 bits (243), Expect(2) = 1e-025
mapped-read 10948	F1UMNMG03FUU3J	Length=483	ref|XP_001661235.1| ctl2 [Aedes aegypti] gb|EAT46520.1| ctl2 [Aedes aegypti]Length=700	Score = 145 bits (365), Expect = 3e-033
mapped-read 10948	F1UMNMG03HDJE5	Length=483	ref|XP_001661235.1| ctl2 [Aedes aegypti] gb|EAT46520.1| ctl2 [Aedes aegypti]Length=700	Score = 121 bits (303), Expect(2) = 3e-029
mapped-read 20411	F1UMNMG03GWV99	Length=477	ref|XP_002055859.1| GJ10538 [Drosophila virilis] gb|EDW58971.1| GJ10538 [Drosophila virilis]Length=800	Score = 177 bits (450), Expect(2) = 1e-045
mapped-read 20411	F1UMNMG03GOSOR	Length=476	ref|XP_002055859.1| GJ10538 [Drosophila virilis] gb|EDW58971.1| GJ10538 [Drosophila virilis]Length=800	Score = 209 bits (531), Expect = 2e-052
mapped-read 20411	F1UMNMG03GJ3Q3	Length=481	ref|XP_002071972.1| GK22570 [Drosophila willistoni] gb|EDW82958.1| GK22570 [Drosophila willistoni]Length=778	Score = 131 bits (329), Expect(3) = 1e-038
mapped-read 20411	F1UMNMG03HK9D7	Length=475	ref|XP_002055859.1| GJ10538 [Drosophila virilis] gb|EDW58971.1| GJ10538 [Drosophila virilis]Length=800	Score = 209 bits (531), Expect = 2e-052
mapped-read 20411	F1UMNMG03F4I0N	Length=477	ref|XP_002055859.1| GJ10538 [Drosophila virilis] gb|EDW58971.1| GJ10538 [Drosophila virilis]Length=800	Score = 206 bits (523), Expect = 2e-051
mapped-read 20411	F1UMNMG03GRU68	Length=460	gb|AAL28953.1| LD33358p [Drosophila melanogaster]Length=500	Score = 122 bits (306), Expect = 2e-026
mapped-read 32328	F1UMNMG03FRAON	Length=470	gb|EFZ09249.1| hypothetical protein SINV_08795 [Solenopsis invicta]Length=410	Score = 187 bits (475), Expect(2) = 8e-065
mapped-read 21983	F1UMNMG03FZIG7	Length=270	No Hit
mapped-read 24930	F1UMNMG03G1CSS	Length=371	No Hit
mapped-read 21983	F1UMNMG03G6MA3	Length=268	No Hit
mapped-read 32328	F1UMNMG03FYUIX	Length=468	ref|XP_003696514.1| PREDICTED: actin, indirect flight muscle-like isoform 2 [Apisflorea]Length=372	Score = 275 bits (704), Expect = 2e-072
mapped-read 32328	F1UMNMG03GPGFK	Length=410	ref|XP_001989952.1| GH19077 [Drosophila grimshawi] ref|XP_001999160.1| GI23222 [Drosophila mojavensis] ref|XP_002054294.1| ActinE2 [Drosophila virilis] gb|EDV93014.1| GH19077 [Drosophila grimshawi] gb|EDW14621.1| GI23222 [Drosophila mojavensis] gb|EDW67814.1| ActinE2 [Drosophila virilis]Length=376	Score = 103 bits (258), Expect(2) = 2e-035
mapped-read 8214	F1UMNMG03FQTGD	Length=536	No Hit
mapped-read 8214	F1UMNMG03HF1YN	Length=538	No Hit
mapped-read 32328	F1UMNMG03HFSH7	Length=466	ref|XP_003696514.1| PREDICTED: actin, indirect flight muscle-like isoform 2 [Apisflorea]Length=372	Score = 275 bits (704), Expect = 2e-072
mapped-read 27951	F1UMNMG03GC335	Length=459	ref|XP_001661901.1| DNA mismatch repair protein muts [Aedes aegypti] gb|EAT36110.1| DNA mismatch repair protein muts [Aedes aegypti]Length=1130	Score = 97.4 bits (241), Expect(3) = 3e-021
mapped-read 21983	F1UMNMG03HCIGV	Length=526	ref|XP_003614396.1| hypothetical protein MTR_5g051150 [Medicago truncatula] gb|AES97354.1| hypothetical protein MTR_5g051150 [Medicago truncatula]Length=2133	Score = 84.0 bits (206), Expect = 1e-014
mapped-read 27951	F1UMNMG03GZPYK	Length=519	ref|XP_312887.5| AGAP003190-PA [Anopheles gambiae str. PEST] gb|EAA08481.5| AGAP003190-PA [Anopheles gambiae str. PEST]Length=1290	Score = 181 bits (460), Expect = 3e-044
mapped-read 27951	F1UMNMG03FWTWU	Length=468	gb|EFR29409.1| hypothetical protein AND_01583 [Anopheles darlingi]Length=1180	Score = 233 bits (595), Expect = 8e-060
mapped-read 24930	F1UMNMG03HNY8X	Length=366	No Hit
mapped-read 8214	F1UMNMG03GR3QX	Length=593	No Hit
mapped-read 21983	F1UMNMG03FZTCW	Length=369	ref|XP_001867089.1| conserved hypothetical protein [Culex quinquefasciatus] gb|EDS44416.1| conserved hypothetical protein [Culex quinquefasciatus]Length=399	Score = 80.5 bits (197), Expect = 1e-013
mapped-read 24930	F1UMNMG03FXPKH	Length=274	gb|EFN70163.1| hypothetical protein EAG_01480 [Camponotus floridanus]Length=411	Score = 59.3 bits (142), Expect = 3e-007
mapped-read 24930	F1UMNMG03GIX9B	Length=377	No Hit
mapped-read 21983	F1UMNMG03GUO8P	Length=372	ref|XP_001867089.1| conserved hypothetical protein [Culex quinquefasciatus] gb|EDS44416.1| conserved hypothetical protein [Culex quinquefasciatus]Length=399	Score = 90.1 bits (222), Expect = 1e-016
mapped-read 8214	F1UMNMG03HMA8P	Length=533	No Hit
mapped-read 25465	F1UMNMG03HMT3S	Length=447	No Hit
mapped-read 8214	F1UMNMG03HCT1V	Length=568	No Hit
mapped-read 27951	F1UMNMG03HHJI2	Length=588	ref|XP_312887.5| AGAP003190-PA [Anopheles gambiae str. PEST] gb|EAA08481.5| AGAP003190-PA [Anopheles gambiae str. PEST]Length=1290	Score = 181 bits (460), Expect = 5e-044
mapped-read 25465	F1UMNMG03G0SII	Length=352	No Hit
mapped-read 25465	F1UMNMG03F2R3L	Length=372	No Hit
mapped-read 24930	F1UMNMG03G9RS8	Length=290	gb|EFN70163.1| hypothetical protein EAG_01480 [Camponotus floridanus]Length=411	Score = 62.4 bits (150), Expect = 3e-008
mapped-read 25465	F1UMNMG03GKMUX	Length=397	No Hit
mapped-read 25465	F1UMNMG03G6UD1	Length=392	No Hit
mapped-read 32328	F1UMNMG03GEXIQ	Length=519	No Hit
mapped-read 27951	F1UMNMG03GAL5Z	Length=377	gb|EFR29409.1| hypothetical protein AND_01583 [Anopheles darlingi]Length=1180	Score = 194 bits (492), Expect = 7e-048
mapped-read 23771	F1UMNMG03HMDST	Length=526	No Hit
mapped-read 20216	F1UMNMG03GPSU1	Length=425	No Hit
mapped-read 18321	F1UMNMG03FQVCQ	Length=405	No Hit
mapped-read 27335	F1UMNMG03G4YU1	Length=397	No Hit
mapped-read 20216	F1UMNMG03HJA27	Length=412	No Hit
mapped-read 20216	F1UMNMG03GRGBL	Length=384	No Hit
mapped-read 9798	F1UMNMG03GMF9I	Length=503	ref|XP_001846363.1| 3-oxoacyl-[acyl-carrier-protein] reductase [Culex quinquefasciatus] gb|EDS43374.1| 3-oxoacyl-[acyl-carrier-protein] reductase [Culex quinquefasciatus]Length=247	Score = 124 bits (310), Expect(2) = 4e-039
mapped-read 482	F1UMNMG03FW4P4	Length=408	No Hit
mapped-read 20216	F1UMNMG03GSF4H	Length=412	No Hit
mapped-read 18321	F1UMNMG03HLYOE	Length=392	No Hit
mapped-read 18881	F1UMNMG03F6O0H	Length=486	gb|ADD19286.1| mitotic checkpoint protein MAD1 [Glossina morsitans morsitans]Length=747	Score = 48.5 bits (114), Expect(2) = 3e-010
mapped-read 23771	F1UMNMG03GJP1R	Length=371	No Hit
mapped-read 482	F1UMNMG03F9RE4	Length=365	No Hit
mapped-read 18881	F1UMNMG03GNE0H	Length=492	gb|ADD19286.1| mitotic checkpoint protein MAD1 [Glossina morsitans morsitans]Length=747	Score = 59.3 bits (142), Expect = 3e-007
mapped-read 18881	F1UMNMG03HLO8Y	Length=486	gb|ADD19286.1| mitotic checkpoint protein MAD1 [Glossina morsitans morsitans]Length=747	Score = 48.5 bits (114), Expect(2) = 3e-010
mapped-read 18321	F1UMNMG03G1QPW	Length=492	No Hit
mapped-read 18881	F1UMNMG03GX33L	Length=491	gb|ADD19286.1| mitotic checkpoint protein MAD1 [Glossina morsitans morsitans]Length=747	Score = 48.5 bits (114), Expect(2) = 3e-010
mapped-read 18321	F1UMNMG03GU8RQ	Length=403	No Hit
mapped-read 27335	F1UMNMG03F85AC	Length=378	No Hit
mapped-read 9798	F1UMNMG03HIMZ9	Length=493	gb|ADB03639.1| NADP+-dependent farnesol dehydrogenase 1 [Aedes aegypti]Length=245	Score = 149 bits (375), Expect(2) = 7e-042
mapped-read 27335	F1UMNMG03GCKTH	Length=458	No Hit
mapped-read 30317	F1UMNMG03F26RG	Length=376	ref|XP_001979427.1| GG15435 [Drosophila erecta] gb|EDV48385.1| GG15435 [Drosophila erecta]Length=502	Score = 127 bits (318), Expect = 1e-027
mapped-read 27335	F1UMNMG03FVSH1	Length=268	No Hit
mapped-read 30317	F1UMNMG03GSRKO	Length=298	ref|XP_002043480.1| GM23189 [Drosophila sechellia] gb|EDW49664.1| GM23189 [Drosophila sechellia]Length=521	Score = 77.4 bits (189), Expect(2) = 9e-015
mapped-read 30317	F1UMNMG03F7BHX	Length=296	ref|XP_002043480.1| GM23189 [Drosophila sechellia] gb|EDW49664.1| GM23189 [Drosophila sechellia]Length=521	Score = 79.7 bits (195), Expect(2) = 2e-015
mapped-read 482	F1UMNMG03GT3OK	Length=366	No Hit
mapped-read 482	F1UMNMG03GOV8L	Length=365	No Hit
mapped-read 23771	F1UMNMG03F0O8V	Length=382	No Hit
mapped-read 30317	F1UMNMG03GKQMZ	Length=374	ref|XP_001979427.1| GG15435 [Drosophila erecta] gb|EDV48385.1| GG15435 [Drosophila erecta]Length=502	Score = 123 bits (308), Expect = 1e-026
mapped-read 23771	F1UMNMG03G4821	Length=436	No Hit
mapped-read 9798	F1UMNMG03HIT0W	Length=448	gb|EFR23570.1| hypothetical protein AND_12648 [Anopheles darlingi]Length=246	Score = 145 bits (367), Expect = 2e-033
mapped-read 9798	F1UMNMG03HGR01	Length=476	gb|EFR23570.1| hypothetical protein AND_12648 [Anopheles darlingi]Length=246	Score = 68.9 bits (167), Expect = 3e-010
mapped-read 35303	F1UMNMG03G16BT	Length=684	No Hit
mapped-read 3400	F1UMNMG03GWK94	Length=605	No Hit
mapped-read 3102	F1UMNMG03GA1WB	Length=414	No Hit
mapped-read 15485	F1UMNMG03GSGAH	Length=610	No Hit
mapped-read 8642	F1UMNMG03HKQD7	Length=514	ref|XP_001659342.1| UCR-motif DNA binding protein, putative [Aedes aegypti] gb|EAT39667.1| UCR-motif DNA binding protein, putative [Aedes aegypti]Length=543	Score = 53.1 bits (126), Expect(2) = 6e-013
mapped-read 35303	F1UMNMG03HOL53	Length=498	No Hit
mapped-read 35223	F1UMNMG03GN8P8	Length=225	No Hit
mapped-read 32976	F1UMNMG03F8E5T	Length=523	ref|NP_001096851.1| dpr7, isoform D [Drosophila melanogaster] gb|ABV53592.1| dpr7, isoform D [Drosophila melanogaster]Length=209	Score = 140 bits (353), Expect = 9e-032
mapped-read 8642	F1UMNMG03GLTGQ	Length=527	ref|XP_001662929.1| hypothetical protein AaeL_AAEL012787 [Aedes aegypti] gb|EAT35011.1| conserved hypothetical protein [Aedes aegypti]Length=460	Score = 105 bits (261), Expect(2) = 5e-022
mapped-read 8642	F1UMNMG03HCELP	Length=516	ref|XP_002761998.1| PREDICTED: zinc finger protein 429-like [Callithrix jacchus]Length=676	Score = 109 bits (273), Expect = 2e-022
mapped-read 3102	F1UMNMG03HBISG	Length=450	No Hit
mapped-read 24106	F1UMNMG03G7S9P	Length=562	ref|XP_001659987.1| serine/threonine protein kinase [Aedes aegypti] sp|Q16W24.1|PLK4_AEDAE RecName: Full=Serine/threonine-protein kinase PLK4; AltName:Full=Polo-like kinase 4; Short=PLK-4; AltName: Full=Serine/threonine-proteinkinase SAK gb|EAT38772.1| serine/threonine protein kinase [Aedes aegypti]Length=769	Score = 86.3 bits (212), Expect = 3e-015
mapped-read 14859	F1UMNMG03GI1OT	Length=286	No Hit
mapped-read 3102	F1UMNMG03GJQT3	Length=450	No Hit
mapped-read 8611	F1UMNMG03HKE0K	Length=511	No Hit
mapped-read 15485	F1UMNMG03GGCQH	Length=641	No Hit
mapped-read 14859	F1UMNMG03G5Y7M	Length=296	No Hit
mapped-read 24106	F1UMNMG03G8DL6	Length=562	ref|XP_001659987.1| serine/threonine protein kinase [Aedes aegypti] sp|Q16W24.1|PLK4_AEDAE RecName: Full=Serine/threonine-protein kinase PLK4; AltName:Full=Polo-like kinase 4; Short=PLK-4; AltName: Full=Serine/threonine-proteinkinase SAK gb|EAT38772.1| serine/threonine protein kinase [Aedes aegypti]Length=769	Score = 89.4 bits (220), Expect = 3e-016
mapped-read 15485	F1UMNMG03G29NK	Length=689	No Hit
mapped-read 32976	F1UMNMG03FVEJ2	Length=527	ref|XP_001660446.1| hypothetical protein AaeL_AAEL009841 [Aedes aegypti] gb|EAT38234.1| conserved hypothetical protein [Aedes aegypti]Length=200	Score = 145 bits (366), Expect = 3e-033
mapped-read 15380	F1UMNMG03GY9D9	Length=793	No Hit
mapped-read 15380	F1UMNMG03HMX3H	Length=347	ref|XP_003542272.1| PREDICTED: uncharacterized protein LOC100802441 [Glycine max]Length=100	Score = 57.4 bits (137), Expect = 1e-006
mapped-read 35223	F1UMNMG03GR5DG	Length=228	No Hit
mapped-read 8611	F1UMNMG03GNGQJ	Length=580	ref|XP_002068663.1| GK12697 [Drosophila willistoni] gb|EDW79649.1| GK12697 [Drosophila willistoni]Length=182	Score = 76.6 bits (187), Expect = 2e-012
mapped-read 24106	F1UMNMG03HEQBU	Length=590	No Hit
mapped-read 5707	F1UMNMG03HME9M	Length=208	No Hit
mapped-read 3400	F1UMNMG03GUUKD	Length=601	No Hit
mapped-read 16604	F1UMNMG03FTX6G	Length=489	ref|XP_001867288.1| 26S proteasome regulatory subunit S3 [Culex quinquefasciatus] gb|EDS44746.1| 26S proteasome regulatory subunit S3 [Culex quinquefasciatus]Length=391	Score = 245 bits (626), Expect = 2e-063
mapped-read 16604	F1UMNMG03FUKQ4	Length=424	ref|XP_001867288.1| 26S proteasome regulatory subunit S3 [Culex quinquefasciatus] gb|EDS44746.1| 26S proteasome regulatory subunit S3 [Culex quinquefasciatus]Length=391	Score = 219 bits (557), Expect = 2e-055
mapped-read 35303	F1UMNMG03HJK4N	Length=342	No Hit
mapped-read 5707	F1UMNMG03GIR9F	Length=210	No Hit
mapped-read 15380	F1UMNMG03HFFRZ	Length=314	ref|XP_003542272.1| PREDICTED: uncharacterized protein LOC100802441 [Glycine max]Length=100	Score = 57.8 bits (138), Expect = 7e-007
mapped-read 14859	F1UMNMG03GDCYI	Length=291	No Hit
mapped-read 8611	F1UMNMG03G3BVP	Length=490	No Hit
mapped-read 32976	F1UMNMG03GJHD9	Length=525	ref|XP_001660446.1| hypothetical protein AaeL_AAEL009841 [Aedes aegypti] gb|EAT38234.1| conserved hypothetical protein [Aedes aegypti]Length=200	Score = 145 bits (366), Expect = 3e-033
mapped-read 5707	F1UMNMG03HFZF4	Length=208	No Hit
mapped-read 22415	F1UMNMG03GUD3O	Length=331	No Hit
mapped-read 16604	F1UMNMG03G05ZX	Length=423	ref|XP_001867288.1| 26S proteasome regulatory subunit S3 [Culex quinquefasciatus] gb|EDS44746.1| 26S proteasome regulatory subunit S3 [Culex quinquefasciatus]Length=391	Score = 219 bits (557), Expect = 2e-055
mapped-read 22415	F1UMNMG03HG3R2	Length=331	No Hit
mapped-read 35223	F1UMNMG03G4ZW0	Length=227	No Hit
mapped-read 3400	F1UMNMG03HN1YJ	Length=410	No Hit
mapped-read 22415	F1UMNMG03G06KM	Length=337	No Hit
mapped-read 16742	F1UMNMG03HN6EK	Length=731	No Hit
mapped-read 21934	F1UMNMG03G2J4Q	Length=387	No Hit
mapped-read 11836	F1UMNMG03GXCKW	Length=644	No Hit
mapped-read 32681	F1UMNMG03G2PR8	Length=549	No Hit
mapped-read 24484	F1UMNMG03FQVA8	Length=629	No Hit
mapped-read 6659	F1UMNMG03FS07A	Length=497	ref|XP_003490692.1| PREDICTED: multidrug resistance protein homolog 49-like [Bombusimpatiens]Length=1344	Score = 130 bits (326), Expect(2) = 6e-040
mapped-read 19454	F1UMNMG03GCDEW	Length=564	No Hit
mapped-read 1549	F1UMNMG03GJLOJ	Length=506	ref|XP_001845532.1| conserved hypothetical protein [Culex quinquefasciatus] gb|EDS40656.1| conserved hypothetical protein [Culex quinquefasciatus]Length=1048	Score = 91.7 bits (226), Expect = 5e-017
mapped-read 30802	F1UMNMG03GOJ0X	Length=490	No Hit
mapped-read 34658	F1UMNMG03GYB68	Length=627	No Hit
mapped-read 6659	F1UMNMG03GGSYI	Length=495	ref|XP_003490692.1| PREDICTED: multidrug resistance protein homolog 49-like [Bombusimpatiens]Length=1344	Score = 112 bits (281), Expect(2) = 4e-039
mapped-read 34658	F1UMNMG03HIZ8Z	Length=696	No Hit
mapped-read 8653	F1UMNMG03F2S41	Length=532	No Hit
mapped-read 25164	F1UMNMG03G1GK0	Length=525	No Hit
mapped-read 46	F1UMNMG03GQYWQ	Length=530	No Hit
mapped-read 1549	F1UMNMG03HNM9L	Length=510	ref|XP_001845532.1| conserved hypothetical protein [Culex quinquefasciatus] gb|EDS40656.1| conserved hypothetical protein [Culex quinquefasciatus]Length=1048	Score = 89.7 bits (221), Expect = 2e-016
mapped-read 7091	F1UMNMG03GXZCR	Length=518	ref|XP_001846854.1| oxysterol binding protein [Culex quinquefasciatus] gb|EDS44823.1| oxysterol binding protein [Culex quinquefasciatus]Length=778	Score = 112 bits (279), Expect = 3e-023
mapped-read 20171	F1UMNMG03GDF4L	Length=422	No Hit
mapped-read 30941	F1UMNMG03GV9CP	Length=615	No Hit
mapped-read 5826	F1UMNMG03FN7KI	Length=497	ref|XP_001850247.1| oligosaccharyl transferase [Culex quinquefasciatus] gb|EDS31617.1| oligosaccharyl transferase [Culex quinquefasciatus]Length=777	Score = 320 bits (820), Expect = 6e-086
mapped-read 30603	F1UMNMG03GM7QN	Length=579	No Hit
mapped-read 29982	F1UMNMG03GW1OU	Length=462	No Hit
mapped-read 32681	F1UMNMG03GVUR7	Length=552	No Hit
mapped-read 46	F1UMNMG03F3BSK	Length=526	No Hit
mapped-read 18903	F1UMNMG03G9QDD	Length=384	No Hit
mapped-read 7091	F1UMNMG03HD9CY	Length=540	ref|XP_001846854.1| oxysterol binding protein [Culex quinquefasciatus] gb|EDS44823.1| oxysterol binding protein [Culex quinquefasciatus]Length=778	Score = 82.8 bits (203), Expect(2) = 2e-021
mapped-read 29416	F1UMNMG03G3HSJ	Length=337	No Hit
mapped-read 25164	F1UMNMG03GKOGE	Length=512	No Hit
mapped-read 28769	F1UMNMG03GEVS4	Length=498	No Hit
mapped-read 6020	F1UMNMG03F908H	Length=393	No Hit
mapped-read 5102	F1UMNMG03F0EA9	Length=558	No Hit
mapped-read 11836	F1UMNMG03FWZFE	Length=641	No Hit
mapped-read 30603	F1UMNMG03G2G0Q	Length=576	No Hit
mapped-read 17238	F1UMNMG03GH0WC	Length=570	No Hit
mapped-read 30941	F1UMNMG03G13QJ	Length=560	No Hit
mapped-read 11303	F1UMNMG03GJQ0Z	Length=409	No Hit
mapped-read 16804	F1UMNMG03FXHZ6	Length=529	No Hit
mapped-read 17238	F1UMNMG03GLS4S	Length=573	No Hit
mapped-read 27973	F1UMNMG03GVYB7	Length=466	No Hit
mapped-read 5231	F1UMNMG03GKXW8	Length=323	No Hit
mapped-read 17314	F1UMNMG03FTPNS	Length=476	No Hit
mapped-read 21934	F1UMNMG03GE1PW	Length=409	No Hit
mapped-read 6020	F1UMNMG03GS4CW	Length=418	No Hit
mapped-read 16804	F1UMNMG03F0BL2	Length=519	No Hit
mapped-read 28160	F1UMNMG03GSK97	Length=470	No Hit
mapped-read 27973	F1UMNMG03FU6NZ	Length=468	No Hit
mapped-read 28276	F1UMNMG03GDAM5	Length=479	No Hit
mapped-read 26564	F1UMNMG03GATDP	Length=482	No Hit
mapped-read 13585	F1UMNMG03GQLXS	Length=580	No Hit
mapped-read 14255	F1UMNMG03HGPQE	Length=424	No Hit
mapped-read 30802	F1UMNMG03F911G	Length=607	No Hit
mapped-read 5102	F1UMNMG03GCE8V	Length=553	No Hit
mapped-read 13585	F1UMNMG03GK86J	Length=642	No Hit
mapped-read 8765	F1UMNMG03GCNSZ	Length=500	ref|XP_002000958.1| GI10524 [Drosophila mojavensis] gb|EDW16419.1| GI10524 [Drosophila mojavensis]Length=2520	Score = 67.0 bits (162), Expect = 1e-009
mapped-read 18903	F1UMNMG03F0YCA	Length=412	No Hit
mapped-read 28160	F1UMNMG03F4AY4	Length=465	No Hit
mapped-read 14255	F1UMNMG03GAN10	Length=432	No Hit
mapped-read 20734	F1UMNMG03GUZUS	Length=473	No Hit
mapped-read 8794	F1UMNMG03HC645	Length=327	No Hit
mapped-read 7732	F1UMNMG03GVFVR	Length=443	ref|XP_001844409.1| mixed lineage kinase [Culex quinquefasciatus] gb|EDS36906.1| mixed lineage kinase [Culex quinquefasciatus]Length=905	Score = 84.7 bits (208), Expect = 6e-015
mapped-read 33797	F1UMNMG03FYXZ6	Length=624	No Hit
mapped-read 5231	F1UMNMG03GVE8B	Length=323	No Hit
mapped-read 20734	F1UMNMG03G9GRE	Length=573	No Hit
mapped-read 16742	F1UMNMG03FRSQA	Length=537	No Hit
mapped-read 14207	F1UMNMG03FTY7P	Length=531	ref|XP_321225.3| AGAP001827-PA [Anopheles gambiae str. PEST] gb|EAA01085.3| AGAP001827-PA [Anopheles gambiae str. PEST]Length=968	Score = 209 bits (532), Expect = 2e-052
mapped-read 11303	F1UMNMG03FW028	Length=548	No Hit
mapped-read 26564	F1UMNMG03G4PE7	Length=502	No Hit
mapped-read 34888	F1UMNMG03FWF12	Length=408	No Hit
mapped-read 18341	F1UMNMG03G2BP5	Length=365	No Hit
mapped-read 2928	F1UMNMG03HIGI8	Length=485	No Hit
mapped-read 7732	F1UMNMG03HANN2	Length=444	ref|XP_001844409.1| mixed lineage kinase [Culex quinquefasciatus] gb|EDS36906.1| mixed lineage kinase [Culex quinquefasciatus]Length=905	Score = 84.7 bits (208), Expect = 6e-015
mapped-read 25973	F1UMNMG03G4TD3	Length=522	No Hit
mapped-read 8653	F1UMNMG03GHJ3J	Length=406	No Hit
mapped-read 14207	F1UMNMG03F2HYF	Length=505	ref|XP_001849302.1| conserved hypothetical protein [Culex quinquefasciatus] gb|EDS30010.1| conserved hypothetical protein [Culex quinquefasciatus]Length=931	Score = 56.6 bits (135), Expect(2) = 3e-007
mapped-read 2928	F1UMNMG03HMQNA	Length=484	No Hit
mapped-read 11133	F1UMNMG03HHCJ4	Length=504	No Hit
mapped-read 29416	F1UMNMG03GY7J5	Length=461	No Hit
mapped-read 11133	F1UMNMG03GAFPZ	Length=497	No Hit
mapped-read 8794	F1UMNMG03F3LJN	Length=326	No Hit
mapped-read 4960	F1UMNMG03F381X	Length=569	No Hit
mapped-read 19454	F1UMNMG03GM88Z	Length=294	No Hit
mapped-read 34888	F1UMNMG03HIPPA	Length=406	No Hit
mapped-read 4960	F1UMNMG03G1J68	Length=1072	No Hit
mapped-read 28020	F1UMNMG03GW0TH	Length=370	No Hit
mapped-read 28276	F1UMNMG03HK2E8	Length=335	No Hit
mapped-read 18341	F1UMNMG03HLOEJ	Length=419	No Hit
mapped-read 20171	F1UMNMG03GHH7Z	Length=325	No Hit
mapped-read 5826	F1UMNMG03GOYGS	Length=375	gb|EFR29911.1| hypothetical protein AND_00850 [Anopheles darlingi]Length=1283	Score = 107 bits (266), Expect = 1e-021
mapped-read 30273	F1UMNMG03HKDNW	Length=396	No Hit
mapped-read 28769	F1UMNMG03HH4SH	Length=311	No Hit
mapped-read 23283	F1UMNMG03GTJPD	Length=296	No Hit
mapped-read 13578	F1UMNMG03HH3GT	Length=229	No Hit
mapped-read 33797	F1UMNMG03HF08E	Length=509	No Hit
mapped-read 17314	F1UMNMG03HJUBT	Length=360	No Hit
mapped-read 23283	F1UMNMG03HK7E9	Length=293	gb|EFR20814.1| hypothetical protein AND_19410 [Anopheles darlingi]Length=293	Score = 85.1 bits (209), Expect = 4e-015
mapped-read 8765	F1UMNMG03F3U7A	Length=498	ref|XP_002000958.1| GI10524 [Drosophila mojavensis] gb|EDW16419.1| GI10524 [Drosophila mojavensis]Length=2520	Score = 68.9 bits (167), Expect = 3e-010
mapped-read 30273	F1UMNMG03GL2VL	Length=448	No Hit
mapped-read 29982	F1UMNMG03HLI6E	Length=449	No Hit
mapped-read 25973	F1UMNMG03GYGO3	Length=538	No Hit
mapped-read 24484	F1UMNMG03GUEFK	Length=665	No Hit
mapped-read 34440	F1UMNMG03GXQHR	Length=385	No Hit
mapped-read 34440	F1UMNMG03HN45O	Length=388	No Hit
mapped-read 28020	F1UMNMG03HJI1O	Length=370	No Hit
mapped-read 13578	F1UMNMG03GL0I0	Length=450	No Hit
mapped-read 26288	F1UMNMG03HJJJ8	Length=382	No Hit
mapped-read 32828	F1UMNMG03FV16B	Length=593	No Hit
mapped-read 34558	F1UMNMG03G40PJ	Length=587	No Hit
mapped-read 17070	F1UMNMG03G2OW2	Length=597	No Hit
mapped-read 18723	F1UMNMG03GS8FQ	Length=470	ref|XP_319365.4| AGAP010188-PA [Anopheles gambiae str. PEST] gb|EAA13803.4| AGAP010188-PA [Anopheles gambiae str. PEST]Length=325	Score = 57.4 bits (137), Expect = 1e-006
mapped-read 16068	F1UMNMG03G5MIZ	Length=537	No Hit
mapped-read 25655	F1UMNMG03FXXSV	Length=577	No Hit
mapped-read 26211	F1UMNMG03GQAH1	Length=608	No Hit
mapped-read 7001	F1UMNMG03GLPV8	Length=506	ref|XP_001850556.1| conserved hypothetical protein [Culex quinquefasciatus] gb|EDS32172.1| conserved hypothetical protein [Culex quinquefasciatus]Length=681	Score = 191 bits (486), Expect = 3e-047
mapped-read 21297	F1UMNMG03HKV5Q	Length=455	No Hit
mapped-read 13207	F1UMNMG03GEVU1	Length=454	No Hit
mapped-read 12467	F1UMNMG03FW7ME	Length=407	No Hit
mapped-read 19697	F1UMNMG03FRSWJ	Length=382	No Hit
mapped-read 11599	F1UMNMG03FQKNS	Length=437	ref|XP_001849752.1| dynein heavy chain [Culex quinquefasciatus] gb|EDS30832.1| dynein heavy chain [Culex quinquefasciatus]Length=4655	Score = 96.3 bits (238), Expect(2) = 3e-032
mapped-read 28301	F1UMNMG03FU2XT	Length=550	No Hit
mapped-read 26773	F1UMNMG03HNNLW	Length=415	No Hit
mapped-read 6465	F1UMNMG03HOU6C	Length=473	ref|XP_001653581.1| hypothetical protein AaeL_AAEL001590 [Aedes aegypti] gb|EAT47319.1| conserved hypothetical protein [Aedes aegypti]Length=418	Score = 64.3 bits (155), Expect(2) = 6e-009
mapped-read 16767	F1UMNMG03GL4UV	Length=390	No Hit
mapped-read 20967	F1UMNMG03GQA67	Length=571	No Hit
mapped-read 19636	F1UMNMG03GGRA4	Length=608	No Hit
mapped-read 11400	F1UMNMG03GSYP9	Length=527	No Hit
mapped-read 21050	F1UMNMG03HHD1D	Length=467	No Hit
mapped-read 4933	F1UMNMG03FUNOF	Length=578	No Hit
mapped-read 2982	F1UMNMG03F17MR	Length=530	No Hit
mapped-read 9791	F1UMNMG03FU6GW	Length=512	ref|XP_001660398.1| sodium/solute symporter [Aedes aegypti] gb|EAT47058.1| sodium/solute symporter [Aedes aegypti]Length=671	Score = 223 bits (569), Expect = 8e-057
mapped-read 12131	F1UMNMG03FYM83	Length=424	No Hit
mapped-read 1948	F1UMNMG03HAAHA	Length=523	gb|EEZ97618.1| hypothetical protein TcasGA2_TC012952 [Tribolium castaneum]Length=622	Score = 97.8 bits (242), Expect = 7e-019
mapped-read 31597	F1UMNMG03GMDYL	Length=452	No Hit
mapped-read 14025	F1UMNMG03GMA0Q	Length=488	sp|Q9U1N0.1|HRP65_CHITE RecName: Full=Hrp65 protein; AltName: Full=Ct-Hrp65 emb|CAB64926.1| Hrp65 protein [Chironomus tentans] emb|CAC42829.1| hrp65-1 isoform [Chironomus tentans]Length=535	Score = 244 bits (624), Expect = 3e-063
mapped-read 11215	F1UMNMG03HHMUT	Length=558	No Hit
mapped-read 32046	F1UMNMG03HECE9	Length=568	No Hit
mapped-read 6546	F1UMNMG03HK9NV	Length=549	No Hit
mapped-read 16756	F1UMNMG03GE620	Length=504	No Hit
mapped-read 7113	F1UMNMG03GJMZR	Length=518	No Hit
mapped-read 9840	F1UMNMG03GJO1P	Length=416	gb|ABG77993.1| pyrroline-5-carboxylate reductase 2 [Glossina morsitans morsitans]Length=288	Score = 61.6 bits (148), Expect(2) = 3e-019
mapped-read 3734	F1UMNMG03GV9WT	Length=518	No Hit
mapped-read 31471	F1UMNMG03F4OKY	Length=616	No Hit
mapped-read 8438	F1UMNMG03GEN1N	Length=667	No Hit
mapped-read 34887	F1UMNMG03G4EUC	Length=548	No Hit
mapped-read 28700	F1UMNMG03FXAZQ	Length=552	No Hit
mapped-read 19515	F1UMNMG03F461N	Length=640	No Hit
mapped-read 33446	F1UMNMG03G6T9Q	Length=543	No Hit
mapped-read 33652	F1UMNMG03FYE6G	Length=511	ref|XP_308355.3| AGAP007523-PB [Anopheles gambiae str. PEST] gb|EAA45415.3| AGAP007523-PB [Anopheles gambiae str. PEST]Length=2003	Score = 98.2 bits (243), Expect(2) = 5e-025
mapped-read 33917	F1UMNMG03HE0QE	Length=510	No Hit
mapped-read 14920	F1UMNMG03GHL5D	Length=598	No Hit
mapped-read 12655	F1UMNMG03G8WHS	Length=695	No Hit
mapped-read 14423	F1UMNMG03G15YE	Length=361	No Hit
mapped-read 24625	F1UMNMG03F5YKX	Length=573	No Hit
mapped-read 5712	F1UMNMG03HEBAP	Length=549	No Hit
mapped-read 5563	F1UMNMG03G407J	Length=600	No Hit
mapped-read 8136	F1UMNMG03HEWMJ	Length=565	No Hit
mapped-read 22600	F1UMNMG03FVVVW	Length=200	No Hit
mapped-read 10038	F1UMNMG03F3EU5	Length=490	ref|XP_002065225.1| GK14781 [Drosophila willistoni] gb|EDW76211.1| GK14781 [Drosophila willistoni]Length=716	Score = 67.8 bits (164), Expect(3) = 9e-014
mapped-read 6021	F1UMNMG03HA37C	Length=556	No Hit
mapped-read 9310	F1UMNMG03F5ZXW	Length=568	No Hit
mapped-read 15055	F1UMNMG03HGPZK	Length=545	No Hit
mapped-read 26899	F1UMNMG03F9HAZ	Length=292	No Hit
mapped-read 24125	F1UMNMG03HHDV2	Length=486	ref|XP_002005347.1| GI19126 [Drosophila mojavensis] gb|EDW09282.1| GI19126 [Drosophila mojavensis]Length=2047	Score = 194 bits (492), Expect = 7e-048
mapped-read 27727	F1UMNMG03GPZCU	Length=511	No Hit
mapped-read 23555	F1UMNMG03F9HB5	Length=614	No Hit
mapped-read 23004	F1UMNMG03F7BJP	Length=564	No Hit
mapped-read 1967	F1UMNMG03F3GJM	Length=558	No Hit
mapped-read 25020	F1UMNMG03GC0Y4	Length=375	No Hit
mapped-read 30170	F1UMNMG03GPJW6	Length=482	No Hit
mapped-read 19981	F1UMNMG03GCJE9	Length=214	No Hit
mapped-read 26149	F1UMNMG03HB7IO	Length=454	ref|XP_001846943.1| conserved hypothetical protein [Culex quinquefasciatus] gb|EDS45139.1| conserved hypothetical protein [Culex quinquefasciatus]Length=467	Score = 124 bits (312), Expect = 5e-027
mapped-read 31644	F1UMNMG03FZGKW	Length=470	No Hit
mapped-read 14531	F1UMNMG03HDFS0	Length=558	No Hit
mapped-read 27672	F1UMNMG03HDWJU	Length=598	No Hit
mapped-read 26556	F1UMNMG03GCH6I	Length=539	No Hit
mapped-read 9858	F1UMNMG03HHJFX	Length=636	No Hit
mapped-read 19539	F1UMNMG03GZRZY	Length=361	No Hit
mapped-read 10107	F1UMNMG03HEV65	Length=538	ref|XP_001656751.1| hypothetical protein AaeL_AAEL003368 [Aedes aegypti] gb|EAT45344.1| hypothetical protein AaeL_AAEL003368 [Aedes aegypti]Length=541	Score = 55.8 bits (133), Expect(2) = 3e-013
mapped-read 35192	F1UMNMG03F7JPB	Length=610	No Hit
mapped-read 20926	F1UMNMG03HEZV6	Length=553	No Hit
mapped-read 32	F1UMNMG03GPAMH	Length=486	gb|EHH56770.1| hypothetical protein EGM_06245 [Macaca fascicularis]Length=673	Score = 93.2 bits (230), Expect = 2e-017
mapped-read 17460	F1UMNMG03GVMFW	Length=458	ref|XP_001653962.1| cyclin [Aedes aegypti] gb|EAT47089.1| cyclin [Aedes aegypti]Length=259	Score = 182 bits (461), Expect = 3e-044
mapped-read 15192	F1UMNMG03GQI11	Length=574	No Hit
mapped-read 24926	F1UMNMG03HOFU5	Length=537	No Hit
mapped-read 29911	F1UMNMG03GATAY	Length=546	ref|XP_001656696.1| hypothetical protein AaeL_AAEL003348 [Aedes aegypti] gb|EAT45378.1| hypothetical protein AaeL_AAEL003348 [Aedes aegypti]Length=1329	Score = 87.8 bits (216), Expect = 8e-016
mapped-read 5018	F1UMNMG03HBHYE	Length=495	No Hit
mapped-read 4791	F1UMNMG03HC726	Length=369	No Hit
mapped-read 28581	F1UMNMG03GPESR	Length=409	No Hit
mapped-read 18823	F1UMNMG03HIRY6	Length=626	No Hit
mapped-read 13740	F1UMNMG03HFBAR	Length=554	No Hit
mapped-read 27030	F1UMNMG03GC9ZY	Length=669	No Hit
mapped-read 6479	F1UMNMG03GGTGG	Length=549	No Hit
mapped-read 5124	F1UMNMG03F1U3X	Length=601	No Hit
mapped-read 34547	F1UMNMG03FU7LH	Length=558	No Hit
mapped-read 27608	F1UMNMG03G6Q7A	Length=387	No Hit
mapped-read 3395	F1UMNMG03HFC7Y	Length=570	No Hit
mapped-read 108	F1UMNMG03G334W	Length=610	No Hit
mapped-read 18460	F1UMNMG03GRQM3	Length=415	No Hit
mapped-read 19739	F1UMNMG03F6W9V	Length=307	ref|XP_001653578.1| myocyte-specific enhancer factor 2d [Aedes aegypti] gb|EAT47316.1| myocyte-specific enhancer factor 2d [Aedes aegypti]Length=495	Score = 79.7 bits (195), Expect(2) = 1e-013
mapped-read 4155	F1UMNMG03GQTDO	Length=674	No Hit
mapped-read 10676	F1UMNMG03HL8DN	Length=311	No Hit
mapped-read 15285	F1UMNMG03HBU7P	Length=512	No Hit
mapped-read 12425	F1UMNMG03GR9C1	Length=500	No Hit
mapped-read 11788	F1UMNMG03GKWVH	Length=500	No Hit
mapped-read 11208	F1UMNMG03F2ZTX	Length=586	No Hit
mapped-read 15123	F1UMNMG03GYUNG	Length=484	No Hit
mapped-read 31221	F1UMNMG03G7AQJ	Length=511	ref|NP_723156.1| stathmin, isoform C [Drosophila melanogaster] gb|AAG35628.1|AF202774_1 stathmin-14 [Drosophila melanogaster] gb|AAN10580.1| stathmin, isoform C [Drosophila melanogaster] gb|AAN71506.1| RH02809p [Drosophila melanogaster] gb|ACL87795.1| stai-PC [synthetic construct]Length=257	Score = 129 bits (323), Expect(2) = 4e-043
mapped-read 33574	F1UMNMG03GRTOV	Length=486	No Hit
mapped-read 12345	F1UMNMG03HN77E	Length=374	No Hit
mapped-read 15980	F1UMNMG03F5IV0	Length=316	No Hit
mapped-read 13976	F1UMNMG03GZ9OM	Length=468	No Hit
mapped-read 17858	F1UMNMG03GOMJ0	Length=509	ref|XP_002081448.1| GD25703 [Drosophila simulans] gb|EDX07033.1| GD25703 [Drosophila simulans]Length=2258	Score = 65.5 bits (158), Expect = 4e-009
mapped-read 12577	F1UMNMG03GG48Q	Length=325	No Hit
mapped-read 30485	F1UMNMG03GID3V	Length=502	No Hit
mapped-read 15305	F1UMNMG03G0CBR	Length=611	No Hit
mapped-read 28972	F1UMNMG03G1FN6	Length=531	No Hit
mapped-read 12856	F1UMNMG03HJTNQ	Length=448	No Hit
mapped-read 28363	F1UMNMG03F4NN2	Length=311	No Hit
mapped-read 29577	F1UMNMG03FV3JC	Length=638	No Hit
mapped-read 23754	F1UMNMG03G7M8E	Length=413	No Hit
mapped-read 12367	F1UMNMG03HJYMM	Length=577	No Hit
mapped-read 24492	F1UMNMG03GDALY	Length=475	ref|XP_319547.5| AGAP003316-PA [Anopheles gambiae str. PEST] gb|EAA14633.5| AGAP003316-PA [Anopheles gambiae str. PEST]Length=477	Score = 82.4 bits (202), Expect = 3e-014
mapped-read 13165	F1UMNMG03GQS2J	Length=515	No Hit
mapped-read 28655	F1UMNMG03HAQOQ	Length=497	ref|XP_001650420.1| hypothetical protein AaeL_AAEL005145 [Aedes aegypti] gb|EAT43423.1| conserved hypothetical protein [Aedes aegypti]Length=363	Score = 86.3 bits (212), Expect = 2e-015
mapped-read 18449	F1UMNMG03GJVOI	Length=549	No Hit
mapped-read 35383	F1UMNMG03GCMWS	Length=357	No Hit
mapped-read 33111	F1UMNMG03GDCBV	Length=1057	No Hit
mapped-read 29644	F1UMNMG03G9H8E	Length=408	ref|XP_002400257.1| ribosomal protein L39, putative [Ixodes scapularis] gb|EEC20154.1| ribosomal protein L39, putative [Ixodes scapularis]Length=76	Score = 92.4 bits (228), Expect = 3e-017
mapped-read 849	F1UMNMG03GWLSL	Length=486	No Hit
mapped-read 4186	F1UMNMG03HBL45	Length=567	No Hit
mapped-read 21176	F1UMNMG03GSTRC	Length=399	No Hit
mapped-read 16077	F1UMNMG03GNYHB	Length=559	No Hit
mapped-read 12664	F1UMNMG03HECBG	Length=460	No Hit
mapped-read 31712	F1UMNMG03GY2DA	Length=577	No Hit
mapped-read 31395	F1UMNMG03HOIIV	Length=288	No Hit
mapped-read 28483	F1UMNMG03G53D5	Length=548	No Hit
mapped-read 11275	F1UMNMG03F6N9R	Length=457	ref|XP_002006903.1| GI18341 [Drosophila mojavensis] gb|EDW10838.1| GI18341 [Drosophila mojavensis]Length=1710	Score = 194 bits (494), Expect = 4e-048
mapped-read 20966	F1UMNMG03GQJ6F	Length=489	No Hit
mapped-read 3457	F1UMNMG03G7YJQ	Length=438	No Hit
mapped-read 8660	F1UMNMG03GYRCE	Length=512	ref|XP_003435879.1| AGAP013288-PA [Anopheles gambiae str. PEST] gb|EGK97534.1| AGAP013288-PA [Anopheles gambiae str. PEST]Length=1275	Score = 164 bits (416), Expect = 4e-039
mapped-read 26705	F1UMNMG03GYA8A	Length=327	No Hit
mapped-read 10390	F1UMNMG03F4WID	Length=513	No Hit
mapped-read 28022	F1UMNMG03G75JL	Length=527	No Hit
mapped-read 2385	F1UMNMG03HNEHU	Length=388	No Hit
mapped-read 26050	F1UMNMG03GH6HT	Length=382	No Hit
mapped-read 4795	F1UMNMG03HHJVR	Length=485	No Hit
mapped-read 13651	F1UMNMG03GERWK	Length=495	No Hit
mapped-read 1068	F1UMNMG03GFMGH	Length=446	No Hit
mapped-read 25650	F1UMNMG03GXZDO	Length=310	No Hit
mapped-read 32186	F1UMNMG03G1PBM	Length=385	No Hit
mapped-read 17540	F1UMNMG03G7QSN	Length=452	No Hit
mapped-read 34788	F1UMNMG03GW23D	Length=453	ref|XP_001647956.1| neural stem cell-derived dendrite regulator [Aedes aegypti] gb|EAT48404.1| neural stem cell-derived dendrite regulator [Aedes aegypti]Length=680	Score = 205 bits (522), Expect = 2e-051
mapped-read 34607	F1UMNMG03G7IRA	Length=229	No Hit
mapped-read 17692	F1UMNMG03G92UH	Length=459	No Hit
mapped-read 24301	F1UMNMG03GERJA	Length=409	No Hit
mapped-read 11598	F1UMNMG03GDF5E	Length=480	ref|XP_001658153.1| dynein heavy chain [Aedes aegypti] gb|EAT41209.1| dynein heavy chain [Aedes aegypti]Length=4662	Score = 300 bits (769), Expect = 5e-080
mapped-read 11129	F1UMNMG03FXG3V	Length=381	No Hit
mapped-read 35043	F1UMNMG03FXPP5	Length=375	No Hit
mapped-read 13534	F1UMNMG03HMFZD	Length=455	No Hit
mapped-read 13751	F1UMNMG03GKDH4	Length=445	No Hit
mapped-read 12147	F1UMNMG03GSHQH	Length=489	No Hit
mapped-read 4366	F1UMNMG03GH0JF	Length=578	No Hit
mapped-read 24540	F1UMNMG03F2HOH	Length=479	No Hit
mapped-read 832	F1UMNMG03G31RT	Length=464	No Hit
mapped-read 18462	F1UMNMG03HBR1K	Length=350	No Hit
mapped-read 4629	F1UMNMG03GZD42	Length=482	No Hit
mapped-read 16497	F1UMNMG03GWSTB	Length=303	No Hit
mapped-read 8844	F1UMNMG03F8CXP	Length=345	No Hit
mapped-read 13377	F1UMNMG03G6CSY	Length=524	ref|XP_001649309.1| hypothetical protein AaeL_AAEL014679 [Aedes aegypti] gb|EAT33062.1| conserved hypothetical protein [Aedes aegypti]Length=719	Score = 127 bits (320), Expect = 6e-028
mapped-read 15755	F1UMNMG03HG5NU	Length=247	No Hit
mapped-read 19345	F1UMNMG03GNZE9	Length=344	No Hit
mapped-read 5373	F1UMNMG03HN7TL	Length=504	No Hit
mapped-read 35048	F1UMNMG03G7M0R	Length=278	No Hit
mapped-read 13887	F1UMNMG03FXNJB	Length=490	No Hit
mapped-read 28096	F1UMNMG03GGJ6N	Length=443	No Hit
mapped-read 19293	F1UMNMG03FX9F2	Length=607	No Hit
mapped-read 392	F1UMNMG03GF9DY	Length=600	No Hit
mapped-read 20903	F1UMNMG03FUBPY	Length=440	No Hit
mapped-read 28582	F1UMNMG03G5Z8I	Length=291	No Hit
mapped-read 21398	F1UMNMG03GZ0A6	Length=410	ref|XP_003242398.1| PREDICTED: hypothetical protein LOC100569539 [Acyrthosiphon pisum]Length=1193	Score = 57.8 bits (138), Expect(3) = 2e-015
mapped-read 19595	F1UMNMG03G6VMA	Length=562	No Hit
mapped-read 27721	F1UMNMG03GKTGW	Length=300	No Hit
mapped-read 19028	F1UMNMG03GL5DT	Length=478	No Hit
mapped-read 19679	F1UMNMG03HF260	Length=332	No Hit
mapped-read 9953	F1UMNMG03G9J5W	Length=446	No Hit
mapped-read 17749	F1UMNMG03FSKQ2	Length=314	No Hit
mapped-read 11410	F1UMNMG03HEOB0	Length=321	No Hit
mapped-read 35495	F1UMNMG03G49DI	Length=425	ref|XP_001353708.2| GA11315 [Drosophila pseudoobscura pseudoobscura] gb|EAL29441.2| GA11315 [Drosophila pseudoobscura pseudoobscura]Length=201	Score = 100 bits (248), Expect = 1e-019
mapped-read 30944	F1UMNMG03G1I5E	Length=442	ref|XP_001847607.1| conserved hypothetical protein [Culex quinquefasciatus] gb|EDS26508.1| conserved hypothetical protein [Culex quinquefasciatus]Length=1541	Score = 99.4 bits (246), Expect = 2e-019
mapped-read 29461	F1UMNMG03GXY07	Length=505	No Hit
mapped-read 8216	F1UMNMG03G0FB6	Length=468	ref|XP_002071706.1| GK24998 [Drosophila willistoni] gb|EDW82692.1| GK24998 [Drosophila willistoni]Length=1904	Score = 99.4 bits (246), Expect(2) = 3e-027
mapped-read 21966	F1UMNMG03F5UCE	Length=539	No Hit
mapped-read 4850	F1UMNMG03FZKAI	Length=434	No Hit
mapped-read 32457	F1UMNMG03FZUGA	Length=574	No Hit
mapped-read 10878	F1UMNMG03GZOVX	Length=281	No Hit
mapped-read 2409	F1UMNMG03G09QW	Length=527	No Hit
mapped-read 14368	F1UMNMG03HFTTY	Length=467	No Hit
mapped-read 6488	F1UMNMG03GTLIV	Length=493	ref|XP_311170.4| AGAP000646-PA [Anopheles gambiae str. PEST] gb|EAA06934.4| AGAP000646-PA [Anopheles gambiae str. PEST]Length=837	Score = 74.7 bits (182), Expect = 6e-012
mapped-read 21446	F1UMNMG03GVG7B	Length=306	ref|XP_001862142.1| ubiquinol-cytochrome c reductase complex core protein [Culexquinquefasciatus] gb|EDS36550.1| ubiquinol-cytochrome c reductase complex core protein [Culexquinquefasciatus]Length=439	Score = 76.3 bits (186), Expect = 2e-012
mapped-read 2460	F1UMNMG03G0YZ4	Length=367	No Hit
mapped-read 34681	F1UMNMG03FXSVS	Length=509	No Hit
mapped-read 16075	F1UMNMG03FXS6P	Length=464	No Hit
mapped-read 17580	F1UMNMG03GZZ88	Length=323	No Hit
mapped-read 5162	F1UMNMG03GNMGF	Length=437	gb|AAD32198.1|AF132518_1 putative yellow related-protein [Lutzomyia longipalpis]Length=412	Score = 71.2 bits (173), Expect = 6e-011
mapped-read 13642	F1UMNMG03G34TN	Length=420	emb|CAD32253.1| gag-pol polyprotein precursor [Drosophila melanogaster]Length=1830	Score = 70.5 bits (171), Expect(2) = 6e-022
mapped-read 13812	F1UMNMG03GWJPN	Length=392	No Hit
mapped-read 33989	F1UMNMG03HFT7L	Length=345	No Hit
mapped-read 9807	F1UMNMG03G94T5	Length=386	No Hit
mapped-read 28180	F1UMNMG03G1J5R	Length=900	No Hit
mapped-read 32579	F1UMNMG03F4K12	Length=286	No Hit
mapped-read 27434	F1UMNMG03GFWT5	Length=429	gb|EFR29763.1| hypothetical protein AND_01042 [Anopheles darlingi]Length=664	Score = 135 bits (339), Expect = 4e-030
mapped-read 26377	F1UMNMG03GMR4F	Length=255	No Hit
mapped-read 20806	F1UMNMG03GTMOR	Length=334	No Hit
mapped-read 25148	F1UMNMG03HMBTF	Length=446	ref|XP_001664271.1| hypothetical protein AaeL_AAEL003882 [Aedes aegypti] gb|EAT44784.1| conserved hypothetical protein [Aedes aegypti]Length=2308	Score = 106 bits (265), Expect = 1e-021
mapped-read 3860	F1UMNMG03GDNOQ	Length=337	No Hit
mapped-read 23764	F1UMNMG03GJ9UG	Length=294	No Hit
mapped-read 18172	F1UMNMG03GUQX1	Length=279	No Hit
mapped-read 27859	F1UMNMG03F7JIZ	Length=302	No Hit
mapped-read 2427	F1UMNMG03G9LFV	Length=331	No Hit
mapped-read 240	F1UMNMG03FU7IM	Length=402	No Hit
mapped-read 21928	F1UMNMG03HFPSV	Length=344	No Hit
mapped-read 6706	F1UMNMG03GMYBT	Length=422	No Hit
