# Supplementary material for: First Comparative Transcriptomic Analysis of Wild Adult Male and Female Lutzomyia longipalpis, Vector of Visceral Leishmaniasis
Source: PLoS One. 2013 Mar 12;8(3):e58645. doi: 10.1371/journal.pone.0058645 (PMC3595279; doi:10.1371/journal.pone.0058645)
Supplement: Table S24 — PP1_selected-mapped-reads_uniprotKB. This table shows the homology search results against DB:uniprotKB for PP1 selected mapped-reads. The provided information includes: mapped-read number; unique read name (name assigned to each read when the samples were pyrosequenced); read length; BlastX result against DB:uniprotKB; and its score and E-value, when applicable. (XLS) [file pone.0058645.s024.xls]

## Sheet: Sheet1
Mapped-read number	Unique read name	Read length	Blastx result (DB:uniprotKB)	Score and E-value
mapped-read 4383	F1UMNMG03GCUJI	Length=361	tr|B4N5L0|B4N5L0_DROWI GK12697 OS=Drosophila willistoni GN=GK12697 PE=4 SV=1Length=182	Score = 73.9 bits (180), Expect = 1e-011
mapped-read 4383	F1UMNMG03FX13X	Length=605	No Hit
mapped-read 4383	F1UMNMG03GBKXJ	Length=531	tr|F4RVJ8|F4RVJ8_MELLP Putative uncharacterized protein OS=Melampsora larici-populina (strain 98AG31 / pathotype 3-4-7) GN=MELLADRAFT_90053 PE=4 SV=1Length=160	Score = 77.8 bits (190), Expect(2) = 3e-014
mapped-read 4383	F1UMNMG03HGMYA	Length=360	tr|B4N5L0|B4N5L0_DROWI GK12697 OS=Drosophila willistoni GN=GK12697 PE=4 SV=1Length=182	Score = 76.6 bits (187), Expect = 2e-012
mapped-read 4383	F1UMNMG03HIXEN	Length=529	tr|E2ANF3|E2ANF3_CAMFO Putative uncharacterized protein OS=Camponotus floridanus GN=EAG_01178 PE=4 SV=1Length=298	Score = 65.1 bits (157), Expect = 5e-009
mapped-read 4383	F1UMNMG03GZRY6	Length=359	tr|B4N5L0|B4N5L0_DROWI GK12697 OS=Drosophila willistoni GN=GK12697 PE=4 SV=1Length=182	Score = 76.6 bits (187), Expect = 2e-012
mapped-read 4383	F1UMNMG03GKC7R	Length=368	tr|B4N5L0|B4N5L0_DROWI GK12697 OS=Drosophila willistoni GN=GK12697 PE=4 SV=1Length=182	Score = 74.3 bits (181), Expect = 9e-012
mapped-read 4383	F1UMNMG03F27SA	Length=534	tr|B4N5L0|B4N5L0_DROWI GK12697 OS=Drosophila willistoni GN=GK12697 PE=4 SV=1Length=182	Score = 76.6 bits (187), Expect = 2e-012
mapped-read 4383	F1UMNMG03G2KHP	Length=362	tr|B4N5L0|B4N5L0_DROWI GK12697 OS=Drosophila willistoni GN=GK12697 PE=4 SV=1Length=182	Score = 76.6 bits (187), Expect = 2e-012
mapped-read 4383	F1UMNMG03HCFB8	Length=365	No Hit
mapped-read 4383	F1UMNMG03G3QVZ	Length=361	tr|B4N5L0|B4N5L0_DROWI GK12697 OS=Drosophila willistoni GN=GK12697 PE=4 SV=1Length=182	Score = 76.6 bits (187), Expect = 2e-012
mapped-read 4383	F1UMNMG03G1Z0N	Length=408	No Hit
mapped-read 4383	F1UMNMG03FTPAM	Length=574	No Hit
mapped-read 4383	F1UMNMG03F7U21	Length=364	tr|B4N5L0|B4N5L0_DROWI GK12697 OS=Drosophila willistoni GN=GK12697 PE=4 SV=1Length=182	Score = 73.9 bits (180), Expect = 1e-011
mapped-read 4383	F1UMNMG03G5QLY	Length=539	tr|B4N5L0|B4N5L0_DROWI GK12697 OS=Drosophila willistoni GN=GK12697 PE=4 SV=1Length=182	Score = 76.6 bits (187), Expect = 2e-012
mapped-read 4383	F1UMNMG03G299B	Length=489	tr|B4N5L0|B4N5L0_DROWI GK12697 OS=Drosophila willistoni GN=GK12697 PE=4 SV=1Length=182	Score = 76.6 bits (187), Expect = 2e-012
mapped-read 4383	F1UMNMG03HLV8F	Length=361	tr|B4N5L0|B4N5L0_DROWI GK12697 OS=Drosophila willistoni GN=GK12697 PE=4 SV=1Length=182	Score = 76.6 bits (187), Expect = 2e-012
mapped-read 4383	F1UMNMG03GY0J1	Length=362	tr|B4N5L0|B4N5L0_DROWI GK12697 OS=Drosophila willistoni GN=GK12697 PE=4 SV=1Length=182	Score = 57.0 bits (136), Expect(2) = 9e-009
mapped-read 4383	F1UMNMG03GZQIJ	Length=361	tr|B4N5L0|B4N5L0_DROWI GK12697 OS=Drosophila willistoni GN=GK12697 PE=4 SV=1Length=182	Score = 75.1 bits (183), Expect = 5e-012
mapped-read 4383	F1UMNMG03HOISL	Length=373	No Hit
mapped-read 4383	F1UMNMG03FUCC9	Length=534	tr|F4SCC1|F4SCC1_MELLP Putative uncharacterized protein OS=Melampsora larici-populina (strain 98AG31 / pathotype 3-4-7) GN=MELLADRAFT_84525 PE=4 SV=1Length=347	Score = 119 bits (297), Expect = 3e-025
mapped-read 4383	F1UMNMG03GQKSS	Length=522	tr|G7E0M2|G7E0M2_MIXOS Putative uncharacterized protein Mo03049 OS=Mixia osmundae (strain CBS 9802 / IAM 14324 / JCM 22182 / KY 12970) GN=Mo03049 PE=4 SV=1Length=352	Score = 78.6 bits (192), Expect = 5e-013
mapped-read 4383	F1UMNMG03F6KS2	Length=360	tr|B4N5L0|B4N5L0_DROWI GK12697 OS=Drosophila willistoni GN=GK12697 PE=4 SV=1Length=182	Score = 76.6 bits (187), Expect = 2e-012
mapped-read 4383	F1UMNMG03GWUR9	Length=361	tr|B4N5L0|B4N5L0_DROWI GK12697 OS=Drosophila willistoni GN=GK12697 PE=4 SV=1Length=182	Score = 76.6 bits (187), Expect = 2e-012
mapped-read 4383	F1UMNMG03G1H8Q	Length=456	tr|B4N5L0|B4N5L0_DROWI GK12697 OS=Drosophila willistoni GN=GK12697 PE=4 SV=1Length=182	Score = 48.5 bits (114), Expect(2) = 1e-008
mapped-read 4383	F1UMNMG03FVLYA	Length=360	tr|B4N5L0|B4N5L0_DROWI GK12697 OS=Drosophila willistoni GN=GK12697 PE=4 SV=1Length=182	Score = 76.6 bits (187), Expect = 2e-012
mapped-read 4383	F1UMNMG03GYY4F	Length=362	tr|B4N5L0|B4N5L0_DROWI GK12697 OS=Drosophila willistoni GN=GK12697 PE=4 SV=1Length=182	Score = 76.6 bits (187), Expect = 2e-012
mapped-read 4383	F1UMNMG03HHE7L	Length=372	tr|B4N5L0|B4N5L0_DROWI GK12697 OS=Drosophila willistoni GN=GK12697 PE=4 SV=1Length=182	Score = 58.5 bits (140), Expect(2) = 1e-008
mapped-read 4383	F1UMNMG03FZSKD	Length=536	tr|Q5BT34|Q5BT34_SCHJA Putative uncharacterized protein OS=Schistosoma japonicum PE=4 SV=1Length=55	Score = 109 bits (272), Expect = 3e-022
mapped-read 4383	F1UMNMG03F7AVO	Length=600	No Hit
mapped-read 4383	F1UMNMG03GUOT7	Length=544	tr|E9HZ40|E9HZ40_DAPPU Putative uncharacterized protein OS=Daphnia pulex GN=DAPPUDRAFT_119636 PE=4 SV=1Length=130	Score = 64.3 bits (155), Expect = 1e-008
mapped-read 4383	F1UMNMG03HLLU0	Length=371	tr|E2A5B3|E2A5B3_CAMFO Putative uncharacterized protein OS=Camponotus floridanus GN=EAG_03557 PE=4 SV=1Length=306	Score = 42.4 bits (98), Expect(2) = 4e-007
mapped-read 4383	F1UMNMG03G4XPB	Length=369	No Hit
mapped-read 4383	F1UMNMG03HJO34	Length=361	tr|B4N5L0|B4N5L0_DROWI GK12697 OS=Drosophila willistoni GN=GK12697 PE=4 SV=1Length=182	Score = 76.6 bits (187), Expect = 2e-012
mapped-read 4383	F1UMNMG03HGTK8	Length=362	tr|B4N5L0|B4N5L0_DROWI GK12697 OS=Drosophila willistoni GN=GK12697 PE=4 SV=1Length=182	Score = 76.6 bits (187), Expect = 2e-012
mapped-read 4383	F1UMNMG03GC98E	Length=362	tr|B4N5L0|B4N5L0_DROWI GK12697 OS=Drosophila willistoni GN=GK12697 PE=4 SV=1Length=182	Score = 76.6 bits (187), Expect = 2e-012
mapped-read 4383	F1UMNMG03FZ7FX	Length=534	tr|F4RVJ8|F4RVJ8_MELLP Putative uncharacterized protein OS=Melampsora larici-populina (strain 98AG31 / pathotype 3-4-7) GN=MELLADRAFT_90053 PE=4 SV=1Length=160	Score = 82.0 bits (201), Expect(2) = 2e-020
mapped-read 4383	F1UMNMG03F3GDU	Length=467	tr|B4N5L0|B4N5L0_DROWI GK12697 OS=Drosophila willistoni GN=GK12697 PE=4 SV=1Length=182	Score = 76.6 bits (187), Expect = 2e-012
mapped-read 4383	F1UMNMG03GOJK3	Length=531	tr|G7E0M2|G7E0M2_MIXOS Putative uncharacterized protein Mo03049 OS=Mixia osmundae (strain CBS 9802 / IAM 14324 / JCM 22182 / KY 12970) GN=Mo03049 PE=4 SV=1Length=352	Score = 69.7 bits (169), Expect(2) = 9e-023
mapped-read 4383	F1UMNMG03GHDF7	Length=360	tr|B4N5L0|B4N5L0_DROWI GK12697 OS=Drosophila willistoni GN=GK12697 PE=4 SV=1Length=182	Score = 76.6 bits (187), Expect = 2e-012
mapped-read 4383	F1UMNMG03GVDXW	Length=366	tr|E2ANF3|E2ANF3_CAMFO Putative uncharacterized protein OS=Camponotus floridanus GN=EAG_01178 PE=4 SV=1Length=298	Score = 65.1 bits (157), Expect = 5e-009
mapped-read 4383	F1UMNMG03HN5KC	Length=366	tr|B4N5L0|B4N5L0_DROWI GK12697 OS=Drosophila willistoni GN=GK12697 PE=4 SV=1Length=182	Score = 77.0 bits (188), Expect = 1e-012
mapped-read 4383	F1UMNMG03F10F3	Length=363	tr|B4N5L0|B4N5L0_DROWI GK12697 OS=Drosophila willistoni GN=GK12697 PE=4 SV=1Length=182	Score = 76.6 bits (187), Expect = 2e-012
mapped-read 4383	F1UMNMG03G7ENA	Length=360	tr|B4N5L0|B4N5L0_DROWI GK12697 OS=Drosophila willistoni GN=GK12697 PE=4 SV=1Length=182	Score = 76.6 bits (187), Expect = 2e-012
mapped-read 4383	F1UMNMG03FQWK8	Length=364	tr|B4N5L0|B4N5L0_DROWI GK12697 OS=Drosophila willistoni GN=GK12697 PE=4 SV=1Length=182	Score = 76.6 bits (187), Expect = 2e-012
mapped-read 4383	F1UMNMG03G85DW	Length=366	tr|B4N5L0|B4N5L0_DROWI GK12697 OS=Drosophila willistoni GN=GK12697 PE=4 SV=1Length=182	Score = 54.3 bits (129), Expect(2) = 9e-009
mapped-read 4383	F1UMNMG03FQP3O	Length=634	tr|E2ANF3|E2ANF3_CAMFO Putative uncharacterized protein OS=Camponotus floridanus GN=EAG_01178 PE=4 SV=1Length=298	Score = 74.3 bits (181), Expect = 2e-011
mapped-read 4383	F1UMNMG03HOCC6	Length=536	tr|A7RYT6|A7RYT6_NEMVE Predicted protein OS=Nematostella vectensis GN=v1g223461 PE=4 SV=1Length=49	Score = 80.9 bits (198), Expect = 1e-013
mapped-read 4383	F1UMNMG03GEX85	Length=362	tr|B4N5L0|B4N5L0_DROWI GK12697 OS=Drosophila willistoni GN=GK12697 PE=4 SV=1Length=182	Score = 63.9 bits (154), Expect = 1e-008
mapped-read 4383	F1UMNMG03HHW9X	Length=377	No Hit
mapped-read 4383	F1UMNMG03GKG8I	Length=358	tr|B4N5L0|B4N5L0_DROWI GK12697 OS=Drosophila willistoni GN=GK12697 PE=4 SV=1Length=182	Score = 76.6 bits (187), Expect = 2e-012
mapped-read 4383	F1UMNMG03F5YN8	Length=367	tr|B4N5L0|B4N5L0_DROWI GK12697 OS=Drosophila willistoni GN=GK12697 PE=4 SV=1Length=182	Score = 76.6 bits (187), Expect = 2e-012
mapped-read 4383	F1UMNMG03HOFCN	Length=540	tr|B0WSK5|B0WSK5_CULQU GLP_748_1200_211 (Fragment) OS=Culex quinquefasciatus GN=CpipJ_CPIJ010238 PE=4 SV=1Length=51	Score = 52.8 bits (125), Expect(2) = 1e-012
mapped-read 4383	F1UMNMG03GSP4H	Length=359	tr|B4N5L0|B4N5L0_DROWI GK12697 OS=Drosophila willistoni GN=GK12697 PE=4 SV=1Length=182	Score = 75.1 bits (183), Expect = 5e-012
mapped-read 4383	F1UMNMG03GJ6ZQ	Length=362	tr|B4N5L0|B4N5L0_DROWI GK12697 OS=Drosophila willistoni GN=GK12697 PE=4 SV=1Length=182	Score = 76.6 bits (187), Expect = 2e-012
mapped-read 4383	F1UMNMG03G3WMS	Length=560	tr|B4N5L0|B4N5L0_DROWI GK12697 OS=Drosophila willistoni GN=GK12697 PE=4 SV=1Length=182	Score = 76.6 bits (187), Expect = 2e-012
mapped-read 4383	F1UMNMG03FSGVE	Length=478	tr|B4N5L0|B4N5L0_DROWI GK12697 OS=Drosophila willistoni GN=GK12697 PE=4 SV=1Length=182	Score = 76.6 bits (187), Expect = 2e-012
mapped-read 4383	F1UMNMG03FQVDI	Length=380	tr|B4N5L0|B4N5L0_DROWI GK12697 OS=Drosophila willistoni GN=GK12697 PE=4 SV=1Length=182	Score = 67.8 bits (164), Expect = 8e-010
mapped-read 4383	F1UMNMG03HNZTH	Length=372	No Hit
mapped-read 4383	F1UMNMG03FRC4N	Length=524	tr|Q5BT34|Q5BT34_SCHJA Putative uncharacterized protein OS=Schistosoma japonicum PE=4 SV=1Length=55	Score = 109 bits (272), Expect = 3e-022
mapped-read 4383	F1UMNMG03FRH32	Length=369	tr|B4N5L0|B4N5L0_DROWI GK12697 OS=Drosophila willistoni GN=GK12697 PE=4 SV=1Length=182	Score = 76.6 bits (187), Expect = 2e-012
mapped-read 4383	F1UMNMG03F9DNU	Length=363	tr|B4N5L0|B4N5L0_DROWI GK12697 OS=Drosophila willistoni GN=GK12697 PE=4 SV=1Length=182	Score = 52.8 bits (125), Expect(2) = 7e-007
mapped-read 4383	F1UMNMG03HFO5Z	Length=358	tr|B4N5L0|B4N5L0_DROWI GK12697 OS=Drosophila willistoni GN=GK12697 PE=4 SV=1Length=182	Score = 76.6 bits (187), Expect = 2e-012
mapped-read 4383	F1UMNMG03GD2NF	Length=617	tr|B4N5L0|B4N5L0_DROWI GK12697 OS=Drosophila willistoni GN=GK12697 PE=4 SV=1Length=182	Score = 76.6 bits (187), Expect = 3e-012
mapped-read 4383	F1UMNMG03GXI88	Length=432	No Hit
mapped-read 4383	F1UMNMG03HOIEN	Length=487	tr|F4RVJ8|F4RVJ8_MELLP Putative uncharacterized protein OS=Melampsora larici-populina (strain 98AG31 / pathotype 3-4-7) GN=MELLADRAFT_90053 PE=4 SV=1Length=160	Score = 44.7 bits (104), Expect(2) = 2e-009
mapped-read 4383	F1UMNMG03GANG9	Length=367	tr|B4N5L0|B4N5L0_DROWI GK12697 OS=Drosophila willistoni GN=GK12697 PE=4 SV=1Length=182	Score = 76.6 bits (187), Expect = 2e-012
mapped-read 4383	F1UMNMG03HAVBS	Length=533	tr|B4N5L0|B4N5L0_DROWI GK12697 OS=Drosophila willistoni GN=GK12697 PE=4 SV=1Length=182	Score = 76.6 bits (187), Expect = 2e-012
mapped-read 4383	F1UMNMG03FUW7A	Length=366	tr|B4N5L0|B4N5L0_DROWI GK12697 OS=Drosophila willistoni GN=GK12697 PE=4 SV=1Length=182	Score = 76.6 bits (187), Expect = 2e-012
mapped-read 4383	F1UMNMG03FV2RG	Length=531	tr|F4SCC1|F4SCC1_MELLP Putative uncharacterized protein OS=Melampsora larici-populina (strain 98AG31 / pathotype 3-4-7) GN=MELLADRAFT_84525 PE=4 SV=1Length=347	Score = 104 bits (259), Expect = 8e-021
mapped-read 4383	F1UMNMG03GPE0N	Length=366	tr|B4N5L0|B4N5L0_DROWI GK12697 OS=Drosophila willistoni GN=GK12697 PE=4 SV=1Length=182	Score = 76.6 bits (187), Expect = 2e-012
mapped-read 4383	F1UMNMG03F8YJ6	Length=372	No Hit
mapped-read 4383	F1UMNMG03FPYE1	Length=363	tr|B4N5L0|B4N5L0_DROWI GK12697 OS=Drosophila willistoni GN=GK12697 PE=4 SV=1Length=182	Score = 75.9 bits (185), Expect = 3e-012
mapped-read 4383	F1UMNMG03FUVRQ	Length=380	tr|B4N5L0|B4N5L0_DROWI GK12697 OS=Drosophila willistoni GN=GK12697 PE=4 SV=1Length=182	Score = 76.6 bits (187), Expect = 2e-012
mapped-read 4383	F1UMNMG03FRKVO	Length=508	tr|B4N5L0|B4N5L0_DROWI GK12697 OS=Drosophila willistoni GN=GK12697 PE=4 SV=1Length=182	Score = 77.0 bits (188), Expect = 1e-012
mapped-read 4383	F1UMNMG03F6VPT	Length=363	tr|E2ANF3|E2ANF3_CAMFO Putative uncharacterized protein OS=Camponotus floridanus GN=EAG_01178 PE=4 SV=1Length=298	Score = 65.1 bits (157), Expect = 5e-009
mapped-read 4383	F1UMNMG03GHNDD	Length=359	tr|B4N5L0|B4N5L0_DROWI GK12697 OS=Drosophila willistoni GN=GK12697 PE=4 SV=1Length=182	Score = 76.6 bits (187), Expect = 2e-012
mapped-read 4383	F1UMNMG03HG28X	Length=533	tr|F4S2J1|F4S2J1_MELLP Putative uncharacterized protein OS=Melampsora larici-populina (strain 98AG31 / pathotype 3-4-7) GN=MELLADRAFT_92705 PE=4 SV=1Length=113	Score = 89.4 bits (220), Expect(2) = 2e-022
mapped-read 4383	F1UMNMG03HNJ02	Length=484	tr|F4SCC1|F4SCC1_MELLP Putative uncharacterized protein OS=Melampsora larici-populina (strain 98AG31 / pathotype 3-4-7) GN=MELLADRAFT_84525 PE=4 SV=1Length=347	Score = 82.0 bits (201), Expect = 4e-014
mapped-read 4383	F1UMNMG03GMPM8	Length=361	tr|B4N5L0|B4N5L0_DROWI GK12697 OS=Drosophila willistoni GN=GK12697 PE=4 SV=1Length=182	Score = 76.6 bits (187), Expect = 2e-012
mapped-read 4383	F1UMNMG03GN86E	Length=530	tr|B4N5L0|B4N5L0_DROWI GK12697 OS=Drosophila willistoni GN=GK12697 PE=4 SV=1Length=182	Score = 76.6 bits (187), Expect = 2e-012
mapped-read 4383	F1UMNMG03F0CN8	Length=364	tr|B4N5L0|B4N5L0_DROWI GK12697 OS=Drosophila willistoni GN=GK12697 PE=4 SV=1Length=182	Score = 76.6 bits (187), Expect = 2e-012
mapped-read 4383	F1UMNMG03FPN95	Length=404	No Hit
mapped-read 4383	F1UMNMG03FQ4R8	Length=483	tr|F4RVJ8|F4RVJ8_MELLP Putative uncharacterized protein OS=Melampsora larici-populina (strain 98AG31 / pathotype 3-4-7) GN=MELLADRAFT_90053 PE=4 SV=1Length=160	Score = 47.0 bits (110), Expect(2) = 5e-010
mapped-read 4383	F1UMNMG03HBMNF	Length=451	No Hit
mapped-read 4383	F1UMNMG03GZR7Z	Length=498	No Hit
mapped-read 4383	F1UMNMG03FR4RZ	Length=368	tr|B4N5L0|B4N5L0_DROWI GK12697 OS=Drosophila willistoni GN=GK12697 PE=4 SV=1Length=182	Score = 76.6 bits (187), Expect = 2e-012
mapped-read 4383	F1UMNMG03HBJEX	Length=526	tr|E9HZ40|E9HZ40_DAPPU Putative uncharacterized protein OS=Daphnia pulex GN=DAPPUDRAFT_119636 PE=4 SV=1Length=130	Score = 107 bits (268), Expect = 7e-022
mapped-read 4383	F1UMNMG03HAR7P	Length=360	tr|B4N5L0|B4N5L0_DROWI GK12697 OS=Drosophila willistoni GN=GK12697 PE=4 SV=1Length=182	Score = 76.6 bits (187), Expect = 2e-012
mapped-read 4383	F1UMNMG03HMUH2	Length=394	tr|E2ANF3|E2ANF3_CAMFO Putative uncharacterized protein OS=Camponotus floridanus GN=EAG_01178 PE=4 SV=1Length=298	Score = 80.1 bits (196), Expect = 2e-013
mapped-read 4383	F1UMNMG03F1ZU7	Length=360	tr|B4N5L0|B4N5L0_DROWI GK12697 OS=Drosophila willistoni GN=GK12697 PE=4 SV=1Length=182	Score = 73.9 bits (180), Expect = 1e-011
mapped-read 4383	F1UMNMG03GK0BC	Length=401	No Hit
mapped-read 4383	F1UMNMG03GMVYZ	Length=535	tr|F4RVJ8|F4RVJ8_MELLP Putative uncharacterized protein OS=Melampsora larici-populina (strain 98AG31 / pathotype 3-4-7) GN=MELLADRAFT_90053 PE=4 SV=1Length=160	Score = 82.0 bits (201), Expect(2) = 2e-020
mapped-read 4383	F1UMNMG03FXRMY	Length=359	tr|B4N5L0|B4N5L0_DROWI GK12697 OS=Drosophila willistoni GN=GK12697 PE=4 SV=1Length=182	Score = 76.6 bits (187), Expect = 2e-012
mapped-read 4383	F1UMNMG03HJ5UC	Length=363	tr|B4N5L0|B4N5L0_DROWI GK12697 OS=Drosophila willistoni GN=GK12697 PE=4 SV=1Length=182	Score = 76.6 bits (187), Expect = 2e-012
mapped-read 4383	F1UMNMG03FZ9B7	Length=359	tr|B4N5L0|B4N5L0_DROWI GK12697 OS=Drosophila willistoni GN=GK12697 PE=4 SV=1Length=182	Score = 76.6 bits (187), Expect = 2e-012
mapped-read 4383	F1UMNMG03FU3FB	Length=535	tr|E9HZ40|E9HZ40_DAPPU Putative uncharacterized protein OS=Daphnia pulex GN=DAPPUDRAFT_119636 PE=4 SV=1Length=130	Score = 59.3 bits (142), Expect(2) = 1e-015
mapped-read 4383	F1UMNMG03F5JB5	Length=358	tr|B4N5L0|B4N5L0_DROWI GK12697 OS=Drosophila willistoni GN=GK12697 PE=4 SV=1Length=182	Score = 76.6 bits (187), Expect = 2e-012
mapped-read 4383	F1UMNMG03HDAA9	Length=525	tr|B0WSK5|B0WSK5_CULQU GLP_748_1200_211 (Fragment) OS=Culex quinquefasciatus GN=CpipJ_CPIJ010238 PE=4 SV=1Length=51	Score = 79.3 bits (194), Expect = 3e-013
mapped-read 4383	F1UMNMG03G6VFX	Length=367	tr|B4N5L0|B4N5L0_DROWI GK12697 OS=Drosophila willistoni GN=GK12697 PE=4 SV=1Length=182	Score = 76.6 bits (187), Expect = 2e-012
mapped-read 4383	F1UMNMG03FP1AA	Length=538	tr|B4N5L0|B4N5L0_DROWI GK12697 OS=Drosophila willistoni GN=GK12697 PE=4 SV=1Length=182	Score = 76.6 bits (187), Expect = 2e-012
mapped-read 4383	F1UMNMG03GSYYL	Length=588	No Hit
mapped-read 4383	F1UMNMG03HH52G	Length=363	tr|B4N5L0|B4N5L0_DROWI GK12697 OS=Drosophila willistoni GN=GK12697 PE=4 SV=1Length=182	Score = 76.6 bits (187), Expect = 2e-012
mapped-read 4383	F1UMNMG03FZM69	Length=528	tr|F4SCC1|F4SCC1_MELLP Putative uncharacterized protein OS=Melampsora larici-populina (strain 98AG31 / pathotype 3-4-7) GN=MELLADRAFT_84525 PE=4 SV=1Length=347	Score = 76.6 bits (187), Expect(2) = 3e-022
mapped-read 4383	F1UMNMG03HJPU4	Length=357	tr|B4N5L0|B4N5L0_DROWI GK12697 OS=Drosophila willistoni GN=GK12697 PE=4 SV=1Length=182	Score = 76.6 bits (187), Expect = 2e-012
mapped-read 4383	F1UMNMG03HCRYS	Length=362	tr|B4N5L0|B4N5L0_DROWI GK12697 OS=Drosophila willistoni GN=GK12697 PE=4 SV=1Length=182	Score = 76.6 bits (187), Expect = 2e-012
mapped-read 4383	F1UMNMG03FTSYH	Length=487	tr|B4N5L0|B4N5L0_DROWI GK12697 OS=Drosophila willistoni GN=GK12697 PE=4 SV=1Length=182	Score = 66.2 bits (160), Expect = 2e-009
mapped-read 4383	F1UMNMG03GIPDS	Length=354	tr|E2ANF3|E2ANF3_CAMFO Putative uncharacterized protein OS=Camponotus floridanus GN=EAG_01178 PE=4 SV=1Length=298	Score = 66.2 bits (160), Expect = 2e-009
mapped-read 4383	F1UMNMG03HL1E3	Length=449	No Hit
mapped-read 4383	F1UMNMG03GDMDT	Length=475	tr|B4N5L0|B4N5L0_DROWI GK12697 OS=Drosophila willistoni GN=GK12697 PE=4 SV=1Length=182	Score = 76.6 bits (187), Expect = 2e-012
mapped-read 4383	F1UMNMG03GC1SQ	Length=357	tr|B4N5L0|B4N5L0_DROWI GK12697 OS=Drosophila willistoni GN=GK12697 PE=4 SV=1Length=182	Score = 76.6 bits (187), Expect = 2e-012
mapped-read 4383	F1UMNMG03FZRLY	Length=526	tr|Q5BT34|Q5BT34_SCHJA Putative uncharacterized protein OS=Schistosoma japonicum PE=4 SV=1Length=55	Score = 109 bits (272), Expect = 2e-022
mapped-read 4383	F1UMNMG03GPK5V	Length=528	tr|F4SCC1|F4SCC1_MELLP Putative uncharacterized protein OS=Melampsora larici-populina (strain 98AG31 / pathotype 3-4-7) GN=MELLADRAFT_84525 PE=4 SV=1Length=347	Score = 72.8 bits (177), Expect(2) = 8e-020
mapped-read 4383	F1UMNMG03G3M9R	Length=359	tr|B4N5L0|B4N5L0_DROWI GK12697 OS=Drosophila willistoni GN=GK12697 PE=4 SV=1Length=182	Score = 76.6 bits (187), Expect = 2e-012
mapped-read 4383	F1UMNMG03FZ0DI	Length=366	tr|B4N5L0|B4N5L0_DROWI GK12697 OS=Drosophila willistoni GN=GK12697 PE=4 SV=1Length=182	Score = 75.1 bits (183), Expect = 5e-012
mapped-read 4383	F1UMNMG03HD53R	Length=374	tr|B4N5L0|B4N5L0_DROWI GK12697 OS=Drosophila willistoni GN=GK12697 PE=4 SV=1Length=182	Score = 76.6 bits (187), Expect = 2e-012
mapped-read 4383	F1UMNMG03FQT7R	Length=360	tr|B4N5L0|B4N5L0_DROWI GK12697 OS=Drosophila willistoni GN=GK12697 PE=4 SV=1Length=182	Score = 76.6 bits (187), Expect = 2e-012
mapped-read 4383	F1UMNMG03GAZ3C	Length=473	tr|B4N5L0|B4N5L0_DROWI GK12697 OS=Drosophila willistoni GN=GK12697 PE=4 SV=1Length=182	Score = 76.6 bits (187), Expect = 2e-012
mapped-read 4383	F1UMNMG03GFB75	Length=534	tr|F4SCC1|F4SCC1_MELLP Putative uncharacterized protein OS=Melampsora larici-populina (strain 98AG31 / pathotype 3-4-7) GN=MELLADRAFT_84525 PE=4 SV=1Length=347	Score = 77.4 bits (189), Expect(2) = 1e-026
mapped-read 4383	F1UMNMG03GWPR6	Length=554	No Hit
mapped-read 4383	F1UMNMG03G3U1Q	Length=362	tr|B4N5L0|B4N5L0_DROWI GK12697 OS=Drosophila willistoni GN=GK12697 PE=4 SV=1Length=182	Score = 76.6 bits (187), Expect = 2e-012
mapped-read 4383	F1UMNMG03FQTYQ	Length=361	tr|B4N5L0|B4N5L0_DROWI GK12697 OS=Drosophila willistoni GN=GK12697 PE=4 SV=1Length=182	Score = 76.6 bits (187), Expect = 2e-012
mapped-read 4383	F1UMNMG03FYUSS	Length=367	tr|B4N5L0|B4N5L0_DROWI GK12697 OS=Drosophila willistoni GN=GK12697 PE=4 SV=1Length=182	Score = 76.6 bits (187), Expect = 2e-012
mapped-read 4383	F1UMNMG03HFFUF	Length=359	tr|B4N5L0|B4N5L0_DROWI GK12697 OS=Drosophila willistoni GN=GK12697 PE=4 SV=1Length=182	Score = 76.6 bits (187), Expect = 2e-012
mapped-read 4383	F1UMNMG03HG8HZ	Length=360	tr|B4N5L0|B4N5L0_DROWI GK12697 OS=Drosophila willistoni GN=GK12697 PE=4 SV=1Length=182	Score = 76.6 bits (187), Expect = 2e-012
mapped-read 4383	F1UMNMG03FPFPH	Length=362	tr|B4N5L0|B4N5L0_DROWI GK12697 OS=Drosophila willistoni GN=GK12697 PE=4 SV=1Length=182	Score = 76.6 bits (187), Expect = 2e-012
mapped-read 4383	F1UMNMG03FPYT9	Length=355	tr|B4N5L0|B4N5L0_DROWI GK12697 OS=Drosophila willistoni GN=GK12697 PE=4 SV=1Length=182	Score = 45.8 bits (107), Expect(2) = 7e-008
mapped-read 4383	F1UMNMG03HNPWS	Length=530	tr|B0WSK5|B0WSK5_CULQU GLP_748_1200_211 (Fragment) OS=Culex quinquefasciatus GN=CpipJ_CPIJ010238 PE=4 SV=1Length=51	Score = 83.6 bits (205), Expect = 2e-014
mapped-read 4383	F1UMNMG03G0LSG	Length=364	tr|B4N5L0|B4N5L0_DROWI GK12697 OS=Drosophila willistoni GN=GK12697 PE=4 SV=1Length=182	Score = 73.9 bits (180), Expect = 1e-011
mapped-read 4383	F1UMNMG03GDLCO	Length=361	tr|B4N5L0|B4N5L0_DROWI GK12697 OS=Drosophila willistoni GN=GK12697 PE=4 SV=1Length=182	Score = 76.6 bits (187), Expect = 2e-012
mapped-read 4383	F1UMNMG03FQFR0	Length=384	tr|B4N5L0|B4N5L0_DROWI GK12697 OS=Drosophila willistoni GN=GK12697 PE=4 SV=1Length=182	Score = 76.6 bits (187), Expect = 2e-012
mapped-read 4383	F1UMNMG03GO97D	Length=527	tr|G7E0M2|G7E0M2_MIXOS Putative uncharacterized protein Mo03049 OS=Mixia osmundae (strain CBS 9802 / IAM 14324 / JCM 22182 / KY 12970) GN=Mo03049 PE=4 SV=1Length=352	Score = 66.2 bits (160), Expect(2) = 3e-021
mapped-read 4383	F1UMNMG03FSBW4	Length=363	tr|B4N5L0|B4N5L0_DROWI GK12697 OS=Drosophila willistoni GN=GK12697 PE=4 SV=1Length=182	Score = 76.6 bits (187), Expect = 2e-012
mapped-read 4383	F1UMNMG03G6UCD	Length=372	No Hit
mapped-read 4383	F1UMNMG03GKP3Z	Length=363	tr|B4N5L0|B4N5L0_DROWI GK12697 OS=Drosophila willistoni GN=GK12697 PE=4 SV=1Length=182	Score = 76.6 bits (187), Expect = 2e-012
mapped-read 4383	F1UMNMG03G0AOC	Length=358	tr|B4N5L0|B4N5L0_DROWI GK12697 OS=Drosophila willistoni GN=GK12697 PE=4 SV=1Length=182	Score = 75.1 bits (183), Expect = 5e-012
mapped-read 4383	F1UMNMG03GOWM0	Length=359	tr|B4N5L0|B4N5L0_DROWI GK12697 OS=Drosophila willistoni GN=GK12697 PE=4 SV=1Length=182	Score = 73.9 bits (180), Expect = 1e-011
mapped-read 4383	F1UMNMG03GJ2Q7	Length=359	tr|B4N5L0|B4N5L0_DROWI GK12697 OS=Drosophila willistoni GN=GK12697 PE=4 SV=1Length=182	Score = 76.6 bits (187), Expect = 2e-012
mapped-read 4383	F1UMNMG03FUS80	Length=490	tr|B4N5L0|B4N5L0_DROWI GK12697 OS=Drosophila willistoni GN=GK12697 PE=4 SV=1Length=182	Score = 76.6 bits (187), Expect = 2e-012
mapped-read 4383	F1UMNMG03FOGYV	Length=833	tr|B0XI86|B0XI86_CULQU Putative uncharacterized protein OS=Culex quinquefasciatus GN=CpipJ_CPIJ019206 PE=4 SV=1Length=244	Score = 68.2 bits (165), Expect = 2e-009
mapped-read 4383	F1UMNMG03GKMGT	Length=529	tr|B4N5L0|B4N5L0_DROWI GK12697 OS=Drosophila willistoni GN=GK12697 PE=4 SV=1Length=182	Score = 76.6 bits (187), Expect = 2e-012
mapped-read 4383	F1UMNMG03FRXD5	Length=360	tr|B4N5L0|B4N5L0_DROWI GK12697 OS=Drosophila willistoni GN=GK12697 PE=4 SV=1Length=182	Score = 69.3 bits (168), Expect = 3e-010
mapped-read 4383	F1UMNMG03HOLAR	Length=364	tr|B4N5L0|B4N5L0_DROWI GK12697 OS=Drosophila willistoni GN=GK12697 PE=4 SV=1Length=182	Score = 76.6 bits (187), Expect = 2e-012
mapped-read 4383	F1UMNMG03HKW5H	Length=360	tr|B4N5L0|B4N5L0_DROWI GK12697 OS=Drosophila willistoni GN=GK12697 PE=4 SV=1Length=182	Score = 76.6 bits (187), Expect = 2e-012
mapped-read 4383	F1UMNMG03GIFK4	Length=358	tr|B4N5L0|B4N5L0_DROWI GK12697 OS=Drosophila willistoni GN=GK12697 PE=4 SV=1Length=182	Score = 76.6 bits (187), Expect = 2e-012
mapped-read 4383	F1UMNMG03G16UA	Length=583	No Hit
mapped-read 4383	F1UMNMG03GLEEO	Length=349	No Hit
mapped-read 4383	F1UMNMG03G6VZI	Length=362	tr|B4N5L0|B4N5L0_DROWI GK12697 OS=Drosophila willistoni GN=GK12697 PE=4 SV=1Length=182	Score = 76.6 bits (187), Expect = 2e-012
mapped-read 4383	F1UMNMG03HC056	Length=360	tr|B4N5L0|B4N5L0_DROWI GK12697 OS=Drosophila willistoni GN=GK12697 PE=4 SV=1Length=182	Score = 76.6 bits (187), Expect = 2e-012
mapped-read 4383	F1UMNMG03F0YQL	Length=368	tr|B4N5L0|B4N5L0_DROWI GK12697 OS=Drosophila willistoni GN=GK12697 PE=4 SV=1Length=182	Score = 76.6 bits (187), Expect = 2e-012
mapped-read 4383	F1UMNMG03G2YFR	Length=363	tr|B4N5L0|B4N5L0_DROWI GK12697 OS=Drosophila willistoni GN=GK12697 PE=4 SV=1Length=182	Score = 76.6 bits (187), Expect = 2e-012
mapped-read 4383	F1UMNMG03HLXS4	Length=366	tr|B4N5L0|B4N5L0_DROWI GK12697 OS=Drosophila willistoni GN=GK12697 PE=4 SV=1Length=182	Score = 76.6 bits (187), Expect = 2e-012
mapped-read 4383	F1UMNMG03GCE7M	Length=531	tr|G7K0E5|G7K0E5_MEDTR Putative uncharacterized protein OS=Medicago truncatula GN=MTR_5g051150 PE=4 SV=1Length=2133	Score = 84.7 bits (208), Expect = 7e-015
mapped-read 4383	F1UMNMG03FZ9SP	Length=363	tr|B4N5L0|B4N5L0_DROWI GK12697 OS=Drosophila willistoni GN=GK12697 PE=4 SV=1Length=182	Score = 76.6 bits (187), Expect = 2e-012
mapped-read 4383	F1UMNMG03GVO9H	Length=532	tr|F4SCC1|F4SCC1_MELLP Putative uncharacterized protein OS=Melampsora larici-populina (strain 98AG31 / pathotype 3-4-7) GN=MELLADRAFT_84525 PE=4 SV=1Length=347	Score = 101 bits (252), Expect = 5e-020
mapped-read 4383	F1UMNMG03GDQHB	Length=360	tr|B4N5L0|B4N5L0_DROWI GK12697 OS=Drosophila willistoni GN=GK12697 PE=4 SV=1Length=182	Score = 73.6 bits (179), Expect = 1e-011
mapped-read 4383	F1UMNMG03GYQ3T	Length=359	tr|B4N5L0|B4N5L0_DROWI GK12697 OS=Drosophila willistoni GN=GK12697 PE=4 SV=1Length=182	Score = 76.6 bits (187), Expect = 2e-012
mapped-read 4383	F1UMNMG03G7YH9	Length=429	No Hit
mapped-read 4383	F1UMNMG03GT35M	Length=539	tr|F4RVJ8|F4RVJ8_MELLP Putative uncharacterized protein OS=Melampsora larici-populina (strain 98AG31 / pathotype 3-4-7) GN=MELLADRAFT_90053 PE=4 SV=1Length=160	Score = 60.5 bits (145), Expect(2) = 4e-015
mapped-read 4383	F1UMNMG03HCX4G	Length=360	tr|B4N5L0|B4N5L0_DROWI GK12697 OS=Drosophila willistoni GN=GK12697 PE=4 SV=1Length=182	Score = 76.6 bits (187), Expect = 2e-012
mapped-read 4383	F1UMNMG03HL7YV	Length=363	tr|B4N5L0|B4N5L0_DROWI GK12697 OS=Drosophila willistoni GN=GK12697 PE=4 SV=1Length=182	Score = 75.1 bits (183), Expect = 5e-012
mapped-read 4383	F1UMNMG03GQLP9	Length=530	tr|B4N5L0|B4N5L0_DROWI GK12697 OS=Drosophila willistoni GN=GK12697 PE=4 SV=1Length=182	Score = 76.6 bits (187), Expect = 2e-012
mapped-read 4383	F1UMNMG03F4H1K	Length=359	tr|B4N5L0|B4N5L0_DROWI GK12697 OS=Drosophila willistoni GN=GK12697 PE=4 SV=1Length=182	Score = 76.6 bits (187), Expect = 2e-012
mapped-read 4383	F1UMNMG03GR291	Length=489	tr|B4N5L0|B4N5L0_DROWI GK12697 OS=Drosophila willistoni GN=GK12697 PE=4 SV=1Length=182	Score = 76.6 bits (187), Expect = 2e-012
mapped-read 4383	F1UMNMG03HISOJ	Length=358	tr|B4N5L0|B4N5L0_DROWI GK12697 OS=Drosophila willistoni GN=GK12697 PE=4 SV=1Length=182	Score = 75.1 bits (183), Expect = 5e-012
mapped-read 4383	F1UMNMG03F4J2B	Length=365	tr|B4N5L0|B4N5L0_DROWI GK12697 OS=Drosophila willistoni GN=GK12697 PE=4 SV=1Length=182	Score = 76.6 bits (187), Expect = 2e-012
mapped-read 4383	F1UMNMG03GD1WC	Length=537	tr|F4RVJ8|F4RVJ8_MELLP Putative uncharacterized protein OS=Melampsora larici-populina (strain 98AG31 / pathotype 3-4-7) GN=MELLADRAFT_90053 PE=4 SV=1Length=160	Score = 115 bits (289), Expect = 3e-024
mapped-read 4383	F1UMNMG03GRS1O	Length=361	tr|B4N5L0|B4N5L0_DROWI GK12697 OS=Drosophila willistoni GN=GK12697 PE=4 SV=1Length=182	Score = 76.6 bits (187), Expect = 2e-012
mapped-read 4383	F1UMNMG03GZEO2	Length=357	tr|B4N5L0|B4N5L0_DROWI GK12697 OS=Drosophila willistoni GN=GK12697 PE=4 SV=1Length=182	Score = 77.0 bits (188), Expect = 1e-012
mapped-read 4383	F1UMNMG03FSBWX	Length=358	tr|B4N5L0|B4N5L0_DROWI GK12697 OS=Drosophila willistoni GN=GK12697 PE=4 SV=1Length=182	Score = 76.6 bits (187), Expect = 2e-012
mapped-read 4383	F1UMNMG03FQUXE	Length=486	tr|F4RVJ8|F4RVJ8_MELLP Putative uncharacterized protein OS=Melampsora larici-populina (strain 98AG31 / pathotype 3-4-7) GN=MELLADRAFT_90053 PE=4 SV=1Length=160	Score = 45.8 bits (107), Expect(2) = 1e-009
mapped-read 4383	F1UMNMG03HB8QB	Length=363	tr|B4N5L0|B4N5L0_DROWI GK12697 OS=Drosophila willistoni GN=GK12697 PE=4 SV=1Length=182	Score = 76.6 bits (187), Expect = 2e-012
mapped-read 4383	F1UMNMG03G2F61	Length=533	tr|F4S2J1|F4S2J1_MELLP Putative uncharacterized protein OS=Melampsora larici-populina (strain 98AG31 / pathotype 3-4-7) GN=MELLADRAFT_92705 PE=4 SV=1Length=113	Score = 90.1 bits (222), Expect(2) = 1e-022
mapped-read 4383	F1UMNMG03FW8CU	Length=370	tr|B4N5L0|B4N5L0_DROWI GK12697 OS=Drosophila willistoni GN=GK12697 PE=4 SV=1Length=182	Score = 76.6 bits (187), Expect = 2e-012
mapped-read 4383	F1UMNMG03FQ0NO	Length=361	tr|B4N5L0|B4N5L0_DROWI GK12697 OS=Drosophila willistoni GN=GK12697 PE=4 SV=1Length=182	Score = 76.6 bits (187), Expect = 2e-012
mapped-read 4383	F1UMNMG03GKW03	Length=369	tr|E2ANF3|E2ANF3_CAMFO Putative uncharacterized protein OS=Camponotus floridanus GN=EAG_01178 PE=4 SV=1Length=298	Score = 75.1 bits (183), Expect = 5e-012
mapped-read 4383	F1UMNMG03F5CCG	Length=363	tr|B4N5L0|B4N5L0_DROWI GK12697 OS=Drosophila willistoni GN=GK12697 PE=4 SV=1Length=182	Score = 76.6 bits (187), Expect = 2e-012
mapped-read 4383	F1UMNMG03HNYP6	Length=362	tr|B4N5L0|B4N5L0_DROWI GK12697 OS=Drosophila willistoni GN=GK12697 PE=4 SV=1Length=182	Score = 76.6 bits (187), Expect = 2e-012
mapped-read 4383	F1UMNMG03GRC30	Length=358	tr|B4N5L0|B4N5L0_DROWI GK12697 OS=Drosophila willistoni GN=GK12697 PE=4 SV=1Length=182	Score = 76.6 bits (187), Expect = 2e-012
mapped-read 4383	F1UMNMG03GFE7Q	Length=531	tr|F4RVJ8|F4RVJ8_MELLP Putative uncharacterized protein OS=Melampsora larici-populina (strain 98AG31 / pathotype 3-4-7) GN=MELLADRAFT_90053 PE=4 SV=1Length=160	Score = 103 bits (257), Expect = 1e-020
mapped-read 4383	F1UMNMG03F86GX	Length=359	tr|B4N5L0|B4N5L0_DROWI GK12697 OS=Drosophila willistoni GN=GK12697 PE=4 SV=1Length=182	Score = 76.6 bits (187), Expect = 2e-012
mapped-read 4383	F1UMNMG03GIVRG	Length=354	tr|B4N5L0|B4N5L0_DROWI GK12697 OS=Drosophila willistoni GN=GK12697 PE=4 SV=1Length=182	Score = 76.6 bits (187), Expect = 2e-012
mapped-read 4383	F1UMNMG03GLWPN	Length=523	tr|B4N5L0|B4N5L0_DROWI GK12697 OS=Drosophila willistoni GN=GK12697 PE=4 SV=1Length=182	Score = 76.6 bits (187), Expect = 2e-012
mapped-read 4383	F1UMNMG03FZVBL	Length=655	tr|B4N5L0|B4N5L0_DROWI GK12697 OS=Drosophila willistoni GN=GK12697 PE=4 SV=1Length=182	Score = 72.8 bits (177), Expect = 5e-011
mapped-read 4383	F1UMNMG03G0HMC	Length=525	tr|F4SCC1|F4SCC1_MELLP Putative uncharacterized protein OS=Melampsora larici-populina (strain 98AG31 / pathotype 3-4-7) GN=MELLADRAFT_84525 PE=4 SV=1Length=347	Score = 88.2 bits (217), Expect(2) = 2e-020
mapped-read 4383	F1UMNMG03HFHMS	Length=531	tr|F4SCC1|F4SCC1_MELLP Putative uncharacterized protein OS=Melampsora larici-populina (strain 98AG31 / pathotype 3-4-7) GN=MELLADRAFT_84525 PE=4 SV=1Length=347	Score = 62.4 bits (150), Expect(2) = 1e-012
mapped-read 4383	F1UMNMG03GU6AQ	Length=538	tr|B4N5L0|B4N5L0_DROWI GK12697 OS=Drosophila willistoni GN=GK12697 PE=4 SV=1Length=182	Score = 65.1 bits (157), Expect = 6e-009
mapped-read 4383	F1UMNMG03GGQGJ	Length=529	tr|B4N5L0|B4N5L0_DROWI GK12697 OS=Drosophila willistoni GN=GK12697 PE=4 SV=1Length=182	Score = 76.6 bits (187), Expect = 2e-012
mapped-read 4383	F1UMNMG03G1CKU	Length=361	tr|B4N5L0|B4N5L0_DROWI GK12697 OS=Drosophila willistoni GN=GK12697 PE=4 SV=1Length=182	Score = 75.1 bits (183), Expect = 5e-012
mapped-read 4383	F1UMNMG03F5ZAG	Length=362	tr|B4N5L0|B4N5L0_DROWI GK12697 OS=Drosophila willistoni GN=GK12697 PE=4 SV=1Length=182	Score = 73.2 bits (178), Expect = 2e-011
mapped-read 4383	F1UMNMG03FSGHC	Length=391	No Hit
mapped-read 4383	F1UMNMG03FZXGQ	Length=359	tr|B4N5L0|B4N5L0_DROWI GK12697 OS=Drosophila willistoni GN=GK12697 PE=4 SV=1Length=182	Score = 76.6 bits (187), Expect = 2e-012
mapped-read 4383	F1UMNMG03HG08D	Length=531	tr|F4RVJ8|F4RVJ8_MELLP Putative uncharacterized protein OS=Melampsora larici-populina (strain 98AG31 / pathotype 3-4-7) GN=MELLADRAFT_90053 PE=4 SV=1Length=160	Score = 63.2 bits (152), Expect(2) = 9e-015
mapped-read 4383	F1UMNMG03GJD1L	Length=359	tr|B4N5L0|B4N5L0_DROWI GK12697 OS=Drosophila willistoni GN=GK12697 PE=4 SV=1Length=182	Score = 76.6 bits (187), Expect = 2e-012
mapped-read 4383	F1UMNMG03G9JSD	Length=488	No Hit
mapped-read 4383	F1UMNMG03GPAOC	Length=357	tr|B4N5L0|B4N5L0_DROWI GK12697 OS=Drosophila willistoni GN=GK12697 PE=4 SV=1Length=182	Score = 76.6 bits (187), Expect = 2e-012
mapped-read 4383	F1UMNMG03F10CS	Length=538	tr|B0WSK5|B0WSK5_CULQU GLP_748_1200_211 (Fragment) OS=Culex quinquefasciatus GN=CpipJ_CPIJ010238 PE=4 SV=1Length=51	Score = 55.5 bits (132), Expect(2) = 1e-012
mapped-read 4383	F1UMNMG03GXM8H	Length=356	tr|B4N5L0|B4N5L0_DROWI GK12697 OS=Drosophila willistoni GN=GK12697 PE=4 SV=1Length=182	Score = 76.6 bits (187), Expect = 2e-012
mapped-read 4383	F1UMNMG03HK8BB	Length=359	tr|B4N5L0|B4N5L0_DROWI GK12697 OS=Drosophila willistoni GN=GK12697 PE=4 SV=1Length=182	Score = 76.6 bits (187), Expect = 2e-012
mapped-read 4383	F1UMNMG03GER7O	Length=532	tr|F4RVJ8|F4RVJ8_MELLP Putative uncharacterized protein OS=Melampsora larici-populina (strain 98AG31 / pathotype 3-4-7) GN=MELLADRAFT_90053 PE=4 SV=1Length=160	Score = 77.8 bits (190), Expect(2) = 4e-019
mapped-read 4383	F1UMNMG03FYHTE	Length=360	tr|B4N5L0|B4N5L0_DROWI GK12697 OS=Drosophila willistoni GN=GK12697 PE=4 SV=1Length=182	Score = 75.1 bits (183), Expect = 5e-012
mapped-read 4383	F1UMNMG03G61BV	Length=361	tr|B4N5L0|B4N5L0_DROWI GK12697 OS=Drosophila willistoni GN=GK12697 PE=4 SV=1Length=182	Score = 76.6 bits (187), Expect = 2e-012
mapped-read 4383	F1UMNMG03FYS32	Length=363	tr|B4N5L0|B4N5L0_DROWI GK12697 OS=Drosophila willistoni GN=GK12697 PE=4 SV=1Length=182	Score = 76.6 bits (187), Expect = 2e-012
mapped-read 4383	F1UMNMG03FUORV	Length=361	tr|B4N5L0|B4N5L0_DROWI GK12697 OS=Drosophila willistoni GN=GK12697 PE=4 SV=1Length=182	Score = 76.6 bits (187), Expect = 2e-012
mapped-read 4383	F1UMNMG03HG43F	Length=407	tr|B4N5L0|B4N5L0_DROWI GK12697 OS=Drosophila willistoni GN=GK12697 PE=4 SV=1Length=182	Score = 77.0 bits (188), Expect = 1e-012
mapped-read 4383	F1UMNMG03FRBLN	Length=364	tr|B4N5L0|B4N5L0_DROWI GK12697 OS=Drosophila willistoni GN=GK12697 PE=4 SV=1Length=182	Score = 76.6 bits (187), Expect = 2e-012
mapped-read 4383	F1UMNMG03F5AS4	Length=359	tr|B4N5L0|B4N5L0_DROWI GK12697 OS=Drosophila willistoni GN=GK12697 PE=4 SV=1Length=182	Score = 76.6 bits (187), Expect = 2e-012
mapped-read 4383	F1UMNMG03GTM97	Length=443	No Hit
mapped-read 4383	F1UMNMG03G5Z8S	Length=363	tr|B4N5L0|B4N5L0_DROWI GK12697 OS=Drosophila willistoni GN=GK12697 PE=4 SV=1Length=182	Score = 76.6 bits (187), Expect = 2e-012
mapped-read 4383	F1UMNMG03FRXKM	Length=531	tr|G7K0E5|G7K0E5_MEDTR Putative uncharacterized protein OS=Medicago truncatula GN=MTR_5g051150 PE=4 SV=1Length=2133	Score = 80.9 bits (198), Expect = 1e-013
mapped-read 4383	F1UMNMG03GPXBW	Length=360	tr|B4N5L0|B4N5L0_DROWI GK12697 OS=Drosophila willistoni GN=GK12697 PE=4 SV=1Length=182	Score = 76.6 bits (187), Expect = 2e-012
mapped-read 4383	F1UMNMG03HECC5	Length=359	tr|B4N5L0|B4N5L0_DROWI GK12697 OS=Drosophila willistoni GN=GK12697 PE=4 SV=1Length=182	Score = 76.6 bits (187), Expect = 2e-012
mapped-read 4383	F1UMNMG03GRAQG	Length=419	No Hit
mapped-read 4383	F1UMNMG03GH6OH	Length=363	tr|B4N5L0|B4N5L0_DROWI GK12697 OS=Drosophila willistoni GN=GK12697 PE=4 SV=1Length=182	Score = 76.6 bits (187), Expect = 2e-012
mapped-read 4383	F1UMNMG03HON2Z	Length=359	tr|B4N5L0|B4N5L0_DROWI GK12697 OS=Drosophila willistoni GN=GK12697 PE=4 SV=1Length=182	Score = 76.6 bits (187), Expect = 2e-012
mapped-read 4383	F1UMNMG03G729U	Length=382	tr|B4N5L0|B4N5L0_DROWI GK12697 OS=Drosophila willistoni GN=GK12697 PE=4 SV=1Length=182	Score = 76.6 bits (187), Expect = 2e-012
mapped-read 4383	F1UMNMG03FYXL2	Length=527	tr|B4N5L0|B4N5L0_DROWI GK12697 OS=Drosophila willistoni GN=GK12697 PE=4 SV=1Length=182	Score = 76.6 bits (187), Expect = 2e-012
mapped-read 4383	F1UMNMG03GXOG3	Length=363	tr|B4N5L0|B4N5L0_DROWI GK12697 OS=Drosophila willistoni GN=GK12697 PE=4 SV=1Length=182	Score = 76.6 bits (187), Expect = 2e-012
mapped-read 4383	F1UMNMG03GL3EP	Length=528	tr|B0XI87|B0XI87_CULQU Putative uncharacterized protein OS=Culex quinquefasciatus GN=CpipJ_CPIJ019207 PE=4 SV=1Length=36	Score = 80.5 bits (197), Expect = 1e-013
mapped-read 4383	F1UMNMG03FQ1AS	Length=359	tr|B4N5L0|B4N5L0_DROWI GK12697 OS=Drosophila willistoni GN=GK12697 PE=4 SV=1Length=182	Score = 76.6 bits (187), Expect = 2e-012
mapped-read 4383	F1UMNMG03GS5MT	Length=360	tr|B4N5L0|B4N5L0_DROWI GK12697 OS=Drosophila willistoni GN=GK12697 PE=4 SV=1Length=182	Score = 76.6 bits (187), Expect = 2e-012
mapped-read 4383	F1UMNMG03FV7VH	Length=358	tr|B4N5L0|B4N5L0_DROWI GK12697 OS=Drosophila willistoni GN=GK12697 PE=4 SV=1Length=182	Score = 76.6 bits (187), Expect = 2e-012
mapped-read 4383	F1UMNMG03GOJYS	Length=364	tr|B4N5L0|B4N5L0_DROWI GK12697 OS=Drosophila willistoni GN=GK12697 PE=4 SV=1Length=182	Score = 77.8 bits (190), Expect = 8e-013
mapped-read 4383	F1UMNMG03HAKM7	Length=459	tr|E9HZ40|E9HZ40_DAPPU Putative uncharacterized protein OS=Daphnia pulex GN=DAPPUDRAFT_119636 PE=4 SV=1Length=130	Score = 48.5 bits (114), Expect(2) = 2e-008
mapped-read 4383	F1UMNMG03GWE1A	Length=363	No Hit
mapped-read 4383	F1UMNMG03GOX30	Length=360	tr|B4N5L0|B4N5L0_DROWI GK12697 OS=Drosophila willistoni GN=GK12697 PE=4 SV=1Length=182	Score = 76.6 bits (187), Expect = 2e-012
mapped-read 4383	F1UMNMG03GY2QT	Length=360	tr|B4N5L0|B4N5L0_DROWI GK12697 OS=Drosophila willistoni GN=GK12697 PE=4 SV=1Length=182	Score = 76.6 bits (187), Expect = 2e-012
mapped-read 4383	F1UMNMG03FRBNQ	Length=333	No Hit
mapped-read 4383	F1UMNMG03FR7NG	Length=362	tr|B4N5L0|B4N5L0_DROWI GK12697 OS=Drosophila willistoni GN=GK12697 PE=4 SV=1Length=182	Score = 64.3 bits (155), Expect = 9e-009
mapped-read 4383	F1UMNMG03G04QB	Length=360	tr|B4N5L0|B4N5L0_DROWI GK12697 OS=Drosophila willistoni GN=GK12697 PE=4 SV=1Length=182	Score = 76.6 bits (187), Expect = 2e-012
mapped-read 4383	F1UMNMG03GIF52	Length=359	tr|B4N5L0|B4N5L0_DROWI GK12697 OS=Drosophila willistoni GN=GK12697 PE=4 SV=1Length=182	Score = 76.6 bits (187), Expect = 2e-012
mapped-read 4383	F1UMNMG03G8SSD	Length=360	tr|B4N5L0|B4N5L0_DROWI GK12697 OS=Drosophila willistoni GN=GK12697 PE=4 SV=1Length=182	Score = 76.6 bits (187), Expect = 2e-012
mapped-read 4383	F1UMNMG03G4QRD	Length=360	tr|B4N5L0|B4N5L0_DROWI GK12697 OS=Drosophila willistoni GN=GK12697 PE=4 SV=1Length=182	Score = 76.6 bits (187), Expect = 2e-012
mapped-read 4383	F1UMNMG03F0P85	Length=528	tr|B4N5L0|B4N5L0_DROWI GK12697 OS=Drosophila willistoni GN=GK12697 PE=4 SV=1Length=182	Score = 76.6 bits (187), Expect = 2e-012
mapped-read 4383	F1UMNMG03HKDI2	Length=416	tr|B4N5L0|B4N5L0_DROWI GK12697 OS=Drosophila willistoni GN=GK12697 PE=4 SV=1Length=182	Score = 75.1 bits (183), Expect = 5e-012
mapped-read 4383	F1UMNMG03F83GJ	Length=392	No Hit
mapped-read 4383	F1UMNMG03F6SRN	Length=360	tr|B4N5L0|B4N5L0_DROWI GK12697 OS=Drosophila willistoni GN=GK12697 PE=4 SV=1Length=182	Score = 76.6 bits (187), Expect = 2e-012
mapped-read 4383	F1UMNMG03GIT7F	Length=521	tr|B4N5L0|B4N5L0_DROWI GK12697 OS=Drosophila willistoni GN=GK12697 PE=4 SV=1Length=182	Score = 76.6 bits (187), Expect = 2e-012
mapped-read 4383	F1UMNMG03HOH04	Length=376	tr|B4N5L0|B4N5L0_DROWI GK12697 OS=Drosophila willistoni GN=GK12697 PE=4 SV=1Length=182	Score = 76.6 bits (187), Expect = 2e-012
mapped-read 4383	F1UMNMG03HJ32X	Length=371	tr|B4N5L0|B4N5L0_DROWI GK12697 OS=Drosophila willistoni GN=GK12697 PE=4 SV=1Length=182	Score = 77.0 bits (188), Expect = 1e-012
mapped-read 4383	F1UMNMG03GHCM1	Length=358	tr|B4N5L0|B4N5L0_DROWI GK12697 OS=Drosophila willistoni GN=GK12697 PE=4 SV=1Length=182	Score = 76.6 bits (187), Expect = 2e-012
mapped-read 4383	F1UMNMG03GG9DQ	Length=403	tr|B4N5L0|B4N5L0_DROWI GK12697 OS=Drosophila willistoni GN=GK12697 PE=4 SV=1Length=182	Score = 76.6 bits (187), Expect = 2e-012
mapped-read 4383	F1UMNMG03G9CVU	Length=361	tr|B4N5L0|B4N5L0_DROWI GK12697 OS=Drosophila willistoni GN=GK12697 PE=4 SV=1Length=182	Score = 76.6 bits (187), Expect = 2e-012
mapped-read 4383	F1UMNMG03F3WW4	Length=366	tr|B4N5L0|B4N5L0_DROWI GK12697 OS=Drosophila willistoni GN=GK12697 PE=4 SV=1Length=182	Score = 76.6 bits (187), Expect = 2e-012
mapped-read 4383	F1UMNMG03HEBGH	Length=363	tr|B4N5L0|B4N5L0_DROWI GK12697 OS=Drosophila willistoni GN=GK12697 PE=4 SV=1Length=182	Score = 76.6 bits (187), Expect = 2e-012
mapped-read 4383	F1UMNMG03F03Z7	Length=533	tr|F4RVJ8|F4RVJ8_MELLP Putative uncharacterized protein OS=Melampsora larici-populina (strain 98AG31 / pathotype 3-4-7) GN=MELLADRAFT_90053 PE=4 SV=1Length=160	Score = 79.7 bits (195), Expect(2) = 1e-019
mapped-read 4383	F1UMNMG03GFP4H	Length=360	tr|B4N5L0|B4N5L0_DROWI GK12697 OS=Drosophila willistoni GN=GK12697 PE=4 SV=1Length=182	Score = 76.6 bits (187), Expect = 2e-012
mapped-read 4383	F1UMNMG03FVHLX	Length=363	tr|B4N5L0|B4N5L0_DROWI GK12697 OS=Drosophila willistoni GN=GK12697 PE=4 SV=1Length=182	Score = 75.1 bits (183), Expect = 5e-012
mapped-read 4383	F1UMNMG03GQDSY	Length=487	tr|B4N5L0|B4N5L0_DROWI GK12697 OS=Drosophila willistoni GN=GK12697 PE=4 SV=1Length=182	Score = 76.6 bits (187), Expect = 2e-012
mapped-read 4383	F1UMNMG03F7FHL	Length=535	tr|F4S2J1|F4S2J1_MELLP Putative uncharacterized protein OS=Melampsora larici-populina (strain 98AG31 / pathotype 3-4-7) GN=MELLADRAFT_92705 PE=4 SV=1Length=113	Score = 93.6 bits (231), Expect(2) = 9e-024
mapped-read 4383	F1UMNMG03HNJKK	Length=522	tr|B4N5L0|B4N5L0_DROWI GK12697 OS=Drosophila willistoni GN=GK12697 PE=4 SV=1Length=182	Score = 78.2 bits (191), Expect = 6e-013
mapped-read 4383	F1UMNMG03FRRDU	Length=431	tr|B4N5L0|B4N5L0_DROWI GK12697 OS=Drosophila willistoni GN=GK12697 PE=4 SV=1Length=182	Score = 76.6 bits (187), Expect = 2e-012
mapped-read 4383	F1UMNMG03F0UFR	Length=451	tr|B4N5L0|B4N5L0_DROWI GK12697 OS=Drosophila willistoni GN=GK12697 PE=4 SV=1Length=182	Score = 76.6 bits (187), Expect = 2e-012
mapped-read 4383	F1UMNMG03F9N0Z	Length=361	tr|B4N5L0|B4N5L0_DROWI GK12697 OS=Drosophila willistoni GN=GK12697 PE=4 SV=1Length=182	Score = 76.6 bits (187), Expect = 2e-012
mapped-read 4383	F1UMNMG03GWQXO	Length=360	tr|B4N5L0|B4N5L0_DROWI GK12697 OS=Drosophila willistoni GN=GK12697 PE=4 SV=1Length=182	Score = 76.6 bits (187), Expect = 2e-012
mapped-read 4383	F1UMNMG03G9FL7	Length=369	tr|B4N5L0|B4N5L0_DROWI GK12697 OS=Drosophila willistoni GN=GK12697 PE=4 SV=1Length=182	Score = 54.3 bits (129), Expect(2) = 9e-008
mapped-read 4383	F1UMNMG03FPUZX	Length=362	tr|B4N5L0|B4N5L0_DROWI GK12697 OS=Drosophila willistoni GN=GK12697 PE=4 SV=1Length=182	Score = 76.6 bits (187), Expect = 2e-012
mapped-read 4383	F1UMNMG03HKAOE	Length=426	tr|B4N5L0|B4N5L0_DROWI GK12697 OS=Drosophila willistoni GN=GK12697 PE=4 SV=1Length=182	Score = 68.9 bits (167), Expect = 4e-010
mapped-read 4383	F1UMNMG03GZVTQ	Length=481	tr|E2ANF3|E2ANF3_CAMFO Putative uncharacterized protein OS=Camponotus floridanus GN=EAG_01178 PE=4 SV=1Length=298	Score = 63.5 bits (153), Expect = 2e-008
mapped-read 4383	F1UMNMG03G5WPC	Length=365	tr|B4N5L0|B4N5L0_DROWI GK12697 OS=Drosophila willistoni GN=GK12697 PE=4 SV=1Length=182	Score = 76.6 bits (187), Expect = 2e-012
mapped-read 4383	F1UMNMG03GAHWA	Length=400	No Hit
mapped-read 4383	F1UMNMG03G8HVL	Length=355	tr|B4N5L0|B4N5L0_DROWI GK12697 OS=Drosophila willistoni GN=GK12697 PE=4 SV=1Length=182	Score = 76.6 bits (187), Expect = 2e-012
mapped-read 4383	F1UMNMG03GGCS9	Length=533	tr|F4RVJ8|F4RVJ8_MELLP Putative uncharacterized protein OS=Melampsora larici-populina (strain 98AG31 / pathotype 3-4-7) GN=MELLADRAFT_90053 PE=4 SV=1Length=160	Score = 81.3 bits (199), Expect(2) = 4e-020
mapped-read 4383	F1UMNMG03FVNSA	Length=361	tr|B4N5L0|B4N5L0_DROWI GK12697 OS=Drosophila willistoni GN=GK12697 PE=4 SV=1Length=182	Score = 76.6 bits (187), Expect = 2e-012
mapped-read 4383	F1UMNMG03GI0HO	Length=376	No Hit
mapped-read 4383	F1UMNMG03HBSN7	Length=529	tr|F4S2J1|F4S2J1_MELLP Putative uncharacterized protein OS=Melampsora larici-populina (strain 98AG31 / pathotype 3-4-7) GN=MELLADRAFT_92705 PE=4 SV=1Length=113	Score = 93.2 bits (230), Expect(2) = 1e-023
mapped-read 4383	F1UMNMG03FZSRP	Length=535	tr|B4N5L0|B4N5L0_DROWI GK12697 OS=Drosophila willistoni GN=GK12697 PE=4 SV=1Length=182	Score = 76.6 bits (187), Expect = 2e-012
mapped-read 4383	F1UMNMG03HBJ3T	Length=361	tr|B4N5L0|B4N5L0_DROWI GK12697 OS=Drosophila willistoni GN=GK12697 PE=4 SV=1Length=182	Score = 76.6 bits (187), Expect = 2e-012
mapped-read 4383	F1UMNMG03F94J5	Length=361	tr|B4N5L0|B4N5L0_DROWI GK12697 OS=Drosophila willistoni GN=GK12697 PE=4 SV=1Length=182	Score = 76.6 bits (187), Expect = 2e-012
mapped-read 4383	F1UMNMG03GKM6E	Length=360	tr|B4N5L0|B4N5L0_DROWI GK12697 OS=Drosophila willistoni GN=GK12697 PE=4 SV=1Length=182	Score = 76.6 bits (187), Expect = 2e-012
mapped-read 4383	F1UMNMG03GNQWR	Length=361	tr|B4N5L0|B4N5L0_DROWI GK12697 OS=Drosophila willistoni GN=GK12697 PE=4 SV=1Length=182	Score = 76.6 bits (187), Expect = 2e-012
mapped-read 4383	F1UMNMG03FWQUS	Length=616	tr|E2ANF3|E2ANF3_CAMFO Putative uncharacterized protein OS=Camponotus floridanus GN=EAG_01178 PE=4 SV=1Length=298	Score = 75.1 bits (183), Expect = 8e-012
mapped-read 4383	F1UMNMG03G8ATA	Length=358	tr|B4N5L0|B4N5L0_DROWI GK12697 OS=Drosophila willistoni GN=GK12697 PE=4 SV=1Length=182	Score = 76.6 bits (187), Expect = 2e-012
mapped-read 4383	F1UMNMG03HIC78	Length=360	tr|B4N5L0|B4N5L0_DROWI GK12697 OS=Drosophila willistoni GN=GK12697 PE=4 SV=1Length=182	Score = 76.6 bits (187), Expect = 2e-012
mapped-read 4383	F1UMNMG03GHQBA	Length=365	tr|B4N5L0|B4N5L0_DROWI GK12697 OS=Drosophila willistoni GN=GK12697 PE=4 SV=1Length=182	Score = 76.6 bits (187), Expect = 2e-012
mapped-read 4383	F1UMNMG03GNYAD	Length=366	tr|B4N5L0|B4N5L0_DROWI GK12697 OS=Drosophila willistoni GN=GK12697 PE=4 SV=1Length=182	Score = 76.6 bits (187), Expect = 2e-012
mapped-read 4383	F1UMNMG03GCQQ3	Length=519	tr|B4N5L0|B4N5L0_DROWI GK12697 OS=Drosophila willistoni GN=GK12697 PE=4 SV=1Length=182	Score = 73.2 bits (178), Expect = 2e-011
mapped-read 4383	F1UMNMG03FXG2E	Length=360	tr|B4N5L0|B4N5L0_DROWI GK12697 OS=Drosophila willistoni GN=GK12697 PE=4 SV=1Length=182	Score = 76.6 bits (187), Expect = 2e-012
mapped-read 4383	F1UMNMG03GLZOI	Length=361	tr|B4N5L0|B4N5L0_DROWI GK12697 OS=Drosophila willistoni GN=GK12697 PE=4 SV=1Length=182	Score = 76.6 bits (187), Expect = 2e-012
mapped-read 4383	F1UMNMG03GU5OR	Length=486	tr|B4N5L0|B4N5L0_DROWI GK12697 OS=Drosophila willistoni GN=GK12697 PE=4 SV=1Length=182	Score = 76.6 bits (187), Expect = 2e-012
mapped-read 4383	F1UMNMG03HIPNS	Length=500	tr|B4N5L0|B4N5L0_DROWI GK12697 OS=Drosophila willistoni GN=GK12697 PE=4 SV=1Length=182	Score = 76.6 bits (187), Expect = 2e-012
mapped-read 4383	F1UMNMG03HK04K	Length=359	tr|B4N5L0|B4N5L0_DROWI GK12697 OS=Drosophila willistoni GN=GK12697 PE=4 SV=1Length=182	Score = 76.6 bits (187), Expect = 2e-012
mapped-read 4383	F1UMNMG03GHYPP	Length=464	tr|B4N5L0|B4N5L0_DROWI GK12697 OS=Drosophila willistoni GN=GK12697 PE=4 SV=1Length=182	Score = 76.6 bits (187), Expect = 2e-012
mapped-read 4383	F1UMNMG03G67GJ	Length=490	tr|F4SCC1|F4SCC1_MELLP Putative uncharacterized protein OS=Melampsora larici-populina (strain 98AG31 / pathotype 3-4-7) GN=MELLADRAFT_84525 PE=4 SV=1Length=347	Score = 66.6 bits (161), Expect(2) = 2e-014
mapped-read 4383	F1UMNMG03G43MJ	Length=524	tr|B4N5L0|B4N5L0_DROWI GK12697 OS=Drosophila willistoni GN=GK12697 PE=4 SV=1Length=182	Score = 76.6 bits (187), Expect = 2e-012
mapped-read 4383	F1UMNMG03G6DM9	Length=365	tr|B4N5L0|B4N5L0_DROWI GK12697 OS=Drosophila willistoni GN=GK12697 PE=4 SV=1Length=182	Score = 76.6 bits (187), Expect = 2e-012
mapped-read 4383	F1UMNMG03FSW0K	Length=364	tr|B4N5L0|B4N5L0_DROWI GK12697 OS=Drosophila willistoni GN=GK12697 PE=4 SV=1Length=182	Score = 76.6 bits (187), Expect = 2e-012
mapped-read 4383	F1UMNMG03HNJTF	Length=362	tr|B4N5L0|B4N5L0_DROWI GK12697 OS=Drosophila willistoni GN=GK12697 PE=4 SV=1Length=182	Score = 76.6 bits (187), Expect = 2e-012
mapped-read 4383	F1UMNMG03GY6C4	Length=456	No Hit
mapped-read 4383	F1UMNMG03GCQC0	Length=359	tr|B4N5L0|B4N5L0_DROWI GK12697 OS=Drosophila willistoni GN=GK12697 PE=4 SV=1Length=182	Score = 76.6 bits (187), Expect = 2e-012
mapped-read 4383	F1UMNMG03F5ZZJ	Length=362	tr|B4N5L0|B4N5L0_DROWI GK12697 OS=Drosophila willistoni GN=GK12697 PE=4 SV=1Length=182	Score = 76.6 bits (187), Expect = 2e-012
mapped-read 4383	F1UMNMG03G7859	Length=378	No Hit
mapped-read 4383	F1UMNMG03F647O	Length=362	tr|B4N5L0|B4N5L0_DROWI GK12697 OS=Drosophila willistoni GN=GK12697 PE=4 SV=1Length=182	Score = 76.6 bits (187), Expect = 2e-012
mapped-read 4383	F1UMNMG03GCHM7	Length=362	tr|B4N5L0|B4N5L0_DROWI GK12697 OS=Drosophila willistoni GN=GK12697 PE=4 SV=1Length=182	Score = 76.6 bits (187), Expect = 2e-012
mapped-read 4383	F1UMNMG03FS5OV	Length=358	tr|B4N5L0|B4N5L0_DROWI GK12697 OS=Drosophila willistoni GN=GK12697 PE=4 SV=1Length=182	Score = 76.6 bits (187), Expect = 2e-012
mapped-read 4383	F1UMNMG03HG9C9	Length=381	No Hit
mapped-read 4383	F1UMNMG03GWLIL	Length=363	tr|B4N5L0|B4N5L0_DROWI GK12697 OS=Drosophila willistoni GN=GK12697 PE=4 SV=1Length=182	Score = 76.6 bits (187), Expect = 2e-012
mapped-read 4383	F1UMNMG03HOD53	Length=361	tr|B4N5L0|B4N5L0_DROWI GK12697 OS=Drosophila willistoni GN=GK12697 PE=4 SV=1Length=182	Score = 76.6 bits (187), Expect = 2e-012
mapped-read 4383	F1UMNMG03GQNI3	Length=539	tr|B4N5L0|B4N5L0_DROWI GK12697 OS=Drosophila willistoni GN=GK12697 PE=4 SV=1Length=182	Score = 76.6 bits (187), Expect = 2e-012
mapped-read 4383	F1UMNMG03GDIUJ	Length=379	No Hit
mapped-read 4383	F1UMNMG03HOHHH	Length=484	tr|B4N5L0|B4N5L0_DROWI GK12697 OS=Drosophila willistoni GN=GK12697 PE=4 SV=1Length=182	Score = 76.6 bits (187), Expect = 2e-012
mapped-read 4383	F1UMNMG03GQYCY	Length=491	tr|B4N5L0|B4N5L0_DROWI GK12697 OS=Drosophila willistoni GN=GK12697 PE=4 SV=1Length=182	Score = 76.6 bits (187), Expect = 2e-012
mapped-read 4383	F1UMNMG03HBOGP	Length=372	tr|B4N5L0|B4N5L0_DROWI GK12697 OS=Drosophila willistoni GN=GK12697 PE=4 SV=1Length=182	Score = 76.6 bits (187), Expect = 2e-012
mapped-read 4383	F1UMNMG03FY18P	Length=360	tr|B4N5L0|B4N5L0_DROWI GK12697 OS=Drosophila willistoni GN=GK12697 PE=4 SV=1Length=182	Score = 76.6 bits (187), Expect = 2e-012
mapped-read 4383	F1UMNMG03FV4PQ	Length=366	tr|B4N5L0|B4N5L0_DROWI GK12697 OS=Drosophila willistoni GN=GK12697 PE=4 SV=1Length=182	Score = 76.6 bits (187), Expect = 2e-012
mapped-read 4383	F1UMNMG03FTN51	Length=363	No Hit
mapped-read 4383	F1UMNMG03G72HO	Length=359	tr|B4N5L0|B4N5L0_DROWI GK12697 OS=Drosophila willistoni GN=GK12697 PE=4 SV=1Length=182	Score = 77.0 bits (188), Expect = 1e-012
mapped-read 4383	F1UMNMG03GOSOY	Length=357	tr|B4N5L0|B4N5L0_DROWI GK12697 OS=Drosophila willistoni GN=GK12697 PE=4 SV=1Length=182	Score = 76.6 bits (187), Expect = 2e-012
mapped-read 4383	F1UMNMG03HD4YM	Length=358	tr|B4N5L0|B4N5L0_DROWI GK12697 OS=Drosophila willistoni GN=GK12697 PE=4 SV=1Length=182	Score = 79.7 bits (195), Expect = 2e-013
mapped-read 4383	F1UMNMG03GBEUE	Length=362	tr|B4N5L0|B4N5L0_DROWI GK12697 OS=Drosophila willistoni GN=GK12697 PE=4 SV=1Length=182	Score = 76.6 bits (187), Expect = 2e-012
mapped-read 4383	F1UMNMG03G15PR	Length=440	No Hit
mapped-read 4383	F1UMNMG03HN4OY	Length=360	tr|B4N5L0|B4N5L0_DROWI GK12697 OS=Drosophila willistoni GN=GK12697 PE=4 SV=1Length=182	Score = 76.6 bits (187), Expect = 2e-012
mapped-read 4383	F1UMNMG03GXZO9	Length=368	tr|B4N5L0|B4N5L0_DROWI GK12697 OS=Drosophila willistoni GN=GK12697 PE=4 SV=1Length=182	Score = 76.6 bits (187), Expect = 2e-012
mapped-read 4383	F1UMNMG03GHZRD	Length=530	tr|G7K0E5|G7K0E5_MEDTR Putative uncharacterized protein OS=Medicago truncatula GN=MTR_5g051150 PE=4 SV=1Length=2133	Score = 80.9 bits (198), Expect = 1e-013
mapped-read 4383	F1UMNMG03GVTMC	Length=364	tr|B4N5L0|B4N5L0_DROWI GK12697 OS=Drosophila willistoni GN=GK12697 PE=4 SV=1Length=182	Score = 76.6 bits (187), Expect = 2e-012
mapped-read 4383	F1UMNMG03GA721	Length=438	tr|B4N5L0|B4N5L0_DROWI GK12697 OS=Drosophila willistoni GN=GK12697 PE=4 SV=1Length=182	Score = 76.6 bits (187), Expect = 2e-012
mapped-read 4383	F1UMNMG03F3FIQ	Length=670	tr|B4N5L0|B4N5L0_DROWI GK12697 OS=Drosophila willistoni GN=GK12697 PE=4 SV=1Length=182	Score = 45.8 bits (107), Expect(2) = 2e-008
mapped-read 4383	F1UMNMG03GZ1L9	Length=360	tr|B4N5L0|B4N5L0_DROWI GK12697 OS=Drosophila willistoni GN=GK12697 PE=4 SV=1Length=182	Score = 76.6 bits (187), Expect = 2e-012
mapped-read 4383	F1UMNMG03F8G9R	Length=480	tr|B4N5L0|B4N5L0_DROWI GK12697 OS=Drosophila willistoni GN=GK12697 PE=4 SV=1Length=182	Score = 76.6 bits (187), Expect = 2e-012
mapped-read 4383	F1UMNMG03GBQLW	Length=552	tr|Q5BT34|Q5BT34_SCHJA Putative uncharacterized protein OS=Schistosoma japonicum PE=4 SV=1Length=55	Score = 104 bits (260), Expect = 7e-021
mapped-read 4383	F1UMNMG03FXTFE	Length=399	No Hit
mapped-read 4383	F1UMNMG03GCK0E	Length=363	tr|B4N5L0|B4N5L0_DROWI GK12697 OS=Drosophila willistoni GN=GK12697 PE=4 SV=1Length=182	Score = 76.6 bits (187), Expect = 2e-012
mapped-read 4383	F1UMNMG03GO93A	Length=531	tr|B0WSK5|B0WSK5_CULQU GLP_748_1200_211 (Fragment) OS=Culex quinquefasciatus GN=CpipJ_CPIJ010238 PE=4 SV=1Length=51	Score = 94.4 bits (233), Expect = 9e-018
mapped-read 4383	F1UMNMG03GII3I	Length=398	tr|B4N5L0|B4N5L0_DROWI GK12697 OS=Drosophila willistoni GN=GK12697 PE=4 SV=1Length=182	Score = 75.5 bits (184), Expect = 4e-012
mapped-read 4383	F1UMNMG03GX0KG	Length=374	tr|B4N5L0|B4N5L0_DROWI GK12697 OS=Drosophila willistoni GN=GK12697 PE=4 SV=1Length=182	Score = 76.6 bits (187), Expect = 2e-012
mapped-read 4383	F1UMNMG03GNO04	Length=349	No Hit
mapped-read 4383	F1UMNMG03GMPHP	Length=359	tr|B4N5L0|B4N5L0_DROWI GK12697 OS=Drosophila willistoni GN=GK12697 PE=4 SV=1Length=182	Score = 76.6 bits (187), Expect = 2e-012
mapped-read 4383	F1UMNMG03FXJHD	Length=487	tr|B4N5L0|B4N5L0_DROWI GK12697 OS=Drosophila willistoni GN=GK12697 PE=4 SV=1Length=182	Score = 73.2 bits (178), Expect = 2e-011
mapped-read 4383	F1UMNMG03HMW0R	Length=486	tr|B4N5L0|B4N5L0_DROWI GK12697 OS=Drosophila willistoni GN=GK12697 PE=4 SV=1Length=182	Score = 76.6 bits (187), Expect = 2e-012
mapped-read 4383	F1UMNMG03FW1EY	Length=397	No Hit
mapped-read 4383	F1UMNMG03FUEME	Length=361	tr|B4N5L0|B4N5L0_DROWI GK12697 OS=Drosophila willistoni GN=GK12697 PE=4 SV=1Length=182	Score = 76.6 bits (187), Expect = 2e-012
mapped-read 4383	F1UMNMG03GMT59	Length=374	tr|B4N5L0|B4N5L0_DROWI GK12697 OS=Drosophila willistoni GN=GK12697 PE=4 SV=1Length=182	Score = 76.6 bits (187), Expect = 2e-012
mapped-read 4383	F1UMNMG03FXWEU	Length=360	tr|B4N5L0|B4N5L0_DROWI GK12697 OS=Drosophila willistoni GN=GK12697 PE=4 SV=1Length=182	Score = 76.6 bits (187), Expect = 2e-012
mapped-read 4383	F1UMNMG03G0HYG	Length=368	tr|B4N5L0|B4N5L0_DROWI GK12697 OS=Drosophila willistoni GN=GK12697 PE=4 SV=1Length=182	Score = 76.6 bits (187), Expect = 2e-012
mapped-read 4383	F1UMNMG03GE2GN	Length=406	No Hit
mapped-read 4383	F1UMNMG03HL9JD	Length=558	tr|B4N5L0|B4N5L0_DROWI GK12697 OS=Drosophila willistoni GN=GK12697 PE=4 SV=1Length=182	Score = 76.6 bits (187), Expect = 2e-012
mapped-read 4383	F1UMNMG03GBTF5	Length=537	tr|E2ANF3|E2ANF3_CAMFO Putative uncharacterized protein OS=Camponotus floridanus GN=EAG_01178 PE=4 SV=1Length=298	Score = 75.1 bits (183), Expect = 6e-012
mapped-read 4383	F1UMNMG03F1T36	Length=360	tr|B4N5L0|B4N5L0_DROWI GK12697 OS=Drosophila willistoni GN=GK12697 PE=4 SV=1Length=182	Score = 76.6 bits (187), Expect = 2e-012
mapped-read 4383	F1UMNMG03G1G2M	Length=376	No Hit
mapped-read 4383	F1UMNMG03G1OA0	Length=403	tr|B4N5L0|B4N5L0_DROWI GK12697 OS=Drosophila willistoni GN=GK12697 PE=4 SV=1Length=182	Score = 74.3 bits (181), Expect = 8e-012
mapped-read 4383	F1UMNMG03G37JX	Length=361	tr|B4N5L0|B4N5L0_DROWI GK12697 OS=Drosophila willistoni GN=GK12697 PE=4 SV=1Length=182	Score = 76.6 bits (187), Expect = 2e-012
mapped-read 4383	F1UMNMG03HDFFZ	Length=359	tr|B4N5L0|B4N5L0_DROWI GK12697 OS=Drosophila willistoni GN=GK12697 PE=4 SV=1Length=182	Score = 76.6 bits (187), Expect = 2e-012
mapped-read 4383	F1UMNMG03HN1YT	Length=359	tr|B4N5L0|B4N5L0_DROWI GK12697 OS=Drosophila willistoni GN=GK12697 PE=4 SV=1Length=182	Score = 76.6 bits (187), Expect = 2e-012
mapped-read 4383	F1UMNMG03HFK31	Length=366	tr|B4N5L0|B4N5L0_DROWI GK12697 OS=Drosophila willistoni GN=GK12697 PE=4 SV=1Length=182	Score = 73.9 bits (180), Expect = 1e-011
mapped-read 4383	F1UMNMG03FT6BC	Length=412	tr|B4N5L0|B4N5L0_DROWI GK12697 OS=Drosophila willistoni GN=GK12697 PE=4 SV=1Length=182	Score = 76.6 bits (187), Expect = 2e-012
mapped-read 4383	F1UMNMG03HFWEK	Length=530	tr|F4SCC1|F4SCC1_MELLP Putative uncharacterized protein OS=Melampsora larici-populina (strain 98AG31 / pathotype 3-4-7) GN=MELLADRAFT_84525 PE=4 SV=1Length=347	Score = 75.1 bits (183), Expect(2) = 3e-022
mapped-read 4383	F1UMNMG03GDAV3	Length=359	tr|B4N5L0|B4N5L0_DROWI GK12697 OS=Drosophila willistoni GN=GK12697 PE=4 SV=1Length=182	Score = 76.6 bits (187), Expect = 2e-012
mapped-read 4383	F1UMNMG03GCKRX	Length=358	tr|B4N5L0|B4N5L0_DROWI GK12697 OS=Drosophila willistoni GN=GK12697 PE=4 SV=1Length=182	Score = 76.6 bits (187), Expect = 2e-012
mapped-read 4383	F1UMNMG03FUOQK	Length=497	tr|F4RVJ8|F4RVJ8_MELLP Putative uncharacterized protein OS=Melampsora larici-populina (strain 98AG31 / pathotype 3-4-7) GN=MELLADRAFT_90053 PE=4 SV=1Length=160	Score = 54.7 bits (130), Expect(2) = 3e-012
mapped-read 4383	F1UMNMG03GZA8K	Length=360	tr|B4N5L0|B4N5L0_DROWI GK12697 OS=Drosophila willistoni GN=GK12697 PE=4 SV=1Length=182	Score = 76.6 bits (187), Expect = 2e-012
mapped-read 4383	F1UMNMG03HGZFK	Length=340	tr|B4N5L0|B4N5L0_DROWI GK12697 OS=Drosophila willistoni GN=GK12697 PE=4 SV=1Length=182	Score = 77.4 bits (189), Expect = 1e-012
mapped-read 4383	F1UMNMG03GBLP6	Length=481	tr|B4N5L0|B4N5L0_DROWI GK12697 OS=Drosophila willistoni GN=GK12697 PE=4 SV=1Length=182	Score = 76.6 bits (187), Expect = 2e-012
mapped-read 4383	F1UMNMG03GQL44	Length=362	tr|B4N5L0|B4N5L0_DROWI GK12697 OS=Drosophila willistoni GN=GK12697 PE=4 SV=1Length=182	Score = 76.6 bits (187), Expect = 2e-012
mapped-read 4383	F1UMNMG03HL99N	Length=363	tr|B4N5L0|B4N5L0_DROWI GK12697 OS=Drosophila willistoni GN=GK12697 PE=4 SV=1Length=182	Score = 76.6 bits (187), Expect = 2e-012
mapped-read 4383	F1UMNMG03G3LHX	Length=360	tr|B4N5L0|B4N5L0_DROWI GK12697 OS=Drosophila willistoni GN=GK12697 PE=4 SV=1Length=182	Score = 76.6 bits (187), Expect = 2e-012
mapped-read 4383	F1UMNMG03GBSMZ	Length=360	tr|B4N5L0|B4N5L0_DROWI GK12697 OS=Drosophila willistoni GN=GK12697 PE=4 SV=1Length=182	Score = 73.9 bits (180), Expect = 1e-011
mapped-read 4383	F1UMNMG03GC4HF	Length=405	tr|B4N5L0|B4N5L0_DROWI GK12697 OS=Drosophila willistoni GN=GK12697 PE=4 SV=1Length=182	Score = 76.6 bits (187), Expect = 2e-012
mapped-read 4383	F1UMNMG03GX0IX	Length=364	tr|B4N5L0|B4N5L0_DROWI GK12697 OS=Drosophila willistoni GN=GK12697 PE=4 SV=1Length=182	Score = 76.6 bits (187), Expect = 2e-012
mapped-read 4383	F1UMNMG03HDZR7	Length=367	tr|B4N5L0|B4N5L0_DROWI GK12697 OS=Drosophila willistoni GN=GK12697 PE=4 SV=1Length=182	Score = 76.6 bits (187), Expect = 2e-012
mapped-read 4383	F1UMNMG03F4UKF	Length=361	tr|B4N5L0|B4N5L0_DROWI GK12697 OS=Drosophila willistoni GN=GK12697 PE=4 SV=1Length=182	Score = 76.6 bits (187), Expect = 2e-012
mapped-read 4383	F1UMNMG03F60U6	Length=340	No Hit
mapped-read 4383	F1UMNMG03F8JCX	Length=357	tr|B4N5L0|B4N5L0_DROWI GK12697 OS=Drosophila willistoni GN=GK12697 PE=4 SV=1Length=182	Score = 76.6 bits (187), Expect = 2e-012
mapped-read 4383	F1UMNMG03G5GRY	Length=359	tr|B4N5L0|B4N5L0_DROWI GK12697 OS=Drosophila willistoni GN=GK12697 PE=4 SV=1Length=182	Score = 76.6 bits (187), Expect = 2e-012
mapped-read 4383	F1UMNMG03FW1R8	Length=359	tr|B4N5L0|B4N5L0_DROWI GK12697 OS=Drosophila willistoni GN=GK12697 PE=4 SV=1Length=182	Score = 76.6 bits (187), Expect = 2e-012
mapped-read 4383	F1UMNMG03FSD8T	Length=361	tr|B4N5L0|B4N5L0_DROWI GK12697 OS=Drosophila willistoni GN=GK12697 PE=4 SV=1Length=182	Score = 76.6 bits (187), Expect = 2e-012
mapped-read 4383	F1UMNMG03F023X	Length=367	tr|B4N5L0|B4N5L0_DROWI GK12697 OS=Drosophila willistoni GN=GK12697 PE=4 SV=1Length=182	Score = 76.6 bits (187), Expect = 2e-012
mapped-read 4383	F1UMNMG03FSQZU	Length=359	tr|B4N5L0|B4N5L0_DROWI GK12697 OS=Drosophila willistoni GN=GK12697 PE=4 SV=1Length=182	Score = 76.6 bits (187), Expect = 2e-012
mapped-read 4383	F1UMNMG03G5PRZ	Length=371	tr|B4N5L0|B4N5L0_DROWI GK12697 OS=Drosophila willistoni GN=GK12697 PE=4 SV=1Length=182	Score = 76.6 bits (187), Expect = 2e-012
mapped-read 4383	F1UMNMG03GWBN8	Length=360	tr|B4N5L0|B4N5L0_DROWI GK12697 OS=Drosophila willistoni GN=GK12697 PE=4 SV=1Length=182	Score = 76.6 bits (187), Expect = 2e-012
mapped-read 4383	F1UMNMG03GTG1H	Length=362	tr|B4N5L0|B4N5L0_DROWI GK12697 OS=Drosophila willistoni GN=GK12697 PE=4 SV=1Length=182	Score = 76.6 bits (187), Expect = 2e-012
mapped-read 4383	F1UMNMG03HESRX	Length=358	tr|B4N5L0|B4N5L0_DROWI GK12697 OS=Drosophila willistoni GN=GK12697 PE=4 SV=1Length=182	Score = 76.6 bits (187), Expect = 2e-012
mapped-read 4383	F1UMNMG03GUIL6	Length=390	tr|B4N5L0|B4N5L0_DROWI GK12697 OS=Drosophila willistoni GN=GK12697 PE=4 SV=1Length=182	Score = 73.6 bits (179), Expect = 1e-011
mapped-read 4383	F1UMNMG03HBC79	Length=357	tr|B4N5L0|B4N5L0_DROWI GK12697 OS=Drosophila willistoni GN=GK12697 PE=4 SV=1Length=182	Score = 76.6 bits (187), Expect = 2e-012
mapped-read 4383	F1UMNMG03FXV3Y	Length=362	tr|B4N5L0|B4N5L0_DROWI GK12697 OS=Drosophila willistoni GN=GK12697 PE=4 SV=1Length=182	Score = 76.6 bits (187), Expect = 2e-012
mapped-read 4383	F1UMNMG03GYZ2Z	Length=400	tr|B4N5L0|B4N5L0_DROWI GK12697 OS=Drosophila willistoni GN=GK12697 PE=4 SV=1Length=182	Score = 76.6 bits (187), Expect = 2e-012
mapped-read 4383	F1UMNMG03GTRG3	Length=417	No Hit
mapped-read 4383	F1UMNMG03GUKJV	Length=360	tr|B4N5L0|B4N5L0_DROWI GK12697 OS=Drosophila willistoni GN=GK12697 PE=4 SV=1Length=182	Score = 76.6 bits (187), Expect = 2e-012
mapped-read 4383	F1UMNMG03HH4NC	Length=366	tr|B4N5L0|B4N5L0_DROWI GK12697 OS=Drosophila willistoni GN=GK12697 PE=4 SV=1Length=182	Score = 76.6 bits (187), Expect = 2e-012
mapped-read 4383	F1UMNMG03GFFT3	Length=496	tr|B4N5L0|B4N5L0_DROWI GK12697 OS=Drosophila willistoni GN=GK12697 PE=4 SV=1Length=182	Score = 76.6 bits (187), Expect = 2e-012
mapped-read 4383	F1UMNMG03F4A0V	Length=473	tr|B4N5L0|B4N5L0_DROWI GK12697 OS=Drosophila willistoni GN=GK12697 PE=4 SV=1Length=182	Score = 76.6 bits (187), Expect = 2e-012
mapped-read 4383	F1UMNMG03GS5XI	Length=363	tr|B4N5L0|B4N5L0_DROWI GK12697 OS=Drosophila willistoni GN=GK12697 PE=4 SV=1Length=182	Score = 76.6 bits (187), Expect = 2e-012
mapped-read 4383	F1UMNMG03GHKLE	Length=362	tr|B4N5L0|B4N5L0_DROWI GK12697 OS=Drosophila willistoni GN=GK12697 PE=4 SV=1Length=182	Score = 76.6 bits (187), Expect = 2e-012
mapped-read 4383	F1UMNMG03G64KD	Length=525	tr|F4S2J1|F4S2J1_MELLP Putative uncharacterized protein OS=Melampsora larici-populina (strain 98AG31 / pathotype 3-4-7) GN=MELLADRAFT_92705 PE=4 SV=1Length=113	Score = 83.2 bits (204), Expect(2) = 1e-020
mapped-read 4383	F1UMNMG03F2QXC	Length=380	No Hit
mapped-read 4383	F1UMNMG03GJTY1	Length=377	tr|B4N5L0|B4N5L0_DROWI GK12697 OS=Drosophila willistoni GN=GK12697 PE=4 SV=1Length=182	Score = 47.0 bits (110), Expect(2) = 5e-008
mapped-read 4383	F1UMNMG03G54Z2	Length=360	tr|B4N5L0|B4N5L0_DROWI GK12697 OS=Drosophila willistoni GN=GK12697 PE=4 SV=1Length=182	Score = 76.6 bits (187), Expect = 2e-012
mapped-read 4383	F1UMNMG03F6891	Length=409	No Hit
mapped-read 4383	F1UMNMG03F18UP	Length=363	tr|B4N5L0|B4N5L0_DROWI GK12697 OS=Drosophila willistoni GN=GK12697 PE=4 SV=1Length=182	Score = 76.6 bits (187), Expect = 2e-012
mapped-read 4383	F1UMNMG03GIQNA	Length=361	tr|B4N5L0|B4N5L0_DROWI GK12697 OS=Drosophila willistoni GN=GK12697 PE=4 SV=1Length=182	Score = 76.6 bits (187), Expect = 2e-012
mapped-read 4383	F1UMNMG03F7S85	Length=361	tr|B4N5L0|B4N5L0_DROWI GK12697 OS=Drosophila willistoni GN=GK12697 PE=4 SV=1Length=182	Score = 76.6 bits (187), Expect = 2e-012
mapped-read 4383	F1UMNMG03GIR51	Length=362	tr|B4N5L0|B4N5L0_DROWI GK12697 OS=Drosophila willistoni GN=GK12697 PE=4 SV=1Length=182	Score = 75.5 bits (184), Expect = 4e-012
mapped-read 4383	F1UMNMG03G8D2Y	Length=426	tr|B4N5L0|B4N5L0_DROWI GK12697 OS=Drosophila willistoni GN=GK12697 PE=4 SV=1Length=182	Score = 76.6 bits (187), Expect = 2e-012
mapped-read 4383	F1UMNMG03GJA8M	Length=381	tr|B4N5L0|B4N5L0_DROWI GK12697 OS=Drosophila willistoni GN=GK12697 PE=4 SV=1Length=182	Score = 41.6 bits (96), Expect(2) = 3e-008
mapped-read 4383	F1UMNMG03FT3ZJ	Length=410	No Hit
mapped-read 4383	F1UMNMG03GOSTE	Length=366	tr|B4N5L0|B4N5L0_DROWI GK12697 OS=Drosophila willistoni GN=GK12697 PE=4 SV=1Length=182	Score = 42.0 bits (97), Expect(2) = 2e-007
mapped-read 4383	F1UMNMG03F3RVJ	Length=365	tr|B4N5L0|B4N5L0_DROWI GK12697 OS=Drosophila willistoni GN=GK12697 PE=4 SV=1Length=182	Score = 76.6 bits (187), Expect = 2e-012
mapped-read 4383	F1UMNMG03GEZ00	Length=480	tr|B4N5L0|B4N5L0_DROWI GK12697 OS=Drosophila willistoni GN=GK12697 PE=4 SV=1Length=182	Score = 76.6 bits (187), Expect = 2e-012
mapped-read 4383	F1UMNMG03GDW8I	Length=532	tr|G7K0D4|G7K0D4_MEDTR RRNA intron-encoded homing endonuclease OS=Medicago truncatula GN=MTR_5g051020 PE=4 SV=1Length=1330	Score = 82.8 bits (203), Expect = 3e-014
mapped-read 4383	F1UMNMG03F7C72	Length=361	tr|B4N5L0|B4N5L0_DROWI GK12697 OS=Drosophila willistoni GN=GK12697 PE=4 SV=1Length=182	Score = 76.6 bits (187), Expect = 2e-012
mapped-read 4383	F1UMNMG03FSIIG	Length=499	tr|B4N5L0|B4N5L0_DROWI GK12697 OS=Drosophila willistoni GN=GK12697 PE=4 SV=1Length=182	Score = 76.6 bits (187), Expect = 2e-012
mapped-read 4383	F1UMNMG03GIWBC	Length=367	No Hit
mapped-read 4383	F1UMNMG03GZN4C	Length=871	No Hit
mapped-read 4383	F1UMNMG03G733X	Length=497	tr|B4N5L0|B4N5L0_DROWI GK12697 OS=Drosophila willistoni GN=GK12697 PE=4 SV=1Length=182	Score = 76.6 bits (187), Expect = 2e-012
mapped-read 4383	F1UMNMG03GXZQ0	Length=363	tr|B4N5L0|B4N5L0_DROWI GK12697 OS=Drosophila willistoni GN=GK12697 PE=4 SV=1Length=182	Score = 75.1 bits (183), Expect = 5e-012
mapped-read 4383	F1UMNMG03HFCHA	Length=422	No Hit
mapped-read 4383	F1UMNMG03G4W0U	Length=397	tr|B4N5L0|B4N5L0_DROWI GK12697 OS=Drosophila willistoni GN=GK12697 PE=4 SV=1Length=182	Score = 76.6 bits (187), Expect = 2e-012
mapped-read 4383	F1UMNMG03FURM0	Length=362	tr|B4N5L0|B4N5L0_DROWI GK12697 OS=Drosophila willistoni GN=GK12697 PE=4 SV=1Length=182	Score = 76.6 bits (187), Expect = 2e-012
mapped-read 4383	F1UMNMG03HIDCI	Length=361	tr|B4N5L0|B4N5L0_DROWI GK12697 OS=Drosophila willistoni GN=GK12697 PE=4 SV=1Length=182	Score = 76.6 bits (187), Expect = 2e-012
mapped-read 4383	F1UMNMG03HI8HF	Length=401	tr|B4N5L0|B4N5L0_DROWI GK12697 OS=Drosophila willistoni GN=GK12697 PE=4 SV=1Length=182	Score = 76.6 bits (187), Expect = 2e-012
mapped-read 4383	F1UMNMG03HBM8X	Length=421	No Hit
mapped-read 4383	F1UMNMG03G94XF	Length=620	tr|E2ANF3|E2ANF3_CAMFO Putative uncharacterized protein OS=Camponotus floridanus GN=EAG_01178 PE=4 SV=1Length=298	Score = 75.1 bits (183), Expect = 8e-012
mapped-read 4383	F1UMNMG03GH4WY	Length=359	tr|B4N5L0|B4N5L0_DROWI GK12697 OS=Drosophila willistoni GN=GK12697 PE=4 SV=1Length=182	Score = 76.6 bits (187), Expect = 2e-012
mapped-read 4383	F1UMNMG03HFOMQ	Length=366	tr|B4N5L0|B4N5L0_DROWI GK12697 OS=Drosophila willistoni GN=GK12697 PE=4 SV=1Length=182	Score = 76.6 bits (187), Expect = 2e-012
mapped-read 4383	F1UMNMG03GWBJQ	Length=368	tr|B4N5L0|B4N5L0_DROWI GK12697 OS=Drosophila willistoni GN=GK12697 PE=4 SV=1Length=182	Score = 53.1 bits (126), Expect(2) = 7e-007
mapped-read 4383	F1UMNMG03G1T4B	Length=362	tr|B4N5L0|B4N5L0_DROWI GK12697 OS=Drosophila willistoni GN=GK12697 PE=4 SV=1Length=182	Score = 76.6 bits (187), Expect = 2e-012
mapped-read 4383	F1UMNMG03F50L8	Length=466	tr|B4N5L0|B4N5L0_DROWI GK12697 OS=Drosophila willistoni GN=GK12697 PE=4 SV=1Length=182	Score = 76.6 bits (187), Expect = 2e-012
mapped-read 4383	F1UMNMG03F85IT	Length=360	tr|B4N5L0|B4N5L0_DROWI GK12697 OS=Drosophila willistoni GN=GK12697 PE=4 SV=1Length=182	Score = 76.6 bits (187), Expect = 2e-012
mapped-read 4383	F1UMNMG03F8WA8	Length=359	tr|B4N5L0|B4N5L0_DROWI GK12697 OS=Drosophila willistoni GN=GK12697 PE=4 SV=1Length=182	Score = 76.6 bits (187), Expect = 2e-012
mapped-read 4383	F1UMNMG03GULDB	Length=366	tr|B4N5L0|B4N5L0_DROWI GK12697 OS=Drosophila willistoni GN=GK12697 PE=4 SV=1Length=182	Score = 76.6 bits (187), Expect = 2e-012
mapped-read 4383	F1UMNMG03GPCZ9	Length=395	No Hit
mapped-read 4383	F1UMNMG03HMP51	Length=359	tr|B4N5L0|B4N5L0_DROWI GK12697 OS=Drosophila willistoni GN=GK12697 PE=4 SV=1Length=182	Score = 73.2 bits (178), Expect = 2e-011
mapped-read 4383	F1UMNMG03G78H8	Length=362	tr|E2ANF3|E2ANF3_CAMFO Putative uncharacterized protein OS=Camponotus floridanus GN=EAG_01178 PE=4 SV=1Length=298	Score = 62.8 bits (151), Expect = 3e-008
mapped-read 4383	F1UMNMG03HFMTF	Length=360	tr|B4N5L0|B4N5L0_DROWI GK12697 OS=Drosophila willistoni GN=GK12697 PE=4 SV=1Length=182	Score = 74.7 bits (182), Expect = 7e-012
mapped-read 4383	F1UMNMG03GY1JD	Length=373	tr|B4N5L0|B4N5L0_DROWI GK12697 OS=Drosophila willistoni GN=GK12697 PE=4 SV=1Length=182	Score = 76.6 bits (187), Expect = 2e-012
mapped-read 4383	F1UMNMG03HE6Y3	Length=507	tr|B4N5L0|B4N5L0_DROWI GK12697 OS=Drosophila willistoni GN=GK12697 PE=4 SV=1Length=182	Score = 76.6 bits (187), Expect = 2e-012
mapped-read 4383	F1UMNMG03G1H62	Length=372	tr|B4N5L0|B4N5L0_DROWI GK12697 OS=Drosophila willistoni GN=GK12697 PE=4 SV=1Length=182	Score = 76.6 bits (187), Expect = 2e-012
mapped-read 4383	F1UMNMG03GGWS6	Length=584	tr|B4N5L0|B4N5L0_DROWI GK12697 OS=Drosophila willistoni GN=GK12697 PE=4 SV=1Length=182	Score = 76.6 bits (187), Expect = 2e-012
mapped-read 4383	F1UMNMG03G2XVE	Length=361	tr|B4N5L0|B4N5L0_DROWI GK12697 OS=Drosophila willistoni GN=GK12697 PE=4 SV=1Length=182	Score = 76.6 bits (187), Expect = 2e-012
mapped-read 4383	F1UMNMG03FUZ0K	Length=341	No Hit
mapped-read 4383	F1UMNMG03FZWEP	Length=371	tr|B4N5L0|B4N5L0_DROWI GK12697 OS=Drosophila willistoni GN=GK12697 PE=4 SV=1Length=182	Score = 76.6 bits (187), Expect = 2e-012
mapped-read 4383	F1UMNMG03HAH0P	Length=360	tr|B4N5L0|B4N5L0_DROWI GK12697 OS=Drosophila willistoni GN=GK12697 PE=4 SV=1Length=182	Score = 76.6 bits (187), Expect = 2e-012
mapped-read 4383	F1UMNMG03GES1Y	Length=358	tr|B4N5L0|B4N5L0_DROWI GK12697 OS=Drosophila willistoni GN=GK12697 PE=4 SV=1Length=182	Score = 76.6 bits (187), Expect = 2e-012
mapped-read 4383	F1UMNMG03G8HH4	Length=372	No Hit
mapped-read 4383	F1UMNMG03F0IV5	Length=360	tr|B4N5L0|B4N5L0_DROWI GK12697 OS=Drosophila willistoni GN=GK12697 PE=4 SV=1Length=182	Score = 76.6 bits (187), Expect = 2e-012
mapped-read 4383	F1UMNMG03FQTVB	Length=397	tr|B4N5L0|B4N5L0_DROWI GK12697 OS=Drosophila willistoni GN=GK12697 PE=4 SV=1Length=182	Score = 76.6 bits (187), Expect = 2e-012
mapped-read 4383	F1UMNMG03FW4W4	Length=363	tr|B4N5L0|B4N5L0_DROWI GK12697 OS=Drosophila willistoni GN=GK12697 PE=4 SV=1Length=182	Score = 76.6 bits (187), Expect = 2e-012
mapped-read 4383	F1UMNMG03G2ULP	Length=361	tr|B4N5L0|B4N5L0_DROWI GK12697 OS=Drosophila willistoni GN=GK12697 PE=4 SV=1Length=182	Score = 76.6 bits (187), Expect = 2e-012
mapped-read 4383	F1UMNMG03FZQHH	Length=398	No Hit
mapped-read 4383	F1UMNMG03G9DYS	Length=366	tr|B4N5L0|B4N5L0_DROWI GK12697 OS=Drosophila willistoni GN=GK12697 PE=4 SV=1Length=182	Score = 76.6 bits (187), Expect = 2e-012
mapped-read 4383	F1UMNMG03G5CT8	Length=362	tr|B4N5L0|B4N5L0_DROWI GK12697 OS=Drosophila willistoni GN=GK12697 PE=4 SV=1Length=182	Score = 76.6 bits (187), Expect = 2e-012
mapped-read 4383	F1UMNMG03F0N3S	Length=538	tr|B4N5L0|B4N5L0_DROWI GK12697 OS=Drosophila willistoni GN=GK12697 PE=4 SV=1Length=182	Score = 76.6 bits (187), Expect = 2e-012
mapped-read 4383	F1UMNMG03GYFYA	Length=373	tr|B4N5L0|B4N5L0_DROWI GK12697 OS=Drosophila willistoni GN=GK12697 PE=4 SV=1Length=182	Score = 74.3 bits (181), Expect = 9e-012
mapped-read 4383	F1UMNMG03HAHS3	Length=359	tr|B4N5L0|B4N5L0_DROWI GK12697 OS=Drosophila willistoni GN=GK12697 PE=4 SV=1Length=182	Score = 76.6 bits (187), Expect = 2e-012
mapped-read 4383	F1UMNMG03FWVC7	Length=359	tr|B4N5L0|B4N5L0_DROWI GK12697 OS=Drosophila willistoni GN=GK12697 PE=4 SV=1Length=182	Score = 77.4 bits (189), Expect = 1e-012
mapped-read 4383	F1UMNMG03GID0D	Length=357	tr|B4N5L0|B4N5L0_DROWI GK12697 OS=Drosophila willistoni GN=GK12697 PE=4 SV=1Length=182	Score = 76.6 bits (187), Expect = 2e-012
mapped-read 4383	F1UMNMG03F2ZGK	Length=416	No Hit
mapped-read 4383	F1UMNMG03HCM85	Length=365	tr|B4N5L0|B4N5L0_DROWI GK12697 OS=Drosophila willistoni GN=GK12697 PE=4 SV=1Length=182	Score = 73.9 bits (180), Expect = 1e-011
mapped-read 4383	F1UMNMG03G3K4F	Length=454	No Hit
mapped-read 4383	F1UMNMG03HMQ20	Length=340	No Hit
mapped-read 4383	F1UMNMG03HIMQI	Length=364	tr|B4N5L0|B4N5L0_DROWI GK12697 OS=Drosophila willistoni GN=GK12697 PE=4 SV=1Length=182	Score = 76.6 bits (187), Expect = 2e-012
mapped-read 4383	F1UMNMG03GFZ02	Length=461	tr|E9HZ40|E9HZ40_DAPPU Putative uncharacterized protein OS=Daphnia pulex GN=DAPPUDRAFT_119636 PE=4 SV=1Length=130	Score = 48.5 bits (114), Expect(2) = 2e-008
mapped-read 4383	F1UMNMG03GIS2J	Length=364	tr|B4N5L0|B4N5L0_DROWI GK12697 OS=Drosophila willistoni GN=GK12697 PE=4 SV=1Length=182	Score = 76.6 bits (187), Expect = 2e-012
mapped-read 4383	F1UMNMG03FVXBP	Length=371	tr|B4N5L0|B4N5L0_DROWI GK12697 OS=Drosophila willistoni GN=GK12697 PE=4 SV=1Length=182	Score = 76.6 bits (187), Expect = 2e-012
mapped-read 4383	F1UMNMG03F528U	Length=369	tr|B4N5L0|B4N5L0_DROWI GK12697 OS=Drosophila willistoni GN=GK12697 PE=4 SV=1Length=182	Score = 76.6 bits (187), Expect = 2e-012
mapped-read 4383	F1UMNMG03GO8AF	Length=380	No Hit
mapped-read 4383	F1UMNMG03FQA2Y	Length=537	tr|B4N5L0|B4N5L0_DROWI GK12697 OS=Drosophila willistoni GN=GK12697 PE=4 SV=1Length=182	Score = 76.6 bits (187), Expect = 2e-012
mapped-read 4383	F1UMNMG03HMXK8	Length=481	tr|B4N5L0|B4N5L0_DROWI GK12697 OS=Drosophila willistoni GN=GK12697 PE=4 SV=1Length=182	Score = 68.2 bits (165), Expect = 6e-010
mapped-read 4383	F1UMNMG03F0KIM	Length=365	No Hit
mapped-read 4383	F1UMNMG03GRSVN	Length=377	tr|B4N5L0|B4N5L0_DROWI GK12697 OS=Drosophila willistoni GN=GK12697 PE=4 SV=1Length=182	Score = 76.6 bits (187), Expect = 2e-012
mapped-read 4383	F1UMNMG03FXKCE	Length=359	tr|B4N5L0|B4N5L0_DROWI GK12697 OS=Drosophila willistoni GN=GK12697 PE=4 SV=1Length=182	Score = 76.6 bits (187), Expect = 2e-012
mapped-read 4383	F1UMNMG03G0QUK	Length=361	tr|B4N5L0|B4N5L0_DROWI GK12697 OS=Drosophila willistoni GN=GK12697 PE=4 SV=1Length=182	Score = 76.6 bits (187), Expect = 2e-012
mapped-read 4383	F1UMNMG03GXWRX	Length=623	tr|E2ANF3|E2ANF3_CAMFO Putative uncharacterized protein OS=Camponotus floridanus GN=EAG_01178 PE=4 SV=1Length=298	Score = 74.3 bits (181), Expect = 1e-011
mapped-read 4383	F1UMNMG03GK6D6	Length=379	No Hit
mapped-read 4383	F1UMNMG03GIYLR	Length=438	tr|B4N5L0|B4N5L0_DROWI GK12697 OS=Drosophila willistoni GN=GK12697 PE=4 SV=1Length=182	Score = 76.6 bits (187), Expect = 2e-012
mapped-read 4383	F1UMNMG03F5Z7W	Length=442	tr|B4N5L0|B4N5L0_DROWI GK12697 OS=Drosophila willistoni GN=GK12697 PE=4 SV=1Length=182	Score = 76.6 bits (187), Expect = 2e-012
mapped-read 4383	F1UMNMG03GJD87	Length=354	tr|B4N5L0|B4N5L0_DROWI GK12697 OS=Drosophila willistoni GN=GK12697 PE=4 SV=1Length=182	Score = 76.6 bits (187), Expect = 2e-012
mapped-read 4383	F1UMNMG03HKSR0	Length=464	tr|B4N5L0|B4N5L0_DROWI GK12697 OS=Drosophila willistoni GN=GK12697 PE=4 SV=1Length=182	Score = 76.6 bits (187), Expect = 2e-012
mapped-read 4383	F1UMNMG03HFN66	Length=361	tr|B4N5L0|B4N5L0_DROWI GK12697 OS=Drosophila willistoni GN=GK12697 PE=4 SV=1Length=182	Score = 79.7 bits (195), Expect = 2e-013
mapped-read 4383	F1UMNMG03G64PD	Length=490	tr|B4N5L0|B4N5L0_DROWI GK12697 OS=Drosophila willistoni GN=GK12697 PE=4 SV=1Length=182	Score = 76.6 bits (187), Expect = 2e-012
mapped-read 4383	F1UMNMG03GFK0H	Length=370	tr|B4N5L0|B4N5L0_DROWI GK12697 OS=Drosophila willistoni GN=GK12697 PE=4 SV=1Length=182	Score = 76.6 bits (187), Expect = 2e-012
mapped-read 4383	F1UMNMG03HLSQL	Length=361	tr|B4N5L0|B4N5L0_DROWI GK12697 OS=Drosophila willistoni GN=GK12697 PE=4 SV=1Length=182	Score = 73.9 bits (180), Expect = 1e-011
mapped-read 4383	F1UMNMG03G345J	Length=387	tr|B4N5L0|B4N5L0_DROWI GK12697 OS=Drosophila willistoni GN=GK12697 PE=4 SV=1Length=182	Score = 76.6 bits (187), Expect = 2e-012
mapped-read 4383	F1UMNMG03F76U0	Length=362	tr|B4N5L0|B4N5L0_DROWI GK12697 OS=Drosophila willistoni GN=GK12697 PE=4 SV=1Length=182	Score = 72.8 bits (177), Expect = 3e-011
mapped-read 4383	F1UMNMG03F1OU6	Length=358	tr|B4N5L0|B4N5L0_DROWI GK12697 OS=Drosophila willistoni GN=GK12697 PE=4 SV=1Length=182	Score = 76.6 bits (187), Expect = 2e-012
mapped-read 4383	F1UMNMG03F1INT	Length=378	tr|B4N5L0|B4N5L0_DROWI GK12697 OS=Drosophila willistoni GN=GK12697 PE=4 SV=1Length=182	Score = 76.6 bits (187), Expect = 2e-012
mapped-read 4383	F1UMNMG03GX8ZW	Length=395	tr|B4N5L0|B4N5L0_DROWI GK12697 OS=Drosophila willistoni GN=GK12697 PE=4 SV=1Length=182	Score = 76.6 bits (187), Expect = 2e-012
mapped-read 4383	F1UMNMG03GL2MR	Length=421	No Hit
mapped-read 4383	F1UMNMG03GD5N8	Length=524	tr|E2ANF3|E2ANF3_CAMFO Putative uncharacterized protein OS=Camponotus floridanus GN=EAG_01178 PE=4 SV=1Length=298	Score = 75.1 bits (183), Expect = 5e-012
mapped-read 4383	F1UMNMG03G7EFQ	Length=360	tr|B4N5L0|B4N5L0_DROWI GK12697 OS=Drosophila willistoni GN=GK12697 PE=4 SV=1Length=182	Score = 76.6 bits (187), Expect = 2e-012
mapped-read 4383	F1UMNMG03HI1WK	Length=462	tr|F4SCC1|F4SCC1_MELLP Putative uncharacterized protein OS=Melampsora larici-populina (strain 98AG31 / pathotype 3-4-7) GN=MELLADRAFT_84525 PE=4 SV=1Length=347	Score = 65.9 bits (159), Expect(2) = 1e-013
mapped-read 4383	F1UMNMG03FROBA	Length=371	tr|B4N5L0|B4N5L0_DROWI GK12697 OS=Drosophila willistoni GN=GK12697 PE=4 SV=1Length=182	Score = 76.6 bits (187), Expect = 2e-012
mapped-read 4383	F1UMNMG03F8B5L	Length=365	tr|B4N5L0|B4N5L0_DROWI GK12697 OS=Drosophila willistoni GN=GK12697 PE=4 SV=1Length=182	Score = 76.6 bits (187), Expect = 2e-012
mapped-read 4383	F1UMNMG03HNY3A	Length=360	tr|B4N5L0|B4N5L0_DROWI GK12697 OS=Drosophila willistoni GN=GK12697 PE=4 SV=1Length=182	Score = 76.6 bits (187), Expect = 2e-012
mapped-read 4383	F1UMNMG03HHFMZ	Length=389	tr|B4N5L0|B4N5L0_DROWI GK12697 OS=Drosophila willistoni GN=GK12697 PE=4 SV=1Length=182	Score = 75.1 bits (183), Expect = 5e-012
mapped-read 4383	F1UMNMG03FWT6F	Length=365	tr|B4N5L0|B4N5L0_DROWI GK12697 OS=Drosophila willistoni GN=GK12697 PE=4 SV=1Length=182	Score = 76.6 bits (187), Expect = 2e-012
mapped-read 4383	F1UMNMG03HKGGT	Length=363	tr|B4N5L0|B4N5L0_DROWI GK12697 OS=Drosophila willistoni GN=GK12697 PE=4 SV=1Length=182	Score = 76.6 bits (187), Expect = 2e-012
mapped-read 4383	F1UMNMG03F8OZY	Length=423	tr|B4N5L0|B4N5L0_DROWI GK12697 OS=Drosophila willistoni GN=GK12697 PE=4 SV=1Length=182	Score = 76.6 bits (187), Expect = 2e-012
mapped-read 4383	F1UMNMG03G0PN5	Length=361	tr|B4N5L0|B4N5L0_DROWI GK12697 OS=Drosophila willistoni GN=GK12697 PE=4 SV=1Length=182	Score = 76.6 bits (187), Expect = 2e-012
mapped-read 4383	F1UMNMG03HE0CB	Length=427	tr|B4N5L0|B4N5L0_DROWI GK12697 OS=Drosophila willistoni GN=GK12697 PE=4 SV=1Length=182	Score = 76.6 bits (187), Expect = 2e-012
mapped-read 4383	F1UMNMG03HCFHH	Length=361	tr|B4N5L0|B4N5L0_DROWI GK12697 OS=Drosophila willistoni GN=GK12697 PE=4 SV=1Length=182	Score = 73.6 bits (179), Expect = 1e-011
mapped-read 4383	F1UMNMG03HK92I	Length=359	tr|B4N5L0|B4N5L0_DROWI GK12697 OS=Drosophila willistoni GN=GK12697 PE=4 SV=1Length=182	Score = 76.6 bits (187), Expect = 2e-012
mapped-read 4383	F1UMNMG03GWEA4	Length=378	No Hit
mapped-read 4383	F1UMNMG03F4VX4	Length=400	tr|B4N5L0|B4N5L0_DROWI GK12697 OS=Drosophila willistoni GN=GK12697 PE=4 SV=1Length=182	Score = 76.6 bits (187), Expect = 2e-012
mapped-read 4383	F1UMNMG03FR5AQ	Length=332	tr|B4N5L0|B4N5L0_DROWI GK12697 OS=Drosophila willistoni GN=GK12697 PE=4 SV=1Length=182	Score = 74.3 bits (181), Expect = 9e-012
mapped-read 4383	F1UMNMG03FVDPU	Length=360	tr|B4N5L0|B4N5L0_DROWI GK12697 OS=Drosophila willistoni GN=GK12697 PE=4 SV=1Length=182	Score = 76.6 bits (187), Expect = 2e-012
mapped-read 4383	F1UMNMG03F5TXB	Length=406	No Hit
mapped-read 4383	F1UMNMG03HL195	Length=360	tr|B4N5L0|B4N5L0_DROWI GK12697 OS=Drosophila willistoni GN=GK12697 PE=4 SV=1Length=182	Score = 76.6 bits (187), Expect = 2e-012
mapped-read 4383	F1UMNMG03HL1K0	Length=357	tr|B4N5L0|B4N5L0_DROWI GK12697 OS=Drosophila willistoni GN=GK12697 PE=4 SV=1Length=182	Score = 76.6 bits (187), Expect = 2e-012
mapped-read 4383	F1UMNMG03FT0US	Length=370	tr|B4N5L0|B4N5L0_DROWI GK12697 OS=Drosophila willistoni GN=GK12697 PE=4 SV=1Length=182	Score = 76.6 bits (187), Expect = 2e-012
mapped-read 4383	F1UMNMG03G5VH2	Length=577	tr|B4N5L0|B4N5L0_DROWI GK12697 OS=Drosophila willistoni GN=GK12697 PE=4 SV=1Length=182	Score = 76.6 bits (187), Expect = 2e-012
mapped-read 4383	F1UMNMG03HA0K1	Length=431	tr|B4N5L0|B4N5L0_DROWI GK12697 OS=Drosophila willistoni GN=GK12697 PE=4 SV=1Length=182	Score = 76.6 bits (187), Expect = 2e-012
mapped-read 4383	F1UMNMG03G9MZ3	Length=381	No Hit
mapped-read 4383	F1UMNMG03GIYMP	Length=412	No Hit
mapped-read 4383	F1UMNMG03HB0F6	Length=359	tr|B4N5L0|B4N5L0_DROWI GK12697 OS=Drosophila willistoni GN=GK12697 PE=4 SV=1Length=182	Score = 76.6 bits (187), Expect = 2e-012
mapped-read 4383	F1UMNMG03F3QF4	Length=363	tr|B4N5L0|B4N5L0_DROWI GK12697 OS=Drosophila willistoni GN=GK12697 PE=4 SV=1Length=182	Score = 76.6 bits (187), Expect = 2e-012
mapped-read 4383	F1UMNMG03GK0UK	Length=359	tr|B4N5L0|B4N5L0_DROWI GK12697 OS=Drosophila willistoni GN=GK12697 PE=4 SV=1Length=182	Score = 76.6 bits (187), Expect = 2e-012
mapped-read 4383	F1UMNMG03GLG0D	Length=368	tr|B4N5L0|B4N5L0_DROWI GK12697 OS=Drosophila willistoni GN=GK12697 PE=4 SV=1Length=182	Score = 76.6 bits (187), Expect = 2e-012
mapped-read 4383	F1UMNMG03G62I1	Length=373	tr|B4N5L0|B4N5L0_DROWI GK12697 OS=Drosophila willistoni GN=GK12697 PE=4 SV=1Length=182	Score = 76.6 bits (187), Expect = 2e-012
mapped-read 4383	F1UMNMG03FS9GM	Length=357	tr|B4N5L0|B4N5L0_DROWI GK12697 OS=Drosophila willistoni GN=GK12697 PE=4 SV=1Length=182	Score = 74.3 bits (181), Expect = 9e-012
mapped-read 4383	F1UMNMG03G92TI	Length=392	No Hit
mapped-read 4383	F1UMNMG03GP33H	Length=401	tr|B4N5L0|B4N5L0_DROWI GK12697 OS=Drosophila willistoni GN=GK12697 PE=4 SV=1Length=182	Score = 76.6 bits (187), Expect = 2e-012
mapped-read 4383	F1UMNMG03F5P4B	Length=361	tr|B4N5L0|B4N5L0_DROWI GK12697 OS=Drosophila willistoni GN=GK12697 PE=4 SV=1Length=182	Score = 76.6 bits (187), Expect = 2e-012
mapped-read 4383	F1UMNMG03GJSWU	Length=402	tr|B4N5L0|B4N5L0_DROWI GK12697 OS=Drosophila willistoni GN=GK12697 PE=4 SV=1Length=182	Score = 76.6 bits (187), Expect = 2e-012
mapped-read 4383	F1UMNMG03G0Q4G	Length=430	No Hit
mapped-read 4383	F1UMNMG03HCHUA	Length=362	tr|B4N5L0|B4N5L0_DROWI GK12697 OS=Drosophila willistoni GN=GK12697 PE=4 SV=1Length=182	Score = 76.6 bits (187), Expect = 2e-012
mapped-read 4383	F1UMNMG03G7UP4	Length=358	tr|B4N5L0|B4N5L0_DROWI GK12697 OS=Drosophila willistoni GN=GK12697 PE=4 SV=1Length=182	Score = 76.6 bits (187), Expect = 2e-012
mapped-read 4383	F1UMNMG03F75VK	Length=380	No Hit
mapped-read 4383	F1UMNMG03G0RSJ	Length=364	tr|B4N5L0|B4N5L0_DROWI GK12697 OS=Drosophila willistoni GN=GK12697 PE=4 SV=1Length=182	Score = 76.6 bits (187), Expect = 2e-012
mapped-read 4383	F1UMNMG03FYLVE	Length=378	tr|B4N5L0|B4N5L0_DROWI GK12697 OS=Drosophila willistoni GN=GK12697 PE=4 SV=1Length=182	Score = 76.6 bits (187), Expect = 2e-012
mapped-read 4383	F1UMNMG03FX1HJ	Length=500	tr|B4N5L0|B4N5L0_DROWI GK12697 OS=Drosophila willistoni GN=GK12697 PE=4 SV=1Length=182	Score = 76.6 bits (187), Expect = 2e-012
mapped-read 4383	F1UMNMG03HJ050	Length=360	tr|B4N5L0|B4N5L0_DROWI GK12697 OS=Drosophila willistoni GN=GK12697 PE=4 SV=1Length=182	Score = 76.6 bits (187), Expect = 2e-012
mapped-read 4383	F1UMNMG03F769B	Length=408	tr|B4N5L0|B4N5L0_DROWI GK12697 OS=Drosophila willistoni GN=GK12697 PE=4 SV=1Length=182	Score = 76.6 bits (187), Expect = 2e-012
mapped-read 4383	F1UMNMG03G1TRO	Length=498	No Hit
mapped-read 4383	F1UMNMG03GQYDT	Length=512	tr|E9HZ40|E9HZ40_DAPPU Putative uncharacterized protein OS=Daphnia pulex GN=DAPPUDRAFT_119636 PE=4 SV=1Length=130	Score = 48.5 bits (114), Expect(2) = 5e-011
mapped-read 4383	F1UMNMG03GJYW5	Length=392	tr|B4N5L0|B4N5L0_DROWI GK12697 OS=Drosophila willistoni GN=GK12697 PE=4 SV=1Length=182	Score = 76.6 bits (187), Expect = 2e-012
mapped-read 4383	F1UMNMG03HGBQI	Length=362	tr|B4N5L0|B4N5L0_DROWI GK12697 OS=Drosophila willistoni GN=GK12697 PE=4 SV=1Length=182	Score = 76.6 bits (187), Expect = 2e-012
mapped-read 4383	F1UMNMG03F4A8N	Length=364	tr|B4N5L0|B4N5L0_DROWI GK12697 OS=Drosophila willistoni GN=GK12697 PE=4 SV=1Length=182	Score = 76.6 bits (187), Expect = 2e-012
mapped-read 4383	F1UMNMG03F35QV	Length=405	No Hit
mapped-read 4383	F1UMNMG03GB83B	Length=420	No Hit
mapped-read 4383	F1UMNMG03GM600	Length=366	tr|B4N5L0|B4N5L0_DROWI GK12697 OS=Drosophila willistoni GN=GK12697 PE=4 SV=1Length=182	Score = 76.6 bits (187), Expect = 2e-012
mapped-read 4383	F1UMNMG03GU5VS	Length=454	tr|B4N5L0|B4N5L0_DROWI GK12697 OS=Drosophila willistoni GN=GK12697 PE=4 SV=1Length=182	Score = 76.6 bits (187), Expect = 2e-012
mapped-read 4383	F1UMNMG03HMQV9	Length=361	tr|B4N5L0|B4N5L0_DROWI GK12697 OS=Drosophila willistoni GN=GK12697 PE=4 SV=1Length=182	Score = 76.6 bits (187), Expect = 2e-012
mapped-read 4383	F1UMNMG03GM6RA	Length=357	tr|B4N5L0|B4N5L0_DROWI GK12697 OS=Drosophila willistoni GN=GK12697 PE=4 SV=1Length=182	Score = 76.6 bits (187), Expect = 2e-012
mapped-read 4383	F1UMNMG03FWBX9	Length=361	tr|B4N5L0|B4N5L0_DROWI GK12697 OS=Drosophila willistoni GN=GK12697 PE=4 SV=1Length=182	Score = 76.6 bits (187), Expect = 2e-012
mapped-read 4383	F1UMNMG03G54XB	Length=437	No Hit
mapped-read 4383	F1UMNMG03GSD5K	Length=424	tr|B4N5L0|B4N5L0_DROWI GK12697 OS=Drosophila willistoni GN=GK12697 PE=4 SV=1Length=182	Score = 76.6 bits (187), Expect = 2e-012
mapped-read 4383	F1UMNMG03HA04I	Length=385	tr|B4N5L0|B4N5L0_DROWI GK12697 OS=Drosophila willistoni GN=GK12697 PE=4 SV=1Length=182	Score = 76.6 bits (187), Expect = 2e-012
mapped-read 4383	F1UMNMG03GHT9F	Length=360	tr|B4N5L0|B4N5L0_DROWI GK12697 OS=Drosophila willistoni GN=GK12697 PE=4 SV=1Length=182	Score = 76.6 bits (187), Expect = 2e-012
mapped-read 4383	F1UMNMG03GG76V	Length=391	No Hit
mapped-read 4383	F1UMNMG03GPT2E	Length=583	tr|B4N5L0|B4N5L0_DROWI GK12697 OS=Drosophila willistoni GN=GK12697 PE=4 SV=1Length=182	Score = 74.7 bits (182), Expect = 9e-012
mapped-read 4383	F1UMNMG03F4U16	Length=412	No Hit
mapped-read 4383	F1UMNMG03FUU3M	Length=362	tr|B4N5L0|B4N5L0_DROWI GK12697 OS=Drosophila willistoni GN=GK12697 PE=4 SV=1Length=182	Score = 76.6 bits (187), Expect = 2e-012
mapped-read 4383	F1UMNMG03GLZCB	Length=363	tr|B4N5L0|B4N5L0_DROWI GK12697 OS=Drosophila willistoni GN=GK12697 PE=4 SV=1Length=182	Score = 76.6 bits (187), Expect = 2e-012
mapped-read 4383	F1UMNMG03GEJJA	Length=406	No Hit
mapped-read 4383	F1UMNMG03GUROV	Length=405	tr|B4N5L0|B4N5L0_DROWI GK12697 OS=Drosophila willistoni GN=GK12697 PE=4 SV=1Length=182	Score = 76.6 bits (187), Expect = 2e-012
mapped-read 4383	F1UMNMG03G3B2Q	Length=462	tr|B4N5L0|B4N5L0_DROWI GK12697 OS=Drosophila willistoni GN=GK12697 PE=4 SV=1Length=182	Score = 76.6 bits (187), Expect = 2e-012
mapped-read 4383	F1UMNMG03GEO1X	Length=440	tr|B4N5L0|B4N5L0_DROWI GK12697 OS=Drosophila willistoni GN=GK12697 PE=4 SV=1Length=182	Score = 73.9 bits (180), Expect = 1e-011
mapped-read 4383	F1UMNMG03GXZM3	Length=362	tr|B4N5L0|B4N5L0_DROWI GK12697 OS=Drosophila willistoni GN=GK12697 PE=4 SV=1Length=182	Score = 72.8 bits (177), Expect = 3e-011
mapped-read 4383	F1UMNMG03FPXXM	Length=393	tr|B4N5L0|B4N5L0_DROWI GK12697 OS=Drosophila willistoni GN=GK12697 PE=4 SV=1Length=182	Score = 76.6 bits (187), Expect = 2e-012
mapped-read 4383	F1UMNMG03GZIU7	Length=420	No Hit
mapped-read 4383	F1UMNMG03HCDII	Length=371	tr|B4N5L0|B4N5L0_DROWI GK12697 OS=Drosophila willistoni GN=GK12697 PE=4 SV=1Length=182	Score = 76.6 bits (187), Expect = 2e-012
mapped-read 4383	F1UMNMG03F0R0Z	Length=396	No Hit
mapped-read 4383	F1UMNMG03F1X4B	Length=350	No Hit
mapped-read 4383	F1UMNMG03GAGF1	Length=384	tr|E2ANF3|E2ANF3_CAMFO Putative uncharacterized protein OS=Camponotus floridanus GN=EAG_01178 PE=4 SV=1Length=298	Score = 75.1 bits (183), Expect = 5e-012
mapped-read 4383	F1UMNMG03GPFPV	Length=360	tr|B4N5L0|B4N5L0_DROWI GK12697 OS=Drosophila willistoni GN=GK12697 PE=4 SV=1Length=182	Score = 76.6 bits (187), Expect = 2e-012
mapped-read 4383	F1UMNMG03GMVN0	Length=366	tr|B4N5L0|B4N5L0_DROWI GK12697 OS=Drosophila willistoni GN=GK12697 PE=4 SV=1Length=182	Score = 76.6 bits (187), Expect = 2e-012
mapped-read 4383	F1UMNMG03HMQMR	Length=359	tr|B4N5L0|B4N5L0_DROWI GK12697 OS=Drosophila willistoni GN=GK12697 PE=4 SV=1Length=182	Score = 76.6 bits (187), Expect = 2e-012
mapped-read 4383	F1UMNMG03HC4U1	Length=367	tr|B4N5L0|B4N5L0_DROWI GK12697 OS=Drosophila willistoni GN=GK12697 PE=4 SV=1Length=182	Score = 76.6 bits (187), Expect = 2e-012
mapped-read 4383	F1UMNMG03GSJLD	Length=359	tr|B4N5L0|B4N5L0_DROWI GK12697 OS=Drosophila willistoni GN=GK12697 PE=4 SV=1Length=182	Score = 76.6 bits (187), Expect = 2e-012
mapped-read 4383	F1UMNMG03GGJ0E	Length=527	tr|F4RVJ8|F4RVJ8_MELLP Putative uncharacterized protein OS=Melampsora larici-populina (strain 98AG31 / pathotype 3-4-7) GN=MELLADRAFT_90053 PE=4 SV=1Length=160	Score = 51.6 bits (122), Expect(2) = 2e-011
mapped-read 4383	F1UMNMG03GMMI8	Length=497	tr|F4RVJ8|F4RVJ8_MELLP Putative uncharacterized protein OS=Melampsora larici-populina (strain 98AG31 / pathotype 3-4-7) GN=MELLADRAFT_90053 PE=4 SV=1Length=160	Score = 56.2 bits (134), Expect(2) = 1e-012
mapped-read 4383	F1UMNMG03GH97C	Length=423	tr|B4N5L0|B4N5L0_DROWI GK12697 OS=Drosophila willistoni GN=GK12697 PE=4 SV=1Length=182	Score = 76.6 bits (187), Expect = 2e-012
mapped-read 4383	F1UMNMG03FSH0O	Length=361	tr|B4N5L0|B4N5L0_DROWI GK12697 OS=Drosophila willistoni GN=GK12697 PE=4 SV=1Length=182	Score = 46.6 bits (109), Expect(2) = 2e-008
mapped-read 4383	F1UMNMG03GUUEF	Length=358	tr|B4N5L0|B4N5L0_DROWI GK12697 OS=Drosophila willistoni GN=GK12697 PE=4 SV=1Length=182	Score = 72.8 bits (177), Expect = 3e-011
mapped-read 4383	F1UMNMG03GO9D7	Length=360	tr|B4N5L0|B4N5L0_DROWI GK12697 OS=Drosophila willistoni GN=GK12697 PE=4 SV=1Length=182	Score = 76.6 bits (187), Expect = 2e-012
mapped-read 4383	F1UMNMG03GAIC2	Length=380	tr|B4N5L0|B4N5L0_DROWI GK12697 OS=Drosophila willistoni GN=GK12697 PE=4 SV=1Length=182	Score = 76.6 bits (187), Expect = 2e-012
mapped-read 4383	F1UMNMG03GMPOY	Length=380	tr|B4N5L0|B4N5L0_DROWI GK12697 OS=Drosophila willistoni GN=GK12697 PE=4 SV=1Length=182	Score = 76.6 bits (187), Expect = 2e-012
mapped-read 4383	F1UMNMG03F3W1X	Length=379	No Hit
mapped-read 4383	F1UMNMG03HEURH	Length=376	No Hit
mapped-read 4383	F1UMNMG03GZEF5	Length=533	No Hit
mapped-read 4383	F1UMNMG03G2LFA	Length=415	No Hit
mapped-read 4383	F1UMNMG03HOD9I	Length=250	tr|B4N5L0|B4N5L0_DROWI GK12697 OS=Drosophila willistoni GN=GK12697 PE=4 SV=1Length=182	Score = 76.6 bits (187), Expect = 2e-012
mapped-read 4383	F1UMNMG03GGFJH	Length=367	tr|B4N5L0|B4N5L0_DROWI GK12697 OS=Drosophila willistoni GN=GK12697 PE=4 SV=1Length=182	Score = 76.6 bits (187), Expect = 2e-012
mapped-read 4383	F1UMNMG03GSERJ	Length=421	No Hit
mapped-read 4383	F1UMNMG03F11S9	Length=445	No Hit
mapped-read 4383	F1UMNMG03GIC06	Length=394	tr|B4N5L0|B4N5L0_DROWI GK12697 OS=Drosophila willistoni GN=GK12697 PE=4 SV=1Length=182	Score = 76.6 bits (187), Expect = 2e-012
mapped-read 4383	F1UMNMG03GPXTV	Length=404	tr|B4N5L0|B4N5L0_DROWI GK12697 OS=Drosophila willistoni GN=GK12697 PE=4 SV=1Length=182	Score = 76.6 bits (187), Expect = 2e-012
mapped-read 4383	F1UMNMG03FZAIA	Length=753	tr|B4N5L0|B4N5L0_DROWI GK12697 OS=Drosophila willistoni GN=GK12697 PE=4 SV=1Length=182	Score = 76.6 bits (187), Expect = 5e-012
mapped-read 4383	F1UMNMG03G3IZI	Length=372	tr|B4N5L0|B4N5L0_DROWI GK12697 OS=Drosophila willistoni GN=GK12697 PE=4 SV=1Length=182	Score = 76.6 bits (187), Expect = 2e-012
mapped-read 4383	F1UMNMG03GNCTO	Length=371	tr|B4N5L0|B4N5L0_DROWI GK12697 OS=Drosophila willistoni GN=GK12697 PE=4 SV=1Length=182	Score = 75.1 bits (183), Expect = 5e-012
mapped-read 4383	F1UMNMG03FZ52H	Length=362	tr|B4N5L0|B4N5L0_DROWI GK12697 OS=Drosophila willistoni GN=GK12697 PE=4 SV=1Length=182	Score = 76.6 bits (187), Expect = 2e-012
mapped-read 4383	F1UMNMG03FZNMM	Length=474	tr|B4N5L0|B4N5L0_DROWI GK12697 OS=Drosophila willistoni GN=GK12697 PE=4 SV=1Length=182	Score = 76.6 bits (187), Expect = 2e-012
mapped-read 4383	F1UMNMG03GNP6I	Length=361	tr|B4N5L0|B4N5L0_DROWI GK12697 OS=Drosophila willistoni GN=GK12697 PE=4 SV=1Length=182	Score = 76.6 bits (187), Expect = 2e-012
mapped-read 4383	F1UMNMG03GXUE3	Length=530	tr|F4RVJ8|F4RVJ8_MELLP Putative uncharacterized protein OS=Melampsora larici-populina (strain 98AG31 / pathotype 3-4-7) GN=MELLADRAFT_90053 PE=4 SV=1Length=160	Score = 68.6 bits (166), Expect(2) = 2e-016
mapped-read 4383	F1UMNMG03GY5WN	Length=397	No Hit
mapped-read 4383	F1UMNMG03FYGW0	Length=364	tr|B4N5L0|B4N5L0_DROWI GK12697 OS=Drosophila willistoni GN=GK12697 PE=4 SV=1Length=182	Score = 76.6 bits (187), Expect = 2e-012
mapped-read 4383	F1UMNMG03GYVL6	Length=364	tr|B4N5L0|B4N5L0_DROWI GK12697 OS=Drosophila willistoni GN=GK12697 PE=4 SV=1Length=182	Score = 76.6 bits (187), Expect = 2e-012
mapped-read 4383	F1UMNMG03GZEFV	Length=588	No Hit
mapped-read 4383	F1UMNMG03F18HN	Length=505	tr|E9HZ40|E9HZ40_DAPPU Putative uncharacterized protein OS=Daphnia pulex GN=DAPPUDRAFT_119636 PE=4 SV=1Length=130	Score = 48.5 bits (114), Expect(2) = 6e-012
mapped-read 4383	F1UMNMG03GAMPR	Length=562	tr|B4N5L0|B4N5L0_DROWI GK12697 OS=Drosophila willistoni GN=GK12697 PE=4 SV=1Length=182	Score = 75.1 bits (183), Expect = 7e-012
mapped-read 4383	F1UMNMG03HBLSV	Length=395	tr|B4N5L0|B4N5L0_DROWI GK12697 OS=Drosophila willistoni GN=GK12697 PE=4 SV=1Length=182	Score = 76.6 bits (187), Expect = 2e-012
mapped-read 4383	F1UMNMG03GLLSN	Length=359	tr|B4N5L0|B4N5L0_DROWI GK12697 OS=Drosophila willistoni GN=GK12697 PE=4 SV=1Length=182	Score = 76.6 bits (187), Expect = 2e-012
mapped-read 4383	F1UMNMG03FY0T3	Length=404	No Hit
mapped-read 4383	F1UMNMG03GUZU1	Length=531	tr|G7E0M2|G7E0M2_MIXOS Putative uncharacterized protein Mo03049 OS=Mixia osmundae (strain CBS 9802 / IAM 14324 / JCM 22182 / KY 12970) GN=Mo03049 PE=4 SV=1Length=352	Score = 72.4 bits (176), Expect(2) = 4e-026
mapped-read 4383	F1UMNMG03GNZAI	Length=509	tr|F4RVJ8|F4RVJ8_MELLP Putative uncharacterized protein OS=Melampsora larici-populina (strain 98AG31 / pathotype 3-4-7) GN=MELLADRAFT_90053 PE=4 SV=1Length=160	Score = 47.0 bits (110), Expect(2) = 5e-010
mapped-read 4383	F1UMNMG03GLDGO	Length=546	tr|B4N5L0|B4N5L0_DROWI GK12697 OS=Drosophila willistoni GN=GK12697 PE=4 SV=1Length=182	Score = 76.6 bits (187), Expect = 2e-012
mapped-read 4383	F1UMNMG03GU798	Length=528	tr|B4N5L0|B4N5L0_DROWI GK12697 OS=Drosophila willistoni GN=GK12697 PE=4 SV=1Length=182	Score = 76.6 bits (187), Expect = 2e-012
mapped-read 4383	F1UMNMG03GE06I	Length=399	No Hit
mapped-read 4383	F1UMNMG03G27UN	Length=527	tr|B4N5L0|B4N5L0_DROWI GK12697 OS=Drosophila willistoni GN=GK12697 PE=4 SV=1Length=182	Score = 76.6 bits (187), Expect = 2e-012
mapped-read 4383	F1UMNMG03GNVDJ	Length=392	tr|B4N5L0|B4N5L0_DROWI GK12697 OS=Drosophila willistoni GN=GK12697 PE=4 SV=1Length=182	Score = 76.6 bits (187), Expect = 2e-012
mapped-read 4383	F1UMNMG03F5OFT	Length=443	No Hit
mapped-read 4383	F1UMNMG03G9QV7	Length=437	tr|B4N5L0|B4N5L0_DROWI GK12697 OS=Drosophila willistoni GN=GK12697 PE=4 SV=1Length=182	Score = 76.6 bits (187), Expect = 2e-012
mapped-read 4383	F1UMNMG03FRL3V	Length=399	No Hit
mapped-read 4383	F1UMNMG03GSV4X	Length=365	tr|B4N5L0|B4N5L0_DROWI GK12697 OS=Drosophila willistoni GN=GK12697 PE=4 SV=1Length=182	Score = 76.6 bits (187), Expect = 2e-012
mapped-read 4383	F1UMNMG03G6SHK	Length=574	tr|B4N5L0|B4N5L0_DROWI GK12697 OS=Drosophila willistoni GN=GK12697 PE=4 SV=1Length=182	Score = 76.6 bits (187), Expect = 2e-012
mapped-read 4383	F1UMNMG03GQBYJ	Length=364	tr|B4N5L0|B4N5L0_DROWI GK12697 OS=Drosophila willistoni GN=GK12697 PE=4 SV=1Length=182	Score = 76.6 bits (187), Expect = 2e-012
mapped-read 4383	F1UMNMG03F7XBA	Length=405	No Hit
mapped-read 4383	F1UMNMG03GF9TI	Length=360	tr|B4N5L0|B4N5L0_DROWI GK12697 OS=Drosophila willistoni GN=GK12697 PE=4 SV=1Length=182	Score = 76.6 bits (187), Expect = 2e-012
mapped-read 4383	F1UMNMG03G4R5N	Length=367	tr|B4N5L0|B4N5L0_DROWI GK12697 OS=Drosophila willistoni GN=GK12697 PE=4 SV=1Length=182	Score = 76.6 bits (187), Expect = 2e-012
mapped-read 4383	F1UMNMG03GPOGL	Length=363	tr|B4N5L0|B4N5L0_DROWI GK12697 OS=Drosophila willistoni GN=GK12697 PE=4 SV=1Length=182	Score = 76.6 bits (187), Expect = 2e-012
mapped-read 4383	F1UMNMG03HJZDG	Length=392	tr|B4N5L0|B4N5L0_DROWI GK12697 OS=Drosophila willistoni GN=GK12697 PE=4 SV=1Length=182	Score = 76.6 bits (187), Expect = 2e-012
mapped-read 4383	F1UMNMG03GU72R	Length=435	No Hit
mapped-read 4383	F1UMNMG03F9BN2	Length=412	tr|B4N5L0|B4N5L0_DROWI GK12697 OS=Drosophila willistoni GN=GK12697 PE=4 SV=1Length=182	Score = 79.7 bits (195), Expect = 2e-013
mapped-read 4383	F1UMNMG03HFTQY	Length=361	tr|B4N5L0|B4N5L0_DROWI GK12697 OS=Drosophila willistoni GN=GK12697 PE=4 SV=1Length=182	Score = 76.6 bits (187), Expect = 2e-012
mapped-read 4383	F1UMNMG03GWJBX	Length=448	No Hit
mapped-read 4383	F1UMNMG03G4AEE	Length=489	tr|B4N5L0|B4N5L0_DROWI GK12697 OS=Drosophila willistoni GN=GK12697 PE=4 SV=1Length=182	Score = 76.6 bits (187), Expect = 2e-012
mapped-read 4383	F1UMNMG03HCMH8	Length=390	tr|B4N5L0|B4N5L0_DROWI GK12697 OS=Drosophila willistoni GN=GK12697 PE=4 SV=1Length=182	Score = 76.6 bits (187), Expect = 2e-012
mapped-read 4383	F1UMNMG03HGGDU	Length=357	tr|B4N5L0|B4N5L0_DROWI GK12697 OS=Drosophila willistoni GN=GK12697 PE=4 SV=1Length=182	Score = 76.6 bits (187), Expect = 2e-012
mapped-read 4383	F1UMNMG03GW4D7	Length=363	tr|B4N5L0|B4N5L0_DROWI GK12697 OS=Drosophila willistoni GN=GK12697 PE=4 SV=1Length=182	Score = 76.6 bits (187), Expect = 2e-012
mapped-read 4383	F1UMNMG03HAVK8	Length=391	tr|B4N5L0|B4N5L0_DROWI GK12697 OS=Drosophila willistoni GN=GK12697 PE=4 SV=1Length=182	Score = 76.6 bits (187), Expect = 2e-012
mapped-read 4383	F1UMNMG03HEWYI	Length=363	No Hit
mapped-read 4383	F1UMNMG03GCC90	Length=361	tr|B4N5L0|B4N5L0_DROWI GK12697 OS=Drosophila willistoni GN=GK12697 PE=4 SV=1Length=182	Score = 76.6 bits (187), Expect = 2e-012
mapped-read 4383	F1UMNMG03HJDU5	Length=364	tr|B4N5L0|B4N5L0_DROWI GK12697 OS=Drosophila willistoni GN=GK12697 PE=4 SV=1Length=182	Score = 72.8 bits (177), Expect = 3e-011
mapped-read 4383	F1UMNMG03G54UE	Length=442	No Hit
mapped-read 4383	F1UMNMG03FW32J	Length=538	tr|B4N5L0|B4N5L0_DROWI GK12697 OS=Drosophila willistoni GN=GK12697 PE=4 SV=1Length=182	Score = 76.6 bits (187), Expect = 2e-012
mapped-read 4383	F1UMNMG03HGN7B	Length=365	tr|B4N5L0|B4N5L0_DROWI GK12697 OS=Drosophila willistoni GN=GK12697 PE=4 SV=1Length=182	Score = 76.6 bits (187), Expect = 2e-012
mapped-read 4383	F1UMNMG03FYGG7	Length=359	tr|B4N5L0|B4N5L0_DROWI GK12697 OS=Drosophila willistoni GN=GK12697 PE=4 SV=1Length=182	Score = 76.6 bits (187), Expect = 2e-012
mapped-read 4383	F1UMNMG03HKEPC	Length=489	tr|B4N5L0|B4N5L0_DROWI GK12697 OS=Drosophila willistoni GN=GK12697 PE=4 SV=1Length=182	Score = 76.6 bits (187), Expect = 2e-012
mapped-read 4383	F1UMNMG03HAWDH	Length=371	tr|B4N5L0|B4N5L0_DROWI GK12697 OS=Drosophila willistoni GN=GK12697 PE=4 SV=1Length=182	Score = 76.6 bits (187), Expect = 2e-012
mapped-read 4383	F1UMNMG03GINYV	Length=370	tr|B4N5L0|B4N5L0_DROWI GK12697 OS=Drosophila willistoni GN=GK12697 PE=4 SV=1Length=182	Score = 76.6 bits (187), Expect = 2e-012
mapped-read 4383	F1UMNMG03HLIDR	Length=432	No Hit
mapped-read 4383	F1UMNMG03GCVRE	Length=425	tr|B4N5L0|B4N5L0_DROWI GK12697 OS=Drosophila willistoni GN=GK12697 PE=4 SV=1Length=182	Score = 73.9 bits (180), Expect = 1e-011
mapped-read 4383	F1UMNMG03G1A2T	Length=430	tr|B4N5L0|B4N5L0_DROWI GK12697 OS=Drosophila willistoni GN=GK12697 PE=4 SV=1Length=182	Score = 76.6 bits (187), Expect = 2e-012
mapped-read 4383	F1UMNMG03GBA90	Length=367	No Hit
mapped-read 4383	F1UMNMG03F97SZ	Length=357	tr|E2ANF3|E2ANF3_CAMFO Putative uncharacterized protein OS=Camponotus floridanus GN=EAG_01178 PE=4 SV=1Length=298	Score = 60.1 bits (144), Expect = 2e-007
mapped-read 4383	F1UMNMG03HB8Q6	Length=387	tr|B4N5L0|B4N5L0_DROWI GK12697 OS=Drosophila willistoni GN=GK12697 PE=4 SV=1Length=182	Score = 76.6 bits (187), Expect = 2e-012
mapped-read 4383	F1UMNMG03GQR8S	Length=397	No Hit
mapped-read 4383	F1UMNMG03GW0FG	Length=363	tr|B4N5L0|B4N5L0_DROWI GK12697 OS=Drosophila willistoni GN=GK12697 PE=4 SV=1Length=182	Score = 76.6 bits (187), Expect = 2e-012
mapped-read 4383	F1UMNMG03GV1BW	Length=421	tr|B4N5L0|B4N5L0_DROWI GK12697 OS=Drosophila willistoni GN=GK12697 PE=4 SV=1Length=182	Score = 76.6 bits (187), Expect = 2e-012
mapped-read 4383	F1UMNMG03HA3TG	Length=399	tr|B4N5L0|B4N5L0_DROWI GK12697 OS=Drosophila willistoni GN=GK12697 PE=4 SV=1Length=182	Score = 76.6 bits (187), Expect = 2e-012
mapped-read 4383	F1UMNMG03GEF5Y	Length=361	tr|B4N5L0|B4N5L0_DROWI GK12697 OS=Drosophila willistoni GN=GK12697 PE=4 SV=1Length=182	Score = 73.6 bits (179), Expect = 1e-011
mapped-read 4383	F1UMNMG03HDMME	Length=363	tr|B4N5L0|B4N5L0_DROWI GK12697 OS=Drosophila willistoni GN=GK12697 PE=4 SV=1Length=182	Score = 76.6 bits (187), Expect = 2e-012
mapped-read 4383	F1UMNMG03GEXSP	Length=426	tr|B4N5L0|B4N5L0_DROWI GK12697 OS=Drosophila willistoni GN=GK12697 PE=4 SV=1Length=182	Score = 76.6 bits (187), Expect = 2e-012
mapped-read 4383	F1UMNMG03HKI1J	Length=379	tr|B4N5L0|B4N5L0_DROWI GK12697 OS=Drosophila willistoni GN=GK12697 PE=4 SV=1Length=182	Score = 78.2 bits (191), Expect = 6e-013
mapped-read 4383	F1UMNMG03GM22M	Length=412	No Hit
mapped-read 4383	F1UMNMG03HA42C	Length=362	tr|B4N5L0|B4N5L0_DROWI GK12697 OS=Drosophila willistoni GN=GK12697 PE=4 SV=1Length=182	Score = 76.6 bits (187), Expect = 2e-012
mapped-read 4383	F1UMNMG03HDO4C	Length=380	tr|B4N5L0|B4N5L0_DROWI GK12697 OS=Drosophila willistoni GN=GK12697 PE=4 SV=1Length=182	Score = 76.6 bits (187), Expect = 2e-012
mapped-read 4383	F1UMNMG03G99L6	Length=373	tr|B4N5L0|B4N5L0_DROWI GK12697 OS=Drosophila willistoni GN=GK12697 PE=4 SV=1Length=182	Score = 76.6 bits (187), Expect = 2e-012
mapped-read 4383	F1UMNMG03GTSV0	Length=408	No Hit
mapped-read 4383	F1UMNMG03G53C9	Length=427	No Hit
mapped-read 4383	F1UMNMG03GPM1F	Length=362	tr|B4N5L0|B4N5L0_DROWI GK12697 OS=Drosophila willistoni GN=GK12697 PE=4 SV=1Length=182	Score = 76.6 bits (187), Expect = 2e-012
mapped-read 4383	F1UMNMG03GLE2X	Length=406	tr|B4N5L0|B4N5L0_DROWI GK12697 OS=Drosophila willistoni GN=GK12697 PE=4 SV=1Length=182	Score = 76.6 bits (187), Expect = 2e-012
mapped-read 4383	F1UMNMG03F8R6O	Length=370	tr|B4N5L0|B4N5L0_DROWI GK12697 OS=Drosophila willistoni GN=GK12697 PE=4 SV=1Length=182	Score = 76.6 bits (187), Expect = 2e-012
mapped-read 4383	F1UMNMG03G1K4D	Length=356	No Hit
mapped-read 4383	F1UMNMG03GS6IO	Length=359	tr|E2ANF3|E2ANF3_CAMFO Putative uncharacterized protein OS=Camponotus floridanus GN=EAG_01178 PE=4 SV=1Length=298	Score = 63.5 bits (153), Expect = 2e-008
mapped-read 4383	F1UMNMG03FZME5	Length=377	No Hit
mapped-read 4383	F1UMNMG03GF3HY	Length=436	No Hit
mapped-read 4383	F1UMNMG03HDSET	Length=420	No Hit
mapped-read 4383	F1UMNMG03F3VZO	Length=369	No Hit
mapped-read 4383	F1UMNMG03G9EZN	Length=391	tr|B4N5L0|B4N5L0_DROWI GK12697 OS=Drosophila willistoni GN=GK12697 PE=4 SV=1Length=182	Score = 76.6 bits (187), Expect = 2e-012
mapped-read 4383	F1UMNMG03F73OS	Length=499	tr|B4N5L0|B4N5L0_DROWI GK12697 OS=Drosophila willistoni GN=GK12697 PE=4 SV=1Length=182	Score = 45.1 bits (105), Expect(2) = 2e-008
mapped-read 4383	F1UMNMG03GJBW8	Length=431	tr|C6JSJ8|C6JSJ8_SORBI Putative uncharacterized protein Sb1138s002030 OS=Sorghum bicolor GN=Sb1138s002030 PE=4 SV=1Length=98	Score = 60.1 bits (144), Expect = 2e-007
mapped-read 4383	F1UMNMG03HAUO9	Length=360	tr|B4N5L0|B4N5L0_DROWI GK12697 OS=Drosophila willistoni GN=GK12697 PE=4 SV=1Length=182	Score = 76.6 bits (187), Expect = 2e-012
mapped-read 4383	F1UMNMG03GX9KI	Length=407	tr|B4N5L0|B4N5L0_DROWI GK12697 OS=Drosophila willistoni GN=GK12697 PE=4 SV=1Length=182	Score = 72.0 bits (175), Expect = 4e-011
mapped-read 4383	F1UMNMG03HGSS6	Length=390	No Hit
mapped-read 4383	F1UMNMG03HA6BW	Length=418	No Hit
mapped-read 4383	F1UMNMG03GCQK6	Length=523	tr|B4N5L0|B4N5L0_DROWI GK12697 OS=Drosophila willistoni GN=GK12697 PE=4 SV=1Length=182	Score = 76.6 bits (187), Expect = 2e-012
mapped-read 4383	F1UMNMG03GI7Q9	Length=360	tr|B4N5L0|B4N5L0_DROWI GK12697 OS=Drosophila willistoni GN=GK12697 PE=4 SV=1Length=182	Score = 76.6 bits (187), Expect = 2e-012
mapped-read 4383	F1UMNMG03HI7IT	Length=372	tr|B4N5L0|B4N5L0_DROWI GK12697 OS=Drosophila willistoni GN=GK12697 PE=4 SV=1Length=182	Score = 76.6 bits (187), Expect = 2e-012
mapped-read 4383	F1UMNMG03HCMT7	Length=401	No Hit
mapped-read 4383	F1UMNMG03HH89N	Length=401	No Hit
mapped-read 4383	F1UMNMG03G0P5A	Length=363	tr|B4N5L0|B4N5L0_DROWI GK12697 OS=Drosophila willistoni GN=GK12697 PE=4 SV=1Length=182	Score = 76.6 bits (187), Expect = 2e-012
mapped-read 4383	F1UMNMG03HDFJB	Length=397	No Hit
mapped-read 4383	F1UMNMG03GMQA0	Length=388	tr|B4N5L0|B4N5L0_DROWI GK12697 OS=Drosophila willistoni GN=GK12697 PE=4 SV=1Length=182	Score = 76.6 bits (187), Expect = 2e-012
mapped-read 4383	F1UMNMG03GP770	Length=370	tr|B4N5L0|B4N5L0_DROWI GK12697 OS=Drosophila willistoni GN=GK12697 PE=4 SV=1Length=182	Score = 76.6 bits (187), Expect = 2e-012
mapped-read 4383	F1UMNMG03HKNOQ	Length=461	tr|B4N5L0|B4N5L0_DROWI GK12697 OS=Drosophila willistoni GN=GK12697 PE=4 SV=1Length=182	Score = 76.6 bits (187), Expect = 2e-012
mapped-read 4383	F1UMNMG03GUNYL	Length=412	No Hit
mapped-read 4383	F1UMNMG03GARTB	Length=436	No Hit
mapped-read 4383	F1UMNMG03FS4HG	Length=375	No Hit
mapped-read 4383	F1UMNMG03G2WTZ	Length=340	No Hit
mapped-read 4383	F1UMNMG03F1BSJ	Length=435	No Hit
mapped-read 4383	F1UMNMG03HF0LP	Length=517	tr|B4N5L0|B4N5L0_DROWI GK12697 OS=Drosophila willistoni GN=GK12697 PE=4 SV=1Length=182	Score = 76.6 bits (187), Expect = 2e-012
mapped-read 4383	F1UMNMG03GLZW7	Length=369	tr|B4N5L0|B4N5L0_DROWI GK12697 OS=Drosophila willistoni GN=GK12697 PE=4 SV=1Length=182	Score = 76.6 bits (187), Expect = 2e-012
mapped-read 4383	F1UMNMG03HFCZC	Length=409	tr|B4N5L0|B4N5L0_DROWI GK12697 OS=Drosophila willistoni GN=GK12697 PE=4 SV=1Length=182	Score = 76.6 bits (187), Expect = 2e-012
mapped-read 4383	F1UMNMG03GRU03	Length=392	No Hit
mapped-read 4383	F1UMNMG03HENTH	Length=430	tr|B4N5L0|B4N5L0_DROWI GK12697 OS=Drosophila willistoni GN=GK12697 PE=4 SV=1Length=182	Score = 76.6 bits (187), Expect = 2e-012
mapped-read 4383	F1UMNMG03GJXBO	Length=374	No Hit
mapped-read 4383	F1UMNMG03GQ03B	Length=428	tr|B4N5L0|B4N5L0_DROWI GK12697 OS=Drosophila willistoni GN=GK12697 PE=4 SV=1Length=182	Score = 73.9 bits (180), Expect = 1e-011
mapped-read 4383	F1UMNMG03HL4U8	Length=370	No Hit
mapped-read 4383	F1UMNMG03G2AJX	Length=409	tr|B4N5L0|B4N5L0_DROWI GK12697 OS=Drosophila willistoni GN=GK12697 PE=4 SV=1Length=182	Score = 76.6 bits (187), Expect = 2e-012
mapped-read 4383	F1UMNMG03GD3EX	Length=391	No Hit
mapped-read 4383	F1UMNMG03GBO60	Length=500	tr|B4N5L0|B4N5L0_DROWI GK12697 OS=Drosophila willistoni GN=GK12697 PE=4 SV=1Length=182	Score = 76.6 bits (187), Expect = 2e-012
mapped-read 4383	F1UMNMG03FZA8B	Length=479	No Hit
mapped-read 4383	F1UMNMG03GHDB1	Length=430	tr|B4N5L0|B4N5L0_DROWI GK12697 OS=Drosophila willistoni GN=GK12697 PE=4 SV=1Length=182	Score = 76.6 bits (187), Expect = 2e-012
mapped-read 4383	F1UMNMG03GE049	Length=388	No Hit
mapped-read 4383	F1UMNMG03HBPA9	Length=585	tr|B4N5L0|B4N5L0_DROWI GK12697 OS=Drosophila willistoni GN=GK12697 PE=4 SV=1Length=182	Score = 68.9 bits (167), Expect = 5e-010
mapped-read 4383	F1UMNMG03HMTZU	Length=588	No Hit
mapped-read 4383	F1UMNMG03GL9XD	Length=431	No Hit
mapped-read 4383	F1UMNMG03HLBIU	Length=392	No Hit
mapped-read 4383	F1UMNMG03HLPCY	Length=368	tr|B4N5L0|B4N5L0_DROWI GK12697 OS=Drosophila willistoni GN=GK12697 PE=4 SV=1Length=182	Score = 76.6 bits (187), Expect = 2e-012
mapped-read 4383	F1UMNMG03GBOBV	Length=415	No Hit
mapped-read 4383	F1UMNMG03FZ50S	Length=414	No Hit
mapped-read 4383	F1UMNMG03HA61U	Length=378	No Hit
mapped-read 4383	F1UMNMG03HCC0W	Length=334	tr|B4N5L0|B4N5L0_DROWI GK12697 OS=Drosophila willistoni GN=GK12697 PE=4 SV=1Length=182	Score = 74.3 bits (181), Expect = 9e-012
mapped-read 4383	F1UMNMG03G6OYR	Length=421	No Hit
mapped-read 4383	F1UMNMG03HDEXQ	Length=425	No Hit
mapped-read 4383	F1UMNMG03G8TD4	Length=558	No Hit
mapped-read 4383	F1UMNMG03HCJIS	Length=408	tr|B4N5L0|B4N5L0_DROWI GK12697 OS=Drosophila willistoni GN=GK12697 PE=4 SV=1Length=182	Score = 76.6 bits (187), Expect = 2e-012
mapped-read 4383	F1UMNMG03GWGK8	Length=434	No Hit
mapped-read 4383	F1UMNMG03F8UES	Length=359	tr|B4N5L0|B4N5L0_DROWI GK12697 OS=Drosophila willistoni GN=GK12697 PE=4 SV=1Length=182	Score = 76.6 bits (187), Expect = 2e-012
mapped-read 34793	F1UMNMG03FXMLB	Length=693	tr|B4N5L0|B4N5L0_DROWI GK12697 OS=Drosophila willistoni GN=GK12697 PE=4 SV=1Length=182	Score = 76.6 bits (187), Expect = 4e-012
mapped-read 34793	F1UMNMG03HBDCF	Length=795	tr|B4N5L0|B4N5L0_DROWI GK12697 OS=Drosophila willistoni GN=GK12697 PE=4 SV=1Length=182	Score = 75.1 bits (183), Expect = 1e-011
mapped-read 34793	F1UMNMG03GQYLH	Length=494	No Hit
mapped-read 34793	F1UMNMG03GGBIR	Length=205	tr|B4N5L0|B4N5L0_DROWI GK12697 OS=Drosophila willistoni GN=GK12697 PE=4 SV=1Length=182	Score = 76.6 bits (187), Expect = 2e-012
mapped-read 34793	F1UMNMG03GC2M3	Length=668	tr|Q5BT34|Q5BT34_SCHJA Putative uncharacterized protein OS=Schistosoma japonicum PE=4 SV=1Length=55	Score = 76.6 bits (187), Expect = 4e-012
mapped-read 34793	F1UMNMG03HL5KR	Length=739	tr|B4N5L0|B4N5L0_DROWI GK12697 OS=Drosophila willistoni GN=GK12697 PE=4 SV=1Length=182	Score = 75.1 bits (183), Expect = 1e-011
mapped-read 34793	F1UMNMG03GHL1D	Length=855	tr|B4N5L0|B4N5L0_DROWI GK12697 OS=Drosophila willistoni GN=GK12697 PE=4 SV=1Length=182	Score = 74.3 bits (181), Expect = 3e-011
mapped-read 34793	F1UMNMG03G6I0U	Length=978	No Hit
mapped-read 34793	F1UMNMG03FRRXB	Length=1359	tr|B4N5L0|B4N5L0_DROWI GK12697 OS=Drosophila willistoni GN=GK12697 PE=4 SV=1Length=182	Score = 76.6 bits (187), Expect = 1e-011
mapped-read 34793	F1UMNMG03GIZBH	Length=710	tr|B4N5L0|B4N5L0_DROWI GK12697 OS=Drosophila willistoni GN=GK12697 PE=4 SV=1Length=182	Score = 76.6 bits (187), Expect = 4e-012
mapped-read 34793	F1UMNMG03GV7CE	Length=407	No Hit
mapped-read 34793	F1UMNMG03FW91T	Length=845	tr|B4N5L0|B4N5L0_DROWI GK12697 OS=Drosophila willistoni GN=GK12697 PE=4 SV=1Length=182	Score = 76.6 bits (187), Expect = 6e-012
mapped-read 34793	F1UMNMG03GV6MY	Length=912	tr|B4N5L0|B4N5L0_DROWI GK12697 OS=Drosophila willistoni GN=GK12697 PE=4 SV=1Length=182	Score = 76.6 bits (187), Expect = 6e-012
mapped-read 34793	F1UMNMG03GL3K9	Length=993	tr|B4N5L0|B4N5L0_DROWI GK12697 OS=Drosophila willistoni GN=GK12697 PE=4 SV=1Length=182	Score = 76.6 bits (187), Expect = 7e-012
mapped-read 34793	F1UMNMG03HO05F	Length=546	tr|B4N5L0|B4N5L0_DROWI GK12697 OS=Drosophila willistoni GN=GK12697 PE=4 SV=1Length=182	Score = 74.3 bits (181), Expect = 1e-011
mapped-read 34793	F1UMNMG03HIAKG	Length=241	tr|B4N5L0|B4N5L0_DROWI GK12697 OS=Drosophila willistoni GN=GK12697 PE=4 SV=1Length=182	Score = 77.0 bits (188), Expect = 1e-012
mapped-read 34793	F1UMNMG03GRDZ2	Length=916	tr|B4N5L0|B4N5L0_DROWI GK12697 OS=Drosophila willistoni GN=GK12697 PE=4 SV=1Length=182	Score = 75.1 bits (183), Expect = 2e-011
mapped-read 34793	F1UMNMG03F3V2C	Length=562	tr|A7SUZ0|A7SUZ0_NEMVE Predicted protein (Fragment) OS=Nematostella vectensis GN=v1g133405 PE=4 SV=1Length=90	Score = 88.2 bits (217), Expect = 7e-016
mapped-read 34793	F1UMNMG03HPAEX	Length=935	No Hit
mapped-read 34793	F1UMNMG03FWO6F	Length=640	tr|B4N5L0|B4N5L0_DROWI GK12697 OS=Drosophila willistoni GN=GK12697 PE=4 SV=1Length=182	Score = 76.6 bits (187), Expect = 3e-012
mapped-read 34793	F1UMNMG03HF4UB	Length=493	tr|B4N5L0|B4N5L0_DROWI GK12697 OS=Drosophila willistoni GN=GK12697 PE=4 SV=1Length=182	Score = 76.6 bits (187), Expect = 2e-012
mapped-read 34793	F1UMNMG03HPD9S	Length=191	tr|B4N5L0|B4N5L0_DROWI GK12697 OS=Drosophila willistoni GN=GK12697 PE=4 SV=1Length=182	Score = 76.6 bits (187), Expect = 2e-012
mapped-read 34793	F1UMNMG03FVDW1	Length=218	tr|B4N5L0|B4N5L0_DROWI GK12697 OS=Drosophila willistoni GN=GK12697 PE=4 SV=1Length=182	Score = 45.1 bits (105), Expect(2) = 2e-008
mapped-read 34793	F1UMNMG03FOM7X	Length=342	No Hit
mapped-read 34793	F1UMNMG03FVICB	Length=201	tr|B4N5L0|B4N5L0_DROWI GK12697 OS=Drosophila willistoni GN=GK12697 PE=4 SV=1Length=182	Score = 73.2 bits (178), Expect = 2e-011
mapped-read 34793	F1UMNMG03G7CRP	Length=826	tr|Q5BT34|Q5BT34_SCHJA Putative uncharacterized protein OS=Schistosoma japonicum PE=4 SV=1Length=55	Score = 73.2 bits (178), Expect = 6e-011
mapped-read 34793	F1UMNMG03GGS0H	Length=483	tr|B4N5L0|B4N5L0_DROWI GK12697 OS=Drosophila willistoni GN=GK12697 PE=4 SV=1Length=182	Score = 73.9 bits (180), Expect = 1e-011
mapped-read 34793	F1UMNMG03G0PGX	Length=629	tr|B4N5L0|B4N5L0_DROWI GK12697 OS=Drosophila willistoni GN=GK12697 PE=4 SV=1Length=182	Score = 76.6 bits (187), Expect = 3e-012
mapped-read 34793	F1UMNMG03G08XT	Length=299	tr|B4N5L0|B4N5L0_DROWI GK12697 OS=Drosophila willistoni GN=GK12697 PE=4 SV=1Length=182	Score = 75.1 bits (183), Expect = 5e-012
mapped-read 34793	F1UMNMG03HNC4H	Length=168	tr|B4N5L0|B4N5L0_DROWI GK12697 OS=Drosophila willistoni GN=GK12697 PE=4 SV=1Length=182	Score = 76.6 bits (187), Expect = 2e-012
mapped-read 34793	F1UMNMG03HFOGG	Length=446	tr|B4N5L0|B4N5L0_DROWI GK12697 OS=Drosophila willistoni GN=GK12697 PE=4 SV=1Length=182	Score = 63.9 bits (154), Expect = 1e-008
mapped-read 34793	F1UMNMG03HCO7C	Length=527	No Hit
mapped-read 34793	F1UMNMG03F7U5J	Length=1283	tr|B4N5L0|B4N5L0_DROWI GK12697 OS=Drosophila willistoni GN=GK12697 PE=4 SV=1Length=182	Score = 76.6 bits (187), Expect = 1e-011
mapped-read 34793	F1UMNMG03GD5UT	Length=249	tr|Q5BT34|Q5BT34_SCHJA Putative uncharacterized protein OS=Schistosoma japonicum PE=4 SV=1Length=55	Score = 107 bits (267), Expect = 9e-022
mapped-read 34793	F1UMNMG03F09N3	Length=1302	tr|B4N5L0|B4N5L0_DROWI GK12697 OS=Drosophila willistoni GN=GK12697 PE=4 SV=1Length=182	Score = 76.6 bits (187), Expect = 1e-011
mapped-read 34793	F1UMNMG03GBU05	Length=198	tr|B4N5L0|B4N5L0_DROWI GK12697 OS=Drosophila willistoni GN=GK12697 PE=4 SV=1Length=182	Score = 76.6 bits (187), Expect = 2e-012
mapped-read 34793	F1UMNMG03F326L	Length=193	tr|B4N5L0|B4N5L0_DROWI GK12697 OS=Drosophila willistoni GN=GK12697 PE=4 SV=1Length=182	Score = 45.1 bits (105), Expect(2) = 2e-008
mapped-read 34793	F1UMNMG03GOX6H	Length=531	tr|F4RVJ8|F4RVJ8_MELLP Putative uncharacterized protein OS=Melampsora larici-populina (strain 98AG31 / pathotype 3-4-7) GN=MELLADRAFT_90053 PE=4 SV=1Length=160	Score = 80.9 bits (198), Expect(2) = 1e-019
mapped-read 34793	F1UMNMG03HAJLZ	Length=209	tr|B4N5L0|B4N5L0_DROWI GK12697 OS=Drosophila willistoni GN=GK12697 PE=4 SV=1Length=182	Score = 76.6 bits (187), Expect = 2e-012
mapped-read 34793	F1UMNMG03GL7BV	Length=339	tr|B4N5L0|B4N5L0_DROWI GK12697 OS=Drosophila willistoni GN=GK12697 PE=4 SV=1Length=182	Score = 76.6 bits (187), Expect = 2e-012
mapped-read 34793	F1UMNMG03G5AF9	Length=204	tr|B4N5L0|B4N5L0_DROWI GK12697 OS=Drosophila willistoni GN=GK12697 PE=4 SV=1Length=182	Score = 77.0 bits (188), Expect = 1e-012
mapped-read 34793	F1UMNMG03GXFXS	Length=426	No Hit
mapped-read 34793	F1UMNMG03FOWHZ	Length=400	tr|B4N5L0|B4N5L0_DROWI GK12697 OS=Drosophila willistoni GN=GK12697 PE=4 SV=1Length=182	Score = 76.6 bits (187), Expect = 2e-012
mapped-read 34793	F1UMNMG03GG3BW	Length=680	tr|B4N5L0|B4N5L0_DROWI GK12697 OS=Drosophila willistoni GN=GK12697 PE=4 SV=1Length=182	Score = 75.1 bits (183), Expect = 1e-011
mapped-read 34793	F1UMNMG03FYO4B	Length=545	tr|B4N5L0|B4N5L0_DROWI GK12697 OS=Drosophila willistoni GN=GK12697 PE=4 SV=1Length=182	Score = 76.6 bits (187), Expect = 2e-012
mapped-read 34793	F1UMNMG03GPN21	Length=1096	tr|B4N5L0|B4N5L0_DROWI GK12697 OS=Drosophila willistoni GN=GK12697 PE=4 SV=1Length=182	Score = 76.6 bits (187), Expect = 9e-012
mapped-read 34793	F1UMNMG03GRJ10	Length=727	tr|B4N5L0|B4N5L0_DROWI GK12697 OS=Drosophila willistoni GN=GK12697 PE=4 SV=1Length=182	Score = 76.6 bits (187), Expect = 4e-012
mapped-read 34793	F1UMNMG03HIO0Z	Length=532	tr|Q5BT34|Q5BT34_SCHJA Putative uncharacterized protein OS=Schistosoma japonicum PE=4 SV=1Length=55	Score = 92.8 bits (229), Expect = 2e-017
mapped-read 34793	F1UMNMG03GXCP1	Length=621	tr|Q5BT34|Q5BT34_SCHJA Putative uncharacterized protein OS=Schistosoma japonicum PE=4 SV=1Length=55	Score = 95.1 bits (235), Expect = 8e-018
mapped-read 34793	F1UMNMG03FSNFQ	Length=745	tr|B4N5L0|B4N5L0_DROWI GK12697 OS=Drosophila willistoni GN=GK12697 PE=4 SV=1Length=182	Score = 76.6 bits (187), Expect = 4e-012
mapped-read 34793	F1UMNMG03FV0JS	Length=206	tr|B4N5L0|B4N5L0_DROWI GK12697 OS=Drosophila willistoni GN=GK12697 PE=4 SV=1Length=182	Score = 45.1 bits (105), Expect(2) = 2e-008
mapped-read 34793	F1UMNMG03G0UWH	Length=402	tr|B0XI86|B0XI86_CULQU Putative uncharacterized protein OS=Culex quinquefasciatus GN=CpipJ_CPIJ019206 PE=4 SV=1Length=244	Score = 62.8 bits (151), Expect = 3e-008
mapped-read 34793	F1UMNMG03GTKYL	Length=652	tr|Q5BT34|Q5BT34_SCHJA Putative uncharacterized protein OS=Schistosoma japonicum PE=4 SV=1Length=55	Score = 64.7 bits (156), Expect(2) = 5e-017
mapped-read 34793	F1UMNMG03F2WZE	Length=215	tr|B4N5L0|B4N5L0_DROWI GK12697 OS=Drosophila willistoni GN=GK12697 PE=4 SV=1Length=182	Score = 45.1 bits (105), Expect(2) = 2e-008
mapped-read 34793	F1UMNMG03GL3Y0	Length=905	tr|B4N5L0|B4N5L0_DROWI GK12697 OS=Drosophila willistoni GN=GK12697 PE=4 SV=1Length=182	Score = 76.6 bits (187), Expect = 6e-012
mapped-read 34793	F1UMNMG03FZW8U	Length=553	tr|B4N5L0|B4N5L0_DROWI GK12697 OS=Drosophila willistoni GN=GK12697 PE=4 SV=1Length=182	Score = 76.6 bits (187), Expect = 2e-012
mapped-read 34793	F1UMNMG03GZ0JA	Length=221	tr|B4N5L0|B4N5L0_DROWI GK12697 OS=Drosophila willistoni GN=GK12697 PE=4 SV=1Length=182	Score = 76.6 bits (187), Expect = 2e-012
mapped-read 34793	F1UMNMG03G9ASR	Length=190	tr|B4N5L0|B4N5L0_DROWI GK12697 OS=Drosophila willistoni GN=GK12697 PE=4 SV=1Length=182	Score = 76.6 bits (187), Expect = 2e-012
mapped-read 34793	F1UMNMG03F5KK7	Length=169	tr|B4N5L0|B4N5L0_DROWI GK12697 OS=Drosophila willistoni GN=GK12697 PE=4 SV=1Length=182	Score = 76.6 bits (187), Expect = 2e-012
mapped-read 34793	F1UMNMG03FP7DA	Length=203	tr|B4N5L0|B4N5L0_DROWI GK12697 OS=Drosophila willistoni GN=GK12697 PE=4 SV=1Length=182	Score = 76.6 bits (187), Expect = 2e-012
mapped-read 34793	F1UMNMG03GFSUM	Length=315	No Hit
mapped-read 34793	F1UMNMG03G2ECR	Length=725	tr|A7RYT6|A7RYT6_NEMVE Predicted protein OS=Nematostella vectensis GN=v1g223461 PE=4 SV=1Length=49	Score = 86.7 bits (213), Expect = 4e-015
mapped-read 34793	F1UMNMG03G4AJR	Length=443	tr|B4N5L0|B4N5L0_DROWI GK12697 OS=Drosophila willistoni GN=GK12697 PE=4 SV=1Length=182	Score = 76.3 bits (186), Expect = 2e-012
mapped-read 34793	F1UMNMG03G5Y3C	Length=779	tr|A7RYT6|A7RYT6_NEMVE Predicted protein OS=Nematostella vectensis GN=v1g223461 PE=4 SV=1Length=49	Score = 83.6 bits (205), Expect = 4e-014
mapped-read 34793	F1UMNMG03HG8N9	Length=1204	tr|B4N5L0|B4N5L0_DROWI GK12697 OS=Drosophila willistoni GN=GK12697 PE=4 SV=1Length=182	Score = 76.6 bits (187), Expect = 1e-011
mapped-read 34793	F1UMNMG03G0JWP	Length=235	tr|B4N5L0|B4N5L0_DROWI GK12697 OS=Drosophila willistoni GN=GK12697 PE=4 SV=1Length=182	Score = 76.6 bits (187), Expect = 2e-012
mapped-read 34793	F1UMNMG03HDHB5	Length=210	tr|B4N5L0|B4N5L0_DROWI GK12697 OS=Drosophila willistoni GN=GK12697 PE=4 SV=1Length=182	Score = 76.6 bits (187), Expect = 2e-012
mapped-read 34793	F1UMNMG03HPPWW	Length=712	tr|G3AJ80|G3AJ80_SPAPN Putative uncharacterized protein OS=Spathaspora passalidarum (strain NRRL Y-27907 / 11-Y1) GN=SPAPADRAFT_133853 PE=4 SV=1Length=49	Score = 76.6 bits (187), Expect = 4e-012
mapped-read 34793	F1UMNMG03GSD68	Length=328	No Hit
mapped-read 34793	F1UMNMG03FRCN3	Length=382	No Hit
mapped-read 34793	F1UMNMG03GIQBF	Length=632	tr|B4N5L0|B4N5L0_DROWI GK12697 OS=Drosophila willistoni GN=GK12697 PE=4 SV=1Length=182	Score = 76.6 bits (187), Expect = 3e-012
mapped-read 34793	F1UMNMG03FRFSU	Length=190	tr|B4N5L0|B4N5L0_DROWI GK12697 OS=Drosophila willistoni GN=GK12697 PE=4 SV=1Length=182	Score = 76.6 bits (187), Expect = 2e-012
mapped-read 34793	F1UMNMG03GNL74	Length=194	tr|B4N5L0|B4N5L0_DROWI GK12697 OS=Drosophila willistoni GN=GK12697 PE=4 SV=1Length=182	Score = 76.6 bits (187), Expect = 2e-012
mapped-read 34793	F1UMNMG03GARRB	Length=242	tr|Q5BT34|Q5BT34_SCHJA Putative uncharacterized protein OS=Schistosoma japonicum PE=4 SV=1Length=55	Score = 86.3 bits (212), Expect = 2e-015
mapped-read 34793	F1UMNMG03GGSNZ	Length=681	tr|B4N5L0|B4N5L0_DROWI GK12697 OS=Drosophila willistoni GN=GK12697 PE=4 SV=1Length=182	Score = 76.6 bits (187), Expect = 4e-012
mapped-read 34793	F1UMNMG03HOQSH	Length=367	tr|B4N5L0|B4N5L0_DROWI GK12697 OS=Drosophila willistoni GN=GK12697 PE=4 SV=1Length=182	Score = 76.6 bits (187), Expect = 2e-012
mapped-read 34793	F1UMNMG03HBT87	Length=1344	tr|B4N5L0|B4N5L0_DROWI GK12697 OS=Drosophila willistoni GN=GK12697 PE=4 SV=1Length=182	Score = 76.6 bits (187), Expect = 1e-011
mapped-read 34793	F1UMNMG03GOMX5	Length=556	tr|B4N5L0|B4N5L0_DROWI GK12697 OS=Drosophila willistoni GN=GK12697 PE=4 SV=1Length=182	Score = 73.9 bits (180), Expect = 1e-011
mapped-read 34793	F1UMNMG03GO4TM	Length=690	tr|B4N5L0|B4N5L0_DROWI GK12697 OS=Drosophila willistoni GN=GK12697 PE=4 SV=1Length=182	Score = 76.6 bits (187), Expect = 4e-012
mapped-read 34793	F1UMNMG03F12C7	Length=192	tr|B4N5L0|B4N5L0_DROWI GK12697 OS=Drosophila willistoni GN=GK12697 PE=4 SV=1Length=182	Score = 77.0 bits (188), Expect = 1e-012
mapped-read 34793	F1UMNMG03G21IV	Length=922	tr|B4N5L0|B4N5L0_DROWI GK12697 OS=Drosophila willistoni GN=GK12697 PE=4 SV=1Length=182	Score = 48.5 bits (114), Expect(2) = 7e-009
mapped-read 34793	F1UMNMG03HH4SS	Length=341	No Hit
mapped-read 34793	F1UMNMG03F03UY	Length=357	No Hit
mapped-read 34793	F1UMNMG03FZCQT	Length=197	tr|B4N5L0|B4N5L0_DROWI GK12697 OS=Drosophila willistoni GN=GK12697 PE=4 SV=1Length=182	Score = 76.6 bits (187), Expect = 2e-012
mapped-read 34793	F1UMNMG03GUVDZ	Length=196	tr|B4N5L0|B4N5L0_DROWI GK12697 OS=Drosophila willistoni GN=GK12697 PE=4 SV=1Length=182	Score = 77.0 bits (188), Expect = 1e-012
mapped-read 34793	F1UMNMG03GIZAE	Length=285	tr|E9HYL5|E9HYL5_DAPPU Putative uncharacterized protein (Fragment) OS=Daphnia pulex GN=DAPPUDRAFT_67306 PE=4 SV=1Length=116	Score = 61.2 bits (147), Expect = 8e-008
mapped-read 34793	F1UMNMG03GLVT7	Length=557	tr|G4LV01|G4LV01_SCHMA Putative uncharacterized protein Smp_201270 OS=Schistosoma mansoni GN=Smp_201270 PE=4 SV=1Length=98	Score = 79.3 bits (194), Expect(2) = 4e-019
mapped-read 34793	F1UMNMG03GCK6O	Length=708	tr|B4N5L0|B4N5L0_DROWI GK12697 OS=Drosophila willistoni GN=GK12697 PE=4 SV=1Length=182	Score = 76.6 bits (187), Expect = 4e-012
mapped-read 34793	F1UMNMG03F1QQA	Length=186	tr|B4N5L0|B4N5L0_DROWI GK12697 OS=Drosophila willistoni GN=GK12697 PE=4 SV=1Length=182	Score = 76.6 bits (187), Expect = 2e-012
mapped-read 34793	F1UMNMG03F5WXS	Length=680	tr|B4N5L0|B4N5L0_DROWI GK12697 OS=Drosophila willistoni GN=GK12697 PE=4 SV=1Length=182	Score = 76.6 bits (187), Expect = 4e-012
mapped-read 34793	F1UMNMG03GNA0E	Length=706	tr|B4N5L0|B4N5L0_DROWI GK12697 OS=Drosophila willistoni GN=GK12697 PE=4 SV=1Length=182	Score = 76.6 bits (187), Expect = 4e-012
mapped-read 34793	F1UMNMG03FP7UP	Length=205	tr|B4N5L0|B4N5L0_DROWI GK12697 OS=Drosophila willistoni GN=GK12697 PE=4 SV=1Length=182	Score = 76.6 bits (187), Expect = 2e-012
mapped-read 34793	F1UMNMG03GPMKJ	Length=1076	tr|B4N5L0|B4N5L0_DROWI GK12697 OS=Drosophila willistoni GN=GK12697 PE=4 SV=1Length=182	Score = 76.6 bits (187), Expect = 8e-012
mapped-read 34793	F1UMNMG03F670N	Length=509	No Hit
mapped-read 34793	F1UMNMG03HLL91	Length=187	tr|B4N5L0|B4N5L0_DROWI GK12697 OS=Drosophila willistoni GN=GK12697 PE=4 SV=1Length=182	Score = 76.6 bits (187), Expect = 2e-012
mapped-read 34793	F1UMNMG03F5N6L	Length=765	tr|Q5BT34|Q5BT34_SCHJA Putative uncharacterized protein OS=Schistosoma japonicum PE=4 SV=1Length=55	Score = 107 bits (267), Expect = 3e-021
mapped-read 34793	F1UMNMG03G5SPZ	Length=231	No Hit
mapped-read 34793	F1UMNMG03GFJLO	Length=547	tr|B4N5L0|B4N5L0_DROWI GK12697 OS=Drosophila willistoni GN=GK12697 PE=4 SV=1Length=182	Score = 73.6 bits (179), Expect = 2e-011
mapped-read 34793	F1UMNMG03FTIHJ	Length=643	tr|B4N5L0|B4N5L0_DROWI GK12697 OS=Drosophila willistoni GN=GK12697 PE=4 SV=1Length=182	Score = 73.9 bits (180), Expect = 2e-011
mapped-read 34793	F1UMNMG03HPGB0	Length=215	tr|B4N5L0|B4N5L0_DROWI GK12697 OS=Drosophila willistoni GN=GK12697 PE=4 SV=1Length=182	Score = 76.6 bits (187), Expect = 2e-012
mapped-read 34793	F1UMNMG03FPUZ8	Length=170	tr|B4N5L0|B4N5L0_DROWI GK12697 OS=Drosophila willistoni GN=GK12697 PE=4 SV=1Length=182	Score = 76.6 bits (187), Expect = 2e-012
mapped-read 34793	F1UMNMG03GGOFB	Length=350	No Hit
mapped-read 34793	F1UMNMG03GLPC9	Length=281	tr|B0XI86|B0XI86_CULQU Putative uncharacterized protein OS=Culex quinquefasciatus GN=CpipJ_CPIJ019206 PE=4 SV=1Length=244	Score = 79.0 bits (193), Expect = 4e-013
mapped-read 34793	F1UMNMG03GQ3GA	Length=384	No Hit
mapped-read 34793	F1UMNMG03GMR7S	Length=559	tr|B4N5L0|B4N5L0_DROWI GK12697 OS=Drosophila willistoni GN=GK12697 PE=4 SV=1Length=182	Score = 76.6 bits (187), Expect = 2e-012
mapped-read 34793	F1UMNMG03GRJKV	Length=349	No Hit
mapped-read 34793	F1UMNMG03F315G	Length=292	tr|B4N5L0|B4N5L0_DROWI GK12697 OS=Drosophila willistoni GN=GK12697 PE=4 SV=1Length=182	Score = 76.6 bits (187), Expect = 2e-012
mapped-read 34793	F1UMNMG03GZSE1	Length=325	tr|B4N5L0|B4N5L0_DROWI GK12697 OS=Drosophila willistoni GN=GK12697 PE=4 SV=1Length=182	Score = 76.6 bits (187), Expect = 2e-012
mapped-read 34793	F1UMNMG03GQAFH	Length=290	tr|B4N5L0|B4N5L0_DROWI GK12697 OS=Drosophila willistoni GN=GK12697 PE=4 SV=1Length=182	Score = 76.6 bits (187), Expect = 2e-012
mapped-read 34793	F1UMNMG03HL2TL	Length=190	tr|B4N5L0|B4N5L0_DROWI GK12697 OS=Drosophila willistoni GN=GK12697 PE=4 SV=1Length=182	Score = 76.6 bits (187), Expect = 2e-012
mapped-read 34793	F1UMNMG03HF5F1	Length=191	tr|B4N5L0|B4N5L0_DROWI GK12697 OS=Drosophila willistoni GN=GK12697 PE=4 SV=1Length=182	Score = 76.6 bits (187), Expect = 2e-012
mapped-read 34793	F1UMNMG03GRUSV	Length=509	tr|B4N5L0|B4N5L0_DROWI GK12697 OS=Drosophila willistoni GN=GK12697 PE=4 SV=1Length=182	Score = 76.6 bits (187), Expect = 2e-012
mapped-read 34793	F1UMNMG03FUDG4	Length=197	tr|B4N5L0|B4N5L0_DROWI GK12697 OS=Drosophila willistoni GN=GK12697 PE=4 SV=1Length=182	Score = 76.6 bits (187), Expect = 2e-012
mapped-read 34793	F1UMNMG03HHKJ2	Length=574	tr|B4N5L0|B4N5L0_DROWI GK12697 OS=Drosophila willistoni GN=GK12697 PE=4 SV=1Length=182	Score = 76.6 bits (187), Expect = 2e-012
mapped-read 34793	F1UMNMG03FXJN4	Length=592	tr|B4N5L0|B4N5L0_DROWI GK12697 OS=Drosophila willistoni GN=GK12697 PE=4 SV=1Length=182	Score = 76.6 bits (187), Expect = 3e-012
mapped-read 34793	F1UMNMG03GPU8G	Length=438	tr|B4N5L0|B4N5L0_DROWI GK12697 OS=Drosophila willistoni GN=GK12697 PE=4 SV=1Length=182	Score = 76.6 bits (187), Expect = 2e-012
mapped-read 34793	F1UMNMG03GX6YG	Length=485	tr|B4N5L0|B4N5L0_DROWI GK12697 OS=Drosophila willistoni GN=GK12697 PE=4 SV=1Length=182	Score = 76.6 bits (187), Expect = 2e-012
mapped-read 34793	F1UMNMG03FXJY8	Length=262	tr|B4N5L0|B4N5L0_DROWI GK12697 OS=Drosophila willistoni GN=GK12697 PE=4 SV=1Length=182	Score = 63.5 bits (153), Expect = 2e-008
mapped-read 34793	F1UMNMG03GJHFM	Length=348	tr|B4N5L0|B4N5L0_DROWI GK12697 OS=Drosophila willistoni GN=GK12697 PE=4 SV=1Length=182	Score = 75.1 bits (183), Expect = 5e-012
mapped-read 34793	F1UMNMG03GRPCF	Length=794	tr|B4N5L0|B4N5L0_DROWI GK12697 OS=Drosophila willistoni GN=GK12697 PE=4 SV=1Length=182	Score = 76.6 bits (187), Expect = 5e-012
mapped-read 34793	F1UMNMG03GKPSS	Length=768	tr|B4N5L0|B4N5L0_DROWI GK12697 OS=Drosophila willistoni GN=GK12697 PE=4 SV=1Length=182	Score = 76.6 bits (187), Expect = 5e-012
mapped-read 34793	F1UMNMG03HMKWO	Length=724	tr|B4N5L0|B4N5L0_DROWI GK12697 OS=Drosophila willistoni GN=GK12697 PE=4 SV=1Length=182	Score = 76.3 bits (186), Expect = 5e-012
mapped-read 34793	F1UMNMG03GJ48T	Length=406	tr|B0XI86|B0XI86_CULQU Putative uncharacterized protein OS=Culex quinquefasciatus GN=CpipJ_CPIJ019206 PE=4 SV=1Length=244	Score = 62.8 bits (151), Expect = 3e-008
mapped-read 34793	F1UMNMG03G0XJ1	Length=189	tr|B4N5L0|B4N5L0_DROWI GK12697 OS=Drosophila willistoni GN=GK12697 PE=4 SV=1Length=182	Score = 76.6 bits (187), Expect = 2e-012
mapped-read 34793	F1UMNMG03GSNZG	Length=632	tr|B4N5L0|B4N5L0_DROWI GK12697 OS=Drosophila willistoni GN=GK12697 PE=4 SV=1Length=182	Score = 76.6 bits (187), Expect = 3e-012
mapped-read 34793	F1UMNMG03G72MN	Length=165	tr|B4N5L0|B4N5L0_DROWI GK12697 OS=Drosophila willistoni GN=GK12697 PE=4 SV=1Length=182	Score = 76.6 bits (187), Expect = 2e-012
mapped-read 34793	F1UMNMG03GTXCC	Length=189	tr|B4N5L0|B4N5L0_DROWI GK12697 OS=Drosophila willistoni GN=GK12697 PE=4 SV=1Length=182	Score = 73.2 bits (178), Expect = 2e-011
mapped-read 34793	F1UMNMG03HFJNP	Length=496	tr|B4N5L0|B4N5L0_DROWI GK12697 OS=Drosophila willistoni GN=GK12697 PE=4 SV=1Length=182	Score = 76.6 bits (187), Expect = 2e-012
mapped-read 34793	F1UMNMG03F9ED4	Length=394	tr|B4N5L0|B4N5L0_DROWI GK12697 OS=Drosophila willistoni GN=GK12697 PE=4 SV=1Length=182	Score = 76.6 bits (187), Expect = 2e-012
mapped-read 34793	F1UMNMG03GPEJ6	Length=592	tr|B4N5L0|B4N5L0_DROWI GK12697 OS=Drosophila willistoni GN=GK12697 PE=4 SV=1Length=182	Score = 76.6 bits (187), Expect = 3e-012
mapped-read 34793	F1UMNMG03F2S85	Length=317	tr|B4N5L0|B4N5L0_DROWI GK12697 OS=Drosophila willistoni GN=GK12697 PE=4 SV=1Length=182	Score = 76.6 bits (187), Expect = 2e-012
mapped-read 34793	F1UMNMG03F3NOQ	Length=544	tr|B4N5L0|B4N5L0_DROWI GK12697 OS=Drosophila willistoni GN=GK12697 PE=4 SV=1Length=182	Score = 76.6 bits (187), Expect = 2e-012
mapped-read 34793	F1UMNMG03G32MG	Length=339	No Hit
mapped-read 34793	F1UMNMG03HJHJ1	Length=375	tr|B4N5L0|B4N5L0_DROWI GK12697 OS=Drosophila willistoni GN=GK12697 PE=4 SV=1Length=182	Score = 76.6 bits (187), Expect = 2e-012
mapped-read 34793	F1UMNMG03F4AHT	Length=187	tr|B4N5L0|B4N5L0_DROWI GK12697 OS=Drosophila willistoni GN=GK12697 PE=4 SV=1Length=182	Score = 76.6 bits (187), Expect = 2e-012
mapped-read 34793	F1UMNMG03GBPJP	Length=444	tr|B4N5L0|B4N5L0_DROWI GK12697 OS=Drosophila willistoni GN=GK12697 PE=4 SV=1Length=182	Score = 76.6 bits (187), Expect = 2e-012
mapped-read 34793	F1UMNMG03GRAUG	Length=229	tr|B4N5L0|B4N5L0_DROWI GK12697 OS=Drosophila willistoni GN=GK12697 PE=4 SV=1Length=182	Score = 76.6 bits (187), Expect = 2e-012
mapped-read 34793	F1UMNMG03GA3HT	Length=562	tr|B4N5L0|B4N5L0_DROWI GK12697 OS=Drosophila willistoni GN=GK12697 PE=4 SV=1Length=182	Score = 76.6 bits (187), Expect = 2e-012
mapped-read 34793	F1UMNMG03GCUAH	Length=321	No Hit
mapped-read 34793	F1UMNMG03HOOED	Length=347	No Hit
mapped-read 34793	F1UMNMG03GCY85	Length=475	tr|B4N5L0|B4N5L0_DROWI GK12697 OS=Drosophila willistoni GN=GK12697 PE=4 SV=1Length=182	Score = 76.6 bits (187), Expect = 2e-012
mapped-read 34793	F1UMNMG03GXJHX	Length=355	tr|B4N5L0|B4N5L0_DROWI GK12697 OS=Drosophila willistoni GN=GK12697 PE=4 SV=1Length=182	Score = 73.9 bits (180), Expect = 1e-011
mapped-read 34793	F1UMNMG03GVOTF	Length=654	tr|B4N5L0|B4N5L0_DROWI GK12697 OS=Drosophila willistoni GN=GK12697 PE=4 SV=1Length=182	Score = 73.9 bits (180), Expect = 2e-011
mapped-read 34793	F1UMNMG03GUX3D	Length=349	No Hit
mapped-read 34793	F1UMNMG03F6BZ3	Length=196	tr|B4N5L0|B4N5L0_DROWI GK12697 OS=Drosophila willistoni GN=GK12697 PE=4 SV=1Length=182	Score = 76.6 bits (187), Expect = 2e-012
mapped-read 34793	F1UMNMG03GUQ0Q	Length=527	tr|B4N5L0|B4N5L0_DROWI GK12697 OS=Drosophila willistoni GN=GK12697 PE=4 SV=1Length=182	Score = 76.6 bits (187), Expect = 2e-012
mapped-read 34793	F1UMNMG03G8A0B	Length=188	tr|B4N5L0|B4N5L0_DROWI GK12697 OS=Drosophila willistoni GN=GK12697 PE=4 SV=1Length=182	Score = 76.6 bits (187), Expect = 2e-012
mapped-read 34793	F1UMNMG03GY5JF	Length=350	No Hit
mapped-read 34793	F1UMNMG03GIRUV	Length=630	tr|B4N5L0|B4N5L0_DROWI GK12697 OS=Drosophila willistoni GN=GK12697 PE=4 SV=1Length=182	Score = 76.6 bits (187), Expect = 3e-012
mapped-read 34793	F1UMNMG03FWJR4	Length=189	tr|B4N5L0|B4N5L0_DROWI GK12697 OS=Drosophila willistoni GN=GK12697 PE=4 SV=1Length=182	Score = 76.6 bits (187), Expect = 2e-012
mapped-read 34793	F1UMNMG03F20CV	Length=215	tr|B4N5L0|B4N5L0_DROWI GK12697 OS=Drosophila willistoni GN=GK12697 PE=4 SV=1Length=182	Score = 77.0 bits (188), Expect = 1e-012
mapped-read 34793	F1UMNMG03G0S0B	Length=189	tr|B4N5L0|B4N5L0_DROWI GK12697 OS=Drosophila willistoni GN=GK12697 PE=4 SV=1Length=182	Score = 76.6 bits (187), Expect = 2e-012
mapped-read 34793	F1UMNMG03F2QEJ	Length=360	tr|B4N5L0|B4N5L0_DROWI GK12697 OS=Drosophila willistoni GN=GK12697 PE=4 SV=1Length=182	Score = 76.6 bits (187), Expect = 2e-012
mapped-read 34793	F1UMNMG03GO0K7	Length=198	tr|B4N5L0|B4N5L0_DROWI GK12697 OS=Drosophila willistoni GN=GK12697 PE=4 SV=1Length=182	Score = 77.0 bits (188), Expect = 1e-012
mapped-read 34793	F1UMNMG03GOMW2	Length=189	tr|B4N5L0|B4N5L0_DROWI GK12697 OS=Drosophila willistoni GN=GK12697 PE=4 SV=1Length=182	Score = 76.6 bits (187), Expect = 2e-012
mapped-read 34793	F1UMNMG03GYH71	Length=213	tr|B4N5L0|B4N5L0_DROWI GK12697 OS=Drosophila willistoni GN=GK12697 PE=4 SV=1Length=182	Score = 75.1 bits (183), Expect = 5e-012
mapped-read 34793	F1UMNMG03G6UXS	Length=189	tr|B4N5L0|B4N5L0_DROWI GK12697 OS=Drosophila willistoni GN=GK12697 PE=4 SV=1Length=182	Score = 76.6 bits (187), Expect = 2e-012
mapped-read 34793	F1UMNMG03GGUAN	Length=415	tr|B4N5L0|B4N5L0_DROWI GK12697 OS=Drosophila willistoni GN=GK12697 PE=4 SV=1Length=182	Score = 76.6 bits (187), Expect = 2e-012
mapped-read 34793	F1UMNMG03GP7DB	Length=222	tr|B4N5L0|B4N5L0_DROWI GK12697 OS=Drosophila willistoni GN=GK12697 PE=4 SV=1Length=182	Score = 76.6 bits (187), Expect = 2e-012
mapped-read 34793	F1UMNMG03GJQWB	Length=484	tr|B4N5L0|B4N5L0_DROWI GK12697 OS=Drosophila willistoni GN=GK12697 PE=4 SV=1Length=182	Score = 76.6 bits (187), Expect = 2e-012
mapped-read 34793	F1UMNMG03GJH0L	Length=189	tr|B4N5L0|B4N5L0_DROWI GK12697 OS=Drosophila willistoni GN=GK12697 PE=4 SV=1Length=182	Score = 76.6 bits (187), Expect = 2e-012
mapped-read 34793	F1UMNMG03GYYYV	Length=640	tr|B4N5L0|B4N5L0_DROWI GK12697 OS=Drosophila willistoni GN=GK12697 PE=4 SV=1Length=182	Score = 76.6 bits (187), Expect = 3e-012
mapped-read 34793	F1UMNMG03G7O25	Length=510	tr|B4N5L0|B4N5L0_DROWI GK12697 OS=Drosophila willistoni GN=GK12697 PE=4 SV=1Length=182	Score = 76.6 bits (187), Expect = 2e-012
mapped-read 34793	F1UMNMG03F56ER	Length=187	tr|B4N5L0|B4N5L0_DROWI GK12697 OS=Drosophila willistoni GN=GK12697 PE=4 SV=1Length=182	Score = 76.6 bits (187), Expect = 2e-012
mapped-read 34793	F1UMNMG03GXJSZ	Length=341	No Hit
mapped-read 34793	F1UMNMG03GKUI4	Length=187	tr|B4N5L0|B4N5L0_DROWI GK12697 OS=Drosophila willistoni GN=GK12697 PE=4 SV=1Length=182	Score = 77.0 bits (188), Expect = 1e-012
mapped-read 34793	F1UMNMG03GHADH	Length=466	tr|B4N5L0|B4N5L0_DROWI GK12697 OS=Drosophila willistoni GN=GK12697 PE=4 SV=1Length=182	Score = 76.6 bits (187), Expect = 2e-012
mapped-read 34793	F1UMNMG03G8Y50	Length=741	tr|B4N5L0|B4N5L0_DROWI GK12697 OS=Drosophila willistoni GN=GK12697 PE=4 SV=1Length=182	Score = 76.6 bits (187), Expect = 4e-012
mapped-read 34793	F1UMNMG03GORTL	Length=700	tr|B4N5L0|B4N5L0_DROWI GK12697 OS=Drosophila willistoni GN=GK12697 PE=4 SV=1Length=182	Score = 76.6 bits (187), Expect = 4e-012
mapped-read 34793	F1UMNMG03F7QRQ	Length=169	tr|B4N5L0|B4N5L0_DROWI GK12697 OS=Drosophila willistoni GN=GK12697 PE=4 SV=1Length=182	Score = 76.6 bits (187), Expect = 2e-012
mapped-read 34793	F1UMNMG03GG921	Length=190	tr|B4N5L0|B4N5L0_DROWI GK12697 OS=Drosophila willistoni GN=GK12697 PE=4 SV=1Length=182	Score = 77.0 bits (188), Expect = 1e-012
mapped-read 34793	F1UMNMG03GNHB2	Length=467	tr|E5T7K8|E5T7K8_TRISP Putative uncharacterized protein (Fragment) OS=Trichinella spiralis GN=Tsp_15322 PE=4 SV=1Length=78	Score = 61.2 bits (147), Expect = 7e-008
mapped-read 34793	F1UMNMG03HJ8A0	Length=1710	tr|B4N5L0|B4N5L0_DROWI GK12697 OS=Drosophila willistoni GN=GK12697 PE=4 SV=1Length=182	Score = 75.5 bits (184), Expect = 4e-011
mapped-read 34793	F1UMNMG03GM8II	Length=264	tr|B4N5L0|B4N5L0_DROWI GK12697 OS=Drosophila willistoni GN=GK12697 PE=4 SV=1Length=182	Score = 63.5 bits (153), Expect = 2e-008
mapped-read 34793	F1UMNMG03HIQJI	Length=343	No Hit
mapped-read 34793	F1UMNMG03FY81G	Length=315	tr|B4N5L0|B4N5L0_DROWI GK12697 OS=Drosophila willistoni GN=GK12697 PE=4 SV=1Length=182	Score = 76.6 bits (187), Expect = 2e-012
mapped-read 34793	F1UMNMG03F5CFT	Length=189	tr|B4N5L0|B4N5L0_DROWI GK12697 OS=Drosophila willistoni GN=GK12697 PE=4 SV=1Length=182	Score = 76.6 bits (187), Expect = 2e-012
mapped-read 34793	F1UMNMG03F5DQN	Length=341	No Hit
mapped-read 34793	F1UMNMG03HOKFB	Length=1019	tr|B4N5L0|B4N5L0_DROWI GK12697 OS=Drosophila willistoni GN=GK12697 PE=4 SV=1Length=182	Score = 76.6 bits (187), Expect = 8e-012
mapped-read 34793	F1UMNMG03HDVI0	Length=357	No Hit
mapped-read 34793	F1UMNMG03GATAP	Length=437	tr|B4N5L0|B4N5L0_DROWI GK12697 OS=Drosophila willistoni GN=GK12697 PE=4 SV=1Length=182	Score = 45.8 bits (107), Expect(2) = 1e-008
mapped-read 34793	F1UMNMG03GIZQR	Length=170	tr|B4N5L0|B4N5L0_DROWI GK12697 OS=Drosophila willistoni GN=GK12697 PE=4 SV=1Length=182	Score = 76.6 bits (187), Expect = 2e-012
mapped-read 34793	F1UMNMG03HFMTC	Length=189	tr|B4N5L0|B4N5L0_DROWI GK12697 OS=Drosophila willistoni GN=GK12697 PE=4 SV=1Length=182	Score = 76.6 bits (187), Expect = 2e-012
mapped-read 34793	F1UMNMG03HM6JS	Length=415	tr|B4N5L0|B4N5L0_DROWI GK12697 OS=Drosophila willistoni GN=GK12697 PE=4 SV=1Length=182	Score = 76.6 bits (187), Expect = 2e-012
mapped-read 34793	F1UMNMG03HNA5X	Length=252	tr|B4N5L0|B4N5L0_DROWI GK12697 OS=Drosophila willistoni GN=GK12697 PE=4 SV=1Length=182	Score = 76.3 bits (186), Expect = 2e-012
mapped-read 34793	F1UMNMG03FZEWA	Length=752	tr|B4N5L0|B4N5L0_DROWI GK12697 OS=Drosophila willistoni GN=GK12697 PE=4 SV=1Length=182	Score = 76.6 bits (187), Expect = 5e-012
mapped-read 34793	F1UMNMG03GG5NX	Length=1006	No Hit
mapped-read 34793	F1UMNMG03G9T1X	Length=379	tr|B4N5L0|B4N5L0_DROWI GK12697 OS=Drosophila willistoni GN=GK12697 PE=4 SV=1Length=182	Score = 76.6 bits (187), Expect = 2e-012
mapped-read 34793	F1UMNMG03GUOYM	Length=244	tr|Q5BT34|Q5BT34_SCHJA Putative uncharacterized protein OS=Schistosoma japonicum PE=4 SV=1Length=55	Score = 86.3 bits (212), Expect = 2e-015
mapped-read 34793	F1UMNMG03FRU8V	Length=190	tr|B4N5L0|B4N5L0_DROWI GK12697 OS=Drosophila willistoni GN=GK12697 PE=4 SV=1Length=182	Score = 76.6 bits (187), Expect = 2e-012
mapped-read 34793	F1UMNMG03GY0LN	Length=196	tr|B4N5L0|B4N5L0_DROWI GK12697 OS=Drosophila willistoni GN=GK12697 PE=4 SV=1Length=182	Score = 76.6 bits (187), Expect = 2e-012
mapped-read 34793	F1UMNMG03FTGBU	Length=189	tr|B4N5L0|B4N5L0_DROWI GK12697 OS=Drosophila willistoni GN=GK12697 PE=4 SV=1Length=182	Score = 76.6 bits (187), Expect = 2e-012
mapped-read 34793	F1UMNMG03FRQZ2	Length=421	tr|B4N5L0|B4N5L0_DROWI GK12697 OS=Drosophila willistoni GN=GK12697 PE=4 SV=1Length=182	Score = 76.6 bits (187), Expect = 2e-012
mapped-read 34793	F1UMNMG03GD18V	Length=236	tr|E0VHC7|E0VHC7_PEDHC Putative uncharacterized protein OS=Pediculus humanus subsp. corporis GN=Phum_PHUM205230 PE=4 SV=1Length=117	Score = 66.6 bits (161), Expect = 2e-009
mapped-read 34793	F1UMNMG03FY3DK	Length=294	tr|B4N5L0|B4N5L0_DROWI GK12697 OS=Drosophila willistoni GN=GK12697 PE=4 SV=1Length=182	Score = 76.6 bits (187), Expect = 2e-012
mapped-read 34793	F1UMNMG03FXXGK	Length=188	tr|B4N5L0|B4N5L0_DROWI GK12697 OS=Drosophila willistoni GN=GK12697 PE=4 SV=1Length=182	Score = 76.6 bits (187), Expect = 2e-012
mapped-read 34793	F1UMNMG03FR9OR	Length=296	tr|B0XI86|B0XI86_CULQU Putative uncharacterized protein OS=Culex quinquefasciatus GN=CpipJ_CPIJ019206 PE=4 SV=1Length=244	Score = 74.3 bits (181), Expect(2) = 2e-012
mapped-read 34793	F1UMNMG03GOUI8	Length=190	tr|B4N5L0|B4N5L0_DROWI GK12697 OS=Drosophila willistoni GN=GK12697 PE=4 SV=1Length=182	Score = 75.5 bits (184), Expect = 4e-012
mapped-read 34793	F1UMNMG03GHOC8	Length=695	tr|B4N5L0|B4N5L0_DROWI GK12697 OS=Drosophila willistoni GN=GK12697 PE=4 SV=1Length=182	Score = 73.9 bits (180), Expect = 2e-011
mapped-read 34793	F1UMNMG03HEI1Z	Length=195	tr|B4N5L0|B4N5L0_DROWI GK12697 OS=Drosophila willistoni GN=GK12697 PE=4 SV=1Length=182	Score = 76.6 bits (187), Expect = 2e-012
mapped-read 34793	F1UMNMG03HMB0B	Length=191	tr|B4N5L0|B4N5L0_DROWI GK12697 OS=Drosophila willistoni GN=GK12697 PE=4 SV=1Length=182	Score = 76.6 bits (187), Expect = 2e-012
mapped-read 34793	F1UMNMG03GMBOX	Length=710	tr|E2ANF3|E2ANF3_CAMFO Putative uncharacterized protein OS=Camponotus floridanus GN=EAG_01178 PE=4 SV=1Length=298	Score = 63.5 bits (153), Expect = 4e-008
mapped-read 34793	F1UMNMG03GFV31	Length=279	tr|B4N5L0|B4N5L0_DROWI GK12697 OS=Drosophila willistoni GN=GK12697 PE=4 SV=1Length=182	Score = 76.6 bits (187), Expect = 2e-012
mapped-read 34793	F1UMNMG03HPD2M	Length=188	tr|B4N5L0|B4N5L0_DROWI GK12697 OS=Drosophila willistoni GN=GK12697 PE=4 SV=1Length=182	Score = 75.1 bits (183), Expect = 5e-012
mapped-read 34793	F1UMNMG03GFXQ7	Length=191	tr|B4N5L0|B4N5L0_DROWI GK12697 OS=Drosophila willistoni GN=GK12697 PE=4 SV=1Length=182	Score = 76.6 bits (187), Expect = 2e-012
mapped-read 34793	F1UMNMG03FXDV3	Length=193	tr|B4N5L0|B4N5L0_DROWI GK12697 OS=Drosophila willistoni GN=GK12697 PE=4 SV=1Length=182	Score = 76.6 bits (187), Expect = 2e-012
mapped-read 34793	F1UMNMG03G1Y4K	Length=324	tr|B4N5L0|B4N5L0_DROWI GK12697 OS=Drosophila willistoni GN=GK12697 PE=4 SV=1Length=182	Score = 76.6 bits (187), Expect = 2e-012
mapped-read 34793	F1UMNMG03GYFMZ	Length=189	tr|B4N5L0|B4N5L0_DROWI GK12697 OS=Drosophila willistoni GN=GK12697 PE=4 SV=1Length=182	Score = 76.6 bits (187), Expect = 2e-012
mapped-read 34793	F1UMNMG03FS5LH	Length=202	tr|B4N5L0|B4N5L0_DROWI GK12697 OS=Drosophila willistoni GN=GK12697 PE=4 SV=1Length=182	Score = 77.0 bits (188), Expect = 1e-012
mapped-read 34793	F1UMNMG03GBFXQ	Length=242	tr|Q5BT34|Q5BT34_SCHJA Putative uncharacterized protein OS=Schistosoma japonicum PE=4 SV=1Length=55	Score = 86.3 bits (212), Expect = 2e-015
mapped-read 34793	F1UMNMG03FP7ZC	Length=477	tr|B4N5L0|B4N5L0_DROWI GK12697 OS=Drosophila willistoni GN=GK12697 PE=4 SV=1Length=182	Score = 76.6 bits (187), Expect = 2e-012
mapped-read 34793	F1UMNMG03FSF5D	Length=188	tr|B4N5L0|B4N5L0_DROWI GK12697 OS=Drosophila willistoni GN=GK12697 PE=4 SV=1Length=182	Score = 76.6 bits (187), Expect = 2e-012
mapped-read 34793	F1UMNMG03GIVMK	Length=204	tr|Q5BT34|Q5BT34_SCHJA Putative uncharacterized protein OS=Schistosoma japonicum PE=4 SV=1Length=55	Score = 75.9 bits (185), Expect = 3e-012
mapped-read 34793	F1UMNMG03FUIOH	Length=168	tr|B4N5L0|B4N5L0_DROWI GK12697 OS=Drosophila willistoni GN=GK12697 PE=4 SV=1Length=182	Score = 76.6 bits (187), Expect = 2e-012
mapped-read 34793	F1UMNMG03F6IZK	Length=188	tr|B4N5L0|B4N5L0_DROWI GK12697 OS=Drosophila willistoni GN=GK12697 PE=4 SV=1Length=182	Score = 76.6 bits (187), Expect = 2e-012
mapped-read 34793	F1UMNMG03HHFNS	Length=189	tr|B4N5L0|B4N5L0_DROWI GK12697 OS=Drosophila willistoni GN=GK12697 PE=4 SV=1Length=182	Score = 76.6 bits (187), Expect = 2e-012
mapped-read 34793	F1UMNMG03F7N5C	Length=429	tr|B4N5L0|B4N5L0_DROWI GK12697 OS=Drosophila willistoni GN=GK12697 PE=4 SV=1Length=182	Score = 76.6 bits (187), Expect = 2e-012
mapped-read 34793	F1UMNMG03HM4QQ	Length=194	tr|B4N5L0|B4N5L0_DROWI GK12697 OS=Drosophila willistoni GN=GK12697 PE=4 SV=1Length=182	Score = 77.0 bits (188), Expect = 1e-012
mapped-read 34793	F1UMNMG03HKSOV	Length=387	No Hit
mapped-read 34793	F1UMNMG03FSPRV	Length=188	tr|B4N5L0|B4N5L0_DROWI GK12697 OS=Drosophila willistoni GN=GK12697 PE=4 SV=1Length=182	Score = 77.0 bits (188), Expect = 1e-012
mapped-read 34793	F1UMNMG03HIXLI	Length=831	tr|Q5BT34|Q5BT34_SCHJA Putative uncharacterized protein OS=Schistosoma japonicum PE=4 SV=1Length=55	Score = 68.2 bits (165), Expect(2) = 7e-011
mapped-read 34793	F1UMNMG03HG0VP	Length=375	tr|B4N5L0|B4N5L0_DROWI GK12697 OS=Drosophila willistoni GN=GK12697 PE=4 SV=1Length=182	Score = 76.6 bits (187), Expect = 2e-012
mapped-read 34793	F1UMNMG03HD14Q	Length=343	No Hit
mapped-read 34793	F1UMNMG03FQM7J	Length=193	tr|B4N5L0|B4N5L0_DROWI GK12697 OS=Drosophila willistoni GN=GK12697 PE=4 SV=1Length=182	Score = 76.6 bits (187), Expect = 2e-012
mapped-read 34793	F1UMNMG03FQT40	Length=423	tr|B4N5L0|B4N5L0_DROWI GK12697 OS=Drosophila willistoni GN=GK12697 PE=4 SV=1Length=182	Score = 76.6 bits (187), Expect = 2e-012
mapped-read 34793	F1UMNMG03HBPLF	Length=188	tr|B4N5L0|B4N5L0_DROWI GK12697 OS=Drosophila willistoni GN=GK12697 PE=4 SV=1Length=182	Score = 77.0 bits (188), Expect = 1e-012
mapped-read 34793	F1UMNMG03HOB0S	Length=168	tr|B4N5L0|B4N5L0_DROWI GK12697 OS=Drosophila willistoni GN=GK12697 PE=4 SV=1Length=182	Score = 76.6 bits (187), Expect = 2e-012
mapped-read 34793	F1UMNMG03HHLGB	Length=189	tr|B4N5L0|B4N5L0_DROWI GK12697 OS=Drosophila willistoni GN=GK12697 PE=4 SV=1Length=182	Score = 76.6 bits (187), Expect = 2e-012
mapped-read 34793	F1UMNMG03HDMK0	Length=225	tr|B4N5L0|B4N5L0_DROWI GK12697 OS=Drosophila willistoni GN=GK12697 PE=4 SV=1Length=182	Score = 76.6 bits (187), Expect = 2e-012
mapped-read 34793	F1UMNMG03GIVLO	Length=655	No Hit
mapped-read 34793	F1UMNMG03F8CTC	Length=526	tr|B4N5L0|B4N5L0_DROWI GK12697 OS=Drosophila willistoni GN=GK12697 PE=4 SV=1Length=182	Score = 76.6 bits (187), Expect = 2e-012
mapped-read 34793	F1UMNMG03HB52K	Length=521	tr|B4N5L0|B4N5L0_DROWI GK12697 OS=Drosophila willistoni GN=GK12697 PE=4 SV=1Length=182	Score = 75.1 bits (183), Expect = 5e-012
mapped-read 34793	F1UMNMG03HKQ0E	Length=242	tr|Q5BT34|Q5BT34_SCHJA Putative uncharacterized protein OS=Schistosoma japonicum PE=4 SV=1Length=55	Score = 86.3 bits (212), Expect = 2e-015
mapped-read 34793	F1UMNMG03GDBLA	Length=321	No Hit
mapped-read 34793	F1UMNMG03F1JFL	Length=201	tr|B4N5L0|B4N5L0_DROWI GK12697 OS=Drosophila willistoni GN=GK12697 PE=4 SV=1Length=182	Score = 76.6 bits (187), Expect = 2e-012
mapped-read 34793	F1UMNMG03FZ24T	Length=431	tr|B4N5L0|B4N5L0_DROWI GK12697 OS=Drosophila willistoni GN=GK12697 PE=4 SV=1Length=182	Score = 73.9 bits (180), Expect = 1e-011
mapped-read 34793	F1UMNMG03G9CNM	Length=352	tr|B4N5L0|B4N5L0_DROWI GK12697 OS=Drosophila willistoni GN=GK12697 PE=4 SV=1Length=182	Score = 76.6 bits (187), Expect = 2e-012
mapped-read 34793	F1UMNMG03HJXP2	Length=170	tr|B4N5L0|B4N5L0_DROWI GK12697 OS=Drosophila willistoni GN=GK12697 PE=4 SV=1Length=182	Score = 76.6 bits (187), Expect = 2e-012
mapped-read 34793	F1UMNMG03HI0NO	Length=437	tr|B4N5L0|B4N5L0_DROWI GK12697 OS=Drosophila willistoni GN=GK12697 PE=4 SV=1Length=182	Score = 76.6 bits (187), Expect = 2e-012
mapped-read 34793	F1UMNMG03F05N9	Length=446	tr|B4N5L0|B4N5L0_DROWI GK12697 OS=Drosophila willistoni GN=GK12697 PE=4 SV=1Length=182	Score = 76.6 bits (187), Expect = 2e-012
mapped-read 34793	F1UMNMG03FYD5A	Length=280	tr|B4N5L0|B4N5L0_DROWI GK12697 OS=Drosophila willistoni GN=GK12697 PE=4 SV=1Length=182	Score = 74.7 bits (182), Expect = 7e-012
mapped-read 34793	F1UMNMG03GZ1CW	Length=286	tr|B4N5L0|B4N5L0_DROWI GK12697 OS=Drosophila willistoni GN=GK12697 PE=4 SV=1Length=182	Score = 77.8 bits (190), Expect = 8e-013
mapped-read 34793	F1UMNMG03HMGMN	Length=511	tr|B4N5L0|B4N5L0_DROWI GK12697 OS=Drosophila willistoni GN=GK12697 PE=4 SV=1Length=182	Score = 76.6 bits (187), Expect = 2e-012
mapped-read 34793	F1UMNMG03HJGFQ	Length=222	tr|B4N5L0|B4N5L0_DROWI GK12697 OS=Drosophila willistoni GN=GK12697 PE=4 SV=1Length=182	Score = 76.6 bits (187), Expect = 2e-012
mapped-read 34793	F1UMNMG03F5AG8	Length=190	tr|B4N5L0|B4N5L0_DROWI GK12697 OS=Drosophila willistoni GN=GK12697 PE=4 SV=1Length=182	Score = 76.6 bits (187), Expect = 2e-012
mapped-read 34793	F1UMNMG03GLADV	Length=188	tr|B4N5L0|B4N5L0_DROWI GK12697 OS=Drosophila willistoni GN=GK12697 PE=4 SV=1Length=182	Score = 77.0 bits (188), Expect = 1e-012
mapped-read 34793	F1UMNMG03HGTQD	Length=208	tr|B4N5L0|B4N5L0_DROWI GK12697 OS=Drosophila willistoni GN=GK12697 PE=4 SV=1Length=182	Score = 76.6 bits (187), Expect = 2e-012
mapped-read 34793	F1UMNMG03FYL9U	Length=436	tr|B4N5L0|B4N5L0_DROWI GK12697 OS=Drosophila willistoni GN=GK12697 PE=4 SV=1Length=182	Score = 76.6 bits (187), Expect = 2e-012
mapped-read 34793	F1UMNMG03HKG4T	Length=189	tr|B4N5L0|B4N5L0_DROWI GK12697 OS=Drosophila willistoni GN=GK12697 PE=4 SV=1Length=182	Score = 77.0 bits (188), Expect = 1e-012
mapped-read 34793	F1UMNMG03G0DII	Length=372	No Hit
mapped-read 34793	F1UMNMG03HCLB0	Length=583	tr|B4N5L0|B4N5L0_DROWI GK12697 OS=Drosophila willistoni GN=GK12697 PE=4 SV=1Length=182	Score = 76.6 bits (187), Expect = 2e-012
mapped-read 34793	F1UMNMG03FQYF5	Length=188	tr|B4N5L0|B4N5L0_DROWI GK12697 OS=Drosophila willistoni GN=GK12697 PE=4 SV=1Length=182	Score = 77.0 bits (188), Expect = 1e-012
mapped-read 34793	F1UMNMG03HLSS4	Length=187	tr|B4N5L0|B4N5L0_DROWI GK12697 OS=Drosophila willistoni GN=GK12697 PE=4 SV=1Length=182	Score = 75.1 bits (183), Expect = 5e-012
mapped-read 34793	F1UMNMG03G2PTE	Length=452	tr|B4N5L0|B4N5L0_DROWI GK12697 OS=Drosophila willistoni GN=GK12697 PE=4 SV=1Length=182	Score = 76.6 bits (187), Expect = 2e-012
mapped-read 34793	F1UMNMG03HKRIB	Length=190	tr|B4N5L0|B4N5L0_DROWI GK12697 OS=Drosophila willistoni GN=GK12697 PE=4 SV=1Length=182	Score = 76.6 bits (187), Expect = 2e-012
mapped-read 34793	F1UMNMG03FVJTC	Length=695	tr|B4N5L0|B4N5L0_DROWI GK12697 OS=Drosophila willistoni GN=GK12697 PE=4 SV=1Length=182	Score = 76.6 bits (187), Expect = 4e-012
mapped-read 34793	F1UMNMG03G0MT3	Length=398	tr|B4N5L0|B4N5L0_DROWI GK12697 OS=Drosophila willistoni GN=GK12697 PE=4 SV=1Length=182	Score = 76.6 bits (187), Expect = 2e-012
mapped-read 34793	F1UMNMG03GZ56T	Length=189	tr|B4N5L0|B4N5L0_DROWI GK12697 OS=Drosophila willistoni GN=GK12697 PE=4 SV=1Length=182	Score = 76.6 bits (187), Expect = 2e-012
mapped-read 34793	F1UMNMG03GQ524	Length=359	tr|B4N5L0|B4N5L0_DROWI GK12697 OS=Drosophila willistoni GN=GK12697 PE=4 SV=1Length=182	Score = 76.6 bits (187), Expect = 2e-012
mapped-read 34793	F1UMNMG03FULRJ	Length=362	tr|E2ANF3|E2ANF3_CAMFO Putative uncharacterized protein OS=Camponotus floridanus GN=EAG_01178 PE=4 SV=1Length=298	Score = 77.4 bits (189), Expect = 1e-012
mapped-read 34793	F1UMNMG03F5FO8	Length=451	tr|B4N5L0|B4N5L0_DROWI GK12697 OS=Drosophila willistoni GN=GK12697 PE=4 SV=1Length=182	Score = 76.6 bits (187), Expect = 2e-012
mapped-read 34793	F1UMNMG03F9CKK	Length=413	tr|B4N5L0|B4N5L0_DROWI GK12697 OS=Drosophila willistoni GN=GK12697 PE=4 SV=1Length=182	Score = 76.6 bits (187), Expect = 2e-012
mapped-read 34793	F1UMNMG03HF5HW	Length=189	tr|B4N5L0|B4N5L0_DROWI GK12697 OS=Drosophila willistoni GN=GK12697 PE=4 SV=1Length=182	Score = 76.6 bits (187), Expect = 2e-012
mapped-read 34793	F1UMNMG03HBS9J	Length=594	tr|B4N5L0|B4N5L0_DROWI GK12697 OS=Drosophila willistoni GN=GK12697 PE=4 SV=1Length=182	Score = 75.9 bits (185), Expect = 4e-012
mapped-read 34793	F1UMNMG03G3TOW	Length=273	tr|A7RYT6|A7RYT6_NEMVE Predicted protein OS=Nematostella vectensis GN=v1g223461 PE=4 SV=1Length=49	Score = 57.8 bits (138), Expect = 8e-007
mapped-read 34793	F1UMNMG03GKWV8	Length=196	tr|B4N5L0|B4N5L0_DROWI GK12697 OS=Drosophila willistoni GN=GK12697 PE=4 SV=1Length=182	Score = 76.6 bits (187), Expect = 2e-012
mapped-read 34793	F1UMNMG03F8ABE	Length=375	No Hit
mapped-read 34793	F1UMNMG03HCGPV	Length=185	tr|B4N5L0|B4N5L0_DROWI GK12697 OS=Drosophila willistoni GN=GK12697 PE=4 SV=1Length=182	Score = 76.6 bits (187), Expect = 2e-012
mapped-read 34793	F1UMNMG03GY7XU	Length=451	tr|B4N5L0|B4N5L0_DROWI GK12697 OS=Drosophila willistoni GN=GK12697 PE=4 SV=1Length=182	Score = 75.1 bits (183), Expect = 5e-012
mapped-read 34793	F1UMNMG03F7BAM	Length=189	tr|B4N5L0|B4N5L0_DROWI GK12697 OS=Drosophila willistoni GN=GK12697 PE=4 SV=1Length=182	Score = 77.0 bits (188), Expect = 1e-012
mapped-read 34793	F1UMNMG03G5JFS	Length=190	tr|B4N5L0|B4N5L0_DROWI GK12697 OS=Drosophila willistoni GN=GK12697 PE=4 SV=1Length=182	Score = 76.6 bits (187), Expect = 2e-012
mapped-read 34793	F1UMNMG03GCPTC	Length=601	tr|B4N5L0|B4N5L0_DROWI GK12697 OS=Drosophila willistoni GN=GK12697 PE=4 SV=1Length=182	Score = 76.6 bits (187), Expect = 3e-012
mapped-read 34793	F1UMNMG03FVOR8	Length=188	tr|B4N5L0|B4N5L0_DROWI GK12697 OS=Drosophila willistoni GN=GK12697 PE=4 SV=1Length=182	Score = 77.0 bits (188), Expect = 1e-012
mapped-read 34793	F1UMNMG03G3825	Length=188	tr|B4N5L0|B4N5L0_DROWI GK12697 OS=Drosophila willistoni GN=GK12697 PE=4 SV=1Length=182	Score = 76.6 bits (187), Expect = 2e-012
mapped-read 34793	F1UMNMG03HIVFI	Length=189	tr|B4N5L0|B4N5L0_DROWI GK12697 OS=Drosophila willistoni GN=GK12697 PE=4 SV=1Length=182	Score = 76.6 bits (187), Expect = 2e-012
mapped-read 34793	F1UMNMG03HG4UE	Length=184	tr|B4N5L0|B4N5L0_DROWI GK12697 OS=Drosophila willistoni GN=GK12697 PE=4 SV=1Length=182	Score = 76.6 bits (187), Expect = 2e-012
mapped-read 34793	F1UMNMG03G3INO	Length=619	tr|B4N5L0|B4N5L0_DROWI GK12697 OS=Drosophila willistoni GN=GK12697 PE=4 SV=1Length=182	Score = 76.6 bits (187), Expect = 3e-012
mapped-read 34793	F1UMNMG03HEU0E	Length=189	tr|B4N5L0|B4N5L0_DROWI GK12697 OS=Drosophila willistoni GN=GK12697 PE=4 SV=1Length=182	Score = 77.0 bits (188), Expect = 1e-012
mapped-read 34793	F1UMNMG03GB8IF	Length=235	tr|Q5BT34|Q5BT34_SCHJA Putative uncharacterized protein OS=Schistosoma japonicum PE=4 SV=1Length=55	Score = 102 bits (255), Expect = 2e-020
mapped-read 34793	F1UMNMG03GJR6S	Length=354	tr|B4N5L0|B4N5L0_DROWI GK12697 OS=Drosophila willistoni GN=GK12697 PE=4 SV=1Length=182	Score = 76.6 bits (187), Expect = 2e-012
mapped-read 34793	F1UMNMG03GWTMY	Length=362	tr|B4N5L0|B4N5L0_DROWI GK12697 OS=Drosophila willistoni GN=GK12697 PE=4 SV=1Length=182	Score = 74.3 bits (181), Expect = 9e-012
mapped-read 34793	F1UMNMG03FU0DF	Length=200	tr|B4N5L0|B4N5L0_DROWI GK12697 OS=Drosophila willistoni GN=GK12697 PE=4 SV=1Length=182	Score = 77.0 bits (188), Expect = 1e-012
mapped-read 34793	F1UMNMG03FU0R2	Length=188	tr|B4N5L0|B4N5L0_DROWI GK12697 OS=Drosophila willistoni GN=GK12697 PE=4 SV=1Length=182	Score = 75.1 bits (183), Expect = 5e-012
mapped-read 34793	F1UMNMG03GJC3S	Length=187	tr|B4N5L0|B4N5L0_DROWI GK12697 OS=Drosophila willistoni GN=GK12697 PE=4 SV=1Length=182	Score = 75.1 bits (183), Expect = 5e-012
mapped-read 34793	F1UMNMG03G5ZQ5	Length=188	tr|B4N5L0|B4N5L0_DROWI GK12697 OS=Drosophila willistoni GN=GK12697 PE=4 SV=1Length=182	Score = 76.6 bits (187), Expect = 2e-012
mapped-read 34793	F1UMNMG03HC7E6	Length=170	tr|B4N5L0|B4N5L0_DROWI GK12697 OS=Drosophila willistoni GN=GK12697 PE=4 SV=1Length=182	Score = 76.6 bits (187), Expect = 2e-012
mapped-read 34793	F1UMNMG03GI48F	Length=843	tr|B4N5L0|B4N5L0_DROWI GK12697 OS=Drosophila willistoni GN=GK12697 PE=4 SV=1Length=182	Score = 76.6 bits (187), Expect = 6e-012
mapped-read 34793	F1UMNMG03FZWYW	Length=481	tr|B4N5L0|B4N5L0_DROWI GK12697 OS=Drosophila willistoni GN=GK12697 PE=4 SV=1Length=182	Score = 76.6 bits (187), Expect = 2e-012
mapped-read 34793	F1UMNMG03F9LWL	Length=204	tr|Q5BT34|Q5BT34_SCHJA Putative uncharacterized protein OS=Schistosoma japonicum PE=4 SV=1Length=55	Score = 76.6 bits (187), Expect = 2e-012
mapped-read 34793	F1UMNMG03F7DP8	Length=187	tr|E2ANF3|E2ANF3_CAMFO Putative uncharacterized protein OS=Camponotus floridanus GN=EAG_01178 PE=4 SV=1Length=298	Score = 60.1 bits (144), Expect = 2e-007
mapped-read 34793	F1UMNMG03GAZIT	Length=424	tr|B4N5L0|B4N5L0_DROWI GK12697 OS=Drosophila willistoni GN=GK12697 PE=4 SV=1Length=182	Score = 76.6 bits (187), Expect = 2e-012
mapped-read 34793	F1UMNMG03HAN1E	Length=431	tr|B4N5L0|B4N5L0_DROWI GK12697 OS=Drosophila willistoni GN=GK12697 PE=4 SV=1Length=182	Score = 76.6 bits (187), Expect = 2e-012
mapped-read 34793	F1UMNMG03GWFLJ	Length=188	tr|B4N5L0|B4N5L0_DROWI GK12697 OS=Drosophila willistoni GN=GK12697 PE=4 SV=1Length=182	Score = 76.6 bits (187), Expect = 2e-012
mapped-read 34793	F1UMNMG03GWAQ6	Length=572	tr|B4N5L0|B4N5L0_DROWI GK12697 OS=Drosophila willistoni GN=GK12697 PE=4 SV=1Length=182	Score = 76.6 bits (187), Expect = 2e-012
mapped-read 34793	F1UMNMG03G9C40	Length=190	tr|B4N5L0|B4N5L0_DROWI GK12697 OS=Drosophila willistoni GN=GK12697 PE=4 SV=1Length=182	Score = 76.6 bits (187), Expect = 2e-012
mapped-read 34793	F1UMNMG03HJW6P	Length=189	tr|B4N5L0|B4N5L0_DROWI GK12697 OS=Drosophila willistoni GN=GK12697 PE=4 SV=1Length=182	Score = 76.6 bits (187), Expect = 2e-012
mapped-read 34793	F1UMNMG03GM3FD	Length=187	tr|B4N5L0|B4N5L0_DROWI GK12697 OS=Drosophila willistoni GN=GK12697 PE=4 SV=1Length=182	Score = 75.1 bits (183), Expect = 5e-012
mapped-read 34793	F1UMNMG03GLZQM	Length=391	tr|B4N5L0|B4N5L0_DROWI GK12697 OS=Drosophila willistoni GN=GK12697 PE=4 SV=1Length=182	Score = 76.6 bits (187), Expect = 2e-012
mapped-read 34793	F1UMNMG03GU8CC	Length=430	tr|B4N5L0|B4N5L0_DROWI GK12697 OS=Drosophila willistoni GN=GK12697 PE=4 SV=1Length=182	Score = 76.6 bits (187), Expect = 2e-012
mapped-read 34793	F1UMNMG03HIKRW	Length=186	tr|B4N5L0|B4N5L0_DROWI GK12697 OS=Drosophila willistoni GN=GK12697 PE=4 SV=1Length=182	Score = 76.6 bits (187), Expect = 2e-012
mapped-read 34793	F1UMNMG03FRIMD	Length=178	tr|B4N5L0|B4N5L0_DROWI GK12697 OS=Drosophila willistoni GN=GK12697 PE=4 SV=1Length=182	Score = 73.9 bits (180), Expect = 1e-011
mapped-read 34793	F1UMNMG03FVM20	Length=280	tr|B4N5L0|B4N5L0_DROWI GK12697 OS=Drosophila willistoni GN=GK12697 PE=4 SV=1Length=182	Score = 77.0 bits (188), Expect = 1e-012
mapped-read 34793	F1UMNMG03F50XG	Length=487	tr|B4N5L0|B4N5L0_DROWI GK12697 OS=Drosophila willistoni GN=GK12697 PE=4 SV=1Length=182	Score = 76.6 bits (187), Expect = 2e-012
mapped-read 34793	F1UMNMG03F9SM2	Length=189	tr|B4N5L0|B4N5L0_DROWI GK12697 OS=Drosophila willistoni GN=GK12697 PE=4 SV=1Length=182	Score = 76.6 bits (187), Expect = 2e-012
mapped-read 34793	F1UMNMG03HGCU3	Length=184	tr|B4N5L0|B4N5L0_DROWI GK12697 OS=Drosophila willistoni GN=GK12697 PE=4 SV=1Length=182	Score = 76.6 bits (187), Expect = 2e-012
mapped-read 34793	F1UMNMG03FUM35	Length=190	tr|B4N5L0|B4N5L0_DROWI GK12697 OS=Drosophila willistoni GN=GK12697 PE=4 SV=1Length=182	Score = 76.6 bits (187), Expect = 2e-012
mapped-read 34793	F1UMNMG03F4ENM	Length=391	tr|B4N5L0|B4N5L0_DROWI GK12697 OS=Drosophila willistoni GN=GK12697 PE=4 SV=1Length=182	Score = 76.6 bits (187), Expect = 2e-012
mapped-read 34793	F1UMNMG03GU8LR	Length=169	tr|B4N5L0|B4N5L0_DROWI GK12697 OS=Drosophila willistoni GN=GK12697 PE=4 SV=1Length=182	Score = 76.6 bits (187), Expect = 2e-012
mapped-read 34793	F1UMNMG03FROWY	Length=281	tr|B4N5L0|B4N5L0_DROWI GK12697 OS=Drosophila willistoni GN=GK12697 PE=4 SV=1Length=182	Score = 76.6 bits (187), Expect = 2e-012
mapped-read 34793	F1UMNMG03GMYNV	Length=429	tr|B4N5L0|B4N5L0_DROWI GK12697 OS=Drosophila willistoni GN=GK12697 PE=4 SV=1Length=182	Score = 76.6 bits (187), Expect = 2e-012
mapped-read 34793	F1UMNMG03GA3GU	Length=196	tr|Q5BT34|Q5BT34_SCHJA Putative uncharacterized protein OS=Schistosoma japonicum PE=4 SV=1Length=55	Score = 75.9 bits (185), Expect = 3e-012
mapped-read 34793	F1UMNMG03HKMBU	Length=382	tr|E2ANF3|E2ANF3_CAMFO Putative uncharacterized protein OS=Camponotus floridanus GN=EAG_01178 PE=4 SV=1Length=298	Score = 58.5 bits (140), Expect = 5e-007
mapped-read 34793	F1UMNMG03GNBVC	Length=359	No Hit
mapped-read 34793	F1UMNMG03G18HC	Length=518	No Hit
mapped-read 34793	F1UMNMG03G6GAL	Length=188	tr|B4N5L0|B4N5L0_DROWI GK12697 OS=Drosophila willistoni GN=GK12697 PE=4 SV=1Length=182	Score = 76.6 bits (187), Expect = 2e-012
mapped-read 34793	F1UMNMG03G1UO6	Length=386	No Hit
mapped-read 34793	F1UMNMG03GCAQ7	Length=204	tr|B4N5L0|B4N5L0_DROWI GK12697 OS=Drosophila willistoni GN=GK12697 PE=4 SV=1Length=182	Score = 72.8 bits (177), Expect = 2e-011
mapped-read 34793	F1UMNMG03HDZJ9	Length=190	tr|B4N5L0|B4N5L0_DROWI GK12697 OS=Drosophila willistoni GN=GK12697 PE=4 SV=1Length=182	Score = 76.6 bits (187), Expect = 2e-012
mapped-read 34793	F1UMNMG03FWKX1	Length=473	tr|B4N5L0|B4N5L0_DROWI GK12697 OS=Drosophila willistoni GN=GK12697 PE=4 SV=1Length=182	Score = 76.6 bits (187), Expect = 2e-012
mapped-read 34793	F1UMNMG03F9JMR	Length=689	tr|B0XI86|B0XI86_CULQU Putative uncharacterized protein OS=Culex quinquefasciatus GN=CpipJ_CPIJ019206 PE=4 SV=1Length=244	Score = 81.3 bits (199), Expect = 2e-013
mapped-read 34793	F1UMNMG03G9HFC	Length=184	tr|B4N5L0|B4N5L0_DROWI GK12697 OS=Drosophila willistoni GN=GK12697 PE=4 SV=1Length=182	Score = 76.6 bits (187), Expect = 2e-012
mapped-read 34793	F1UMNMG03GIREX	Length=175	No Hit
mapped-read 34793	F1UMNMG03HD5J7	Length=188	tr|B4N5L0|B4N5L0_DROWI GK12697 OS=Drosophila willistoni GN=GK12697 PE=4 SV=1Length=182	Score = 76.6 bits (187), Expect = 2e-012
mapped-read 34793	F1UMNMG03HKQU0	Length=188	tr|B4N5L0|B4N5L0_DROWI GK12697 OS=Drosophila willistoni GN=GK12697 PE=4 SV=1Length=182	Score = 76.6 bits (187), Expect = 2e-012
mapped-read 34793	F1UMNMG03FWCN1	Length=189	tr|B4N5L0|B4N5L0_DROWI GK12697 OS=Drosophila willistoni GN=GK12697 PE=4 SV=1Length=182	Score = 75.1 bits (183), Expect = 5e-012
mapped-read 34793	F1UMNMG03F08NY	Length=169	tr|B4N5L0|B4N5L0_DROWI GK12697 OS=Drosophila willistoni GN=GK12697 PE=4 SV=1Length=182	Score = 76.6 bits (187), Expect = 2e-012
mapped-read 34793	F1UMNMG03FUKM1	Length=443	tr|B4N5L0|B4N5L0_DROWI GK12697 OS=Drosophila willistoni GN=GK12697 PE=4 SV=1Length=182	Score = 76.6 bits (187), Expect = 2e-012
mapped-read 34793	F1UMNMG03G52FM	Length=464	tr|B4N5L0|B4N5L0_DROWI GK12697 OS=Drosophila willistoni GN=GK12697 PE=4 SV=1Length=182	Score = 75.1 bits (183), Expect = 5e-012
mapped-read 34793	F1UMNMG03FTL7S	Length=188	tr|B4N5L0|B4N5L0_DROWI GK12697 OS=Drosophila willistoni GN=GK12697 PE=4 SV=1Length=182	Score = 77.0 bits (188), Expect = 1e-012
mapped-read 34793	F1UMNMG03F8Z2P	Length=375	No Hit
mapped-read 34793	F1UMNMG03GHH91	Length=189	tr|B4N5L0|B4N5L0_DROWI GK12697 OS=Drosophila willistoni GN=GK12697 PE=4 SV=1Length=182	Score = 76.6 bits (187), Expect = 2e-012
mapped-read 34793	F1UMNMG03GNAOL	Length=191	tr|B4N5L0|B4N5L0_DROWI GK12697 OS=Drosophila willistoni GN=GK12697 PE=4 SV=1Length=182	Score = 75.1 bits (183), Expect = 5e-012
mapped-read 34793	F1UMNMG03G0IGH	Length=189	tr|B4N5L0|B4N5L0_DROWI GK12697 OS=Drosophila willistoni GN=GK12697 PE=4 SV=1Length=182	Score = 76.6 bits (187), Expect = 2e-012
mapped-read 34793	F1UMNMG03FUMXG	Length=420	tr|B4N5L0|B4N5L0_DROWI GK12697 OS=Drosophila willistoni GN=GK12697 PE=4 SV=1Length=182	Score = 76.6 bits (187), Expect = 2e-012
mapped-read 34793	F1UMNMG03F2ZD5	Length=189	tr|B4N5L0|B4N5L0_DROWI GK12697 OS=Drosophila willistoni GN=GK12697 PE=4 SV=1Length=182	Score = 76.6 bits (187), Expect = 2e-012
mapped-read 34793	F1UMNMG03GD6TN	Length=985	tr|B4N5L0|B4N5L0_DROWI GK12697 OS=Drosophila willistoni GN=GK12697 PE=4 SV=1Length=182	Score = 76.6 bits (187), Expect = 7e-012
mapped-read 34793	F1UMNMG03HBOU2	Length=395	tr|B4N5L0|B4N5L0_DROWI GK12697 OS=Drosophila willistoni GN=GK12697 PE=4 SV=1Length=182	Score = 76.6 bits (187), Expect = 2e-012
mapped-read 34793	F1UMNMG03GWQRJ	Length=362	tr|B4N5L0|B4N5L0_DROWI GK12697 OS=Drosophila willistoni GN=GK12697 PE=4 SV=1Length=182	Score = 48.9 bits (115), Expect(2) = 1e-009
mapped-read 34793	F1UMNMG03GL2XK	Length=191	tr|B4N5L0|B4N5L0_DROWI GK12697 OS=Drosophila willistoni GN=GK12697 PE=4 SV=1Length=182	Score = 75.1 bits (183), Expect = 5e-012
mapped-read 34793	F1UMNMG03GP5S0	Length=267	tr|B4N5L0|B4N5L0_DROWI GK12697 OS=Drosophila willistoni GN=GK12697 PE=4 SV=1Length=182	Score = 63.5 bits (153), Expect = 2e-008
mapped-read 34793	F1UMNMG03HGXE9	Length=165	tr|B4N5L0|B4N5L0_DROWI GK12697 OS=Drosophila willistoni GN=GK12697 PE=4 SV=1Length=182	Score = 76.6 bits (187), Expect = 2e-012
mapped-read 34793	F1UMNMG03HMXOJ	Length=185	tr|B4N5L0|B4N5L0_DROWI GK12697 OS=Drosophila willistoni GN=GK12697 PE=4 SV=1Length=182	Score = 76.6 bits (187), Expect = 2e-012
mapped-read 34793	F1UMNMG03FU3IW	Length=183	tr|B4N5L0|B4N5L0_DROWI GK12697 OS=Drosophila willistoni GN=GK12697 PE=4 SV=1Length=182	Score = 76.6 bits (187), Expect = 2e-012
mapped-read 34793	F1UMNMG03GEBMO	Length=190	tr|B4N5L0|B4N5L0_DROWI GK12697 OS=Drosophila willistoni GN=GK12697 PE=4 SV=1Length=182	Score = 76.6 bits (187), Expect = 2e-012
mapped-read 34793	F1UMNMG03GSL2C	Length=190	tr|B4N5L0|B4N5L0_DROWI GK12697 OS=Drosophila willistoni GN=GK12697 PE=4 SV=1Length=182	Score = 76.6 bits (187), Expect = 2e-012
mapped-read 34793	F1UMNMG03GWZ6L	Length=189	tr|B4N5L0|B4N5L0_DROWI GK12697 OS=Drosophila willistoni GN=GK12697 PE=4 SV=1Length=182	Score = 76.6 bits (187), Expect = 2e-012
mapped-read 34793	F1UMNMG03F0NQZ	Length=314	tr|B4N5L0|B4N5L0_DROWI GK12697 OS=Drosophila willistoni GN=GK12697 PE=4 SV=1Length=182	Score = 76.6 bits (187), Expect = 2e-012
mapped-read 34793	F1UMNMG03FXPQ7	Length=189	tr|B4N5L0|B4N5L0_DROWI GK12697 OS=Drosophila willistoni GN=GK12697 PE=4 SV=1Length=182	Score = 76.6 bits (187), Expect = 2e-012
mapped-read 34793	F1UMNMG03GJ7P8	Length=337	tr|B4N5L0|B4N5L0_DROWI GK12697 OS=Drosophila willistoni GN=GK12697 PE=4 SV=1Length=182	Score = 76.6 bits (187), Expect = 2e-012
mapped-read 34793	F1UMNMG03GLZCP	Length=191	tr|B4N5L0|B4N5L0_DROWI GK12697 OS=Drosophila willistoni GN=GK12697 PE=4 SV=1Length=182	Score = 76.6 bits (187), Expect = 2e-012
mapped-read 34793	F1UMNMG03FY1MF	Length=189	tr|B4N5L0|B4N5L0_DROWI GK12697 OS=Drosophila willistoni GN=GK12697 PE=4 SV=1Length=182	Score = 76.6 bits (187), Expect = 2e-012
mapped-read 34793	F1UMNMG03GIYAB	Length=283	tr|B4N5L0|B4N5L0_DROWI GK12697 OS=Drosophila willistoni GN=GK12697 PE=4 SV=1Length=182	Score = 76.6 bits (187), Expect = 2e-012
mapped-read 34793	F1UMNMG03GH7Z3	Length=360	tr|B4N5L0|B4N5L0_DROWI GK12697 OS=Drosophila willistoni GN=GK12697 PE=4 SV=1Length=182	Score = 76.6 bits (187), Expect = 2e-012
mapped-read 34793	F1UMNMG03F967Q	Length=263	tr|B4N5L0|B4N5L0_DROWI GK12697 OS=Drosophila willistoni GN=GK12697 PE=4 SV=1Length=182	Score = 63.5 bits (153), Expect = 2e-008
mapped-read 34793	F1UMNMG03HKI1C	Length=189	tr|B4N5L0|B4N5L0_DROWI GK12697 OS=Drosophila willistoni GN=GK12697 PE=4 SV=1Length=182	Score = 76.6 bits (187), Expect = 2e-012
mapped-read 34793	F1UMNMG03HIV9P	Length=172	tr|B4N5L0|B4N5L0_DROWI GK12697 OS=Drosophila willistoni GN=GK12697 PE=4 SV=1Length=182	Score = 76.6 bits (187), Expect = 2e-012
mapped-read 34793	F1UMNMG03HLBJN	Length=284	tr|B4N5L0|B4N5L0_DROWI GK12697 OS=Drosophila willistoni GN=GK12697 PE=4 SV=1Length=182	Score = 76.6 bits (187), Expect = 2e-012
mapped-read 34793	F1UMNMG03GRGEX	Length=318	tr|B4N5L0|B4N5L0_DROWI GK12697 OS=Drosophila willistoni GN=GK12697 PE=4 SV=1Length=182	Score = 61.2 bits (147), Expect = 8e-008
mapped-read 34793	F1UMNMG03F5Y1K	Length=170	tr|B4N5L0|B4N5L0_DROWI GK12697 OS=Drosophila willistoni GN=GK12697 PE=4 SV=1Length=182	Score = 72.4 bits (176), Expect = 3e-011
mapped-read 34793	F1UMNMG03F5MY7	Length=189	tr|B4N5L0|B4N5L0_DROWI GK12697 OS=Drosophila willistoni GN=GK12697 PE=4 SV=1Length=182	Score = 74.3 bits (181), Expect = 9e-012
mapped-read 34793	F1UMNMG03GN70V	Length=190	tr|B4N5L0|B4N5L0_DROWI GK12697 OS=Drosophila willistoni GN=GK12697 PE=4 SV=1Length=182	Score = 76.6 bits (187), Expect = 2e-012
mapped-read 34793	F1UMNMG03HCUZA	Length=281	tr|B4N5L0|B4N5L0_DROWI GK12697 OS=Drosophila willistoni GN=GK12697 PE=4 SV=1Length=182	Score = 76.6 bits (187), Expect = 2e-012
mapped-read 34793	F1UMNMG03G9A8N	Length=469	tr|B4N5L0|B4N5L0_DROWI GK12697 OS=Drosophila willistoni GN=GK12697 PE=4 SV=1Length=182	Score = 76.6 bits (187), Expect = 2e-012
mapped-read 34793	F1UMNMG03HKNGV	Length=183	tr|B4N5L0|B4N5L0_DROWI GK12697 OS=Drosophila willistoni GN=GK12697 PE=4 SV=1Length=182	Score = 76.6 bits (187), Expect = 2e-012
mapped-read 34793	F1UMNMG03GBGJG	Length=191	tr|B4N5L0|B4N5L0_DROWI GK12697 OS=Drosophila willistoni GN=GK12697 PE=4 SV=1Length=182	Score = 76.6 bits (187), Expect = 2e-012
mapped-read 34793	F1UMNMG03F7GZ6	Length=547	tr|B4N5L0|B4N5L0_DROWI GK12697 OS=Drosophila willistoni GN=GK12697 PE=4 SV=1Length=182	Score = 76.6 bits (187), Expect = 2e-012
mapped-read 34793	F1UMNMG03HJONU	Length=181	tr|B4N5L0|B4N5L0_DROWI GK12697 OS=Drosophila willistoni GN=GK12697 PE=4 SV=1Length=182	Score = 76.6 bits (187), Expect = 2e-012
mapped-read 34793	F1UMNMG03FYWRH	Length=445	tr|B4N5L0|B4N5L0_DROWI GK12697 OS=Drosophila willistoni GN=GK12697 PE=4 SV=1Length=182	Score = 76.6 bits (187), Expect = 2e-012
mapped-read 34793	F1UMNMG03GKD2H	Length=288	tr|B4N5L0|B4N5L0_DROWI GK12697 OS=Drosophila willistoni GN=GK12697 PE=4 SV=1Length=182	Score = 76.6 bits (187), Expect = 2e-012
mapped-read 34793	F1UMNMG03F23Z2	Length=189	tr|B4N5L0|B4N5L0_DROWI GK12697 OS=Drosophila willistoni GN=GK12697 PE=4 SV=1Length=182	Score = 76.6 bits (187), Expect = 2e-012
mapped-read 34793	F1UMNMG03HJ8CM	Length=194	tr|B4N5L0|B4N5L0_DROWI GK12697 OS=Drosophila willistoni GN=GK12697 PE=4 SV=1Length=182	Score = 76.6 bits (187), Expect = 2e-012
mapped-read 34793	F1UMNMG03F1Q2B	Length=196	tr|B4N5L0|B4N5L0_DROWI GK12697 OS=Drosophila willistoni GN=GK12697 PE=4 SV=1Length=182	Score = 77.0 bits (188), Expect = 1e-012
mapped-read 34793	F1UMNMG03HADZH	Length=196	tr|B4N5L0|B4N5L0_DROWI GK12697 OS=Drosophila willistoni GN=GK12697 PE=4 SV=1Length=182	Score = 76.6 bits (187), Expect = 2e-012
mapped-read 34793	F1UMNMG03HGYF3	Length=172	tr|B4N5L0|B4N5L0_DROWI GK12697 OS=Drosophila willistoni GN=GK12697 PE=4 SV=1Length=182	Score = 76.6 bits (187), Expect = 2e-012
mapped-read 34793	F1UMNMG03GV6L6	Length=335	No Hit
mapped-read 34793	F1UMNMG03HLVP1	Length=192	tr|B4N5L0|B4N5L0_DROWI GK12697 OS=Drosophila willistoni GN=GK12697 PE=4 SV=1Length=182	Score = 76.6 bits (187), Expect = 2e-012
mapped-read 34793	F1UMNMG03G5DFG	Length=429	No Hit
mapped-read 34793	F1UMNMG03G93FU	Length=444	tr|B4N5L0|B4N5L0_DROWI GK12697 OS=Drosophila willistoni GN=GK12697 PE=4 SV=1Length=182	Score = 76.6 bits (187), Expect = 2e-012
mapped-read 34793	F1UMNMG03GMTZ1	Length=189	tr|B4N5L0|B4N5L0_DROWI GK12697 OS=Drosophila willistoni GN=GK12697 PE=4 SV=1Length=182	Score = 76.3 bits (186), Expect = 2e-012
mapped-read 34793	F1UMNMG03G0TM6	Length=326	No Hit
mapped-read 34793	F1UMNMG03GISDA	Length=190	tr|B4N5L0|B4N5L0_DROWI GK12697 OS=Drosophila willistoni GN=GK12697 PE=4 SV=1Length=182	Score = 76.6 bits (187), Expect = 2e-012
mapped-read 34793	F1UMNMG03HB2JE	Length=191	tr|B4N5L0|B4N5L0_DROWI GK12697 OS=Drosophila willistoni GN=GK12697 PE=4 SV=1Length=182	Score = 76.6 bits (187), Expect = 2e-012
mapped-read 34793	F1UMNMG03HK88D	Length=189	tr|B4N5L0|B4N5L0_DROWI GK12697 OS=Drosophila willistoni GN=GK12697 PE=4 SV=1Length=182	Score = 76.6 bits (187), Expect = 2e-012
mapped-read 34793	F1UMNMG03GCG9F	Length=393	tr|B4N5L0|B4N5L0_DROWI GK12697 OS=Drosophila willistoni GN=GK12697 PE=4 SV=1Length=182	Score = 76.6 bits (187), Expect = 2e-012
mapped-read 34793	F1UMNMG03HKY35	Length=190	tr|B4N5L0|B4N5L0_DROWI GK12697 OS=Drosophila willistoni GN=GK12697 PE=4 SV=1Length=182	Score = 76.6 bits (187), Expect = 2e-012
mapped-read 34793	F1UMNMG03F5V8P	Length=198	tr|B4N5L0|B4N5L0_DROWI GK12697 OS=Drosophila willistoni GN=GK12697 PE=4 SV=1Length=182	Score = 75.1 bits (183), Expect = 5e-012
mapped-read 34793	F1UMNMG03G5MFP	Length=196	tr|B4N5L0|B4N5L0_DROWI GK12697 OS=Drosophila willistoni GN=GK12697 PE=4 SV=1Length=182	Score = 76.6 bits (187), Expect = 2e-012
mapped-read 34793	F1UMNMG03FQN3Z	Length=189	tr|B4N5L0|B4N5L0_DROWI GK12697 OS=Drosophila willistoni GN=GK12697 PE=4 SV=1Length=182	Score = 45.8 bits (107), Expect(2) = 1e-008
mapped-read 34793	F1UMNMG03GDL4A	Length=337	tr|B4N5L0|B4N5L0_DROWI GK12697 OS=Drosophila willistoni GN=GK12697 PE=4 SV=1Length=182	Score = 76.6 bits (187), Expect = 2e-012
mapped-read 34793	F1UMNMG03F9RMJ	Length=321	tr|B4N5L0|B4N5L0_DROWI GK12697 OS=Drosophila willistoni GN=GK12697 PE=4 SV=1Length=182	Score = 75.1 bits (183), Expect = 5e-012
mapped-read 34793	F1UMNMG03HGP5B	Length=248	tr|B4N5L0|B4N5L0_DROWI GK12697 OS=Drosophila willistoni GN=GK12697 PE=4 SV=1Length=182	Score = 76.6 bits (187), Expect = 2e-012
mapped-read 34793	F1UMNMG03G81LX	Length=284	tr|B4N5L0|B4N5L0_DROWI GK12697 OS=Drosophila willistoni GN=GK12697 PE=4 SV=1Length=182	Score = 76.6 bits (187), Expect = 2e-012
mapped-read 34793	F1UMNMG03F0YQG	Length=394	tr|B4N5L0|B4N5L0_DROWI GK12697 OS=Drosophila willistoni GN=GK12697 PE=4 SV=1Length=182	Score = 76.6 bits (187), Expect = 2e-012
mapped-read 34793	F1UMNMG03HG1V3	Length=188	tr|B4N5L0|B4N5L0_DROWI GK12697 OS=Drosophila willistoni GN=GK12697 PE=4 SV=1Length=182	Score = 76.6 bits (187), Expect = 2e-012
mapped-read 34793	F1UMNMG03GKF0L	Length=285	tr|E9HYL5|E9HYL5_DAPPU Putative uncharacterized protein (Fragment) OS=Daphnia pulex GN=DAPPUDRAFT_67306 PE=4 SV=1Length=116	Score = 59.3 bits (142), Expect = 3e-007
mapped-read 34793	F1UMNMG03HILHW	Length=192	tr|B4N5L0|B4N5L0_DROWI GK12697 OS=Drosophila willistoni GN=GK12697 PE=4 SV=1Length=182	Score = 73.9 bits (180), Expect = 1e-011
mapped-read 34793	F1UMNMG03F4607	Length=469	tr|B4N5L0|B4N5L0_DROWI GK12697 OS=Drosophila willistoni GN=GK12697 PE=4 SV=1Length=182	Score = 76.6 bits (187), Expect = 2e-012
mapped-read 34793	F1UMNMG03FWL2M	Length=187	tr|B4N5L0|B4N5L0_DROWI GK12697 OS=Drosophila willistoni GN=GK12697 PE=4 SV=1Length=182	Score = 75.1 bits (183), Expect = 5e-012
mapped-read 34793	F1UMNMG03G43CD	Length=615	tr|B4N5L0|B4N5L0_DROWI GK12697 OS=Drosophila willistoni GN=GK12697 PE=4 SV=1Length=182	Score = 76.6 bits (187), Expect = 3e-012
mapped-read 34793	F1UMNMG03HF371	Length=189	tr|B4N5L0|B4N5L0_DROWI GK12697 OS=Drosophila willistoni GN=GK12697 PE=4 SV=1Length=182	Score = 76.6 bits (187), Expect = 2e-012
mapped-read 34793	F1UMNMG03HJ1PF	Length=189	tr|B4N5L0|B4N5L0_DROWI GK12697 OS=Drosophila willistoni GN=GK12697 PE=4 SV=1Length=182	Score = 77.8 bits (190), Expect = 8e-013
mapped-read 34793	F1UMNMG03HJH0V	Length=384	tr|B4N5L0|B4N5L0_DROWI GK12697 OS=Drosophila willistoni GN=GK12697 PE=4 SV=1Length=182	Score = 76.6 bits (187), Expect = 2e-012
mapped-read 34793	F1UMNMG03GSVPJ	Length=385	tr|B4N5L0|B4N5L0_DROWI GK12697 OS=Drosophila willistoni GN=GK12697 PE=4 SV=1Length=182	Score = 74.3 bits (181), Expect = 9e-012
mapped-read 34793	F1UMNMG03HKJ6S	Length=194	No Hit
mapped-read 34793	F1UMNMG03GG2E7	Length=339	tr|B4N5L0|B4N5L0_DROWI GK12697 OS=Drosophila willistoni GN=GK12697 PE=4 SV=1Length=182	Score = 45.1 bits (105), Expect(2) = 2e-008
mapped-read 34793	F1UMNMG03F3IL0	Length=189	tr|B4N5L0|B4N5L0_DROWI GK12697 OS=Drosophila willistoni GN=GK12697 PE=4 SV=1Length=182	Score = 76.6 bits (187), Expect = 2e-012
mapped-read 34793	F1UMNMG03G52WC	Length=189	tr|B4N5L0|B4N5L0_DROWI GK12697 OS=Drosophila willistoni GN=GK12697 PE=4 SV=1Length=182	Score = 76.6 bits (187), Expect = 2e-012
mapped-read 34793	F1UMNMG03G6VG0	Length=354	tr|B4N5L0|B4N5L0_DROWI GK12697 OS=Drosophila willistoni GN=GK12697 PE=4 SV=1Length=182	Score = 76.6 bits (187), Expect = 2e-012
mapped-read 34793	F1UMNMG03HAKIG	Length=190	tr|B4N5L0|B4N5L0_DROWI GK12697 OS=Drosophila willistoni GN=GK12697 PE=4 SV=1Length=182	Score = 76.6 bits (187), Expect = 2e-012
mapped-read 34793	F1UMNMG03FYMX6	Length=188	tr|B4N5L0|B4N5L0_DROWI GK12697 OS=Drosophila willistoni GN=GK12697 PE=4 SV=1Length=182	Score = 77.0 bits (188), Expect = 1e-012
mapped-read 34793	F1UMNMG03GDRU1	Length=320	tr|B4N5L0|B4N5L0_DROWI GK12697 OS=Drosophila willistoni GN=GK12697 PE=4 SV=1Length=182	Score = 75.9 bits (185), Expect = 3e-012
mapped-read 34793	F1UMNMG03F24I1	Length=187	tr|B4N5L0|B4N5L0_DROWI GK12697 OS=Drosophila willistoni GN=GK12697 PE=4 SV=1Length=182	Score = 76.6 bits (187), Expect = 2e-012
mapped-read 34793	F1UMNMG03FXTKQ	Length=197	tr|B4N5L0|B4N5L0_DROWI GK12697 OS=Drosophila willistoni GN=GK12697 PE=4 SV=1Length=182	Score = 76.6 bits (187), Expect = 2e-012
mapped-read 34793	F1UMNMG03GKW1Y	Length=189	tr|B4N5L0|B4N5L0_DROWI GK12697 OS=Drosophila willistoni GN=GK12697 PE=4 SV=1Length=182	Score = 76.6 bits (187), Expect = 2e-012
mapped-read 34793	F1UMNMG03G0OJU	Length=380	No Hit
mapped-read 34793	F1UMNMG03HEM9F	Length=399	tr|B4N5L0|B4N5L0_DROWI GK12697 OS=Drosophila willistoni GN=GK12697 PE=4 SV=1Length=182	Score = 76.6 bits (187), Expect = 2e-012
mapped-read 34793	F1UMNMG03FWHMP	Length=275	tr|B4N5L0|B4N5L0_DROWI GK12697 OS=Drosophila willistoni GN=GK12697 PE=4 SV=1Length=182	Score = 63.5 bits (153), Expect = 1e-008
mapped-read 34793	F1UMNMG03HIG1X	Length=374	tr|B4N5L0|B4N5L0_DROWI GK12697 OS=Drosophila willistoni GN=GK12697 PE=4 SV=1Length=182	Score = 76.6 bits (187), Expect = 2e-012
mapped-read 34793	F1UMNMG03FZLJ9	Length=188	tr|B4N5L0|B4N5L0_DROWI GK12697 OS=Drosophila willistoni GN=GK12697 PE=4 SV=1Length=182	Score = 77.0 bits (188), Expect = 1e-012
mapped-read 34793	F1UMNMG03G7S5P	Length=379	tr|B4N5L0|B4N5L0_DROWI GK12697 OS=Drosophila willistoni GN=GK12697 PE=4 SV=1Length=182	Score = 73.6 bits (179), Expect = 1e-011
mapped-read 34793	F1UMNMG03G7WE1	Length=189	tr|B4N5L0|B4N5L0_DROWI GK12697 OS=Drosophila willistoni GN=GK12697 PE=4 SV=1Length=182	Score = 76.6 bits (187), Expect = 2e-012
mapped-read 34793	F1UMNMG03HFSKT	Length=189	tr|B4N5L0|B4N5L0_DROWI GK12697 OS=Drosophila willistoni GN=GK12697 PE=4 SV=1Length=182	Score = 77.8 bits (190), Expect = 8e-013
mapped-read 34793	F1UMNMG03F5FY7	Length=516	tr|B4N5L0|B4N5L0_DROWI GK12697 OS=Drosophila willistoni GN=GK12697 PE=4 SV=1Length=182	Score = 76.6 bits (187), Expect = 2e-012
mapped-read 34793	F1UMNMG03G42NP	Length=576	tr|B4N5L0|B4N5L0_DROWI GK12697 OS=Drosophila willistoni GN=GK12697 PE=4 SV=1Length=182	Score = 76.6 bits (187), Expect = 2e-012
mapped-read 34793	F1UMNMG03F8PA4	Length=189	tr|B4N5L0|B4N5L0_DROWI GK12697 OS=Drosophila willistoni GN=GK12697 PE=4 SV=1Length=182	Score = 76.6 bits (187), Expect = 2e-012
mapped-read 34793	F1UMNMG03FVOQ7	Length=199	tr|B4N5L0|B4N5L0_DROWI GK12697 OS=Drosophila willistoni GN=GK12697 PE=4 SV=1Length=182	Score = 76.6 bits (187), Expect = 2e-012
mapped-read 34793	F1UMNMG03F5SL6	Length=274	tr|B4N5L0|B4N5L0_DROWI GK12697 OS=Drosophila willistoni GN=GK12697 PE=4 SV=1Length=182	Score = 76.6 bits (187), Expect = 2e-012
mapped-read 34793	F1UMNMG03G3ODF	Length=502	tr|B4N5L0|B4N5L0_DROWI GK12697 OS=Drosophila willistoni GN=GK12697 PE=4 SV=1Length=182	Score = 76.6 bits (187), Expect = 2e-012
mapped-read 34793	F1UMNMG03GVB0M	Length=191	tr|B4N5L0|B4N5L0_DROWI GK12697 OS=Drosophila willistoni GN=GK12697 PE=4 SV=1Length=182	Score = 76.6 bits (187), Expect = 2e-012
mapped-read 34793	F1UMNMG03F7374	Length=521	tr|B4N5L0|B4N5L0_DROWI GK12697 OS=Drosophila willistoni GN=GK12697 PE=4 SV=1Length=182	Score = 76.6 bits (187), Expect = 2e-012
mapped-read 34793	F1UMNMG03GWG0H	Length=217	tr|B4N5L0|B4N5L0_DROWI GK12697 OS=Drosophila willistoni GN=GK12697 PE=4 SV=1Length=182	Score = 76.6 bits (187), Expect = 2e-012
mapped-read 34793	F1UMNMG03HAI1K	Length=188	tr|B4N5L0|B4N5L0_DROWI GK12697 OS=Drosophila willistoni GN=GK12697 PE=4 SV=1Length=182	Score = 77.0 bits (188), Expect = 1e-012
mapped-read 34793	F1UMNMG03G6BVG	Length=403	tr|B4N5L0|B4N5L0_DROWI GK12697 OS=Drosophila willistoni GN=GK12697 PE=4 SV=1Length=182	Score = 45.8 bits (107), Expect(2) = 1e-008
mapped-read 34793	F1UMNMG03HK3FY	Length=357	tr|B4N5L0|B4N5L0_DROWI GK12697 OS=Drosophila willistoni GN=GK12697 PE=4 SV=1Length=182	Score = 76.6 bits (187), Expect = 2e-012
mapped-read 34793	F1UMNMG03HFO4P	Length=189	tr|B4N5L0|B4N5L0_DROWI GK12697 OS=Drosophila willistoni GN=GK12697 PE=4 SV=1Length=182	Score = 76.6 bits (187), Expect = 2e-012
mapped-read 34793	F1UMNMG03FTVDU	Length=178	tr|B4N5L0|B4N5L0_DROWI GK12697 OS=Drosophila willistoni GN=GK12697 PE=4 SV=1Length=182	Score = 76.6 bits (187), Expect = 2e-012
mapped-read 34793	F1UMNMG03HKAUY	Length=424	tr|B4N5L0|B4N5L0_DROWI GK12697 OS=Drosophila willistoni GN=GK12697 PE=4 SV=1Length=182	Score = 76.6 bits (187), Expect = 2e-012
mapped-read 34793	F1UMNMG03GZ6OV	Length=171	tr|B4N5L0|B4N5L0_DROWI GK12697 OS=Drosophila willistoni GN=GK12697 PE=4 SV=1Length=182	Score = 76.6 bits (187), Expect = 2e-012
mapped-read 34793	F1UMNMG03GKUAB	Length=578	No Hit
mapped-read 34793	F1UMNMG03HDHMS	Length=284	No Hit
mapped-read 34793	F1UMNMG03GMW7P	Length=199	tr|B4N5L0|B4N5L0_DROWI GK12697 OS=Drosophila willistoni GN=GK12697 PE=4 SV=1Length=182	Score = 76.6 bits (187), Expect = 2e-012
mapped-read 34793	F1UMNMG03HIRZW	Length=256	tr|Q5BT34|Q5BT34_SCHJA Putative uncharacterized protein OS=Schistosoma japonicum PE=4 SV=1Length=55	Score = 39.7 bits (91), Expect(2) = 3e-007
mapped-read 34793	F1UMNMG03HLFYZ	Length=194	tr|B4N5L0|B4N5L0_DROWI GK12697 OS=Drosophila willistoni GN=GK12697 PE=4 SV=1Length=182	Score = 76.6 bits (187), Expect = 2e-012
mapped-read 34793	F1UMNMG03HDL2A	Length=189	tr|B4N5L0|B4N5L0_DROWI GK12697 OS=Drosophila willistoni GN=GK12697 PE=4 SV=1Length=182	Score = 76.6 bits (187), Expect = 2e-012
mapped-read 34793	F1UMNMG03HPFZF	Length=178	tr|E2ANF3|E2ANF3_CAMFO Putative uncharacterized protein OS=Camponotus floridanus GN=EAG_01178 PE=4 SV=1Length=298	Score = 66.6 bits (161), Expect = 2e-009
mapped-read 34793	F1UMNMG03GX8X9	Length=369	tr|B4N5L0|B4N5L0_DROWI GK12697 OS=Drosophila willistoni GN=GK12697 PE=4 SV=1Length=182	Score = 76.6 bits (187), Expect = 2e-012
mapped-read 34793	F1UMNMG03HM67W	Length=191	tr|B4N5L0|B4N5L0_DROWI GK12697 OS=Drosophila willistoni GN=GK12697 PE=4 SV=1Length=182	Score = 76.6 bits (187), Expect = 2e-012
mapped-read 34793	F1UMNMG03F8QSK	Length=174	tr|B4N5L0|B4N5L0_DROWI GK12697 OS=Drosophila willistoni GN=GK12697 PE=4 SV=1Length=182	Score = 76.6 bits (187), Expect = 2e-012
mapped-read 34793	F1UMNMG03G66R7	Length=554	tr|B4N5L0|B4N5L0_DROWI GK12697 OS=Drosophila willistoni GN=GK12697 PE=4 SV=1Length=182	Score = 76.6 bits (187), Expect = 2e-012
mapped-read 34793	F1UMNMG03HPVQ5	Length=249	No Hit
mapped-read 34793	F1UMNMG03HOKEW	Length=173	tr|B4N5L0|B4N5L0_DROWI GK12697 OS=Drosophila willistoni GN=GK12697 PE=4 SV=1Length=182	Score = 76.6 bits (187), Expect = 2e-012
mapped-read 34793	F1UMNMG03GNF8E	Length=517	tr|B4N5L0|B4N5L0_DROWI GK12697 OS=Drosophila willistoni GN=GK12697 PE=4 SV=1Length=182	Score = 73.9 bits (180), Expect = 1e-011
mapped-read 32974	F1UMNMG03HD397	Length=480	tr|G3K483|G3K483_9DIPT Vitellogenin 1 OS=Anopheles culicifacies GN=Vg1 PE=4 SV=1Length=2052	Score = 147 bits (372), Expect = 6e-034
mapped-read 32974	F1UMNMG03F9R44	Length=478	tr|G3K483|G3K483_9DIPT Vitellogenin 1 OS=Anopheles culicifacies GN=Vg1 PE=4 SV=1Length=2052	Score = 91.3 bits (225), Expect(2) = 1e-027
mapped-read 32974	F1UMNMG03GJ8WO	Length=480	tr|G3K483|G3K483_9DIPT Vitellogenin 1 OS=Anopheles culicifacies GN=Vg1 PE=4 SV=1Length=2052	Score = 147 bits (372), Expect = 6e-034
mapped-read 32974	F1UMNMG03G64PF	Length=474	tr|G3K483|G3K483_9DIPT Vitellogenin 1 OS=Anopheles culicifacies GN=Vg1 PE=4 SV=1Length=2052	Score = 135 bits (340), Expect = 3e-030
mapped-read 32974	F1UMNMG03GLSQ6	Length=481	tr|B0W351|B0W351_CULQU Vitellogenin-A1 OS=Culex quinquefasciatus GN=CpipJ_CPIJ001357 PE=4 SV=1Length=2098	Score = 53.5 bits (127), Expect(3) = 3e-019
mapped-read 32974	F1UMNMG03GSA0K	Length=501	No Hit
mapped-read 32974	F1UMNMG03G50YK	Length=493	tr|Q17083|Q17083_9HYME Vitellogenin (Precursor) OS=Athalia rosae GN=Vg PE=2 SV=2Length=1872	Score = 59.7 bits (143), Expect = 2e-007
mapped-read 32974	F1UMNMG03HJTLZ	Length=698	No Hit
mapped-read 32974	F1UMNMG03F7687	Length=470	tr|G3K483|G3K483_9DIPT Vitellogenin 1 OS=Anopheles culicifacies GN=Vg1 PE=4 SV=1Length=2052	Score = 120 bits (301), Expect = 1e-025
mapped-read 32974	F1UMNMG03FY8KV	Length=466	tr|O17428|O17428_9HYME Vitellogenin OS=Pimpla nipponica PE=2 SV=1Length=1807	Score = 119 bits (298), Expect = 2e-025
mapped-read 32974	F1UMNMG03FRB69	Length=469	tr|G3K483|G3K483_9DIPT Vitellogenin 1 OS=Anopheles culicifacies GN=Vg1 PE=4 SV=1Length=2052	Score = 137 bits (345), Expect = 8e-031
mapped-read 32974	F1UMNMG03GPMAP	Length=529	tr|O17428|O17428_9HYME Vitellogenin OS=Pimpla nipponica PE=2 SV=1Length=1807	Score = 88.6 bits (218), Expect = 5e-016
mapped-read 32974	F1UMNMG03GMNBA	Length=466	tr|B0W351|B0W351_CULQU Vitellogenin-A1 OS=Culex quinquefasciatus GN=CpipJ_CPIJ001357 PE=4 SV=1Length=2098	Score = 66.6 bits (161), Expect = 2e-009
mapped-read 32974	F1UMNMG03HACS4	Length=487	tr|E3X9U4|E3X9U4_ANODA Putative uncharacterized protein (Vitellogenin) OS=Anopheles darlingi GN=AND_17242 PE=4 SV=1Length=1981	Score = 108 bits (270), Expect = 4e-022
mapped-read 32974	F1UMNMG03GFCT0	Length=342	No Hit
mapped-read 32974	F1UMNMG03FSRRA	Length=498	No Hit
mapped-read 32974	F1UMNMG03F5O41	Length=478	tr|Q19TW4|Q19TW4_ANOST Vitellogenin 1 OS=Anopheles stephensi GN=Vg1 PE=4 SV=1Length=2058	Score = 81.3 bits (199), Expect = 7e-014
mapped-read 32974	F1UMNMG03GSJY5	Length=481	tr|E3X9U4|E3X9U4_ANODA Putative uncharacterized protein (Vitellogenin) OS=Anopheles darlingi GN=AND_17242 PE=4 SV=1Length=1981	Score = 125 bits (314), Expect = 3e-027
mapped-read 32974	F1UMNMG03GKEGY	Length=476	tr|G3K483|G3K483_9DIPT Vitellogenin 1 OS=Anopheles culicifacies GN=Vg1 PE=4 SV=1Length=2052	Score = 142 bits (357), Expect = 3e-032
mapped-read 32974	F1UMNMG03GIKX8	Length=491	tr|Q19TW4|Q19TW4_ANOST Vitellogenin 1 OS=Anopheles stephensi GN=Vg1 PE=4 SV=1Length=2058	Score = 106 bits (264), Expect = 2e-021
mapped-read 32974	F1UMNMG03GOMH3	Length=477	tr|G3K483|G3K483_9DIPT Vitellogenin 1 OS=Anopheles culicifacies GN=Vg1 PE=4 SV=1Length=2052	Score = 146 bits (369), Expect = 1e-033
mapped-read 32974	F1UMNMG03G1KBV	Length=518	tr|D7P6M1|D7P6M1_CULTA Vitellogenin 1b OS=Culex tarsalis GN=Vg1b PE=4 SV=1Length=2119	Score = 113 bits (283), Expect(2) = 3e-026
mapped-read 32974	F1UMNMG03GUCAW	Length=392	tr|G3K483|G3K483_9DIPT Vitellogenin 1 OS=Anopheles culicifacies GN=Vg1 PE=4 SV=1Length=2052	Score = 103 bits (257), Expect = 1e-020
mapped-read 32974	F1UMNMG03FYZM5	Length=525	tr|E3X9U4|E3X9U4_ANODA Putative uncharacterized protein (Vitellogenin) OS=Anopheles darlingi GN=AND_17242 PE=4 SV=1Length=1981	Score = 101 bits (251), Expect = 7e-020
mapped-read 32974	F1UMNMG03FSA0K	Length=483	tr|Q19TW4|Q19TW4_ANOST Vitellogenin 1 OS=Anopheles stephensi GN=Vg1 PE=4 SV=1Length=2058	Score = 101 bits (252), Expect(2) = 4e-029
mapped-read 32974	F1UMNMG03GDW13	Length=631	tr|G3K483|G3K483_9DIPT Vitellogenin 1 OS=Anopheles culicifacies GN=Vg1 PE=4 SV=1Length=2052	Score = 85.9 bits (211), Expect = 5e-015
mapped-read 32974	F1UMNMG03GAKYJ	Length=482	tr|Q17083|Q17083_9HYME Vitellogenin (Precursor) OS=Athalia rosae GN=Vg PE=2 SV=2Length=1872	Score = 70.9 bits (172), Expect(2) = 5e-020
mapped-read 32974	F1UMNMG03GUYRH	Length=497	tr|Q19TW4|Q19TW4_ANOST Vitellogenin 1 OS=Anopheles stephensi GN=Vg1 PE=4 SV=1Length=2058	Score = 61.6 bits (148), Expect = 6e-008
mapped-read 32974	F1UMNMG03HBDSG	Length=468	tr|G3K483|G3K483_9DIPT Vitellogenin 1 OS=Anopheles culicifacies GN=Vg1 PE=4 SV=1Length=2052	Score = 78.2 bits (191), Expect(2) = 2e-023
mapped-read 32974	F1UMNMG03G6YU3	Length=491	tr|E3X9U4|E3X9U4_ANODA Putative uncharacterized protein (Vitellogenin) OS=Anopheles darlingi GN=AND_17242 PE=4 SV=1Length=1981	Score = 129 bits (323), Expect = 3e-028
mapped-read 32974	F1UMNMG03GOC58	Length=487	tr|E3X9U4|E3X9U4_ANODA Putative uncharacterized protein (Vitellogenin) OS=Anopheles darlingi GN=AND_17242 PE=4 SV=1Length=1981	Score = 108 bits (270), Expect = 4e-022
mapped-read 32974	F1UMNMG03FXPT9	Length=512	tr|E3X9U4|E3X9U4_ANODA Putative uncharacterized protein OS=Anopheles darlingi GN=AND_17242 PE=4 SV=1Length=1981	Score = 79.0 bits (193), Expect = 4e-013
mapped-read 32974	F1UMNMG03GFK93	Length=568	tr|Q49MF4|Q49MF4_CULQU Vitellogenin C2 (Fragment) OS=Culex quinquefasciatus GN=Vg-C2 PE=4 SV=1Length=2042	Score = 76.3 bits (186), Expect = 3e-012
mapped-read 32974	F1UMNMG03F8Z09	Length=468	tr|B0W351|B0W351_CULQU Vitellogenin-A1 OS=Culex quinquefasciatus GN=CpipJ_CPIJ001357 PE=4 SV=1Length=2098	Score = 90.1 bits (222), Expect(2) = 9e-021
mapped-read 32974	F1UMNMG03GRO92	Length=519	tr|E3X9U4|E3X9U4_ANODA Putative uncharacterized protein (Vitellogenin) OS=Anopheles darlingi GN=AND_17242 PE=4 SV=1Length=1981	Score = 96.7 bits (239), Expect = 2e-018
mapped-read 32974	F1UMNMG03FZQD6	Length=515	tr|E3X9U4|E3X9U4_ANODA Putative uncharacterized protein (Vitellogenin) OS=Anopheles darlingi GN=AND_17242 PE=4 SV=1Length=1981	Score = 102 bits (254), Expect = 3e-020
mapped-read 32974	F1UMNMG03GTZYB	Length=488	tr|Q19TW4|Q19TW4_ANOST Vitellogenin 1 OS=Anopheles stephensi GN=Vg1 PE=4 SV=1Length=2058	Score = 106 bits (264), Expect = 2e-021
mapped-read 32974	F1UMNMG03GBCZ3	Length=487	tr|D7P6M2|D7P6M2_CULTA Vitellogenin 2a OS=Culex tarsalis GN=Vg2a PE=4 SV=1Length=2080	Score = 47.8 bits (112), Expect(2) = 3e-007
mapped-read 32974	F1UMNMG03GGPGV	Length=492	tr|E3WUE5|E3WUE5_ANODA Putative uncharacterized protein (Vitellogenin) OS=Anopheles darlingi GN=AND_07045 PE=4 SV=1Length=1983	Score = 63.5 bits (153), Expect(2) = 8e-009
mapped-read 32974	F1UMNMG03GJ41X	Length=567	No Hit
mapped-read 32974	F1UMNMG03GXE5J	Length=493	No Hit
mapped-read 32974	F1UMNMG03G73DS	Length=491	tr|E3X9U4|E3X9U4_ANODA Putative uncharacterized protein (Vitellogenin) OS=Anopheles darlingi GN=AND_17242 PE=4 SV=1Length=1981	Score = 97.4 bits (241), Expect = 1e-018
mapped-read 32974	F1UMNMG03F9OVR	Length=479	tr|G3K483|G3K483_9DIPT Vitellogenin 1 OS=Anopheles culicifacies GN=Vg1 PE=4 SV=1Length=2052	Score = 86.3 bits (212), Expect(2) = 2e-030
mapped-read 32974	F1UMNMG03GLYM2	Length=480	tr|Q19TW4|Q19TW4_ANOST Vitellogenin 1 OS=Anopheles stephensi GN=Vg1 PE=4 SV=1Length=2058	Score = 95.9 bits (237), Expect(2) = 3e-020
mapped-read 32974	F1UMNMG03FSD92	Length=473	tr|Q49MF7|Q49MF7_9DIPT Vitellogenin C (Fragment) OS=Ochlerotatus atropalpus GN=Vg-C PE=4 SV=1Length=1825	Score = 112 bits (280), Expect = 3e-023
mapped-read 32974	F1UMNMG03GK85V	Length=525	tr|Q17083|Q17083_9HYME Vitellogenin (Precursor) OS=Athalia rosae GN=Vg PE=2 SV=2Length=1872	Score = 60.8 bits (146), Expect(2) = 3e-009
mapped-read 32974	F1UMNMG03HAGMU	Length=483	tr|E3X9U4|E3X9U4_ANODA Putative uncharacterized protein (Vitellogenin) OS=Anopheles darlingi GN=AND_17242 PE=4 SV=1Length=1981	Score = 127 bits (318), Expect = 1e-027
mapped-read 32974	F1UMNMG03HKPOS	Length=489	tr|E3X9U4|E3X9U4_ANODA Putative uncharacterized protein (Vitellogenin) OS=Anopheles darlingi GN=AND_17242 PE=4 SV=1Length=1981	Score = 108 bits (270), Expect = 4e-022
mapped-read 32974	F1UMNMG03G82MO	Length=477	tr|G3K483|G3K483_9DIPT Vitellogenin 1 OS=Anopheles culicifacies GN=Vg1 PE=4 SV=1Length=2052	Score = 144 bits (364), Expect = 5e-033
mapped-read 32974	F1UMNMG03G49TY	Length=487	tr|E3X9U4|E3X9U4_ANODA Putative uncharacterized protein (Vitellogenin) OS=Anopheles darlingi GN=AND_17242 PE=4 SV=1Length=1981	Score = 128 bits (322), Expect = 4e-028
mapped-read 32974	F1UMNMG03GCT4Y	Length=480	tr|G3K483|G3K483_9DIPT Vitellogenin 1 OS=Anopheles culicifacies GN=Vg1 PE=4 SV=1Length=2052	Score = 145 bits (366), Expect = 3e-033
mapped-read 32974	F1UMNMG03GZQ7T	Length=505	tr|Q49MF4|Q49MF4_CULQU Vitellogenin C2 (Fragment) OS=Culex quinquefasciatus GN=Vg-C2 PE=4 SV=1Length=2042	Score = 147 bits (372), Expect(2) = 6e-038
mapped-read 32974	F1UMNMG03FYGX8	Length=470	tr|G3K483|G3K483_9DIPT Vitellogenin 1 OS=Anopheles culicifacies GN=Vg1 PE=4 SV=1Length=2052	Score = 127 bits (319), Expect = 9e-028
mapped-read 32974	F1UMNMG03FWHOA	Length=381	tr|G3K483|G3K483_9DIPT Vitellogenin 1 OS=Anopheles culicifacies GN=Vg1 PE=4 SV=1Length=2052	Score = 101 bits (251), Expect = 6e-020
mapped-read 32974	F1UMNMG03GJMJR	Length=478	tr|G3K483|G3K483_9DIPT Vitellogenin 1 OS=Anopheles culicifacies GN=Vg1 PE=4 SV=1Length=2052	Score = 131 bits (330), Expect = 5e-029
mapped-read 32974	F1UMNMG03F4X44	Length=486	tr|Q49MF4|Q49MF4_CULQU Vitellogenin C2 (Fragment) OS=Culex quinquefasciatus GN=Vg-C2 PE=4 SV=1Length=2042	Score = 110 bits (276), Expect = 8e-023
mapped-read 32974	F1UMNMG03FZ9GH	Length=506	tr|Q5BT34|Q5BT34_SCHJA Putative uncharacterized protein OS=Schistosoma japonicum PE=4 SV=1Length=55	Score = 107 bits (266), Expect = 1e-021
mapped-read 32974	F1UMNMG03G3E0M	Length=488	tr|E3X9U4|E3X9U4_ANODA Putative uncharacterized protein (Vitellogenin) OS=Anopheles darlingi GN=AND_17242 PE=4 SV=1Length=1981	Score = 117 bits (293), Expect = 9e-025
mapped-read 32974	F1UMNMG03FWR07	Length=238	tr|E3X9U4|E3X9U4_ANODA Putative uncharacterized protein (Vitellogenin) OS=Anopheles darlingi GN=AND_17242 PE=4 SV=1Length=1981	Score = 60.8 bits (146), Expect = 1e-007
mapped-read 32974	F1UMNMG03HLKYO	Length=474	tr|G3K483|G3K483_9DIPT Vitellogenin 1 OS=Anopheles culicifacies GN=Vg1 PE=4 SV=1Length=2052	Score = 132 bits (332), Expect = 3e-029
mapped-read 32974	F1UMNMG03GZHVJ	Length=469	tr|G3K483|G3K483_9DIPT Vitellogenin 1 OS=Anopheles culicifacies GN=Vg1 PE=4 SV=1Length=2052	Score = 137 bits (345), Expect = 8e-031
mapped-read 32974	F1UMNMG03G7057	Length=507	tr|Q5BT34|Q5BT34_SCHJA Putative uncharacterized protein OS=Schistosoma japonicum PE=4 SV=1Length=55	Score = 107 bits (266), Expect = 1e-021
mapped-read 32974	F1UMNMG03GQQQG	Length=475	tr|G3K483|G3K483_9DIPT Vitellogenin 1 OS=Anopheles culicifacies GN=Vg1 PE=4 SV=1Length=2052	Score = 137 bits (344), Expect = 1e-030
mapped-read 32974	F1UMNMG03F4DMU	Length=478	tr|G3K483|G3K483_9DIPT Vitellogenin 1 OS=Anopheles culicifacies GN=Vg1 PE=4 SV=1Length=2052	Score = 147 bits (372), Expect = 6e-034
mapped-read 32974	F1UMNMG03HEUL4	Length=364	No Hit
mapped-read 32974	F1UMNMG03GKTED	Length=504	tr|B4N5L0|B4N5L0_DROWI GK12697 (monooxygenase activity) OS=Drosophila willistoni GN=GK12697 PE=4 SV=1Length=182	Score = 76.6 bits (187), Expect = 2e-012
mapped-read 32974	F1UMNMG03GR68R	Length=461	tr|G3K483|G3K483_9DIPT Vitellogenin 1 OS=Anopheles culicifacies GN=Vg1 PE=4 SV=1Length=2052	Score = 65.9 bits (159), Expect = 3e-009
mapped-read 32974	F1UMNMG03G4KD5	Length=473	tr|G3K483|G3K483_9DIPT Vitellogenin 1 OS=Anopheles culicifacies GN=Vg1 PE=4 SV=1Length=2052	Score = 134 bits (338), Expect = 5e-030
mapped-read 32974	F1UMNMG03GZW03	Length=485	tr|Q17083|Q17083_9HYME Vitellogenin (Precursor) OS=Athalia rosae GN=Vg PE=2 SV=2Length=1872	Score = 72.0 bits (175), Expect = 4e-011
mapped-read 32974	F1UMNMG03G44DM	Length=509	tr|O17428|O17428_9HYME Vitellogenin OS=Pimpla nipponica PE=2 SV=1Length=1807	Score = 89.7 bits (221), Expect = 2e-016
mapped-read 32974	F1UMNMG03F9W11	Length=507	tr|Q49MF3|Q49MF3_9DIPT Vitellogenin C OS=Toxorhynchites amboinensis GN=Vg-C PE=4 SV=1Length=2032	Score = 111 bits (278), Expect(2) = 1e-040
mapped-read 32974	F1UMNMG03F63LZ	Length=472	tr|G3K483|G3K483_9DIPT Vitellogenin 1 OS=Anopheles culicifacies GN=Vg1 PE=4 SV=1Length=2052	Score = 139 bits (349), Expect = 3e-031
mapped-read 32974	F1UMNMG03FVES5	Length=479	tr|E3X9U4|E3X9U4_ANODA Putative uncharacterized protein (Vitellogenin) OS=Anopheles darlingi GN=AND_17242 PE=4 SV=1Length=1981	Score = 75.5 bits (184), Expect = 4e-012
mapped-read 32974	F1UMNMG03G88TF	Length=458	sp|Q16927|VIT1_AEDAE Vitellogenin-A1 OS=Aedes aegypti GN=VGA1 PE=1 SV=2Length=2169	Score = 57.8 bits (138), Expect = 8e-007
mapped-read 32974	F1UMNMG03F5BNS	Length=494	tr|D7P6M1|D7P6M1_CULTA Vitellogenin 1b OS=Culex tarsalis GN=Vg1b PE=4 SV=1Length=2119	Score = 51.6 bits (122), Expect(2) = 3e-014
mapped-read 32974	F1UMNMG03FWU68	Length=462	tr|B1B5Z4|B1B5Z4_9HEMI Vitellogenin (Precursor) OS=Lethocerus deyrollei GN=Vg PE=2 SV=1Length=1895	Score = 86.7 bits (213), Expect(2) = 7e-018
mapped-read 32974	F1UMNMG03F719W	Length=484	No Hit
mapped-read 32974	F1UMNMG03HJHG1	Length=491	tr|E3X9U4|E3X9U4_ANODA Putative uncharacterized protein (Vitellogenin) OS=Anopheles darlingi GN=AND_17242 PE=4 SV=1Length=1981	Score = 97.4 bits (241), Expect = 1e-018
mapped-read 32974	F1UMNMG03GVH4R	Length=305	tr|D7P6M2|D7P6M2_CULTA Vitellogenin 2a OS=Culex tarsalis GN=Vg2a PE=4 SV=1Length=2080	Score = 61.2 bits (147), Expect = 8e-008
mapped-read 32974	F1UMNMG03FVPZ9	Length=332	tr|Q19TW4|Q19TW4_ANOST Vitellogenin 1 OS=Anopheles stephensi GN=Vg1 PE=4 SV=1Length=2058	Score = 69.7 bits (169), Expect = 2e-010
mapped-read 32974	F1UMNMG03GLXWF	Length=301	tr|D7P6M2|D7P6M2_CULTA Vitellogenin 2a OS=Culex tarsalis GN=Vg2a PE=4 SV=1Length=2080	Score = 64.3 bits (155), Expect = 9e-009
mapped-read 32974	F1UMNMG03HDPDI	Length=478	tr|G3K483|G3K483_9DIPT Vitellogenin 1 OS=Anopheles culicifacies GN=Vg1 PE=4 SV=1Length=2052	Score = 147 bits (372), Expect = 6e-034
mapped-read 32974	F1UMNMG03GVOOX	Length=462	tr|B1B5Z4|B1B5Z4_9HEMI Vitellogenin (Precursor) OS=Lethocerus deyrollei GN=Vg PE=2 SV=1Length=1895	Score = 86.7 bits (213), Expect(2) = 7e-018
mapped-read 32974	F1UMNMG03GDWRB	Length=459	tr|G3K483|G3K483_9DIPT Vitellogenin 1 OS=Anopheles culicifacies GN=Vg1 PE=4 SV=1Length=2052	Score = 125 bits (315), Expect = 2e-027
mapped-read 32974	F1UMNMG03G9W0M	Length=488	tr|Q19TW4|Q19TW4_ANOST Vitellogenin 1 OS=Anopheles stephensi GN=Vg1 PE=4 SV=1Length=2058	Score = 60.1 bits (144), Expect(2) = 9e-012
mapped-read 32974	F1UMNMG03GAO5O	Length=479	tr|E3X9U4|E3X9U4_ANODA Putative uncharacterized protein (Vitellogenin) OS=Anopheles darlingi GN=AND_17242 PE=4 SV=1Length=1981	Score = 75.5 bits (184), Expect = 4e-012
mapped-read 32974	F1UMNMG03HEHP2	Length=478	tr|Q49MF2|Q49MF2_ANOAL Vitellogenin C OS=Anopheles albimanus GN=Vg-C PE=4 SV=1Length=2029	Score = 89.4 bits (220), Expect = 3e-016
mapped-read 32974	F1UMNMG03F0W3H	Length=475	tr|G3K483|G3K483_9DIPT Vitellogenin 1 OS=Anopheles culicifacies GN=Vg1 PE=4 SV=1Length=2052	Score = 127 bits (318), Expect = 1e-027
mapped-read 32974	F1UMNMG03GCSAU	Length=294	tr|Q19TW4|Q19TW4_ANOST Vitellogenin 1 OS=Anopheles stephensi GN=Vg1 PE=4 SV=1Length=2058	Score = 62.0 bits (149), Expect = 4e-008
mapped-read 32974	F1UMNMG03G6FLI	Length=330	tr|Q6UBM1|Q6UBM1_AEDAE Vitellogenin-C OS=Aedes aegypti GN=Vg-C PE=4 SV=1Length=2087	Score = 109 bits (273), Expect = 2e-022
mapped-read 32974	F1UMNMG03G72W9	Length=296	No Hit
mapped-read 32974	F1UMNMG03F5VMH	Length=467	tr|Q49MF2|Q49MF2_ANOAL Vitellogenin C OS=Anopheles albimanus GN=Vg-C PE=4 SV=1Length=2029	Score = 82.8 bits (203), Expect(2) = 2e-022
mapped-read 32974	F1UMNMG03HO0N3	Length=473	tr|G3K483|G3K483_9DIPT Vitellogenin 1 OS=Anopheles culicifacies GN=Vg1 PE=4 SV=1Length=2052	Score = 113 bits (282), Expect(2) = 5e-026
mapped-read 32974	F1UMNMG03HMQHR	Length=481	tr|E3X9U4|E3X9U4_ANODA Putative uncharacterized protein (Vitellogenin) OS=Anopheles darlingi GN=AND_17242 PE=4 SV=1Length=1981	Score = 93.2 bits (230), Expect = 2e-017
mapped-read 32974	F1UMNMG03FYP24	Length=474	No Hit
mapped-read 32974	F1UMNMG03GF1VN	Length=515	tr|E3X9U4|E3X9U4_ANODA Putative uncharacterized protein (Vitellogenin) OS=Anopheles darlingi GN=AND_17242 PE=4 SV=1Length=1981	Score = 72.0 bits (175), Expect = 4e-011
mapped-read 32974	F1UMNMG03HJA1I	Length=352	tr|D7P6M2|D7P6M2_CULTA Vitellogenin 2a OS=Culex tarsalis GN=Vg2a PE=4 SV=1Length=2080	Score = 74.3 bits (181), Expect = 9e-012
mapped-read 32974	F1UMNMG03G71N3	Length=376	tr|Q19TW4|Q19TW4_ANOST Vitellogenin 1 OS=Anopheles stephensi GN=Vg1 PE=4 SV=1Length=2058	Score = 62.4 bits (150), Expect = 3e-008
mapped-read 32974	F1UMNMG03FT24O	Length=321	No Hit
mapped-read 32974	F1UMNMG03HKOQE	Length=338	tr|B1B5Z4|B1B5Z4_9HEMI Vitellogenin (Precursor) OS=Lethocerus deyrollei GN=Vg PE=2 SV=1Length=1895	Score = 73.2 bits (178), Expect = 2e-011
mapped-read 32974	F1UMNMG03FZT3M	Length=473	tr|G3K483|G3K483_9DIPT Vitellogenin 1 OS=Anopheles culicifacies GN=Vg1 PE=4 SV=1Length=2052	Score = 147 bits (370), Expect = 1e-033
mapped-read 32974	F1UMNMG03F7G5K	Length=325	No Hit
mapped-read 32974	F1UMNMG03GB69F	Length=295	No Hit
mapped-read 32974	F1UMNMG03G9GYI	Length=343	No Hit
mapped-read 32974	F1UMNMG03GD711	Length=273	No Hit
mapped-read 32974	F1UMNMG03GOY17	Length=376	tr|Q49MF7|Q49MF7_9DIPT Vitellogenin C (Fragment) OS=Ochlerotatus atropalpus GN=Vg-C PE=4 SV=1Length=1825	Score = 70.9 bits (172), Expect = 9e-011
mapped-read 32974	F1UMNMG03GK6CR	Length=452	tr|O17428|O17428_9HYME Vitellogenin OS=Pimpla nipponica PE=2 SV=1Length=1807	Score = 75.1 bits (183), Expect(2) = 6e-019
mapped-read 32974	F1UMNMG03G719R	Length=517	tr|E3X9U4|E3X9U4_ANODA Putative uncharacterized protein (Vitellogenin) OS=Anopheles darlingi GN=AND_17242 PE=4 SV=1Length=1981	Score = 65.5 bits (158), Expect = 4e-009
mapped-read 32974	F1UMNMG03HLBFE	Length=515	tr|E3X9U4|E3X9U4_ANODA Putative uncharacterized protein (Vitellogenin) OS=Anopheles darlingi GN=AND_17242 PE=4 SV=1Length=1981	Score = 96.3 bits (238), Expect = 2e-018
mapped-read 32974	F1UMNMG03GXZUX	Length=515	tr|Q49MF2|Q49MF2_ANOAL Vitellogenin C OS=Anopheles albimanus GN=Vg-C PE=4 SV=1Length=2029	Score = 77.4 bits (189), Expect = 1e-012
mapped-read 32974	F1UMNMG03GPM4E	Length=365	No Hit
mapped-read 32974	F1UMNMG03F5SSI	Length=485	tr|Q19TW4|Q19TW4_ANOST Vitellogenin 1 OS=Anopheles stephensi GN=Vg1 PE=4 SV=1Length=2058	Score = 107 bits (268), Expect = 7e-022
mapped-read 32974	F1UMNMG03F8OLG	Length=331	tr|G3K483|G3K483_9DIPT Vitellogenin 1 OS=Anopheles culicifacies GN=Vg1 PE=4 SV=1Length=2052	Score = 90.5 bits (223), Expect = 1e-016
mapped-read 32974	F1UMNMG03F96UL	Length=348	No Hit
mapped-read 32974	F1UMNMG03HI8EU	Length=320	tr|O17428|O17428_9HYME Vitellogenin OS=Pimpla nipponica PE=2 SV=1Length=1807	Score = 77.0 bits (188), Expect = 1e-012
mapped-read 32974	F1UMNMG03GSCO3	Length=354	tr|B1B5Z4|B1B5Z4_9HEMI Vitellogenin (Precursor) OS=Lethocerus deyrollei GN=Vg PE=2 SV=1Length=1895	Score = 70.1 bits (170), Expect = 2e-010
mapped-read 32974	F1UMNMG03GVJ1D	Length=482	tr|E3X9U4|E3X9U4_ANODA Putative uncharacterized protein (Vitellogenin) OS=Anopheles darlingi GN=AND_17242 PE=4 SV=1Length=1981	Score = 89.0 bits (219), Expect = 3e-016
mapped-read 32974	F1UMNMG03HM6U6	Length=340	tr|G3K483|G3K483_9DIPT Vitellogenin 1 OS=Anopheles culicifacies GN=Vg1 PE=4 SV=1Length=2052	Score = 98.6 bits (244), Expect = 4e-019
mapped-read 32974	F1UMNMG03HKRI0	Length=326	tr|Q6UBM1|Q6UBM1_AEDAE Vitellogenin-C OS=Aedes aegypti GN=Vg-C PE=4 SV=1Length=2087	Score = 107 bits (268), Expect = 7e-022
mapped-read 32974	F1UMNMG03G7XMZ	Length=229	No Hit
mapped-read 32974	F1UMNMG03F6GEX	Length=401	tr|Q19TW4|Q19TW4_ANOST Vitellogenin 1 OS=Anopheles stephensi GN=Vg1 PE=4 SV=1Length=2058	Score = 67.8 bits (164), Expect = 8e-010
mapped-read 32974	F1UMNMG03GFAG9	Length=234	No Hit
mapped-read 32974	F1UMNMG03GGIQF	Length=382	tr|Q17083|Q17083_9HYME Vitellogenin (Precursor) OS=Athalia rosae GN=Vg PE=2 SV=2Length=1872	Score = 89.0 bits (219), Expect = 3e-016
mapped-read 32974	F1UMNMG03F59V9	Length=384	No Hit
mapped-read 32974	F1UMNMG03GYYA0	Length=409	No Hit
mapped-read 32974	F1UMNMG03HG5ST	Length=409	No Hit
mapped-read 32974	F1UMNMG03GYVAA	Length=303	No Hit
mapped-read 32974	F1UMNMG03GY4VN	Length=207	No Hit
mapped-read 15120	F1UMNMG03FZTI4	Length=487	tr|E9HM72|E9HM72_DAPPU CTR1, high-affinity copper uptake protein 1, copper transporter 1, solute carrier family 31 member 1 OS=Daphnia pulex GN=CTR1 PE=4 SV=1Length=171	Score = 48.5 bits (114), Expect(2) = 8e-011
mapped-read 15120	F1UMNMG03HMFAD	Length=496	tr|F6T5I8|F6T5I8_CIOIN Uncharacterized protein (high-affinity copper uptake protein 1) OS=Ciona intestinalis GN=Cin.50881 PE=4 SV=1Length=234	Score = 77.4 bits (189), Expect = 1e-012
mapped-read 15120	F1UMNMG03FYJI0	Length=498	tr|E3WUT6|E3WUT6_ANODA Putative uncharacterized protein (high-affinity copper uptake protein 1) OS=Anopheles darlingi GN=AND_07278 PE=4 SV=1Length=153	Score = 102 bits (255), Expect = 2e-020
mapped-read 15120	F1UMNMG03HFYPS	Length=488	tr|E3WUT6|E3WUT6_ANODA Putative uncharacterized protein (high-affinity copper uptake protein 1) OS=Anopheles darlingi GN=AND_07278 PE=4 SV=1Length=153	Score = 95.1 bits (235), Expect = 5e-018
mapped-read 15120	F1UMNMG03F8R8J	Length=486	tr|E3WUT6|E3WUT6_ANODA Putative uncharacterized protein (high-affinity copper uptake protein 1) OS=Anopheles darlingi GN=AND_07278 PE=4 SV=1Length=153	Score = 101 bits (251), Expect = 6e-020
mapped-read 15120	F1UMNMG03GPJSN	Length=484	tr|E3WUT6|E3WUT6_ANODA Putative uncharacterized protein (high-affinity copper uptake protein 1) OS=Anopheles darlingi GN=AND_07278 PE=4 SV=1Length=153	Score = 102 bits (255), Expect = 2e-020
mapped-read 15120	F1UMNMG03FT1XL	Length=483	tr|E3WUT6|E3WUT6_ANODA Putative uncharacterized protein (high-affinity copper uptake protein 1) OS=Anopheles darlingi GN=AND_07278 PE=4 SV=1Length=153	Score = 102 bits (255), Expect = 2e-020
mapped-read 15120	F1UMNMG03GZB2H	Length=485	tr|E3WUT6|E3WUT6_ANODA Putative uncharacterized protein (high-affinity copper uptake protein 1) OS=Anopheles darlingi GN=AND_07278 PE=4 SV=1Length=153	Score = 83.6 bits (205), Expect = 1e-014
mapped-read 15120	F1UMNMG03FWQLZ	Length=497	No Hit
mapped-read 15120	F1UMNMG03HN2RH	Length=466	tr|E3WUT6|E3WUT6_ANODA Putative uncharacterized protein (high-affinity copper uptake protein 1) OS=Anopheles darlingi GN=AND_07278 PE=4 SV=1Length=153	Score = 97.8 bits (242), Expect = 7e-019
mapped-read 15120	F1UMNMG03G1ZO0	Length=373	tr|E3WUT6|E3WUT6_ANODA Putative uncharacterized protein (high-affinity copper uptake protein 1) OS=Anopheles darlingi GN=AND_07278 PE=4 SV=1Length=153	Score = 90.1 bits (222), Expect = 2e-016
mapped-read 15120	F1UMNMG03HCN8T	Length=484	tr|E3WUT6|E3WUT6_ANODA Putative uncharacterized protein (high-affinity copper uptake protein 1) OS=Anopheles darlingi GN=AND_07278 PE=4 SV=1Length=153	Score = 102 bits (255), Expect = 2e-020
mapped-read 15120	F1UMNMG03HOFE7	Length=479	tr|B7P4Y7|B7P4Y7_IXOSC Copper transporter, putative OS=Ixodes scapularis GN=IscW_ISCW000386 PE=4 SV=1Length=175	Score = 53.1 bits (126), Expect(3) = 3e-010
mapped-read 15120	F1UMNMG03G0PM1	Length=390	tr|E3WUT6|E3WUT6_ANODA Putative uncharacterized protein (high-affinity copper uptake protein 1) OS=Anopheles darlingi GN=AND_07278 PE=4 SV=1Length=153	Score = 101 bits (252), Expect = 5e-020
mapped-read 15120	F1UMNMG03F6O9J	Length=514	No Hit
mapped-read 15120	F1UMNMG03GKRKQ	Length=486	tr|E9HM72|E9HM72_DAPPU CTR1, high-affinity copper uptake protein 1, copper transporter 1, solute carrier family 31 member 1 OS=Daphnia pulex GN=CTR1 PE=4 SV=1Length=171	Score = 48.5 bits (114), Expect(2) = 6e-011
mapped-read 15120	F1UMNMG03F76UF	Length=483	tr|E3WUT6|E3WUT6_ANODA Putative uncharacterized protein (high-affinity copper uptake protein 1) OS=Anopheles darlingi GN=AND_07278 PE=4 SV=1Length=153	Score = 104 bits (259), Expect = 8e-021
mapped-read 15120	F1UMNMG03G6VJ1	Length=475	tr|E3WUT6|E3WUT6_ANODA Putative uncharacterized protein (high-affinity copper uptake protein 1) OS=Anopheles darlingi GN=AND_07278 PE=4 SV=1Length=153	Score = 101 bits (251), Expect = 7e-020
mapped-read 15120	F1UMNMG03GPSN0	Length=487	tr|E3WUT6|E3WUT6_ANODA Putative uncharacterized protein (high-affinity copper uptake protein 1) OS=Anopheles darlingi GN=AND_07278 PE=4 SV=1Length=153	Score = 102 bits (255), Expect = 2e-020
mapped-read 15120	F1UMNMG03F6UOH	Length=482	tr|E9HM72|E9HM72_DAPPU CTR1, high-affinity copper uptake protein 1, copper transporter 1, solute carrier family 31 member 1 OS=Daphnia pulex GN=CTR1 PE=4 SV=1Length=171	Score = 59.3 bits (142), Expect(2) = 3e-008
mapped-read 15120	F1UMNMG03HMVP6	Length=484	tr|E3WUT6|E3WUT6_ANODA Putative uncharacterized protein (high-affinity copper uptake protein 1) OS=Anopheles darlingi GN=AND_07278 PE=4 SV=1Length=153	Score = 102 bits (255), Expect = 2e-020
mapped-read 15120	F1UMNMG03G7J20	Length=486	tr|E3WUT6|E3WUT6_ANODA Putative uncharacterized protein (high-affinity copper uptake protein 1) OS=Anopheles darlingi GN=AND_07278 PE=4 SV=1Length=153	Score = 102 bits (255), Expect = 2e-020
mapped-read 15120	F1UMNMG03HBXLM	Length=483	tr|C4WTD7|C4WTD7_ACYPI ACYPI006625 protein (high-affinity copper uptake protein 1) OS=Acyrthosiphon pisum GN=ACYPI006625 PE=2 SV=1Length=187	Score = 63.5 bits (153), Expect(2) = 3e-013
mapped-read 15120	F1UMNMG03HKNJU	Length=501	No Hit
mapped-read 15120	F1UMNMG03FPIS7	Length=322	No Hit
mapped-read 15120	F1UMNMG03F3T5B	Length=483	tr|E3WUT6|E3WUT6_ANODA Putative uncharacterized protein (high-affinity copper uptake protein 1) OS=Anopheles darlingi GN=AND_07278 PE=4 SV=1Length=153	Score = 102 bits (255), Expect = 2e-020
mapped-read 15120	F1UMNMG03F53QT	Length=489	tr|E3WUT6|E3WUT6_ANODA Putative uncharacterized protein (high-affinity copper uptake protein 1) OS=Anopheles darlingi GN=AND_07278 PE=4 SV=1Length=153	Score = 101 bits (251), Expect = 7e-020
mapped-read 15120	F1UMNMG03F0U5H	Length=495	tr|E3WUT6|E3WUT6_ANODA Putative uncharacterized protein (high-affinity copper uptake protein 1) OS=Anopheles darlingi GN=AND_07278 PE=4 SV=1Length=153	Score = 53.9 bits (128), Expect(2) = 2e-013
mapped-read 15120	F1UMNMG03F5HWG	Length=376	tr|E3WUT6|E3WUT6_ANODA Putative uncharacterized protein (high-affinity copper uptake protein 1) OS=Anopheles darlingi GN=AND_07278 PE=4 SV=1Length=153	Score = 97.8 bits (242), Expect = 7e-019
mapped-read 15120	F1UMNMG03HML0D	Length=487	tr|E9HM72|E9HM72_DAPPU CTR1, high-affinity copper uptake protein 1, copper transporter 1, solute carrier family 31 member 1 OS=Daphnia pulex GN=CTR1 PE=4 SV=1Length=171	Score = 79.3 bits (194), Expect(2) = 3e-014
mapped-read 15120	F1UMNMG03G14BR	Length=490	tr|E3WUT6|E3WUT6_ANODA Putative uncharacterized protein (high-affinity copper uptake protein 1) OS=Anopheles darlingi GN=AND_07278 PE=4 SV=1Length=153	Score = 100 bits (249), Expect = 1e-019
mapped-read 15120	F1UMNMG03GIHZJ	Length=486	tr|E3WUT6|E3WUT6_ANODA Putative uncharacterized protein (high-affinity copper uptake protein 1) OS=Anopheles darlingi GN=AND_07278 PE=4 SV=1Length=153	Score = 102 bits (255), Expect = 2e-020
mapped-read 15120	F1UMNMG03FYYVX	Length=491	tr|E9HM72|E9HM72_DAPPU CTR1, high-affinity copper uptake protein 1, copper transporter 1, solute carrier family 31 member 1 OS=Daphnia pulex GN=CTR1 PE=4 SV=1Length=171	Score = 77.0 bits (188), Expect(2) = 2e-015
mapped-read 15120	F1UMNMG03HBVDA	Length=486	tr|E3WUT6|E3WUT6_ANODA Putative uncharacterized protein (high-affinity copper uptake protein 1) OS=Anopheles darlingi GN=AND_07278 PE=4 SV=1Length=153	Score = 102 bits (254), Expect = 3e-020
mapped-read 15120	F1UMNMG03GQTGX	Length=487	tr|E3WUT6|E3WUT6_ANODA Putative uncharacterized protein (high-affinity copper uptake protein 1) OS=Anopheles darlingi GN=AND_07278 PE=4 SV=1Length=153	Score = 102 bits (255), Expect = 2e-020
mapped-read 15120	F1UMNMG03GPCAB	Length=482	tr|E3WUT6|E3WUT6_ANODA Putative uncharacterized protein (high-affinity copper uptake protein 1) OS=Anopheles darlingi GN=AND_07278 PE=4 SV=1Length=153	Score = 102 bits (255), Expect = 2e-020
mapped-read 15120	F1UMNMG03HLVYH	Length=500	tr|E9HM72|E9HM72_DAPPU CTR1, high-affinity copper uptake protein 1, copper transporter 1, solute carrier family 31 member 1 OS=Daphnia pulex GN=CTR1 PE=4 SV=1Length=171	Score = 67.8 bits (164), Expect(2) = 1e-012
mapped-read 15120	F1UMNMG03GJ60V	Length=484	tr|E3WUT6|E3WUT6_ANODA Putative uncharacterized protein (high-affinity copper uptake protein 1) OS=Anopheles darlingi GN=AND_07278 PE=4 SV=1Length=153	Score = 102 bits (255), Expect = 2e-020
mapped-read 15120	F1UMNMG03G5NS6	Length=488	tr|E3WUT6|E3WUT6_ANODA Putative uncharacterized protein (high-affinity copper uptake protein 1) OS=Anopheles darlingi GN=AND_07278 PE=4 SV=1Length=153	Score = 101 bits (251), Expect = 7e-020
mapped-read 15120	F1UMNMG03GGUON	Length=376	tr|E3WUT6|E3WUT6_ANODA Putative uncharacterized protein (high-affinity copper uptake protein 1) OS=Anopheles darlingi GN=AND_07278 PE=4 SV=1Length=153	Score = 90.9 bits (224), Expect = 9e-017
mapped-read 15120	F1UMNMG03G9BG3	Length=480	tr|C4WTD7|C4WTD7_ACYPI ACYPI006625 protein (high-affinity copper uptake protein 1) OS=Acyrthosiphon pisum GN=ACYPI006625 PE=2 SV=1Length=187	Score = 58.5 bits (140), Expect(2) = 2e-015
mapped-read 15120	F1UMNMG03G3KFR	Length=486	tr|E3WUT6|E3WUT6_ANODA Putative uncharacterized protein (high-affinity copper uptake protein 1) OS=Anopheles darlingi GN=AND_07278 PE=4 SV=1Length=153	Score = 101 bits (251), Expect = 6e-020
mapped-read 15120	F1UMNMG03HKNNY	Length=495	tr|C4WTD7|C4WTD7_ACYPI ACYPI006625 protein (high-affinity copper uptake protein 1) OS=Acyrthosiphon pisum GN=ACYPI006625 PE=2 SV=1Length=187	Score = 102 bits (253), Expect = 4e-020
mapped-read 15120	F1UMNMG03G581A	Length=483	tr|E3WUT6|E3WUT6_ANODA Putative uncharacterized protein (high-affinity copper uptake protein 1) OS=Anopheles darlingi GN=AND_07278 PE=4 SV=1Length=153	Score = 67.0 bits (162), Expect(2) = 2e-013
mapped-read 15120	F1UMNMG03FQVOX	Length=396	tr|E3WUT6|E3WUT6_ANODA Putative uncharacterized protein (high-affinity copper uptake protein 1) OS=Anopheles darlingi GN=AND_07278 PE=4 SV=1Length=153	Score = 102 bits (255), Expect = 2e-020
mapped-read 15120	F1UMNMG03GXW30	Length=490	No Hit
mapped-read 15120	F1UMNMG03FSYW0	Length=470	tr|E3WUT6|E3WUT6_ANODA Putative uncharacterized protein (high-affinity copper uptake protein 1) OS=Anopheles darlingi GN=AND_07278 PE=4 SV=1Length=153	Score = 102 bits (255), Expect = 2e-020
mapped-read 15120	F1UMNMG03F666M	Length=486	tr|E3WUT6|E3WUT6_ANODA Putative uncharacterized protein (high-affinity copper uptake protein 1) OS=Anopheles darlingi GN=AND_07278 PE=4 SV=1Length=153	Score = 101 bits (251), Expect = 6e-020
mapped-read 15120	F1UMNMG03GD8RE	Length=466	tr|E3WUT6|E3WUT6_ANODA Putative uncharacterized protein (high-affinity copper uptake protein 1) OS=Anopheles darlingi GN=AND_07278 PE=4 SV=1Length=153	Score = 102 bits (255), Expect = 2e-020
mapped-read 15120	F1UMNMG03HIDBK	Length=483	tr|E3WUT6|E3WUT6_ANODA Putative uncharacterized protein (high-affinity copper uptake protein 1) OS=Anopheles darlingi GN=AND_07278 PE=4 SV=1Length=153	Score = 99.8 bits (247), Expect = 2e-019
mapped-read 15120	F1UMNMG03HH0ER	Length=499	tr|E3WUT6|E3WUT6_ANODA Putative uncharacterized protein (high-affinity copper uptake protein 1) OS=Anopheles darlingi GN=AND_07278 PE=4 SV=1Length=153	Score = 98.2 bits (243), Expect = 6e-019
mapped-read 15120	F1UMNMG03GKE0J	Length=406	tr|E3WUT6|E3WUT6_ANODA Putative uncharacterized protein (high-affinity copper uptake protein 1) OS=Anopheles darlingi GN=AND_07278 PE=4 SV=1Length=153	Score = 102 bits (255), Expect = 2e-020
mapped-read 15120	F1UMNMG03GGJQV	Length=485	tr|E3WUT6|E3WUT6_ANODA Putative uncharacterized protein (high-affinity copper uptake protein 1) OS=Anopheles darlingi GN=AND_07278 PE=4 SV=1Length=153	Score = 102 bits (255), Expect = 2e-020
mapped-read 15120	F1UMNMG03G6790	Length=368	tr|E3WUT6|E3WUT6_ANODA Putative uncharacterized protein (high-affinity copper uptake protein 1) OS=Anopheles darlingi GN=AND_07278 PE=4 SV=1Length=153	Score = 102 bits (255), Expect = 2e-020
mapped-read 15120	F1UMNMG03FTBJ4	Length=357	tr|E3WUT6|E3WUT6_ANODA Putative uncharacterized protein (high-affinity copper uptake protein 1) OS=Anopheles darlingi GN=AND_07278 PE=4 SV=1Length=153	Score = 102 bits (254), Expect = 3e-020
mapped-read 15120	F1UMNMG03HJ6LM	Length=484	tr|E3WUT6|E3WUT6_ANODA Putative uncharacterized protein (high-affinity copper uptake protein 1) OS=Anopheles darlingi GN=AND_07278 PE=4 SV=1Length=153	Score = 101 bits (251), Expect = 6e-020
mapped-read 15120	F1UMNMG03F0N7T	Length=371	tr|E3WUT6|E3WUT6_ANODA Putative uncharacterized protein (high-affinity copper uptake protein 1) OS=Anopheles darlingi GN=AND_07278 PE=4 SV=1Length=153	Score = 94.4 bits (233), Expect = 8e-018
mapped-read 15120	F1UMNMG03F1IAP	Length=490	tr|E3WUT6|E3WUT6_ANODA Putative uncharacterized protein (high-affinity copper uptake protein 1) OS=Anopheles darlingi GN=AND_07278 PE=4 SV=1Length=153	Score = 101 bits (251), Expect = 7e-020
mapped-read 15120	F1UMNMG03HB03P	Length=378	tr|C4WTD8|C4WTD8_ACYPI ACYPI006625 protein (high-affinity copper uptake protein) OS=Acyrthosiphon pisum GN=ACYPI006625 PE=2 SV=1Length=198	Score = 43.9 bits (102), Expect(2) = 3e-008
mapped-read 15120	F1UMNMG03F1LAM	Length=484	tr|E3WUT6|E3WUT6_ANODA Putative uncharacterized protein (high-affinity copper uptake protein 1) OS=Anopheles darlingi GN=AND_07278 PE=4 SV=1Length=153	Score = 102 bits (255), Expect = 2e-020
mapped-read 15120	F1UMNMG03GJCGX	Length=420	tr|E3WUT6|E3WUT6_ANODA Putative uncharacterized protein (high-affinity copper uptake protein 1) OS=Anopheles darlingi GN=AND_07278 PE=4 SV=1Length=153	Score = 102 bits (255), Expect = 2e-020
mapped-read 15120	F1UMNMG03FVD2G	Length=382	tr|E3WUT6|E3WUT6_ANODA Putative uncharacterized protein (high-affinity copper uptake protein 1) OS=Anopheles darlingi GN=AND_07278 PE=4 SV=1Length=153	Score = 102 bits (255), Expect = 2e-020
mapped-read 15120	F1UMNMG03FXXTZ	Length=404	tr|E9HM72|E9HM72_DAPPU CTR1, high-affinity copper uptake protein 1, copper transporter 1, solute carrier family 31 member 1 OS=Daphnia pulex GN=CTR1 PE=4 SV=1Length=171	Score = 61.6 bits (148), Expect(2) = 4e-010
mapped-read 15120	F1UMNMG03FSMQ7	Length=645	No Hit
mapped-read 15120	F1UMNMG03FXJDA	Length=382	tr|E3WUT6|E3WUT6_ANODA Putative uncharacterized protein (high-affinity copper uptake protein 1) OS=Anopheles darlingi GN=AND_07278 PE=4 SV=1Length=153	Score = 101 bits (251), Expect = 7e-020
mapped-read 15120	F1UMNMG03GC92Q	Length=383	tr|E3WUT6|E3WUT6_ANODA Putative uncharacterized protein (high-affinity copper uptake protein 1) OS=Anopheles darlingi GN=AND_07278 PE=4 SV=1Length=153	Score = 102 bits (255), Expect = 2e-020
mapped-read 15120	F1UMNMG03F04Y8	Length=437	tr|E3WUT6|E3WUT6_ANODA Putative uncharacterized protein (high-affinity copper uptake protein 1) OS=Anopheles darlingi GN=AND_07278 PE=4 SV=1Length=153	Score = 102 bits (255), Expect = 2e-020
mapped-read 15120	F1UMNMG03GXFCS	Length=484	tr|E3WUT6|E3WUT6_ANODA Putative uncharacterized protein (high-affinity copper uptake protein 1) OS=Anopheles darlingi GN=AND_07278 PE=4 SV=1Length=153	Score = 102 bits (255), Expect = 2e-020
mapped-read 15120	F1UMNMG03G27T6	Length=486	tr|E9HM72|E9HM72_DAPPU CTR1, high-affinity copper uptake protein 1, copper transporter 1, solute carrier family 31 member 1 OS=Daphnia pulex GN=CTR1 PE=4 SV=1Length=171	Score = 94.4 bits (233), Expect = 8e-018
mapped-read 15120	F1UMNMG03FV7N1	Length=487	tr|C4WTD7|C4WTD7_ACYPI ACYPI006625 protein (high-affinity copper uptake protein 1) OS=Acyrthosiphon pisum GN=ACYPI006625 PE=2 SV=1Length=187	Score = 101 bits (252), Expect = 5e-020
mapped-read 15120	F1UMNMG03FWKVN	Length=699	No Hit
mapped-read 15120	F1UMNMG03F7VX1	Length=380	tr|E3WUT6|E3WUT6_ANODA Putative uncharacterized protein (high-affinity copper uptake protein 1) OS=Anopheles darlingi GN=AND_07278 PE=4 SV=1Length=153	Score = 101 bits (251), Expect = 6e-020
mapped-read 15120	F1UMNMG03G06K5	Length=484	tr|E3WUT6|E3WUT6_ANODA Putative uncharacterized protein (high-affinity copper uptake protein 1) OS=Anopheles darlingi GN=AND_07278 PE=4 SV=1Length=153	Score = 102 bits (255), Expect = 2e-020
mapped-read 15120	F1UMNMG03GM9AU	Length=480	tr|F6T5I8|F6T5I8_CIOIN Uncharacterized protein (high-affinity copper uptake protein 1) OS=Ciona intestinalis GN=Cin.50881 PE=4 SV=1Length=234	Score = 75.9 bits (185), Expect = 3e-012
mapped-read 15120	F1UMNMG03GJZ51	Length=435	tr|E9HM72|E9HM72_DAPPU CTR1, high-affinity copper uptake protein 1, copper transporter 1, solute carrier family 31 member 1 OS=Daphnia pulex GN=CTR1 PE=4 SV=1Length=171	Score = 103 bits (257), Expect = 1e-020
mapped-read 15120	F1UMNMG03HKHKL	Length=484	tr|E3WUT6|E3WUT6_ANODA Putative uncharacterized protein (high-affinity copper uptake protein 1) OS=Anopheles darlingi GN=AND_07278 PE=4 SV=1Length=153	Score = 102 bits (255), Expect = 2e-020
mapped-read 15120	F1UMNMG03GNPFL	Length=451	tr|E3WUT6|E3WUT6_ANODA Putative uncharacterized protein (high-affinity copper uptake protein 1) OS=Anopheles darlingi GN=AND_07278 PE=4 SV=1Length=153	Score = 101 bits (251), Expect = 7e-020
mapped-read 15120	F1UMNMG03F9ZZV	Length=429	tr|E3WUT6|E3WUT6_ANODA Putative uncharacterized protein (high-affinity copper uptake protein 1) OS=Anopheles darlingi GN=AND_07278 PE=4 SV=1Length=153	Score = 72.0 bits (175), Expect(2) = 7e-013
mapped-read 15120	F1UMNMG03HN46B	Length=482	tr|F6T5I8|F6T5I8_CIOIN Uncharacterized protein (high-affinity copper uptake protein 1) OS=Ciona intestinalis GN=Cin.50881 PE=4 SV=1Length=234	Score = 75.9 bits (185), Expect = 3e-012
mapped-read 15120	F1UMNMG03HA02J	Length=256	tr|E3WUT6|E3WUT6_ANODA Putative uncharacterized protein (high-affinity copper uptake protein 1) OS=Anopheles darlingi GN=AND_07278 PE=4 SV=1Length=153	Score = 99.4 bits (246), Expect = 3e-019
mapped-read 15120	F1UMNMG03FT07H	Length=353	tr|E3WUT6|E3WUT6_ANODA Putative uncharacterized protein (high-affinity copper uptake protein 1) OS=Anopheles darlingi GN=AND_07278 PE=4 SV=1Length=153	Score = 99.0 bits (245), Expect = 3e-019
mapped-read 15120	F1UMNMG03GOQVB	Length=485	tr|E3WUT6|E3WUT6_ANODA Putative uncharacterized protein (high-affinity copper uptake protein 1) OS=Anopheles darlingi GN=AND_07278 PE=4 SV=1Length=153	Score = 101 bits (251), Expect = 6e-020
mapped-read 15120	F1UMNMG03HC7JP	Length=484	tr|E3WUT6|E3WUT6_ANODA Putative uncharacterized protein (high-affinity copper uptake protein 1) OS=Anopheles darlingi GN=AND_07278 PE=4 SV=1Length=153	Score = 102 bits (255), Expect = 2e-020
mapped-read 15120	F1UMNMG03GF9MB	Length=488	tr|E3WUT6|E3WUT6_ANODA Putative uncharacterized protein (high-affinity copper uptake protein 1) OS=Anopheles darlingi GN=AND_07278 PE=4 SV=1Length=153	Score = 97.4 bits (241), Expect = 1e-018
mapped-read 15120	F1UMNMG03GWMNV	Length=384	tr|E3WUT6|E3WUT6_ANODA Putative uncharacterized protein (high-affinity copper uptake protein 1) OS=Anopheles darlingi GN=AND_07278 PE=4 SV=1Length=153	Score = 102 bits (253), Expect = 4e-020
mapped-read 15120	F1UMNMG03GF8CS	Length=484	tr|E3WUT6|E3WUT6_ANODA Putative uncharacterized protein (high-affinity copper uptake protein 1) OS=Anopheles darlingi GN=AND_07278 PE=4 SV=1Length=153	Score = 102 bits (255), Expect = 2e-020
mapped-read 15120	F1UMNMG03G7R8Z	Length=1838	No Hit
mapped-read 15120	F1UMNMG03GI4O2	Length=473	tr|E3WUT6|E3WUT6_ANODA Putative uncharacterized protein (high-affinity copper uptake protein 1) OS=Anopheles darlingi GN=AND_07278 PE=4 SV=1Length=153	Score = 101 bits (251), Expect = 7e-020
mapped-read 15120	F1UMNMG03GO7EX	Length=480	tr|F6T5I8|F6T5I8_CIOIN Uncharacterized protein (high-affinity copper uptake protein 1) OS=Ciona intestinalis GN=Cin.50881 PE=4 SV=1Length=234	Score = 75.9 bits (185), Expect = 3e-012
mapped-read 15120	F1UMNMG03GV6CE	Length=740	No Hit
mapped-read 15120	F1UMNMG03HH1YH	Length=455	tr|E3WUT6|E3WUT6_ANODA Putative uncharacterized protein (high-affinity copper uptake protein 1) OS=Anopheles darlingi GN=AND_07278 PE=4 SV=1Length=153	Score = 101 bits (251), Expect = 7e-020
mapped-read 15120	F1UMNMG03GRA42	Length=356	tr|E3WUT6|E3WUT6_ANODA Putative uncharacterized protein (high-affinity copper uptake protein 1) OS=Anopheles darlingi GN=AND_07278 PE=4 SV=1Length=153	Score = 102 bits (254), Expect = 3e-020
mapped-read 15120	F1UMNMG03F7GPV	Length=445	tr|E3WUT6|E3WUT6_ANODA Putative uncharacterized protein (high-affinity copper uptake protein 1) OS=Anopheles darlingi GN=AND_07278 PE=4 SV=1Length=153	Score = 102 bits (255), Expect = 2e-020
mapped-read 15120	F1UMNMG03FU0A0	Length=312	tr|E3WUT6|E3WUT6_ANODA Putative uncharacterized protein (high-affinity copper uptake protein 1) OS=Anopheles darlingi GN=AND_07278 PE=4 SV=1Length=153	Score = 74.3 bits (181), Expect = 9e-012
mapped-read 15120	F1UMNMG03GWE0D	Length=382	tr|E3WUT6|E3WUT6_ANODA Putative uncharacterized protein (high-affinity copper uptake protein 1) OS=Anopheles darlingi GN=AND_07278 PE=4 SV=1Length=153	Score = 102 bits (255), Expect = 2e-020
mapped-read 15120	F1UMNMG03GTCP5	Length=358	tr|E3WUT6|E3WUT6_ANODA Putative uncharacterized protein (high-affinity copper uptake protein 1) OS=Anopheles darlingi GN=AND_07278 PE=4 SV=1Length=153	Score = 102 bits (254), Expect = 3e-020
mapped-read 15120	F1UMNMG03GS7JS	Length=378	tr|E3WUT6|E3WUT6_ANODA Putative uncharacterized protein (high-affinity copper uptake protein 1) OS=Anopheles darlingi GN=AND_07278 PE=4 SV=1Length=153	Score = 99.0 bits (245), Expect = 3e-019
mapped-read 15120	F1UMNMG03GTPCF	Length=492	tr|E3WUT6|E3WUT6_ANODA Putative uncharacterized protein (high-affinity copper uptake protein 1) OS=Anopheles darlingi GN=AND_07278 PE=4 SV=1Length=153	Score = 102 bits (255), Expect = 2e-020
mapped-read 15120	F1UMNMG03HJHC3	Length=382	tr|E3WUT6|E3WUT6_ANODA Putative uncharacterized protein (high-affinity copper uptake protein 1) OS=Anopheles darlingi GN=AND_07278 PE=4 SV=1Length=153	Score = 102 bits (254), Expect = 3e-020
mapped-read 15120	F1UMNMG03GE9UO	Length=336	No Hit
mapped-read 15120	F1UMNMG03G26WP	Length=479	tr|F6T5I8|F6T5I8_CIOIN Uncharacterized protein (high-affinity copper uptake protein 1) OS=Ciona intestinalis GN=Cin.50881 PE=4 SV=1Length=234	Score = 75.9 bits (185), Expect = 3e-012
mapped-read 15120	F1UMNMG03GN1GL	Length=326	tr|E3WUT6|E3WUT6_ANODA Putative uncharacterized protein (high-affinity copper uptake protein 1) OS=Anopheles darlingi GN=AND_07278 PE=4 SV=1Length=153	Score = 85.9 bits (211), Expect = 3e-015
mapped-read 15120	F1UMNMG03G3S7B	Length=437	No Hit
mapped-read 15120	F1UMNMG03HKBEC	Length=478	tr|E9HM72|E9HM72_DAPPU CTR1, high-affinity copper uptake protein 1, copper transporter 1, solute carrier family 31 member 1 OS=Daphnia pulex GN=CTR1 PE=4 SV=1Length=171	Score = 102 bits (253), Expect = 4e-020
mapped-read 15120	F1UMNMG03HH3FY	Length=395	tr|E3WUT6|E3WUT6_ANODA Putative uncharacterized protein (high-affinity copper uptake protein 1) OS=Anopheles darlingi GN=AND_07278 PE=4 SV=1Length=153	Score = 77.4 bits (189), Expect = 1e-012
mapped-read 15120	F1UMNMG03F37ZC	Length=344	tr|F6T5I8|F6T5I8_CIOIN Uncharacterized protein (high-affinity copper uptake protein 1) OS=Ciona intestinalis GN=Cin.50881 PE=4 SV=1Length=234	Score = 75.1 bits (183), Expect = 5e-012
mapped-read 15120	F1UMNMG03HA1NF	Length=425	tr|E3WUT6|E3WUT6_ANODA Putative uncharacterized protein (high-affinity copper uptake protein 1) OS=Anopheles darlingi GN=AND_07278 PE=4 SV=1Length=153	Score = 101 bits (251), Expect = 6e-020
mapped-read 15120	F1UMNMG03GVJUG	Length=413	No Hit
mapped-read 15120	F1UMNMG03G0821	Length=485	tr|E3WUT6|E3WUT6_ANODA Putative uncharacterized protein (high-affinity copper uptake protein 1) OS=Anopheles darlingi GN=AND_07278 PE=4 SV=1Length=153	Score = 101 bits (251), Expect = 6e-020
mapped-read 15120	F1UMNMG03HDLB3	Length=376	tr|C4WTD8|C4WTD8_ACYPI ACYPI006625 protein (high-affinity copper uptake protein 1) OS=Acyrthosiphon pisum GN=ACYPI006625 PE=2 SV=1Length=198	Score = 56.6 bits (135), Expect(2) = 1e-008
mapped-read 15120	F1UMNMG03HMH43	Length=333	No Hit
mapped-read 15120	F1UMNMG03GU9RS	Length=511	tr|E9HM72|E9HM72_DAPPU CTR1, high-affinity copper uptake protein 1, copper transporter 1, solute carrier family 31 member 1 OS=Daphnia pulex GN=CTR1 PE=4 SV=1Length=171	Score = 93.2 bits (230), Expect = 2e-017
mapped-read 15118	F1UMNMG03GBH06	Length=538	No Hit
mapped-read 15118	F1UMNMG03HIZDC	Length=597	No Hit
mapped-read 15118	F1UMNMG03GMVJB	Length=526	No Hit
mapped-read 15118	F1UMNMG03HFF46	Length=561	No Hit
mapped-read 15118	F1UMNMG03GP2Y8	Length=565	No Hit
mapped-read 15118	F1UMNMG03FR3WA	Length=540	tr|E9HM72|E9HM72_DAPPU CTR1, high-affinity copper uptake protein 1, copper transporter 1, solute carrier family 31 member 1 OS=Daphnia pulex GN=CTR1 PE=4 SV=1Length=171	Score = 66.2 bits (160), Expect = 3e-009
mapped-read 15118	F1UMNMG03GFOEJ	Length=561	No Hit
mapped-read 15118	F1UMNMG03G949B	Length=577	No Hit
mapped-read 15118	F1UMNMG03HG274	Length=565	No Hit
mapped-read 15118	F1UMNMG03FWVGU	Length=523	tr|E9HM72|E9HM72_DAPPU CTR1, high-affinity copper uptake protein 1, copper transporter 1, solute carrier family 31 member 1 OS=Daphnia pulex GN=CTR1 PE=4 SV=1Length=171	Score = 80.1 bits (196), Expect = 2e-013
mapped-read 15118	F1UMNMG03HLJGS	Length=559	No Hit
mapped-read 15118	F1UMNMG03GCFVB	Length=1022	No Hit
mapped-read 15118	F1UMNMG03F70K1	Length=563	No Hit
mapped-read 15118	F1UMNMG03GWJFE	Length=483	tr|E3WUT6|E3WUT6_ANODA Putative uncharacterized protein (high-affinity copper uptake protein 1, copper transporter 1, solute carrier family 31 member 1) OS=Anopheles darlingi GN=AND_07278 PE=4 SV=1Length=153	Score = 101 bits (251), Expect = 7e-020
mapped-read 15118	F1UMNMG03GZ9OD	Length=704	No Hit
mapped-read 15118	F1UMNMG03HN77L	Length=555	No Hit
mapped-read 15118	F1UMNMG03GU9XU	Length=616	No Hit
mapped-read 15118	F1UMNMG03F0BFZ	Length=837	No Hit
mapped-read 15118	F1UMNMG03GYBKU	Length=645	No Hit
mapped-read 15118	F1UMNMG03HA9VU	Length=499	tr|E3WUT6|E3WUT6_ANODA Putative uncharacterized protein (high-affinity copper uptake protein 1, copper transporter 1, solute carrier family 31 member 1) OS=Anopheles darlingi GN=AND_07278 PE=4 SV=1Length=153	Score = 87.4 bits (215), Expect = 1e-015
mapped-read 15118	F1UMNMG03G9BW5	Length=548	No Hit
mapped-read 15118	F1UMNMG03GEFOT	Length=545	No Hit
mapped-read 15118	F1UMNMG03F96E3	Length=604	No Hit
mapped-read 15118	F1UMNMG03GPA16	Length=580	No Hit
mapped-read 15118	F1UMNMG03HN4TH	Length=556	No Hit
mapped-read 15118	F1UMNMG03GIUJL	Length=738	No Hit
mapped-read 15118	F1UMNMG03HBVH4	Length=565	No Hit
mapped-read 15118	F1UMNMG03GMH8E	Length=714	No Hit
mapped-read 15118	F1UMNMG03GOBBP	Length=531	tr|E9HM72|E9HM72_DAPPU CTR1, high-affinity copper uptake protein 1, copper transporter 1, solute carrier family 31 member 1) OS=Daphnia pulex GN=CTR1 PE=4 SV=1Length=171	Score = 72.8 bits (177), Expect = 3e-011
mapped-read 15118	F1UMNMG03F6IOM	Length=456	No Hit
mapped-read 15118	F1UMNMG03F3KMK	Length=518	No Hit
mapped-read 15118	F1UMNMG03GUH68	Length=575	No Hit
mapped-read 15118	F1UMNMG03F1RB1	Length=501	No Hit
mapped-read 15118	F1UMNMG03F6OO8	Length=804	No Hit
mapped-read 15118	F1UMNMG03GV0AM	Length=534	No Hit
mapped-read 15118	F1UMNMG03HK68V	Length=518	No Hit
mapped-read 15118	F1UMNMG03G14JH	Length=551	No Hit
mapped-read 15118	F1UMNMG03F93YH	Length=639	No Hit
mapped-read 15118	F1UMNMG03FSKQZ	Length=694	No Hit
mapped-read 15118	F1UMNMG03HJFV7	Length=472	No Hit
mapped-read 15118	F1UMNMG03HE8TO	Length=570	No Hit
mapped-read 15118	F1UMNMG03HGZYC	Length=583	No Hit
mapped-read 15118	F1UMNMG03GO1O6	Length=453	No Hit
mapped-read 15118	F1UMNMG03F98S4	Length=421	tr|E9HM72|E9HM72_DAPPU CTR1, high-affinity copper uptake protein 1, copper transporter 1, solute carrier family 31 member 1 OS=Daphnia pulex GN=CTR1 PE=4 SV=1Length=171	Score = 58.5 bits (140), Expect = 5e-007
mapped-read 15118	F1UMNMG03GPVTC	Length=528	No Hit
mapped-read 15118	F1UMNMG03F7FT5	Length=548	No Hit
mapped-read 15118	F1UMNMG03GK2NY	Length=425	No Hit
mapped-read 15118	F1UMNMG03G9W7R	Length=497	tr|E9HM72|E9HM72_DAPPU CTR1, high-affinity copper uptake protein 1, copper transporter 1, solute carrier family 31 member 1 OS=Daphnia pulex GN=CTR1 PE=4 SV=1Length=171	Score = 67.8 bits (164), Expect(2) = 2e-013
mapped-read 15118	F1UMNMG03HLVWY	Length=490	tr|E3WUT6|E3WUT6_ANODA Putative uncharacterized protein (high-affinity copper uptake protein 1, copper transporter 1, solute carrier family 31 member 1 OS=Anopheles darlingi GN=AND_07278 PE=4 SV=1Length=153	Score = 91.7 bits (226), Expect = 5e-017
mapped-read 15118	F1UMNMG03F93OV	Length=596	No Hit
mapped-read 15118	F1UMNMG03GM6ZG	Length=471	No Hit
mapped-read 15118	F1UMNMG03GUIDV	Length=619	No Hit
mapped-read 15118	F1UMNMG03GZJIV	Length=224	No Hit
mapped-read 13814	F1UMNMG03HO29N	Length=392	No Hit
mapped-read 13814	F1UMNMG03FRD5B	Length=625	No Hit
mapped-read 13814	F1UMNMG03G6LQS	Length=582	No Hit
mapped-read 13814	F1UMNMG03F765K	Length=594	No Hit
mapped-read 13814	F1UMNMG03F4SLV	Length=579	No Hit
mapped-read 13814	F1UMNMG03GB78B	Length=524	No Hit
mapped-read 13814	F1UMNMG03GG1SI	Length=478	No Hit
mapped-read 13814	F1UMNMG03F2SU2	Length=611	No Hit
mapped-read 13814	F1UMNMG03F60OR	Length=484	No Hit
mapped-read 13814	F1UMNMG03FQ8W9	Length=361	No Hit
mapped-read 13814	F1UMNMG03GAIB6	Length=566	No Hit
mapped-read 13814	F1UMNMG03HHNGV	Length=475	No Hit
mapped-read 13814	F1UMNMG03G3LFA	Length=644	No Hit
mapped-read 13814	F1UMNMG03GWBSJ	Length=566	No Hit
mapped-read 13814	F1UMNMG03GDXBE	Length=626	No Hit
mapped-read 13814	F1UMNMG03F391Q	Length=724	No Hit
mapped-read 13814	F1UMNMG03F19TH	Length=934	No Hit
mapped-read 13814	F1UMNMG03GWPM2	Length=613	No Hit
mapped-read 13814	F1UMNMG03GXNCB	Length=580	No Hit
mapped-read 13814	F1UMNMG03FX0ER	Length=483	No Hit
mapped-read 13814	F1UMNMG03FSMW8	Length=362	No Hit
mapped-read 13814	F1UMNMG03GRT7N	Length=672	No Hit
mapped-read 13814	F1UMNMG03HEVTC	Length=600	No Hit
mapped-read 13814	F1UMNMG03GOMBB	Length=600	No Hit
mapped-read 13814	F1UMNMG03F3LBC	Length=342	No Hit
mapped-read 13814	F1UMNMG03FYY0I	Length=588	No Hit
mapped-read 13814	F1UMNMG03F1LPJ	Length=365	No Hit
mapped-read 13814	F1UMNMG03FWF9O	Length=556	No Hit
mapped-read 13814	F1UMNMG03GJ6MX	Length=613	No Hit
mapped-read 13814	F1UMNMG03HOW5J	Length=266	No Hit
mapped-read 13814	F1UMNMG03HIV2A	Length=501	No Hit
mapped-read 13814	F1UMNMG03GWF00	Length=578	No Hit
mapped-read 13814	F1UMNMG03GGS0B	Length=362	No Hit
mapped-read 13814	F1UMNMG03HHRDY	Length=258	No Hit
mapped-read 5929	F1UMNMG03HCLWN	Length=702	tr|B4N5L0|B4N5L0_DROWI GK12697 (monooxygenase activity) OS=Drosophila willistoni GN=GK12697 PE=4 SV=1Length=182	Score = 76.6 bits (187), Expect = 4e-012
mapped-read 5929	F1UMNMG03F6HY3	Length=451	tr|G7K0E5|G7K0E5_MEDTR Putative uncharacterized protein OS=Medicago truncatula GN=MTR_5g051150 PE=4 SV=1Length=2133	Score = 82.4 bits (202), Expect = 3e-014
mapped-read 5929	F1UMNMG03F1SXT	Length=364	tr|B4N5L0|B4N5L0_DROWI GK12697 (monooxygenase activity) OS=Drosophila willistoni GN=GK12697 PE=4 SV=1Length=182	Score = 76.6 bits (187), Expect = 2e-012
mapped-read 5929	F1UMNMG03GPNYW	Length=368	tr|B4N5L0|B4N5L0_DROWI GK12697 (monooxygenase activity) OS=Drosophila willistoni GN=GK12697 PE=4 SV=1Length=182	Score = 76.6 bits (187), Expect = 2e-012
mapped-read 5929	F1UMNMG03FS414	Length=505	tr|C6JSJ8|C6JSJ8_SORBI Putative uncharacterized protein Sb1138s002030 OS=Sorghum bicolor GN=Sb1138s002030 PE=4 SV=1Length=98	Score = 60.1 bits (144), Expect = 2e-007
mapped-read 5929	F1UMNMG03GU6HO	Length=359	tr|B4N5L0|B4N5L0_DROWI GK12697 (monooxygenase activity) OS=Drosophila willistoni GN=GK12697 PE=4 SV=1Length=182	Score = 76.6 bits (187), Expect = 2e-012
mapped-read 5929	F1UMNMG03GSWYN	Length=351	tr|B4N5L0|B4N5L0_DROWI GK12697 (monooxygenase activity) OS=Drosophila willistoni GN=GK12697 PE=4 SV=1Length=182	Score = 76.6 bits (187), Expect = 2e-012
mapped-read 5929	F1UMNMG03GE1VQ	Length=357	tr|B4N5L0|B4N5L0_DROWI GK12697 (monooxygenase activity) OS=Drosophila willistoni GN=GK12697 PE=4 SV=1Length=182	Score = 76.6 bits (187), Expect = 2e-012
mapped-read 5929	F1UMNMG03GAG10	Length=351	tr|B4N5L0|B4N5L0_DROWI GK12697 (monooxygenase activity) OS=Drosophila willistoni GN=GK12697 PE=4 SV=1Length=182	Score = 76.6 bits (187), Expect = 2e-012
mapped-read 5929	F1UMNMG03GEV4E	Length=351	tr|B4N5L0|B4N5L0_DROWI GK12697 (monooxygenase activity) OS=Drosophila willistoni GN=GK12697 PE=4 SV=1Length=182	Score = 76.6 bits (187), Expect = 2e-012
mapped-read 5929	F1UMNMG03GPQRT	Length=356	tr|B4N5L0|B4N5L0_DROWI GK12697 (monooxygenase activity) OS=Drosophila willistoni GN=GK12697 PE=4 SV=1Length=182	Score = 76.6 bits (187), Expect = 2e-012
mapped-read 5929	F1UMNMG03FTGUT	Length=355	tr|B4N5L0|B4N5L0_DROWI GK12697 (monooxygenase activity) OS=Drosophila willistoni GN=GK12697 PE=4 SV=1Length=182	Score = 76.6 bits (187), Expect = 2e-012
mapped-read 5929	F1UMNMG03FVQWZ	Length=356	tr|B4N5L0|B4N5L0_DROWI GK12697 (monooxygenase activity) OS=Drosophila willistoni GN=GK12697 PE=4 SV=1Length=182	Score = 76.6 bits (187), Expect = 2e-012
mapped-read 5929	F1UMNMG03HFE0S	Length=363	tr|B4N5L0|B4N5L0_DROWI GK12697 (monooxygenase activity) OS=Drosophila willistoni GN=GK12697 PE=4 SV=1Length=182	Score = 76.6 bits (187), Expect = 2e-012
mapped-read 5929	F1UMNMG03GUBYT	Length=357	tr|B4N5L0|B4N5L0_DROWI GK12697 (monooxygenase activity) OS=Drosophila willistoni GN=GK12697 PE=4 SV=1Length=182	Score = 76.6 bits (187), Expect = 2e-012
mapped-read 5929	F1UMNMG03G32LI	Length=323	tr|B4N5L0|B4N5L0_DROWI GK12697 (monooxygenase activity) OS=Drosophila willistoni GN=GK12697 PE=4 SV=1Length=182	Score = 76.6 bits (187), Expect = 2e-012
mapped-read 5929	F1UMNMG03FZI46	Length=352	tr|B4N5L0|B4N5L0_DROWI GK12697 (monooxygenase activity) OS=Drosophila willistoni GN=GK12697 PE=4 SV=1Length=182	Score = 76.6 bits (187), Expect = 2e-012
mapped-read 5929	F1UMNMG03FUZ6K	Length=528	tr|G7K0E5|G7K0E5_MEDTR Putative uncharacterized protein OS=Medicago truncatula GN=MTR_5g051150 PE=4 SV=1Length=2133	Score = 83.2 bits (204), Expect = 2e-014
mapped-read 5929	F1UMNMG03GZCN7	Length=353	tr|B4N5L0|B4N5L0_DROWI GK12697 (monooxygenase activity) OS=Drosophila willistoni GN=GK12697 PE=4 SV=1Length=182	Score = 76.6 bits (187), Expect = 2e-012
mapped-read 5929	F1UMNMG03HKGVZ	Length=360	tr|B4N5L0|B4N5L0_DROWI GK12697 (monooxygenase activity) OS=Drosophila willistoni GN=GK12697 PE=4 SV=1Length=182	Score = 73.9 bits (180), Expect = 1e-011
mapped-read 5929	F1UMNMG03GXD9J	Length=413	tr|B4N5L0|B4N5L0_DROWI GK12697 (monooxygenase activity) OS=Drosophila willistoni GN=GK12697 PE=4 SV=1Length=182	Score = 76.6 bits (187), Expect = 2e-012
mapped-read 5929	F1UMNMG03HM0YC	Length=363	tr|B4N5L0|B4N5L0_DROWI GK12697 (monooxygenase activity) OS=Drosophila willistoni GN=GK12697 PE=4 SV=1Length=182	Score = 76.6 bits (187), Expect = 2e-012
mapped-read 5929	F1UMNMG03F5H9U	Length=351	tr|B4N5L0|B4N5L0_DROWI GK12697 (monooxygenase activity) OS=Drosophila willistoni GN=GK12697 PE=4 SV=1Length=182	Score = 76.6 bits (187), Expect = 2e-012
mapped-read 5929	F1UMNMG03G3ZTY	Length=351	tr|B4N5L0|B4N5L0_DROWI GK12697 (monooxygenase activity) OS=Drosophila willistoni GN=GK12697 PE=4 SV=1Length=182	Score = 76.6 bits (187), Expect = 2e-012
mapped-read 5929	F1UMNMG03HONOV	Length=350	tr|B4N5L0|B4N5L0_DROWI GK12697 (monooxygenase activity) OS=Drosophila willistoni GN=GK12697 PE=4 SV=1Length=182	Score = 76.6 bits (187), Expect = 2e-012
mapped-read 33875	F1UMNMG03GQ5VC	Length=529	tr|Q17BQ6|Q17BQ6_AEDAE Cyclin g OS=Aedes aegypti GN=AAEL004865 PE=3 SV=1Length=476	Score = 110 bits (276), Expect = 9e-023
mapped-read 33875	F1UMNMG03HF9J8	Length=479	tr|Q17BQ6|Q17BQ6_AEDAE Cyclin g OS=Aedes aegypti GN=AAEL004865 PE=3 SV=1Length=476	Score = 156 bits (395), Expect = 1e-036
mapped-read 33875	F1UMNMG03HJ6A6	Length=570	No Hit
mapped-read 33875	F1UMNMG03G192X	Length=483	tr|Q17BQ6|Q17BQ6_AEDAE Cyclin g OS=Aedes aegypti GN=AAEL004865 PE=3 SV=1Length=476	Score = 103 bits (256), Expect(2) = 5e-033
mapped-read 33875	F1UMNMG03FWXJN	Length=488	tr|Q17BQ6|Q17BQ6_AEDAE Cyclin g OS=Aedes aegypti GN=AAEL004865 PE=3 SV=1Length=476	Score = 139 bits (350), Expect = 2e-031
mapped-read 33875	F1UMNMG03FRCJB	Length=480	tr|Q17BQ6|Q17BQ6_AEDAE Cyclin g OS=Aedes aegypti GN=AAEL004865 PE=3 SV=1Length=476	Score = 103 bits (256), Expect(2) = 3e-032
mapped-read 33875	F1UMNMG03GE3HO	Length=491	tr|Q17BQ6|Q17BQ6_AEDAE Cyclin g OS=Aedes aegypti GN=AAEL004865 PE=3 SV=1Length=476	Score = 138 bits (348), Expect = 4e-031
mapped-read 33875	F1UMNMG03GMB8B	Length=488	tr|Q17BQ6|Q17BQ6_AEDAE Cyclin g OS=Aedes aegypti GN=AAEL004865 PE=3 SV=1Length=476	Score = 135 bits (340), Expect = 3e-030
mapped-read 33875	F1UMNMG03GC09P	Length=489	tr|Q17BQ6|Q17BQ6_AEDAE Cyclin g OS=Aedes aegypti GN=AAEL004865 PE=3 SV=1Length=476	Score = 140 bits (352), Expect = 1e-031
mapped-read 33875	F1UMNMG03GALLY	Length=480	tr|Q17BQ6|Q17BQ6_AEDAE Cyclin g OS=Aedes aegypti GN=AAEL004865 PE=3 SV=1Length=476	Score = 157 bits (398), Expect = 6e-037
mapped-read 33875	F1UMNMG03F0J32	Length=483	tr|Q17BQ6|Q17BQ6_AEDAE Cyclin g OS=Aedes aegypti GN=AAEL004865 PE=3 SV=1Length=476	Score = 156 bits (395), Expect = 1e-036
mapped-read 33875	F1UMNMG03HKL9N	Length=483	tr|Q17BQ6|Q17BQ6_AEDAE Cyclin g OS=Aedes aegypti GN=AAEL004865 PE=3 SV=1Length=476	Score = 124 bits (311), Expect = 7e-027
mapped-read 33875	F1UMNMG03F2YB3	Length=456	tr|Q17BQ6|Q17BQ6_AEDAE Cyclin g OS=Aedes aegypti GN=AAEL004865 PE=3 SV=1Length=476	Score = 104 bits (260), Expect(2) = 1e-031
mapped-read 30589	F1UMNMG03GRMQD	Length=372	No Hit
mapped-read 30589	F1UMNMG03GS0CE	Length=371	tr|B4N5L0|B4N5L0_DROWI GK12697 (monooxygenase activity) OS=Drosophila willistoni GN=GK12697 PE=4 SV=1Length=182	Score = 73.6 bits (179), Expect = 1e-011
mapped-read 30589	F1UMNMG03FZ3RN	Length=366	tr|B4N5L0|B4N5L0_DROWI GK12697 (monooxygenase activity) OS=Drosophila willistoni GN=GK12697 PE=4 SV=1Length=182	Score = 73.6 bits (179), Expect = 1e-011
mapped-read 30589	F1UMNMG03GV89F	Length=355	tr|B4N5L0|B4N5L0_DROWI GK12697 (monooxygenase activity) OS=Drosophila willistoni GN=GK12697 PE=4 SV=1Length=182	Score = 73.6 bits (179), Expect = 1e-011
mapped-read 30589	F1UMNMG03FZUI7	Length=358	No Hit
mapped-read 30589	F1UMNMG03FUJNA	Length=262	tr|B4N5L0|B4N5L0_DROWI GK12697 (monooxygenase activity) OS=Drosophila willistoni GN=GK12697 PE=4 SV=1Length=182	Score = 74.3 bits (181), Expect = 9e-012
mapped-read 30589	F1UMNMG03HMDQX	Length=472	tr|B4N5L0|B4N5L0_DROWI GK12697 (monooxygenase activity) OS=Drosophila willistoni GN=GK12697 PE=4 SV=1Length=182	Score = 79.7 bits (195), Expect = 2e-013
mapped-read 30589	F1UMNMG03FRYXC	Length=456	tr|B4N5L0|B4N5L0_DROWI GK12697 (monooxygenase activity) OS=Drosophila willistoni GN=GK12697 PE=4 SV=1Length=182	Score = 75.1 bits (183), Expect = 5e-012
mapped-read 30589	F1UMNMG03HB5FC	Length=262	tr|B4N5L0|B4N5L0_DROWI GK12697 (monooxygenase activity) OS=Drosophila willistoni GN=GK12697 PE=4 SV=1Length=182	Score = 74.3 bits (181), Expect = 9e-012
mapped-read 30589	F1UMNMG03GKGX2	Length=363	tr|B4N5L0|B4N5L0_DROWI GK12697 (monooxygenase activity) OS=Drosophila willistoni GN=GK12697 PE=4 SV=1Length=182	Score = 75.9 bits (185), Expect = 3e-012
mapped-read 10948	F1UMNMG03GOE0K	Length=492	tr|B4M0B5|B4M0B5_DROVI GJ24066 (Transmembrane helix; family of proteins probably involved in transport through the plasma membrane) OS=Drosophila virilis GN=GJ24066 PE=4 SV=1Length=791	Score = 241 bits (615), Expect = 4e-062
mapped-read 10948	F1UMNMG03GASWZ	Length=515	tr|H9JEC9|H9JEC9_BOMMO (Transmembrane helix; family of proteins probably involved in transport through the plasma membrane) Uncharacterized protein OS=Bombyx mori PE=4 SV=1Length=668	Score = 88.2 bits (217), Expect(2) = 2e-034
mapped-read 10948	F1UMNMG03HMP5T	Length=507	tr|B4M0B5|B4M0B5_DROVI GJ24066 (Transmembrane helix; family of proteins probably involved in transport through the plasma membrane) OS=Drosophila virilis GN=GJ24066 PE=4 SV=1Length=791	Score = 149 bits (375), Expect = 3e-034
mapped-read 10948	F1UMNMG03GIMGL	Length=514	tr|Q17IP0|Q17IP0_AEDAE Ctl2 (Fragment) (Transmembrane helix; family of proteins probably involved in transport through the plasma membrane) OS=Aedes aegypti GN=AAEL002280 PE=4 SV=1Length=700	Score = 163 bits (412), Expect = 1e-038
mapped-read 10948	F1UMNMG03F4YIH	Length=507	tr|Q17IP0|Q17IP0_AEDAE Ctl2 (Fragment) (Transmembrane helix; family of proteins probably involved in transport through the plasma membrane) OS=Aedes aegypti GN=AAEL002280 PE=4 SV=1Length=700	Score = 227 bits (578), Expect = 8e-058
mapped-read 10948	F1UMNMG03F3OMA	Length=495	tr|B4M0B5|B4M0B5_DROVI GJ24066 (Transmembrane helix; family of proteins probably involved in transport through the plasma membrane) OS=Drosophila virilis GN=GJ24066 PE=4 SV=1Length=791	Score = 175 bits (443), Expect(3) = 3e-049
mapped-read 10948	F1UMNMG03HAA6Y	Length=488	tr|Q17IP0|Q17IP0_AEDAE Ctl2 (Fragment) (Transmembrane helix; family of proteins probably involved in transport through the plasma membrane) OS=Aedes aegypti GN=AAEL002280 PE=4 SV=1Length=700	Score = 98.2 bits (243), Expect(2) = 1e-025
mapped-read 10948	F1UMNMG03FUU3J	Length=483	tr|Q17IP0|Q17IP0_AEDAE Ctl2 (Fragment) (Transmembrane helix; family of proteins probably involved in transport through the plasma membrane) OS=Aedes aegypti GN=AAEL002280 PE=4 SV=1Length=700	Score = 145 bits (365), Expect = 4e-033
mapped-read 10948	F1UMNMG03HDJE5	Length=483	tr|Q17IP0|Q17IP0_AEDAE Ctl2 (Fragment) (Transmembrane helix; family of proteins probably involved in transport through the plasma membrane) OS=Aedes aegypti GN=AAEL002280 PE=4 SV=1Length=700	Score = 121 bits (303), Expect(2) = 3e-029
mapped-read 20411	F1UMNMG03GWV99	Length=477	tr|B4M5P5|B4M5P5_DROVI GJ10538 (protein deacetylation) OS=Drosophila virilis GN=GJ10538 PE=4 SV=1Length=800	Score = 177 bits (450), Expect(2) = 1e-045
mapped-read 20411	F1UMNMG03GOSOR	Length=476	tr|B4M5P5|B4M5P5_DROVI GJ10538 (protein deacetylation) OS=Drosophila virilis GN=GJ10538 PE=4 SV=1Length=800	Score = 209 bits (531), Expect = 2e-052
mapped-read 20411	F1UMNMG03GJ3Q3	Length=481	tr|B4NF91|B4NF91_DROWI GK22570 (protein deacetylation) OS=Drosophila willistoni GN=GK22570 PE=4 SV=1Length=778	Score = 131 bits (329), Expect(3) = 1e-038
mapped-read 20411	F1UMNMG03HK9D7	Length=475	tr|B4M5P5|B4M5P5_DROVI GJ10538 (protein deacetylation) OS=Drosophila virilis GN=GJ10538 PE=4 SV=1Length=800	Score = 209 bits (531), Expect = 2e-052
mapped-read 20411	F1UMNMG03F4I0N	Length=477	tr|B4M5P5|B4M5P5_DROVI GJ10538 (protein deacetylation) OS=Drosophila virilis GN=GJ10538 PE=4 SV=1Length=800	Score = 206 bits (523), Expect = 2e-051
mapped-read 20411	F1UMNMG03GRU68	Length=460	tr|Q95RG0|Q95RG0_DROME LD33358p (NAD-dependent protein deacetylase Sirt7) OS=Drosophila melanogaster GN=Sirt7 PE=2 SV=1Length=500	Score = 122 bits (306), Expect = 3e-026
mapped-read 32328	F1UMNMG03FRAON	Length=470	tr|E9JCX3|E9JCX3_SOLIN Putative uncharacterized protein (Fragment) (Belongs to the actin family; Muscle-specific actin 2) OS=Solenopsis invicta GN=SINV_08795 PE=3 SV=1Length=410	Score = 187 bits (475), Expect(2) = 9e-065
mapped-read 21983	F1UMNMG03FZIG7	Length=270	No Hit
mapped-read 24930	F1UMNMG03G1CSS	Length=371	No Hit
mapped-read 21983	F1UMNMG03G6MA3	Length=268	No Hit
mapped-read 32328	F1UMNMG03FYUIX	Length=468	tr|Q7Q7K6|Q7Q7K6_ANOGA AGAP011516-PA (Fragment) (Belongs to the actin family; Muscle-specific actin 2) OS=Anopheles gambiae GN=AGAP011516 PE=3 SV=4Length=382	Score = 275 bits (704), Expect = 2e-072
mapped-read 32328	F1UMNMG03GPGFK	Length=410	tr|Q9BIJ1|Q9BIJ1_DROVI Actin E2 OS=Drosophila virilis GN=ActE2 PE=3 SV=1Length=376	Score = 103 bits (258), Expect(2) = 3e-035
mapped-read 8214	F1UMNMG03FQTGD	Length=536	No Hit
mapped-read 8214	F1UMNMG03HF1YN	Length=538	No Hit
mapped-read 32328	F1UMNMG03HFSH7	Length=466	tr|Q7Q7K6|Q7Q7K6_ANOGA AGAP011516-PA (Fragment) (Belongs to the actin family; Muscle-specific actin 2) OS=Anopheles gambiae GN=AGAP011516 PE=3 SV=4Length=382	Score = 275 bits (704), Expect = 2e-072
mapped-read 27951	F1UMNMG03GC335	Length=459	tr|Q16P35|Q16P35_AEDAE DNA mismatch repair protein muts OS=Aedes aegypti GN=AAEL011780 PE=3 SV=1Length=1130	Score = 97.4 bits (241), Expect(3) = 3e-021
mapped-read 21983	F1UMNMG03HCIGV	Length=526	tr|G7K0E5|G7K0E5_MEDTR Putative uncharacterized protein (RRNA intron-encoded homing endonuclease) OS=Medicago truncatula GN=MTR_5g051150 PE=4 SV=1Length=2133	Score = 84.0 bits (206), Expect = 1e-014
mapped-read 27951	F1UMNMG03GZPYK	Length=519	tr|Q7QBF8|Q7QBF8_ANOGA AGAP003190-PA (Belongs to the DNA mismatch repair MutS family) OS=Anopheles gambiae GN=AgaP_AGAP003190 PE=3 SV=5Length=1290	Score = 181 bits (460), Expect = 4e-044
mapped-read 27951	F1UMNMG03FWTWU	Length=468	tr|E3WLN9|E3WLN9_ANODA Putative uncharacterized protein (Belongs to the DNA mismatch repair MutS family) OS=Anopheles darlingi GN=AND_01583 PE=3 SV=1Length=1180	Score = 233 bits (595), Expect = 8e-060
mapped-read 24930	F1UMNMG03HNY8X	Length=366	No Hit
mapped-read 8214	F1UMNMG03GR3QX	Length=593	No Hit
mapped-read 21983	F1UMNMG03FZTCW	Length=369	tr|B0XBR7|B0XBR7_CULQU Putative uncharacterized protein (WD repeat) OS=Culex quinquefasciatus GN=CpipJ_CPIJ016933 PE=4 SV=1Length=399	Score = 80.5 bits (197), Expect = 1e-013
mapped-read 24930	F1UMNMG03FXPKH	Length=274	tr|E2A8T4|E2A8T4_CAMFO Putative uncharacterized protein OS=Camponotus floridanus GN=EAG_01480 PE=4 SV=1Length=411	Score = 59.3 bits (142), Expect = 3e-007
mapped-read 24930	F1UMNMG03GIX9B	Length=377	No Hit
mapped-read 21983	F1UMNMG03GUO8P	Length=372	tr|B0XBR7|B0XBR7_CULQU Putative uncharacterized protein (WD repeat) OS=Culex quinquefasciatus GN=CpipJ_CPIJ016933 PE=4 SV=1Length=399	Score = 90.1 bits (222), Expect = 2e-016
mapped-read 8214	F1UMNMG03HMA8P	Length=533	No Hit
mapped-read 25465	F1UMNMG03HMT3S	Length=447	No Hit
mapped-read 8214	F1UMNMG03HCT1V	Length=568	No Hit
mapped-read 27951	F1UMNMG03HHJI2	Length=588	tr|Q7QBF8|Q7QBF8_ANOGA AGAP003190-PA (Belongs to the DNA mismatch repair MutS family) OS=Anopheles gambiae GN=AgaP_AGAP003190 PE=3 SV=5Length=1290	Score = 181 bits (460), Expect = 6e-044
mapped-read 25465	F1UMNMG03G0SII	Length=352	No Hit
mapped-read 25465	F1UMNMG03F2R3L	Length=372	No Hit
mapped-read 24930	F1UMNMG03G9RS8	Length=290	tr|E2A8T4|E2A8T4_CAMFO Putative uncharacterized protein OS=Camponotus floridanus GN=EAG_01480 PE=4 SV=1Length=411	Score = 62.4 bits (150), Expect = 3e-008
mapped-read 25465	F1UMNMG03GKMUX	Length=397	No Hit
mapped-read 25465	F1UMNMG03G6UD1	Length=392	No Hit
mapped-read 32328	F1UMNMG03GEXIQ	Length=519	No Hit
mapped-read 27951	F1UMNMG03GAL5Z	Length=377	tr|E3WLN9|E3WLN9_ANODA Putative uncharacterized protein (Belongs to the DNA mismatch repair MutS family) OS=Anopheles darlingi GN=AND_01583 PE=3 SV=1Length=1180	Score = 194 bits (492), Expect = 7e-048
mapped-read 23771	F1UMNMG03HMDST	Length=526	No Hit
mapped-read 20216	F1UMNMG03GPSU1	Length=425	No Hit
mapped-read 18321	F1UMNMG03FQVCQ	Length=405	No Hit
mapped-read 27335	F1UMNMG03G4YU1	Length=397	No Hit
mapped-read 20216	F1UMNMG03HJA27	Length=412	No Hit
mapped-read 20216	F1UMNMG03GRGBL	Length=384	No Hit
mapped-read 9798	F1UMNMG03GMF9I	Length=503	tr|B0WCC9|B0WCC9_CULQU 3-oxoacyl-[acyl-carrier-protein] reductase OS=Culex quinquefasciatus GN=CpipJ_CPIJ004599 PE=3 SV=1Length=247	Score = 124 bits (310), Expect(2) = 4e-039
mapped-read 482	F1UMNMG03FW4P4	Length=408	No Hit
mapped-read 20216	F1UMNMG03GSF4H	Length=412	No Hit
mapped-read 18321	F1UMNMG03HLYOE	Length=392	No Hit
mapped-read 18881	F1UMNMG03F6O0H	Length=486	tr|D3TNK8|D3TNK8_GLOMM Mitotic checkpoint protein MAD1 OS=Glossina morsitans morsitans PE=2 SV=1Length=747	Score = 48.5 bits (114), Expect(2) = 4e-010
mapped-read 23771	F1UMNMG03GJP1R	Length=371	No Hit
mapped-read 482	F1UMNMG03F9RE4	Length=365	No Hit
mapped-read 18881	F1UMNMG03GNE0H	Length=492	tr|D3TNK8|D3TNK8_GLOMM Mitotic checkpoint protein MAD1 OS=Glossina morsitans morsitans PE=2 SV=1Length=747	Score = 59.3 bits (142), Expect = 3e-007
mapped-read 18881	F1UMNMG03HLO8Y	Length=486	tr|D3TNK8|D3TNK8_GLOMM Mitotic checkpoint protein MAD1 OS=Glossina morsitans morsitans PE=2 SV=1Length=747	Score = 48.5 bits (114), Expect(2) = 4e-010
mapped-read 18321	F1UMNMG03G1QPW	Length=492	No Hit
mapped-read 18881	F1UMNMG03GX33L	Length=491	tr|D3TNK8|D3TNK8_GLOMM Mitotic checkpoint protein MAD1 OS=Glossina morsitans morsitans PE=2 SV=1Length=747	Score = 48.5 bits (114), Expect(2) = 4e-010
mapped-read 18321	F1UMNMG03GU8RQ	Length=403	No Hit
mapped-read 27335	F1UMNMG03F85AC	Length=378	No Hit
mapped-read 9798	F1UMNMG03HIMZ9	Length=493	tr|D2WKD9|D2WKD9_AEDAE NADP+-dependent farnesol dehydrogenase 1 OS=Aedes aegypti GN=FOHSDR-1 PE=2 SV=1Length=245	Score = 149 bits (375), Expect(2) = 8e-042
mapped-read 27335	F1UMNMG03GCKTH	Length=458	No Hit
mapped-read 30317	F1UMNMG03F26RG	Length=376	tr|B3NYY2|B3NYY2_DROER GG15435 (transmembrane transport) OS=Drosophila erecta GN=GG15435 PE=4 SV=1Length=502	Score = 127 bits (318), Expect = 1e-027
mapped-read 27335	F1UMNMG03FVSH1	Length=268	No Hit
mapped-read 30317	F1UMNMG03GSRKO	Length=298	tr|B4IIC0|B4IIC0_DROSE GM23189 ( transmembrane transport) OS=Drosophila sechellia GN=GM23189 PE=4 SV=1Length=521	Score = 77.4 bits (189), Expect(2) = 1e-014
mapped-read 30317	F1UMNMG03F7BHX	Length=296	tr|B4IIC0|B4IIC0_DROSE GM23189 (transmembrane transport) OS=Drosophila sechellia GN=GM23189 PE=4 SV=1Length=521	Score = 79.7 bits (195), Expect(2) = 2e-015
mapped-read 482	F1UMNMG03GT3OK	Length=366	No Hit
mapped-read 482	F1UMNMG03GOV8L	Length=365	No Hit
mapped-read 23771	F1UMNMG03F0O8V	Length=382	No Hit
mapped-read 30317	F1UMNMG03GKQMZ	Length=374	tr|B3NYY2|B3NYY2_DROER GG15435 (transmembrane transport) OS=Drosophila erecta GN=GG15435 PE=4 SV=1Length=502	Score = 123 bits (308), Expect = 2e-026
mapped-read 23771	F1UMNMG03G4821	Length=436	No Hit
mapped-read 9798	F1UMNMG03HIT0W	Length=448	tr|Q5TRM2|Q5TRM2_ANOGA AGAP005501-PA (Belongs to the short-chain dehydrogenases/reductases (SDR) family, oxidation-reduction process) OS=Anopheles gambiae GN=AGAP005501 PE=3 SV=3Length=247	Score = 145 bits (367), Expect = 2e-033
mapped-read 9798	F1UMNMG03HGR01	Length=476	tr|E3X3B8|E3X3B8_ANODA Putative uncharacterized protein (Belongs to the short-chain dehydrogenases/reductases (SDR) family; oxidation-reduction process) OS=Anopheles darlingi GN=AND_12648 PE=3 SV=1Length=246	Score = 68.9 bits (167), Expect = 4e-010
mapped-read 35303	F1UMNMG03G16BT	Length=684	No Hit
mapped-read 3400	F1UMNMG03GWK94	Length=605	No Hit
mapped-read 3102	F1UMNMG03GA1WB	Length=414	No Hit
mapped-read 15485	F1UMNMG03GSGAH	Length=610	No Hit
mapped-read 8642	F1UMNMG03HKQD7	Length=514	tr|Q16YI9|Q16YI9_AEDAE UCR-motif DNA binding protein, putative OS=Aedes aegypti GN=AAEL008536 PE=4 SV=1Length=543	Score = 53.1 bits (126), Expect(2) = 7e-013
mapped-read 35303	F1UMNMG03HOL53	Length=498	No Hit
mapped-read 35223	F1UMNMG03GN8P8	Length=225	No Hit
mapped-read 32976	F1UMNMG03F8E5T	Length=523	tr|A8DZ28|A8DZ28_DROME Dpr7, isoform D (sensory perception of chemical stimulus) OS=Drosophila melanogaster GN=dpr7 PE=4 SV=1Length=209	Score = 140 bits (353), Expect = 1e-031
mapped-read 8642	F1UMNMG03GLTGQ	Length=527	tr|Q16L28|Q16L28_AEDAE Putative uncharacterized protein (nucleic acid binding, zinc ion binding; regulation of transcription, DNA-dependent) OS=Aedes aegypti GN=AAEL012787 PE=4 SV=1Length=460	Score = 105 bits (261), Expect(2) = 5e-022
mapped-read 8642	F1UMNMG03HCELP	Length=516	tr|G3QMQ8|G3QMQ8_GORGO Uncharacterized protein (Fragment) (regulation of transcription, DNA-dependent) OS=Gorilla gorilla gorilla GN=ZNF737 PE=4 SV=1Length=514	Score = 108 bits (270), Expect = 4e-022
mapped-read 3102	F1UMNMG03HBISG	Length=450	No Hit
mapped-read 24106	F1UMNMG03G7S9P	Length=562	sp|Q16W24|PLK4_AEDAE Serine/threonine-protein kinase PLK4 OS=Aedes aegypti GN=SAK PE=3 SV=1Length=769	Score = 86.3 bits (212), Expect = 3e-015
mapped-read 14859	F1UMNMG03GI1OT	Length=286	No Hit
mapped-read 3102	F1UMNMG03GJQT3	Length=450	No Hit
mapped-read 8611	F1UMNMG03HKE0K	Length=511	No Hit
mapped-read 15485	F1UMNMG03GGCQH	Length=641	No Hit
mapped-read 14859	F1UMNMG03G5Y7M	Length=296	No Hit
mapped-read 24106	F1UMNMG03G8DL6	Length=562	sp|Q16W24|PLK4_AEDAE Serine/threonine-protein kinase PLK4 OS=Aedes aegypti GN=SAK PE=3 SV=1Length=769	Score = 89.4 bits (220), Expect = 3e-016
mapped-read 15485	F1UMNMG03G29NK	Length=689	No Hit
mapped-read 32976	F1UMNMG03FVEJ2	Length=527	tr|Q16UP6|Q16UP6_AEDAE Putative uncharacterized protein (Fragment) (Ig-like) OS=Aedes aegypti GN=AAEL009841 PE=4 SV=1Length=200	Score = 145 bits (366), Expect = 3e-033
mapped-read 15380	F1UMNMG03GY9D9	Length=793	No Hit
mapped-read 15380	F1UMNMG03HMX3H	Length=347	No Hit
mapped-read 35223	F1UMNMG03GR5DG	Length=228	No Hit
mapped-read 8611	F1UMNMG03GNGQJ	Length=580	tr|B4N5L0|B4N5L0_DROWI GK12697 (Unspecific monooxygenase) OS=Drosophila willistoni GN=GK12697 PE=4 SV=1Length=182	Score = 76.6 bits (187), Expect = 2e-012
mapped-read 24106	F1UMNMG03HEQBU	Length=590	No Hit
mapped-read 5707	F1UMNMG03HME9M	Length=208	No Hit
mapped-read 3400	F1UMNMG03GUUKD	Length=601	No Hit
mapped-read 16604	F1UMNMG03FTX6G	Length=489	tr|B0XCB6|B0XCB6_CULQU 26S proteasome regulatory subunit S3 OS=Culex quinquefasciatus GN=CpipJ_CPIJ016828 PE=4 SV=1Length=391	Score = 245 bits (626), Expect = 2e-063
mapped-read 16604	F1UMNMG03FUKQ4	Length=424	tr|B0XCB6|B0XCB6_CULQU 26S proteasome regulatory subunit S3 OS=Culex quinquefasciatus GN=CpipJ_CPIJ016828 PE=4 SV=1Length=391	Score = 219 bits (557), Expect = 2e-055
mapped-read 35303	F1UMNMG03HJK4N	Length=342	No Hit
mapped-read 5707	F1UMNMG03GIR9F	Length=210	No Hit
mapped-read 15380	F1UMNMG03HFFRZ	Length=314	No Hit
mapped-read 14859	F1UMNMG03GDCYI	Length=291	No Hit
mapped-read 8611	F1UMNMG03G3BVP	Length=490	No Hit
mapped-read 32976	F1UMNMG03GJHD9	Length=525	tr|Q16UP6|Q16UP6_AEDAE Putative uncharacterized protein (Fragment) (Ig-like; Ig-like domains are involved in a variety of functions, including cell-cell recognition, cell-surface receptors, muscle structure and the immune system) OS=Aedes aegypti GN=AAEL009841 PE=4 SV=1Length=200	Score = 145 bits (366), Expect = 3e-033
mapped-read 5707	F1UMNMG03HFZF4	Length=208	No Hit
mapped-read 22415	F1UMNMG03GUD3O	Length=331	No Hit
mapped-read 16604	F1UMNMG03G05ZX	Length=423	tr|B0XCB6|B0XCB6_CULQU 26S proteasome regulatory subunit S3 OS=Culex quinquefasciatus GN=CpipJ_CPIJ016828 PE=4 SV=1Length=391	Score = 219 bits (557), Expect = 2e-055
mapped-read 22415	F1UMNMG03HG3R2	Length=331	No Hit
mapped-read 35223	F1UMNMG03G4ZW0	Length=227	No Hit
mapped-read 3400	F1UMNMG03HN1YJ	Length=410	No Hit
mapped-read 22415	F1UMNMG03G06KM	Length=337	No Hit
mapped-read 16742	F1UMNMG03HN6EK	Length=731	No Hit
mapped-read 21934	F1UMNMG03G2J4Q	Length=387	No Hit
mapped-read 11836	F1UMNMG03GXCKW	Length=644	No Hit
mapped-read 32681	F1UMNMG03G2PR8	Length=549	No Hit
mapped-read 24484	F1UMNMG03FQVA8	Length=629	No Hit
mapped-read 6659	F1UMNMG03FS07A	Length=497	tr|H9K7Z1|H9K7Z1_APIME Uncharacterized protein (Multidrug resistance protein-like protein 49) OS=Apis mellifera GN=LOC551167 PE=4 SV=1Length=1322	Score = 129 bits (325), Expect(2) = 4e-039
mapped-read 19454	F1UMNMG03GCDEW	Length=564	No Hit
mapped-read 1549	F1UMNMG03GJLOJ	Length=506	tr|B0W9Z8|B0W9Z8_CULQU Putative uncharacterized protein OS=Culex quinquefasciatus GN=CpipJ_CPIJ003705 PE=4 SV=1Length=1048	Score = 91.7 bits (226), Expect = 5e-017
mapped-read 30802	F1UMNMG03GOJ0X	Length=490	No Hit
mapped-read 34658	F1UMNMG03GYB68	Length=627	No Hit
mapped-read 6659	F1UMNMG03GGSYI	Length=495	tr|H9K7Z1|H9K7Z1_APIME Uncharacterized protein (Multidrug resistance protein-like protein 49, Belongs to the ABC transporter superfamily) OS=Apis mellifera GN=LOC551167 PE=4 SV=1Length=1322	Score = 110 bits (275), Expect(2) = 3e-038
mapped-read 34658	F1UMNMG03HIZ8Z	Length=696	No Hit
mapped-read 8653	F1UMNMG03F2S41	Length=532	No Hit
mapped-read 25164	F1UMNMG03G1GK0	Length=525	No Hit
mapped-read 46	F1UMNMG03GQYWQ	Length=530	No Hit
mapped-read 1549	F1UMNMG03HNM9L	Length=510	tr|B0W9Z8|B0W9Z8_CULQU Putative uncharacterized protein OS=Culex quinquefasciatus GN=CpipJ_CPIJ003705 PE=4 SV=1Length=1048	Score = 89.7 bits (221), Expect = 2e-016
mapped-read 7091	F1UMNMG03GXZCR	Length=518	tr|B0WDS0|B0WDS0_CULQU Oxysterol-binding protein (Lipid transport) OS=Culex quinquefasciatus GN=CpipJ_CPIJ005418 PE=3 SV=1Length=778	Score = 112 bits (279), Expect = 4e-023
mapped-read 20171	F1UMNMG03GDF4L	Length=422	No Hit
mapped-read 30941	F1UMNMG03GV9CP	Length=615	No Hit
mapped-read 5826	F1UMNMG03FN7KI	Length=497	tr|Q17H36|Q17H36_AEDAE Oligosaccharyl transferase OS=Aedes aegypti GN=AAEL002804 PE=4 SV=1Length=776	Score = 320 bits (820), Expect = 7e-086
mapped-read 30603	F1UMNMG03GM7QN	Length=579	No Hit
mapped-read 29982	F1UMNMG03GW1OU	Length=462	No Hit
mapped-read 32681	F1UMNMG03GVUR7	Length=552	No Hit
mapped-read 46	F1UMNMG03F3BSK	Length=526	No Hit
mapped-read 18903	F1UMNMG03G9QDD	Length=384	No Hit
mapped-read 7091	F1UMNMG03HD9CY	Length=540	tr|B0WDS0|B0WDS0_CULQU Oxysterol-binding protein (Lipid transport) OS=Culex quinquefasciatus GN=CpipJ_CPIJ005418 PE=3 SV=1Length=778	Score = 82.8 bits (203), Expect(2) = 2e-021
mapped-read 29416	F1UMNMG03G3HSJ	Length=337	No Hit
mapped-read 25164	F1UMNMG03GKOGE	Length=512	No Hit
mapped-read 28769	F1UMNMG03GEVS4	Length=498	No Hit
mapped-read 6020	F1UMNMG03F908H	Length=393	No Hit
mapped-read 5102	F1UMNMG03F0EA9	Length=558	No Hit
mapped-read 11836	F1UMNMG03FWZFE	Length=641	No Hit
mapped-read 30603	F1UMNMG03G2G0Q	Length=576	No Hit
mapped-read 17238	F1UMNMG03GH0WC	Length=570	No Hit
mapped-read 30941	F1UMNMG03G13QJ	Length=560	No Hit
mapped-read 11303	F1UMNMG03GJQ0Z	Length=409	No Hit
mapped-read 16804	F1UMNMG03FXHZ6	Length=529	No Hit
mapped-read 17238	F1UMNMG03GLS4S	Length=573	No Hit
mapped-read 27973	F1UMNMG03GVYB7	Length=466	No Hit
mapped-read 5231	F1UMNMG03GKXW8	Length=323	No Hit
mapped-read 17314	F1UMNMG03FTPNS	Length=476	No Hit
mapped-read 21934	F1UMNMG03GE1PW	Length=409	No Hit
mapped-read 6020	F1UMNMG03GS4CW	Length=418	No Hit
mapped-read 16804	F1UMNMG03F0BL2	Length=519	No Hit
mapped-read 28160	F1UMNMG03GSK97	Length=470	No Hit
mapped-read 27973	F1UMNMG03FU6NZ	Length=468	No Hit
mapped-read 28276	F1UMNMG03GDAM5	Length=479	No Hit
mapped-read 26564	F1UMNMG03GATDP	Length=482	No Hit
mapped-read 13585	F1UMNMG03GQLXS	Length=580	No Hit
mapped-read 14255	F1UMNMG03HGPQE	Length=424	No Hit
mapped-read 30802	F1UMNMG03F911G	Length=607	No Hit
mapped-read 5102	F1UMNMG03GCE8V	Length=553	No Hit
mapped-read 13585	F1UMNMG03GK86J	Length=642	No Hit
mapped-read 8765	F1UMNMG03GCNSZ	Length=500	tr|B4K7P8|B4K7P8_DROMO GI10524 (Wnt receptor signaling pathway) OS=Drosophila mojavensis GN=GI10524 PE=4 SV=1Length=2520	Score = 67.0 bits (162), Expect = 1e-009
mapped-read 18903	F1UMNMG03F0YCA	Length=412	No Hit
mapped-read 28160	F1UMNMG03F4AY4	Length=465	No Hit
mapped-read 14255	F1UMNMG03GAN10	Length=432	No Hit
mapped-read 20734	F1UMNMG03GUZUS	Length=473	No Hit
mapped-read 8794	F1UMNMG03HC645	Length=327	No Hit
mapped-read 7732	F1UMNMG03GVFVR	Length=443	tr|B0W6S5|B0W6S5_CULQU Mixed lineage kinase (MAPK cascade) OS=Culex quinquefasciatus GN=CpipJ_CPIJ002878 PE=3 SV=1Length=905	Score = 84.7 bits (208), Expect = 6e-015
mapped-read 33797	F1UMNMG03FYXZ6	Length=624	No Hit
mapped-read 5231	F1UMNMG03GVE8B	Length=323	No Hit
mapped-read 20734	F1UMNMG03G9GRE	Length=573	No Hit
mapped-read 16742	F1UMNMG03FRSQA	Length=537	No Hit
mapped-read 14207	F1UMNMG03FTY7P	Length=531	tr|Q7PYB0|Q7PYB0_ANOGA AGAP001827-PA (Belongs to the heat shock protein 70 family) OS=Anopheles gambiae GN=AgaP_AGAP001827 PE=3 SV=3Length=968	Score = 209 bits (532), Expect = 2e-052
mapped-read 11303	F1UMNMG03FW028	Length=548	No Hit
mapped-read 26564	F1UMNMG03G4PE7	Length=502	No Hit
mapped-read 34888	F1UMNMG03FWF12	Length=408	No Hit
mapped-read 18341	F1UMNMG03G2BP5	Length=365	No Hit
mapped-read 2928	F1UMNMG03HIGI8	Length=485	No Hit
mapped-read 7732	F1UMNMG03HANN2	Length=444	tr|B0W6S5|B0W6S5_CULQU Mixed lineage kinase (MAPK cascade) OS=Culex quinquefasciatus GN=CpipJ_CPIJ002878 PE=3 SV=1Length=905	Score = 84.7 bits (208), Expect = 6e-015
mapped-read 25973	F1UMNMG03G4TD3	Length=522	No Hit
mapped-read 8653	F1UMNMG03GHJ3J	Length=406	No Hit
mapped-read 14207	F1UMNMG03F2HYF	Length=505	tr|B0WKR8|B0WKR8_CULQU Putative uncharacterized protein (Belongs to the heat shock protein 70 family) OS=Culex quinquefasciatus GN=CpipJ_CPIJ007196 PE=3 SV=1Length=931	Score = 56.6 bits (135), Expect(2) = 3e-007
mapped-read 2928	F1UMNMG03HMQNA	Length=484	No Hit
mapped-read 11133	F1UMNMG03HHCJ4	Length=504	No Hit
mapped-read 29416	F1UMNMG03GY7J5	Length=461	No Hit
mapped-read 11133	F1UMNMG03GAFPZ	Length=497	No Hit
mapped-read 8794	F1UMNMG03F3LJN	Length=326	No Hit
mapped-read 4960	F1UMNMG03F381X	Length=569	No Hit
mapped-read 19454	F1UMNMG03GM88Z	Length=294	No Hit
mapped-read 34888	F1UMNMG03HIPPA	Length=406	No Hit
mapped-read 4960	F1UMNMG03G1J68	Length=1072	No Hit
mapped-read 28020	F1UMNMG03GW0TH	Length=370	No Hit
mapped-read 28276	F1UMNMG03HK2E8	Length=335	No Hit
mapped-read 18341	F1UMNMG03HLOEJ	Length=419	No Hit
mapped-read 20171	F1UMNMG03GHH7Z	Length=325	No Hit
mapped-read 5826	F1UMNMG03GOYGS	Length=375	tr|E3WK82|E3WK82_ANODA Putative uncharacterized protein (Belongs to the asparaginase 1 family, cellular amino acid metabolic process) OS=Anopheles darlingi GN=AND_00850 PE=3 SV=1Length=1283	Score = 107 bits (266), Expect = 1e-021
mapped-read 30273	F1UMNMG03HKDNW	Length=396	No Hit
mapped-read 28769	F1UMNMG03HH4SH	Length=311	No Hit
mapped-read 23283	F1UMNMG03GTJPD	Length=296	No Hit
mapped-read 13578	F1UMNMG03HH3GT	Length=229	No Hit
mapped-read 33797	F1UMNMG03HF08E	Length=509	No Hit
mapped-read 17314	F1UMNMG03HJUBT	Length=360	No Hit
mapped-read 23283	F1UMNMG03HK7E9	Length=293	tr|Q179T1|Q179T1_AEDAE Heterogeneous nuclear ribonucleoprotein OS=Aedes aegypti GN=AAEL005515 PE=4 SV=1Length=280	Score = 85.1 bits (209), Expect = 5e-015
mapped-read 8765	F1UMNMG03F3U7A	Length=498	tr|B4K7P8|B4K7P8_DROMO GI10524 (Wnt receptor signaling pathway, molecular signals initiated by binding of a Wnt protein to a frizzled family receptor on the surface of the target cell and ending with a change in cell state) OS=Drosophila mojavensis GN=GI10524 PE=4 SV=1Length=2520	Score = 68.9 bits (167), Expect = 4e-010
mapped-read 30273	F1UMNMG03GL2VL	Length=448	No Hit
mapped-read 29982	F1UMNMG03HLI6E	Length=449	No Hit
mapped-read 25973	F1UMNMG03GYGO3	Length=538	No Hit
mapped-read 24484	F1UMNMG03GUEFK	Length=665	No Hit
mapped-read 34440	F1UMNMG03GXQHR	Length=385	No Hit
mapped-read 34440	F1UMNMG03HN45O	Length=388	No Hit
mapped-read 28020	F1UMNMG03HJI1O	Length=370	No Hit
mapped-read 13578	F1UMNMG03GL0I0	Length=450	No Hit
mapped-read 26288	F1UMNMG03HJJJ8	Length=382	No Hit
mapped-read 32828	F1UMNMG03FV16B	Length=593	No Hit
mapped-read 34558	F1UMNMG03G40PJ	Length=587	No Hit
mapped-read 17070	F1UMNMG03G2OW2	Length=597	No Hit
mapped-read 18723	F1UMNMG03GS8FQ	Length=470	No Hit
mapped-read 16068	F1UMNMG03G5MIZ	Length=537	No Hit
mapped-read 25655	F1UMNMG03FXXSV	Length=577	No Hit
mapped-read 26211	F1UMNMG03GQAH1	Length=608	No Hit
mapped-read 7001	F1UMNMG03GLPV8	Length=506	tr|B0WPC2|B0WPC2_CULQU Putative uncharacterized protein (PLipase_B-like) OS=Culex quinquefasciatus GN=CpipJ_CPIJ008975 PE=4 SV=1Length=681	Score = 191 bits (486), Expect = 4e-047
mapped-read 21297	F1UMNMG03HKV5Q	Length=455	No Hit
mapped-read 13207	F1UMNMG03GEVU1	Length=454	No Hit
mapped-read 12467	F1UMNMG03FW7ME	Length=407	No Hit
mapped-read 19697	F1UMNMG03FRSWJ	Length=382	No Hit
mapped-read 11599	F1UMNMG03FQKNS	Length=437	tr|B0WM18|B0WM18_CULQU Dynein heavy chain OS=Culex quinquefasciatus GN=CpipJ_CPIJ007950 PE=4 SV=1Length=4655	Score = 96.3 bits (238), Expect(2) = 3e-032
mapped-read 28301	F1UMNMG03FU2XT	Length=550	No Hit
mapped-read 26773	F1UMNMG03HNNLW	Length=415	No Hit
mapped-read 6465	F1UMNMG03HOU6C	Length=473	tr|Q17KT8|Q17KT8_AEDAE Putative uncharacterized protein (transferase activity, transferring glycosyl groups) OS=Aedes aegypti GN=AAEL001590 PE=4 SV=1Length=418	Score = 64.3 bits (155), Expect(2) = 7e-009
mapped-read 16767	F1UMNMG03GL4UV	Length=390	No Hit
mapped-read 20967	F1UMNMG03GQA67	Length=571	No Hit
mapped-read 19636	F1UMNMG03GGRA4	Length=608	No Hit
mapped-read 11400	F1UMNMG03GSYP9	Length=527	No Hit
mapped-read 21050	F1UMNMG03HHD1D	Length=467	No Hit
mapped-read 4933	F1UMNMG03FUNOF	Length=578	No Hit
mapped-read 2982	F1UMNMG03F17MR	Length=530	No Hit
mapped-read 9791	F1UMNMG03FU6GW	Length=512	tr|Q17K34|Q17K34_AEDAE Sodium/solute symporter OS=Aedes aegypti GN=AAEL001813 PE=3 SV=1Length=671	Score = 223 bits (569), Expect = 9e-057
mapped-read 12131	F1UMNMG03FYM83	Length=424	No Hit
mapped-read 1948	F1UMNMG03HAAHA	Length=523	tr|D6X3E7|D6X3E7_TRICA Putative uncharacterized protein (Contains 1 reverse transcriptase domain; DNA integration; RNA-dependent DNA replication) OS=Tribolium castaneum GN=TcasGA2_TC012952 PE=4 SV=1Length=622	Score = 97.8 bits (242), Expect = 8e-019
mapped-read 31597	F1UMNMG03GMDYL	Length=452	No Hit
mapped-read 14025	F1UMNMG03GMA0Q	Length=488	sp|Q9U1N0|HRP65_CHITE Hrp65 protein OS=Chironomus tentans GN=HRP65 PE=1 SV=1Length=535	Score = 244 bits (624), Expect = 4e-063
mapped-read 11215	F1UMNMG03HHMUT	Length=558	No Hit
mapped-read 32046	F1UMNMG03HECE9	Length=568	No Hit
mapped-read 6546	F1UMNMG03HK9NV	Length=549	No Hit
mapped-read 16756	F1UMNMG03GE620	Length=504	No Hit
mapped-read 7113	F1UMNMG03GJMZR	Length=518	No Hit
mapped-read 9840	F1UMNMG03GJO1P	Length=416	tr|Q0QHK4|Q0QHK4_GLOMM Pyrroline-5-carboxylate reductase OS=Glossina morsitans morsitans PE=2 SV=1Length=288	Score = 61.6 bits (148), Expect(2) = 3e-019
mapped-read 3734	F1UMNMG03GV9WT	Length=518	No Hit
mapped-read 31471	F1UMNMG03F4OKY	Length=616	No Hit
mapped-read 8438	F1UMNMG03GEN1N	Length=667	No Hit
mapped-read 34887	F1UMNMG03G4EUC	Length=548	No Hit
mapped-read 28700	F1UMNMG03FXAZQ	Length=552	No Hit
mapped-read 19515	F1UMNMG03F461N	Length=640	No Hit
mapped-read 33446	F1UMNMG03G6T9Q	Length=543	No Hit
mapped-read 33652	F1UMNMG03FYE6G	Length=511	tr|Q7PF90|Q7PF90_ANOGA AGAP007523-PB (Contains 1 myosin head-like domain; Motor protein; myosin complex) OS=Anopheles gambiae GN=AGAP007523 PE=4 SV=3Length=2003	Score = 98.2 bits (243), Expect(2) = 6e-025
mapped-read 33917	F1UMNMG03HE0QE	Length=510	No Hit
mapped-read 14920	F1UMNMG03GHL5D	Length=598	No Hit
mapped-read 12655	F1UMNMG03G8WHS	Length=695	No Hit
mapped-read 14423	F1UMNMG03G15YE	Length=361	No Hit
mapped-read 24625	F1UMNMG03F5YKX	Length=573	No Hit
mapped-read 5712	F1UMNMG03HEBAP	Length=549	No Hit
mapped-read 5563	F1UMNMG03G407J	Length=600	No Hit
mapped-read 8136	F1UMNMG03HEWMJ	Length=565	No Hit
mapped-read 22600	F1UMNMG03FVVVW	Length=200	No Hit
mapped-read 10038	F1UMNMG03F3EU5	Length=490	tr|B4MUL6|B4MUL6_DROWI GK14781 (Transmembrane helix, cell adhesion) OS=Drosophila willistoni GN=GK14781 PE=4 SV=1Length=716	Score = 67.8 bits (164), Expect(3) = 1e-013
mapped-read 6021	F1UMNMG03HA37C	Length=556	No Hit
mapped-read 9310	F1UMNMG03F5ZXW	Length=568	No Hit
mapped-read 15055	F1UMNMG03HGPZK	Length=545	No Hit
mapped-read 26899	F1UMNMG03F9HAZ	Length=292	No Hit
mapped-read 24125	F1UMNMG03HHDV2	Length=486	tr|B4KQT3|B4KQT3_DROMO GI19126 (Myosin heavy chain, nonmuscle or smooth muscle; motor activity) OS=Drosophila mojavensis GN=GI19126 PE=4 SV=1Length=2047	Score = 194 bits (492), Expect = 7e-048
mapped-read 27727	F1UMNMG03GPZCU	Length=511	No Hit
mapped-read 23555	F1UMNMG03F9HB5	Length=614	No Hit
mapped-read 23004	F1UMNMG03F7BJP	Length=564	No Hit
mapped-read 1967	F1UMNMG03F3GJM	Length=558	No Hit
mapped-read 25020	F1UMNMG03GC0Y4	Length=375	No Hit
mapped-read 30170	F1UMNMG03GPJW6	Length=482	No Hit
mapped-read 19981	F1UMNMG03GCJE9	Length=214	No Hit
mapped-read 26149	F1UMNMG03HB7IO	Length=454	tr|B0WE09|B0WE09_CULQU Putative uncharacterized protein (folic acid-containing compound biosynthetic process) OS=Culex quinquefasciatus GN=CpipJ_CPIJ005163 PE=4 SV=1Length=467	Score = 124 bits (312), Expect = 6e-027
mapped-read 31644	F1UMNMG03FZGKW	Length=470	No Hit
mapped-read 14531	F1UMNMG03HDFS0	Length=558	No Hit
mapped-read 27672	F1UMNMG03HDWJU	Length=598	No Hit
mapped-read 26556	F1UMNMG03GCH6I	Length=539	No Hit
mapped-read 9858	F1UMNMG03HHJFX	Length=636	No Hit
mapped-read 19539	F1UMNMG03GZRZY	Length=361	No Hit
mapped-read 10107	F1UMNMG03HEV65	Length=538	tr|Q17FJ9|Q17FJ9_AEDAE Putative uncharacterized protein OS=Aedes aegypti GN=AAEL003368 PE=4 SV=1Length=541	Score = 55.8 bits (133), Expect(2) = 3e-013
mapped-read 35192	F1UMNMG03F7JPB	Length=610	No Hit
mapped-read 20926	F1UMNMG03HEZV6	Length=553	No Hit
mapped-read 32	F1UMNMG03GPAMH	Length=486	tr|Q5S3S9|Q5S3S9_RAT Promyelocytic leukemia zinc finger protein OS=Rattus norvegicus GN=Zbtb16 PE=2 SV=1Length=673	Score = 93.2 bits (230), Expect = 2e-017
mapped-read 17460	F1UMNMG03GVMFW	Length=458	tr|Q17K96|Q17K96_AEDAE Cyclin OS=Aedes aegypti GN=AAEL001751 PE=3 SV=1Length=259	Score = 182 bits (461), Expect = 3e-044
mapped-read 15192	F1UMNMG03GQI11	Length=574	No Hit
mapped-read 24926	F1UMNMG03HOFU5	Length=537	No Hit
mapped-read 29911	F1UMNMG03GATAY	Length=546	tr|Q17FP6|Q17FP6_AEDAE Putative uncharacterized protein OS=Aedes aegypti GN=AAEL003348 PE=4 SV=1Length=1329	Score = 87.8 bits (216), Expect = 9e-016
mapped-read 5018	F1UMNMG03HBHYE	Length=495	No Hit
mapped-read 4791	F1UMNMG03HC726	Length=369	No Hit
mapped-read 28581	F1UMNMG03GPESR	Length=409	No Hit
mapped-read 18823	F1UMNMG03HIRY6	Length=626	No Hit
mapped-read 13740	F1UMNMG03HFBAR	Length=554	No Hit
mapped-read 27030	F1UMNMG03GC9ZY	Length=669	No Hit
mapped-read 6479	F1UMNMG03GGTGG	Length=549	No Hit
mapped-read 5124	F1UMNMG03F1U3X	Length=601	No Hit
mapped-read 34547	F1UMNMG03FU7LH	Length=558	No Hit
mapped-read 27608	F1UMNMG03G6Q7A	Length=387	No Hit
mapped-read 3395	F1UMNMG03HFC7Y	Length=570	No Hit
mapped-read 108	F1UMNMG03G334W	Length=610	No Hit
mapped-read 18460	F1UMNMG03GRQM3	Length=415	No Hit
mapped-read 19739	F1UMNMG03F6W9V	Length=307	tr|Q17KU1|Q17KU1_AEDAE Myocyte-specific enhancer factor 2d OS=Aedes aegypti GN=AAEL001567 PE=3 SV=1Length=495	Score = 79.7 bits (195), Expect(2) = 1e-013
mapped-read 4155	F1UMNMG03GQTDO	Length=674	No Hit
mapped-read 10676	F1UMNMG03HL8DN	Length=311	No Hit
mapped-read 15285	F1UMNMG03HBU7P	Length=512	No Hit
mapped-read 12425	F1UMNMG03GR9C1	Length=500	No Hit
mapped-read 11788	F1UMNMG03GKWVH	Length=500	No Hit
mapped-read 11208	F1UMNMG03F2ZTX	Length=586	No Hit
mapped-read 15123	F1UMNMG03GYUNG	Length=484	No Hit
mapped-read 31221	F1UMNMG03G7AQJ	Length=511	tr|Q9GQR5|Q9GQR5_DROME RH02809p (germ cell migration, intracellular signal transduction, nervous system development) OS=Drosophila melanogaster GN=stai PE=2 SV=1Length=257	Score = 129 bits (323), Expect(2) = 4e-043
mapped-read 33574	F1UMNMG03GRTOV	Length=486	No Hit
mapped-read 12345	F1UMNMG03HN77E	Length=374	No Hit
mapped-read 15980	F1UMNMG03F5IV0	Length=316	No Hit
mapped-read 13976	F1UMNMG03GZ9OM	Length=468	No Hit
mapped-read 17858	F1UMNMG03GOMJ0	Length=509	tr|Q9Y0E4|Q9Y0E4_DROME Klarsicht protein (cellular membrane organization, compound eye photoreceptor development, lipid particle transport along microtubule, lumen formation, open tracheal system) OS=Drosophila melanogaster GN=klar PE=2 SV=1Length=2262	Score = 65.5 bits (158), Expect = 4e-009
mapped-read 12577	F1UMNMG03GG48Q	Length=325	No Hit
mapped-read 30485	F1UMNMG03GID3V	Length=502	No Hit
mapped-read 15305	F1UMNMG03G0CBR	Length=611	No Hit
mapped-read 28972	F1UMNMG03G1FN6	Length=531	No Hit
mapped-read 12856	F1UMNMG03HJTNQ	Length=448	No Hit
mapped-read 28363	F1UMNMG03F4NN2	Length=311	No Hit
mapped-read 29577	F1UMNMG03FV3JC	Length=638	No Hit
mapped-read 23754	F1UMNMG03G7M8E	Length=413	No Hit
mapped-read 12367	F1UMNMG03HJYMM	Length=577	No Hit
mapped-read 24492	F1UMNMG03GDALY	Length=475	tr|Q7Q0H5|Q7Q0H5_ANOGA AGAP003316-PA (Pinin is known to localise at the desmosomes and is implicated in anchoring intermediate filaments to the desmosomal plaque) OS=Anopheles gambiae GN=AgaP_AGAP003316 PE=4 SV=5Length=477	Score = 82.4 bits (202), Expect = 3e-014
mapped-read 13165	F1UMNMG03GQS2J	Length=515	No Hit
mapped-read 28655	F1UMNMG03HAQOQ	Length=497	tr|Q17AZ1|Q17AZ1_AEDAE Putative uncharacterized protein (Contains 1 matrin-type zinc finger, nucleic acid binding, zinc ion binding) OS=Aedes aegypti GN=AAEL005145 PE=4 SV=1Length=363	Score = 86.3 bits (212), Expect = 2e-015
mapped-read 18449	F1UMNMG03GJVOI	Length=549	No Hit
mapped-read 35383	F1UMNMG03GCMWS	Length=357	No Hit
mapped-read 33111	F1UMNMG03GDCBV	Length=1057	No Hit
mapped-read 29644	F1UMNMG03G9H8E	Length=408	tr|B7QMT2|B7QMT2_IXOSC Ribosomal protein L39, putative OS=Ixodes scapularis GN=IscW_ISCW015391 PE=4 SV=1Length=76	Score = 92.4 bits (228), Expect = 3e-017
mapped-read 849	F1UMNMG03GWLSL	Length=486	No Hit
mapped-read 4186	F1UMNMG03HBL45	Length=567	No Hit
mapped-read 21176	F1UMNMG03GSTRC	Length=399	No Hit
mapped-read 16077	F1UMNMG03GNYHB	Length=559	No Hit
mapped-read 12664	F1UMNMG03HECBG	Length=460	No Hit
mapped-read 31712	F1UMNMG03GY2DA	Length=577	No Hit
mapped-read 31395	F1UMNMG03HOIIV	Length=288	No Hit
mapped-read 28483	F1UMNMG03G53D5	Length=548	No Hit
mapped-read 11275	F1UMNMG03F6N9R	Length=457	tr|B4KMJ1|B4KMJ1_DROMO GI18341 (ATP binding, protein serine/threonine kinase activity) OS=Drosophila mojavensis GN=GI18341 PE=4 SV=1Length=1710	Score = 194 bits (494), Expect = 4e-048
mapped-read 20966	F1UMNMG03GQJ6F	Length=489	No Hit
mapped-read 3457	F1UMNMG03G7YJQ	Length=438	No Hit
mapped-read 8660	F1UMNMG03GYRCE	Length=512	tr|F5HML2|F5HML2_ANOGA AGAP013288-PA (RNA polymerase II-associated protein 1 [RPAP1]) OS=Anopheles gambiae GN=AgaP_AGAP013288 PE=4 SV=1Length=1275	Score = 164 bits (416), Expect = 5e-039
mapped-read 26705	F1UMNMG03GYA8A	Length=327	No Hit
mapped-read 10390	F1UMNMG03F4WID	Length=513	No Hit
mapped-read 28022	F1UMNMG03G75JL	Length=527	No Hit
mapped-read 2385	F1UMNMG03HNEHU	Length=388	No Hit
mapped-read 26050	F1UMNMG03GH6HT	Length=382	No Hit
mapped-read 4795	F1UMNMG03HHJVR	Length=485	No Hit
mapped-read 13651	F1UMNMG03GERWK	Length=495	No Hit
mapped-read 1068	F1UMNMG03GFMGH	Length=446	No Hit
mapped-read 25650	F1UMNMG03GXZDO	Length=310	No Hit
mapped-read 32186	F1UMNMG03G1PBM	Length=385	No Hit
mapped-read 17540	F1UMNMG03G7QSN	Length=452	No Hit
mapped-read 34788	F1UMNMG03GW23D	Length=453	tr|Q17NZ4|Q17NZ4_AEDAE Neural stem cell-derived dendrite regulator OS=Aedes aegypti GN=AAEL000558 PE=4 SV=1Length=680	Score = 205 bits (522), Expect = 2e-051
mapped-read 34607	F1UMNMG03G7IRA	Length=229	No Hit
mapped-read 17692	F1UMNMG03G92UH	Length=459	No Hit
mapped-read 24301	F1UMNMG03GERJA	Length=409	No Hit
mapped-read 11598	F1UMNMG03GDF5E	Length=480	tr|Q173I7|Q173I7_AEDAE Dynein heavy chain OS=Aedes aegypti GN=AAEL007132 PE=4 SV=1Length=4662	Score = 300 bits (769), Expect = 6e-080
mapped-read 11129	F1UMNMG03FXG3V	Length=381	No Hit
mapped-read 35043	F1UMNMG03FXPP5	Length=375	No Hit
mapped-read 13534	F1UMNMG03HMFZD	Length=455	No Hit
mapped-read 13751	F1UMNMG03GKDH4	Length=445	No Hit
mapped-read 12147	F1UMNMG03GSHQH	Length=489	No Hit
mapped-read 4366	F1UMNMG03GH0JF	Length=578	No Hit
mapped-read 24540	F1UMNMG03F2HOH	Length=479	No Hit
mapped-read 832	F1UMNMG03G31RT	Length=464	No Hit
mapped-read 18462	F1UMNMG03HBR1K	Length=350	No Hit
mapped-read 4629	F1UMNMG03GZD42	Length=482	No Hit
mapped-read 16497	F1UMNMG03GWSTB	Length=303	No Hit
mapped-read 8844	F1UMNMG03F8CXP	Length=345	No Hit
mapped-read 13377	F1UMNMG03G6CSY	Length=524	tr|Q16FQ3|Q16FQ3_AEDAE Putative uncharacterized protein (UBA domains are found in diverse proteins involved in the ubiquitin/proteasome pathway, DNA excision-repair, and cell signalling via protein kinases) OS=Aedes aegypti GN=AAEL014679 PE=4 SV=1Length=719	Score = 127 bits (320), Expect = 7e-028
mapped-read 15755	F1UMNMG03HG5NU	Length=247	No Hit
mapped-read 19345	F1UMNMG03GNZE9	Length=344	No Hit
mapped-read 5373	F1UMNMG03HN7TL	Length=504	No Hit
mapped-read 35048	F1UMNMG03G7M0R	Length=278	No Hit
mapped-read 13887	F1UMNMG03FXNJB	Length=490	No Hit
mapped-read 28096	F1UMNMG03GGJ6N	Length=443	No Hit
mapped-read 19293	F1UMNMG03FX9F2	Length=607	No Hit
mapped-read 392	F1UMNMG03GF9DY	Length=600	No Hit
mapped-read 20903	F1UMNMG03FUBPY	Length=440	No Hit
mapped-read 28582	F1UMNMG03G5Z8I	Length=291	No Hit
mapped-read 21398	F1UMNMG03GZ0A6	Length=410	tr|D2A2Q6|D2A2Q6_TRICA Putative uncharacterized protein GLEAN_08496 (DNA integration, transposon polyprotein) OS=Tribolium castaneum GN=GLEAN_08496 PE=4 SV=1Length=879	Score = 56.6 bits (135), Expect(2) = 8e-015
mapped-read 19595	F1UMNMG03G6VMA	Length=562	No Hit
mapped-read 27721	F1UMNMG03GKTGW	Length=300	No Hit
mapped-read 19028	F1UMNMG03GL5DT	Length=478	No Hit
mapped-read 19679	F1UMNMG03HF260	Length=332	No Hit
mapped-read 9953	F1UMNMG03G9J5W	Length=446	No Hit
mapped-read 17749	F1UMNMG03FSKQ2	Length=314	No Hit
mapped-read 11410	F1UMNMG03HEOB0	Length=321	No Hit
mapped-read 35495	F1UMNMG03G49DI	Length=425	tr|Q2LZR5|Q2LZR5_DROPS GA11315 (oogenesis, protein acetyltransferase complex) OS=Drosophila pseudoobscura pseudoobscura GN=GA11315 PE=4 SV=2Length=201	Score = 100 bits (248), Expect = 1e-019
mapped-read 30944	F1UMNMG03G1I5E	Length=442	tr|B0WFX3|B0WFX3_CULQU Putative uncharacterized protein OS=Culex quinquefasciatus GN=CpipJ_CPIJ006163 PE=4 SV=1Length=1541	Score = 99.4 bits (246), Expect = 2e-019
mapped-read 29461	F1UMNMG03GXY07	Length=505	No Hit
mapped-read 8216	F1UMNMG03G0FB6	Length=468	tr|B4NCY3|B4NCY3_DROWI GK24998 (DNA binding, histone-lysine N-methyltransferase activity, zinc ion binding) OS=Drosophila willistoni GN=GK24998 PE=3 SV=1Length=1904	Score = 99.4 bits (246), Expect(2) = 4e-027
mapped-read 21966	F1UMNMG03F5UCE	Length=539	No Hit
mapped-read 4850	F1UMNMG03FZKAI	Length=434	No Hit
mapped-read 32457	F1UMNMG03FZUGA	Length=574	No Hit
mapped-read 10878	F1UMNMG03GZOVX	Length=281	No Hit
mapped-read 2409	F1UMNMG03G09QW	Length=527	No Hit
mapped-read 14368	F1UMNMG03HFTTY	Length=467	No Hit
mapped-read 6488	F1UMNMG03GTLIV	Length=493	tr|Q7QEH7|Q7QEH7_ANOGA AGAP000646-PA (Contains 1 basic helix-loop-helix (bHLH) domain) OS=Anopheles gambiae GN=AgaP_AGAP000646 PE=4 SV=4Length=837	Score = 74.7 bits (182), Expect = 7e-012
mapped-read 21446	F1UMNMG03GVG7B	Length=306	tr|B0WXM0|B0WXM0_CULQU Ubiquinol-cytochrome c reductase complex core protein OS=Culex quinquefasciatus GN=CpipJ_CPIJ011929 PE=3 SV=1Length=439	Score = 76.3 bits (186), Expect = 2e-012
mapped-read 2460	F1UMNMG03G0YZ4	Length=367	No Hit
mapped-read 34681	F1UMNMG03FXSVS	Length=509	No Hit
mapped-read 16075	F1UMNMG03FXS6P	Length=464	No Hit
mapped-read 17580	F1UMNMG03GZZ88	Length=323	No Hit
mapped-read 5162	F1UMNMG03GNMGF	Length=437	tr|Q9XZ51|Q9XZ51_LUTLO Putative yellow related-protein (43 kDa salivary yellow-related protein SP04) OS=Lutzomyia longipalpis GN=YELLOW PE=2 SV=1Length=412	Score = 71.2 bits (173), Expect = 7e-011
mapped-read 13642	F1UMNMG03G34TN	Length=420	tr|Q8MNR4|Q8MNR4_DROME Putative uncharacterized protein (Gag-pol polyprotein; transposable_element_gene; DNA integration, RNA-dependent DNA replication, proteolysis) OS=Drosophila melanogaster GN=gag-pol PE=4 SV=1Length=1830	Score = 70.5 bits (171), Expect(2) = 7e-022
mapped-read 13812	F1UMNMG03GWJPN	Length=392	No Hit
mapped-read 33989	F1UMNMG03HFT7L	Length=345	No Hit
mapped-read 9807	F1UMNMG03G94T5	Length=386	No Hit
mapped-read 28180	F1UMNMG03G1J5R	Length=900	No Hit
mapped-read 32579	F1UMNMG03F4K12	Length=286	No Hit
mapped-read 27434	F1UMNMG03GFWT5	Length=429	tr|E3WKN3|E3WKN3_ANODA Putative uncharacterized protein (Pentatricopeptide repeat domain 3; Most of PPR proteins have roles in mitochondria or plastid. Some of these proteins have been shown to play a role in post-transcriptional processes within organelles and they are thought to be sequence-specific RNA-binding proteins) OS=Anopheles darlingi GN=AND_01042 PE=4 SV=1Length=664	Score = 135 bits (339), Expect = 4e-030
mapped-read 26377	F1UMNMG03GMR4F	Length=255	No Hit
mapped-read 20806	F1UMNMG03GTMOR	Length=334	No Hit
mapped-read 25148	F1UMNMG03HMBTF	Length=446	tr|Q17E94|Q17E94_AEDAE Putative uncharacterized protein (protein import into nucleus; nuclear pore) OS=Aedes aegypti GN=AAEL003882 PE=4 SV=1Length=2308	Score = 106 bits (265), Expect = 2e-021
mapped-read 3860	F1UMNMG03GDNOQ	Length=337	No Hit
mapped-read 23764	F1UMNMG03GJ9UG	Length=294	No Hit
mapped-read 18172	F1UMNMG03GUQX1	Length=279	No Hit
mapped-read 27859	F1UMNMG03F7JIZ	Length=302	No Hit
mapped-read 2427	F1UMNMG03G9LFV	Length=331	No Hit
mapped-read 240	F1UMNMG03FU7IM	Length=402	No Hit
mapped-read 21928	F1UMNMG03HFPSV	Length=344	No Hit
mapped-read 6706	F1UMNMG03GMYBT	Length=422	No Hit
