# Supplementary material for: First Comparative Transcriptomic Analysis of Wild Adult Male and Female Lutzomyia longipalpis, Vector of Visceral Leishmaniasis
Source: PLoS One. 2013 Mar 12;8(3):e58645. doi: 10.1371/journal.pone.0058645 (PMC3595279; doi:10.1371/journal.pone.0058645)
Supplement: Table S26 — PP2_selected-mapped-reads_est-others. This table shows the homology search results against DB:est-others for PP2 selected mapped-reads. The provided information includes: mapped-read number; unique read name (name assigned to each read when the samples were pyrosequenced); read length; Blastn result against DB:est-others; and its score and E-value, when applicable. (XLS) [file pone.0058645.s026.xls]

## Sheet: Sheet1
Mapped-read number	Unique read name	Read length	Blastn result (DB:est-others)	Score and E-value
mapped-read 34793	F1UMNMG04H8VU7	Length=586	emb|FP601882.1| FP601882 Hirudo medicinalis normalized library Hirudo medicinalis cDNA, mRNA sequence.Length=567	Score = 231 bits (125), Expect = 3e-057
mapped-read 34793	F1UMNMG04JGXTE	Length=662	emb|FP601882.1| FP601882 Hirudo medicinalis normalized library Hirudo medicinalis cDNA, mRNA sequence.Length=567	Score = 231 bits (125), Expect = 3e-057
mapped-read 34793	F1UMNMG04H6YTL	Length=251	gb|JK071301.1| ocpggb0_0315_E07.ab1 Sesamum indicum seed ocggb Library Sesamum indicum cDNA 5', mRNA sequence.Length=542	Score = 285 bits (154), Expect = 8e-074
mapped-read 34793	F1UMNMG04IJJBQ	Length=879	emb|FP601882.1| FP601882 Hirudo medicinalis normalized library Hirudo medicinalis cDNA, mRNA sequence.Length=567	Score = 252 bits (136), Expect = 3e-063
mapped-read 34793	F1UMNMG04H6L2B	Length=1322	emb|FP601882.1| FP601882 Hirudo medicinalis normalized library Hirudo medicinalis cDNA, mRNA sequence.Length=567	Score = 226 bits (122), Expect = 3e-055
mapped-read 34793	F1UMNMG04I3UEB	Length=270	gb|GR562281.2| HFR2B06 Hessian fly larval gut Mayetiola destructor cDNA, mRNA sequence.Length=739	Score = 300 bits (162), Expect = 3e-078
mapped-read 34793	F1UMNMG04INZ2S	Length=461	gb|HS413281.1| P4-1077141_003_G01 Adult female salivary gland cDNA library LumbSG1 Lutzomyia umbratilis cDNA, mRNA sequence.Length=831	Score = 656 bits (355), Expect = 0.0
mapped-read 34793	F1UMNMG04IMOJH	Length=461	gb|HS413281.1| P4-1077141_003_G01 Adult female salivary gland cDNA library LumbSG1 Lutzomyia umbratilis cDNA, mRNA sequence.Length=831	Score = 630 bits (341), Expect = 2e-177
mapped-read 34793	F1UMNMG04IXL1G	Length=465	gb|HS413281.1| P4-1077141_003_G01 Adult female salivary gland cDNA library LumbSG1 Lutzomyia umbratilis cDNA, mRNA sequence.Length=831	Score = 664 bits (359), Expect = 0.0
mapped-read 34793	F1UMNMG04JTS35	Length=477	gb|HS413281.1| P4-1077141_003_G01 Adult female salivary gland cDNA library LumbSG1 Lutzomyia umbratilis cDNA, mRNA sequence.Length=831	Score = 645 bits (349), Expect = 0.0
mapped-read 34793	F1UMNMG04IN71Z	Length=560	gb|HS413281.1| P4-1077141_003_G01 Adult female salivary gland cDNA library LumbSG1 Lutzomyia umbratilis cDNA, mRNA sequence.Length=831	Score = 749 bits (405), Expect = 0.0
mapped-read 34793	F1UMNMG04JIAJB	Length=467	gb|HS413281.1| P4-1077141_003_G01 Adult female salivary gland cDNA library LumbSG1 Lutzomyia umbratilis cDNA, mRNA sequence.Length=831	Score = 658 bits (356), Expect = 0.0
mapped-read 34793	F1UMNMG04JAPD4	Length=463	gb|HS413281.1| P4-1077141_003_G01 Adult female salivary gland cDNA library LumbSG1 Lutzomyia umbratilis cDNA, mRNA sequence.Length=831	Score = 656 bits (355), Expect = 0.0
mapped-read 34793	F1UMNMG04H5J7X	Length=699	gb|GR562281.2| HFR2B06 Hessian fly larval gut Mayetiola destructor cDNA, mRNA sequence.Length=739	Score = 357 bits (193), Expect = 5e-095
mapped-read 34793	F1UMNMG04J0W3R	Length=281	gb|GR562281.2| HFR2B06 Hessian fly larval gut Mayetiola destructor cDNA, mRNA sequence.Length=739	Score = 353 bits (191), Expect = 2e-094
mapped-read 34793	F1UMNMG04JGQ8K	Length=464	gb|HS413281.1| P4-1077141_003_G01 Adult female salivary gland cDNA library LumbSG1 Lutzomyia umbratilis cDNA, mRNA sequence.Length=831	Score = 662 bits (358), Expect = 0.0
mapped-read 34793	F1UMNMG04H6ZFG	Length=365	emb|FP601882.1| FP601882 Hirudo medicinalis normalized library Hirudo medicinalis cDNA, mRNA sequence.Length=567	Score = 448 bits (242), Expect = 1e-122
mapped-read 34793	F1UMNMG04J2I4Y	Length=557	emb|FP601882.1| FP601882 Hirudo medicinalis normalized library Hirudo medicinalis cDNA, mRNA sequence.Length=567	Score = 231 bits (125), Expect = 3e-057
mapped-read 34793	F1UMNMG04J0IWC	Length=565	emb|FP601882.1| FP601882 Hirudo medicinalis normalized library Hirudo medicinalis cDNA, mRNA sequence.Length=567	Score = 501 bits (271), Expect = 2e-138
mapped-read 34793	F1UMNMG04IWT14	Length=832	emb|FP601882.1| FP601882 Hirudo medicinalis normalized library Hirudo medicinalis cDNA, mRNA sequence.Length=567	Score = 235 bits (127), Expect = 3e-058
mapped-read 34793	F1UMNMG04IMLRC	Length=355	emb|FP601882.1| FP601882 Hirudo medicinalis normalized library Hirudo medicinalis cDNA, mRNA sequence.Length=567	Score = 412 bits (223), Expect = 5e-112
mapped-read 34793	F1UMNMG04H64PE	Length=636	emb|FP601882.1| FP601882 Hirudo medicinalis normalized library Hirudo medicinalis cDNA, mRNA sequence.Length=567	Score = 233 bits (126), Expect = 8e-058
mapped-read 34793	F1UMNMG04H7LLL	Length=465	gb|HS413281.1| P4-1077141_003_G01 Adult female salivary gland cDNA library LumbSG1 Lutzomyia umbratilis cDNA, mRNA sequence.Length=831	Score = 645 bits (349), Expect = 0.0
mapped-read 34793	F1UMNMG04JVC6B	Length=1184	gb|JK071301.1| ocpggb0_0315_E07.ab1 Sesamum indicum seed ocggb Library Sesamum indicum cDNA 5', mRNA sequence.Length=542	Score = 261 bits (141), Expect = 7e-066
mapped-read 34793	F1UMNMG04JK8J8	Length=277	gb|GR562281.2| HFR2B06 Hessian fly larval gut Mayetiola destructor cDNA, mRNA sequence.Length=739	Score = 357 bits (193), Expect = 2e-095
mapped-read 34793	F1UMNMG04JI8J2	Length=868	emb|FP601882.1| FP601882 Hirudo medicinalis normalized library Hirudo medicinalis cDNA, mRNA sequence.Length=567	Score = 219 bits (118), Expect = 3e-053
mapped-read 34793	F1UMNMG04JEIUX	Length=235	gb|GR562281.2| HFR2B06 Hessian fly larval gut Mayetiola destructor cDNA, mRNA sequence.Length=739	Score = 287 bits (155), Expect = 2e-074
mapped-read 34793	F1UMNMG04JBA45	Length=470	gb|HS413281.1| P4-1077141_003_G01 Adult female salivary gland cDNA library LumbSG1 Lutzomyia umbratilis cDNA, mRNA sequence.Length=831	Score = 638 bits (345), Expect = 1e-179
mapped-read 34793	F1UMNMG04IWGWA	Length=170	gb|JK066058.1| ocpggb0_0252_E02.ab1 Sesamum indicum seed ocggb Library Sesamum indicum cDNA 5', mRNA sequence.Length=533	Score = 252 bits (136), Expect = 5e-064
mapped-read 34793	F1UMNMG04IPH2E	Length=464	gb|HS413281.1| P4-1077141_003_G01 Adult female salivary gland cDNA library LumbSG1 Lutzomyia umbratilis cDNA, mRNA sequence.Length=831	Score = 662 bits (358), Expect = 0.0
mapped-read 34793	F1UMNMG04IPDW5	Length=286	gb|GR562281.2| HFR2B06 Hessian fly larval gut Mayetiola destructor cDNA, mRNA sequence.Length=739	Score = 357 bits (193), Expect = 2e-095
mapped-read 34793	F1UMNMG04H5WTS	Length=194	emb|FP601882.1| FP601882 Hirudo medicinalis normalized library Hirudo medicinalis cDNA, mRNA sequence.Length=567	Score = 226 bits (122), Expect = 4e-056
mapped-read 34793	F1UMNMG04JHHQA	Length=881	emb|FP601882.1| FP601882 Hirudo medicinalis normalized library Hirudo medicinalis cDNA, mRNA sequence.Length=567	Score = 231 bits (125), Expect = 4e-057
mapped-read 34793	F1UMNMG04H8PJG	Length=463	gb|HS413281.1| P4-1077141_003_G01 Adult female salivary gland cDNA library LumbSG1 Lutzomyia umbratilis cDNA, mRNA sequence.Length=831	Score = 649 bits (351), Expect = 0.0
mapped-read 34793	F1UMNMG04IU1EX	Length=201	gb|FG085675.1| CMRC-FF-IH0-acb-k-01-0-CMRC.r1 Ceratitis capitata adult head cDNA library Ceratitis capitata cDNA 5', mRNA sequence.Length=880	Score = 276 bits (149), Expect = 4e-071
mapped-read 34793	F1UMNMG04IMDPQ	Length=195	emb|FP601882.1| FP601882 Hirudo medicinalis normalized library Hirudo medicinalis cDNA, mRNA sequence.Length=567	Score = 222 bits (120), Expect = 5e-055
mapped-read 34793	F1UMNMG04IU7VH	Length=462	gb|HS413281.1| P4-1077141_003_G01 Adult female salivary gland cDNA library LumbSG1 Lutzomyia umbratilis cDNA, mRNA sequence.Length=831	Score = 658 bits (356), Expect = 0.0
mapped-read 34793	F1UMNMG04I7LJJ	Length=834	emb|FP595913.1| FP595913 Hirudo medicinalis normalized library Hirudo medicinalis cDNA, mRNA sequence.Length=540	Score = 246 bits (133), Expect = 1e-061
mapped-read 34793	F1UMNMG04H7HE7	Length=467	gb|HS413281.1| P4-1077141_003_G01 Adult female salivary gland cDNA library LumbSG1 Lutzomyia umbratilis cDNA, mRNA sequence.Length=831	Score = 662 bits (358), Expect = 0.0
mapped-read 34793	F1UMNMG04ITVRY	Length=472	gb|HS413281.1| P4-1077141_003_G01 Adult female salivary gland cDNA library LumbSG1 Lutzomyia umbratilis cDNA, mRNA sequence.Length=831	Score = 656 bits (355), Expect = 0.0
mapped-read 34793	F1UMNMG04JSQUW	Length=562	emb|FP601882.1| FP601882 Hirudo medicinalis normalized library Hirudo medicinalis cDNA, mRNA sequence.Length=567	Score = 435 bits (235), Expect = 2e-118
mapped-read 34793	F1UMNMG04IBEPQ	Length=464	gb|HS413281.1| P4-1077141_003_G01 Adult female salivary gland cDNA library LumbSG1 Lutzomyia umbratilis cDNA, mRNA sequence.Length=831	Score = 651 bits (352), Expect = 0.0
mapped-read 34793	F1UMNMG04I4Y0C	Length=185	gb|GR562281.2| HFR2B06 Hessian fly larval gut Mayetiola destructor cDNA, mRNA sequence.Length=739	Score = 252 bits (136), Expect = 6e-064
mapped-read 34793	F1UMNMG04H9X94	Length=467	gb|HS413281.1| P4-1077141_003_G01 Adult female salivary gland cDNA library LumbSG1 Lutzomyia umbratilis cDNA, mRNA sequence.Length=831	Score = 638 bits (345), Expect = 1e-179
mapped-read 34793	F1UMNMG04H8BJI	Length=711	gb|GR562281.2| HFR2B06 Hessian fly larval gut Mayetiola destructor cDNA, mRNA sequence.Length=739	Score = 322 bits (174), Expect = 2e-084
mapped-read 34793	F1UMNMG04J2NMS	Length=950	gb|GR562281.2| HFR2B06 Hessian fly larval gut Mayetiola destructor cDNA, mRNA sequence.Length=739	Score = 324 bits (175), Expect = 7e-085
mapped-read 34793	F1UMNMG04JX1ZR	Length=462	gb|HS413281.1| P4-1077141_003_G01 Adult female salivary gland cDNA library LumbSG1 Lutzomyia umbratilis cDNA, mRNA sequence.Length=831	Score = 656 bits (355), Expect = 0.0
mapped-read 34793	F1UMNMG04JUJ2C	Length=466	gb|HS413281.1| P4-1077141_003_G01 Adult female salivary gland cDNA library LumbSG1 Lutzomyia umbratilis cDNA, mRNA sequence.Length=831	Score = 649 bits (351), Expect = 0.0
mapped-read 34793	F1UMNMG04IDCO7	Length=524	gb|EW780324.1| SmSal083 Orange wheat blossom midge salivary gland cDNA library Sitodiplosis mosellana cDNA, mRNA sequence.Length=1734	Score = 671 bits (363), Expect = 0.0
mapped-read 34793	F1UMNMG04JEWTG	Length=269	gb|GR562281.2| HFR2B06 Hessian fly larval gut Mayetiola destructor cDNA, mRNA sequence.Length=739	Score = 372 bits (201), Expect = 7e-100
mapped-read 34793	F1UMNMG04JGGI9	Length=596	gb|GR562281.2| HFR2B06 Hessian fly larval gut Mayetiola destructor cDNA, mRNA sequence.Length=739	Score = 255 bits (138), Expect = 2e-064
mapped-read 34793	F1UMNMG04JB8N8	Length=462	gb|HS413281.1| P4-1077141_003_G01 Adult female salivary gland cDNA library LumbSG1 Lutzomyia umbratilis cDNA, mRNA sequence.Length=831	Score = 662 bits (358), Expect = 0.0
mapped-read 34793	F1UMNMG04JQ5FM	Length=791	emb|FP601882.1| FP601882 Hirudo medicinalis normalized library Hirudo medicinalis cDNA, mRNA sequence.Length=567	Score = 248 bits (134), Expect = 4e-062
mapped-read 34793	F1UMNMG04JLK6W	Length=464	gb|HS413281.1| P4-1077141_003_G01 Adult female salivary gland cDNA library LumbSG1 Lutzomyia umbratilis cDNA, mRNA sequence.Length=831	Score = 647 bits (350), Expect = 0.0
mapped-read 34793	F1UMNMG04JK6S2	Length=558	gb|HS413281.1| P4-1077141_003_G01 Adult female salivary gland cDNA library LumbSG1 Lutzomyia umbratilis cDNA, mRNA sequence.Length=831	Score = 800 bits (433), Expect = 0.0
mapped-read 34793	F1UMNMG04J0YG3	Length=468	gb|HS413281.1| P4-1077141_003_G01 Adult female salivary gland cDNA library LumbSG1 Lutzomyia umbratilis cDNA, mRNA sequence.Length=831	Score = 649 bits (351), Expect = 0.0
mapped-read 34793	F1UMNMG04IEWJL	Length=466	gb|HS413281.1| P4-1077141_003_G01 Adult female salivary gland cDNA library LumbSG1 Lutzomyia umbratilis cDNA, mRNA sequence.Length=831	Score = 669 bits (362), Expect = 0.0
mapped-read 34793	F1UMNMG04JMZ87	Length=1452	emb|FP601882.1| FP601882 Hirudo medicinalis normalized library Hirudo medicinalis cDNA, mRNA sequence.Length=567	Score = 239 bits (129), Expect = 4e-059
mapped-read 34793	F1UMNMG04INVDS	Length=463	gb|HS413281.1| P4-1077141_003_G01 Adult female salivary gland cDNA library LumbSG1 Lutzomyia umbratilis cDNA, mRNA sequence.Length=831	Score = 662 bits (358), Expect = 0.0
mapped-read 34793	F1UMNMG04IS7WF	Length=751	gb|FG085675.1| CMRC-FF-IH0-acb-k-01-0-CMRC.r1 Ceratitis capitata adult head cDNA library Ceratitis capitata cDNA 5', mRNA sequence.Length=880	Score = 318 bits (172), Expect = 3e-083
mapped-read 34793	F1UMNMG04I357Y	Length=474	gb|HS413281.1| P4-1077141_003_G01 Adult female salivary gland cDNA library LumbSG1 Lutzomyia umbratilis cDNA, mRNA sequence.Length=831	Score = 621 bits (336), Expect = 1e-174
mapped-read 34793	F1UMNMG04ICAFS	Length=199	gb|FG085675.1| CMRC-FF-IH0-acb-k-01-0-CMRC.r1 Ceratitis capitata adult head cDNA library Ceratitis capitata cDNA 5', mRNA sequence.Length=880	Score = 276 bits (149), Expect = 4e-071
mapped-read 34793	F1UMNMG04IURQP	Length=463	gb|HS413281.1| P4-1077141_003_G01 Adult female salivary gland cDNA library LumbSG1 Lutzomyia umbratilis cDNA, mRNA sequence.Length=831	Score = 656 bits (355), Expect = 0.0
mapped-read 34793	F1UMNMG04JN7RW	Length=560	gb|HS413281.1| P4-1077141_003_G01 Adult female salivary gland cDNA library LumbSG1 Lutzomyia umbratilis cDNA, mRNA sequence.Length=831	Score = 771 bits (417), Expect = 0.0
mapped-read 34793	F1UMNMG04IFK9F	Length=465	gb|HS413281.1| P4-1077141_003_G01 Adult female salivary gland cDNA library LumbSG1 Lutzomyia umbratilis cDNA, mRNA sequence.Length=831	Score = 662 bits (358), Expect = 0.0
mapped-read 34793	F1UMNMG04IVH0L	Length=198	gb|FG085675.1| CMRC-FF-IH0-acb-k-01-0-CMRC.r1 Ceratitis capitata adult head cDNA library Ceratitis capitata cDNA 5', mRNA sequence.Length=880	Score = 276 bits (149), Expect = 4e-071
mapped-read 34793	F1UMNMG04JUNUP	Length=224	No Hit
mapped-read 34793	F1UMNMG04JQXYK	Length=726	emb|FP601882.1| FP601882 Hirudo medicinalis normalized library Hirudo medicinalis cDNA, mRNA sequence.Length=567	Score = 231 bits (125), Expect = 3e-057
mapped-read 34793	F1UMNMG04IKFVI	Length=476	gb|HS413281.1| P4-1077141_003_G01 Adult female salivary gland cDNA library LumbSG1 Lutzomyia umbratilis cDNA, mRNA sequence.Length=831	Score = 640 bits (346), Expect = 3e-180
mapped-read 34793	F1UMNMG04IRKCK	Length=463	gb|HS413281.1| P4-1077141_003_G01 Adult female salivary gland cDNA library LumbSG1 Lutzomyia umbratilis cDNA, mRNA sequence.Length=831	Score = 662 bits (358), Expect = 0.0
mapped-read 34793	F1UMNMG04I8JM2	Length=462	gb|HS413281.1| P4-1077141_003_G01 Adult female salivary gland cDNA library LumbSG1 Lutzomyia umbratilis cDNA, mRNA sequence.Length=831	Score = 658 bits (356), Expect = 0.0
mapped-read 34793	F1UMNMG04H84Y2	Length=463	gb|HS413281.1| P4-1077141_003_G01 Adult female salivary gland cDNA library LumbSG1 Lutzomyia umbratilis cDNA, mRNA sequence.Length=831	Score = 662 bits (358), Expect = 0.0
mapped-read 34793	F1UMNMG04IRN3Q	Length=646	emb|FP601882.1| FP601882 Hirudo medicinalis normalized library Hirudo medicinalis cDNA, mRNA sequence.Length=567	Score = 231 bits (125), Expect = 3e-057
mapped-read 34793	F1UMNMG04ILIRW	Length=465	gb|HS413281.1| P4-1077141_003_G01 Adult female salivary gland cDNA library LumbSG1 Lutzomyia umbratilis cDNA, mRNA sequence.Length=831	Score = 652 bits (353), Expect = 0.0
mapped-read 34793	F1UMNMG04II9LP	Length=465	gb|HS413281.1| P4-1077141_003_G01 Adult female salivary gland cDNA library LumbSG1 Lutzomyia umbratilis cDNA, mRNA sequence.Length=831	Score = 656 bits (355), Expect = 0.0
mapped-read 34793	F1UMNMG04II50L	Length=653	gb|FG085675.1| CMRC-FF-IH0-acb-k-01-0-CMRC.r1 Ceratitis capitata adult head cDNA library Ceratitis capitata cDNA 5', mRNA sequence.Length=880	Score = 265 bits (143), Expect = 3e-067
mapped-read 34793	F1UMNMG04JHCTD	Length=840	gb|HS413281.1| P4-1077141_003_G01 Adult female salivary gland cDNA library LumbSG1 Lutzomyia umbratilis cDNA, mRNA sequence.Length=831	Score = 492 bits (266), Expect = 2e-135
mapped-read 34793	F1UMNMG04IJHRY	Length=466	gb|HS413281.1| P4-1077141_003_G01 Adult female salivary gland cDNA library LumbSG1 Lutzomyia umbratilis cDNA, mRNA sequence.Length=831	Score = 669 bits (362), Expect = 0.0
mapped-read 34793	F1UMNMG04IQBSV	Length=464	gb|HS413281.1| P4-1077141_003_G01 Adult female salivary gland cDNA library LumbSG1 Lutzomyia umbratilis cDNA, mRNA sequence.Length=831	Score = 664 bits (359), Expect = 0.0
mapped-read 34793	F1UMNMG04JG3QD	Length=941	No Hit
mapped-read 34793	F1UMNMG04J18CF	Length=239	gb|GR562281.2| HFR2B06 Hessian fly larval gut Mayetiola destructor cDNA, mRNA sequence.Length=739	Score = 296 bits (160), Expect = 4e-077
mapped-read 34793	F1UMNMG04IOSBS	Length=339	gb|GR562281.2| HFR2B06 Hessian fly larval gut Mayetiola destructor cDNA, mRNA sequence.Length=739	Score = 348 bits (188), Expect = 1e-092
mapped-read 34793	F1UMNMG04JMIT2	Length=246	gb|GR562281.2| HFR2B06 Hessian fly larval gut Mayetiola destructor cDNA, mRNA sequence.Length=739	Score = 294 bits (159), Expect = 1e-076
mapped-read 34793	F1UMNMG04I2KTM	Length=859	emb|FP601882.1| FP601882 Hirudo medicinalis normalized library Hirudo medicinalis cDNA, mRNA sequence.Length=567	Score = 231 bits (125), Expect = 4e-057
mapped-read 34793	F1UMNMG04IH54M	Length=465	gb|HS413281.1| P4-1077141_003_G01 Adult female salivary gland cDNA library LumbSG1 Lutzomyia umbratilis cDNA, mRNA sequence.Length=831	Score = 669 bits (362), Expect = 0.0
mapped-read 34793	F1UMNMG04H6VCR	Length=460	gb|HS413281.1| P4-1077141_003_G01 Adult female salivary gland cDNA library LumbSG1 Lutzomyia umbratilis cDNA, mRNA sequence.Length=831	Score = 636 bits (344), Expect = 4e-179
mapped-read 34793	F1UMNMG04JT45P	Length=576	emb|FP601882.1| FP601882 Hirudo medicinalis normalized library Hirudo medicinalis cDNA, mRNA sequence.Length=567	Score = 235 bits (127), Expect = 2e-058
mapped-read 34793	F1UMNMG04JPKP6	Length=466	gb|HS413281.1| P4-1077141_003_G01 Adult female salivary gland cDNA library LumbSG1 Lutzomyia umbratilis cDNA, mRNA sequence.Length=831	Score = 658 bits (356), Expect = 0.0
mapped-read 34793	F1UMNMG04JMEQF	Length=464	gb|HS413281.1| P4-1077141_003_G01 Adult female salivary gland cDNA library LumbSG1 Lutzomyia umbratilis cDNA, mRNA sequence.Length=831	Score = 660 bits (357), Expect = 0.0
mapped-read 34793	F1UMNMG04JSLKO	Length=469	gb|HS413281.1| P4-1077141_003_G01 Adult female salivary gland cDNA library LumbSG1 Lutzomyia umbratilis cDNA, mRNA sequence.Length=831	Score = 619 bits (335), Expect = 4e-174
mapped-read 34793	F1UMNMG04I15ZE	Length=581	gb|HS413281.1| P4-1077141_003_G01 Adult female salivary gland cDNA library LumbSG1 Lutzomyia umbratilis cDNA, mRNA sequence.Length=831	Score = 717 bits (388), Expect = 0.0
mapped-read 34793	F1UMNMG04JYNKL	Length=553	gb|HS413281.1| P4-1077141_003_G01 Adult female salivary gland cDNA library LumbSG1 Lutzomyia umbratilis cDNA, mRNA sequence.Length=831	Score = 739 bits (400), Expect = 0.0
mapped-read 34793	F1UMNMG04JEMBQ	Length=468	gb|HS413281.1| P4-1077141_003_G01 Adult female salivary gland cDNA library LumbSG1 Lutzomyia umbratilis cDNA, mRNA sequence.Length=831	Score = 649 bits (351), Expect = 0.0
mapped-read 34793	F1UMNMG04IB0JT	Length=488	gb|HS413281.1| P4-1077141_003_G01 Adult female salivary gland cDNA library LumbSG1 Lutzomyia umbratilis cDNA, mRNA sequence.Length=831	Score = 573 bits (310), Expect = 3e-160
mapped-read 34793	F1UMNMG04I16IG	Length=404	gb|HS413281.1| P4-1077141_003_G01 Adult female salivary gland cDNA library LumbSG1 Lutzomyia umbratilis cDNA, mRNA sequence.Length=831	Score = 573 bits (310), Expect = 3e-160
mapped-read 34793	F1UMNMG04IF795	Length=600	gb|GR562281.2| HFR2B06 Hessian fly larval gut Mayetiola destructor cDNA, mRNA sequence.Length=739	Score = 272 bits (147), Expect = 2e-069
mapped-read 34793	F1UMNMG04IXU5W	Length=462	gb|HS413281.1| P4-1077141_003_G01 Adult female salivary gland cDNA library LumbSG1 Lutzomyia umbratilis cDNA, mRNA sequence.Length=831	Score = 656 bits (355), Expect = 0.0
mapped-read 34793	F1UMNMG04IYE34	Length=465	gb|HS413281.1| P4-1077141_003_G01 Adult female salivary gland cDNA library LumbSG1 Lutzomyia umbratilis cDNA, mRNA sequence.Length=831	Score = 662 bits (358), Expect = 0.0
mapped-read 34793	F1UMNMG04IMD66	Length=558	gb|HS413281.1| P4-1077141_003_G01 Adult female salivary gland cDNA library LumbSG1 Lutzomyia umbratilis cDNA, mRNA sequence.Length=831	Score = 804 bits (435), Expect = 0.0
mapped-read 34793	F1UMNMG04I51G2	Length=198	gb|FG085675.1| CMRC-FF-IH0-acb-k-01-0-CMRC.r1 Ceratitis capitata adult head cDNA library Ceratitis capitata cDNA 5', mRNA sequence.Length=880	Score = 276 bits (149), Expect = 4e-071
mapped-read 34793	F1UMNMG04IAYL1	Length=463	gb|HS413281.1| P4-1077141_003_G01 Adult female salivary gland cDNA library LumbSG1 Lutzomyia umbratilis cDNA, mRNA sequence.Length=831	Score = 662 bits (358), Expect = 0.0
mapped-read 34793	F1UMNMG04I1XI5	Length=219	gb|GR562281.2| HFR2B06 Hessian fly larval gut Mayetiola destructor cDNA, mRNA sequence.Length=739	Score = 296 bits (160), Expect = 3e-077
mapped-read 34793	F1UMNMG04J3QS6	Length=491	gb|HS413281.1| P4-1077141_003_G01 Adult female salivary gland cDNA library LumbSG1 Lutzomyia umbratilis cDNA, mRNA sequence.Length=831	Score = 558 bits (302), Expect = 9e-156
mapped-read 34793	F1UMNMG04IMJSN	Length=466	gb|HS413281.1| P4-1077141_003_G01 Adult female salivary gland cDNA library LumbSG1 Lutzomyia umbratilis cDNA, mRNA sequence.Length=831	Score = 662 bits (358), Expect = 0.0
mapped-read 34793	F1UMNMG04J07YE	Length=466	gb|HS413281.1| P4-1077141_003_G01 Adult female salivary gland cDNA library LumbSG1 Lutzomyia umbratilis cDNA, mRNA sequence.Length=831	Score = 652 bits (353), Expect = 0.0
mapped-read 34793	F1UMNMG04IQZXO	Length=463	gb|HS413281.1| P4-1077141_003_G01 Adult female salivary gland cDNA library LumbSG1 Lutzomyia umbratilis cDNA, mRNA sequence.Length=831	Score = 649 bits (351), Expect = 0.0
mapped-read 34793	F1UMNMG04H77C4	Length=229	gb|GR562281.2| HFR2B06 Hessian fly larval gut Mayetiola destructor cDNA, mRNA sequence.Length=739	Score = 300 bits (162), Expect = 3e-078
mapped-read 34793	F1UMNMG04IFHNA	Length=471	gb|HS413281.1| P4-1077141_003_G01 Adult female salivary gland cDNA library LumbSG1 Lutzomyia umbratilis cDNA, mRNA sequence.Length=831	Score = 658 bits (356), Expect = 0.0
mapped-read 34793	F1UMNMG04IJ2G8	Length=467	gb|HS413281.1| P4-1077141_003_G01 Adult female salivary gland cDNA library LumbSG1 Lutzomyia umbratilis cDNA, mRNA sequence.Length=831	Score = 669 bits (362), Expect = 0.0
mapped-read 34793	F1UMNMG04ILDR0	Length=464	gb|HS413281.1| P4-1077141_003_G01 Adult female salivary gland cDNA library LumbSG1 Lutzomyia umbratilis cDNA, mRNA sequence.Length=831	Score = 669 bits (362), Expect = 0.0
mapped-read 34793	F1UMNMG04IAUCG	Length=738	gb|GR562281.2| HFR2B06 Hessian fly larval gut Mayetiola destructor cDNA, mRNA sequence.Length=739	Score = 329 bits (178), Expect = 1e-086
mapped-read 34793	F1UMNMG04JJ1Z7	Length=840	gb|CX017059.1| EST 768 'Fleshless' Ugni blanc SSH Library Vitis vinifera cDNA clone G4_C06, mRNA sequence.Length=665	Score = 231 bits (125), Expect = 4e-057
mapped-read 34793	F1UMNMG04JZM5Z	Length=462	gb|HS413281.1| P4-1077141_003_G01 Adult female salivary gland cDNA library LumbSG1 Lutzomyia umbratilis cDNA, mRNA sequence.Length=831	Score = 656 bits (355), Expect = 0.0
mapped-read 34793	F1UMNMG04IYHYG	Length=460	gb|HS413281.1| P4-1077141_003_G01 Adult female salivary gland cDNA library LumbSG1 Lutzomyia umbratilis cDNA, mRNA sequence.Length=831	Score = 643 bits (348), Expect = 0.0
mapped-read 34793	F1UMNMG04JOWWU	Length=464	gb|HS413281.1| P4-1077141_003_G01 Adult female salivary gland cDNA library LumbSG1 Lutzomyia umbratilis cDNA, mRNA sequence.Length=831	Score = 643 bits (348), Expect = 0.0
mapped-read 34793	F1UMNMG04IPXZD	Length=268	gb|GR562281.2| HFR2B06 Hessian fly larval gut Mayetiola destructor cDNA, mRNA sequence.Length=739	Score = 379 bits (205), Expect = 4e-102
mapped-read 34793	F1UMNMG04JS917	Length=282	gb|GR562281.2| HFR2B06 Hessian fly larval gut Mayetiola destructor cDNA, mRNA sequence.Length=739	Score = 392 bits (212), Expect = 5e-106
mapped-read 34793	F1UMNMG04IFF22	Length=526	gb|HS413281.1| P4-1077141_003_G01 Adult female salivary gland cDNA library LumbSG1 Lutzomyia umbratilis cDNA, mRNA sequence.Length=831	Score = 503 bits (272), Expect = 5e-139
mapped-read 34793	F1UMNMG04IFG5S	Length=464	gb|HS413281.1| P4-1077141_003_G01 Adult female salivary gland cDNA library LumbSG1 Lutzomyia umbratilis cDNA, mRNA sequence.Length=831	Score = 662 bits (358), Expect = 0.0
mapped-read 34793	F1UMNMG04INJLX	Length=461	gb|HS413281.1| P4-1077141_003_G01 Adult female salivary gland cDNA library LumbSG1 Lutzomyia umbratilis cDNA, mRNA sequence.Length=831	Score = 656 bits (355), Expect = 0.0
mapped-read 34793	F1UMNMG04IRNE2	Length=463	gb|HS413281.1| P4-1077141_003_G01 Adult female salivary gland cDNA library LumbSG1 Lutzomyia umbratilis cDNA, mRNA sequence.Length=831	Score = 662 bits (358), Expect = 0.0
mapped-read 34793	F1UMNMG04I75KK	Length=464	gb|HS413281.1| P4-1077141_003_G01 Adult female salivary gland cDNA library LumbSG1 Lutzomyia umbratilis cDNA, mRNA sequence.Length=831	Score = 662 bits (358), Expect = 0.0
mapped-read 34793	F1UMNMG04IHD4V	Length=465	gb|HS413281.1| P4-1077141_003_G01 Adult female salivary gland cDNA library LumbSG1 Lutzomyia umbratilis cDNA, mRNA sequence.Length=831	Score = 654 bits (354), Expect = 0.0
mapped-read 34793	F1UMNMG04IH5CK	Length=486	gb|HS413281.1| P4-1077141_003_G01 Adult female salivary gland cDNA library LumbSG1 Lutzomyia umbratilis cDNA, mRNA sequence.Length=831	Score = 586 bits (317), Expect = 4e-164
mapped-read 34793	F1UMNMG04IIXUP	Length=483	gb|HS413281.1| P4-1077141_003_G01 Adult female salivary gland cDNA library LumbSG1 Lutzomyia umbratilis cDNA, mRNA sequence.Length=831	Score = 571 bits (309), Expect = 1e-159
mapped-read 34793	F1UMNMG04IUR34	Length=573	gb|HS413281.1| P4-1077141_003_G01 Adult female salivary gland cDNA library LumbSG1 Lutzomyia umbratilis cDNA, mRNA sequence.Length=831	Score = 907 bits (491), Expect = 0.0
mapped-read 34793	F1UMNMG04IDW56	Length=1284	emb|FP601882.1| FP601882 Hirudo medicinalis normalized library Hirudo medicinalis cDNA, mRNA sequence.Length=567	Score = 231 bits (125), Expect = 6e-057
mapped-read 34793	F1UMNMG04IVP6Q	Length=464	gb|HS413281.1| P4-1077141_003_G01 Adult female salivary gland cDNA library LumbSG1 Lutzomyia umbratilis cDNA, mRNA sequence.Length=831	Score = 645 bits (349), Expect = 0.0
mapped-read 34793	F1UMNMG04JA91C	Length=755	emb|FP601882.1| FP601882 Hirudo medicinalis normalized library Hirudo medicinalis cDNA, mRNA sequence.Length=567	Score = 235 bits (127), Expect = 3e-058
mapped-read 34793	F1UMNMG04I9FOQ	Length=466	gb|HS413281.1| P4-1077141_003_G01 Adult female salivary gland cDNA library LumbSG1 Lutzomyia umbratilis cDNA, mRNA sequence.Length=831	Score = 641 bits (347), Expect = 0.0
mapped-read 34793	F1UMNMG04J1AJ2	Length=472	gb|HS413281.1| P4-1077141_003_G01 Adult female salivary gland cDNA library LumbSG1 Lutzomyia umbratilis cDNA, mRNA sequence.Length=831	Score = 630 bits (341), Expect = 2e-177
mapped-read 34793	F1UMNMG04JIRL4	Length=465	gb|HS413281.1| P4-1077141_003_G01 Adult female salivary gland cDNA library LumbSG1 Lutzomyia umbratilis cDNA, mRNA sequence.Length=831	Score = 658 bits (356), Expect = 0.0
mapped-read 34793	F1UMNMG04JHMC2	Length=463	gb|HS413281.1| P4-1077141_003_G01 Adult female salivary gland cDNA library LumbSG1 Lutzomyia umbratilis cDNA, mRNA sequence.Length=831	Score = 662 bits (358), Expect = 0.0
mapped-read 34793	F1UMNMG04I0FYJ	Length=465	gb|HS413281.1| P4-1077141_003_G01 Adult female salivary gland cDNA library LumbSG1 Lutzomyia umbratilis cDNA, mRNA sequence.Length=831	Score = 669 bits (362), Expect = 0.0
mapped-read 34793	F1UMNMG04IC2CT	Length=332	emb|FP595913.1| FP595913 Hirudo medicinalis normalized library Hirudo medicinalis cDNA, mRNA sequence.Length=540	Score = 243 bits (131), Expect = 7e-061
mapped-read 34793	F1UMNMG04I0S5V	Length=300	gb|GR562281.2| HFR2B06 Hessian fly larval gut Mayetiola destructor cDNA, mRNA sequence.Length=739	Score = 333 bits (180), Expect = 3e-088
mapped-read 34793	F1UMNMG04IU2DW	Length=463	gb|HS413281.1| P4-1077141_003_G01 Adult female salivary gland cDNA library LumbSG1 Lutzomyia umbratilis cDNA, mRNA sequence.Length=831	Score = 669 bits (362), Expect = 0.0
mapped-read 34793	F1UMNMG04ISR6T	Length=888	emb|FP595913.1| FP595913 Hirudo medicinalis normalized library Hirudo medicinalis cDNA, mRNA sequence.Length=540	Score = 224 bits (121), Expect = 7e-055
mapped-read 34793	F1UMNMG04JF34F	Length=464	gb|HS413281.1| P4-1077141_003_G01 Adult female salivary gland cDNA library LumbSG1 Lutzomyia umbratilis cDNA, mRNA sequence.Length=831	Score = 651 bits (352), Expect = 0.0
mapped-read 34793	F1UMNMG04I430R	Length=462	gb|HS413281.1| P4-1077141_003_G01 Adult female salivary gland cDNA library LumbSG1 Lutzomyia umbratilis cDNA, mRNA sequence.Length=831	Score = 667 bits (361), Expect = 0.0
mapped-read 34793	F1UMNMG04IS25E	Length=803	emb|FP601882.1| FP601882 Hirudo medicinalis normalized library Hirudo medicinalis cDNA, mRNA sequence.Length=567	Score = 239 bits (129), Expect = 2e-059
mapped-read 34793	F1UMNMG04IO2CV	Length=467	gb|HS413281.1| P4-1077141_003_G01 Adult female salivary gland cDNA library LumbSG1 Lutzomyia umbratilis cDNA, mRNA sequence.Length=831	Score = 632 bits (342), Expect = 5e-178
mapped-read 34793	F1UMNMG04I54DV	Length=675	emb|FP601882.1| FP601882 Hirudo medicinalis normalized library Hirudo medicinalis cDNA, mRNA sequence.Length=567	Score = 230 bits (124), Expect = 1e-056
mapped-read 34793	F1UMNMG04H75EG	Length=467	gb|HS413281.1| P4-1077141_003_G01 Adult female salivary gland cDNA library LumbSG1 Lutzomyia umbratilis cDNA, mRNA sequence.Length=831	Score = 660 bits (357), Expect = 0.0
mapped-read 34793	F1UMNMG04IIXSD	Length=508	gb|HS413281.1| P4-1077141_003_G01 Adult female salivary gland cDNA library LumbSG1 Lutzomyia umbratilis cDNA, mRNA sequence.Length=831	Score = 560 bits (303), Expect = 3e-156
mapped-read 34793	F1UMNMG04I9NIE	Length=466	gb|HS413281.1| P4-1077141_003_G01 Adult female salivary gland cDNA library LumbSG1 Lutzomyia umbratilis cDNA, mRNA sequence.Length=831	Score = 662 bits (358), Expect = 0.0
mapped-read 34793	F1UMNMG04J28XH	Length=464	gb|HS413281.1| P4-1077141_003_G01 Adult female salivary gland cDNA library LumbSG1 Lutzomyia umbratilis cDNA, mRNA sequence.Length=831	Score = 640 bits (346), Expect = 3e-180
mapped-read 34793	F1UMNMG04IYYF2	Length=463	gb|HS413281.1| P4-1077141_003_G01 Adult female salivary gland cDNA library LumbSG1 Lutzomyia umbratilis cDNA, mRNA sequence.Length=831	Score = 662 bits (358), Expect = 0.0
mapped-read 34793	F1UMNMG04JHS44	Length=463	gb|HS413281.1| P4-1077141_003_G01 Adult female salivary gland cDNA library LumbSG1 Lutzomyia umbratilis cDNA, mRNA sequence.Length=831	Score = 658 bits (356), Expect = 0.0
mapped-read 34793	F1UMNMG04JZACW	Length=343	emb|FP601882.1| FP601882 Hirudo medicinalis normalized library Hirudo medicinalis cDNA, mRNA sequence.Length=567	Score = 372 bits (201), Expect = 8e-100
mapped-read 34793	F1UMNMG04JPHU0	Length=463	gb|HS413281.1| P4-1077141_003_G01 Adult female salivary gland cDNA library LumbSG1 Lutzomyia umbratilis cDNA, mRNA sequence.Length=831	Score = 669 bits (362), Expect = 0.0
mapped-read 34793	F1UMNMG04IMAOC	Length=463	gb|HS413281.1| P4-1077141_003_G01 Adult female salivary gland cDNA library LumbSG1 Lutzomyia umbratilis cDNA, mRNA sequence.Length=831	Score = 669 bits (362), Expect = 0.0
mapped-read 34793	F1UMNMG04JRK1E	Length=857	gb|GR562281.2| HFR2B06 Hessian fly larval gut Mayetiola destructor cDNA, mRNA sequence.Length=739	Score = 344 bits (186), Expect = 5e-091
mapped-read 34793	F1UMNMG04IK9GM	Length=464	gb|HS413281.1| P4-1077141_003_G01 Adult female salivary gland cDNA library LumbSG1 Lutzomyia umbratilis cDNA, mRNA sequence.Length=831	Score = 662 bits (358), Expect = 0.0
mapped-read 34793	F1UMNMG04IHKE4	Length=466	gb|HS413281.1| P4-1077141_003_G01 Adult female salivary gland cDNA library LumbSG1 Lutzomyia umbratilis cDNA, mRNA sequence.Length=831	Score = 669 bits (362), Expect = 0.0
mapped-read 34793	F1UMNMG04JQ86Z	Length=1079	emb|FP601882.1| FP601882 Hirudo medicinalis normalized library Hirudo medicinalis cDNA, mRNA sequence.Length=567	Score = 244 bits (132), Expect = 6e-061
mapped-read 34793	F1UMNMG04H8ZM0	Length=465	gb|HS413281.1| P4-1077141_003_G01 Adult female salivary gland cDNA library LumbSG1 Lutzomyia umbratilis cDNA, mRNA sequence.Length=831	Score = 658 bits (356), Expect = 0.0
mapped-read 34793	F1UMNMG04IE84N	Length=469	gb|HS413281.1| P4-1077141_003_G01 Adult female salivary gland cDNA library LumbSG1 Lutzomyia umbratilis cDNA, mRNA sequence.Length=831	Score = 623 bits (337), Expect = 3e-175
mapped-read 34793	F1UMNMG04JEDVH	Length=464	gb|HS413281.1| P4-1077141_003_G01 Adult female salivary gland cDNA library LumbSG1 Lutzomyia umbratilis cDNA, mRNA sequence.Length=831	Score = 656 bits (355), Expect = 0.0
mapped-read 34793	F1UMNMG04IEO2O	Length=460	gb|HS413281.1| P4-1077141_003_G01 Adult female salivary gland cDNA library LumbSG1 Lutzomyia umbratilis cDNA, mRNA sequence.Length=831	Score = 649 bits (351), Expect = 0.0
mapped-read 34793	F1UMNMG04H8JVH	Length=461	gb|HS413281.1| P4-1077141_003_G01 Adult female salivary gland cDNA library LumbSG1 Lutzomyia umbratilis cDNA, mRNA sequence.Length=831	Score = 656 bits (355), Expect = 0.0
mapped-read 34793	F1UMNMG04J05Z4	Length=462	gb|HS413281.1| P4-1077141_003_G01 Adult female salivary gland cDNA library LumbSG1 Lutzomyia umbratilis cDNA, mRNA sequence.Length=831	Score = 656 bits (355), Expect = 0.0
mapped-read 34793	F1UMNMG04IXUGC	Length=465	gb|HS413281.1| P4-1077141_003_G01 Adult female salivary gland cDNA library LumbSG1 Lutzomyia umbratilis cDNA, mRNA sequence.Length=831	Score = 652 bits (353), Expect = 0.0
mapped-read 34793	F1UMNMG04I39D1	Length=463	gb|HS413281.1| P4-1077141_003_G01 Adult female salivary gland cDNA library LumbSG1 Lutzomyia umbratilis cDNA, mRNA sequence.Length=831	Score = 647 bits (350), Expect = 0.0
mapped-read 34793	F1UMNMG04JKZDT	Length=260	gb|GR562281.2| HFR2B06 Hessian fly larval gut Mayetiola destructor cDNA, mRNA sequence.Length=739	Score = 294 bits (159), Expect = 1e-076
mapped-read 34793	F1UMNMG04IEZ1H	Length=464	gb|HS413281.1| P4-1077141_003_G01 Adult female salivary gland cDNA library LumbSG1 Lutzomyia umbratilis cDNA, mRNA sequence.Length=831	Score = 669 bits (362), Expect = 0.0
mapped-read 34793	F1UMNMG04ICF7V	Length=799	emb|FP601882.1| FP601882 Hirudo medicinalis normalized library Hirudo medicinalis cDNA, mRNA sequence.Length=567	Score = 244 bits (132), Expect = 5e-061
mapped-read 34793	F1UMNMG04JH1LA	Length=466	gb|HS413281.1| P4-1077141_003_G01 Adult female salivary gland cDNA library LumbSG1 Lutzomyia umbratilis cDNA, mRNA sequence.Length=831	Score = 641 bits (347), Expect = 0.0
mapped-read 34793	F1UMNMG04JRDEX	Length=465	gb|HS413281.1| P4-1077141_003_G01 Adult female salivary gland cDNA library LumbSG1 Lutzomyia umbratilis cDNA, mRNA sequence.Length=831	Score = 647 bits (350), Expect = 0.0
mapped-read 34793	F1UMNMG04IYW30	Length=465	gb|HS413281.1| P4-1077141_003_G01 Adult female salivary gland cDNA library LumbSG1 Lutzomyia umbratilis cDNA, mRNA sequence.Length=831	Score = 638 bits (345), Expect = 1e-179
mapped-read 34793	F1UMNMG04IUD5M	Length=145	emb|FP595913.1| FP595913 Hirudo medicinalis normalized library Hirudo medicinalis cDNA, mRNA sequence.Length=540	Score = 213 bits (115), Expect = 2e-052
mapped-read 34793	F1UMNMG04JRFJC	Length=465	gb|HS413281.1| P4-1077141_003_G01 Adult female salivary gland cDNA library LumbSG1 Lutzomyia umbratilis cDNA, mRNA sequence.Length=831	Score = 658 bits (356), Expect = 0.0
mapped-read 34793	F1UMNMG04J05LC	Length=469	gb|HS413281.1| P4-1077141_003_G01 Adult female salivary gland cDNA library LumbSG1 Lutzomyia umbratilis cDNA, mRNA sequence.Length=831	Score = 673 bits (364), Expect = 0.0
mapped-read 34793	F1UMNMG04JWB0R	Length=463	gb|HS413281.1| P4-1077141_003_G01 Adult female salivary gland cDNA library LumbSG1 Lutzomyia umbratilis cDNA, mRNA sequence.Length=831	Score = 649 bits (351), Expect = 0.0
mapped-read 34793	F1UMNMG04H6PSX	Length=777	gb|GR562281.2| HFR2B06 Hessian fly larval gut Mayetiola destructor cDNA, mRNA sequence.Length=739	Score = 289 bits (156), Expect = 2e-074
mapped-read 34793	F1UMNMG04JO9L7	Length=461	gb|HS413281.1| P4-1077141_003_G01 Adult female salivary gland cDNA library LumbSG1 Lutzomyia umbratilis cDNA, mRNA sequence.Length=831	Score = 634 bits (343), Expect = 1e-178
mapped-read 34793	F1UMNMG04I0LSU	Length=248	gb|GR562281.2| HFR2B06 Hessian fly larval gut Mayetiola destructor cDNA, mRNA sequence.Length=739	Score = 333 bits (180), Expect = 3e-088
mapped-read 34793	F1UMNMG04JZ9OF	Length=462	gb|HS413281.1| P4-1077141_003_G01 Adult female salivary gland cDNA library LumbSG1 Lutzomyia umbratilis cDNA, mRNA sequence.Length=831	Score = 656 bits (355), Expect = 0.0
mapped-read 34793	F1UMNMG04IHDZ7	Length=325	emb|FP601882.1| FP601882 Hirudo medicinalis normalized library Hirudo medicinalis cDNA, mRNA sequence.Length=567	Score = 385 bits (208), Expect = 1e-103
mapped-read 34793	F1UMNMG04IYQQA	Length=462	gb|HS413281.1| P4-1077141_003_G01 Adult female salivary gland cDNA library LumbSG1 Lutzomyia umbratilis cDNA, mRNA sequence.Length=831	Score = 662 bits (358), Expect = 0.0
mapped-read 34793	F1UMNMG04JBYKD	Length=200	gb|FG085675.1| CMRC-FF-IH0-acb-k-01-0-CMRC.r1 Ceratitis capitata adult head cDNA library Ceratitis capitata cDNA 5', mRNA sequence.Length=880	Score = 276 bits (149), Expect = 4e-071
mapped-read 34793	F1UMNMG04IXYKW	Length=462	gb|HS413281.1| P4-1077141_003_G01 Adult female salivary gland cDNA library LumbSG1 Lutzomyia umbratilis cDNA, mRNA sequence.Length=831	Score = 656 bits (355), Expect = 0.0
mapped-read 34793	F1UMNMG04I60CN	Length=632	emb|FP601882.1| FP601882 Hirudo medicinalis normalized library Hirudo medicinalis cDNA, mRNA sequence.Length=567	Score = 248 bits (134), Expect = 3e-062
mapped-read 34793	F1UMNMG04JBBC9	Length=653	emb|FP601882.1| FP601882 Hirudo medicinalis normalized library Hirudo medicinalis cDNA, mRNA sequence.Length=567	Score = 228 bits (123), Expect = 4e-056
mapped-read 34793	F1UMNMG04JG3KS	Length=468	gb|HS413281.1| P4-1077141_003_G01 Adult female salivary gland cDNA library LumbSG1 Lutzomyia umbratilis cDNA, mRNA sequence.Length=831	Score = 649 bits (351), Expect = 0.0
mapped-read 34793	F1UMNMG04H8MN4	Length=464	gb|HS413281.1| P4-1077141_003_G01 Adult female salivary gland cDNA library LumbSG1 Lutzomyia umbratilis cDNA, mRNA sequence.Length=831	Score = 669 bits (362), Expect = 0.0
mapped-read 34793	F1UMNMG04I0YPE	Length=242	gb|GR562281.2| HFR2B06 Hessian fly larval gut Mayetiola destructor cDNA, mRNA sequence.Length=739	Score = 340 bits (184), Expect = 2e-090
mapped-read 34793	F1UMNMG04JBYFH	Length=719	emb|FP601882.1| FP601882 Hirudo medicinalis normalized library Hirudo medicinalis cDNA, mRNA sequence.Length=567	Score = 246 bits (133), Expect = 1e-061
mapped-read 34793	F1UMNMG04JFRWF	Length=565	gb|HS413281.1| P4-1077141_003_G01 Adult female salivary gland cDNA library LumbSG1 Lutzomyia umbratilis cDNA, mRNA sequence.Length=831	Score = 778 bits (421), Expect = 0.0
mapped-read 34793	F1UMNMG04JR5VG	Length=472	gb|HS413281.1| P4-1077141_003_G01 Adult female salivary gland cDNA library LumbSG1 Lutzomyia umbratilis cDNA, mRNA sequence.Length=831	Score = 630 bits (341), Expect = 2e-177
mapped-read 34793	F1UMNMG04JKR5X	Length=755	gb|FG085675.1| CMRC-FF-IH0-acb-k-01-0-CMRC.r1 Ceratitis capitata adult head cDNA library Ceratitis capitata cDNA 5', mRNA sequence.Length=880	Score = 300 bits (162), Expect = 9e-078
mapped-read 34793	F1UMNMG04IXW8F	Length=462	gb|HS413281.1| P4-1077141_003_G01 Adult female salivary gland cDNA library LumbSG1 Lutzomyia umbratilis cDNA, mRNA sequence.Length=831	Score = 656 bits (355), Expect = 0.0
mapped-read 34793	F1UMNMG04IP73J	Length=356	emb|FP601882.1| FP601882 Hirudo medicinalis normalized library Hirudo medicinalis cDNA, mRNA sequence.Length=567	Score = 388 bits (210), Expect = 9e-105
mapped-read 34793	F1UMNMG04IWGSA	Length=463	gb|HS413281.1| P4-1077141_003_G01 Adult female salivary gland cDNA library LumbSG1 Lutzomyia umbratilis cDNA, mRNA sequence.Length=831	Score = 669 bits (362), Expect = 0.0
mapped-read 34793	F1UMNMG04IPQX9	Length=465	gb|HS413281.1| P4-1077141_003_G01 Adult female salivary gland cDNA library LumbSG1 Lutzomyia umbratilis cDNA, mRNA sequence.Length=831	Score = 669 bits (362), Expect = 0.0
mapped-read 34793	F1UMNMG04IJ6GC	Length=464	gb|HS413281.1| P4-1077141_003_G01 Adult female salivary gland cDNA library LumbSG1 Lutzomyia umbratilis cDNA, mRNA sequence.Length=831	Score = 662 bits (358), Expect = 0.0
mapped-read 34793	F1UMNMG04IXQSL	Length=464	gb|HS413281.1| P4-1077141_003_G01 Adult female salivary gland cDNA library LumbSG1 Lutzomyia umbratilis cDNA, mRNA sequence.Length=831	Score = 669 bits (362), Expect = 0.0
mapped-read 34793	F1UMNMG04IHWJP	Length=464	gb|HS413281.1| P4-1077141_003_G01 Adult female salivary gland cDNA library LumbSG1 Lutzomyia umbratilis cDNA, mRNA sequence.Length=831	Score = 669 bits (362), Expect = 0.0
mapped-read 34793	F1UMNMG04INIEC	Length=465	gb|HS413281.1| P4-1077141_003_G01 Adult female salivary gland cDNA library LumbSG1 Lutzomyia umbratilis cDNA, mRNA sequence.Length=831	Score = 669 bits (362), Expect = 0.0
mapped-read 34793	F1UMNMG04H6794	Length=238	gb|GR562281.2| HFR2B06 Hessian fly larval gut Mayetiola destructor cDNA, mRNA sequence.Length=739	Score = 315 bits (170), Expect = 1e-082
mapped-read 34793	F1UMNMG04J1LBM	Length=256	gb|GR562281.2| HFR2B06 Hessian fly larval gut Mayetiola destructor cDNA, mRNA sequence.Length=739	Score = 285 bits (154), Expect = 8e-074
mapped-read 34793	F1UMNMG04JDW29	Length=466	gb|HS413281.1| P4-1077141_003_G01 Adult female salivary gland cDNA library LumbSG1 Lutzomyia umbratilis cDNA, mRNA sequence.Length=831	Score = 660 bits (357), Expect = 0.0
mapped-read 34793	F1UMNMG04H7ABE	Length=223	gb|JK071301.1| ocpggb0_0315_E07.ab1 Sesamum indicum seed ocggb Library Sesamum indicum cDNA 5', mRNA sequence.Length=542	Score = 263 bits (142), Expect = 3e-067
mapped-read 34793	F1UMNMG04JHE4M	Length=485	gb|HS413281.1| P4-1077141_003_G01 Adult female salivary gland cDNA library LumbSG1 Lutzomyia umbratilis cDNA, mRNA sequence.Length=831	Score = 604 bits (327), Expect = 1e-169
mapped-read 34793	F1UMNMG04ILWSK	Length=507	gb|GR562281.2| HFR2B06 Hessian fly larval gut Mayetiola destructor cDNA, mRNA sequence.Length=739	Score = 368 bits (199), Expect = 2e-098
mapped-read 34793	F1UMNMG04IGEC3	Length=461	gb|HS413281.1| P4-1077141_003_G01 Adult female salivary gland cDNA library LumbSG1 Lutzomyia umbratilis cDNA, mRNA sequence.Length=831	Score = 649 bits (351), Expect = 0.0
mapped-read 34793	F1UMNMG04IMHPC	Length=463	gb|HS413281.1| P4-1077141_003_G01 Adult female salivary gland cDNA library LumbSG1 Lutzomyia umbratilis cDNA, mRNA sequence.Length=831	Score = 656 bits (355), Expect = 0.0
mapped-read 34793	F1UMNMG04H588Y	Length=233	gb|JK071301.1| ocpggb0_0315_E07.ab1 Sesamum indicum seed ocggb Library Sesamum indicum cDNA 5', mRNA sequence.Length=542	Score = 289 bits (156), Expect = 6e-075
mapped-read 34793	F1UMNMG04IKK5Z	Length=464	gb|HS413281.1| P4-1077141_003_G01 Adult female salivary gland cDNA library LumbSG1 Lutzomyia umbratilis cDNA, mRNA sequence.Length=831	Score = 669 bits (362), Expect = 0.0
mapped-read 34793	F1UMNMG04H76GW	Length=235	gb|GR562281.2| HFR2B06 Hessian fly larval gut Mayetiola destructor cDNA, mRNA sequence.Length=739	Score = 318 bits (172), Expect = 7e-084
mapped-read 34793	F1UMNMG04H7QWK	Length=465	gb|HS413281.1| P4-1077141_003_G01 Adult female salivary gland cDNA library LumbSG1 Lutzomyia umbratilis cDNA, mRNA sequence.Length=831	Score = 669 bits (362), Expect = 0.0
mapped-read 34793	F1UMNMG04IMP44	Length=462	gb|HS413281.1| P4-1077141_003_G01 Adult female salivary gland cDNA library LumbSG1 Lutzomyia umbratilis cDNA, mRNA sequence.Length=831	Score = 662 bits (358), Expect = 0.0
mapped-read 34793	F1UMNMG04I9FDP	Length=558	gb|HS413281.1| P4-1077141_003_G01 Adult female salivary gland cDNA library LumbSG1 Lutzomyia umbratilis cDNA, mRNA sequence.Length=831	Score = 804 bits (435), Expect = 0.0
mapped-read 34793	F1UMNMG04I9UCG	Length=463	gb|HS413281.1| P4-1077141_003_G01 Adult female salivary gland cDNA library LumbSG1 Lutzomyia umbratilis cDNA, mRNA sequence.Length=831	Score = 667 bits (361), Expect = 0.0
mapped-read 34793	F1UMNMG04IF3AQ	Length=264	gb|GR562281.2| HFR2B06 Hessian fly larval gut Mayetiola destructor cDNA, mRNA sequence.Length=739	Score = 366 bits (198), Expect = 3e-098
mapped-read 34793	F1UMNMG04JFQ15	Length=464	gb|HS413281.1| P4-1077141_003_G01 Adult female salivary gland cDNA library LumbSG1 Lutzomyia umbratilis cDNA, mRNA sequence.Length=831	Score = 647 bits (350), Expect = 0.0
mapped-read 34793	F1UMNMG04JMVV6	Length=649	emb|FP601882.1| FP601882 Hirudo medicinalis normalized library Hirudo medicinalis cDNA, mRNA sequence.Length=567	Score = 228 bits (123), Expect = 4e-056
mapped-read 34793	F1UMNMG04IK33Q	Length=185	emb|FP601882.1| FP601882 Hirudo medicinalis normalized library Hirudo medicinalis cDNA, mRNA sequence.Length=567	Score = 222 bits (120), Expect = 4e-055
mapped-read 34793	F1UMNMG04JZAXM	Length=462	gb|HS413281.1| P4-1077141_003_G01 Adult female salivary gland cDNA library LumbSG1 Lutzomyia umbratilis cDNA, mRNA sequence.Length=831	Score = 628 bits (340), Expect = 6e-177
mapped-read 34793	F1UMNMG04ISDK0	Length=197	gb|FG085675.1| CMRC-FF-IH0-acb-k-01-0-CMRC.r1 Ceratitis capitata adult head cDNA library Ceratitis capitata cDNA 5', mRNA sequence.Length=880	Score = 276 bits (149), Expect = 4e-071
mapped-read 34793	F1UMNMG04I5YJN	Length=187	emb|FP601882.1| FP601882 Hirudo medicinalis normalized library Hirudo medicinalis cDNA, mRNA sequence.Length=567	Score = 222 bits (120), Expect = 5e-055
mapped-read 34793	F1UMNMG04IAF8M	Length=198	gb|FG085675.1| CMRC-FF-IH0-acb-k-01-0-CMRC.r1 Ceratitis capitata adult head cDNA library Ceratitis capitata cDNA 5', mRNA sequence.Length=880	Score = 276 bits (149), Expect = 4e-071
mapped-read 34793	F1UMNMG04IT19I	Length=462	gb|HS413281.1| P4-1077141_003_G01 Adult female salivary gland cDNA library LumbSG1 Lutzomyia umbratilis cDNA, mRNA sequence.Length=831	Score = 667 bits (361), Expect = 0.0
mapped-read 34793	F1UMNMG04I4BPS	Length=465	gb|HS413281.1| P4-1077141_003_G01 Adult female salivary gland cDNA library LumbSG1 Lutzomyia umbratilis cDNA, mRNA sequence.Length=831	Score = 669 bits (362), Expect = 0.0
mapped-read 34793	F1UMNMG04H64W1	Length=188	emb|FP601882.1| FP601882 Hirudo medicinalis normalized library Hirudo medicinalis cDNA, mRNA sequence.Length=567	Score = 222 bits (120), Expect = 5e-055
mapped-read 34793	F1UMNMG04IVJMJ	Length=463	gb|HS413281.1| P4-1077141_003_G01 Adult female salivary gland cDNA library LumbSG1 Lutzomyia umbratilis cDNA, mRNA sequence.Length=831	Score = 669 bits (362), Expect = 0.0
mapped-read 34793	F1UMNMG04IF0LY	Length=462	gb|HS413281.1| P4-1077141_003_G01 Adult female salivary gland cDNA library LumbSG1 Lutzomyia umbratilis cDNA, mRNA sequence.Length=831	Score = 662 bits (358), Expect = 0.0
mapped-read 34793	F1UMNMG04IWUSS	Length=465	gb|HS413281.1| P4-1077141_003_G01 Adult female salivary gland cDNA library LumbSG1 Lutzomyia umbratilis cDNA, mRNA sequence.Length=831	Score = 662 bits (358), Expect = 0.0
mapped-read 34793	F1UMNMG04JOMOA	Length=464	gb|HS413281.1| P4-1077141_003_G01 Adult female salivary gland cDNA library LumbSG1 Lutzomyia umbratilis cDNA, mRNA sequence.Length=831	Score = 662 bits (358), Expect = 0.0
mapped-read 34793	F1UMNMG04IDGUA	Length=464	gb|HS413281.1| P4-1077141_003_G01 Adult female salivary gland cDNA library LumbSG1 Lutzomyia umbratilis cDNA, mRNA sequence.Length=831	Score = 669 bits (362), Expect = 0.0
mapped-read 34793	F1UMNMG04H896M	Length=836	gb|GR562281.2| HFR2B06 Hessian fly larval gut Mayetiola destructor cDNA, mRNA sequence.Length=739	Score = 278 bits (150), Expect = 5e-071
mapped-read 34793	F1UMNMG04IHYGP	Length=466	gb|HS413281.1| P4-1077141_003_G01 Adult female salivary gland cDNA library LumbSG1 Lutzomyia umbratilis cDNA, mRNA sequence.Length=831	Score = 669 bits (362), Expect = 0.0
mapped-read 34793	F1UMNMG04I3VT7	Length=462	gb|HS413281.1| P4-1077141_003_G01 Adult female salivary gland cDNA library LumbSG1 Lutzomyia umbratilis cDNA, mRNA sequence.Length=831	Score = 660 bits (357), Expect = 0.0
mapped-read 34793	F1UMNMG04JOIRV	Length=459	gb|HS413281.1| P4-1077141_003_G01 Adult female salivary gland cDNA library LumbSG1 Lutzomyia umbratilis cDNA, mRNA sequence.Length=831	Score = 643 bits (348), Expect = 0.0
mapped-read 34793	F1UMNMG04JO26B	Length=731	No Hit
mapped-read 34793	F1UMNMG04JFSZS	Length=462	gb|HS413281.1| P4-1077141_003_G01 Adult female salivary gland cDNA library LumbSG1 Lutzomyia umbratilis cDNA, mRNA sequence.Length=831	Score = 649 bits (351), Expect = 0.0
mapped-read 34793	F1UMNMG04JAQY5	Length=479	gb|HS413281.1| P4-1077141_003_G01 Adult female salivary gland cDNA library LumbSG1 Lutzomyia umbratilis cDNA, mRNA sequence.Length=831	Score = 599 bits (324), Expect = 5e-168
mapped-read 34793	F1UMNMG04JAJKK	Length=485	gb|HS413281.1| P4-1077141_003_G01 Adult female salivary gland cDNA library LumbSG1 Lutzomyia umbratilis cDNA, mRNA sequence.Length=831	Score = 632 bits (342), Expect = 5e-178
mapped-read 34793	F1UMNMG04JCVIB	Length=463	gb|HS413281.1| P4-1077141_003_G01 Adult female salivary gland cDNA library LumbSG1 Lutzomyia umbratilis cDNA, mRNA sequence.Length=831	Score = 662 bits (358), Expect = 0.0
mapped-read 34793	F1UMNMG04IBF58	Length=557	gb|JK066058.1| ocpggb0_0252_E02.ab1 Sesamum indicum seed ocggb Library Sesamum indicum cDNA 5', mRNA sequence.Length=533	Score = 287 bits (155), Expect = 5e-074
mapped-read 34793	F1UMNMG04I5QYL	Length=512	gb|JK066058.1| ocpggb0_0252_E02.ab1 Sesamum indicum seed ocggb Library Sesamum indicum cDNA 5', mRNA sequence.Length=533	Score = 250 bits (135), Expect = 6e-063
mapped-read 34793	F1UMNMG04IU2QC	Length=169	emb|FP601882.1| FP601882 Hirudo medicinalis normalized library Hirudo medicinalis cDNA, mRNA sequence.Length=567	Score = 231 bits (125), Expect = 7e-058
mapped-read 34793	F1UMNMG04I4Q1F	Length=237	gb|GR562281.2| HFR2B06 Hessian fly larval gut Mayetiola destructor cDNA, mRNA sequence.Length=739	Score = 296 bits (160), Expect = 3e-077
mapped-read 34793	F1UMNMG04JL744	Length=463	gb|HS413281.1| P4-1077141_003_G01 Adult female salivary gland cDNA library LumbSG1 Lutzomyia umbratilis cDNA, mRNA sequence.Length=831	Score = 645 bits (349), Expect = 0.0
mapped-read 34793	F1UMNMG04IHV04	Length=464	gb|HS413281.1| P4-1077141_003_G01 Adult female salivary gland cDNA library LumbSG1 Lutzomyia umbratilis cDNA, mRNA sequence.Length=831	Score = 636 bits (344), Expect = 4e-179
mapped-read 34793	F1UMNMG04IV4BS	Length=346	emb|FP601882.1| FP601882 Hirudo medicinalis normalized library Hirudo medicinalis cDNA, mRNA sequence.Length=567	Score = 366 bits (198), Expect = 4e-098
mapped-read 34793	F1UMNMG04JCE5J	Length=520	emb|FP601882.1| FP601882 Hirudo medicinalis normalized library Hirudo medicinalis cDNA, mRNA sequence.Length=567	Score = 231 bits (125), Expect = 2e-057
mapped-read 34793	F1UMNMG04ISQG1	Length=464	gb|HS413281.1| P4-1077141_003_G01 Adult female salivary gland cDNA library LumbSG1 Lutzomyia umbratilis cDNA, mRNA sequence.Length=831	Score = 662 bits (358), Expect = 0.0
mapped-read 34793	F1UMNMG04IK9PG	Length=466	gb|HS413281.1| P4-1077141_003_G01 Adult female salivary gland cDNA library LumbSG1 Lutzomyia umbratilis cDNA, mRNA sequence.Length=831	Score = 669 bits (362), Expect = 0.0
mapped-read 34793	F1UMNMG04JZAEN	Length=462	gb|HS413281.1| P4-1077141_003_G01 Adult female salivary gland cDNA library LumbSG1 Lutzomyia umbratilis cDNA, mRNA sequence.Length=831	Score = 662 bits (358), Expect = 0.0
mapped-read 34793	F1UMNMG04JX2HA	Length=461	gb|HS413281.1| P4-1077141_003_G01 Adult female salivary gland cDNA library LumbSG1 Lutzomyia umbratilis cDNA, mRNA sequence.Length=831	Score = 656 bits (355), Expect = 0.0
mapped-read 34793	F1UMNMG04JZ7RL	Length=465	gb|HS413281.1| P4-1077141_003_G01 Adult female salivary gland cDNA library LumbSG1 Lutzomyia umbratilis cDNA, mRNA sequence.Length=831	Score = 662 bits (358), Expect = 0.0
mapped-read 34793	F1UMNMG04H7H44	Length=368	emb|FP601882.1| FP601882 Hirudo medicinalis normalized library Hirudo medicinalis cDNA, mRNA sequence.Length=567	Score = 449 bits (243), Expect = 4e-123
mapped-read 34793	F1UMNMG04JH6OK	Length=464	gb|HS413281.1| P4-1077141_003_G01 Adult female salivary gland cDNA library LumbSG1 Lutzomyia umbratilis cDNA, mRNA sequence.Length=831	Score = 669 bits (362), Expect = 0.0
mapped-read 34793	F1UMNMG04JQ0JV	Length=649	emb|FP601882.1| FP601882 Hirudo medicinalis normalized library Hirudo medicinalis cDNA, mRNA sequence.Length=567	Score = 279 bits (151), Expect = 1e-071
mapped-read 34793	F1UMNMG04IS7VS	Length=465	gb|HS413281.1| P4-1077141_003_G01 Adult female salivary gland cDNA library LumbSG1 Lutzomyia umbratilis cDNA, mRNA sequence.Length=831	Score = 669 bits (362), Expect = 0.0
mapped-read 34793	F1UMNMG04IBEF5	Length=462	gb|HS413281.1| P4-1077141_003_G01 Adult female salivary gland cDNA library LumbSG1 Lutzomyia umbratilis cDNA, mRNA sequence.Length=831	Score = 662 bits (358), Expect = 0.0
mapped-read 34793	F1UMNMG04I27CI	Length=474	gb|HS413281.1| P4-1077141_003_G01 Adult female salivary gland cDNA library LumbSG1 Lutzomyia umbratilis cDNA, mRNA sequence.Length=831	Score = 604 bits (327), Expect = 1e-169
mapped-read 34793	F1UMNMG04IGQ86	Length=257	gb|GR562281.2| HFR2B06 Hessian fly larval gut Mayetiola destructor cDNA, mRNA sequence.Length=739	Score = 368 bits (199), Expect = 8e-099
mapped-read 34793	F1UMNMG04JHGZG	Length=463	gb|HS413281.1| P4-1077141_003_G01 Adult female salivary gland cDNA library LumbSG1 Lutzomyia umbratilis cDNA, mRNA sequence.Length=831	Score = 662 bits (358), Expect = 0.0
mapped-read 34793	F1UMNMG04IB9YY	Length=472	gb|HS413281.1| P4-1077141_003_G01 Adult female salivary gland cDNA library LumbSG1 Lutzomyia umbratilis cDNA, mRNA sequence.Length=831	Score = 658 bits (356), Expect = 0.0
mapped-read 34793	F1UMNMG04JHT7P	Length=462	gb|HS413281.1| P4-1077141_003_G01 Adult female salivary gland cDNA library LumbSG1 Lutzomyia umbratilis cDNA, mRNA sequence.Length=831	Score = 656 bits (355), Expect = 0.0
mapped-read 34793	F1UMNMG04IUZN5	Length=462	gb|HS413281.1| P4-1077141_003_G01 Adult female salivary gland cDNA library LumbSG1 Lutzomyia umbratilis cDNA, mRNA sequence.Length=831	Score = 656 bits (355), Expect = 0.0
mapped-read 34793	F1UMNMG04J1O8K	Length=537	emb|FP601882.1| FP601882 Hirudo medicinalis normalized library Hirudo medicinalis cDNA, mRNA sequence.Length=567	Score = 235 bits (127), Expect = 2e-058
mapped-read 34793	F1UMNMG04H7VRB	Length=236	gb|JK071301.1| ocpggb0_0315_E07.ab1 Sesamum indicum seed ocggb Library Sesamum indicum cDNA 5', mRNA sequence.Length=542	Score = 235 bits (127), Expect = 8e-059
mapped-read 34793	F1UMNMG04JED23	Length=464	gb|HS413281.1| P4-1077141_003_G01 Adult female salivary gland cDNA library LumbSG1 Lutzomyia umbratilis cDNA, mRNA sequence.Length=831	Score = 664 bits (359), Expect = 0.0
mapped-read 34793	F1UMNMG04I5CFS	Length=445	No Hit
mapped-read 34793	F1UMNMG04JY36V	Length=466	gb|HS413281.1| P4-1077141_003_G01 Adult female salivary gland cDNA library LumbSG1 Lutzomyia umbratilis cDNA, mRNA sequence.Length=831	Score = 649 bits (351), Expect = 0.0
mapped-read 34793	F1UMNMG04IRYPS	Length=463	gb|HS413281.1| P4-1077141_003_G01 Adult female salivary gland cDNA library LumbSG1 Lutzomyia umbratilis cDNA, mRNA sequence.Length=831	Score = 656 bits (355), Expect = 0.0
mapped-read 34793	F1UMNMG04IBLYG	Length=461	gb|HS413281.1| P4-1077141_003_G01 Adult female salivary gland cDNA library LumbSG1 Lutzomyia umbratilis cDNA, mRNA sequence.Length=831	Score = 649 bits (351), Expect = 0.0
mapped-read 34793	F1UMNMG04IVA1K	Length=583	gb|GR562281.2| HFR2B06 Hessian fly larval gut Mayetiola destructor cDNA, mRNA sequence.Length=739	Score = 220 bits (119), Expect = 6e-054
mapped-read 34793	F1UMNMG04JR0LO	Length=265	gb|GR562281.2| HFR2B06 Hessian fly larval gut Mayetiola destructor cDNA, mRNA sequence.Length=739	Score = 291 bits (157), Expect = 2e-075
mapped-read 34793	F1UMNMG04ILZUV	Length=463	gb|HS413281.1| P4-1077141_003_G01 Adult female salivary gland cDNA library LumbSG1 Lutzomyia umbratilis cDNA, mRNA sequence.Length=831	Score = 669 bits (362), Expect = 0.0
mapped-read 34793	F1UMNMG04IFOGX	Length=463	gb|HS413281.1| P4-1077141_003_G01 Adult female salivary gland cDNA library LumbSG1 Lutzomyia umbratilis cDNA, mRNA sequence.Length=831	Score = 656 bits (355), Expect = 0.0
mapped-read 34793	F1UMNMG04JL911	Length=470	gb|HS413281.1| P4-1077141_003_G01 Adult female salivary gland cDNA library LumbSG1 Lutzomyia umbratilis cDNA, mRNA sequence.Length=831	Score = 630 bits (341), Expect = 2e-177
mapped-read 34793	F1UMNMG04JBBGA	Length=465	gb|HS413281.1| P4-1077141_003_G01 Adult female salivary gland cDNA library LumbSG1 Lutzomyia umbratilis cDNA, mRNA sequence.Length=831	Score = 647 bits (350), Expect = 0.0
mapped-read 34793	F1UMNMG04IE0TW	Length=462	gb|HS413281.1| P4-1077141_003_G01 Adult female salivary gland cDNA library LumbSG1 Lutzomyia umbratilis cDNA, mRNA sequence.Length=831	Score = 662 bits (358), Expect = 0.0
mapped-read 34793	F1UMNMG04IJPC2	Length=310	emb|FP601882.1| FP601882 Hirudo medicinalis normalized library Hirudo medicinalis cDNA, mRNA sequence.Length=567	Score = 368 bits (199), Expect = 1e-098
mapped-read 34793	F1UMNMG04IFGAB	Length=378	emb|FP601882.1| FP601882 Hirudo medicinalis normalized library Hirudo medicinalis cDNA, mRNA sequence.Length=567	Score = 285 bits (154), Expect = 1e-073
mapped-read 34793	F1UMNMG04H8K6G	Length=498	gb|HS413281.1| P4-1077141_003_G01 Adult female salivary gland cDNA library LumbSG1 Lutzomyia umbratilis cDNA, mRNA sequence.Length=831	Score = 520 bits (281), Expect = 4e-144
mapped-read 34793	F1UMNMG04I53JW	Length=466	gb|HS413281.1| P4-1077141_003_G01 Adult female salivary gland cDNA library LumbSG1 Lutzomyia umbratilis cDNA, mRNA sequence.Length=831	Score = 649 bits (351), Expect = 0.0
mapped-read 34793	F1UMNMG04JB6M5	Length=465	gb|HS413281.1| P4-1077141_003_G01 Adult female salivary gland cDNA library LumbSG1 Lutzomyia umbratilis cDNA, mRNA sequence.Length=831	Score = 658 bits (356), Expect = 0.0
mapped-read 34793	F1UMNMG04JY2H2	Length=463	gb|HS413281.1| P4-1077141_003_G01 Adult female salivary gland cDNA library LumbSG1 Lutzomyia umbratilis cDNA, mRNA sequence.Length=831	Score = 662 bits (358), Expect = 0.0
mapped-read 34793	F1UMNMG04IO1UV	Length=219	gb|GR562281.2| HFR2B06 Hessian fly larval gut Mayetiola destructor cDNA, mRNA sequence.Length=739	Score = 294 bits (159), Expect = 1e-076
mapped-read 34793	F1UMNMG04I6VT4	Length=525	gb|HS413281.1| P4-1077141_003_G01 Adult female salivary gland cDNA library LumbSG1 Lutzomyia umbratilis cDNA, mRNA sequence.Length=831	Score = 438 bits (237), Expect = 1e-119
mapped-read 34793	F1UMNMG04JS20K	Length=465	gb|HS413281.1| P4-1077141_003_G01 Adult female salivary gland cDNA library LumbSG1 Lutzomyia umbratilis cDNA, mRNA sequence.Length=831	Score = 669 bits (362), Expect = 0.0
mapped-read 34793	F1UMNMG04IDR2T	Length=264	gb|GR562281.2| HFR2B06 Hessian fly larval gut Mayetiola destructor cDNA, mRNA sequence.Length=739	Score = 372 bits (201), Expect = 6e-100
mapped-read 34793	F1UMNMG04JEW1O	Length=463	gb|HS413281.1| P4-1077141_003_G01 Adult female salivary gland cDNA library LumbSG1 Lutzomyia umbratilis cDNA, mRNA sequence.Length=831	Score = 662 bits (358), Expect = 0.0
mapped-read 34793	F1UMNMG04JBZKY	Length=610	emb|FP601882.1| FP601882 Hirudo medicinalis normalized library Hirudo medicinalis cDNA, mRNA sequence.Length=567	Score = 230 bits (124), Expect = 1e-056
mapped-read 34793	F1UMNMG04IU3IJ	Length=466	gb|HS413281.1| P4-1077141_003_G01 Adult female salivary gland cDNA library LumbSG1 Lutzomyia umbratilis cDNA, mRNA sequence.Length=831	Score = 669 bits (362), Expect = 0.0
mapped-read 34793	F1UMNMG04IBHDB	Length=471	emb|FP601882.1| FP601882 Hirudo medicinalis normalized library Hirudo medicinalis cDNA, mRNA sequence.Length=567	Score = 244 bits (132), Expect = 3e-061
mapped-read 34793	F1UMNMG04JD9LO	Length=463	gb|HS413281.1| P4-1077141_003_G01 Adult female salivary gland cDNA library LumbSG1 Lutzomyia umbratilis cDNA, mRNA sequence.Length=831	Score = 656 bits (355), Expect = 0.0
mapped-read 34793	F1UMNMG04I0YXD	Length=324	emb|FP601882.1| FP601882 Hirudo medicinalis normalized library Hirudo medicinalis cDNA, mRNA sequence.Length=567	Score = 340 bits (184), Expect = 2e-090
mapped-read 34793	F1UMNMG04IKF8V	Length=552	gb|GR562281.2| HFR2B06 Hessian fly larval gut Mayetiola destructor cDNA, mRNA sequence.Length=739	Score = 283 bits (153), Expect = 7e-073
mapped-read 34793	F1UMNMG04IFPHK	Length=463	gb|HS413281.1| P4-1077141_003_G01 Adult female salivary gland cDNA library LumbSG1 Lutzomyia umbratilis cDNA, mRNA sequence.Length=831	Score = 662 bits (358), Expect = 0.0
mapped-read 34793	F1UMNMG04JQEO6	Length=548	gb|HS413281.1| P4-1077141_003_G01 Adult female salivary gland cDNA library LumbSG1 Lutzomyia umbratilis cDNA, mRNA sequence.Length=831	Score = 394 bits (213), Expect = 3e-106
mapped-read 34793	F1UMNMG04IZODJ	Length=297	gb|GR562281.2| HFR2B06 Hessian fly larval gut Mayetiola destructor cDNA, mRNA sequence.Length=739	Score = 359 bits (194), Expect = 6e-096
mapped-read 34793	F1UMNMG04IW5VX	Length=205	gb|FG085675.1| CMRC-FF-IH0-acb-k-01-0-CMRC.r1 Ceratitis capitata adult head cDNA library Ceratitis capitata cDNA 5', mRNA sequence.Length=880	Score = 270 bits (146), Expect = 2e-069
mapped-read 34793	F1UMNMG04I7UAF	Length=464	gb|HS413281.1| P4-1077141_003_G01 Adult female salivary gland cDNA library LumbSG1 Lutzomyia umbratilis cDNA, mRNA sequence.Length=831	Score = 669 bits (362), Expect = 0.0
mapped-read 34793	F1UMNMG04IG7H2	Length=251	gb|GR562281.2| HFR2B06 Hessian fly larval gut Mayetiola destructor cDNA, mRNA sequence.Length=739	Score = 316 bits (171), Expect = 3e-083
mapped-read 34793	F1UMNMG04JR2IV	Length=486	gb|HS413281.1| P4-1077141_003_G01 Adult female salivary gland cDNA library LumbSG1 Lutzomyia umbratilis cDNA, mRNA sequence.Length=831	Score = 575 bits (311), Expect = 9e-161
mapped-read 34793	F1UMNMG04JNGGB	Length=465	gb|HS413281.1| P4-1077141_003_G01 Adult female salivary gland cDNA library LumbSG1 Lutzomyia umbratilis cDNA, mRNA sequence.Length=831	Score = 669 bits (362), Expect = 0.0
mapped-read 34793	F1UMNMG04INGWE	Length=256	gb|GR562281.2| HFR2B06 Hessian fly larval gut Mayetiola destructor cDNA, mRNA sequence.Length=739	Score = 359 bits (194), Expect = 5e-096
mapped-read 34793	F1UMNMG04IFGUK	Length=198	gb|FG085675.1| CMRC-FF-IH0-acb-k-01-0-CMRC.r1 Ceratitis capitata adult head cDNA library Ceratitis capitata cDNA 5', mRNA sequence.Length=880	Score = 276 bits (149), Expect = 4e-071
mapped-read 34793	F1UMNMG04IHO2C	Length=463	gb|HS413281.1| P4-1077141_003_G01 Adult female salivary gland cDNA library LumbSG1 Lutzomyia umbratilis cDNA, mRNA sequence.Length=831	Score = 656 bits (355), Expect = 0.0
mapped-read 34793	F1UMNMG04J31BP	Length=469	gb|HS413281.1| P4-1077141_003_G01 Adult female salivary gland cDNA library LumbSG1 Lutzomyia umbratilis cDNA, mRNA sequence.Length=831	Score = 627 bits (339), Expect = 2e-176
mapped-read 34793	F1UMNMG04JU9VS	Length=168	emb|FP601882.1| FP601882 Hirudo medicinalis normalized library Hirudo medicinalis cDNA, mRNA sequence.Length=567	Score = 231 bits (125), Expect = 7e-058
mapped-read 34793	F1UMNMG04I24MT	Length=245	gb|GR562281.2| HFR2B06 Hessian fly larval gut Mayetiola destructor cDNA, mRNA sequence.Length=739	Score = 296 bits (160), Expect = 4e-077
mapped-read 34793	F1UMNMG04JW4Y5	Length=462	gb|HS413281.1| P4-1077141_003_G01 Adult female salivary gland cDNA library LumbSG1 Lutzomyia umbratilis cDNA, mRNA sequence.Length=831	Score = 656 bits (355), Expect = 0.0
mapped-read 34793	F1UMNMG04JSFRD	Length=462	gb|HS413281.1| P4-1077141_003_G01 Adult female salivary gland cDNA library LumbSG1 Lutzomyia umbratilis cDNA, mRNA sequence.Length=831	Score = 656 bits (355), Expect = 0.0
mapped-read 34793	F1UMNMG04JP91S	Length=474	gb|HS413281.1| P4-1077141_003_G01 Adult female salivary gland cDNA library LumbSG1 Lutzomyia umbratilis cDNA, mRNA sequence.Length=831	Score = 623 bits (337), Expect = 3e-175
mapped-read 34793	F1UMNMG04IVJIW	Length=397	emb|FP601882.1| FP601882 Hirudo medicinalis normalized library Hirudo medicinalis cDNA, mRNA sequence.Length=567	Score = 435 bits (235), Expect = 1e-118
mapped-read 34793	F1UMNMG04IUEPJ	Length=463	gb|HS413281.1| P4-1077141_003_G01 Adult female salivary gland cDNA library LumbSG1 Lutzomyia umbratilis cDNA, mRNA sequence.Length=831	Score = 662 bits (358), Expect = 0.0
mapped-read 34793	F1UMNMG04JA4AO	Length=463	gb|HS413281.1| P4-1077141_003_G01 Adult female salivary gland cDNA library LumbSG1 Lutzomyia umbratilis cDNA, mRNA sequence.Length=831	Score = 662 bits (358), Expect = 0.0
mapped-read 34793	F1UMNMG04J0O7K	Length=463	gb|HS413281.1| P4-1077141_003_G01 Adult female salivary gland cDNA library LumbSG1 Lutzomyia umbratilis cDNA, mRNA sequence.Length=831	Score = 634 bits (343), Expect = 1e-178
mapped-read 34793	F1UMNMG04IJJ9E	Length=249	gb|GR562281.2| HFR2B06 Hessian fly larval gut Mayetiola destructor cDNA, mRNA sequence.Length=739	Score = 259 bits (140), Expect = 5e-066
mapped-read 34793	F1UMNMG04H558X	Length=211	emb|FP595913.1| FP595913 Hirudo medicinalis normalized library Hirudo medicinalis cDNA, mRNA sequence.Length=540	Score = 291 bits (157), Expect = 1e-075
mapped-read 34793	F1UMNMG04JDZ14	Length=874	gb|GR562281.2| HFR2B06 Hessian fly larval gut Mayetiola destructor cDNA, mRNA sequence.Length=739	Score = 287 bits (155), Expect = 9e-074
mapped-read 34793	F1UMNMG04I11JK	Length=462	gb|HS413281.1| P4-1077141_003_G01 Adult female salivary gland cDNA library LumbSG1 Lutzomyia umbratilis cDNA, mRNA sequence.Length=831	Score = 656 bits (355), Expect = 0.0
mapped-read 34793	F1UMNMG04JLQV2	Length=466	gb|HS413281.1| P4-1077141_003_G01 Adult female salivary gland cDNA library LumbSG1 Lutzomyia umbratilis cDNA, mRNA sequence.Length=831	Score = 658 bits (356), Expect = 0.0
mapped-read 34793	F1UMNMG04H7HJF	Length=241	gb|GR562281.2| HFR2B06 Hessian fly larval gut Mayetiola destructor cDNA, mRNA sequence.Length=739	Score = 322 bits (174), Expect = 6e-085
mapped-read 34793	F1UMNMG04JAYOS	Length=464	gb|HS413281.1| P4-1077141_003_G01 Adult female salivary gland cDNA library LumbSG1 Lutzomyia umbratilis cDNA, mRNA sequence.Length=831	Score = 669 bits (362), Expect = 0.0
mapped-read 34793	F1UMNMG04J2R4D	Length=623	emb|FP601882.1| FP601882 Hirudo medicinalis normalized library Hirudo medicinalis cDNA, mRNA sequence.Length=567	Score = 231 bits (125), Expect = 3e-057
mapped-read 34793	F1UMNMG04IPQIP	Length=463	gb|HS413281.1| P4-1077141_003_G01 Adult female salivary gland cDNA library LumbSG1 Lutzomyia umbratilis cDNA, mRNA sequence.Length=831	Score = 662 bits (358), Expect = 0.0
mapped-read 34793	F1UMNMG04J2EAI	Length=466	gb|HS413281.1| P4-1077141_003_G01 Adult female salivary gland cDNA library LumbSG1 Lutzomyia umbratilis cDNA, mRNA sequence.Length=831	Score = 617 bits (334), Expect = 1e-173
mapped-read 34793	F1UMNMG04I2JEN	Length=230	gb|GR562281.2| HFR2B06 Hessian fly larval gut Mayetiola destructor cDNA, mRNA sequence.Length=739	Score = 261 bits (141), Expect = 1e-066
mapped-read 34793	F1UMNMG04JJW4M	Length=464	gb|HS413281.1| P4-1077141_003_G01 Adult female salivary gland cDNA library LumbSG1 Lutzomyia umbratilis cDNA, mRNA sequence.Length=831	Score = 662 bits (358), Expect = 0.0
mapped-read 34793	F1UMNMG04I1GQ7	Length=472	gb|HS413281.1| P4-1077141_003_G01 Adult female salivary gland cDNA library LumbSG1 Lutzomyia umbratilis cDNA, mRNA sequence.Length=831	Score = 621 bits (336), Expect = 1e-174
mapped-read 34793	F1UMNMG04IBBXU	Length=172	emb|FP601882.1| FP601882 Hirudo medicinalis normalized library Hirudo medicinalis cDNA, mRNA sequence.Length=567	Score = 233 bits (126), Expect = 2e-058
mapped-read 34793	F1UMNMG04I4CXS	Length=248	gb|GR562281.2| HFR2B06 Hessian fly larval gut Mayetiola destructor cDNA, mRNA sequence.Length=739	Score = 313 bits (169), Expect = 4e-082
mapped-read 34793	F1UMNMG04JNVUD	Length=430	emb|FP601882.1| FP601882 Hirudo medicinalis normalized library Hirudo medicinalis cDNA, mRNA sequence.Length=567	Score = 250 bits (135), Expect = 5e-063
mapped-read 34793	F1UMNMG04IVRRY	Length=411	gb|HS413281.1| P4-1077141_003_G01 Adult female salivary gland cDNA library LumbSG1 Lutzomyia umbratilis cDNA, mRNA sequence.Length=831	Score = 230 bits (124), Expect = 7e-057
mapped-read 34793	F1UMNMG04J1M91	Length=468	gb|HS413281.1| P4-1077141_003_G01 Adult female salivary gland cDNA library LumbSG1 Lutzomyia umbratilis cDNA, mRNA sequence.Length=831	Score = 619 bits (335), Expect = 4e-174
mapped-read 34793	F1UMNMG04IJX1V	Length=462	gb|HS413281.1| P4-1077141_003_G01 Adult female salivary gland cDNA library LumbSG1 Lutzomyia umbratilis cDNA, mRNA sequence.Length=831	Score = 656 bits (355), Expect = 0.0
mapped-read 34793	F1UMNMG04JYUP5	Length=383	emb|FP601882.1| FP601882 Hirudo medicinalis normalized library Hirudo medicinalis cDNA, mRNA sequence.Length=567	Score = 276 bits (149), Expect = 8e-071
mapped-read 34793	F1UMNMG04I2K2S	Length=479	gb|HS413281.1| P4-1077141_003_G01 Adult female salivary gland cDNA library LumbSG1 Lutzomyia umbratilis cDNA, mRNA sequence.Length=831	Score = 610 bits (330), Expect = 2e-171
mapped-read 34793	F1UMNMG04IXF9Z	Length=465	gb|HS413281.1| P4-1077141_003_G01 Adult female salivary gland cDNA library LumbSG1 Lutzomyia umbratilis cDNA, mRNA sequence.Length=831	Score = 669 bits (362), Expect = 0.0
mapped-read 34793	F1UMNMG04J3KLQ	Length=487	gb|HS413281.1| P4-1077141_003_G01 Adult female salivary gland cDNA library LumbSG1 Lutzomyia umbratilis cDNA, mRNA sequence.Length=831	Score = 582 bits (315), Expect = 5e-163
mapped-read 34793	F1UMNMG04J39P7	Length=477	gb|HS413281.1| P4-1077141_003_G01 Adult female salivary gland cDNA library LumbSG1 Lutzomyia umbratilis cDNA, mRNA sequence.Length=831	Score = 595 bits (322), Expect = 7e-167
mapped-read 34793	F1UMNMG04IB7H0	Length=268	gb|GR562281.2| HFR2B06 Hessian fly larval gut Mayetiola destructor cDNA, mRNA sequence.Length=739	Score = 350 bits (189), Expect = 3e-093
mapped-read 34793	F1UMNMG04JSM8B	Length=464	gb|HS413281.1| P4-1077141_003_G01 Adult female salivary gland cDNA library LumbSG1 Lutzomyia umbratilis cDNA, mRNA sequence.Length=831	Score = 673 bits (364), Expect = 0.0
mapped-read 34793	F1UMNMG04H6MSU	Length=190	emb|FP601882.1| FP601882 Hirudo medicinalis normalized library Hirudo medicinalis cDNA, mRNA sequence.Length=567	Score = 224 bits (121), Expect = 1e-055
mapped-read 34793	F1UMNMG04JPKGR	Length=465	gb|HS413281.1| P4-1077141_003_G01 Adult female salivary gland cDNA library LumbSG1 Lutzomyia umbratilis cDNA, mRNA sequence.Length=831	Score = 658 bits (356), Expect = 0.0
mapped-read 34793	F1UMNMG04IIYQ0	Length=656	emb|FP601882.1| FP601882 Hirudo medicinalis normalized library Hirudo medicinalis cDNA, mRNA sequence.Length=567	Score = 235 bits (127), Expect = 2e-058
mapped-read 34793	F1UMNMG04JYX0L	Length=394	emb|FP601882.1| FP601882 Hirudo medicinalis normalized library Hirudo medicinalis cDNA, mRNA sequence.Length=567	Score = 231 bits (125), Expect = 2e-057
mapped-read 34793	F1UMNMG04I60JJ	Length=467	gb|HS413281.1| P4-1077141_003_G01 Adult female salivary gland cDNA library LumbSG1 Lutzomyia umbratilis cDNA, mRNA sequence.Length=831	Score = 630 bits (341), Expect = 2e-177
mapped-read 34793	F1UMNMG04ILU8G	Length=273	gb|GR562281.2| HFR2B06 Hessian fly larval gut Mayetiola destructor cDNA, mRNA sequence.Length=739	Score = 355 bits (192), Expect = 7e-095
mapped-read 34793	F1UMNMG04IQP3T	Length=168	emb|FP601882.1| FP601882 Hirudo medicinalis normalized library Hirudo medicinalis cDNA, mRNA sequence.Length=567	Score = 230 bits (124), Expect = 2e-057
mapped-read 34793	F1UMNMG04INX1L	Length=244	gb|GR562281.2| HFR2B06 Hessian fly larval gut Mayetiola destructor cDNA, mRNA sequence.Length=739	Score = 302 bits (163), Expect = 8e-079
mapped-read 34793	F1UMNMG04IXNUO	Length=464	gb|HS413281.1| P4-1077141_003_G01 Adult female salivary gland cDNA library LumbSG1 Lutzomyia umbratilis cDNA, mRNA sequence.Length=831	Score = 662 bits (358), Expect = 0.0
mapped-read 34793	F1UMNMG04IPVN6	Length=707	gb|GR562281.2| HFR2B06 Hessian fly larval gut Mayetiola destructor cDNA, mRNA sequence.Length=739	Score = 329 bits (178), Expect = 1e-086
mapped-read 34793	F1UMNMG04JLDFB	Length=465	gb|HS413281.1| P4-1077141_003_G01 Adult female salivary gland cDNA library LumbSG1 Lutzomyia umbratilis cDNA, mRNA sequence.Length=831	Score = 638 bits (345), Expect = 1e-179
mapped-read 34793	F1UMNMG04IF4U4	Length=350	emb|FP601882.1| FP601882 Hirudo medicinalis normalized library Hirudo medicinalis cDNA, mRNA sequence.Length=567	Score = 222 bits (120), Expect = 9e-055
mapped-read 34793	F1UMNMG04JP9TQ	Length=197	gb|FG085675.1| CMRC-FF-IH0-acb-k-01-0-CMRC.r1 Ceratitis capitata adult head cDNA library Ceratitis capitata cDNA 5', mRNA sequence.Length=880	Score = 276 bits (149), Expect = 4e-071
mapped-read 34793	F1UMNMG04JXQF9	Length=464	gb|HS413281.1| P4-1077141_003_G01 Adult female salivary gland cDNA library LumbSG1 Lutzomyia umbratilis cDNA, mRNA sequence.Length=831	Score = 662 bits (358), Expect = 0.0
mapped-read 34793	F1UMNMG04IC6ID	Length=263	gb|GR562281.2| HFR2B06 Hessian fly larval gut Mayetiola destructor cDNA, mRNA sequence.Length=739	Score = 370 bits (200), Expect = 2e-099
mapped-read 34793	F1UMNMG04JXO8E	Length=468	gb|HS413281.1| P4-1077141_003_G01 Adult female salivary gland cDNA library LumbSG1 Lutzomyia umbratilis cDNA, mRNA sequence.Length=831	Score = 641 bits (347), Expect = 0.0
mapped-read 34793	F1UMNMG04JLTVZ	Length=466	gb|HS413281.1| P4-1077141_003_G01 Adult female salivary gland cDNA library LumbSG1 Lutzomyia umbratilis cDNA, mRNA sequence.Length=831	Score = 616 bits (333), Expect = 5e-173
mapped-read 34793	F1UMNMG04IUWDZ	Length=463	gb|HS413281.1| P4-1077141_003_G01 Adult female salivary gland cDNA library LumbSG1 Lutzomyia umbratilis cDNA, mRNA sequence.Length=831	Score = 656 bits (355), Expect = 0.0
mapped-read 34793	F1UMNMG04JY3C4	Length=256	gb|GR562281.2| HFR2B06 Hessian fly larval gut Mayetiola destructor cDNA, mRNA sequence.Length=739	Score = 361 bits (195), Expect = 1e-096
mapped-read 34793	F1UMNMG04INAH0	Length=464	gb|HS413281.1| P4-1077141_003_G01 Adult female salivary gland cDNA library LumbSG1 Lutzomyia umbratilis cDNA, mRNA sequence.Length=831	Score = 669 bits (362), Expect = 0.0
mapped-read 34793	F1UMNMG04I3Q3P	Length=519	gb|HS413281.1| P4-1077141_003_G01 Adult female salivary gland cDNA library LumbSG1 Lutzomyia umbratilis cDNA, mRNA sequence.Length=831	Score = 488 bits (264), Expect = 1e-134
mapped-read 34793	F1UMNMG04JKV6P	Length=465	gb|HS413281.1| P4-1077141_003_G01 Adult female salivary gland cDNA library LumbSG1 Lutzomyia umbratilis cDNA, mRNA sequence.Length=831	Score = 664 bits (359), Expect = 0.0
mapped-read 34793	F1UMNMG04ILZVQ	Length=284	gb|GR562281.2| HFR2B06 Hessian fly larval gut Mayetiola destructor cDNA, mRNA sequence.Length=739	Score = 339 bits (183), Expect = 7e-090
mapped-read 34793	F1UMNMG04IML6S	Length=251	gb|GR562281.2| HFR2B06 Hessian fly larval gut Mayetiola destructor cDNA, mRNA sequence.Length=739	Score = 279 bits (151), Expect = 4e-072
mapped-read 34793	F1UMNMG04J0AF4	Length=471	gb|HS413281.1| P4-1077141_003_G01 Adult female salivary gland cDNA library LumbSG1 Lutzomyia umbratilis cDNA, mRNA sequence.Length=831	Score = 623 bits (337), Expect = 3e-175
mapped-read 34793	F1UMNMG04J1EO0	Length=462	gb|HS413281.1| P4-1077141_003_G01 Adult female salivary gland cDNA library LumbSG1 Lutzomyia umbratilis cDNA, mRNA sequence.Length=831	Score = 656 bits (355), Expect = 0.0
mapped-read 34793	F1UMNMG04JGQY3	Length=603	emb|FP601882.1| FP601882 Hirudo medicinalis normalized library Hirudo medicinalis cDNA, mRNA sequence.Length=567	Score = 235 bits (127), Expect = 2e-058
mapped-read 34793	F1UMNMG04JUH8Z	Length=301	gb|GR562281.2| HFR2B06 Hessian fly larval gut Mayetiola destructor cDNA, mRNA sequence.Length=739	Score = 309 bits (167), Expect = 6e-081
mapped-read 34793	F1UMNMG04IY4SD	Length=721	emb|FP601882.1| FP601882 Hirudo medicinalis normalized library Hirudo medicinalis cDNA, mRNA sequence.Length=567	Score = 263 bits (142), Expect = 1e-066
mapped-read 34793	F1UMNMG04JDWGK	Length=348	emb|FP601882.1| FP601882 Hirudo medicinalis normalized library Hirudo medicinalis cDNA, mRNA sequence.Length=567	Score = 235 bits (127), Expect = 1e-058
mapped-read 34793	F1UMNMG04I41FW	Length=507	gb|HS413281.1| P4-1077141_003_G01 Adult female salivary gland cDNA library LumbSG1 Lutzomyia umbratilis cDNA, mRNA sequence.Length=831	Score = 457 bits (247), Expect = 3e-125
mapped-read 34793	F1UMNMG04JRRMG	Length=262	gb|FG085675.1| CMRC-FF-IH0-acb-k-01-0-CMRC.r1 Ceratitis capitata adult head cDNA library Ceratitis capitata cDNA 5', mRNA sequence.Length=880	Score = 296 bits (160), Expect = 4e-077
mapped-read 34793	F1UMNMG04JVS84	Length=461	gb|HS413281.1| P4-1077141_003_G01 Adult female salivary gland cDNA library LumbSG1 Lutzomyia umbratilis cDNA, mRNA sequence.Length=831	Score = 656 bits (355), Expect = 0.0
mapped-read 34793	F1UMNMG04I6NBA	Length=265	gb|GR562281.2| HFR2B06 Hessian fly larval gut Mayetiola destructor cDNA, mRNA sequence.Length=739	Score = 368 bits (199), Expect = 8e-099
mapped-read 34793	F1UMNMG04JHCTA	Length=463	gb|HS413281.1| P4-1077141_003_G01 Adult female salivary gland cDNA library LumbSG1 Lutzomyia umbratilis cDNA, mRNA sequence.Length=831	Score = 669 bits (362), Expect = 0.0
mapped-read 34793	F1UMNMG04JUUSS	Length=478	gb|HS413281.1| P4-1077141_003_G01 Adult female salivary gland cDNA library LumbSG1 Lutzomyia umbratilis cDNA, mRNA sequence.Length=831	Score = 610 bits (330), Expect = 2e-171
mapped-read 34793	F1UMNMG04ILH74	Length=255	gb|GR562281.2| HFR2B06 Hessian fly larval gut Mayetiola destructor cDNA, mRNA sequence.Length=739	Score = 320 bits (173), Expect = 2e-084
mapped-read 34793	F1UMNMG04INE0B	Length=242	gb|GR562281.2| HFR2B06 Hessian fly larval gut Mayetiola destructor cDNA, mRNA sequence.Length=739	Score = 259 bits (140), Expect = 5e-066
mapped-read 34793	F1UMNMG04IF32S	Length=239	gb|GR562281.2| HFR2B06 Hessian fly larval gut Mayetiola destructor cDNA, mRNA sequence.Length=739	Score = 318 bits (172), Expect = 8e-084
mapped-read 34793	F1UMNMG04H8FRS	Length=329	gb|GR562281.2| HFR2B06 Hessian fly larval gut Mayetiola destructor cDNA, mRNA sequence.Length=739	Score = 285 bits (154), Expect = 1e-073
mapped-read 34793	F1UMNMG04IJ3X3	Length=286	gb|GR562281.2| HFR2B06 Hessian fly larval gut Mayetiola destructor cDNA, mRNA sequence.Length=739	Score = 324 bits (175), Expect = 2e-085
mapped-read 34793	F1UMNMG04JWICY	Length=480	gb|HS413281.1| P4-1077141_003_G01 Adult female salivary gland cDNA library LumbSG1 Lutzomyia umbratilis cDNA, mRNA sequence.Length=831	Score = 586 bits (317), Expect = 4e-164
mapped-read 34793	F1UMNMG04JISU1	Length=460	gb|HS413281.1| P4-1077141_003_G01 Adult female salivary gland cDNA library LumbSG1 Lutzomyia umbratilis cDNA, mRNA sequence.Length=831	Score = 656 bits (355), Expect = 0.0
mapped-read 34793	F1UMNMG04H9T85	Length=281	No Hit
mapped-read 34793	F1UMNMG04JC6DU	Length=464	gb|HS413281.1| P4-1077141_003_G01 Adult female salivary gland cDNA library LumbSG1 Lutzomyia umbratilis cDNA, mRNA sequence.Length=831	Score = 651 bits (352), Expect = 0.0
mapped-read 34793	F1UMNMG04JZY6I	Length=774	gb|GR562281.2| HFR2B06 Hessian fly larval gut Mayetiola destructor cDNA, mRNA sequence.Length=739	Score = 387 bits (209), Expect = 7e-104
mapped-read 34793	F1UMNMG04JQQ98	Length=498	gb|HS413281.1| P4-1077141_003_G01 Adult female salivary gland cDNA library LumbSG1 Lutzomyia umbratilis cDNA, mRNA sequence.Length=831	Score = 507 bits (274), Expect = 3e-140
mapped-read 34793	F1UMNMG04IKDU4	Length=458	gb|HS413281.1| P4-1077141_003_G01 Adult female salivary gland cDNA library LumbSG1 Lutzomyia umbratilis cDNA, mRNA sequence.Length=831	Score = 701 bits (379), Expect = 0.0
mapped-read 34793	F1UMNMG04JDRF6	Length=294	gb|HS413281.1| P4-1077141_003_G01 Adult female salivary gland cDNA library LumbSG1 Lutzomyia umbratilis cDNA, mRNA sequence.Length=831	Score = 302 bits (163), Expect = 1e-078
mapped-read 34793	F1UMNMG04IZMO3	Length=467	gb|HS413281.1| P4-1077141_003_G01 Adult female salivary gland cDNA library LumbSG1 Lutzomyia umbratilis cDNA, mRNA sequence.Length=831	Score = 640 bits (346), Expect = 3e-180
mapped-read 34793	F1UMNMG04JKQ7W	Length=279	gb|GR562281.2| HFR2B06 Hessian fly larval gut Mayetiola destructor cDNA, mRNA sequence.Length=739	Score = 315 bits (170), Expect = 1e-082
mapped-read 34793	F1UMNMG04I3IP3	Length=262	gb|GR562281.2| HFR2B06 Hessian fly larval gut Mayetiola destructor cDNA, mRNA sequence.Length=739	Score = 361 bits (195), Expect = 1e-096
mapped-read 34793	F1UMNMG04JZNGG	Length=190	emb|FP601882.1| FP601882 Hirudo medicinalis normalized library Hirudo medicinalis cDNA, mRNA sequence.Length=567	Score = 230 bits (124), Expect = 3e-057
mapped-read 34793	F1UMNMG04JC9L8	Length=464	gb|HS413281.1| P4-1077141_003_G01 Adult female salivary gland cDNA library LumbSG1 Lutzomyia umbratilis cDNA, mRNA sequence.Length=831	Score = 662 bits (358), Expect = 0.0
mapped-read 34793	F1UMNMG04IWXTB	Length=190	emb|FP601882.1| FP601882 Hirudo medicinalis normalized library Hirudo medicinalis cDNA, mRNA sequence.Length=567	Score = 222 bits (120), Expect = 5e-055
mapped-read 34793	F1UMNMG04IF8QV	Length=197	gb|FG085675.1| CMRC-FF-IH0-acb-k-01-0-CMRC.r1 Ceratitis capitata adult head cDNA library Ceratitis capitata cDNA 5', mRNA sequence.Length=880	Score = 276 bits (149), Expect = 4e-071
mapped-read 34793	F1UMNMG04IN7YW	Length=507	gb|HS413281.1| P4-1077141_003_G01 Adult female salivary gland cDNA library LumbSG1 Lutzomyia umbratilis cDNA, mRNA sequence.Length=831	Score = 460 bits (249), Expect = 3e-126
mapped-read 34793	F1UMNMG04IZ14H	Length=244	gb|GR562281.2| HFR2B06 Hessian fly larval gut Mayetiola destructor cDNA, mRNA sequence.Length=739	Score = 302 bits (163), Expect = 8e-079
mapped-read 34793	F1UMNMG04JQ2R9	Length=547	emb|FP595913.1| FP595913 Hirudo medicinalis normalized library Hirudo medicinalis cDNA, mRNA sequence.Length=540	Score = 220 bits (119), Expect = 5e-054
mapped-read 34793	F1UMNMG04JC0X5	Length=463	gb|HS413281.1| P4-1077141_003_G01 Adult female salivary gland cDNA library LumbSG1 Lutzomyia umbratilis cDNA, mRNA sequence.Length=831	Score = 645 bits (349), Expect = 0.0
mapped-read 34793	F1UMNMG04JQ05H	Length=826	gb|GR562281.2| HFR2B06 Hessian fly larval gut Mayetiola destructor cDNA, mRNA sequence.Length=739	Score = 252 bits (136), Expect = 3e-063
mapped-read 34793	F1UMNMG04I8N67	Length=538	gb|HS413281.1| P4-1077141_003_G01 Adult female salivary gland cDNA library LumbSG1 Lutzomyia umbratilis cDNA, mRNA sequence.Length=831	Score = 392 bits (212), Expect = 1e-105
mapped-read 34793	F1UMNMG04JYNBR	Length=501	gb|HS413281.1| P4-1077141_003_G01 Adult female salivary gland cDNA library LumbSG1 Lutzomyia umbratilis cDNA, mRNA sequence.Length=831	Score = 521 bits (282), Expect = 1e-144
mapped-read 34793	F1UMNMG04H6YXH	Length=240	gb|GR562281.2| HFR2B06 Hessian fly larval gut Mayetiola destructor cDNA, mRNA sequence.Length=739	Score = 252 bits (136), Expect = 8e-064
mapped-read 34793	F1UMNMG04JFEFN	Length=718	emb|FP601882.1| FP601882 Hirudo medicinalis normalized library Hirudo medicinalis cDNA, mRNA sequence.Length=567	Score = 254 bits (137), Expect = 7e-064
mapped-read 34793	F1UMNMG04IKXO1	Length=483	gb|HS413281.1| P4-1077141_003_G01 Adult female salivary gland cDNA library LumbSG1 Lutzomyia umbratilis cDNA, mRNA sequence.Length=831	Score = 573 bits (310), Expect = 3e-160
mapped-read 34793	F1UMNMG04JQC56	Length=462	gb|HS413281.1| P4-1077141_003_G01 Adult female salivary gland cDNA library LumbSG1 Lutzomyia umbratilis cDNA, mRNA sequence.Length=831	Score = 651 bits (352), Expect = 0.0
mapped-read 34793	F1UMNMG04JO1UC	Length=465	gb|HS413281.1| P4-1077141_003_G01 Adult female salivary gland cDNA library LumbSG1 Lutzomyia umbratilis cDNA, mRNA sequence.Length=831	Score = 651 bits (352), Expect = 0.0
mapped-read 34793	F1UMNMG04I52EZ	Length=463	gb|HS413281.1| P4-1077141_003_G01 Adult female salivary gland cDNA library LumbSG1 Lutzomyia umbratilis cDNA, mRNA sequence.Length=831	Score = 662 bits (358), Expect = 0.0
mapped-read 34793	F1UMNMG04JSH63	Length=464	gb|HS413281.1| P4-1077141_003_G01 Adult female salivary gland cDNA library LumbSG1 Lutzomyia umbratilis cDNA, mRNA sequence.Length=831	Score = 658 bits (356), Expect = 0.0
mapped-read 34793	F1UMNMG04ILSHF	Length=209	gb|JK071301.1| ocpggb0_0315_E07.ab1 Sesamum indicum seed ocggb Library Sesamum indicum cDNA 5', mRNA sequence.Length=542	Score = 231 bits (125), Expect = 9e-058
mapped-read 34793	F1UMNMG04ID85U	Length=268	gb|GR562281.2| HFR2B06 Hessian fly larval gut Mayetiola destructor cDNA, mRNA sequence.Length=739	Score = 366 bits (198), Expect = 3e-098
mapped-read 34793	F1UMNMG04JXYXO	Length=197	gb|FG085675.1| CMRC-FF-IH0-acb-k-01-0-CMRC.r1 Ceratitis capitata adult head cDNA library Ceratitis capitata cDNA 5', mRNA sequence.Length=880	Score = 276 bits (149), Expect = 4e-071
mapped-read 34793	F1UMNMG04IXNWY	Length=430	gb|GR562281.2| HFR2B06 Hessian fly larval gut Mayetiola destructor cDNA, mRNA sequence.Length=739	Score = 309 bits (167), Expect = 9e-081
mapped-read 34793	F1UMNMG04I5F1E	Length=200	gb|JK071301.1| ocpggb0_0315_E07.ab1 Sesamum indicum seed ocggb Library Sesamum indicum cDNA 5', mRNA sequence.Length=542	Score = 255 bits (138), Expect = 5e-065
mapped-read 34793	F1UMNMG04IECBX	Length=187	emb|FP601882.1| FP601882 Hirudo medicinalis normalized library Hirudo medicinalis cDNA, mRNA sequence.Length=567	Score = 224 bits (121), Expect = 1e-055
mapped-read 34793	F1UMNMG04IP8VF	Length=166	gb|JK071301.1| ocpggb0_0315_E07.ab1 Sesamum indicum seed ocggb Library Sesamum indicum cDNA 5', mRNA sequence.Length=542	Score = 213 bits (115), Expect = 2e-052
mapped-read 34793	F1UMNMG04JSXHD	Length=568	gb|HS413281.1| P4-1077141_003_G01 Adult female salivary gland cDNA library LumbSG1 Lutzomyia umbratilis cDNA, mRNA sequence.Length=831	Score = 693 bits (375), Expect = 0.0
mapped-read 34793	F1UMNMG04IGBEP	Length=464	gb|HS413281.1| P4-1077141_003_G01 Adult female salivary gland cDNA library LumbSG1 Lutzomyia umbratilis cDNA, mRNA sequence.Length=831	Score = 652 bits (353), Expect = 0.0
mapped-read 34793	F1UMNMG04IYEIG	Length=476	gb|HS413281.1| P4-1077141_003_G01 Adult female salivary gland cDNA library LumbSG1 Lutzomyia umbratilis cDNA, mRNA sequence.Length=831	Score = 601 bits (325), Expect = 1e-168
mapped-read 34793	F1UMNMG04JSE09	Length=501	gb|HS413281.1| P4-1077141_003_G01 Adult female salivary gland cDNA library LumbSG1 Lutzomyia umbratilis cDNA, mRNA sequence.Length=831	Score = 496 bits (268), Expect = 7e-137
mapped-read 34793	F1UMNMG04IBCOQ	Length=671	gb|GR562281.2| HFR2B06 Hessian fly larval gut Mayetiola destructor cDNA, mRNA sequence.Length=739	Score = 268 bits (145), Expect = 2e-068
mapped-read 34793	F1UMNMG04JZW4V	Length=524	gb|HS413281.1| P4-1077141_003_G01 Adult female salivary gland cDNA library LumbSG1 Lutzomyia umbratilis cDNA, mRNA sequence.Length=831	Score = 684 bits (370), Expect = 0.0
mapped-read 34793	F1UMNMG04JKAXW	Length=464	gb|HS413281.1| P4-1077141_003_G01 Adult female salivary gland cDNA library LumbSG1 Lutzomyia umbratilis cDNA, mRNA sequence.Length=831	Score = 662 bits (358), Expect = 0.0
mapped-read 34793	F1UMNMG04I8J6R	Length=291	gb|JK071301.1| ocpggb0_0315_E07.ab1 Sesamum indicum seed ocggb Library Sesamum indicum cDNA 5', mRNA sequence.Length=542	Score = 296 bits (160), Expect = 4e-077
mapped-read 34793	F1UMNMG04ILMLN	Length=198	gb|JK071301.1| ocpggb0_0315_E07.ab1 Sesamum indicum seed ocggb Library Sesamum indicum cDNA 5', mRNA sequence.Length=542	Score = 279 bits (151), Expect = 3e-072
mapped-read 34793	F1UMNMG04I54RK	Length=376	emb|FP601882.1| FP601882 Hirudo medicinalis normalized library Hirudo medicinalis cDNA, mRNA sequence.Length=567	Score = 265 bits (143), Expect = 2e-067
mapped-read 34793	F1UMNMG04JJBTG	Length=170	emb|FP601882.1| FP601882 Hirudo medicinalis normalized library Hirudo medicinalis cDNA, mRNA sequence.Length=567	Score = 228 bits (123), Expect = 9e-057
mapped-read 34793	F1UMNMG04IGNMM	Length=316	No Hit
mapped-read 34793	F1UMNMG04JTNUM	Length=250	gb|GR562281.2| HFR2B06 Hessian fly larval gut Mayetiola destructor cDNA, mRNA sequence.Length=739	Score = 294 bits (159), Expect = 1e-076
mapped-read 34793	F1UMNMG04JDR4P	Length=467	gb|HS413281.1| P4-1077141_003_G01 Adult female salivary gland cDNA library LumbSG1 Lutzomyia umbratilis cDNA, mRNA sequence.Length=831	Score = 632 bits (342), Expect = 5e-178
mapped-read 34793	F1UMNMG04IP9NP	Length=198	gb|FG085675.1| CMRC-FF-IH0-acb-k-01-0-CMRC.r1 Ceratitis capitata adult head cDNA library Ceratitis capitata cDNA 5', mRNA sequence.Length=880	Score = 276 bits (149), Expect = 4e-071
mapped-read 34793	F1UMNMG04ILBDQ	Length=189	emb|FP601882.1| FP601882 Hirudo medicinalis normalized library Hirudo medicinalis cDNA, mRNA sequence.Length=567	Score = 230 bits (124), Expect = 3e-057
mapped-read 34793	F1UMNMG04IQZU7	Length=486	gb|HS413281.1| P4-1077141_003_G01 Adult female salivary gland cDNA library LumbSG1 Lutzomyia umbratilis cDNA, mRNA sequence.Length=831	Score = 544 bits (294), Expect = 2e-151
mapped-read 34793	F1UMNMG04I4SF7	Length=635	emb|FP601882.1| FP601882 Hirudo medicinalis normalized library Hirudo medicinalis cDNA, mRNA sequence.Length=567	Score = 263 bits (142), Expect = 1e-066
mapped-read 34793	F1UMNMG04JA2Q9	Length=679	gb|GR562281.2| HFR2B06 Hessian fly larval gut Mayetiola destructor cDNA, mRNA sequence.Length=739	Score = 219 bits (118), Expect = 2e-053
mapped-read 34793	F1UMNMG04IRLJG	Length=288	gb|GR562281.2| HFR2B06 Hessian fly larval gut Mayetiola destructor cDNA, mRNA sequence.Length=739	Score = 364 bits (197), Expect = 1e-097
mapped-read 34793	F1UMNMG04ICQ56	Length=318	emb|FP601882.1| FP601882 Hirudo medicinalis normalized library Hirudo medicinalis cDNA, mRNA sequence.Length=567	Score = 313 bits (169), Expect = 5e-082
mapped-read 34793	F1UMNMG04H8JZV	Length=675	emb|FP601882.1| FP601882 Hirudo medicinalis normalized library Hirudo medicinalis cDNA, mRNA sequence.Length=567	Score = 239 bits (129), Expect = 2e-059
mapped-read 34793	F1UMNMG04IBMNX	Length=257	gb|GR562281.2| HFR2B06 Hessian fly larval gut Mayetiola destructor cDNA, mRNA sequence.Length=739	Score = 279 bits (151), Expect = 4e-072
mapped-read 34793	F1UMNMG04IRIRC	Length=362	gb|FG085675.1| CMRC-FF-IH0-acb-k-01-0-CMRC.r1 Ceratitis capitata adult head cDNA library Ceratitis capitata cDNA 5', mRNA sequence.Length=880	Score = 279 bits (151), Expect = 6e-072
mapped-read 34793	F1UMNMG04J07NC	Length=584	gb|HS413281.1| P4-1077141_003_G01 Adult female salivary gland cDNA library LumbSG1 Lutzomyia umbratilis cDNA, mRNA sequence.Length=831	Score = 689 bits (373), Expect = 0.0
mapped-read 34793	F1UMNMG04IYZ8O	Length=538	gb|GR562281.2| HFR2B06 Hessian fly larval gut Mayetiola destructor cDNA, mRNA sequence.Length=739	Score = 377 bits (204), Expect = 3e-101
mapped-read 34793	F1UMNMG04JEG86	Length=563	gb|HS413281.1| P4-1077141_003_G01 Adult female salivary gland cDNA library LumbSG1 Lutzomyia umbratilis cDNA, mRNA sequence.Length=831	Score = 756 bits (409), Expect = 0.0
mapped-read 34793	F1UMNMG04I7XII	Length=440	No Hit
mapped-read 34793	F1UMNMG04H4VIF	Length=271	gb|GR562281.2| HFR2B06 Hessian fly larval gut Mayetiola destructor cDNA, mRNA sequence.Length=739	Score = 302 bits (163), Expect = 9e-079
mapped-read 34793	F1UMNMG04IEU4D	Length=463	gb|HS413281.1| P4-1077141_003_G01 Adult female salivary gland cDNA library LumbSG1 Lutzomyia umbratilis cDNA, mRNA sequence.Length=831	Score = 662 bits (358), Expect = 0.0
mapped-read 34793	F1UMNMG04JM6SD	Length=466	gb|HS413281.1| P4-1077141_003_G01 Adult female salivary gland cDNA library LumbSG1 Lutzomyia umbratilis cDNA, mRNA sequence.Length=831	Score = 647 bits (350), Expect = 0.0
mapped-read 34793	F1UMNMG04I7E89	Length=243	gb|GR562281.2| HFR2B06 Hessian fly larval gut Mayetiola destructor cDNA, mRNA sequence.Length=739	Score = 294 bits (159), Expect = 1e-076
mapped-read 34793	F1UMNMG04JVER9	Length=212	gb|CX017059.1| EST 768 'Fleshless' Ugni blanc SSH Library Vitis vinifera cDNA clone G4_C06, mRNA sequence.Length=665	Score = 248 bits (134), Expect = 9e-063
mapped-read 34793	F1UMNMG04JLK0N	Length=325	emb|FP601882.1| FP601882 Hirudo medicinalis normalized library Hirudo medicinalis cDNA, mRNA sequence.Length=567	Score = 322 bits (174), Expect = 8e-085
mapped-read 34793	F1UMNMG04I3WK7	Length=516	gb|HS413281.1| P4-1077141_003_G01 Adult female salivary gland cDNA library LumbSG1 Lutzomyia umbratilis cDNA, mRNA sequence.Length=831	Score = 451 bits (244), Expect = 2e-123
mapped-read 34793	F1UMNMG04I87S1	Length=177	gb|JK066058.1| ocpggb0_0252_E02.ab1 Sesamum indicum seed ocggb Library Sesamum indicum cDNA 5', mRNA sequence.Length=533	Score = 243 bits (131), Expect = 3e-061
mapped-read 34793	F1UMNMG04JM5SK	Length=592	gb|GR562281.2| HFR2B06 Hessian fly larval gut Mayetiola destructor cDNA, mRNA sequence.Length=739	Score = 246 bits (133), Expect = 1e-061
mapped-read 34793	F1UMNMG04J0X1X	Length=704	emb|FP601882.1| FP601882 Hirudo medicinalis normalized library Hirudo medicinalis cDNA, mRNA sequence.Length=567	Score = 252 bits (136), Expect = 2e-063
mapped-read 34793	F1UMNMG04H7WUT	Length=172	emb|FP601882.1| FP601882 Hirudo medicinalis normalized library Hirudo medicinalis cDNA, mRNA sequence.Length=567	Score = 230 bits (124), Expect = 2e-057
mapped-read 34793	F1UMNMG04JO2C7	Length=461	gb|HS413281.1| P4-1077141_003_G01 Adult female salivary gland cDNA library LumbSG1 Lutzomyia umbratilis cDNA, mRNA sequence.Length=831	Score = 634 bits (343), Expect = 1e-178
mapped-read 34793	F1UMNMG04JD729	Length=463	gb|HS413281.1| P4-1077141_003_G01 Adult female salivary gland cDNA library LumbSG1 Lutzomyia umbratilis cDNA, mRNA sequence.Length=831	Score = 656 bits (355), Expect = 0.0
mapped-read 34793	F1UMNMG04I69DC	Length=534	emb|FP601882.1| FP601882 Hirudo medicinalis normalized library Hirudo medicinalis cDNA, mRNA sequence.Length=567	Score = 231 bits (125), Expect = 2e-057
mapped-read 34793	F1UMNMG04IEVC1	Length=464	gb|HS413281.1| P4-1077141_003_G01 Adult female salivary gland cDNA library LumbSG1 Lutzomyia umbratilis cDNA, mRNA sequence.Length=831	Score = 669 bits (362), Expect = 0.0
mapped-read 34793	F1UMNMG04IXQLU	Length=463	gb|HS413281.1| P4-1077141_003_G01 Adult female salivary gland cDNA library LumbSG1 Lutzomyia umbratilis cDNA, mRNA sequence.Length=831	Score = 645 bits (349), Expect = 0.0
mapped-read 34793	F1UMNMG04JSNP6	Length=402	emb|FP601882.1| FP601882 Hirudo medicinalis normalized library Hirudo medicinalis cDNA, mRNA sequence.Length=567	Score = 257 bits (139), Expect = 3e-065
mapped-read 34793	F1UMNMG04JDWPT	Length=514	gb|HS413281.1| P4-1077141_003_G01 Adult female salivary gland cDNA library LumbSG1 Lutzomyia umbratilis cDNA, mRNA sequence.Length=831	Score = 433 bits (234), Expect = 6e-118
mapped-read 34793	F1UMNMG04IV1C8	Length=831	emb|FP601882.1| FP601882 Hirudo medicinalis normalized library Hirudo medicinalis cDNA, mRNA sequence.Length=567	Score = 235 bits (127), Expect = 3e-058
mapped-read 34793	F1UMNMG04I8LU9	Length=740	emb|FP601882.1| FP601882 Hirudo medicinalis normalized library Hirudo medicinalis cDNA, mRNA sequence.Length=567	Score = 235 bits (127), Expect = 3e-058
mapped-read 34793	F1UMNMG04IEJVV	Length=197	emb|FP601882.1| FP601882 Hirudo medicinalis normalized library Hirudo medicinalis cDNA, mRNA sequence.Length=567	Score = 224 bits (121), Expect = 1e-055
mapped-read 34793	F1UMNMG04IJPOA	Length=290	gb|FG085675.1| CMRC-FF-IH0-acb-k-01-0-CMRC.r1 Ceratitis capitata adult head cDNA library Ceratitis capitata cDNA 5', mRNA sequence.Length=880	Score = 243 bits (131), Expect = 6e-061
mapped-read 34793	F1UMNMG04JOADV	Length=194	emb|FP601882.1| FP601882 Hirudo medicinalis normalized library Hirudo medicinalis cDNA, mRNA sequence.Length=567	Score = 235 bits (127), Expect = 6e-059
mapped-read 34793	F1UMNMG04JU7J4	Length=189	emb|FP601882.1| FP601882 Hirudo medicinalis normalized library Hirudo medicinalis cDNA, mRNA sequence.Length=567	Score = 224 bits (121), Expect = 1e-055
mapped-read 34793	F1UMNMG04JWJZY	Length=179	emb|FP601882.1| FP601882 Hirudo medicinalis normalized library Hirudo medicinalis cDNA, mRNA sequence.Length=567	Score = 228 bits (123), Expect = 9e-057
mapped-read 34793	F1UMNMG04H8XXM	Length=307	gb|GR562281.2| HFR2B06 Hessian fly larval gut Mayetiola destructor cDNA, mRNA sequence.Length=739	Score = 268 bits (145), Expect = 1e-068
mapped-read 34793	F1UMNMG04IGGEV	Length=369	emb|FP601882.1| FP601882 Hirudo medicinalis normalized library Hirudo medicinalis cDNA, mRNA sequence.Length=567	Score = 453 bits (245), Expect = 3e-124
mapped-read 34793	F1UMNMG04JE7H3	Length=910	emb|FP601882.1| FP601882 Hirudo medicinalis normalized library Hirudo medicinalis cDNA, mRNA sequence.Length=567	Score = 228 bits (123), Expect = 5e-056
mapped-read 34793	F1UMNMG04JIXWV	Length=292	gb|GR562281.2| HFR2B06 Hessian fly larval gut Mayetiola destructor cDNA, mRNA sequence.Length=739	Score = 259 bits (140), Expect = 6e-066
mapped-read 34793	F1UMNMG04JCXZZ	Length=512	gb|HS413281.1| P4-1077141_003_G01 Adult female salivary gland cDNA library LumbSG1 Lutzomyia umbratilis cDNA, mRNA sequence.Length=831	Score = 488 bits (264), Expect = 1e-134
mapped-read 34793	F1UMNMG04JEIL5	Length=229	gb|JK066058.1| ocpggb0_0252_E02.ab1 Sesamum indicum seed ocggb Library Sesamum indicum cDNA 5', mRNA sequence.Length=533	Score = 257 bits (139), Expect = 2e-065
mapped-read 34793	F1UMNMG04JHOC3	Length=208	gb|CX017059.1| EST 768 'Fleshless' Ugni blanc SSH Library Vitis vinifera cDNA clone G4_C06, mRNA sequence.Length=665	Score = 222 bits (120), Expect = 5e-055
mapped-read 34793	F1UMNMG04IMWHD	Length=476	gb|HS413281.1| P4-1077141_003_G01 Adult female salivary gland cDNA library LumbSG1 Lutzomyia umbratilis cDNA, mRNA sequence.Length=831	Score = 719 bits (389), Expect = 0.0
mapped-read 34793	F1UMNMG04JIFM1	Length=199	gb|FG085675.1| CMRC-FF-IH0-acb-k-01-0-CMRC.r1 Ceratitis capitata adult head cDNA library Ceratitis capitata cDNA 5', mRNA sequence.Length=880	Score = 276 bits (149), Expect = 4e-071
mapped-read 34793	F1UMNMG04IB0NL	Length=530	emb|FP601882.1| FP601882 Hirudo medicinalis normalized library Hirudo medicinalis cDNA, mRNA sequence.Length=567	Score = 228 bits (123), Expect = 3e-056
mapped-read 34793	F1UMNMG04JX8AF	Length=467	gb|HS413281.1| P4-1077141_003_G01 Adult female salivary gland cDNA library LumbSG1 Lutzomyia umbratilis cDNA, mRNA sequence.Length=831	Score = 632 bits (342), Expect = 5e-178
mapped-read 34793	F1UMNMG04IFR16	Length=190	emb|FP601882.1| FP601882 Hirudo medicinalis normalized library Hirudo medicinalis cDNA, mRNA sequence.Length=567	Score = 224 bits (121), Expect = 1e-055
mapped-read 34793	F1UMNMG04IUE70	Length=467	gb|HS413281.1| P4-1077141_003_G01 Adult female salivary gland cDNA library LumbSG1 Lutzomyia umbratilis cDNA, mRNA sequence.Length=831	Score = 632 bits (342), Expect = 5e-178
mapped-read 34793	F1UMNMG04JVFXB	Length=529	emb|FP601882.1| FP601882 Hirudo medicinalis normalized library Hirudo medicinalis cDNA, mRNA sequence.Length=567	Score = 235 bits (127), Expect = 2e-058
mapped-read 34793	F1UMNMG04JS4WN	Length=230	gb|FG085675.1| CMRC-FF-IH0-acb-k-01-0-CMRC.r1 Ceratitis capitata adult head cDNA library Ceratitis capitata cDNA 5', mRNA sequence.Length=880	Score = 346 bits (187), Expect = 3e-092
mapped-read 34793	F1UMNMG04JX3H2	Length=542	emb|FP601882.1| FP601882 Hirudo medicinalis normalized library Hirudo medicinalis cDNA, mRNA sequence.Length=567	Score = 235 bits (127), Expect = 2e-058
mapped-read 34793	F1UMNMG04JDO21	Length=431	emb|FP601882.1| FP601882 Hirudo medicinalis normalized library Hirudo medicinalis cDNA, mRNA sequence.Length=567	Score = 222 bits (120), Expect = 1e-054
mapped-read 34793	F1UMNMG04JW64O	Length=464	gb|HS413281.1| P4-1077141_003_G01 Adult female salivary gland cDNA library LumbSG1 Lutzomyia umbratilis cDNA, mRNA sequence.Length=831	Score = 662 bits (358), Expect = 0.0
mapped-read 34793	F1UMNMG04IUHRE	Length=167	emb|FP601882.1| FP601882 Hirudo medicinalis normalized library Hirudo medicinalis cDNA, mRNA sequence.Length=567	Score = 222 bits (120), Expect = 4e-055
mapped-read 34793	F1UMNMG04IWDS1	Length=172	emb|FP601882.1| FP601882 Hirudo medicinalis normalized library Hirudo medicinalis cDNA, mRNA sequence.Length=567	Score = 226 bits (122), Expect = 3e-056
mapped-read 34793	F1UMNMG04JDJ3N	Length=797	gb|GR562281.2| HFR2B06 Hessian fly larval gut Mayetiola destructor cDNA, mRNA sequence.Length=739	Score = 263 bits (142), Expect = 1e-066
mapped-read 34793	F1UMNMG04JH5TW	Length=508	gb|HS413281.1| P4-1077141_003_G01 Adult female salivary gland cDNA library LumbSG1 Lutzomyia umbratilis cDNA, mRNA sequence.Length=831	Score = 473 bits (256), Expect = 3e-130
mapped-read 34793	F1UMNMG04I4KPK	Length=248	gb|GR562281.2| HFR2B06 Hessian fly larval gut Mayetiola destructor cDNA, mRNA sequence.Length=739	Score = 313 bits (169), Expect = 4e-082
mapped-read 34793	F1UMNMG04JUQ15	Length=464	gb|HS413281.1| P4-1077141_003_G01 Adult female salivary gland cDNA library LumbSG1 Lutzomyia umbratilis cDNA, mRNA sequence.Length=831	Score = 662 bits (358), Expect = 0.0
mapped-read 34793	F1UMNMG04JC3KE	Length=686	gb|JK066058.1| ocpggb0_0252_E02.ab1 Sesamum indicum seed ocggb Library Sesamum indicum cDNA 5', mRNA sequence.Length=533	Score = 272 bits (147), Expect = 2e-069
mapped-read 34793	F1UMNMG04IBL20	Length=284	gb|GR562281.2| HFR2B06 Hessian fly larval gut Mayetiola destructor cDNA, mRNA sequence.Length=739	Score = 313 bits (169), Expect = 4e-082
mapped-read 34793	F1UMNMG04JHXQG	Length=573	gb|GR562281.2| HFR2B06 Hessian fly larval gut Mayetiola destructor cDNA, mRNA sequence.Length=739	Score = 292 bits (158), Expect = 1e-075
mapped-read 34793	F1UMNMG04IG8WQ	Length=214	gb|JK071301.1| ocpggb0_0315_E07.ab1 Sesamum indicum seed ocggb Library Sesamum indicum cDNA 5', mRNA sequence.Length=542	Score = 209 bits (113), Expect = 4e-051
mapped-read 34793	F1UMNMG04IXSFL	Length=267	gb|GR562281.2| HFR2B06 Hessian fly larval gut Mayetiola destructor cDNA, mRNA sequence.Length=739	Score = 368 bits (199), Expect = 8e-099
mapped-read 34793	F1UMNMG04JBH4C	Length=474	gb|HS413281.1| P4-1077141_003_G01 Adult female salivary gland cDNA library LumbSG1 Lutzomyia umbratilis cDNA, mRNA sequence.Length=831	Score = 636 bits (344), Expect = 4e-179
mapped-read 34793	F1UMNMG04JDZ41	Length=202	emb|FP601882.1| FP601882 Hirudo medicinalis normalized library Hirudo medicinalis cDNA, mRNA sequence.Length=567	Score = 224 bits (121), Expect = 1e-055
mapped-read 34793	F1UMNMG04IO8IS	Length=241	gb|GR562281.2| HFR2B06 Hessian fly larval gut Mayetiola destructor cDNA, mRNA sequence.Length=739	Score = 329 bits (178), Expect = 4e-087
mapped-read 34793	F1UMNMG04I02BV	Length=216	gb|JK066058.1| ocpggb0_0252_E02.ab1 Sesamum indicum seed ocggb Library Sesamum indicum cDNA 5', mRNA sequence.Length=533	Score = 241 bits (130), Expect = 1e-060
mapped-read 34793	F1UMNMG04JZWRF	Length=197	gb|FG085675.1| CMRC-FF-IH0-acb-k-01-0-CMRC.r1 Ceratitis capitata adult head cDNA library Ceratitis capitata cDNA 5', mRNA sequence.Length=880	Score = 276 bits (149), Expect = 4e-071
mapped-read 34793	F1UMNMG04JPW5V	Length=249	gb|GR562281.2| HFR2B06 Hessian fly larval gut Mayetiola destructor cDNA, mRNA sequence.Length=739	Score = 289 bits (156), Expect = 6e-075
mapped-read 34793	F1UMNMG04JEFPU	Length=227	gb|FG085675.1| CMRC-FF-IH0-acb-k-01-0-CMRC.r1 Ceratitis capitata adult head cDNA library Ceratitis capitata cDNA 5', mRNA sequence.Length=880	Score = 228 bits (123), Expect = 1e-056
mapped-read 34793	F1UMNMG04IJFEA	Length=169	emb|FP601882.1| FP601882 Hirudo medicinalis normalized library Hirudo medicinalis cDNA, mRNA sequence.Length=567	Score = 231 bits (125), Expect = 7e-058
mapped-read 34793	F1UMNMG04J2Q1N	Length=1072	emb|FP595913.1| FP595913 Hirudo medicinalis normalized library Hirudo medicinalis cDNA, mRNA sequence.Length=540	Score = 226 bits (122), Expect = 2e-055
mapped-read 34793	F1UMNMG04I4SOW	Length=510	gb|HS413281.1| P4-1077141_003_G01 Adult female salivary gland cDNA library LumbSG1 Lutzomyia umbratilis cDNA, mRNA sequence.Length=831	Score = 514 bits (278), Expect = 2e-142
mapped-read 34793	F1UMNMG04JT9AD	Length=297	gb|GR562281.2| HFR2B06 Hessian fly larval gut Mayetiola destructor cDNA, mRNA sequence.Length=739	Score = 274 bits (148), Expect = 2e-070
mapped-read 34793	F1UMNMG04I5GA2	Length=501	gb|HS413281.1| P4-1077141_003_G01 Adult female salivary gland cDNA library LumbSG1 Lutzomyia umbratilis cDNA, mRNA sequence.Length=831	Score = 505 bits (273), Expect = 1e-139
mapped-read 34793	F1UMNMG04I11AJ	Length=263	gb|GR562281.2| HFR2B06 Hessian fly larval gut Mayetiola destructor cDNA, mRNA sequence.Length=739	Score = 364 bits (197), Expect = 1e-097
mapped-read 34793	F1UMNMG04IF82B	Length=861	gb|CX017059.1| EST 768 'Fleshless' Ugni blanc SSH Library Vitis vinifera cDNA clone G4_C06, mRNA sequence.Length=665	Score = 257 bits (139), Expect = 7e-065
mapped-read 34793	F1UMNMG04JWKV6	Length=245	gb|GR562281.2| HFR2B06 Hessian fly larval gut Mayetiola destructor cDNA, mRNA sequence.Length=739	Score = 302 bits (163), Expect = 8e-079
mapped-read 34793	F1UMNMG04IJV7M	Length=531	gb|GR562281.2| HFR2B06 Hessian fly larval gut Mayetiola destructor cDNA, mRNA sequence.Length=739	Score = 375 bits (203), Expect = 1e-100
mapped-read 34793	F1UMNMG04I0SZK	Length=463	gb|GR562281.2| HFR2B06 Hessian fly larval gut Mayetiola destructor cDNA, mRNA sequence.Length=739	Score = 322 bits (174), Expect = 1e-084
mapped-read 34793	F1UMNMG04IS83F	Length=273	gb|GR562281.2| HFR2B06 Hessian fly larval gut Mayetiola destructor cDNA, mRNA sequence.Length=739	Score = 350 bits (189), Expect = 3e-093
mapped-read 34793	F1UMNMG04JG26Z	Length=479	gb|HS413281.1| P4-1077141_003_G01 Adult female salivary gland cDNA library LumbSG1 Lutzomyia umbratilis cDNA, mRNA sequence.Length=831	Score = 604 bits (327), Expect = 1e-169
mapped-read 34793	F1UMNMG04JNASU	Length=287	emb|FP601882.1| FP601882 Hirudo medicinalis normalized library Hirudo medicinalis cDNA, mRNA sequence.Length=567	Score = 248 bits (134), Expect = 1e-062
mapped-read 34793	F1UMNMG04JCAS0	Length=343	gb|GR562281.2| HFR2B06 Hessian fly larval gut Mayetiola destructor cDNA, mRNA sequence.Length=739	Score = 241 bits (130), Expect = 2e-060
mapped-read 34793	F1UMNMG04I8TF1	Length=189	emb|FP601882.1| FP601882 Hirudo medicinalis normalized library Hirudo medicinalis cDNA, mRNA sequence.Length=567	Score = 230 bits (124), Expect = 3e-057
mapped-read 34793	F1UMNMG04ISZ8E	Length=479	gb|GR562281.2| HFR2B06 Hessian fly larval gut Mayetiola destructor cDNA, mRNA sequence.Length=739	Score = 298 bits (161), Expect = 2e-077
mapped-read 34793	F1UMNMG04JELCM	Length=276	gb|GR562281.2| HFR2B06 Hessian fly larval gut Mayetiola destructor cDNA, mRNA sequence.Length=739	Score = 303 bits (164), Expect = 2e-079
mapped-read 34793	F1UMNMG04JQ0WT	Length=584	gb|GR562281.2| HFR2B06 Hessian fly larval gut Mayetiola destructor cDNA, mRNA sequence.Length=739	Score = 278 bits (150), Expect = 3e-071
mapped-read 34793	F1UMNMG04IPZDU	Length=268	gb|GR562281.2| HFR2B06 Hessian fly larval gut Mayetiola destructor cDNA, mRNA sequence.Length=739	Score = 346 bits (187), Expect = 4e-092
mapped-read 34793	F1UMNMG04JG4WV	Length=464	emb|FP601882.1| FP601882 Hirudo medicinalis normalized library Hirudo medicinalis cDNA, mRNA sequence.Length=567	Score = 255 bits (138), Expect = 1e-064
mapped-read 34793	F1UMNMG04IZ9KW	Length=175	emb|FP601882.1| FP601882 Hirudo medicinalis normalized library Hirudo medicinalis cDNA, mRNA sequence.Length=567	Score = 231 bits (125), Expect = 7e-058
mapped-read 34793	F1UMNMG04JAYTF	Length=267	gb|GR562281.2| HFR2B06 Hessian fly larval gut Mayetiola destructor cDNA, mRNA sequence.Length=739	Score = 337 bits (182), Expect = 2e-089
mapped-read 34793	F1UMNMG04J0BG5	Length=564	gb|GR562281.2| HFR2B06 Hessian fly larval gut Mayetiola destructor cDNA, mRNA sequence.Length=739	Score = 379 bits (205), Expect = 9e-102
mapped-read 34793	F1UMNMG04IZ83E	Length=297	gb|GR562281.2| HFR2B06 Hessian fly larval gut Mayetiola destructor cDNA, mRNA sequence.Length=739	Score = 267 bits (144), Expect = 4e-068
mapped-read 34793	F1UMNMG04JSI09	Length=512	gb|HS413281.1| P4-1077141_003_G01 Adult female salivary gland cDNA library LumbSG1 Lutzomyia umbratilis cDNA, mRNA sequence.Length=831	Score = 444 bits (240), Expect = 3e-121
mapped-read 34793	F1UMNMG04IOPGJ	Length=372	emb|FP601882.1| FP601882 Hirudo medicinalis normalized library Hirudo medicinalis cDNA, mRNA sequence.Length=567	Score = 442 bits (239), Expect = 7e-121
mapped-read 34793	F1UMNMG04JFCY5	Length=991	gb|GR562281.2| HFR2B06 Hessian fly larval gut Mayetiola destructor cDNA, mRNA sequence.Length=739	Score = 287 bits (155), Expect = 1e-073
mapped-read 34793	F1UMNMG04JI7GH	Length=214	gb|JK066058.1| ocpggb0_0252_E02.ab1 Sesamum indicum seed ocggb Library Sesamum indicum cDNA 5', mRNA sequence.Length=533	Score = 285 bits (154), Expect = 7e-074
mapped-read 34793	F1UMNMG04ITZY4	Length=424	emb|FP601882.1| FP601882 Hirudo medicinalis normalized library Hirudo medicinalis cDNA, mRNA sequence.Length=567	Score = 231 bits (125), Expect = 2e-057
mapped-read 34793	F1UMNMG04JM1AK	Length=208	gb|JK066058.1| ocpggb0_0252_E02.ab1 Sesamum indicum seed ocggb Library Sesamum indicum cDNA 5', mRNA sequence.Length=533	Score = 222 bits (120), Expect = 5e-055
mapped-read 34793	F1UMNMG04IGNZF	Length=267	gb|GR562281.2| HFR2B06 Hessian fly larval gut Mayetiola destructor cDNA, mRNA sequence.Length=739	Score = 372 bits (201), Expect = 6e-100
mapped-read 34793	F1UMNMG04I75TW	Length=751	gb|GR562281.2| HFR2B06 Hessian fly larval gut Mayetiola destructor cDNA, mRNA sequence.Length=739	Score = 324 bits (175), Expect = 6e-085
mapped-read 34793	F1UMNMG04JD07M	Length=290	emb|FP601882.1| FP601882 Hirudo medicinalis normalized library Hirudo medicinalis cDNA, mRNA sequence.Length=567	Score = 233 bits (126), Expect = 3e-058
mapped-read 34793	F1UMNMG04ISMSN	Length=464	gb|HS413281.1| P4-1077141_003_G01 Adult female salivary gland cDNA library LumbSG1 Lutzomyia umbratilis cDNA, mRNA sequence.Length=831	Score = 662 bits (358), Expect = 0.0
mapped-read 34793	F1UMNMG04JXBX9	Length=213	gb|FG085675.1| CMRC-FF-IH0-acb-k-01-0-CMRC.r1 Ceratitis capitata adult head cDNA library Ceratitis capitata cDNA 5', mRNA sequence.Length=880	Score = 220 bits (119), Expect = 2e-054
mapped-read 34793	F1UMNMG04JDXOV	Length=173	emb|FP601882.1| FP601882 Hirudo medicinalis normalized library Hirudo medicinalis cDNA, mRNA sequence.Length=567	Score = 228 bits (123), Expect = 9e-057
mapped-read 34793	F1UMNMG04JXRQ8	Length=264	gb|GR562281.2| HFR2B06 Hessian fly larval gut Mayetiola destructor cDNA, mRNA sequence.Length=739	Score = 366 bits (198), Expect = 3e-098
mapped-read 34793	F1UMNMG04J2TZY	Length=699	emb|FP595913.1| FP595913 Hirudo medicinalis normalized library Hirudo medicinalis cDNA, mRNA sequence.Length=540	Score = 231 bits (125), Expect = 3e-057
mapped-read 34793	F1UMNMG04JZ58M	Length=167	emb|FP601882.1| FP601882 Hirudo medicinalis normalized library Hirudo medicinalis cDNA, mRNA sequence.Length=567	Score = 230 bits (124), Expect = 2e-057
mapped-read 34793	F1UMNMG04IWAAH	Length=281	emb|FP595913.1| FP595913 Hirudo medicinalis normalized library Hirudo medicinalis cDNA, mRNA sequence.Length=540	Score = 215 bits (116), Expect = 1e-052
mapped-read 34793	F1UMNMG04JK0J1	Length=560	gb|GR562281.2| HFR2B06 Hessian fly larval gut Mayetiola destructor cDNA, mRNA sequence.Length=739	Score = 263 bits (142), Expect = 9e-067
mapped-read 34793	F1UMNMG04JGDW9	Length=187	emb|FP601882.1| FP601882 Hirudo medicinalis normalized library Hirudo medicinalis cDNA, mRNA sequence.Length=567	Score = 222 bits (120), Expect = 5e-055
mapped-read 34793	F1UMNMG04IHX0S	Length=262	gb|GR562281.2| HFR2B06 Hessian fly larval gut Mayetiola destructor cDNA, mRNA sequence.Length=739	Score = 313 bits (169), Expect = 4e-082
mapped-read 34793	F1UMNMG04I1O6D	Length=278	gb|GR562281.2| HFR2B06 Hessian fly larval gut Mayetiola destructor cDNA, mRNA sequence.Length=739	Score = 283 bits (153), Expect = 3e-073
mapped-read 34793	F1UMNMG04IJEJ6	Length=228	gb|GR562281.2| HFR2B06 Hessian fly larval gut Mayetiola destructor cDNA, mRNA sequence.Length=739	Score = 226 bits (122), Expect = 4e-056
mapped-read 34793	F1UMNMG04JFZ03	Length=453	gb|GR562281.2| HFR2B06 Hessian fly larval gut Mayetiola destructor cDNA, mRNA sequence.Length=739	Score = 270 bits (146), Expect = 4e-069
mapped-read 34793	F1UMNMG04I0I6X	Length=250	No Hit
mapped-read 34793	F1UMNMG04J3XJ8	Length=188	emb|FP601882.1| FP601882 Hirudo medicinalis normalized library Hirudo medicinalis cDNA, mRNA sequence.Length=567	Score = 224 bits (121), Expect = 1e-055
mapped-read 34793	F1UMNMG04IDX2X	Length=911	gb|GR562281.2| HFR2B06 Hessian fly larval gut Mayetiola destructor cDNA, mRNA sequence.Length=739	Score = 278 bits (150), Expect = 5e-071
mapped-read 34793	F1UMNMG04JAVON	Length=426	gb|CX017059.1| EST 768 'Fleshless' Ugni blanc SSH Library Vitis vinifera cDNA clone G4_C06, mRNA sequence.Length=665	Score = 252 bits (136), Expect = 1e-063
mapped-read 34793	F1UMNMG04J2TO5	Length=216	No Hit
mapped-read 34793	F1UMNMG04JCPDG	Length=189	emb|FP601882.1| FP601882 Hirudo medicinalis normalized library Hirudo medicinalis cDNA, mRNA sequence.Length=567	Score = 222 bits (120), Expect = 5e-055
mapped-read 34793	F1UMNMG04IDFZI	Length=169	emb|FP601882.1| FP601882 Hirudo medicinalis normalized library Hirudo medicinalis cDNA, mRNA sequence.Length=567	Score = 222 bits (120), Expect = 4e-055
mapped-read 34793	F1UMNMG04I3Z9O	Length=277	No Hit
mapped-read 34793	F1UMNMG04JO8CR	Length=513	gb|HS413281.1| P4-1077141_003_G01 Adult female salivary gland cDNA library LumbSG1 Lutzomyia umbratilis cDNA, mRNA sequence.Length=831	Score = 331 bits (179), Expect = 2e-087
mapped-read 34793	F1UMNMG04JZLMW	Length=187	emb|FP601882.1| FP601882 Hirudo medicinalis normalized library Hirudo medicinalis cDNA, mRNA sequence.Length=567	Score = 224 bits (121), Expect = 1e-055
mapped-read 34793	F1UMNMG04JXE7P	Length=590	gb|GR562281.2| HFR2B06 Hessian fly larval gut Mayetiola destructor cDNA, mRNA sequence.Length=739	Score = 274 bits (148), Expect = 4e-070
mapped-read 34793	F1UMNMG04IHQC4	Length=261	emb|FP595913.1| FP595913 Hirudo medicinalis normalized library Hirudo medicinalis cDNA, mRNA sequence.Length=540	Score = 213 bits (115), Expect = 4e-052
mapped-read 34793	F1UMNMG04I9P2Q	Length=269	emb|FP601882.1| FP601882 Hirudo medicinalis normalized library Hirudo medicinalis cDNA, mRNA sequence.Length=567	Score = 272 bits (147), Expect = 7e-070
mapped-read 34793	F1UMNMG04ICQ68	Length=273	gb|GR562281.2| HFR2B06 Hessian fly larval gut Mayetiola destructor cDNA, mRNA sequence.Length=739	Score = 300 bits (162), Expect = 3e-078
mapped-read 34793	F1UMNMG04IQY5A	Length=215	gb|GR562281.2| HFR2B06 Hessian fly larval gut Mayetiola destructor cDNA, mRNA sequence.Length=739	Score = 276 bits (149), Expect = 4e-071
mapped-read 34793	F1UMNMG04JRR5I	Length=276	gb|GR562281.2| HFR2B06 Hessian fly larval gut Mayetiola destructor cDNA, mRNA sequence.Length=739	Score = 322 bits (174), Expect = 7e-085
mapped-read 34793	F1UMNMG04J13OW	Length=169	emb|FP601882.1| FP601882 Hirudo medicinalis normalized library Hirudo medicinalis cDNA, mRNA sequence.Length=567	Score = 231 bits (125), Expect = 7e-058
mapped-read 34793	F1UMNMG04IWZ4H	Length=287	gb|GR562281.2| HFR2B06 Hessian fly larval gut Mayetiola destructor cDNA, mRNA sequence.Length=739	Score = 274 bits (148), Expect = 2e-070
mapped-read 34793	F1UMNMG04J15Y5	Length=370	gb|JK066058.1| ocpggb0_0252_E02.ab1 Sesamum indicum seed ocggb Library Sesamum indicum cDNA 5', mRNA sequence.Length=533	Score = 248 bits (134), Expect = 2e-062
mapped-read 34793	F1UMNMG04JNARL	Length=262	gb|GR562281.2| HFR2B06 Hessian fly larval gut Mayetiola destructor cDNA, mRNA sequence.Length=739	Score = 276 bits (149), Expect = 5e-071
mapped-read 34793	F1UMNMG04JA8JG	Length=236	No Hit
mapped-read 34793	F1UMNMG04JZYTE	Length=232	No Hit
mapped-read 34793	F1UMNMG04JXR5K	Length=620	gb|GR562281.2| HFR2B06 Hessian fly larval gut Mayetiola destructor cDNA, mRNA sequence.Length=739	Score = 217 bits (117), Expect = 8e-053
mapped-read 34793	F1UMNMG04JR24P	Length=290	gb|JK066058.1| ocpggb0_0252_E02.ab1 Sesamum indicum seed ocggb Library Sesamum indicum cDNA 5', mRNA sequence.Length=533	Score = 246 bits (133), Expect = 4e-062
mapped-read 34793	F1UMNMG04JFFE2	Length=272	emb|FP601882.1| FP601882 Hirudo medicinalis normalized library Hirudo medicinalis cDNA, mRNA sequence.Length=567	Score = 259 bits (140), Expect = 5e-066
mapped-read 34793	F1UMNMG04IJ392	Length=509	gb|FG085675.1| CMRC-FF-IH0-acb-k-01-0-CMRC.r1 Ceratitis capitata adult head cDNA library Ceratitis capitata cDNA 5', mRNA sequence.Length=880	Score = 235 bits (127), Expect = 2e-058
mapped-read 34793	F1UMNMG04IX4I5	Length=316	gb|GR562281.2| HFR2B06 Hessian fly larval gut Mayetiola destructor cDNA, mRNA sequence.Length=739	Score = 226 bits (122), Expect = 6e-056
mapped-read 34793	F1UMNMG04IPD60	Length=189	emb|FP601882.1| FP601882 Hirudo medicinalis normalized library Hirudo medicinalis cDNA, mRNA sequence.Length=567	Score = 224 bits (121), Expect = 1e-055
mapped-read 34793	F1UMNMG04INW6O	Length=298	gb|GR562281.2| HFR2B06 Hessian fly larval gut Mayetiola destructor cDNA, mRNA sequence.Length=739	Score = 289 bits (156), Expect = 8e-075
mapped-read 34793	F1UMNMG04IDZG5	Length=307	gb|FG085675.1| CMRC-FF-IH0-acb-k-01-0-CMRC.r1 Ceratitis capitata adult head cDNA library Ceratitis capitata cDNA 5', mRNA sequence.Length=880	Score = 219 bits (118), Expect = 1e-053
mapped-read 34793	F1UMNMG04IJEVQ	Length=235	gb|JK071301.1| ocpggb0_0315_E07.ab1 Sesamum indicum seed ocggb Library Sesamum indicum cDNA 5', mRNA sequence.Length=542	Score = 215 bits (116), Expect = 1e-052
mapped-read 34793	F1UMNMG04IQILU	Length=282	gb|GR562281.2| HFR2B06 Hessian fly larval gut Mayetiola destructor cDNA, mRNA sequence.Length=739	Score = 217 bits (117), Expect = 3e-053
mapped-read 34793	F1UMNMG04IN6S7	Length=295	gb|GR562281.2| HFR2B06 Hessian fly larval gut Mayetiola destructor cDNA, mRNA sequence.Length=739	Score = 254 bits (137), Expect = 3e-064
mapped-read 34793	F1UMNMG04IHJJO	Length=251	gb|JK066058.1| ocpggb0_0252_E02.ab1 Sesamum indicum seed ocggb Library Sesamum indicum cDNA 5', mRNA sequence.Length=533	Score = 252 bits (136), Expect = 8e-064
mapped-read 34793	F1UMNMG04IS60Y	Length=281	gb|GR562281.2| HFR2B06 Hessian fly larval gut Mayetiola destructor cDNA, mRNA sequence.Length=739	Score = 291 bits (157), Expect = 2e-075
mapped-read 34793	F1UMNMG04JWN0D	Length=273	gb|GR562281.2| HFR2B06 Hessian fly larval gut Mayetiola destructor cDNA, mRNA sequence.Length=739	Score = 342 bits (185), Expect = 5e-091
mapped-read 34793	F1UMNMG04IGMKR	Length=315	gb|JK066058.1| ocpggb0_0252_E02.ab1 Sesamum indicum seed ocggb Library Sesamum indicum cDNA 5', mRNA sequence.Length=533	Score = 228 bits (123), Expect = 2e-056
mapped-read 34793	F1UMNMG04IU1B2	Length=305	emb|FP601882.1| FP601882 Hirudo medicinalis normalized library Hirudo medicinalis cDNA, mRNA sequence.Length=567	Score = 246 bits (133), Expect = 5e-062
mapped-read 34793	F1UMNMG04IV0WM	Length=512	emb|FP595913.1| FP595913 Hirudo medicinalis normalized library Hirudo medicinalis cDNA, mRNA sequence.Length=540	Score = 230 bits (124), Expect = 8e-057
mapped-read 34793	F1UMNMG04JE5QG	Length=204	gb|CX017059.1| EST 768 'Fleshless' Ugni blanc SSH Library Vitis vinifera cDNA clone G4_C06, mRNA sequence.Length=665	Score = 237 bits (128), Expect = 2e-059
mapped-read 34793	F1UMNMG04J4M1D	Length=284	No Hit
mapped-read 34793	F1UMNMG04JRPNE	Length=288	gb|JK066058.1| ocpggb0_0252_E02.ab1 Sesamum indicum seed ocggb Library Sesamum indicum cDNA 5', mRNA sequence.Length=533	Score = 243 bits (131), Expect = 6e-061
mapped-read 34793	F1UMNMG04I7STE	Length=246	gb|JK066058.1| ocpggb0_0252_E02.ab1 Sesamum indicum seed ocggb Library Sesamum indicum cDNA 5', mRNA sequence.Length=533	Score = 237 bits (128), Expect = 2e-059
mapped-read 34793	F1UMNMG04JA43N	Length=268	gb|GR562281.2| HFR2B06 Hessian fly larval gut Mayetiola destructor cDNA, mRNA sequence.Length=739	Score = 315 bits (170), Expect = 1e-082
mapped-read 34793	F1UMNMG04JN2YB	Length=277	gb|GR562281.2| HFR2B06 Hessian fly larval gut Mayetiola destructor cDNA, mRNA sequence.Length=739	Score = 267 bits (144), Expect = 3e-068
mapped-read 34793	F1UMNMG04I5VPK	Length=264	No Hit
mapped-read 34793	F1UMNMG04IYM47	Length=297	gb|GR562281.2| HFR2B06 Hessian fly larval gut Mayetiola destructor cDNA, mRNA sequence.Length=739	Score = 222 bits (120), Expect = 8e-055
mapped-read 34793	F1UMNMG04J1R4H	Length=1073	gb|GR562281.2| HFR2B06 Hessian fly larval gut Mayetiola destructor cDNA, mRNA sequence.Length=739	Score = 303 bits (164), Expect = 1e-078
mapped-read 34793	F1UMNMG04JKLOE	Length=711	gb|GR562281.2| HFR2B06 Hessian fly larval gut Mayetiola destructor cDNA, mRNA sequence.Length=739	Score = 222 bits (120), Expect = 2e-054
mapped-read 34793	F1UMNMG04I0NW3	Length=268	gb|GR562281.2| HFR2B06 Hessian fly larval gut Mayetiola destructor cDNA, mRNA sequence.Length=739	Score = 248 bits (134), Expect = 1e-062
mapped-read 34793	F1UMNMG04JFICZ	Length=288	gb|JK066058.1| ocpggb0_0252_E02.ab1 Sesamum indicum seed ocggb Library Sesamum indicum cDNA 5', mRNA sequence.Length=533	Score = 219 bits (118), Expect = 1e-053
mapped-read 34793	F1UMNMG04JGZ44	Length=249	gb|GR562281.2| HFR2B06 Hessian fly larval gut Mayetiola destructor cDNA, mRNA sequence.Length=739	Score = 344 bits (186), Expect = 1e-091
mapped-read 34793	F1UMNMG04IYSGU	Length=276	gb|GR562281.2| HFR2B06 Hessian fly larval gut Mayetiola destructor cDNA, mRNA sequence.Length=739	Score = 296 bits (160), Expect = 4e-077
mapped-read 34793	F1UMNMG04I3IKP	Length=290	emb|FP601882.1| FP601882 Hirudo medicinalis normalized library Hirudo medicinalis cDNA, mRNA sequence.Length=567	Score = 231 bits (125), Expect = 1e-057
mapped-read 31202	F1UMNMG04H66XS	Length=474	emb|FP601882.1| FP601882 Hirudo medicinalis normalized library Hirudo medicinalis cDNA, mRNA sequence.Length=567	Score = 540 bits (292), Expect = 3e-150
mapped-read 31202	F1UMNMG04IFR0I	Length=502	emb|FP595913.1| FP595913 Hirudo medicinalis normalized library Hirudo medicinalis cDNA, mRNA sequence.Length=540	Score = 361 bits (195), Expect = 3e-096
mapped-read 31202	F1UMNMG04JEN1F	Length=405	emb|FP601882.1| FP601882 Hirudo medicinalis normalized library Hirudo medicinalis cDNA, mRNA sequence.Length=567	Score = 309 bits (167), Expect = 8e-081
mapped-read 31202	F1UMNMG04J00SI	Length=746	emb|FP601882.1| FP601882 Hirudo medicinalis normalized library Hirudo medicinalis cDNA, mRNA sequence.Length=567	Score = 287 bits (155), Expect = 7e-074
mapped-read 31202	F1UMNMG04H5BG1	Length=394	emb|FP601882.1| FP601882 Hirudo medicinalis normalized library Hirudo medicinalis cDNA, mRNA sequence.Length=567	Score = 359 bits (194), Expect = 8e-096
mapped-read 31202	F1UMNMG04J5CK5	Length=439	No Hit
mapped-read 31202	F1UMNMG04JE65U	Length=522	emb|FP601882.1| FP601882 Hirudo medicinalis normalized library Hirudo medicinalis cDNA, mRNA sequence.Length=567	Score = 305 bits (165), Expect = 1e-079
mapped-read 31202	F1UMNMG04IJOBI	Length=393	emb|FP601882.1| FP601882 Hirudo medicinalis normalized library Hirudo medicinalis cDNA, mRNA sequence.Length=567	Score = 368 bits (199), Expect = 1e-098
mapped-read 31202	F1UMNMG04J058H	Length=532	emb|FP601882.1| FP601882 Hirudo medicinalis normalized library Hirudo medicinalis cDNA, mRNA sequence.Length=567	Score = 300 bits (162), Expect = 7e-078
mapped-read 31202	F1UMNMG04J2AOI	Length=919	gb|HS413281.1| P4-1077141_003_G01 Adult female salivary gland cDNA library LumbSG1 Lutzomyia umbratilis cDNA, mRNA sequence.Length=831	Score = 342 bits (185), Expect = 2e-090
mapped-read 31202	F1UMNMG04INT93	Length=396	emb|FP601882.1| FP601882 Hirudo medicinalis normalized library Hirudo medicinalis cDNA, mRNA sequence.Length=567	Score = 375 bits (203), Expect = 8e-101
mapped-read 31202	F1UMNMG04H6Y30	Length=403	emb|FP601882.1| FP601882 Hirudo medicinalis normalized library Hirudo medicinalis cDNA, mRNA sequence.Length=567	Score = 315 bits (170), Expect = 2e-082
mapped-read 31202	F1UMNMG04JGW2E	Length=407	emb|FP601882.1| FP601882 Hirudo medicinalis normalized library Hirudo medicinalis cDNA, mRNA sequence.Length=567	Score = 278 bits (150), Expect = 2e-071
mapped-read 31202	F1UMNMG04IN380	Length=436	emb|FP601882.1| FP601882 Hirudo medicinalis normalized library Hirudo medicinalis cDNA, mRNA sequence.Length=567	Score = 433 bits (234), Expect = 5e-118
mapped-read 31202	F1UMNMG04JGGR0	Length=396	emb|FP601882.1| FP601882 Hirudo medicinalis normalized library Hirudo medicinalis cDNA, mRNA sequence.Length=567	Score = 353 bits (191), Expect = 4e-094
mapped-read 31202	F1UMNMG04I4IDL	Length=788	gb|HS413281.1| P4-1077141_003_G01 Adult female salivary gland cDNA library LumbSG1 Lutzomyia umbratilis cDNA, mRNA sequence.Length=831	Score = 267 bits (144), Expect = 1e-067
mapped-read 31202	F1UMNMG04JP912	Length=393	emb|FP601882.1| FP601882 Hirudo medicinalis normalized library Hirudo medicinalis cDNA, mRNA sequence.Length=567	Score = 366 bits (198), Expect = 5e-098
mapped-read 31202	F1UMNMG04H7WBJ	Length=486	emb|FP601882.1| FP601882 Hirudo medicinalis normalized library Hirudo medicinalis cDNA, mRNA sequence.Length=567	Score = 296 bits (160), Expect = 8e-077
mapped-read 31202	F1UMNMG04JZDYQ	Length=395	emb|FP601882.1| FP601882 Hirudo medicinalis normalized library Hirudo medicinalis cDNA, mRNA sequence.Length=567	Score = 363 bits (196), Expect = 6e-097
mapped-read 31202	F1UMNMG04I6HM3	Length=565	emb|FP601882.1| FP601882 Hirudo medicinalis normalized library Hirudo medicinalis cDNA, mRNA sequence.Length=567	Score = 313 bits (169), Expect = 9e-082
mapped-read 31202	F1UMNMG04H8NB7	Length=720	emb|FP601882.1| FP601882 Hirudo medicinalis normalized library Hirudo medicinalis cDNA, mRNA sequence.Length=567	Score = 276 bits (149), Expect = 2e-070
mapped-read 31202	F1UMNMG04JBHS7	Length=380	emb|FP595913.1| FP595913 Hirudo medicinalis normalized library Hirudo medicinalis cDNA, mRNA sequence.Length=540	Score = 254 bits (137), Expect = 4e-064
mapped-read 31202	F1UMNMG04IG8PY	Length=432	emb|FP595913.1| FP595913 Hirudo medicinalis normalized library Hirudo medicinalis cDNA, mRNA sequence.Length=540	Score = 268 bits (145), Expect = 1e-068
mapped-read 31202	F1UMNMG04JLXIH	Length=634	emb|FP601882.1| FP601882 Hirudo medicinalis normalized library Hirudo medicinalis cDNA, mRNA sequence.Length=567	Score = 294 bits (159), Expect = 4e-076
mapped-read 31202	F1UMNMG04H6VLM	Length=586	emb|FP601882.1| FP601882 Hirudo medicinalis normalized library Hirudo medicinalis cDNA, mRNA sequence.Length=567	Score = 244 bits (132), Expect = 3e-061
mapped-read 31202	F1UMNMG04IIJSN	Length=392	emb|FP601882.1| FP601882 Hirudo medicinalis normalized library Hirudo medicinalis cDNA, mRNA sequence.Length=567	Score = 381 bits (206), Expect = 2e-102
mapped-read 31202	F1UMNMG04I35IO	Length=643	emb|FP601882.1| FP601882 Hirudo medicinalis normalized library Hirudo medicinalis cDNA, mRNA sequence.Length=567	Score = 268 bits (145), Expect = 2e-068
mapped-read 31202	F1UMNMG04JO2V4	Length=422	No Hit
mapped-read 31202	F1UMNMG04I8UGR	Length=426	emb|FP601882.1| FP601882 Hirudo medicinalis normalized library Hirudo medicinalis cDNA, mRNA sequence.Length=567	Score = 348 bits (188), Expect = 2e-092
mapped-read 31202	F1UMNMG04JIOHM	Length=427	emb|FP595913.1| FP595913 Hirudo medicinalis normalized library Hirudo medicinalis cDNA, mRNA sequence.Length=540	Score = 291 bits (157), Expect = 3e-075
mapped-read 31202	F1UMNMG04JTWM4	Length=427	emb|FP595913.1| FP595913 Hirudo medicinalis normalized library Hirudo medicinalis cDNA, mRNA sequence.Length=540	Score = 263 bits (142), Expect = 7e-067
mapped-read 31202	F1UMNMG04JL76G	Length=402	emb|FP601882.1| FP601882 Hirudo medicinalis normalized library Hirudo medicinalis cDNA, mRNA sequence.Length=567	Score = 355 bits (192), Expect = 1e-094
mapped-read 31202	F1UMNMG04JX83K	Length=508	emb|FP601882.1| FP601882 Hirudo medicinalis normalized library Hirudo medicinalis cDNA, mRNA sequence.Length=567	Score = 374 bits (202), Expect = 4e-100
mapped-read 31202	F1UMNMG04H63H1	Length=203	emb|FP595913.1| FP595913 Hirudo medicinalis normalized library Hirudo medicinalis cDNA, mRNA sequence.Length=540	Score = 276 bits (149), Expect = 4e-071
mapped-read 31202	F1UMNMG04IT7X8	Length=400	emb|FP601882.1| FP601882 Hirudo medicinalis normalized library Hirudo medicinalis cDNA, mRNA sequence.Length=567	Score = 357 bits (193), Expect = 3e-095
mapped-read 31202	F1UMNMG04IJDL3	Length=219	emb|FP601882.1| FP601882 Hirudo medicinalis normalized library Hirudo medicinalis cDNA, mRNA sequence.Length=567	Score = 252 bits (136), Expect = 7e-064
mapped-read 31202	F1UMNMG04H5NJC	Length=389	emb|FP601882.1| FP601882 Hirudo medicinalis normalized library Hirudo medicinalis cDNA, mRNA sequence.Length=567	Score = 337 bits (182), Expect = 4e-089
mapped-read 31202	F1UMNMG04I4Q02	Length=212	emb|FP595913.1| FP595913 Hirudo medicinalis normalized library Hirudo medicinalis cDNA, mRNA sequence.Length=540	Score = 294 bits (159), Expect = 1e-076
mapped-read 31202	F1UMNMG04H79WB	Length=448	No Hit
mapped-read 31202	F1UMNMG04JW40T	Length=404	emb|FP595913.1| FP595913 Hirudo medicinalis normalized library Hirudo medicinalis cDNA, mRNA sequence.Length=540	Score = 292 bits (158), Expect = 8e-076
mapped-read 31202	F1UMNMG04I4UKU	Length=399	emb|FP601882.1| FP601882 Hirudo medicinalis normalized library Hirudo medicinalis cDNA, mRNA sequence.Length=567	Score = 363 bits (196), Expect = 6e-097
mapped-read 31202	F1UMNMG04I2SLR	Length=457	emb|FP601882.1| FP601882 Hirudo medicinalis normalized library Hirudo medicinalis cDNA, mRNA sequence.Length=567	Score = 333 bits (180), Expect = 5e-088
mapped-read 31202	F1UMNMG04JEBG2	Length=410	emb|FP601882.1| FP601882 Hirudo medicinalis normalized library Hirudo medicinalis cDNA, mRNA sequence.Length=567	Score = 359 bits (194), Expect = 8e-096
mapped-read 31202	F1UMNMG04IXLWW	Length=553	emb|FP595913.1| FP595913 Hirudo medicinalis normalized library Hirudo medicinalis cDNA, mRNA sequence.Length=540	Score = 294 bits (159), Expect = 3e-076
mapped-read 31202	F1UMNMG04II87Y	Length=393	emb|FP601882.1| FP601882 Hirudo medicinalis normalized library Hirudo medicinalis cDNA, mRNA sequence.Length=567	Score = 381 bits (206), Expect = 2e-102
mapped-read 31202	F1UMNMG04H6XG9	Length=216	emb|FP595913.1| FP595913 Hirudo medicinalis normalized library Hirudo medicinalis cDNA, mRNA sequence.Length=540	Score = 291 bits (157), Expect = 1e-075
mapped-read 31202	F1UMNMG04IE7KT	Length=400	emb|FP601882.1| FP601882 Hirudo medicinalis normalized library Hirudo medicinalis cDNA, mRNA sequence.Length=567	Score = 318 bits (172), Expect = 1e-083
mapped-read 31202	F1UMNMG04H6EKH	Length=507	emb|FP595913.1| FP595913 Hirudo medicinalis normalized library Hirudo medicinalis cDNA, mRNA sequence.Length=540	Score = 235 bits (127), Expect = 2e-058
mapped-read 31202	F1UMNMG04J5EWC	Length=436	emb|FP601882.1| FP601882 Hirudo medicinalis normalized library Hirudo medicinalis cDNA, mRNA sequence.Length=567	Score = 233 bits (126), Expect = 5e-058
mapped-read 31202	F1UMNMG04JSE0U	Length=389	emb|FP601882.1| FP601882 Hirudo medicinalis normalized library Hirudo medicinalis cDNA, mRNA sequence.Length=567	Score = 372 bits (201), Expect = 1e-099
mapped-read 31202	F1UMNMG04IU470	Length=711	emb|FP601882.1| FP601882 Hirudo medicinalis normalized library Hirudo medicinalis cDNA, mRNA sequence.Length=567	Score = 287 bits (155), Expect = 7e-074
mapped-read 31202	F1UMNMG04H8YP1	Length=396	emb|FP601882.1| FP601882 Hirudo medicinalis normalized library Hirudo medicinalis cDNA, mRNA sequence.Length=567	Score = 344 bits (186), Expect = 2e-091
mapped-read 31202	F1UMNMG04IZFOM	Length=542	emb|FP595913.1| FP595913 Hirudo medicinalis normalized library Hirudo medicinalis cDNA, mRNA sequence.Length=540	Score = 243 bits (131), Expect = 1e-060
mapped-read 31202	F1UMNMG04IVJKY	Length=394	emb|FP601882.1| FP601882 Hirudo medicinalis normalized library Hirudo medicinalis cDNA, mRNA sequence.Length=567	Score = 379 bits (205), Expect = 6e-102
mapped-read 31202	F1UMNMG04H5KXG	Length=393	emb|FP601882.1| FP601882 Hirudo medicinalis normalized library Hirudo medicinalis cDNA, mRNA sequence.Length=567	Score = 372 bits (201), Expect = 1e-099
mapped-read 31202	F1UMNMG04IDZOP	Length=394	emb|FP601882.1| FP601882 Hirudo medicinalis normalized library Hirudo medicinalis cDNA, mRNA sequence.Length=567	Score = 381 bits (206), Expect = 2e-102
mapped-read 31202	F1UMNMG04JKZPZ	Length=393	emb|FP601882.1| FP601882 Hirudo medicinalis normalized library Hirudo medicinalis cDNA, mRNA sequence.Length=567	Score = 379 bits (205), Expect = 6e-102
mapped-read 31202	F1UMNMG04IMTPU	Length=369	emb|FP601882.1| FP601882 Hirudo medicinalis normalized library Hirudo medicinalis cDNA, mRNA sequence.Length=567	Score = 364 bits (197), Expect = 2e-097
mapped-read 31202	F1UMNMG04I58GY	Length=395	emb|FP601882.1| FP601882 Hirudo medicinalis normalized library Hirudo medicinalis cDNA, mRNA sequence.Length=567	Score = 416 bits (225), Expect = 5e-113
mapped-read 31202	F1UMNMG04H9ZPM	Length=639	emb|FP601882.1| FP601882 Hirudo medicinalis normalized library Hirudo medicinalis cDNA, mRNA sequence.Length=567	Score = 248 bits (134), Expect = 3e-062
mapped-read 31202	F1UMNMG04JKG5U	Length=392	emb|FP601882.1| FP601882 Hirudo medicinalis normalized library Hirudo medicinalis cDNA, mRNA sequence.Length=567	Score = 372 bits (201), Expect = 1e-099
mapped-read 31202	F1UMNMG04J1889	Length=541	emb|FP601882.1| FP601882 Hirudo medicinalis normalized library Hirudo medicinalis cDNA, mRNA sequence.Length=567	Score = 411 bits (222), Expect = 3e-111
mapped-read 31202	F1UMNMG04IGHAL	Length=277	emb|FP601882.1| FP601882 Hirudo medicinalis normalized library Hirudo medicinalis cDNA, mRNA sequence.Length=567	Score = 335 bits (181), Expect = 9e-089
mapped-read 31202	F1UMNMG04JZ02P	Length=219	emb|FP595913.1| FP595913 Hirudo medicinalis normalized library Hirudo medicinalis cDNA, mRNA sequence.Length=540	Score = 333 bits (180), Expect = 2e-088
mapped-read 31202	F1UMNMG04ILTO8	Length=220	emb|FP595913.1| FP595913 Hirudo medicinalis normalized library Hirudo medicinalis cDNA, mRNA sequence.Length=540	Score = 291 bits (157), Expect = 1e-075
mapped-read 31202	F1UMNMG04JFJRQ	Length=392	emb|FP601882.1| FP601882 Hirudo medicinalis normalized library Hirudo medicinalis cDNA, mRNA sequence.Length=567	Score = 361 bits (195), Expect = 2e-096
mapped-read 31202	F1UMNMG04H8UUE	Length=411	emb|FP601882.1| FP601882 Hirudo medicinalis normalized library Hirudo medicinalis cDNA, mRNA sequence.Length=567	Score = 322 bits (174), Expect = 1e-084
mapped-read 31202	F1UMNMG04IPQVX	Length=420	emb|FP601882.1| FP601882 Hirudo medicinalis normalized library Hirudo medicinalis cDNA, mRNA sequence.Length=567	Score = 392 bits (212), Expect = 8e-106
mapped-read 31202	F1UMNMG04JW8DY	Length=395	emb|FP601882.1| FP601882 Hirudo medicinalis normalized library Hirudo medicinalis cDNA, mRNA sequence.Length=567	Score = 370 bits (200), Expect = 4e-099
mapped-read 31202	F1UMNMG04ICFJ1	Length=392	emb|FP601882.1| FP601882 Hirudo medicinalis normalized library Hirudo medicinalis cDNA, mRNA sequence.Length=567	Score = 364 bits (197), Expect = 2e-097
mapped-read 31202	F1UMNMG04JPTJK	Length=462	No Hit
mapped-read 31202	F1UMNMG04IDI8F	Length=364	emb|FP601882.1| FP601882 Hirudo medicinalis normalized library Hirudo medicinalis cDNA, mRNA sequence.Length=567	Score = 294 bits (159), Expect = 2e-076
mapped-read 31202	F1UMNMG04IA2U1	Length=393	emb|FP601882.1| FP601882 Hirudo medicinalis normalized library Hirudo medicinalis cDNA, mRNA sequence.Length=567	Score = 383 bits (207), Expect = 5e-103
mapped-read 31202	F1UMNMG04H837F	Length=394	emb|FP601882.1| FP601882 Hirudo medicinalis normalized library Hirudo medicinalis cDNA, mRNA sequence.Length=567	Score = 375 bits (203), Expect = 8e-101
mapped-read 31202	F1UMNMG04IB1DW	Length=220	emb|FP595913.1| FP595913 Hirudo medicinalis normalized library Hirudo medicinalis cDNA, mRNA sequence.Length=540	Score = 279 bits (151), Expect = 3e-072
mapped-read 31202	F1UMNMG04H7KK1	Length=396	emb|FP601882.1| FP601882 Hirudo medicinalis normalized library Hirudo medicinalis cDNA, mRNA sequence.Length=567	Score = 348 bits (188), Expect = 2e-092
mapped-read 31202	F1UMNMG04H6EZK	Length=400	emb|FP601882.1| FP601882 Hirudo medicinalis normalized library Hirudo medicinalis cDNA, mRNA sequence.Length=567	Score = 372 bits (201), Expect = 1e-099
mapped-read 31202	F1UMNMG04INJZV	Length=387	emb|FP601882.1| FP601882 Hirudo medicinalis normalized library Hirudo medicinalis cDNA, mRNA sequence.Length=567	Score = 350 bits (189), Expect = 5e-093
mapped-read 31202	F1UMNMG04I6BXN	Length=392	emb|FP601882.1| FP601882 Hirudo medicinalis normalized library Hirudo medicinalis cDNA, mRNA sequence.Length=567	Score = 381 bits (206), Expect = 2e-102
mapped-read 31202	F1UMNMG04H47X5	Length=395	emb|FP601882.1| FP601882 Hirudo medicinalis normalized library Hirudo medicinalis cDNA, mRNA sequence.Length=567	Score = 368 bits (199), Expect = 1e-098
mapped-read 31202	F1UMNMG04IEDJZ	Length=409	emb|FP601882.1| FP601882 Hirudo medicinalis normalized library Hirudo medicinalis cDNA, mRNA sequence.Length=567	Score = 267 bits (144), Expect = 5e-068
mapped-read 31202	F1UMNMG04JYZ4G	Length=461	emb|FP595913.1| FP595913 Hirudo medicinalis normalized library Hirudo medicinalis cDNA, mRNA sequence.Length=540	Score = 305 bits (165), Expect = 1e-079
mapped-read 31202	F1UMNMG04IKS4K	Length=396	emb|FP601882.1| FP601882 Hirudo medicinalis normalized library Hirudo medicinalis cDNA, mRNA sequence.Length=567	Score = 337 bits (182), Expect = 4e-089
mapped-read 31202	F1UMNMG04H8TPT	Length=394	emb|FP601882.1| FP601882 Hirudo medicinalis normalized library Hirudo medicinalis cDNA, mRNA sequence.Length=567	Score = 351 bits (190), Expect = 1e-093
mapped-read 31202	F1UMNMG04I44DA	Length=390	emb|FP601882.1| FP601882 Hirudo medicinalis normalized library Hirudo medicinalis cDNA, mRNA sequence.Length=567	Score = 375 bits (203), Expect = 8e-101
mapped-read 31202	F1UMNMG04IF4NM	Length=470	emb|FP595913.1| FP595913 Hirudo medicinalis normalized library Hirudo medicinalis cDNA, mRNA sequence.Length=540	Score = 279 bits (151), Expect = 7e-072
mapped-read 31202	F1UMNMG04JBULI	Length=594	emb|FP601882.1| FP601882 Hirudo medicinalis normalized library Hirudo medicinalis cDNA, mRNA sequence.Length=567	Score = 259 bits (140), Expect = 1e-065
mapped-read 31202	F1UMNMG04I9DV0	Length=494	emb|FP595913.1| FP595913 Hirudo medicinalis normalized library Hirudo medicinalis cDNA, mRNA sequence.Length=540	Score = 296 bits (160), Expect = 8e-077
mapped-read 31202	F1UMNMG04I9WP7	Length=394	emb|FP601882.1| FP601882 Hirudo medicinalis normalized library Hirudo medicinalis cDNA, mRNA sequence.Length=567	Score = 375 bits (203), Expect = 8e-101
mapped-read 31202	F1UMNMG04J2TYR	Length=387	emb|FP601882.1| FP601882 Hirudo medicinalis normalized library Hirudo medicinalis cDNA, mRNA sequence.Length=567	Score = 335 bits (181), Expect = 1e-088
mapped-read 31202	F1UMNMG04JJWJU	Length=732	emb|FP595913.1| FP595913 Hirudo medicinalis normalized library Hirudo medicinalis cDNA, mRNA sequence.Length=540	Score = 257 bits (139), Expect = 6e-065
mapped-read 31202	F1UMNMG04I4ZF4	Length=452	emb|FP601882.1| FP601882 Hirudo medicinalis normalized library Hirudo medicinalis cDNA, mRNA sequence.Length=567	Score = 346 bits (187), Expect = 7e-092
mapped-read 31202	F1UMNMG04H7ZTC	Length=203	emb|FP595913.1| FP595913 Hirudo medicinalis normalized library Hirudo medicinalis cDNA, mRNA sequence.Length=540	Score = 272 bits (147), Expect = 5e-070
mapped-read 31202	F1UMNMG04IVKEY	Length=452	emb|FP595913.1| FP595913 Hirudo medicinalis normalized library Hirudo medicinalis cDNA, mRNA sequence.Length=540	Score = 246 bits (133), Expect = 7e-062
mapped-read 31202	F1UMNMG04IO7Q2	Length=416	emb|FP601882.1| FP601882 Hirudo medicinalis normalized library Hirudo medicinalis cDNA, mRNA sequence.Length=567	Score = 473 bits (256), Expect = 3e-130
mapped-read 31202	F1UMNMG04J3RNU	Length=397	emb|FP601882.1| FP601882 Hirudo medicinalis normalized library Hirudo medicinalis cDNA, mRNA sequence.Length=567	Score = 370 bits (200), Expect = 4e-099
mapped-read 31202	F1UMNMG04IMKUW	Length=389	emb|FP601882.1| FP601882 Hirudo medicinalis normalized library Hirudo medicinalis cDNA, mRNA sequence.Length=567	Score = 379 bits (205), Expect = 6e-102
mapped-read 31202	F1UMNMG04IFPRI	Length=386	emb|FP595913.1| FP595913 Hirudo medicinalis normalized library Hirudo medicinalis cDNA, mRNA sequence.Length=540	Score = 292 bits (158), Expect = 8e-076
mapped-read 31202	F1UMNMG04I268B	Length=394	emb|FP601882.1| FP601882 Hirudo medicinalis normalized library Hirudo medicinalis cDNA, mRNA sequence.Length=567	Score = 375 bits (203), Expect = 8e-101
mapped-read 31202	F1UMNMG04JZQKN	Length=438	emb|FP595913.1| FP595913 Hirudo medicinalis normalized library Hirudo medicinalis cDNA, mRNA sequence.Length=540	Score = 250 bits (135), Expect = 5e-063
mapped-read 31202	F1UMNMG04IHFO6	Length=579	emb|FP595913.1| FP595913 Hirudo medicinalis normalized library Hirudo medicinalis cDNA, mRNA sequence.Length=540	Score = 298 bits (161), Expect = 3e-077
mapped-read 31202	F1UMNMG04H75AB	Length=410	emb|FP601882.1| FP601882 Hirudo medicinalis normalized library Hirudo medicinalis cDNA, mRNA sequence.Length=567	Score = 302 bits (163), Expect = 1e-078
mapped-read 31202	F1UMNMG04JJ5ZN	Length=393	emb|FP601882.1| FP601882 Hirudo medicinalis normalized library Hirudo medicinalis cDNA, mRNA sequence.Length=567	Score = 368 bits (199), Expect = 1e-098
mapped-read 31202	F1UMNMG04IVP32	Length=506	emb|FP595913.1| FP595913 Hirudo medicinalis normalized library Hirudo medicinalis cDNA, mRNA sequence.Length=540	Score = 270 bits (146), Expect = 5e-069
mapped-read 31202	F1UMNMG04JHE93	Length=366	emb|FP595913.1| FP595913 Hirudo medicinalis normalized library Hirudo medicinalis cDNA, mRNA sequence.Length=540	Score = 244 bits (132), Expect = 2e-061
mapped-read 31202	F1UMNMG04JQ7EP	Length=393	emb|FP601882.1| FP601882 Hirudo medicinalis normalized library Hirudo medicinalis cDNA, mRNA sequence.Length=567	Score = 364 bits (197), Expect = 2e-097
mapped-read 31202	F1UMNMG04H7WZJ	Length=411	emb|FP601882.1| FP601882 Hirudo medicinalis normalized library Hirudo medicinalis cDNA, mRNA sequence.Length=567	Score = 453 bits (245), Expect = 4e-124
mapped-read 31202	F1UMNMG04H5NKQ	Length=526	emb|FP601882.1| FP601882 Hirudo medicinalis normalized library Hirudo medicinalis cDNA, mRNA sequence.Length=567	Score = 316 bits (171), Expect = 6e-083
mapped-read 31202	F1UMNMG04JAIYX	Length=207	emb|FP595913.1| FP595913 Hirudo medicinalis normalized library Hirudo medicinalis cDNA, mRNA sequence.Length=540	Score = 279 bits (151), Expect = 3e-072
mapped-read 31202	F1UMNMG04H7G9I	Length=340	emb|FP601882.1| FP601882 Hirudo medicinalis normalized library Hirudo medicinalis cDNA, mRNA sequence.Length=567	Score = 326 bits (176), Expect = 7e-086
mapped-read 31202	F1UMNMG04JAW4F	Length=559	emb|FP601882.1| FP601882 Hirudo medicinalis normalized library Hirudo medicinalis cDNA, mRNA sequence.Length=567	Score = 248 bits (134), Expect = 3e-062
mapped-read 31202	F1UMNMG04INNZZ	Length=647	emb|FP601882.1| FP601882 Hirudo medicinalis normalized library Hirudo medicinalis cDNA, mRNA sequence.Length=567	Score = 363 bits (196), Expect = 1e-096
mapped-read 31202	F1UMNMG04I94JC	Length=393	emb|FP601882.1| FP601882 Hirudo medicinalis normalized library Hirudo medicinalis cDNA, mRNA sequence.Length=567	Score = 383 bits (207), Expect = 5e-103
mapped-read 31202	F1UMNMG04I1WVE	Length=395	emb|FP601882.1| FP601882 Hirudo medicinalis normalized library Hirudo medicinalis cDNA, mRNA sequence.Length=567	Score = 340 bits (184), Expect = 3e-090
mapped-read 31202	F1UMNMG04JS4SZ	Length=921	emb|FP595913.1| FP595913 Hirudo medicinalis normalized library Hirudo medicinalis cDNA, mRNA sequence.Length=540	Score = 309 bits (167), Expect = 2e-080
mapped-read 31202	F1UMNMG04I2NPG	Length=393	emb|FP601882.1| FP601882 Hirudo medicinalis normalized library Hirudo medicinalis cDNA, mRNA sequence.Length=567	Score = 372 bits (201), Expect = 1e-099
mapped-read 31202	F1UMNMG04J0DR0	Length=576	emb|FP601882.1| FP601882 Hirudo medicinalis normalized library Hirudo medicinalis cDNA, mRNA sequence.Length=567	Score = 261 bits (141), Expect = 3e-066
mapped-read 31202	F1UMNMG04IWIBI	Length=397	emb|FP601882.1| FP601882 Hirudo medicinalis normalized library Hirudo medicinalis cDNA, mRNA sequence.Length=567	Score = 473 bits (256), Expect = 3e-130
mapped-read 31202	F1UMNMG04IJ18Z	Length=617	emb|FP601882.1| FP601882 Hirudo medicinalis normalized library Hirudo medicinalis cDNA, mRNA sequence.Length=567	Score = 289 bits (156), Expect = 2e-074
mapped-read 31202	F1UMNMG04H91AW	Length=237	emb|FP595913.1| FP595913 Hirudo medicinalis normalized library Hirudo medicinalis cDNA, mRNA sequence.Length=540	Score = 298 bits (161), Expect = 1e-077
mapped-read 31202	F1UMNMG04H89LA	Length=613	emb|FP601882.1| FP601882 Hirudo medicinalis normalized library Hirudo medicinalis cDNA, mRNA sequence.Length=567	Score = 263 bits (142), Expect = 1e-066
mapped-read 31202	F1UMNMG04IBEJG	Length=387	emb|FP601882.1| FP601882 Hirudo medicinalis normalized library Hirudo medicinalis cDNA, mRNA sequence.Length=567	Score = 394 bits (213), Expect = 2e-106
mapped-read 31202	F1UMNMG04J0ZJ4	Length=418	emb|FP601882.1| FP601882 Hirudo medicinalis normalized library Hirudo medicinalis cDNA, mRNA sequence.Length=567	Score = 368 bits (199), Expect = 1e-098
mapped-read 31202	F1UMNMG04I1QH8	Length=410	emb|FP601882.1| FP601882 Hirudo medicinalis normalized library Hirudo medicinalis cDNA, mRNA sequence.Length=567	Score = 383 bits (207), Expect = 5e-103
mapped-read 31202	F1UMNMG04IX0E1	Length=393	emb|FP601882.1| FP601882 Hirudo medicinalis normalized library Hirudo medicinalis cDNA, mRNA sequence.Length=567	Score = 372 bits (201), Expect = 1e-099
mapped-read 31202	F1UMNMG04JLMHV	Length=403	emb|FP601882.1| FP601882 Hirudo medicinalis normalized library Hirudo medicinalis cDNA, mRNA sequence.Length=567	Score = 457 bits (247), Expect = 3e-125
mapped-read 31202	F1UMNMG04IUJBL	Length=598	emb|FP595913.1| FP595913 Hirudo medicinalis normalized library Hirudo medicinalis cDNA, mRNA sequence.Length=540	Score = 244 bits (132), Expect = 4e-061
mapped-read 31202	F1UMNMG04I5A8T	Length=392	emb|FP601882.1| FP601882 Hirudo medicinalis normalized library Hirudo medicinalis cDNA, mRNA sequence.Length=567	Score = 361 bits (195), Expect = 2e-096
mapped-read 31202	F1UMNMG04IJGXQ	Length=202	emb|FP595913.1| FP595913 Hirudo medicinalis normalized library Hirudo medicinalis cDNA, mRNA sequence.Length=540	Score = 270 bits (146), Expect = 2e-069
mapped-read 31202	F1UMNMG04IIAII	Length=415	emb|FP601882.1| FP601882 Hirudo medicinalis normalized library Hirudo medicinalis cDNA, mRNA sequence.Length=567	Score = 372 bits (201), Expect = 1e-099
mapped-read 31202	F1UMNMG04H7UEK	Length=284	emb|FP595913.1| FP595913 Hirudo medicinalis normalized library Hirudo medicinalis cDNA, mRNA sequence.Length=540	Score = 302 bits (163), Expect = 9e-079
mapped-read 31202	F1UMNMG04JDZFP	Length=396	emb|FP601882.1| FP601882 Hirudo medicinalis normalized library Hirudo medicinalis cDNA, mRNA sequence.Length=567	Score = 363 bits (196), Expect = 6e-097
mapped-read 31202	F1UMNMG04IDIZT	Length=484	gb|HS413281.1| P4-1077141_003_G01 Adult female salivary gland cDNA library LumbSG1 Lutzomyia umbratilis cDNA, mRNA sequence.Length=831	Score = 586 bits (317), Expect = 4e-164
mapped-read 31202	F1UMNMG04IGJYA	Length=409	emb|FP601882.1| FP601882 Hirudo medicinalis normalized library Hirudo medicinalis cDNA, mRNA sequence.Length=567	Score = 285 bits (154), Expect = 1e-073
mapped-read 31202	F1UMNMG04IU2E0	Length=388	emb|FP601882.1| FP601882 Hirudo medicinalis normalized library Hirudo medicinalis cDNA, mRNA sequence.Length=567	Score = 252 bits (136), Expect = 1e-063
mapped-read 31202	F1UMNMG04JB9MD	Length=468	emb|FP595913.1| FP595913 Hirudo medicinalis normalized library Hirudo medicinalis cDNA, mRNA sequence.Length=540	Score = 224 bits (121), Expect = 4e-055
mapped-read 31202	F1UMNMG04J0ON1	Length=214	emb|FP595913.1| FP595913 Hirudo medicinalis normalized library Hirudo medicinalis cDNA, mRNA sequence.Length=540	Score = 287 bits (155), Expect = 2e-074
mapped-read 31202	F1UMNMG04JH6FN	Length=625	emb|FP601882.1| FP601882 Hirudo medicinalis normalized library Hirudo medicinalis cDNA, mRNA sequence.Length=567	Score = 250 bits (135), Expect = 8e-063
mapped-read 31202	F1UMNMG04I1LDI	Length=494	emb|FP595913.1| FP595913 Hirudo medicinalis normalized library Hirudo medicinalis cDNA, mRNA sequence.Length=540	Score = 346 bits (187), Expect = 8e-092
mapped-read 31202	F1UMNMG04I1QUK	Length=403	No Hit
mapped-read 31202	F1UMNMG04JBG9K	Length=392	emb|FP601882.1| FP601882 Hirudo medicinalis normalized library Hirudo medicinalis cDNA, mRNA sequence.Length=567	Score = 303 bits (164), Expect = 4e-079
mapped-read 31202	F1UMNMG04J1EAB	Length=373	emb|FP601882.1| FP601882 Hirudo medicinalis normalized library Hirudo medicinalis cDNA, mRNA sequence.Length=567	Score = 268 bits (145), Expect = 1e-068
mapped-read 31202	F1UMNMG04H88NT	Length=397	emb|FP595913.1| FP595913 Hirudo medicinalis normalized library Hirudo medicinalis cDNA, mRNA sequence.Length=540	Score = 305 bits (165), Expect = 1e-079
mapped-read 31202	F1UMNMG04IVGC2	Length=391	emb|FP601882.1| FP601882 Hirudo medicinalis normalized library Hirudo medicinalis cDNA, mRNA sequence.Length=567	Score = 374 bits (202), Expect = 3e-100
mapped-read 31202	F1UMNMG04H7TTP	Length=265	emb|FP601882.1| FP601882 Hirudo medicinalis normalized library Hirudo medicinalis cDNA, mRNA sequence.Length=567	Score = 287 bits (155), Expect = 2e-074
mapped-read 31202	F1UMNMG04IW8X0	Length=381	emb|FP601882.1| FP601882 Hirudo medicinalis normalized library Hirudo medicinalis cDNA, mRNA sequence.Length=567	Score = 255 bits (138), Expect = 1e-064
mapped-read 31202	F1UMNMG04IBNHZ	Length=488	emb|FP601882.1| FP601882 Hirudo medicinalis normalized library Hirudo medicinalis cDNA, mRNA sequence.Length=567	Score = 250 bits (135), Expect = 6e-063
mapped-read 31202	F1UMNMG04JC3LN	Length=563	emb|FP601882.1| FP601882 Hirudo medicinalis normalized library Hirudo medicinalis cDNA, mRNA sequence.Length=567	Score = 377 bits (204), Expect = 3e-101
mapped-read 31202	F1UMNMG04JQGCU	Length=403	emb|FP601882.1| FP601882 Hirudo medicinalis normalized library Hirudo medicinalis cDNA, mRNA sequence.Length=567	Score = 381 bits (206), Expect = 2e-102
mapped-read 31202	F1UMNMG04IF8Y3	Length=202	emb|FP595913.1| FP595913 Hirudo medicinalis normalized library Hirudo medicinalis cDNA, mRNA sequence.Length=540	Score = 261 bits (141), Expect = 1e-066
mapped-read 31202	F1UMNMG04ILI4I	Length=393	emb|FP601882.1| FP601882 Hirudo medicinalis normalized library Hirudo medicinalis cDNA, mRNA sequence.Length=567	Score = 374 bits (202), Expect = 3e-100
mapped-read 31202	F1UMNMG04I78CG	Length=467	emb|FP601882.1| FP601882 Hirudo medicinalis normalized library Hirudo medicinalis cDNA, mRNA sequence.Length=567	Score = 279 bits (151), Expect = 7e-072
mapped-read 31202	F1UMNMG04JGYIF	Length=212	emb|FP595913.1| FP595913 Hirudo medicinalis normalized library Hirudo medicinalis cDNA, mRNA sequence.Length=540	Score = 279 bits (151), Expect = 3e-072
mapped-read 31202	F1UMNMG04JT5HP	Length=513	emb|FP595913.1| FP595913 Hirudo medicinalis normalized library Hirudo medicinalis cDNA, mRNA sequence.Length=540	Score = 233 bits (126), Expect = 6e-058
mapped-read 31202	F1UMNMG04I24OD	Length=550	emb|FP595913.1| FP595913 Hirudo medicinalis normalized library Hirudo medicinalis cDNA, mRNA sequence.Length=540	Score = 263 bits (142), Expect = 9e-067
mapped-read 31202	F1UMNMG04IATC8	Length=390	emb|FP601882.1| FP601882 Hirudo medicinalis normalized library Hirudo medicinalis cDNA, mRNA sequence.Length=567	Score = 385 bits (208), Expect = 1e-103
mapped-read 31202	F1UMNMG04JMQ3Z	Length=563	emb|FP601882.1| FP601882 Hirudo medicinalis normalized library Hirudo medicinalis cDNA, mRNA sequence.Length=567	Score = 392 bits (212), Expect = 1e-105
mapped-read 31202	F1UMNMG04II7O9	Length=389	emb|FP601882.1| FP601882 Hirudo medicinalis normalized library Hirudo medicinalis cDNA, mRNA sequence.Length=567	Score = 272 bits (147), Expect = 1e-069
mapped-read 31202	F1UMNMG04IQHK2	Length=1006	emb|FP595913.1| FP595913 Hirudo medicinalis normalized library Hirudo medicinalis cDNA, mRNA sequence.Length=540	Score = 272 bits (147), Expect = 3e-069
mapped-read 31202	F1UMNMG04H5Z3H	Length=194	emb|FP595913.1| FP595913 Hirudo medicinalis normalized library Hirudo medicinalis cDNA, mRNA sequence.Length=540	Score = 252 bits (136), Expect = 6e-064
mapped-read 31202	F1UMNMG04ILSJO	Length=581	emb|FP601882.1| FP601882 Hirudo medicinalis normalized library Hirudo medicinalis cDNA, mRNA sequence.Length=567	Score = 331 bits (179), Expect = 3e-087
mapped-read 31202	F1UMNMG04JJVLK	Length=467	emb|FP601882.1| FP601882 Hirudo medicinalis normalized library Hirudo medicinalis cDNA, mRNA sequence.Length=567	Score = 274 bits (148), Expect = 3e-070
mapped-read 31202	F1UMNMG04JG6OJ	Length=633	emb|FP601882.1| FP601882 Hirudo medicinalis normalized library Hirudo medicinalis cDNA, mRNA sequence.Length=567	Score = 254 bits (137), Expect = 6e-064
mapped-read 31202	F1UMNMG04IB8DV	Length=599	emb|FP601882.1| FP601882 Hirudo medicinalis normalized library Hirudo medicinalis cDNA, mRNA sequence.Length=567	Score = 252 bits (136), Expect = 2e-063
mapped-read 31202	F1UMNMG04IEQ4H	Length=392	emb|FP601882.1| FP601882 Hirudo medicinalis normalized library Hirudo medicinalis cDNA, mRNA sequence.Length=567	Score = 388 bits (210), Expect = 1e-104
mapped-read 31202	F1UMNMG04JHW47	Length=403	emb|FP601882.1| FP601882 Hirudo medicinalis normalized library Hirudo medicinalis cDNA, mRNA sequence.Length=567	Score = 475 bits (257), Expect = 8e-131
mapped-read 31202	F1UMNMG04JLX3T	Length=393	emb|FP601882.1| FP601882 Hirudo medicinalis normalized library Hirudo medicinalis cDNA, mRNA sequence.Length=567	Score = 374 bits (202), Expect = 3e-100
mapped-read 31202	F1UMNMG04ICJO1	Length=381	emb|FP595913.1| FP595913 Hirudo medicinalis normalized library Hirudo medicinalis cDNA, mRNA sequence.Length=540	Score = 239 bits (129), Expect = 1e-059
mapped-read 31202	F1UMNMG04JG9XW	Length=495	emb|FP595913.1| FP595913 Hirudo medicinalis normalized library Hirudo medicinalis cDNA, mRNA sequence.Length=540	Score = 267 bits (144), Expect = 6e-068
mapped-read 31202	F1UMNMG04JJAZ4	Length=394	emb|FP601882.1| FP601882 Hirudo medicinalis normalized library Hirudo medicinalis cDNA, mRNA sequence.Length=567	Score = 383 bits (207), Expect = 5e-103
mapped-read 31202	F1UMNMG04IF7VD	Length=392	emb|FP601882.1| FP601882 Hirudo medicinalis normalized library Hirudo medicinalis cDNA, mRNA sequence.Length=567	Score = 368 bits (199), Expect = 1e-098
mapped-read 31202	F1UMNMG04INA8P	Length=460	emb|FP601882.1| FP601882 Hirudo medicinalis normalized library Hirudo medicinalis cDNA, mRNA sequence.Length=567	Score = 267 bits (144), Expect = 6e-068
mapped-read 31202	F1UMNMG04JZIHO	Length=842	emb|FP595913.1| FP595913 Hirudo medicinalis normalized library Hirudo medicinalis cDNA, mRNA sequence.Length=540	Score = 231 bits (125), Expect = 4e-057
mapped-read 31202	F1UMNMG04JWPSC	Length=520	emb|FP601882.1| FP601882 Hirudo medicinalis normalized library Hirudo medicinalis cDNA, mRNA sequence.Length=567	Score = 263 bits (142), Expect = 8e-067
mapped-read 31202	F1UMNMG04JJQJZ	Length=206	emb|FP595913.1| FP595913 Hirudo medicinalis normalized library Hirudo medicinalis cDNA, mRNA sequence.Length=540	Score = 279 bits (151), Expect = 3e-072
mapped-read 31202	F1UMNMG04JHFDL	Length=312	gb|ES348067.1| G08_PPPMBGM_P26 P. papatasi adult female blood fed midgut library Phlebotomus papatasi cDNA, mRNA sequence.Length=328	Score = 315 bits (170), Expect = 1e-082
mapped-read 31202	F1UMNMG04IHFE1	Length=399	emb|FP601882.1| FP601882 Hirudo medicinalis normalized library Hirudo medicinalis cDNA, mRNA sequence.Length=567	Score = 390 bits (211), Expect = 3e-105
mapped-read 31202	F1UMNMG04JU60K	Length=392	emb|FP601882.1| FP601882 Hirudo medicinalis normalized library Hirudo medicinalis cDNA, mRNA sequence.Length=567	Score = 379 bits (205), Expect = 6e-102
mapped-read 31202	F1UMNMG04INGBM	Length=626	emb|FP595913.1| FP595913 Hirudo medicinalis normalized library Hirudo medicinalis cDNA, mRNA sequence.Length=540	Score = 278 bits (150), Expect = 4e-071
mapped-read 31202	F1UMNMG04JXFEG	Length=524	emb|FP601882.1| FP601882 Hirudo medicinalis normalized library Hirudo medicinalis cDNA, mRNA sequence.Length=567	Score = 278 bits (150), Expect = 3e-071
mapped-read 31202	F1UMNMG04JVVVZ	Length=395	emb|FP601882.1| FP601882 Hirudo medicinalis normalized library Hirudo medicinalis cDNA, mRNA sequence.Length=567	Score = 326 bits (176), Expect = 8e-086
mapped-read 31202	F1UMNMG04J0OMA	Length=286	emb|FP595913.1| FP595913 Hirudo medicinalis normalized library Hirudo medicinalis cDNA, mRNA sequence.Length=540	Score = 353 bits (191), Expect = 3e-094
mapped-read 31202	F1UMNMG04IY4KY	Length=457	gb|HS413281.1| P4-1077141_003_G01 Adult female salivary gland cDNA library LumbSG1 Lutzomyia umbratilis cDNA, mRNA sequence.Length=831	Score = 532 bits (288), Expect = 5e-148
mapped-read 31202	F1UMNMG04IK4TA	Length=388	emb|FP601882.1| FP601882 Hirudo medicinalis normalized library Hirudo medicinalis cDNA, mRNA sequence.Length=567	Score = 276 bits (149), Expect = 8e-071
mapped-read 31202	F1UMNMG04IXFEG	Length=614	emb|FP595913.1| FP595913 Hirudo medicinalis normalized library Hirudo medicinalis cDNA, mRNA sequence.Length=540	Score = 313 bits (169), Expect = 1e-081
mapped-read 31202	F1UMNMG04IQ5FU	Length=636	emb|FP601882.1| FP601882 Hirudo medicinalis normalized library Hirudo medicinalis cDNA, mRNA sequence.Length=567	Score = 255 bits (138), Expect = 2e-064
mapped-read 31202	F1UMNMG04IFKG1	Length=397	emb|FP601882.1| FP601882 Hirudo medicinalis normalized library Hirudo medicinalis cDNA, mRNA sequence.Length=567	Score = 363 bits (196), Expect = 6e-097
mapped-read 31202	F1UMNMG04IJSNE	Length=383	emb|FP601882.1| FP601882 Hirudo medicinalis normalized library Hirudo medicinalis cDNA, mRNA sequence.Length=567	Score = 335 bits (181), Expect = 1e-088
mapped-read 31202	F1UMNMG04IJB1W	Length=390	emb|FP601882.1| FP601882 Hirudo medicinalis normalized library Hirudo medicinalis cDNA, mRNA sequence.Length=567	Score = 381 bits (206), Expect = 2e-102
mapped-read 31202	F1UMNMG04IRDHS	Length=417	emb|FP601882.1| FP601882 Hirudo medicinalis normalized library Hirudo medicinalis cDNA, mRNA sequence.Length=567	Score = 473 bits (256), Expect = 3e-130
mapped-read 31202	F1UMNMG04JZB70	Length=392	emb|FP601882.1| FP601882 Hirudo medicinalis normalized library Hirudo medicinalis cDNA, mRNA sequence.Length=567	Score = 366 bits (198), Expect = 5e-098
mapped-read 31202	F1UMNMG04I9Z31	Length=365	emb|FP595913.1| FP595913 Hirudo medicinalis normalized library Hirudo medicinalis cDNA, mRNA sequence.Length=540	Score = 254 bits (137), Expect = 3e-064
mapped-read 31202	F1UMNMG04I6SPB	Length=470	emb|FP601882.1| FP601882 Hirudo medicinalis normalized library Hirudo medicinalis cDNA, mRNA sequence.Length=567	Score = 298 bits (161), Expect = 2e-077
mapped-read 31202	F1UMNMG04IQP88	Length=461	emb|FP601882.1| FP601882 Hirudo medicinalis normalized library Hirudo medicinalis cDNA, mRNA sequence.Length=567	Score = 281 bits (152), Expect = 2e-072
mapped-read 31202	F1UMNMG04JDP43	Length=381	emb|FP601882.1| FP601882 Hirudo medicinalis normalized library Hirudo medicinalis cDNA, mRNA sequence.Length=567	Score = 289 bits (156), Expect = 1e-074
mapped-read 31202	F1UMNMG04JV03M	Length=820	emb|FP601882.1| FP601882 Hirudo medicinalis normalized library Hirudo medicinalis cDNA, mRNA sequence.Length=567	Score = 272 bits (147), Expect = 2e-069
mapped-read 31202	F1UMNMG04JPP8U	Length=403	emb|FP601882.1| FP601882 Hirudo medicinalis normalized library Hirudo medicinalis cDNA, mRNA sequence.Length=567	Score = 442 bits (239), Expect = 8e-121
mapped-read 31202	F1UMNMG04I4SZ7	Length=427	emb|FP601882.1| FP601882 Hirudo medicinalis normalized library Hirudo medicinalis cDNA, mRNA sequence.Length=567	Score = 396 bits (214), Expect = 6e-107
mapped-read 31202	F1UMNMG04IJ75S	Length=489	emb|FP601882.1| FP601882 Hirudo medicinalis normalized library Hirudo medicinalis cDNA, mRNA sequence.Length=567	Score = 309 bits (167), Expect = 1e-080
mapped-read 31202	F1UMNMG04IXYX6	Length=663	emb|FP601882.1| FP601882 Hirudo medicinalis normalized library Hirudo medicinalis cDNA, mRNA sequence.Length=567	Score = 287 bits (155), Expect = 6e-074
mapped-read 31202	F1UMNMG04IJPSW	Length=386	emb|FP601882.1| FP601882 Hirudo medicinalis normalized library Hirudo medicinalis cDNA, mRNA sequence.Length=567	Score = 355 bits (192), Expect = 1e-094
mapped-read 31202	F1UMNMG04IE8AN	Length=481	emb|FP601882.1| FP601882 Hirudo medicinalis normalized library Hirudo medicinalis cDNA, mRNA sequence.Length=567	Score = 283 bits (153), Expect = 6e-073
mapped-read 31202	F1UMNMG04IEK9D	Length=411	emb|FP601882.1| FP601882 Hirudo medicinalis normalized library Hirudo medicinalis cDNA, mRNA sequence.Length=567	Score = 326 bits (176), Expect = 8e-086
mapped-read 31202	F1UMNMG04I7PRM	Length=482	emb|FP601882.1| FP601882 Hirudo medicinalis normalized library Hirudo medicinalis cDNA, mRNA sequence.Length=567	Score = 285 bits (154), Expect = 2e-073
mapped-read 31202	F1UMNMG04JTOHS	Length=512	emb|FP595913.1| FP595913 Hirudo medicinalis normalized library Hirudo medicinalis cDNA, mRNA sequence.Length=540	Score = 261 bits (141), Expect = 3e-066
mapped-read 31202	F1UMNMG04JL55H	Length=592	emb|FP601882.1| FP601882 Hirudo medicinalis normalized library Hirudo medicinalis cDNA, mRNA sequence.Length=567	Score = 274 bits (148), Expect = 4e-070
mapped-read 31202	F1UMNMG04I8P8P	Length=648	emb|FP601882.1| FP601882 Hirudo medicinalis normalized library Hirudo medicinalis cDNA, mRNA sequence.Length=567	Score = 272 bits (147), Expect = 2e-069
mapped-read 31202	F1UMNMG04JON73	Length=290	emb|FP601882.1| FP601882 Hirudo medicinalis normalized library Hirudo medicinalis cDNA, mRNA sequence.Length=567	Score = 355 bits (192), Expect = 7e-095
mapped-read 31202	F1UMNMG04IKPCW	Length=222	emb|FP595913.1| FP595913 Hirudo medicinalis normalized library Hirudo medicinalis cDNA, mRNA sequence.Length=540	Score = 307 bits (166), Expect = 1e-080
mapped-read 31202	F1UMNMG04H83WM	Length=932	emb|FP595913.1| FP595913 Hirudo medicinalis normalized library Hirudo medicinalis cDNA, mRNA sequence.Length=540	Score = 248 bits (134), Expect = 4e-062
mapped-read 31202	F1UMNMG04JK213	Length=416	emb|FP601882.1| FP601882 Hirudo medicinalis normalized library Hirudo medicinalis cDNA, mRNA sequence.Length=567	Score = 473 bits (256), Expect = 3e-130
mapped-read 31202	F1UMNMG04I8NDI	Length=410	emb|FP601882.1| FP601882 Hirudo medicinalis normalized library Hirudo medicinalis cDNA, mRNA sequence.Length=567	Score = 237 bits (128), Expect = 4e-059
mapped-read 31202	F1UMNMG04I1MHQ	Length=613	emb|FP601882.1| FP601882 Hirudo medicinalis normalized library Hirudo medicinalis cDNA, mRNA sequence.Length=567	Score = 292 bits (158), Expect = 1e-075
mapped-read 31202	F1UMNMG04JHOJ6	Length=594	emb|FP595913.1| FP595913 Hirudo medicinalis normalized library Hirudo medicinalis cDNA, mRNA sequence.Length=540	Score = 268 bits (145), Expect = 2e-068
mapped-read 31202	F1UMNMG04JUMMV	Length=397	emb|FP601882.1| FP601882 Hirudo medicinalis normalized library Hirudo medicinalis cDNA, mRNA sequence.Length=567	Score = 303 bits (164), Expect = 4e-079
mapped-read 31202	F1UMNMG04I12ZT	Length=395	emb|FP601882.1| FP601882 Hirudo medicinalis normalized library Hirudo medicinalis cDNA, mRNA sequence.Length=567	Score = 390 bits (211), Expect = 3e-105
mapped-read 31202	F1UMNMG04IHT9W	Length=401	emb|FP601882.1| FP601882 Hirudo medicinalis normalized library Hirudo medicinalis cDNA, mRNA sequence.Length=567	Score = 329 bits (178), Expect = 6e-087
mapped-read 31202	F1UMNMG04I22TG	Length=494	emb|FP601882.1| FP601882 Hirudo medicinalis normalized library Hirudo medicinalis cDNA, mRNA sequence.Length=567	Score = 294 bits (159), Expect = 3e-076
mapped-read 31202	F1UMNMG04JZRTC	Length=401	emb|FP601882.1| FP601882 Hirudo medicinalis normalized library Hirudo medicinalis cDNA, mRNA sequence.Length=567	Score = 259 bits (140), Expect = 8e-066
mapped-read 31202	F1UMNMG04JCNRF	Length=381	emb|FP601882.1| FP601882 Hirudo medicinalis normalized library Hirudo medicinalis cDNA, mRNA sequence.Length=567	Score = 255 bits (138), Expect = 1e-064
mapped-read 31202	F1UMNMG04IXGX8	Length=416	emb|FP595913.1| FP595913 Hirudo medicinalis normalized library Hirudo medicinalis cDNA, mRNA sequence.Length=540	Score = 250 bits (135), Expect = 5e-063
mapped-read 31202	F1UMNMG04I8IDD	Length=589	emb|FP601882.1| FP601882 Hirudo medicinalis normalized library Hirudo medicinalis cDNA, mRNA sequence.Length=567	Score = 302 bits (163), Expect = 2e-078
mapped-read 31202	F1UMNMG04IBEL7	Length=189	emb|FP595913.1| FP595913 Hirudo medicinalis normalized library Hirudo medicinalis cDNA, mRNA sequence.Length=540	Score = 252 bits (136), Expect = 6e-064
mapped-read 31202	F1UMNMG04IVR8O	Length=392	emb|FP601882.1| FP601882 Hirudo medicinalis normalized library Hirudo medicinalis cDNA, mRNA sequence.Length=567	Score = 385 bits (208), Expect = 1e-103
mapped-read 31202	F1UMNMG04JGERV	Length=398	emb|FP601882.1| FP601882 Hirudo medicinalis normalized library Hirudo medicinalis cDNA, mRNA sequence.Length=567	Score = 366 bits (198), Expect = 5e-098
mapped-read 31202	F1UMNMG04JIG5I	Length=398	emb|FP601882.1| FP601882 Hirudo medicinalis normalized library Hirudo medicinalis cDNA, mRNA sequence.Length=567	Score = 342 bits (185), Expect = 8e-091
mapped-read 31202	F1UMNMG04IT6TX	Length=406	emb|FP595913.1| FP595913 Hirudo medicinalis normalized library Hirudo medicinalis cDNA, mRNA sequence.Length=540	Score = 272 bits (147), Expect = 1e-069
mapped-read 31202	F1UMNMG04H8WXV	Length=266	emb|FP595913.1| FP595913 Hirudo medicinalis normalized library Hirudo medicinalis cDNA, mRNA sequence.Length=540	Score = 302 bits (163), Expect = 9e-079
mapped-read 31202	F1UMNMG04JDE5M	Length=644	emb|FP601882.1| FP601882 Hirudo medicinalis normalized library Hirudo medicinalis cDNA, mRNA sequence.Length=567	Score = 268 bits (145), Expect = 2e-068
mapped-read 31202	F1UMNMG04JA0JV	Length=548	gb|HS413281.1| P4-1077141_003_G01 Adult female salivary gland cDNA library LumbSG1 Lutzomyia umbratilis cDNA, mRNA sequence.Length=831	Score = 431 bits (233), Expect = 2e-117
mapped-read 31202	F1UMNMG04IFKTO	Length=219	emb|FP595913.1| FP595913 Hirudo medicinalis normalized library Hirudo medicinalis cDNA, mRNA sequence.Length=540	Score = 291 bits (157), Expect = 1e-075
mapped-read 31202	F1UMNMG04IZN9D	Length=632	emb|FP601882.1| FP601882 Hirudo medicinalis normalized library Hirudo medicinalis cDNA, mRNA sequence.Length=567	Score = 257 bits (139), Expect = 5e-065
mapped-read 31202	F1UMNMG04JP76B	Length=414	emb|FP601882.1| FP601882 Hirudo medicinalis normalized library Hirudo medicinalis cDNA, mRNA sequence.Length=567	Score = 337 bits (182), Expect = 4e-089
mapped-read 31202	F1UMNMG04IYYJK	Length=484	emb|FP601882.1| FP601882 Hirudo medicinalis normalized library Hirudo medicinalis cDNA, mRNA sequence.Length=567	Score = 278 bits (150), Expect = 3e-071
mapped-read 31202	F1UMNMG04ICDFT	Length=422	emb|FP595913.1| FP595913 Hirudo medicinalis normalized library Hirudo medicinalis cDNA, mRNA sequence.Length=540	Score = 268 bits (145), Expect = 1e-068
mapped-read 31202	F1UMNMG04JMGSX	Length=392	emb|FP601882.1| FP601882 Hirudo medicinalis normalized library Hirudo medicinalis cDNA, mRNA sequence.Length=567	Score = 370 bits (200), Expect = 4e-099
mapped-read 31202	F1UMNMG04JPWN6	Length=463	emb|FP595913.1| FP595913 Hirudo medicinalis normalized library Hirudo medicinalis cDNA, mRNA sequence.Length=540	Score = 257 bits (139), Expect = 3e-065
mapped-read 31202	F1UMNMG04JFO80	Length=545	emb|FP601882.1| FP601882 Hirudo medicinalis normalized library Hirudo medicinalis cDNA, mRNA sequence.Length=567	Score = 296 bits (160), Expect = 9e-077
mapped-read 31202	F1UMNMG04JEQ0J	Length=398	emb|FP601882.1| FP601882 Hirudo medicinalis normalized library Hirudo medicinalis cDNA, mRNA sequence.Length=567	Score = 265 bits (143), Expect = 2e-067
mapped-read 31202	F1UMNMG04I6J9H	Length=484	emb|FP595913.1| FP595913 Hirudo medicinalis normalized library Hirudo medicinalis cDNA, mRNA sequence.Length=540	Score = 274 bits (148), Expect = 4e-070
mapped-read 31202	F1UMNMG04IY3U3	Length=207	emb|FP595913.1| FP595913 Hirudo medicinalis normalized library Hirudo medicinalis cDNA, mRNA sequence.Length=540	Score = 279 bits (151), Expect = 3e-072
mapped-read 31202	F1UMNMG04IHH7J	Length=227	emb|FP595913.1| FP595913 Hirudo medicinalis normalized library Hirudo medicinalis cDNA, mRNA sequence.Length=540	Score = 302 bits (163), Expect = 7e-079
mapped-read 31202	F1UMNMG04JD4FT	Length=401	emb|FP595913.1| FP595913 Hirudo medicinalis normalized library Hirudo medicinalis cDNA, mRNA sequence.Length=540	Score = 279 bits (151), Expect = 6e-072
mapped-read 31202	F1UMNMG04JZ0HL	Length=372	emb|FP601882.1| FP601882 Hirudo medicinalis normalized library Hirudo medicinalis cDNA, mRNA sequence.Length=567	Score = 279 bits (151), Expect = 6e-072
mapped-read 31202	F1UMNMG04IHWYZ	Length=467	emb|FP601882.1| FP601882 Hirudo medicinalis normalized library Hirudo medicinalis cDNA, mRNA sequence.Length=567	Score = 291 bits (157), Expect = 3e-075
mapped-read 31202	F1UMNMG04J3HVK	Length=607	gb|HS413281.1| P4-1077141_003_G01 Adult female salivary gland cDNA library LumbSG1 Lutzomyia umbratilis cDNA, mRNA sequence.Length=831	Score = 424 bits (229), Expect = 4e-115
mapped-read 31202	F1UMNMG04JELZK	Length=577	emb|FP595913.1| FP595913 Hirudo medicinalis normalized library Hirudo medicinalis cDNA, mRNA sequence.Length=540	Score = 261 bits (141), Expect = 3e-066
mapped-read 31202	F1UMNMG04JUKC6	Length=405	emb|FP601882.1| FP601882 Hirudo medicinalis normalized library Hirudo medicinalis cDNA, mRNA sequence.Length=567	Score = 381 bits (206), Expect = 2e-102
mapped-read 31202	F1UMNMG04H91W7	Length=362	emb|FP601882.1| FP601882 Hirudo medicinalis normalized library Hirudo medicinalis cDNA, mRNA sequence.Length=567	Score = 370 bits (200), Expect = 3e-099
mapped-read 31202	F1UMNMG04I4V25	Length=370	emb|FP595913.1| FP595913 Hirudo medicinalis normalized library Hirudo medicinalis cDNA, mRNA sequence.Length=540	Score = 230 bits (124), Expect = 6e-057
mapped-read 31202	F1UMNMG04I6Y8G	Length=417	emb|FP601882.1| FP601882 Hirudo medicinalis normalized library Hirudo medicinalis cDNA, mRNA sequence.Length=567	Score = 239 bits (129), Expect = 1e-059
mapped-read 31202	F1UMNMG04JHD95	Length=391	emb|FP601882.1| FP601882 Hirudo medicinalis normalized library Hirudo medicinalis cDNA, mRNA sequence.Length=567	Score = 377 bits (204), Expect = 2e-101
mapped-read 31202	F1UMNMG04I0JON	Length=395	emb|FP601882.1| FP601882 Hirudo medicinalis normalized library Hirudo medicinalis cDNA, mRNA sequence.Length=567	Score = 375 bits (203), Expect = 8e-101
mapped-read 31202	F1UMNMG04I5IHR	Length=236	emb|FP595913.1| FP595913 Hirudo medicinalis normalized library Hirudo medicinalis cDNA, mRNA sequence.Length=540	Score = 300 bits (162), Expect = 3e-078
mapped-read 31202	F1UMNMG04IICLI	Length=413	emb|FP595913.1| FP595913 Hirudo medicinalis normalized library Hirudo medicinalis cDNA, mRNA sequence.Length=540	Score = 265 bits (143), Expect = 2e-067
mapped-read 31202	F1UMNMG04JT1CM	Length=391	emb|FP601882.1| FP601882 Hirudo medicinalis normalized library Hirudo medicinalis cDNA, mRNA sequence.Length=567	Score = 379 bits (205), Expect = 6e-102
mapped-read 31202	F1UMNMG04JHMRZ	Length=635	emb|FP595913.1| FP595913 Hirudo medicinalis normalized library Hirudo medicinalis cDNA, mRNA sequence.Length=540	Score = 252 bits (136), Expect = 2e-063
mapped-read 31202	F1UMNMG04JAOSL	Length=748	emb|FP595913.1| FP595913 Hirudo medicinalis normalized library Hirudo medicinalis cDNA, mRNA sequence.Length=540	Score = 239 bits (129), Expect = 2e-059
mapped-read 31202	F1UMNMG04IJ55L	Length=372	emb|FP595913.1| FP595913 Hirudo medicinalis normalized library Hirudo medicinalis cDNA, mRNA sequence.Length=540	Score = 257 bits (139), Expect = 3e-065
mapped-read 31202	F1UMNMG04IVZGN	Length=193	emb|FP595913.1| FP595913 Hirudo medicinalis normalized library Hirudo medicinalis cDNA, mRNA sequence.Length=540	Score = 259 bits (140), Expect = 4e-066
mapped-read 31202	F1UMNMG04I38CU	Length=390	emb|FP601882.1| FP601882 Hirudo medicinalis normalized library Hirudo medicinalis cDNA, mRNA sequence.Length=567	Score = 385 bits (208), Expect = 1e-103
mapped-read 31202	F1UMNMG04I6R1N	Length=388	emb|FP601882.1| FP601882 Hirudo medicinalis normalized library Hirudo medicinalis cDNA, mRNA sequence.Length=567	Score = 364 bits (197), Expect = 2e-097
mapped-read 31202	F1UMNMG04IXRDM	Length=535	emb|FP595913.1| FP595913 Hirudo medicinalis normalized library Hirudo medicinalis cDNA, mRNA sequence.Length=540	Score = 244 bits (132), Expect = 3e-061
mapped-read 31202	F1UMNMG04I8S4B	Length=666	emb|FP601882.1| FP601882 Hirudo medicinalis normalized library Hirudo medicinalis cDNA, mRNA sequence.Length=567	Score = 248 bits (134), Expect = 3e-062
mapped-read 31202	F1UMNMG04I9C0K	Length=337	emb|FP595913.1| FP595913 Hirudo medicinalis normalized library Hirudo medicinalis cDNA, mRNA sequence.Length=540	Score = 265 bits (143), Expect = 1e-067
mapped-read 31202	F1UMNMG04JZGXT	Length=590	emb|FP601882.1| FP601882 Hirudo medicinalis normalized library Hirudo medicinalis cDNA, mRNA sequence.Length=567	Score = 268 bits (145), Expect = 2e-068
mapped-read 31202	F1UMNMG04JXTRI	Length=587	emb|FP601882.1| FP601882 Hirudo medicinalis normalized library Hirudo medicinalis cDNA, mRNA sequence.Length=567	Score = 298 bits (161), Expect = 3e-077
mapped-read 31202	F1UMNMG04IMW7S	Length=406	emb|FP601882.1| FP601882 Hirudo medicinalis normalized library Hirudo medicinalis cDNA, mRNA sequence.Length=567	Score = 267 bits (144), Expect = 5e-068
mapped-read 31202	F1UMNMG04I92P5	Length=470	emb|FP601882.1| FP601882 Hirudo medicinalis normalized library Hirudo medicinalis cDNA, mRNA sequence.Length=567	Score = 276 bits (149), Expect = 1e-070
mapped-read 31202	F1UMNMG04IXL2N	Length=472	emb|FP601882.1| FP601882 Hirudo medicinalis normalized library Hirudo medicinalis cDNA, mRNA sequence.Length=567	Score = 250 bits (135), Expect = 6e-063
mapped-read 31202	F1UMNMG04JRFDC	Length=620	emb|FP601882.1| FP601882 Hirudo medicinalis normalized library Hirudo medicinalis cDNA, mRNA sequence.Length=567	Score = 291 bits (157), Expect = 5e-075
mapped-read 31202	F1UMNMG04INA32	Length=183	emb|FP595913.1| FP595913 Hirudo medicinalis normalized library Hirudo medicinalis cDNA, mRNA sequence.Length=540	Score = 231 bits (125), Expect = 7e-058
mapped-read 31202	F1UMNMG04JMT90	Length=971	emb|FP601882.1| FP601882 Hirudo medicinalis normalized library Hirudo medicinalis cDNA, mRNA sequence.Length=567	Score = 283 bits (153), Expect = 1e-072
mapped-read 31202	F1UMNMG04JDGWY	Length=334	gb|ES348067.1| G08_PPPMBGM_P26 P. papatasi adult female blood fed midgut library Phlebotomus papatasi cDNA, mRNA sequence.Length=328	Score = 259 bits (140), Expect = 7e-066
mapped-read 31202	F1UMNMG04JSQ6O	Length=576	emb|FP601882.1| FP601882 Hirudo medicinalis normalized library Hirudo medicinalis cDNA, mRNA sequence.Length=567	Score = 292 bits (158), Expect = 1e-075
mapped-read 31202	F1UMNMG04JMF2Z	Length=356	emb|FP601882.1| FP601882 Hirudo medicinalis normalized library Hirudo medicinalis cDNA, mRNA sequence.Length=567	Score = 267 bits (144), Expect = 4e-068
mapped-read 31202	F1UMNMG04I54MQ	Length=269	emb|FP601882.1| FP601882 Hirudo medicinalis normalized library Hirudo medicinalis cDNA, mRNA sequence.Length=567	Score = 300 bits (162), Expect = 3e-078
mapped-read 31202	F1UMNMG04JAB0X	Length=689	emb|FP595913.1| FP595913 Hirudo medicinalis normalized library Hirudo medicinalis cDNA, mRNA sequence.Length=540	Score = 276 bits (149), Expect = 1e-070
mapped-read 31202	F1UMNMG04IQCDY	Length=540	emb|FP601882.1| FP601882 Hirudo medicinalis normalized library Hirudo medicinalis cDNA, mRNA sequence.Length=567	Score = 252 bits (136), Expect = 2e-063
mapped-read 31202	F1UMNMG04IN6F0	Length=338	emb|FP601882.1| FP601882 Hirudo medicinalis normalized library Hirudo medicinalis cDNA, mRNA sequence.Length=567	Score = 351 bits (190), Expect = 1e-093
mapped-read 31202	F1UMNMG04J4SS7	Length=439	emb|FP601882.1| FP601882 Hirudo medicinalis normalized library Hirudo medicinalis cDNA, mRNA sequence.Length=567	Score = 278 bits (150), Expect = 2e-071
mapped-read 31202	F1UMNMG04JSKLH	Length=569	emb|FP601882.1| FP601882 Hirudo medicinalis normalized library Hirudo medicinalis cDNA, mRNA sequence.Length=567	Score = 285 bits (154), Expect = 2e-073
mapped-read 31202	F1UMNMG04JRS66	Length=402	emb|FP601882.1| FP601882 Hirudo medicinalis normalized library Hirudo medicinalis cDNA, mRNA sequence.Length=567	Score = 348 bits (188), Expect = 2e-092
mapped-read 31202	F1UMNMG04IP7R3	Length=759	emb|FP601882.1| FP601882 Hirudo medicinalis normalized library Hirudo medicinalis cDNA, mRNA sequence.Length=567	Score = 257 bits (139), Expect = 6e-065
mapped-read 31202	F1UMNMG04IVPVE	Length=387	emb|FP601882.1| FP601882 Hirudo medicinalis normalized library Hirudo medicinalis cDNA, mRNA sequence.Length=567	Score = 268 bits (145), Expect = 1e-068
mapped-read 31202	F1UMNMG04JGSM9	Length=424	emb|FP601882.1| FP601882 Hirudo medicinalis normalized library Hirudo medicinalis cDNA, mRNA sequence.Length=567	Score = 433 bits (234), Expect = 5e-118
mapped-read 31202	F1UMNMG04IDOE9	Length=671	emb|FP595913.1| FP595913 Hirudo medicinalis normalized library Hirudo medicinalis cDNA, mRNA sequence.Length=540	Score = 243 bits (131), Expect = 1e-060
mapped-read 31202	F1UMNMG04JDCLY	Length=464	emb|FP601882.1| FP601882 Hirudo medicinalis normalized library Hirudo medicinalis cDNA, mRNA sequence.Length=567	Score = 285 bits (154), Expect = 2e-073
mapped-read 31202	F1UMNMG04J111Q	Length=475	emb|FP601882.1| FP601882 Hirudo medicinalis normalized library Hirudo medicinalis cDNA, mRNA sequence.Length=567	Score = 265 bits (143), Expect = 2e-067
mapped-read 31202	F1UMNMG04INYKR	Length=344	emb|FP601882.1| FP601882 Hirudo medicinalis normalized library Hirudo medicinalis cDNA, mRNA sequence.Length=567	Score = 233 bits (126), Expect = 4e-058
mapped-read 31202	F1UMNMG04I7NR5	Length=460	emb|FP601882.1| FP601882 Hirudo medicinalis normalized library Hirudo medicinalis cDNA, mRNA sequence.Length=567	Score = 292 bits (158), Expect = 9e-076
mapped-read 31202	F1UMNMG04IP8JF	Length=456	emb|FP601882.1| FP601882 Hirudo medicinalis normalized library Hirudo medicinalis cDNA, mRNA sequence.Length=567	Score = 318 bits (172), Expect = 2e-083
mapped-read 31202	F1UMNMG04I69I9	Length=452	emb|FP595913.1| FP595913 Hirudo medicinalis normalized library Hirudo medicinalis cDNA, mRNA sequence.Length=540	Score = 342 bits (185), Expect = 9e-091
mapped-read 31202	F1UMNMG04JT362	Length=479	emb|FP601882.1| FP601882 Hirudo medicinalis normalized library Hirudo medicinalis cDNA, mRNA sequence.Length=567	Score = 283 bits (153), Expect = 6e-073
mapped-read 31202	F1UMNMG04JF3V8	Length=387	emb|FP601882.1| FP601882 Hirudo medicinalis normalized library Hirudo medicinalis cDNA, mRNA sequence.Length=567	Score = 355 bits (192), Expect = 1e-094
mapped-read 31202	F1UMNMG04JBEHC	Length=426	emb|FP601882.1| FP601882 Hirudo medicinalis normalized library Hirudo medicinalis cDNA, mRNA sequence.Length=567	Score = 435 bits (235), Expect = 1e-118
mapped-read 31202	F1UMNMG04INTXY	Length=405	emb|FP595913.1| FP595913 Hirudo medicinalis normalized library Hirudo medicinalis cDNA, mRNA sequence.Length=540	Score = 259 bits (140), Expect = 8e-066
mapped-read 31202	F1UMNMG04I2HD1	Length=495	emb|FP595913.1| FP595913 Hirudo medicinalis normalized library Hirudo medicinalis cDNA, mRNA sequence.Length=540	Score = 279 bits (151), Expect = 8e-072
mapped-read 31202	F1UMNMG04J1FRH	Length=480	emb|FP601882.1| FP601882 Hirudo medicinalis normalized library Hirudo medicinalis cDNA, mRNA sequence.Length=567	Score = 302 bits (163), Expect = 2e-078
mapped-read 31202	F1UMNMG04JG6BV	Length=483	emb|FP595913.1| FP595913 Hirudo medicinalis normalized library Hirudo medicinalis cDNA, mRNA sequence.Length=540	Score = 233 bits (126), Expect = 6e-058
mapped-read 31202	F1UMNMG04I09QC	Length=402	emb|FP601882.1| FP601882 Hirudo medicinalis normalized library Hirudo medicinalis cDNA, mRNA sequence.Length=567	Score = 324 bits (175), Expect = 3e-085
mapped-read 31202	F1UMNMG04JEO18	Length=387	emb|FP601882.1| FP601882 Hirudo medicinalis normalized library Hirudo medicinalis cDNA, mRNA sequence.Length=567	Score = 263 bits (142), Expect = 6e-067
mapped-read 31202	F1UMNMG04JBV2T	Length=396	emb|FP601882.1| FP601882 Hirudo medicinalis normalized library Hirudo medicinalis cDNA, mRNA sequence.Length=567	Score = 350 bits (189), Expect = 5e-093
mapped-read 31202	F1UMNMG04I3KGG	Length=418	emb|FP601882.1| FP601882 Hirudo medicinalis normalized library Hirudo medicinalis cDNA, mRNA sequence.Length=567	Score = 303 bits (164), Expect = 4e-079
mapped-read 31202	F1UMNMG04JK6TM	Length=392	emb|FP601882.1| FP601882 Hirudo medicinalis normalized library Hirudo medicinalis cDNA, mRNA sequence.Length=567	Score = 374 bits (202), Expect = 3e-100
mapped-read 31202	F1UMNMG04I2E1M	Length=375	emb|FP601882.1| FP601882 Hirudo medicinalis normalized library Hirudo medicinalis cDNA, mRNA sequence.Length=567	Score = 339 bits (183), Expect = 9e-090
mapped-read 31202	F1UMNMG04IHJT3	Length=407	emb|FP595913.1| FP595913 Hirudo medicinalis normalized library Hirudo medicinalis cDNA, mRNA sequence.Length=540	Score = 283 bits (153), Expect = 5e-073
mapped-read 31202	F1UMNMG04I7EGV	Length=387	emb|FP601882.1| FP601882 Hirudo medicinalis normalized library Hirudo medicinalis cDNA, mRNA sequence.Length=567	Score = 363 bits (196), Expect = 6e-097
mapped-read 31202	F1UMNMG04IRFGK	Length=437	emb|FP601882.1| FP601882 Hirudo medicinalis normalized library Hirudo medicinalis cDNA, mRNA sequence.Length=567	Score = 425 bits (230), Expect = 8e-116
mapped-read 31202	F1UMNMG04JO1PK	Length=235	emb|FP595913.1| FP595913 Hirudo medicinalis normalized library Hirudo medicinalis cDNA, mRNA sequence.Length=540	Score = 300 bits (162), Expect = 3e-078
mapped-read 31202	F1UMNMG04IW50C	Length=472	emb|FP595913.1| FP595913 Hirudo medicinalis normalized library Hirudo medicinalis cDNA, mRNA sequence.Length=540	Score = 274 bits (148), Expect = 3e-070
mapped-read 31202	F1UMNMG04JCPE9	Length=342	emb|FP601882.1| FP601882 Hirudo medicinalis normalized library Hirudo medicinalis cDNA, mRNA sequence.Length=567	Score = 329 bits (178), Expect = 5e-087
mapped-read 31202	F1UMNMG04JZ3ZF	Length=498	emb|FP601882.1| FP601882 Hirudo medicinalis normalized library Hirudo medicinalis cDNA, mRNA sequence.Length=567	Score = 281 bits (152), Expect = 2e-072
mapped-read 31202	F1UMNMG04JRGHD	Length=468	emb|FP595913.1| FP595913 Hirudo medicinalis normalized library Hirudo medicinalis cDNA, mRNA sequence.Length=540	Score = 226 bits (122), Expect = 1e-055
mapped-read 31202	F1UMNMG04IZLVG	Length=368	emb|FP601882.1| FP601882 Hirudo medicinalis normalized library Hirudo medicinalis cDNA, mRNA sequence.Length=567	Score = 298 bits (161), Expect = 2e-077
mapped-read 31202	F1UMNMG04J2ZPB	Length=434	gb|HS413281.1| P4-1077141_003_G01 Adult female salivary gland cDNA library LumbSG1 Lutzomyia umbratilis cDNA, mRNA sequence.Length=831	Score = 431 bits (233), Expect = 2e-117
mapped-read 31202	F1UMNMG04IPQ7Q	Length=403	emb|FP601882.1| FP601882 Hirudo medicinalis normalized library Hirudo medicinalis cDNA, mRNA sequence.Length=567	Score = 302 bits (163), Expect = 1e-078
mapped-read 31202	F1UMNMG04IR1H9	Length=484	emb|FP601882.1| FP601882 Hirudo medicinalis normalized library Hirudo medicinalis cDNA, mRNA sequence.Length=567	Score = 261 bits (141), Expect = 3e-066
mapped-read 31202	F1UMNMG04IMHOD	Length=226	emb|FP595913.1| FP595913 Hirudo medicinalis normalized library Hirudo medicinalis cDNA, mRNA sequence.Length=540	Score = 302 bits (163), Expect = 7e-079
mapped-read 31202	F1UMNMG04I51S2	Length=373	emb|FP601882.1| FP601882 Hirudo medicinalis normalized library Hirudo medicinalis cDNA, mRNA sequence.Length=567	Score = 270 bits (146), Expect = 3e-069
mapped-read 31202	F1UMNMG04JOPIK	Length=392	emb|FP601882.1| FP601882 Hirudo medicinalis normalized library Hirudo medicinalis cDNA, mRNA sequence.Length=567	Score = 366 bits (198), Expect = 5e-098
mapped-read 31202	F1UMNMG04JVJPD	Length=718	emb|FP601882.1| FP601882 Hirudo medicinalis normalized library Hirudo medicinalis cDNA, mRNA sequence.Length=567	Score = 257 bits (139), Expect = 5e-065
mapped-read 31202	F1UMNMG04IYN84	Length=847	emb|FP601882.1| FP601882 Hirudo medicinalis normalized library Hirudo medicinalis cDNA, mRNA sequence.Length=567	Score = 278 bits (150), Expect = 5e-071
mapped-read 31202	F1UMNMG04II3BZ	Length=461	emb|FP595913.1| FP595913 Hirudo medicinalis normalized library Hirudo medicinalis cDNA, mRNA sequence.Length=540	Score = 259 bits (140), Expect = 1e-065
mapped-read 31202	F1UMNMG04I1JZI	Length=240	emb|FP595913.1| FP595913 Hirudo medicinalis normalized library Hirudo medicinalis cDNA, mRNA sequence.Length=540	Score = 320 bits (173), Expect = 2e-084
mapped-read 31202	F1UMNMG04IVIZ4	Length=649	emb|FP601882.1| FP601882 Hirudo medicinalis normalized library Hirudo medicinalis cDNA, mRNA sequence.Length=567	Score = 265 bits (143), Expect = 3e-067
mapped-read 31202	F1UMNMG04JCH4L	Length=527	emb|FP601882.1| FP601882 Hirudo medicinalis normalized library Hirudo medicinalis cDNA, mRNA sequence.Length=567	Score = 289 bits (156), Expect = 1e-074
mapped-read 31202	F1UMNMG04I0VYQ	Length=398	emb|FP601882.1| FP601882 Hirudo medicinalis normalized library Hirudo medicinalis cDNA, mRNA sequence.Length=567	Score = 248 bits (134), Expect = 2e-062
mapped-read 31202	F1UMNMG04JMKTA	Length=457	emb|FP601882.1| FP601882 Hirudo medicinalis normalized library Hirudo medicinalis cDNA, mRNA sequence.Length=567	Score = 303 bits (164), Expect = 4e-079
mapped-read 31202	F1UMNMG04IVG4N	Length=397	emb|FP601882.1| FP601882 Hirudo medicinalis normalized library Hirudo medicinalis cDNA, mRNA sequence.Length=567	Score = 388 bits (210), Expect = 1e-104
mapped-read 31202	F1UMNMG04JNRXK	Length=373	emb|FP601882.1| FP601882 Hirudo medicinalis normalized library Hirudo medicinalis cDNA, mRNA sequence.Length=567	Score = 309 bits (167), Expect = 7e-081
mapped-read 31202	F1UMNMG04ID08N	Length=318	emb|FP601882.1| FP601882 Hirudo medicinalis normalized library Hirudo medicinalis cDNA, mRNA sequence.Length=567	Score = 292 bits (158), Expect = 6e-076
mapped-read 31202	F1UMNMG04IQ7YM	Length=224	emb|FP595913.1| FP595913 Hirudo medicinalis normalized library Hirudo medicinalis cDNA, mRNA sequence.Length=540	Score = 303 bits (164), Expect = 2e-079
mapped-read 31202	F1UMNMG04I8NEZ	Length=365	emb|FP601882.1| FP601882 Hirudo medicinalis normalized library Hirudo medicinalis cDNA, mRNA sequence.Length=567	Score = 361 bits (195), Expect = 2e-096
mapped-read 31202	F1UMNMG04JBYNM	Length=405	emb|FP601882.1| FP601882 Hirudo medicinalis normalized library Hirudo medicinalis cDNA, mRNA sequence.Length=567	Score = 444 bits (240), Expect = 2e-121
mapped-read 31202	F1UMNMG04I1RNP	Length=373	emb|FP601882.1| FP601882 Hirudo medicinalis normalized library Hirudo medicinalis cDNA, mRNA sequence.Length=567	Score = 381 bits (206), Expect = 2e-102
mapped-read 31202	F1UMNMG04JPC24	Length=394	emb|FP601882.1| FP601882 Hirudo medicinalis normalized library Hirudo medicinalis cDNA, mRNA sequence.Length=567	Score = 374 bits (202), Expect = 3e-100
mapped-read 31202	F1UMNMG04IPMVP	Length=647	emb|FP595913.1| FP595913 Hirudo medicinalis normalized library Hirudo medicinalis cDNA, mRNA sequence.Length=540	Score = 296 bits (160), Expect = 1e-076
mapped-read 31202	F1UMNMG04JHDMV	Length=392	emb|FP601882.1| FP601882 Hirudo medicinalis normalized library Hirudo medicinalis cDNA, mRNA sequence.Length=567	Score = 424 bits (229), Expect = 3e-115
mapped-read 31202	F1UMNMG04IFI57	Length=393	emb|FP601882.1| FP601882 Hirudo medicinalis normalized library Hirudo medicinalis cDNA, mRNA sequence.Length=567	Score = 444 bits (240), Expect = 2e-121
mapped-read 31202	F1UMNMG04JFN1Z	Length=407	emb|FP601882.1| FP601882 Hirudo medicinalis normalized library Hirudo medicinalis cDNA, mRNA sequence.Length=567	Score = 361 bits (195), Expect = 2e-096
mapped-read 31202	F1UMNMG04J4191	Length=644	emb|FP601882.1| FP601882 Hirudo medicinalis normalized library Hirudo medicinalis cDNA, mRNA sequence.Length=567	Score = 248 bits (134), Expect = 3e-062
mapped-read 31202	F1UMNMG04IOH4H	Length=586	emb|FP595913.1| FP595913 Hirudo medicinalis normalized library Hirudo medicinalis cDNA, mRNA sequence.Length=540	Score = 267 bits (144), Expect = 7e-068
mapped-read 31202	F1UMNMG04IT2K4	Length=455	emb|FP601882.1| FP601882 Hirudo medicinalis normalized library Hirudo medicinalis cDNA, mRNA sequence.Length=567	Score = 283 bits (153), Expect = 6e-073
mapped-read 31202	F1UMNMG04INSGB	Length=177	emb|FP595913.1| FP595913 Hirudo medicinalis normalized library Hirudo medicinalis cDNA, mRNA sequence.Length=540	Score = 261 bits (141), Expect = 9e-067
mapped-read 31202	F1UMNMG04IP6D4	Length=316	emb|FP601882.1| FP601882 Hirudo medicinalis normalized library Hirudo medicinalis cDNA, mRNA sequence.Length=567	Score = 311 bits (168), Expect = 2e-081
mapped-read 31202	F1UMNMG04I22PS	Length=224	emb|FP595913.1| FP595913 Hirudo medicinalis normalized library Hirudo medicinalis cDNA, mRNA sequence.Length=540	Score = 303 bits (164), Expect = 2e-079
mapped-read 31202	F1UMNMG04IU11P	Length=419	emb|FP601882.1| FP601882 Hirudo medicinalis normalized library Hirudo medicinalis cDNA, mRNA sequence.Length=567	Score = 470 bits (254), Expect = 4e-129
mapped-read 31202	F1UMNMG04JZG6S	Length=411	emb|FP601882.1| FP601882 Hirudo medicinalis normalized library Hirudo medicinalis cDNA, mRNA sequence.Length=567	Score = 359 bits (194), Expect = 8e-096
mapped-read 31202	F1UMNMG04IRZRU	Length=387	emb|FP601882.1| FP601882 Hirudo medicinalis normalized library Hirudo medicinalis cDNA, mRNA sequence.Length=567	Score = 263 bits (142), Expect = 6e-067
mapped-read 31202	F1UMNMG04JU024	Length=240	emb|FP595913.1| FP595913 Hirudo medicinalis normalized library Hirudo medicinalis cDNA, mRNA sequence.Length=540	Score = 285 bits (154), Expect = 8e-074
mapped-read 31202	F1UMNMG04JN7F6	Length=395	emb|FP601882.1| FP601882 Hirudo medicinalis normalized library Hirudo medicinalis cDNA, mRNA sequence.Length=567	Score = 350 bits (189), Expect = 5e-093
mapped-read 31202	F1UMNMG04JGC35	Length=406	emb|FP601882.1| FP601882 Hirudo medicinalis normalized library Hirudo medicinalis cDNA, mRNA sequence.Length=567	Score = 340 bits (184), Expect = 3e-090
mapped-read 31202	F1UMNMG04JCW8Q	Length=410	emb|FP595913.1| FP595913 Hirudo medicinalis normalized library Hirudo medicinalis cDNA, mRNA sequence.Length=540	Score = 254 bits (137), Expect = 4e-064
mapped-read 31202	F1UMNMG04IH8Y7	Length=387	emb|FP601882.1| FP601882 Hirudo medicinalis normalized library Hirudo medicinalis cDNA, mRNA sequence.Length=567	Score = 300 bits (162), Expect = 5e-078
mapped-read 31202	F1UMNMG04JA09Y	Length=461	emb|FP601882.1| FP601882 Hirudo medicinalis normalized library Hirudo medicinalis cDNA, mRNA sequence.Length=567	Score = 339 bits (183), Expect = 1e-089
mapped-read 31202	F1UMNMG04JU2I3	Length=394	emb|FP601882.1| FP601882 Hirudo medicinalis normalized library Hirudo medicinalis cDNA, mRNA sequence.Length=567	Score = 324 bits (175), Expect = 3e-085
mapped-read 31202	F1UMNMG04JXUIA	Length=225	emb|FP595913.1| FP595913 Hirudo medicinalis normalized library Hirudo medicinalis cDNA, mRNA sequence.Length=540	Score = 246 bits (133), Expect = 3e-062
mapped-read 31202	F1UMNMG04IXJD7	Length=359	emb|FP601882.1| FP601882 Hirudo medicinalis normalized library Hirudo medicinalis cDNA, mRNA sequence.Length=567	Score = 363 bits (196), Expect = 5e-097
mapped-read 31202	F1UMNMG04IRQOZ	Length=246	emb|FP595913.1| FP595913 Hirudo medicinalis normalized library Hirudo medicinalis cDNA, mRNA sequence.Length=540	Score = 324 bits (175), Expect = 2e-085
mapped-read 31202	F1UMNMG04I507T	Length=386	emb|FP601882.1| FP601882 Hirudo medicinalis normalized library Hirudo medicinalis cDNA, mRNA sequence.Length=567	Score = 278 bits (150), Expect = 2e-071
mapped-read 31202	F1UMNMG04IRV6I	Length=473	emb|FP595913.1| FP595913 Hirudo medicinalis normalized library Hirudo medicinalis cDNA, mRNA sequence.Length=540	Score = 285 bits (154), Expect = 2e-073
mapped-read 31202	F1UMNMG04ILXU3	Length=414	emb|FP601882.1| FP601882 Hirudo medicinalis normalized library Hirudo medicinalis cDNA, mRNA sequence.Length=567	Score = 466 bits (252), Expect = 5e-128
mapped-read 31202	F1UMNMG04JWX2S	Length=453	emb|FP601882.1| FP601882 Hirudo medicinalis normalized library Hirudo medicinalis cDNA, mRNA sequence.Length=567	Score = 255 bits (138), Expect = 1e-064
mapped-read 31202	F1UMNMG04IZYG9	Length=396	emb|FP601882.1| FP601882 Hirudo medicinalis normalized library Hirudo medicinalis cDNA, mRNA sequence.Length=567	Score = 350 bits (189), Expect = 5e-093
mapped-read 31202	F1UMNMG04J1X62	Length=492	emb|FP601882.1| FP601882 Hirudo medicinalis normalized library Hirudo medicinalis cDNA, mRNA sequence.Length=567	Score = 292 bits (158), Expect = 1e-075
mapped-read 31202	F1UMNMG04J0E99	Length=395	emb|FP601882.1| FP601882 Hirudo medicinalis normalized library Hirudo medicinalis cDNA, mRNA sequence.Length=567	Score = 351 bits (190), Expect = 1e-093
mapped-read 31202	F1UMNMG04IJZ3V	Length=386	emb|FP601882.1| FP601882 Hirudo medicinalis normalized library Hirudo medicinalis cDNA, mRNA sequence.Length=567	Score = 257 bits (139), Expect = 3e-065
mapped-read 31202	F1UMNMG04JQJ6E	Length=396	emb|FP601882.1| FP601882 Hirudo medicinalis normalized library Hirudo medicinalis cDNA, mRNA sequence.Length=567	Score = 333 bits (180), Expect = 5e-088
mapped-read 31202	F1UMNMG04JPBOO	Length=458	emb|FP601882.1| FP601882 Hirudo medicinalis normalized library Hirudo medicinalis cDNA, mRNA sequence.Length=567	Score = 268 bits (145), Expect = 2e-068
mapped-read 31202	F1UMNMG04IC2E2	Length=437	emb|FP601882.1| FP601882 Hirudo medicinalis normalized library Hirudo medicinalis cDNA, mRNA sequence.Length=567	Score = 246 bits (133), Expect = 7e-062
mapped-read 31202	F1UMNMG04I5WVD	Length=414	emb|FP601882.1| FP601882 Hirudo medicinalis normalized library Hirudo medicinalis cDNA, mRNA sequence.Length=567	Score = 337 bits (182), Expect = 4e-089
mapped-read 31202	F1UMNMG04JX7SY	Length=397	emb|FP601882.1| FP601882 Hirudo medicinalis normalized library Hirudo medicinalis cDNA, mRNA sequence.Length=567	Score = 244 bits (132), Expect = 2e-061
mapped-read 31202	F1UMNMG04IAYV7	Length=305	emb|FP601882.1| FP601882 Hirudo medicinalis normalized library Hirudo medicinalis cDNA, mRNA sequence.Length=567	Score = 239 bits (129), Expect = 8e-060
mapped-read 31202	F1UMNMG04IX7WF	Length=421	emb|FP601882.1| FP601882 Hirudo medicinalis normalized library Hirudo medicinalis cDNA, mRNA sequence.Length=567	Score = 276 bits (149), Expect = 9e-071
mapped-read 31202	F1UMNMG04JZBK2	Length=387	emb|FP601882.1| FP601882 Hirudo medicinalis normalized library Hirudo medicinalis cDNA, mRNA sequence.Length=567	Score = 370 bits (200), Expect = 3e-099
mapped-read 31202	F1UMNMG04JZQD0	Length=473	emb|FP601882.1| FP601882 Hirudo medicinalis normalized library Hirudo medicinalis cDNA, mRNA sequence.Length=567	Score = 289 bits (156), Expect = 1e-074
mapped-read 31202	F1UMNMG04JBA9A	Length=389	emb|FP601882.1| FP601882 Hirudo medicinalis normalized library Hirudo medicinalis cDNA, mRNA sequence.Length=567	Score = 331 bits (179), Expect = 2e-087
mapped-read 31202	F1UMNMG04I5BN6	Length=483	emb|FP601882.1| FP601882 Hirudo medicinalis normalized library Hirudo medicinalis cDNA, mRNA sequence.Length=567	Score = 307 bits (166), Expect = 4e-080
mapped-read 31202	F1UMNMG04IXOQZ	Length=433	emb|FP601882.1| FP601882 Hirudo medicinalis normalized library Hirudo medicinalis cDNA, mRNA sequence.Length=567	Score = 274 bits (148), Expect = 3e-070
mapped-read 31202	F1UMNMG04IIE2M	Length=474	emb|FP595913.1| FP595913 Hirudo medicinalis normalized library Hirudo medicinalis cDNA, mRNA sequence.Length=540	Score = 276 bits (149), Expect = 1e-070
mapped-read 31202	F1UMNMG04IUJBI	Length=409	emb|FP601882.1| FP601882 Hirudo medicinalis normalized library Hirudo medicinalis cDNA, mRNA sequence.Length=567	Score = 309 bits (167), Expect = 8e-081
mapped-read 31202	F1UMNMG04JRL4D	Length=395	emb|FP601882.1| FP601882 Hirudo medicinalis normalized library Hirudo medicinalis cDNA, mRNA sequence.Length=567	Score = 324 bits (175), Expect = 3e-085
mapped-read 31202	F1UMNMG04JL55U	Length=432	emb|FP601882.1| FP601882 Hirudo medicinalis normalized library Hirudo medicinalis cDNA, mRNA sequence.Length=567	Score = 270 bits (146), Expect = 4e-069
mapped-read 31202	F1UMNMG04IF379	Length=491	emb|FP601882.1| FP601882 Hirudo medicinalis normalized library Hirudo medicinalis cDNA, mRNA sequence.Length=567	Score = 250 bits (135), Expect = 6e-063
mapped-read 31202	F1UMNMG04I2VZO	Length=385	emb|FP601882.1| FP601882 Hirudo medicinalis normalized library Hirudo medicinalis cDNA, mRNA sequence.Length=567	Score = 340 bits (184), Expect = 3e-090
mapped-read 31202	F1UMNMG04I9VAH	Length=371	emb|FP601882.1| FP601882 Hirudo medicinalis normalized library Hirudo medicinalis cDNA, mRNA sequence.Length=567	Score = 363 bits (196), Expect = 6e-097
mapped-read 31202	F1UMNMG04JJ3CW	Length=821	emb|FP601882.1| FP601882 Hirudo medicinalis normalized library Hirudo medicinalis cDNA, mRNA sequence.Length=567	Score = 372 bits (201), Expect = 2e-099
mapped-read 31202	F1UMNMG04INKLQ	Length=350	emb|FP601882.1| FP601882 Hirudo medicinalis normalized library Hirudo medicinalis cDNA, mRNA sequence.Length=567	Score = 261 bits (141), Expect = 2e-066
mapped-read 31202	F1UMNMG04IVIT7	Length=362	emb|FP601882.1| FP601882 Hirudo medicinalis normalized library Hirudo medicinalis cDNA, mRNA sequence.Length=567	Score = 374 bits (202), Expect = 3e-100
mapped-read 31202	F1UMNMG04JSVJD	Length=399	emb|FP601882.1| FP601882 Hirudo medicinalis normalized library Hirudo medicinalis cDNA, mRNA sequence.Length=567	Score = 337 bits (182), Expect = 4e-089
mapped-read 31202	F1UMNMG04JJ545	Length=586	emb|FP595913.1| FP595913 Hirudo medicinalis normalized library Hirudo medicinalis cDNA, mRNA sequence.Length=540	Score = 224 bits (121), Expect = 4e-055
mapped-read 31202	F1UMNMG04I1JRK	Length=416	emb|FP601882.1| FP601882 Hirudo medicinalis normalized library Hirudo medicinalis cDNA, mRNA sequence.Length=567	Score = 270 bits (146), Expect = 4e-069
mapped-read 31202	F1UMNMG04H6748	Length=229	emb|FP595913.1| FP595913 Hirudo medicinalis normalized library Hirudo medicinalis cDNA, mRNA sequence.Length=540	Score = 228 bits (123), Expect = 1e-056
mapped-read 31202	F1UMNMG04IBRG1	Length=386	emb|FP601882.1| FP601882 Hirudo medicinalis normalized library Hirudo medicinalis cDNA, mRNA sequence.Length=567	Score = 359 bits (194), Expect = 8e-096
mapped-read 31202	F1UMNMG04IVK9W	Length=391	emb|FP601882.1| FP601882 Hirudo medicinalis normalized library Hirudo medicinalis cDNA, mRNA sequence.Length=567	Score = 361 bits (195), Expect = 2e-096
mapped-read 31202	F1UMNMG04IN47Q	Length=367	emb|FP601882.1| FP601882 Hirudo medicinalis normalized library Hirudo medicinalis cDNA, mRNA sequence.Length=567	Score = 346 bits (187), Expect = 6e-092
mapped-read 31202	F1UMNMG04I143G	Length=521	emb|FP595913.1| FP595913 Hirudo medicinalis normalized library Hirudo medicinalis cDNA, mRNA sequence.Length=540	Score = 254 bits (137), Expect = 5e-064
mapped-read 31202	F1UMNMG04IC143	Length=408	emb|FP601882.1| FP601882 Hirudo medicinalis normalized library Hirudo medicinalis cDNA, mRNA sequence.Length=567	Score = 309 bits (167), Expect = 8e-081
mapped-read 31202	F1UMNMG04IVJSR	Length=414	emb|FP595913.1| FP595913 Hirudo medicinalis normalized library Hirudo medicinalis cDNA, mRNA sequence.Length=540	Score = 230 bits (124), Expect = 7e-057
mapped-read 31202	F1UMNMG04JW44Q	Length=464	emb|FP601882.1| FP601882 Hirudo medicinalis normalized library Hirudo medicinalis cDNA, mRNA sequence.Length=567	Score = 265 bits (143), Expect = 2e-067
mapped-read 31202	F1UMNMG04I3EHW	Length=181	emb|FP595913.1| FP595913 Hirudo medicinalis normalized library Hirudo medicinalis cDNA, mRNA sequence.Length=540	Score = 224 bits (121), Expect = 1e-055
mapped-read 31202	F1UMNMG04IXD2D	Length=502	emb|FP601882.1| FP601882 Hirudo medicinalis normalized library Hirudo medicinalis cDNA, mRNA sequence.Length=567	Score = 287 bits (155), Expect = 5e-074
mapped-read 31202	F1UMNMG04IVVJQ	Length=373	emb|FP601882.1| FP601882 Hirudo medicinalis normalized library Hirudo medicinalis cDNA, mRNA sequence.Length=567	Score = 359 bits (194), Expect = 7e-096
mapped-read 31202	F1UMNMG04I4ENB	Length=491	emb|FP601882.1| FP601882 Hirudo medicinalis normalized library Hirudo medicinalis cDNA, mRNA sequence.Length=567	Score = 289 bits (156), Expect = 1e-074
mapped-read 31202	F1UMNMG04I3CM1	Length=357	gb|HS413281.1| P4-1077141_003_G01 Adult female salivary gland cDNA library LumbSG1 Lutzomyia umbratilis cDNA, mRNA sequence.Length=831	Score = 412 bits (223), Expect = 5e-112
mapped-read 31202	F1UMNMG04IFP2Q	Length=384	emb|FP601882.1| FP601882 Hirudo medicinalis normalized library Hirudo medicinalis cDNA, mRNA sequence.Length=567	Score = 377 bits (204), Expect = 2e-101
mapped-read 31202	F1UMNMG04IZO42	Length=399	emb|FP601882.1| FP601882 Hirudo medicinalis normalized library Hirudo medicinalis cDNA, mRNA sequence.Length=567	Score = 340 bits (184), Expect = 3e-090
mapped-read 31202	F1UMNMG04IPF0P	Length=415	emb|FP601882.1| FP601882 Hirudo medicinalis normalized library Hirudo medicinalis cDNA, mRNA sequence.Length=567	Score = 302 bits (163), Expect = 1e-078
mapped-read 31202	F1UMNMG04IVUM3	Length=503	emb|FP601882.1| FP601882 Hirudo medicinalis normalized library Hirudo medicinalis cDNA, mRNA sequence.Length=567	Score = 257 bits (139), Expect = 4e-065
mapped-read 31202	F1UMNMG04JLQZI	Length=500	emb|FP601882.1| FP601882 Hirudo medicinalis normalized library Hirudo medicinalis cDNA, mRNA sequence.Length=567	Score = 385 bits (208), Expect = 2e-103
mapped-read 31202	F1UMNMG04JHD73	Length=390	emb|FP601882.1| FP601882 Hirudo medicinalis normalized library Hirudo medicinalis cDNA, mRNA sequence.Length=567	Score = 375 bits (203), Expect = 8e-101
mapped-read 31202	F1UMNMG04IHLFU	Length=345	emb|FP601882.1| FP601882 Hirudo medicinalis normalized library Hirudo medicinalis cDNA, mRNA sequence.Length=567	Score = 329 bits (178), Expect = 5e-087
mapped-read 31202	F1UMNMG04IUS88	Length=386	emb|FP601882.1| FP601882 Hirudo medicinalis normalized library Hirudo medicinalis cDNA, mRNA sequence.Length=567	Score = 355 bits (192), Expect = 1e-094
mapped-read 31202	F1UMNMG04IO8LZ	Length=386	emb|FP601882.1| FP601882 Hirudo medicinalis normalized library Hirudo medicinalis cDNA, mRNA sequence.Length=567	Score = 283 bits (153), Expect = 5e-073
mapped-read 31202	F1UMNMG04JIW8F	Length=353	emb|FP601882.1| FP601882 Hirudo medicinalis normalized library Hirudo medicinalis cDNA, mRNA sequence.Length=567	Score = 339 bits (183), Expect = 9e-090
mapped-read 31202	F1UMNMG04IIC7K	Length=386	emb|FP595913.1| FP595913 Hirudo medicinalis normalized library Hirudo medicinalis cDNA, mRNA sequence.Length=540	Score = 248 bits (134), Expect = 2e-062
mapped-read 31202	F1UMNMG04I7H95	Length=430	emb|FP595913.1| FP595913 Hirudo medicinalis normalized library Hirudo medicinalis cDNA, mRNA sequence.Length=540	Score = 237 bits (128), Expect = 4e-059
mapped-read 31202	F1UMNMG04IU7H2	Length=444	emb|FP601882.1| FP601882 Hirudo medicinalis normalized library Hirudo medicinalis cDNA, mRNA sequence.Length=567	Score = 248 bits (134), Expect = 2e-062
mapped-read 31202	F1UMNMG04IE9UB	Length=394	emb|FP601882.1| FP601882 Hirudo medicinalis normalized library Hirudo medicinalis cDNA, mRNA sequence.Length=567	Score = 351 bits (190), Expect = 1e-093
mapped-read 31202	F1UMNMG04I63XE	Length=428	emb|FP595913.1| FP595913 Hirudo medicinalis normalized library Hirudo medicinalis cDNA, mRNA sequence.Length=540	Score = 265 bits (143), Expect = 2e-067
mapped-read 31202	F1UMNMG04IJL45	Length=419	emb|FP601882.1| FP601882 Hirudo medicinalis normalized library Hirudo medicinalis cDNA, mRNA sequence.Length=567	Score = 254 bits (137), Expect = 4e-064
mapped-read 31202	F1UMNMG04I8S6B	Length=392	emb|FP601882.1| FP601882 Hirudo medicinalis normalized library Hirudo medicinalis cDNA, mRNA sequence.Length=567	Score = 270 bits (146), Expect = 4e-069
mapped-read 31202	F1UMNMG04JQN9E	Length=414	gb|HS413281.1| P4-1077141_003_G01 Adult female salivary gland cDNA library LumbSG1 Lutzomyia umbratilis cDNA, mRNA sequence.Length=831	Score = 488 bits (264), Expect = 1e-134
mapped-read 31202	F1UMNMG04JQJ5S	Length=403	emb|FP601882.1| FP601882 Hirudo medicinalis normalized library Hirudo medicinalis cDNA, mRNA sequence.Length=567	Score = 379 bits (205), Expect = 6e-102
mapped-read 31202	F1UMNMG04IUG4X	Length=366	emb|FP601882.1| FP601882 Hirudo medicinalis normalized library Hirudo medicinalis cDNA, mRNA sequence.Length=567	Score = 292 bits (158), Expect = 7e-076
mapped-read 31202	F1UMNMG04J3U6P	Length=393	emb|FP601882.1| FP601882 Hirudo medicinalis normalized library Hirudo medicinalis cDNA, mRNA sequence.Length=567	Score = 366 bits (198), Expect = 5e-098
mapped-read 31202	F1UMNMG04JJUUO	Length=429	emb|FP595913.1| FP595913 Hirudo medicinalis normalized library Hirudo medicinalis cDNA, mRNA sequence.Length=540	Score = 252 bits (136), Expect = 1e-063
mapped-read 31202	F1UMNMG04JE6XA	Length=391	emb|FP601882.1| FP601882 Hirudo medicinalis normalized library Hirudo medicinalis cDNA, mRNA sequence.Length=567	Score = 372 bits (201), Expect = 1e-099
mapped-read 31202	F1UMNMG04IZJST	Length=486	emb|FP601882.1| FP601882 Hirudo medicinalis normalized library Hirudo medicinalis cDNA, mRNA sequence.Length=567	Score = 255 bits (138), Expect = 1e-064
mapped-read 31202	F1UMNMG04JTJCT	Length=376	emb|FP601882.1| FP601882 Hirudo medicinalis normalized library Hirudo medicinalis cDNA, mRNA sequence.Length=567	Score = 296 bits (160), Expect = 6e-077
mapped-read 31202	F1UMNMG04JQCG7	Length=408	emb|FP601882.1| FP601882 Hirudo medicinalis normalized library Hirudo medicinalis cDNA, mRNA sequence.Length=567	Score = 263 bits (142), Expect = 6e-067
mapped-read 31202	F1UMNMG04JX9TQ	Length=357	emb|FP595913.1| FP595913 Hirudo medicinalis normalized library Hirudo medicinalis cDNA, mRNA sequence.Length=540	Score = 263 bits (142), Expect = 6e-067
mapped-read 31202	F1UMNMG04JK1MK	Length=393	emb|FP601882.1| FP601882 Hirudo medicinalis normalized library Hirudo medicinalis cDNA, mRNA sequence.Length=567	Score = 355 bits (192), Expect = 1e-094
mapped-read 31202	F1UMNMG04JJHYB	Length=346	emb|FP601882.1| FP601882 Hirudo medicinalis normalized library Hirudo medicinalis cDNA, mRNA sequence.Length=567	Score = 342 bits (185), Expect = 7e-091
mapped-read 31202	F1UMNMG04IHP8Z	Length=420	emb|FP601882.1| FP601882 Hirudo medicinalis normalized library Hirudo medicinalis cDNA, mRNA sequence.Length=567	Score = 246 bits (133), Expect = 7e-062
mapped-read 31202	F1UMNMG04IBBMN	Length=428	emb|FP595913.1| FP595913 Hirudo medicinalis normalized library Hirudo medicinalis cDNA, mRNA sequence.Length=540	Score = 241 bits (130), Expect = 3e-060
mapped-read 31202	F1UMNMG04JW4RV	Length=393	emb|FP601882.1| FP601882 Hirudo medicinalis normalized library Hirudo medicinalis cDNA, mRNA sequence.Length=567	Score = 285 bits (154), Expect = 1e-073
mapped-read 31202	F1UMNMG04ITEIN	Length=496	emb|FP595913.1| FP595913 Hirudo medicinalis normalized library Hirudo medicinalis cDNA, mRNA sequence.Length=540	Score = 230 bits (124), Expect = 8e-057
mapped-read 31202	F1UMNMG04IRFEY	Length=336	emb|FP601882.1| FP601882 Hirudo medicinalis normalized library Hirudo medicinalis cDNA, mRNA sequence.Length=567	Score = 309 bits (167), Expect = 7e-081
mapped-read 31202	F1UMNMG04IGBGS	Length=157	emb|FP595913.1| FP595913 Hirudo medicinalis normalized library Hirudo medicinalis cDNA, mRNA sequence.Length=540	Score = 233 bits (126), Expect = 2e-058
mapped-read 31202	F1UMNMG04I2ILV	Length=386	emb|FP601882.1| FP601882 Hirudo medicinalis normalized library Hirudo medicinalis cDNA, mRNA sequence.Length=567	Score = 324 bits (175), Expect = 3e-085
mapped-read 31202	F1UMNMG04IZDOI	Length=209	emb|FP595913.1| FP595913 Hirudo medicinalis normalized library Hirudo medicinalis cDNA, mRNA sequence.Length=540	Score = 257 bits (139), Expect = 1e-065
mapped-read 31202	F1UMNMG04JH32F	Length=1034	emb|FP601882.1| FP601882 Hirudo medicinalis normalized library Hirudo medicinalis cDNA, mRNA sequence.Length=567	Score = 261 bits (141), Expect = 6e-066
mapped-read 31202	F1UMNMG04I9S96	Length=367	emb|FP601882.1| FP601882 Hirudo medicinalis normalized library Hirudo medicinalis cDNA, mRNA sequence.Length=567	Score = 357 bits (193), Expect = 3e-095
mapped-read 31202	F1UMNMG04JOAJY	Length=576	emb|FP595913.1| FP595913 Hirudo medicinalis normalized library Hirudo medicinalis cDNA, mRNA sequence.Length=540	Score = 237 bits (128), Expect = 6e-059
mapped-read 31202	F1UMNMG04JRZAT	Length=399	emb|FP595913.1| FP595913 Hirudo medicinalis normalized library Hirudo medicinalis cDNA, mRNA sequence.Length=540	Score = 276 bits (149), Expect = 8e-071
mapped-read 31202	F1UMNMG04JHRJX	Length=389	emb|FP601882.1| FP601882 Hirudo medicinalis normalized library Hirudo medicinalis cDNA, mRNA sequence.Length=567	Score = 361 bits (195), Expect = 2e-096
mapped-read 31202	F1UMNMG04JEKVJ	Length=390	emb|FP601882.1| FP601882 Hirudo medicinalis normalized library Hirudo medicinalis cDNA, mRNA sequence.Length=567	Score = 366 bits (198), Expect = 5e-098
mapped-read 31202	F1UMNMG04ITPXT	Length=443	emb|FP601882.1| FP601882 Hirudo medicinalis normalized library Hirudo medicinalis cDNA, mRNA sequence.Length=567	Score = 263 bits (142), Expect = 7e-067
mapped-read 31202	F1UMNMG04JHMX6	Length=393	emb|FP601882.1| FP601882 Hirudo medicinalis normalized library Hirudo medicinalis cDNA, mRNA sequence.Length=567	Score = 346 bits (187), Expect = 6e-092
mapped-read 31202	F1UMNMG04IU873	Length=392	emb|FP601882.1| FP601882 Hirudo medicinalis normalized library Hirudo medicinalis cDNA, mRNA sequence.Length=567	Score = 244 bits (132), Expect = 2e-061
mapped-read 31202	F1UMNMG04JOOTJ	Length=370	emb|FP601882.1| FP601882 Hirudo medicinalis normalized library Hirudo medicinalis cDNA, mRNA sequence.Length=567	Score = 324 bits (175), Expect = 3e-085
mapped-read 31202	F1UMNMG04IJLI6	Length=389	emb|FP601882.1| FP601882 Hirudo medicinalis normalized library Hirudo medicinalis cDNA, mRNA sequence.Length=567	Score = 418 bits (226), Expect = 1e-113
mapped-read 31202	F1UMNMG04I99ZI	Length=368	emb|FP601882.1| FP601882 Hirudo medicinalis normalized library Hirudo medicinalis cDNA, mRNA sequence.Length=567	Score = 361 bits (195), Expect = 2e-096
mapped-read 31202	F1UMNMG04I6EWD	Length=392	emb|FP601882.1| FP601882 Hirudo medicinalis normalized library Hirudo medicinalis cDNA, mRNA sequence.Length=567	Score = 375 bits (203), Expect = 8e-101
mapped-read 31202	F1UMNMG04J2PA5	Length=391	emb|FP601882.1| FP601882 Hirudo medicinalis normalized library Hirudo medicinalis cDNA, mRNA sequence.Length=567	Score = 363 bits (196), Expect = 6e-097
mapped-read 31202	F1UMNMG04IRA05	Length=169	emb|FP595913.1| FP595913 Hirudo medicinalis normalized library Hirudo medicinalis cDNA, mRNA sequence.Length=540	Score = 244 bits (132), Expect = 9e-062
mapped-read 31202	F1UMNMG04IL0KL	Length=232	emb|FP595913.1| FP595913 Hirudo medicinalis normalized library Hirudo medicinalis cDNA, mRNA sequence.Length=540	Score = 300 bits (162), Expect = 3e-078
mapped-read 31202	F1UMNMG04ICM55	Length=390	emb|FP601882.1| FP601882 Hirudo medicinalis normalized library Hirudo medicinalis cDNA, mRNA sequence.Length=567	Score = 411 bits (222), Expect = 2e-111
mapped-read 31202	F1UMNMG04IU880	Length=400	emb|FP595913.1| FP595913 Hirudo medicinalis normalized library Hirudo medicinalis cDNA, mRNA sequence.Length=540	Score = 316 bits (171), Expect = 5e-083
mapped-read 31202	F1UMNMG04JFBX8	Length=212	emb|FP595913.1| FP595913 Hirudo medicinalis normalized library Hirudo medicinalis cDNA, mRNA sequence.Length=540	Score = 283 bits (153), Expect = 2e-073
mapped-read 31202	F1UMNMG04JD25D	Length=404	emb|FP601882.1| FP601882 Hirudo medicinalis normalized library Hirudo medicinalis cDNA, mRNA sequence.Length=567	Score = 442 bits (239), Expect = 8e-121
mapped-read 31202	F1UMNMG04ID4E8	Length=370	emb|FP601882.1| FP601882 Hirudo medicinalis normalized library Hirudo medicinalis cDNA, mRNA sequence.Length=567	Score = 333 bits (180), Expect = 4e-088
mapped-read 31202	F1UMNMG04IL846	Length=369	emb|FP601882.1| FP601882 Hirudo medicinalis normalized library Hirudo medicinalis cDNA, mRNA sequence.Length=567	Score = 340 bits (184), Expect = 3e-090
mapped-read 31202	F1UMNMG04IRGDB	Length=335	emb|FP601882.1| FP601882 Hirudo medicinalis normalized library Hirudo medicinalis cDNA, mRNA sequence.Length=567	Score = 246 bits (133), Expect = 5e-062
mapped-read 31202	F1UMNMG04IKVWV	Length=395	emb|FP601882.1| FP601882 Hirudo medicinalis normalized library Hirudo medicinalis cDNA, mRNA sequence.Length=567	Score = 379 bits (205), Expect = 6e-102
mapped-read 31202	F1UMNMG04I7VK1	Length=438	emb|FP601882.1| FP601882 Hirudo medicinalis normalized library Hirudo medicinalis cDNA, mRNA sequence.Length=567	Score = 281 bits (152), Expect = 2e-072
mapped-read 31202	F1UMNMG04I6TUG	Length=512	emb|FP595913.1| FP595913 Hirudo medicinalis normalized library Hirudo medicinalis cDNA, mRNA sequence.Length=540	Score = 268 bits (145), Expect = 2e-068
mapped-read 31202	F1UMNMG04IEH6F	Length=345	emb|FP601882.1| FP601882 Hirudo medicinalis normalized library Hirudo medicinalis cDNA, mRNA sequence.Length=567	Score = 335 bits (181), Expect = 1e-088
mapped-read 31202	F1UMNMG04JP6HF	Length=442	emb|FP601882.1| FP601882 Hirudo medicinalis normalized library Hirudo medicinalis cDNA, mRNA sequence.Length=567	Score = 294 bits (159), Expect = 2e-076
mapped-read 31202	F1UMNMG04I2FDA	Length=465	emb|FP595913.1| FP595913 Hirudo medicinalis normalized library Hirudo medicinalis cDNA, mRNA sequence.Length=540	Score = 261 bits (141), Expect = 3e-066
mapped-read 31202	F1UMNMG04JD3F7	Length=389	emb|FP595913.1| FP595913 Hirudo medicinalis normalized library Hirudo medicinalis cDNA, mRNA sequence.Length=540	Score = 254 bits (137), Expect = 4e-064
mapped-read 31202	F1UMNMG04IU9MD	Length=349	emb|FP601882.1| FP601882 Hirudo medicinalis normalized library Hirudo medicinalis cDNA, mRNA sequence.Length=567	Score = 316 bits (171), Expect = 4e-083
mapped-read 31202	F1UMNMG04I9KN8	Length=356	emb|FP601882.1| FP601882 Hirudo medicinalis normalized library Hirudo medicinalis cDNA, mRNA sequence.Length=567	Score = 303 bits (164), Expect = 3e-079
mapped-read 31202	F1UMNMG04JO1HD	Length=459	emb|FP601882.1| FP601882 Hirudo medicinalis normalized library Hirudo medicinalis cDNA, mRNA sequence.Length=567	Score = 492 bits (266), Expect = 9e-136
mapped-read 31202	F1UMNMG04J0JPI	Length=483	emb|FP601882.1| FP601882 Hirudo medicinalis normalized library Hirudo medicinalis cDNA, mRNA sequence.Length=567	Score = 283 bits (153), Expect = 6e-073
mapped-read 31202	F1UMNMG04JPPDL	Length=578	emb|FP595913.1| FP595913 Hirudo medicinalis normalized library Hirudo medicinalis cDNA, mRNA sequence.Length=540	Score = 244 bits (132), Expect = 3e-061
mapped-read 31202	F1UMNMG04JTM8W	Length=536	emb|FP601882.1| FP601882 Hirudo medicinalis normalized library Hirudo medicinalis cDNA, mRNA sequence.Length=567	Score = 274 bits (148), Expect = 4e-070
mapped-read 31202	F1UMNMG04JVG39	Length=258	emb|FP595913.1| FP595913 Hirudo medicinalis normalized library Hirudo medicinalis cDNA, mRNA sequence.Length=540	Score = 339 bits (183), Expect = 6e-090
mapped-read 31202	F1UMNMG04JM3HN	Length=376	emb|FP601882.1| FP601882 Hirudo medicinalis normalized library Hirudo medicinalis cDNA, mRNA sequence.Length=567	Score = 294 bits (159), Expect = 2e-076
mapped-read 31202	F1UMNMG04I4D1G	Length=317	gb|HS413281.1| P4-1077141_003_G01 Adult female salivary gland cDNA library LumbSG1 Lutzomyia umbratilis cDNA, mRNA sequence.Length=831	Score = 250 bits (135), Expect = 4e-063
mapped-read 31202	F1UMNMG04IP2HQ	Length=396	emb|FP601882.1| FP601882 Hirudo medicinalis normalized library Hirudo medicinalis cDNA, mRNA sequence.Length=567	Score = 381 bits (206), Expect = 2e-102
mapped-read 31202	F1UMNMG04ID51V	Length=216	emb|FP595913.1| FP595913 Hirudo medicinalis normalized library Hirudo medicinalis cDNA, mRNA sequence.Length=540	Score = 257 bits (139), Expect = 1e-065
mapped-read 31202	F1UMNMG04I21JK	Length=449	emb|FP595913.1| FP595913 Hirudo medicinalis normalized library Hirudo medicinalis cDNA, mRNA sequence.Length=540	Score = 237 bits (128), Expect = 4e-059
mapped-read 31202	F1UMNMG04IWQNY	Length=396	emb|FP601882.1| FP601882 Hirudo medicinalis normalized library Hirudo medicinalis cDNA, mRNA sequence.Length=567	Score = 361 bits (195), Expect = 2e-096
mapped-read 31202	F1UMNMG04J0VM8	Length=211	emb|FP595913.1| FP595913 Hirudo medicinalis normalized library Hirudo medicinalis cDNA, mRNA sequence.Length=540	Score = 267 bits (144), Expect = 2e-068
mapped-read 31202	F1UMNMG04I5RNY	Length=411	emb|FP601882.1| FP601882 Hirudo medicinalis normalized library Hirudo medicinalis cDNA, mRNA sequence.Length=567	Score = 399 bits (216), Expect = 5e-108
mapped-read 31202	F1UMNMG04JUSW1	Length=361	emb|FP601882.1| FP601882 Hirudo medicinalis normalized library Hirudo medicinalis cDNA, mRNA sequence.Length=567	Score = 351 bits (190), Expect = 1e-093
mapped-read 31202	F1UMNMG04JUT6K	Length=379	emb|FP601882.1| FP601882 Hirudo medicinalis normalized library Hirudo medicinalis cDNA, mRNA sequence.Length=567	Score = 291 bits (157), Expect = 3e-075
mapped-read 31202	F1UMNMG04JICE0	Length=333	emb|FP601882.1| FP601882 Hirudo medicinalis normalized library Hirudo medicinalis cDNA, mRNA sequence.Length=567	Score = 283 bits (153), Expect = 4e-073
mapped-read 31202	F1UMNMG04IYXFR	Length=397	emb|FP601882.1| FP601882 Hirudo medicinalis normalized library Hirudo medicinalis cDNA, mRNA sequence.Length=567	Score = 375 bits (203), Expect = 8e-101
mapped-read 31202	F1UMNMG04ITLNW	Length=358	emb|FP601882.1| FP601882 Hirudo medicinalis normalized library Hirudo medicinalis cDNA, mRNA sequence.Length=567	Score = 327 bits (177), Expect = 2e-086
mapped-read 31202	F1UMNMG04I49TL	Length=337	emb|FP601882.1| FP601882 Hirudo medicinalis normalized library Hirudo medicinalis cDNA, mRNA sequence.Length=567	Score = 268 bits (145), Expect = 1e-068
mapped-read 31202	F1UMNMG04J060P	Length=535	emb|FP595913.1| FP595913 Hirudo medicinalis normalized library Hirudo medicinalis cDNA, mRNA sequence.Length=540	Score = 254 bits (137), Expect = 5e-064
mapped-read 31202	F1UMNMG04I0H4O	Length=477	emb|FP595913.1| FP595913 Hirudo medicinalis normalized library Hirudo medicinalis cDNA, mRNA sequence.Length=540	Score = 228 bits (123), Expect = 3e-056
mapped-read 31202	F1UMNMG04J1B7C	Length=480	emb|FP595913.1| FP595913 Hirudo medicinalis normalized library Hirudo medicinalis cDNA, mRNA sequence.Length=540	Score = 250 bits (135), Expect = 6e-063
mapped-read 31202	F1UMNMG04JJOSE	Length=249	emb|FP601882.1| FP601882 Hirudo medicinalis normalized library Hirudo medicinalis cDNA, mRNA sequence.Length=567	Score = 243 bits (131), Expect = 5e-061
mapped-read 31202	F1UMNMG04JF7UE	Length=748	emb|FP595913.1| FP595913 Hirudo medicinalis normalized library Hirudo medicinalis cDNA, mRNA sequence.Length=540	Score = 270 bits (146), Expect = 7e-069
mapped-read 31202	F1UMNMG04JPR51	Length=359	emb|FP595913.1| FP595913 Hirudo medicinalis normalized library Hirudo medicinalis cDNA, mRNA sequence.Length=540	Score = 259 bits (140), Expect = 7e-066
mapped-read 31202	F1UMNMG04I1MWP	Length=404	emb|FP595913.1| FP595913 Hirudo medicinalis normalized library Hirudo medicinalis cDNA, mRNA sequence.Length=540	Score = 276 bits (149), Expect = 8e-071
mapped-read 31202	F1UMNMG04IPZE4	Length=377	emb|FP601882.1| FP601882 Hirudo medicinalis normalized library Hirudo medicinalis cDNA, mRNA sequence.Length=567	Score = 296 bits (160), Expect = 6e-077
mapped-read 31202	F1UMNMG04J3C8M	Length=392	emb|FP595913.1| FP595913 Hirudo medicinalis normalized library Hirudo medicinalis cDNA, mRNA sequence.Length=540	Score = 267 bits (144), Expect = 5e-068
mapped-read 31202	F1UMNMG04J110K	Length=644	emb|FP595913.1| FP595913 Hirudo medicinalis normalized library Hirudo medicinalis cDNA, mRNA sequence.Length=540	Score = 213 bits (115), Expect = 1e-051
mapped-read 31202	F1UMNMG04J0BEV	Length=436	emb|FP601882.1| FP601882 Hirudo medicinalis normalized library Hirudo medicinalis cDNA, mRNA sequence.Length=567	Score = 285 bits (154), Expect = 1e-073
mapped-read 31202	F1UMNMG04J1ISG	Length=469	emb|FP595913.1| FP595913 Hirudo medicinalis normalized library Hirudo medicinalis cDNA, mRNA sequence.Length=540	Score = 257 bits (139), Expect = 3e-065
mapped-read 31202	F1UMNMG04IOQP1	Length=398	emb|FP601882.1| FP601882 Hirudo medicinalis normalized library Hirudo medicinalis cDNA, mRNA sequence.Length=567	Score = 243 bits (131), Expect = 8e-061
mapped-read 31202	F1UMNMG04JQBKV	Length=661	emb|FP595913.1| FP595913 Hirudo medicinalis normalized library Hirudo medicinalis cDNA, mRNA sequence.Length=540	Score = 217 bits (117), Expect = 9e-053
mapped-read 31202	F1UMNMG04JKFC6	Length=364	emb|FP601882.1| FP601882 Hirudo medicinalis normalized library Hirudo medicinalis cDNA, mRNA sequence.Length=567	Score = 342 bits (185), Expect = 7e-091
mapped-read 31202	F1UMNMG04JMYY9	Length=410	emb|FP601882.1| FP601882 Hirudo medicinalis normalized library Hirudo medicinalis cDNA, mRNA sequence.Length=567	Score = 296 bits (160), Expect = 6e-077
mapped-read 31202	F1UMNMG04J29VX	Length=477	emb|FP601882.1| FP601882 Hirudo medicinalis normalized library Hirudo medicinalis cDNA, mRNA sequence.Length=567	Score = 244 bits (132), Expect = 3e-061
mapped-read 31202	F1UMNMG04JWBGB	Length=372	emb|FP601882.1| FP601882 Hirudo medicinalis normalized library Hirudo medicinalis cDNA, mRNA sequence.Length=567	Score = 305 bits (165), Expect = 1e-079
mapped-read 31202	F1UMNMG04J0XII	Length=461	emb|FP595913.1| FP595913 Hirudo medicinalis normalized library Hirudo medicinalis cDNA, mRNA sequence.Length=540	Score = 289 bits (156), Expect = 1e-074
mapped-read 31202	F1UMNMG04JZPDK	Length=550	emb|FP595913.1| FP595913 Hirudo medicinalis normalized library Hirudo medicinalis cDNA, mRNA sequence.Length=540	Score = 231 bits (125), Expect = 3e-057
mapped-read 31202	F1UMNMG04JKRYE	Length=207	emb|FP595913.1| FP595913 Hirudo medicinalis normalized library Hirudo medicinalis cDNA, mRNA sequence.Length=540	Score = 243 bits (131), Expect = 4e-061
mapped-read 31202	F1UMNMG04J1PFQ	Length=492	emb|FP595913.1| FP595913 Hirudo medicinalis normalized library Hirudo medicinalis cDNA, mRNA sequence.Length=540	Score = 267 bits (144), Expect = 6e-068
mapped-read 4383	F1UMNMG04IISC4	Length=536	emb|FP595913.1| FP595913 Hirudo medicinalis normalized library Hirudo medicinalis cDNA, mRNA sequence.Length=540	Score = 647 bits (350), Expect = 0.0
mapped-read 4383	F1UMNMG04IMP8Z	Length=461	emb|FP601882.1| FP601882 Hirudo medicinalis normalized library Hirudo medicinalis cDNA, mRNA sequence.Length=567	Score = 281 bits (152), Expect = 2e-072
mapped-read 4383	F1UMNMG04J2GVT	Length=586	emb|FP601882.1| FP601882 Hirudo medicinalis normalized library Hirudo medicinalis cDNA, mRNA sequence.Length=567	Score = 521 bits (282), Expect = 1e-144
mapped-read 4383	F1UMNMG04I48O1	Length=529	emb|FP601882.1| FP601882 Hirudo medicinalis normalized library Hirudo medicinalis cDNA, mRNA sequence.Length=567	Score = 425 bits (230), Expect = 1e-115
mapped-read 4383	F1UMNMG04J2WRN	Length=524	gb|EW780324.1| SmSal083 Orange wheat blossom midge salivary gland cDNA library Sitodiplosis mosellana cDNA, mRNA sequence.Length=1734	Score = 497 bits (269), Expect = 2e-137
mapped-read 4383	F1UMNMG04ILA82	Length=539	emb|FP595913.1| FP595913 Hirudo medicinalis normalized library Hirudo medicinalis cDNA, mRNA sequence.Length=540	Score = 584 bits (316), Expect = 2e-163
mapped-read 4383	F1UMNMG04IPJ2H	Length=382	emb|FP601882.1| FP601882 Hirudo medicinalis normalized library Hirudo medicinalis cDNA, mRNA sequence.Length=567	Score = 261 bits (141), Expect = 2e-066
mapped-read 4383	F1UMNMG04H4YIV	Length=288	gb|CX017059.1| EST 768 'Fleshless' Ugni blanc SSH Library Vitis vinifera cDNA clone G4_C06, mRNA sequence.Length=665	Score = 326 bits (176), Expect = 6e-086
mapped-read 4383	F1UMNMG04JAE7N	Length=537	emb|FP595913.1| FP595913 Hirudo medicinalis normalized library Hirudo medicinalis cDNA, mRNA sequence.Length=540	Score = 586 bits (317), Expect = 5e-164
mapped-read 4383	F1UMNMG04IZCFM	Length=520	gb|CX017059.1| EST 768 'Fleshless' Ugni blanc SSH Library Vitis vinifera cDNA clone G4_C06, mRNA sequence.Length=665	Score = 671 bits (363), Expect = 0.0
mapped-read 4383	F1UMNMG04IEWNQ	Length=521	gb|EW780324.1| SmSal083 Orange wheat blossom midge salivary gland cDNA library Sitodiplosis mosellana cDNA, mRNA sequence.Length=1734	Score = 680 bits (368), Expect = 0.0
mapped-read 4383	F1UMNMG04IT5US	Length=523	gb|GR559576.1| HFR7F06 Hessian fly larval gut Mayetiola destructor cDNA, mRNA sequence.Length=353	Score = 237 bits (128), Expect = 5e-059
mapped-read 4383	F1UMNMG04ITQ63	Length=519	emb|FP601882.1| FP601882 Hirudo medicinalis normalized library Hirudo medicinalis cDNA, mRNA sequence.Length=567	Score = 459 bits (248), Expect = 1e-125
mapped-read 4383	F1UMNMG04IVB0P	Length=345	emb|FP601882.1| FP601882 Hirudo medicinalis normalized library Hirudo medicinalis cDNA, mRNA sequence.Length=567	Score = 388 bits (210), Expect = 8e-105
mapped-read 4383	F1UMNMG04I2F9P	Length=376	emb|FP601882.1| FP601882 Hirudo medicinalis normalized library Hirudo medicinalis cDNA, mRNA sequence.Length=567	Score = 303 bits (164), Expect = 3e-079
mapped-read 4383	F1UMNMG04H9K5B	Length=342	emb|FP601882.1| FP601882 Hirudo medicinalis normalized library Hirudo medicinalis cDNA, mRNA sequence.Length=567	Score = 381 bits (206), Expect = 1e-102
mapped-read 4383	F1UMNMG04IYOUT	Length=492	emb|FP601882.1| FP601882 Hirudo medicinalis normalized library Hirudo medicinalis cDNA, mRNA sequence.Length=567	Score = 305 bits (165), Expect = 1e-079
mapped-read 4383	F1UMNMG04JAQD5	Length=495	emb|FP595913.1| FP595913 Hirudo medicinalis normalized library Hirudo medicinalis cDNA, mRNA sequence.Length=540	Score = 285 bits (154), Expect = 2e-073
mapped-read 4383	F1UMNMG04IUE8N	Length=634	emb|FP601882.1| FP601882 Hirudo medicinalis normalized library Hirudo medicinalis cDNA, mRNA sequence.Length=567	Score = 263 bits (142), Expect = 1e-066
mapped-read 4383	F1UMNMG04I196T	Length=359	emb|FP601882.1| FP601882 Hirudo medicinalis normalized library Hirudo medicinalis cDNA, mRNA sequence.Length=567	Score = 329 bits (178), Expect = 5e-087
mapped-read 4383	F1UMNMG04IG7X7	Length=516	emb|FP601882.1| FP601882 Hirudo medicinalis normalized library Hirudo medicinalis cDNA, mRNA sequence.Length=567	Score = 459 bits (248), Expect = 1e-125
mapped-read 4383	F1UMNMG04JQXAM	Length=362	emb|FP601882.1| FP601882 Hirudo medicinalis normalized library Hirudo medicinalis cDNA, mRNA sequence.Length=567	Score = 318 bits (172), Expect = 1e-083
mapped-read 4383	F1UMNMG04JQUZM	Length=529	emb|FP595913.1| FP595913 Hirudo medicinalis normalized library Hirudo medicinalis cDNA, mRNA sequence.Length=540	Score = 444 bits (240), Expect = 3e-121
mapped-read 4383	F1UMNMG04I6D7R	Length=379	emb|FP601882.1| FP601882 Hirudo medicinalis normalized library Hirudo medicinalis cDNA, mRNA sequence.Length=567	Score = 307 bits (166), Expect = 3e-080
mapped-read 4383	F1UMNMG04IBBP9	Length=390	emb|FP601882.1| FP601882 Hirudo medicinalis normalized library Hirudo medicinalis cDNA, mRNA sequence.Length=567	Score = 451 bits (244), Expect = 1e-123
mapped-read 4383	F1UMNMG04IMVF7	Length=387	emb|FP601882.1| FP601882 Hirudo medicinalis normalized library Hirudo medicinalis cDNA, mRNA sequence.Length=567	Score = 438 bits (237), Expect = 9e-120
mapped-read 4383	F1UMNMG04J22HC	Length=350	emb|FP601882.1| FP601882 Hirudo medicinalis normalized library Hirudo medicinalis cDNA, mRNA sequence.Length=567	Score = 359 bits (194), Expect = 7e-096
mapped-read 4383	F1UMNMG04JWK3T	Length=434	emb|FP601882.1| FP601882 Hirudo medicinalis normalized library Hirudo medicinalis cDNA, mRNA sequence.Length=567	Score = 440 bits (238), Expect = 3e-120
mapped-read 4383	F1UMNMG04J3O5V	Length=526	emb|FP595913.1| FP595913 Hirudo medicinalis normalized library Hirudo medicinalis cDNA, mRNA sequence.Length=540	Score = 289 bits (156), Expect = 1e-074
mapped-read 4383	F1UMNMG04JB7JK	Length=398	No Hit
mapped-read 3348	F1UMNMG04H9D51	Length=501	No Hit
mapped-read 3348	F1UMNMG04H9XUL	Length=267	No Hit
mapped-read 3348	F1UMNMG04JZU00	Length=281	No Hit
mapped-read 3348	F1UMNMG04JIEQS	Length=272	No Hit
mapped-read 3348	F1UMNMG04I5KEB	Length=270	No Hit
mapped-read 3348	F1UMNMG04I7N3J	Length=264	No Hit
mapped-read 3348	F1UMNMG04I5FVK	Length=266	No Hit
mapped-read 3348	F1UMNMG04IDG6D	Length=266	No Hit
mapped-read 3348	F1UMNMG04J4VTU	Length=277	No Hit
mapped-read 3348	F1UMNMG04JCE3K	Length=267	No Hit
mapped-read 3348	F1UMNMG04JRZSY	Length=270	No Hit
mapped-read 3348	F1UMNMG04JEXMS	Length=269	No Hit
mapped-read 3348	F1UMNMG04J4L9Z	Length=269	No Hit
mapped-read 3348	F1UMNMG04JX4H7	Length=267	No Hit
mapped-read 10948	F1UMNMG04JDUTP	Length=519	gb|EX211716.1| ALYTINFA18G11 Lutzomyia longipalpis Infected Lutzomyia longipalpis cDNA 5', mRNA sequence.Length=725	Score = 475 bits (257), Expect = 1e-130
mapped-read 30589	F1UMNMG04J3MH4	Length=720	emb|FP601882.1| FP601882 Hirudo medicinalis normalized library Hirudo medicinalis cDNA, mRNA sequence.Length=567	Score = 464 bits (251), Expect = 3e-127
mapped-read 30589	F1UMNMG04IVUWE	Length=505	emb|FP595913.1| FP595913 Hirudo medicinalis normalized library Hirudo medicinalis cDNA, mRNA sequence.Length=540	Score = 300 bits (162), Expect = 6e-078
mapped-read 10948	F1UMNMG04IZ633	Length=499	emb|AM098927.1| AM098927 Lutzomyia longipalpis Jacobina whole fly Lutzomyia longipalpis cDNA clone NSFM-81f04, mRNA sequence.Length=1465	Score = 863 bits (467), Expect = 0.0
mapped-read 30589	F1UMNMG04JMOCN	Length=599	emb|FP601882.1| FP601882 Hirudo medicinalis normalized library Hirudo medicinalis cDNA, mRNA sequence.Length=567	Score = 529 bits (286), Expect = 9e-147
mapped-read 30589	F1UMNMG04JJ50Q	Length=353	emb|FP601882.1| FP601882 Hirudo medicinalis normalized library Hirudo medicinalis cDNA, mRNA sequence.Length=567	Score = 333 bits (180), Expect = 4e-088
mapped-read 10948	F1UMNMG04IL45S	Length=520	emb|AM096313.1| AM096313 Lutzomyia longipalpis Jacobina whole fly Lutzomyia longipalpis cDNA clone NSFM-82d04, mRNA sequence.Length=1191	Score = 640 bits (346), Expect = 3e-180
mapped-read 10948	F1UMNMG04JKYD6	Length=701	gb|EX211716.1| ALYTINFA18G11 Lutzomyia longipalpis Infected Lutzomyia longipalpis cDNA 5', mRNA sequence.Length=725	Score = 287 bits (155), Expect = 7e-074
mapped-read 30589	F1UMNMG04JDS97	Length=457	emb|FP601882.1| FP601882 Hirudo medicinalis normalized library Hirudo medicinalis cDNA, mRNA sequence.Length=567	Score = 416 bits (225), Expect = 5e-113
mapped-read 10948	F1UMNMG04I9OGA	Length=525	emb|AM096313.1| AM096313 Lutzomyia longipalpis Jacobina whole fly Lutzomyia longipalpis cDNA clone NSFM-82d04, mRNA sequence.Length=1191	Score = 652 bits (353), Expect = 0.0
mapped-read 13814	F1UMNMG04H7DJM	Length=469	No Hit
mapped-read 32328	F1UMNMG04IXYZA	Length=523	emb|AM103564.1| AM103564 Lutzomyia longipalpis Jacobina whole fly Lutzomyia longipalpis cDNA clone NSFM-27g09, mRNA sequence.Length=1292	Score = 763 bits (413), Expect = 0.0
mapped-read 32328	F1UMNMG04JG40G	Length=513	emb|AM103564.1| AM103564 Lutzomyia longipalpis Jacobina whole fly Lutzomyia longipalpis cDNA clone NSFM-27g09, mRNA sequence.Length=1292	Score = 846 bits (458), Expect = 0.0
mapped-read 13814	F1UMNMG04IROAT	Length=613	No Hit
mapped-read 15120	F1UMNMG04JP4UF	Length=483	emb|AM093890.1| AM093890 Lutzomyia longipalpis Jacobina whole fly Lutzomyia longipalpis cDNA clone NSFM-89a05, mRNA sequence.Length=1250	Score = 824 bits (446), Expect = 0.0
mapped-read 30941	F1UMNMG04JCK9A	Length=684	No Hit
mapped-read 13814	F1UMNMG04JZV4M	Length=812	No Hit
mapped-read 30941	F1UMNMG04I9L5N	Length=581	No Hit
mapped-read 30941	F1UMNMG04JRGJB	Length=769	No Hit
mapped-read 32328	F1UMNMG04JI8VF	Length=502	emb|AM103564.1| AM103564 Lutzomyia longipalpis Jacobina whole fly Lutzomyia longipalpis cDNA clone NSFM-27g09, mRNA sequence.Length=1292	Score = 811 bits (439), Expect = 0.0
mapped-read 13814	F1UMNMG04JNYWH	Length=485	No Hit
mapped-read 15120	F1UMNMG04H9CF2	Length=480	emb|AM093890.1| AM093890 Lutzomyia longipalpis Jacobina whole fly Lutzomyia longipalpis cDNA clone NSFM-89a05, mRNA sequence.Length=1250	Score = 736 bits (398), Expect = 0.0
mapped-read 32328	F1UMNMG04JANUF	Length=578	emb|AM103564.1| AM103564 Lutzomyia longipalpis Jacobina whole fly Lutzomyia longipalpis cDNA clone NSFM-27g09, mRNA sequence.Length=1292	Score = 433 bits (234), Expect = 7e-118
mapped-read 15120	F1UMNMG04IPORL	Length=483	emb|AM093890.1| AM093890 Lutzomyia longipalpis Jacobina whole fly Lutzomyia longipalpis cDNA clone NSFM-89a05, mRNA sequence.Length=1250	Score = 870 bits (471), Expect = 0.0
mapped-read 30941	F1UMNMG04IRT4M	Length=499	No Hit
mapped-read 15120	F1UMNMG04JEIG9	Length=405	emb|AM093890.1| AM093890 Lutzomyia longipalpis Jacobina whole fly Lutzomyia longipalpis cDNA clone NSFM-89a05, mRNA sequence.Length=1250	Score = 549 bits (297), Expect = 4e-153
mapped-read 28022	F1UMNMG04IEDHF	Length=503	No Hit
mapped-read 33875	F1UMNMG04I17M9	Length=489	emb|AM092776.1| AM092776 Lutzomyia longipalpis Jacobina whole fly Lutzomyia longipalpis cDNA clone NSFM-43a02, mRNA sequence.Length=1110	Score = 651 bits (352), Expect = 0.0
mapped-read 28022	F1UMNMG04IVFGL	Length=445	No Hit
mapped-read 28700	F1UMNMG04H8CRP	Length=520	No Hit
mapped-read 33875	F1UMNMG04IHDYB	Length=660	gi|387961347|gb|JK631977.1| RAAPBAR033H10 BAR Lutzomyia longipalpis cDNA, mRNA sequenceLength=399	Score = 532 bits (288), Expect = 7e-148
mapped-read 33875	F1UMNMG04IMEZT	Length=490	emb|AM092776.1| AM092776 Lutzomyia longipalpis Jacobina whole fly Lutzomyia longipalpis cDNA clone NSFM-43a02, mRNA sequence.Length=1110	Score = 652 bits (353), Expect = 0.0
mapped-read 13817	F1UMNMG04IA0NV	Length=493	emb|AM104979.1| AM104979 Lutzomyia longipalpis Jacobina whole fly Lutzomyia longipalpis cDNA clone NSFM-139g08, mRNA sequence.Length=1293	Score = 551 bits (298), Expect = 2e-153
mapped-read 28022	F1UMNMG04IONF9	Length=478	No Hit
mapped-read 28700	F1UMNMG04J1XTU	Length=521	No Hit
mapped-read 28700	F1UMNMG04JMM79	Length=517	No Hit
mapped-read 13817	F1UMNMG04JYXQN	Length=491	emb|AM104980.1| AM104980 Lutzomyia longipalpis Jacobina whole fly Lutzomyia longipalpis cDNA clone NSFM-122f04, mRNA sequence.Length=1269	Score = 556 bits (301), Expect = 3e-155
mapped-read 13817	F1UMNMG04I819L	Length=489	No Hit
mapped-read 15380	F1UMNMG04JW3ZX	Length=539	gb|EW993522.1| LJGDIM27_B06 Adult female Lutzomyia longipalpis midgut library post blood meal digestion containing Leishmania chagasi Lutzomyia longipalpis cDNA, mRNA sequence.Length=380	Score = 470 bits (254), Expect = 5e-129
mapped-read 24880	F1UMNMG04H737V	Length=537	No Hit
mapped-read 24880	F1UMNMG04JJ38Y	Length=502	emb|FP595913.1| FP595913 Hirudo medicinalis normalized library Hirudo medicinalis cDNA, mRNA sequence.Length=540	Score = 272 bits (147), Expect = 1e-069
mapped-read 4238	F1UMNMG04JKL51	Length=653	gb|EX211692.1| ALYTINFD02F02 Lutzomyia longipalpis Infected Lutzomyia longipalpis cDNA 5', mRNA sequence.Length=571	Score = 324 bits (175), Expect = 5e-085
mapped-read 5231	F1UMNMG04H6FYT	Length=405	No Hit
mapped-read 30317	F1UMNMG04I3IHC	Length=563	No Hit
mapped-read 7246	F1UMNMG04I5C7I	Length=504	emb|AM102128.1| AM102128 Lutzomyia longipalpis Jacobina whole fly Lutzomyia longipalpis cDNA clone NSFM-01c06, mRNA sequence.Length=1124	Score = 869 bits (470), Expect = 0.0
mapped-read 6099	F1UMNMG04JVTPS	Length=320	No Hit
mapped-read 27031	F1UMNMG04IWQ2C	Length=578	No Hit
mapped-read 35384	F1UMNMG04JMECP	Length=488	emb|AM091515.1| AM091515 Lutzomyia longipalpis Jacobina whole fly Lutzomyia longipalpis cDNA clone NSFM-95a01, mRNA sequence.Length=1257	Score = 329 bits (178), Expect = 8e-087
mapped-read 15380	F1UMNMG04J14YH	Length=479	gb|EW993522.1| LJGDIM27_B06 Adult female Lutzomyia longipalpis midgut library post blood meal digestion containing Leishmania chagasi Lutzomyia longipalpis cDNA, mRNA sequence.Length=380	Score = 457 bits (247), Expect = 3e-125
mapped-read 7246	F1UMNMG04JODKK	Length=502	emb|AM102128.1| AM102128 Lutzomyia longipalpis Jacobina whole fly Lutzomyia longipalpis cDNA clone NSFM-01c06, mRNA sequence.Length=1124	Score = 878 bits (475), Expect = 0.0
mapped-read 4238	F1UMNMG04H633V	Length=386	emb|AM092123.1| AM092123 Lutzomyia longipalpis Jacobina whole fly Lutzomyia longipalpis cDNA clone NSFM-39d11, mRNA sequence.Length=913	Score = 411 bits (222), Expect = 2e-111
mapped-read 5182	F1UMNMG04II0FK	Length=513	emb|AM105379.1| AM105379 Lutzomyia longipalpis Jacobina whole fly Lutzomyia longipalpis cDNA clone NSFM-163f03, mRNA sequence.Length=1403	Score = 734 bits (397), Expect = 0.0
mapped-read 27031	F1UMNMG04IY0WM	Length=576	No Hit
mapped-read 34788	F1UMNMG04JF7Y2	Length=1297	No Hit
mapped-read 35384	F1UMNMG04JL3ZP	Length=483	emb|AM091515.1| AM091515 Lutzomyia longipalpis Jacobina whole fly Lutzomyia longipalpis cDNA clone NSFM-95a01, mRNA sequence.Length=1257	Score = 340 bits (184), Expect = 3e-090
mapped-read 34788	F1UMNMG04JM9EO	Length=856	No Hit
mapped-read 4021	F1UMNMG04I46WU	Length=328	No Hit
mapped-read 30317	F1UMNMG04JM6TJ	Length=582	No Hit
mapped-read 5231	F1UMNMG04IZSUB	Length=402	No Hit
mapped-read 5182	F1UMNMG04IFQTH	Length=512	emb|AM105379.1| AM105379 Lutzomyia longipalpis Jacobina whole fly Lutzomyia longipalpis cDNA clone NSFM-163f03, mRNA sequence.Length=1403	Score = 728 bits (394), Expect = 0.0
mapped-read 6099	F1UMNMG04I4J22	Length=321	No Hit
mapped-read 4021	F1UMNMG04JYYD4	Length=344	No Hit
mapped-read 10010	F1UMNMG04I7O9U	Length=246	No Hit
mapped-read 10010	F1UMNMG04IJCQQ	Length=469	No Hit
mapped-read 20836	F1UMNMG04JF0HJ	Length=515	emb|FP595913.1| FP595913 Hirudo medicinalis normalized library Hirudo medicinalis cDNA, mRNA sequence.Length=540	Score = 361 bits (195), Expect = 3e-096
mapped-read 11561	F1UMNMG04H92WE	Length=526	No Hit
mapped-read 25552	F1UMNMG04IFOY5	Length=592	emb|AM097061.1| AM097061 Lutzomyia longipalpis Jacobina whole fly Lutzomyia longipalpis cDNA clone NSFM-05h02, mRNA sequence.Length=1142	Score = 305 bits (165), Expect = 2e-079
mapped-read 13641	F1UMNMG04JKG7A	Length=509	No Hit
mapped-read 30349	F1UMNMG04IM7IX	Length=578	No Hit
mapped-read 21830	F1UMNMG04H6KYN	Length=237	No Hit
mapped-read 757	F1UMNMG04IV21T	Length=359	emb|AM105545.1| AM105545 Lutzomyia longipalpis Jacobina whole fly Lutzomyia longipalpis cDNA clone NSFM-101d01, mRNA sequence.Length=1295	Score = 243 bits (131), Expect = 7e-061
mapped-read 25590	F1UMNMG04H7BDX	Length=360	emb|AM101241.1| AM101241 Lutzomyia longipalpis Jacobina whole fly Lutzomyia longipalpis cDNA clone NSFM-30d10, mRNA sequence.Length=1325	Score = 296 bits (160), Expect = 6e-077
mapped-read 13622	F1UMNMG04I2YIZ	Length=623	No Hit
mapped-read 5933	F1UMNMG04I157L	Length=742	No Hit
mapped-read 19917	F1UMNMG04IN2LO	Length=481	No Hit
mapped-read 25874	F1UMNMG04JAJRA	Length=641	emb|AM104569.1| AM104569 Lutzomyia longipalpis Jacobina whole fly Lutzomyia longipalpis cDNA clone NSFM-05b01, mRNA sequence.Length=1190	Score = 366 bits (198), Expect = 8e-098
mapped-read 28363	F1UMNMG04IWFP7	Length=501	emb|AM101241.1| AM101241 Lutzomyia longipalpis Jacobina whole fly Lutzomyia longipalpis cDNA clone NSFM-30d10, mRNA sequence.Length=1325	Score = 340 bits (184), Expect = 4e-090
mapped-read 27030	F1UMNMG04JOWZG	Length=592	No Hit
mapped-read 19668	F1UMNMG04JSQAK	Length=568	No Hit
mapped-read 31138	F1UMNMG04IZMFX	Length=579	emb|AM101241.1| AM101241 Lutzomyia longipalpis Jacobina whole fly Lutzomyia longipalpis cDNA clone NSFM-30d10, mRNA sequence.Length=1325	Score = 254 bits (137), Expect = 6e-064
mapped-read 12460	F1UMNMG04IQP6M	Length=595	emb|AM098161.1| AM098161 Lutzomyia longipalpis Jacobina whole fly Lutzomyia longipalpis cDNA clone NSFM-31e10, mRNA sequence.Length=1348	Score = 267 bits (144), Expect = 7e-068
mapped-read 8919	F1UMNMG04IFSS9	Length=224	No Hit
mapped-read 14844	F1UMNMG04H8GQL	Length=370	No Hit
mapped-read 32940	F1UMNMG04I10MH	Length=680	emb|AM108487.1| AM108487 Lutzomyia longipalpis Jacobina whole fly Lutzomyia longipalpis cDNA clone NSFM-81d10, mRNA sequence.Length=1415	Score = 503 bits (272), Expect = 6e-139
mapped-read 19533	F1UMNMG04JCM44	Length=395	No Hit
mapped-read 33644	F1UMNMG04IY0VO	Length=512	emb|FP601882.1| FP601882 Hirudo medicinalis normalized library Hirudo medicinalis cDNA, mRNA sequence.Length=567	Score = 285 bits (154), Expect = 2e-073
mapped-read 32025	F1UMNMG04IG1TV	Length=405	No Hit
mapped-read 10464	F1UMNMG04J2HNK	Length=553	No Hit
mapped-read 11133	F1UMNMG04I91Z4	Length=489	No Hit
mapped-read 13642	F1UMNMG04I70H4	Length=534	No Hit
mapped-read 19042	F1UMNMG04JNQNP	Length=641	No Hit
mapped-read 26378	F1UMNMG04IC6S6	Length=380	emb|AM089449.1| AM089449 Lutzomyia longipalpis Jacobina whole fly Lutzomyia longipalpis cDNA clone NSFM-28e01, mRNA sequence.Length=1297	Score = 547 bits (296), Expect = 1e-152
mapped-read 31216	F1UMNMG04H8G0Z	Length=539	No Hit
mapped-read 31281	F1UMNMG04ITNRK	Length=1028	emb|AM101399.1| AM101399 Lutzomyia longipalpis Jacobina whole fly Lutzomyia longipalpis cDNA clone NSFM-125c11, mRNA sequence.Length=1413	Score = 224 bits (121), Expect = 8e-055
mapped-read 10831	F1UMNMG04I8RP0	Length=378	emb|AM098160.1| AM098160 Lutzomyia longipalpis Jacobina whole fly Lutzomyia longipalpis cDNA clone NSFM-11f05, mRNA sequence.Length=1097	Score = 292 bits (158), Expect = 8e-076
mapped-read 24817	F1UMNMG04IP8GE	Length=409	No Hit
mapped-read 14835	F1UMNMG04JAOI9	Length=408	emb|FP588182.1| FP588182 Hirudo medicinalis not-normalized library Hirudo medicinalis cDNA, mRNA sequence.Length=785	Score = 568 bits (307), Expect = 1e-158
mapped-read 4629	F1UMNMG04JWZX8	Length=709	No Hit
mapped-read 16077	F1UMNMG04IP5WO	Length=427	emb|AM097061.1| AM097061 Lutzomyia longipalpis Jacobina whole fly Lutzomyia longipalpis cDNA clone NSFM-05h02, mRNA sequence.Length=1142	Score = 305 bits (165), Expect = 1e-079
mapped-read 27672	F1UMNMG04ICI6Z	Length=340	emb|AM098161.1| AM098161 Lutzomyia longipalpis Jacobina whole fly Lutzomyia longipalpis cDNA clone NSFM-31e10, mRNA sequence.Length=1348	Score = 211 bits (114), Expect = 2e-051
mapped-read 16005	F1UMNMG04I5CUC	Length=464	gb|EW995639.1| LJGU-M-5_E01 Adult female Lutzomyia longipalpis midgut library sugar fed Lutzomyia longipalpis cDNA, mRNA sequence.Length=559	Score = 267 bits (144), Expect = 6e-068
mapped-read 9807	F1UMNMG04JUNAV	Length=460	emb|AM101570.1| AM101570 Lutzomyia longipalpis Jacobina whole fly Lutzomyia longipalpis cDNA clone NSFM-78h03, mRNA sequence.Length=1283	Score = 580 bits (314), Expect = 2e-162
mapped-read 33652	F1UMNMG04JXKMX	Length=486	No Hit
mapped-read 25655	F1UMNMG04IDV9B	Length=443	No Hit
mapped-read 6260	F1UMNMG04I5YHU	Length=471	No Hit
mapped-read 27738	F1UMNMG04IZLE4	Length=301	emb|AM101241.1| AM101241 Lutzomyia longipalpis Jacobina whole fly Lutzomyia longipalpis cDNA clone NSFM-30d10, mRNA sequence.Length=1325	Score = 220 bits (119), Expect = 3e-054
mapped-read 28533	F1UMNMG04IY15O	Length=426	emb|AM097061.1| AM097061 Lutzomyia longipalpis Jacobina whole fly Lutzomyia longipalpis cDNA clone NSFM-05h02, mRNA sequence.Length=1142	Score = 315 bits (170), Expect = 2e-082
mapped-read 8691	F1UMNMG04JAAI9	Length=339	emb|AM106601.1| AM106601 Lutzomyia longipalpis Jacobina whole fly Lutzomyia longipalpis cDNA clone NSFM-17d01, mRNA sequence.Length=1223	Score = 359 bits (194), Expect = 7e-096
mapped-read 24914	F1UMNMG04IVE1I	Length=432	emb|AM097061.1| AM097061 Lutzomyia longipalpis Jacobina whole fly Lutzomyia longipalpis cDNA clone NSFM-05h02, mRNA sequence.Length=1142	Score = 259 bits (140), Expect = 9e-066
mapped-read 18193	F1UMNMG04J1UFW	Length=532	No Hit
mapped-read 21398	F1UMNMG04JP8GL	Length=504	No Hit
mapped-read 5937	F1UMNMG04IXLQR	Length=502	No Hit
mapped-read 26030	F1UMNMG04JAMJC	Length=547	No Hit
mapped-read 27435	F1UMNMG04IRNVE	Length=379	emb|AM094937.1| AM094937 Lutzomyia longipalpis Jacobina whole fly Lutzomyia longipalpis cDNA clone NSFM-137e11, mRNA sequence.Length=1221	Score = 337 bits (182), Expect = 3e-089
mapped-read 7944	F1UMNMG04JZ0SS	Length=463	No Hit
mapped-read 18809	F1UMNMG04JP71E	Length=269	No Hit
mapped-read 3628	F1UMNMG04IN52W	Length=394	No Hit
mapped-read 20250	F1UMNMG04J26CH	Length=195	No Hit
mapped-read 32330	F1UMNMG04JC85L	Length=381	emb|AM103564.1| AM103564 Lutzomyia longipalpis Jacobina whole fly Lutzomyia longipalpis cDNA clone NSFM-27g09, mRNA sequence.Length=1292	Score = 403 bits (218), Expect = 3e-109
