# Supplementary material for: First Comparative Transcriptomic Analysis of Wild Adult Male and Female Lutzomyia longipalpis, Vector of Visceral Leishmaniasis
Source: PLoS One. 2013 Mar 12;8(3):e58645. doi: 10.1371/journal.pone.0058645 (PMC3595279; doi:10.1371/journal.pone.0058645)
Supplement: Table S27 — PP2_selected-mapped-reads_nr. This table shows the homology search results against DB:nr for PP2 selected mapped-reads. The provided information includes: mapped-read number; unique read name (name assigned to each read when the samples were pyrosequenced); read length; BlastX result against DB:nr; and its score and E-value, when applicable. (XLS) [file pone.0058645.s027.xls]

## Sheet: Sheet1
Mapped-read number	Unique read name	Read length	Blastx result (DB:nr)	Score and E-value
mapped-read 34793	F1UMNMG04H8VU7	Length=586	ref|XP_002068663.1| GK12697 [Drosophila willistoni] gb|EDW79649.1| GK12697 [Drosophila willistoni]Length=182	Score = 76.6 bits (187), Expect = 2e-012
mapped-read 34793	F1UMNMG04JGXTE	Length=662	ref|XP_002068663.1| GK12697 [Drosophila willistoni] gb|EDW79649.1| GK12697 [Drosophila willistoni]Length=182	Score = 76.6 bits (187), Expect = 3e-012
mapped-read 34793	F1UMNMG04H6YTL	Length=251	ref|XP_003247571.1| PREDICTED: hypothetical protein LOC100572577 [Acyrthosiphon pisum]Length=210	Score = 62.4 bits (150), Expect(2) = 2e-011
mapped-read 34793	F1UMNMG04IJJBQ	Length=879	ref|XP_002068663.1| GK12697 [Drosophila willistoni] gb|EDW79649.1| GK12697 [Drosophila willistoni]Length=182	Score = 76.6 bits (187), Expect = 6e-012
mapped-read 34793	F1UMNMG04H6L2B	Length=1322	No Hit
mapped-read 34793	F1UMNMG04I3UEB	Length=270	gb|AAX30301.1| unknown [Schistosoma japonicum]Length=55	Score = 54.3 bits (129), Expect(2) = 6e-011
mapped-read 34793	F1UMNMG04INZ2S	Length=461	ref|XP_002723895.1| PREDICTED: hypothetical protein [Oryctolagus cuniculus]Length=488	Score = 43.9 bits (102), Expect(2) = 8e-008
mapped-read 34793	F1UMNMG04IMOJH	Length=461	No Hit
mapped-read 34793	F1UMNMG04IXL1G	Length=465	gb|EGF99313.1| hypothetical protein MELLADRAFT_94740 [Melampsora larici-populina98AG31]Length=172	Score = 74.7 bits (182), Expect = 6e-012
mapped-read 34793	F1UMNMG04JTS35	Length=477	dbj|GAA96381.1| hypothetical protein E5Q_03048 [Mixia osmundae IAM 14324]Length=98	Score = 55.5 bits (132), Expect(2) = 2e-011
mapped-read 34793	F1UMNMG04IN71Z	Length=560	emb|CCD58743.1| unnamed protein product [Schistosoma mansoni]Length=98	Score = 78.6 bits (192), Expect(2) = 6e-019
mapped-read 34793	F1UMNMG04JIAJB	Length=467	dbj|GAA96381.1| hypothetical protein E5Q_03048 [Mixia osmundae IAM 14324]Length=98	Score = 61.6 bits (148), Expect(2) = 3e-013
mapped-read 34793	F1UMNMG04JAPD4	Length=463	dbj|GAA96381.1| hypothetical protein E5Q_03048 [Mixia osmundae IAM 14324]Length=98	Score = 50.4 bits (119), Expect(2) = 6e-010
mapped-read 34793	F1UMNMG04H5J7X	Length=699	gb|AAX30301.1| unknown [Schistosoma japonicum]Length=55	Score = 97.1 bits (240), Expect = 3e-018
mapped-read 34793	F1UMNMG04J0W3R	Length=281	gb|AAX30301.1| unknown [Schistosoma japonicum]Length=55	Score = 99.8 bits (247), Expect = 2e-019
mapped-read 34793	F1UMNMG04JGQ8K	Length=464	dbj|GAA96381.1| hypothetical protein E5Q_03048 [Mixia osmundae IAM 14324]Length=98	Score = 61.6 bits (148), Expect(2) = 3e-013
mapped-read 34793	F1UMNMG04H6ZFG	Length=365	No Hit
mapped-read 34793	F1UMNMG04J2I4Y	Length=557	ref|XP_002068663.1| GK12697 [Drosophila willistoni] gb|EDW79649.1| GK12697 [Drosophila willistoni]Length=182	Score = 76.6 bits (187), Expect = 2e-012
mapped-read 34793	F1UMNMG04J0IWC	Length=565	No Hit
mapped-read 34793	F1UMNMG04IWT14	Length=832	ref|XP_002068663.1| GK12697 [Drosophila willistoni] gb|EDW79649.1| GK12697 [Drosophila willistoni]Length=182	Score = 76.6 bits (187), Expect = 5e-012
mapped-read 34793	F1UMNMG04IMLRC	Length=355	No Hit
mapped-read 34793	F1UMNMG04H64PE	Length=636	ref|XP_002068663.1| GK12697 [Drosophila willistoni] gb|EDW79649.1| GK12697 [Drosophila willistoni]Length=182	Score = 58.5 bits (140), Expect(2) = 2e-008
mapped-read 34793	F1UMNMG04H7LLL	Length=465	No Hit
mapped-read 34793	F1UMNMG04JVC6B	Length=1184	ref|XP_002661753.1| PREDICTED: hypothetical protein LOC100329601 [Danio rerio]Length=55	Score = 62.4 bits (150), Expect = 2e-007
mapped-read 34793	F1UMNMG04JK8J8	Length=277	gb|AAX30301.1| unknown [Schistosoma japonicum]Length=55	Score = 107 bits (266), Expect = 1e-021
mapped-read 34793	F1UMNMG04JI8J2	Length=868	No Hit
mapped-read 34793	F1UMNMG04JEIUX	Length=235	gb|AAX30301.1| unknown [Schistosoma japonicum]Length=55	Score = 77.8 bits (190), Expect = 7e-013
mapped-read 34793	F1UMNMG04JBA45	Length=470	No Hit
mapped-read 34793	F1UMNMG04IWGWA	Length=170	gb|AAX30301.1| unknown [Schistosoma japonicum]Length=55	Score = 82.0 bits (201), Expect = 4e-014
mapped-read 34793	F1UMNMG04IPH2E	Length=464	dbj|GAA96381.1| hypothetical protein E5Q_03048 [Mixia osmundae IAM 14324]Length=98	Score = 61.6 bits (148), Expect(2) = 3e-013
mapped-read 34793	F1UMNMG04IPDW5	Length=286	gb|AAX30301.1| unknown [Schistosoma japonicum]Length=55	Score = 107 bits (266), Expect = 1e-021
mapped-read 34793	F1UMNMG04H5WTS	Length=194	ref|XP_002068663.1| GK12697 [Drosophila willistoni] gb|EDW79649.1| GK12697 [Drosophila willistoni]Length=182	Score = 77.0 bits (188), Expect = 1e-012
mapped-read 34793	F1UMNMG04JHHQA	Length=881	ref|XP_002068663.1| GK12697 [Drosophila willistoni] gb|EDW79649.1| GK12697 [Drosophila willistoni]Length=182	Score = 76.6 bits (187), Expect = 6e-012
mapped-read 34793	F1UMNMG04H8PJG	Length=463	No Hit
mapped-read 34793	F1UMNMG04IU1EX	Length=201	gb|AAX30301.1| unknown [Schistosoma japonicum]Length=55	Score = 88.2 bits (217), Expect = 5e-016
mapped-read 34793	F1UMNMG04IMDPQ	Length=195	ref|XP_002068663.1| GK12697 [Drosophila willistoni] gb|EDW79649.1| GK12697 [Drosophila willistoni]Length=182	Score = 75.1 bits (183), Expect = 4e-012
mapped-read 34793	F1UMNMG04IU7VH	Length=462	No Hit
mapped-read 34793	F1UMNMG04I7LJJ	Length=834	ref|XP_001617807.1| hypothetical protein NEMVEDRAFT_v1g225775 [Nematostella vectensis] ref|XP_001618574.1| hypothetical protein NEMVEDRAFT_v1g224997 [Nematostella vectensis] ref|XP_001620115.1| hypothetical protein NEMVEDRAFT_v1g223461 [Nematostella vectensis] ref|XP_001621440.1| hypothetical protein NEMVEDRAFT_v1g231412 [Nematostella vectensis] ref|XP_001635441.1| predicted protein [Nematostella…	Score = 86.3 bits (212), Expect = 6e-015
mapped-read 34793	F1UMNMG04H7HE7	Length=467	ref|XP_002723895.1| PREDICTED: hypothetical protein [Oryctolagus cuniculus]Length=488	Score = 81.3 bits (199), Expect = 6e-014
mapped-read 34793	F1UMNMG04ITVRY	Length=472	ref|XP_003240470.1| PREDICTED: hypothetical protein LOC100575156 [Acyrthosiphon pisum]Length=136	Score = 65.9 bits (159), Expect(2) = 8e-010
mapped-read 34793	F1UMNMG04JSQUW	Length=562	No Hit
mapped-read 34793	F1UMNMG04IBEPQ	Length=464	ref|XP_001865961.1| conserved hypothetical protein [Culex quinquefasciatus] gb|EDS42525.1| conserved hypothetical protein [Culex quinquefasciatus]Length=139	Score = 67.4 bits (163), Expect = 9e-010
mapped-read 34793	F1UMNMG04I4Y0C	Length=185	gb|ABK29517.1| cytochrome P450-like TBP [Helicoverpa armigera]Length=97	Score = 62.0 bits (149), Expect = 4e-008
mapped-read 34793	F1UMNMG04H9X94	Length=467	No Hit
mapped-read 34793	F1UMNMG04H8BJI	Length=711	ref|XP_003247571.1| PREDICTED: hypothetical protein LOC100572577 [Acyrthosiphon pisum]Length=210	Score = 70.1 bits (170), Expect(2) = 3e-016
mapped-read 34793	F1UMNMG04J2NMS	Length=950	ref|XP_002425521.1| hypothetical protein Phum_PHUM205230 [Pediculus humanus corporis] gb|EEB12783.1| hypothetical protein Phum_PHUM205230 [Pediculus humanus corporis]Length=117	Score = 63.5 bits (153), Expect = 6e-008
mapped-read 34793	F1UMNMG04JX1ZR	Length=462	ref|XP_002723895.1| PREDICTED: hypothetical protein [Oryctolagus cuniculus]Length=488	Score = 43.9 bits (102), Expect(2) = 8e-008
mapped-read 34793	F1UMNMG04JUJ2C	Length=466	ref|XP_001865961.1| conserved hypothetical protein [Culex quinquefasciatus] gb|EDS42525.1| conserved hypothetical protein [Culex quinquefasciatus]Length=139	Score = 67.4 bits (163), Expect = 9e-010
mapped-read 34793	F1UMNMG04IDCO7	Length=524	gb|EGG01188.1| hypothetical protein MELLADRAFT_92705 [Melampsora larici-populina98AG31]Length=113	Score = 119 bits (297), Expect(2) = 2e-031
mapped-read 34793	F1UMNMG04JEWTG	Length=269	gb|AAX30301.1| unknown [Schistosoma japonicum]Length=55	Score = 109 bits (272), Expect = 2e-022
mapped-read 34793	F1UMNMG04JGGI9	Length=596	No Hit
mapped-read 34793	F1UMNMG04JB8N8	Length=462	ref|XP_002427897.1| hypothetical protein Phum_PHUM351800 [Pediculus humanus corporis] gb|EEB15159.1| hypothetical protein Phum_PHUM351800 [Pediculus humanus corporis]Length=120	Score = 60.5 bits (145), Expect = 1e-007
mapped-read 34793	F1UMNMG04JQ5FM	Length=791	No Hit
mapped-read 34793	F1UMNMG04JLK6W	Length=464	dbj|GAA96381.1| hypothetical protein E5Q_03048 [Mixia osmundae IAM 14324]Length=98	Score = 77.4 bits (189), Expect = 9e-013
mapped-read 34793	F1UMNMG04JK6S2	Length=558	ref|XP_001624571.1| predicted protein [Nematostella vectensis] gb|EDO32471.1| predicted protein [Nematostella vectensis]Length=90	Score = 94.7 bits (234), Expect = 7e-018
mapped-read 34793	F1UMNMG04J0YG3	Length=468	ref|XP_002427897.1| hypothetical protein Phum_PHUM351800 [Pediculus humanus corporis] gb|EEB15159.1| hypothetical protein Phum_PHUM351800 [Pediculus humanus corporis]Length=120	Score = 60.1 bits (144), Expect = 1e-007
mapped-read 34793	F1UMNMG04IEWJL	Length=466	dbj|GAA96381.1| hypothetical protein E5Q_03048 [Mixia osmundae IAM 14324]Length=98	Score = 81.3 bits (199), Expect = 6e-014
mapped-read 34793	F1UMNMG04JMZ87	Length=1452	ref|XP_002068663.1| GK12697 [Drosophila willistoni] gb|EDW79649.1| GK12697 [Drosophila willistoni]Length=182	Score = 77.0 bits (188), Expect = 9e-012
mapped-read 34793	F1UMNMG04INVDS	Length=463	ref|XP_003240470.1| PREDICTED: hypothetical protein LOC100575156 [Acyrthosiphon pisum]Length=136	Score = 56.6 bits (135), Expect(2) = 7e-011
mapped-read 34793	F1UMNMG04IS7WF	Length=751	ref|XP_002425521.1| hypothetical protein Phum_PHUM205230 [Pediculus humanus corporis] gb|EEB12783.1| hypothetical protein Phum_PHUM205230 [Pediculus humanus corporis]Length=117	Score = 81.6 bits (200), Expect = 1e-013
mapped-read 34793	F1UMNMG04I357Y	Length=474	No Hit
mapped-read 34793	F1UMNMG04ICAFS	Length=199	gb|AAX30301.1| unknown [Schistosoma japonicum]Length=55	Score = 88.2 bits (217), Expect = 5e-016
mapped-read 34793	F1UMNMG04IURQP	Length=463	ref|XP_002723895.1| PREDICTED: hypothetical protein [Oryctolagus cuniculus]Length=488	Score = 43.9 bits (102), Expect(2) = 8e-008
mapped-read 34793	F1UMNMG04JN7RW	Length=560	No Hit
mapped-read 34793	F1UMNMG04IFK9F	Length=465	ref|XP_002427897.1| hypothetical protein Phum_PHUM351800 [Pediculus humanus corporis] gb|EEB15159.1| hypothetical protein Phum_PHUM351800 [Pediculus humanus corporis]Length=120	Score = 60.5 bits (145), Expect = 1e-007
mapped-read 34793	F1UMNMG04IVH0L	Length=198	gb|AAX30301.1| unknown [Schistosoma japonicum]Length=55	Score = 88.2 bits (217), Expect = 5e-016
mapped-read 34793	F1UMNMG04JUNUP	Length=224	No Hit
mapped-read 34793	F1UMNMG04JQXYK	Length=726	ref|XP_002068663.1| GK12697 [Drosophila willistoni] gb|EDW79649.1| GK12697 [Drosophila willistoni]Length=182	Score = 76.6 bits (187), Expect = 4e-012
mapped-read 34793	F1UMNMG04IKFVI	Length=476	dbj|GAA96381.1| hypothetical protein E5Q_03048 [Mixia osmundae IAM 14324]Length=98	Score = 45.8 bits (107), Expect(2) = 7e-008
mapped-read 34793	F1UMNMG04IRKCK	Length=463	dbj|GAA96381.1| hypothetical protein E5Q_03048 [Mixia osmundae IAM 14324]Length=98	Score = 61.6 bits (148), Expect(2) = 3e-013
mapped-read 34793	F1UMNMG04I8JM2	Length=462	dbj|GAA96381.1| hypothetical protein E5Q_03048 [Mixia osmundae IAM 14324]Length=98	Score = 61.6 bits (148), Expect(2) = 5e-013
mapped-read 34793	F1UMNMG04H84Y2	Length=463	dbj|GAA96381.1| hypothetical protein E5Q_03048 [Mixia osmundae IAM 14324]Length=98	Score = 61.6 bits (148), Expect(2) = 3e-013
mapped-read 34793	F1UMNMG04IRN3Q	Length=646	ref|XP_002068663.1| GK12697 [Drosophila willistoni] gb|EDW79649.1| GK12697 [Drosophila willistoni]Length=182	Score = 76.6 bits (187), Expect = 3e-012
mapped-read 34793	F1UMNMG04ILIRW	Length=465	No Hit
mapped-read 34793	F1UMNMG04II9LP	Length=465	ref|XP_001865961.1| conserved hypothetical protein [Culex quinquefasciatus] gb|EDS42525.1| conserved hypothetical protein [Culex quinquefasciatus]Length=139	Score = 67.4 bits (163), Expect = 9e-010
mapped-read 34793	F1UMNMG04II50L	Length=653	gb|AAX30301.1| unknown [Schistosoma japonicum]Length=55	Score = 82.0 bits (201), Expect = 7e-014
mapped-read 34793	F1UMNMG04JHCTD	Length=840	No Hit
mapped-read 34793	F1UMNMG04IJHRY	Length=466	dbj|GAA96381.1| hypothetical protein E5Q_03048 [Mixia osmundae IAM 14324]Length=98	Score = 81.3 bits (199), Expect = 6e-014
mapped-read 34793	F1UMNMG04IQBSV	Length=464	ref|XP_002450733.1| hypothetical protein SORBIDRAFT_05g016477 [Sorghum bicolor] gb|EES09721.1| hypothetical protein SORBIDRAFT_05g016477 [Sorghum bicolor]Length=149	Score = 79.0 bits (193), Expect = 3e-013
mapped-read 34793	F1UMNMG04JG3QD	Length=941	ref|XP_001621776.1| hypothetical protein NEMVEDRAFT_v1g48963 [Nematostella vectensis] gb|EDO29676.1| predicted protein [Nematostella vectensis]Length=51	Score = 60.1 bits (144), Expect = 6e-007
mapped-read 34793	F1UMNMG04J18CF	Length=239	gb|AAX30301.1| unknown [Schistosoma japonicum]Length=55	Score = 88.2 bits (217), Expect = 5e-016
mapped-read 34793	F1UMNMG04IOSBS	Length=339	ref|XP_003247571.1| PREDICTED: hypothetical protein LOC100572577 [Acyrthosiphon pisum]Length=210	Score = 91.7 bits (226), Expect(2) = 6e-019
mapped-read 34793	F1UMNMG04JMIT2	Length=246	gb|AAX30301.1| unknown [Schistosoma japonicum]Length=55	Score = 88.2 bits (217), Expect = 5e-016
mapped-read 34793	F1UMNMG04I2KTM	Length=859	ref|XP_002068663.1| GK12697 [Drosophila willistoni] gb|EDW79649.1| GK12697 [Drosophila willistoni]Length=182	Score = 76.6 bits (187), Expect = 5e-012
mapped-read 34793	F1UMNMG04IH54M	Length=465	dbj|GAA96381.1| hypothetical protein E5Q_03048 [Mixia osmundae IAM 14324]Length=98	Score = 81.3 bits (199), Expect = 6e-014
mapped-read 34793	F1UMNMG04H6VCR	Length=460	No Hit
mapped-read 34793	F1UMNMG04JT45P	Length=576	ref|XP_002068663.1| GK12697 [Drosophila willistoni] gb|EDW79649.1| GK12697 [Drosophila willistoni]Length=182	Score = 76.6 bits (187), Expect = 2e-012
mapped-read 34793	F1UMNMG04JPKP6	Length=466	ref|XP_002427897.1| hypothetical protein Phum_PHUM351800 [Pediculus humanus corporis] gb|EEB15159.1| hypothetical protein Phum_PHUM351800 [Pediculus humanus corporis]Length=120	Score = 60.5 bits (145), Expect = 1e-007
mapped-read 34793	F1UMNMG04JMEQF	Length=464	ref|XP_002723895.1| PREDICTED: hypothetical protein [Oryctolagus cuniculus]Length=488	Score = 43.9 bits (102), Expect(2) = 8e-008
mapped-read 34793	F1UMNMG04JSLKO	Length=469	No Hit
mapped-read 34793	F1UMNMG04I15ZE	Length=581	emb|CCD58743.1| unnamed protein product [Schistosoma mansoni]Length=98	Score = 84.7 bits (208), Expect = 8e-015
mapped-read 34793	F1UMNMG04JYNKL	Length=553	emb|CCD58743.1| unnamed protein product [Schistosoma mansoni]Length=98	Score = 66.6 bits (161), Expect(2) = 8e-011
mapped-read 34793	F1UMNMG04JEMBQ	Length=468	ref|XP_003240470.1| PREDICTED: hypothetical protein LOC100575156 [Acyrthosiphon pisum]Length=136	Score = 71.6 bits (174), Expect(2) = 2e-011
mapped-read 34793	F1UMNMG04IB0JT	Length=488	No Hit
mapped-read 34793	F1UMNMG04I16IG	Length=404	dbj|GAA49464.1| hypothetical protein CLF_103095 [Clonorchis sinensis]Length=55	Score = 71.2 bits (173), Expect = 6e-011
mapped-read 34793	F1UMNMG04IF795	Length=600	ref|XP_003247571.1| PREDICTED: hypothetical protein LOC100572577 [Acyrthosiphon pisum]Length=210	Score = 63.2 bits (152), Expect(2) = 7e-014
mapped-read 34793	F1UMNMG04IXU5W	Length=462	ref|XP_002427897.1| hypothetical protein Phum_PHUM351800 [Pediculus humanus corporis] gb|EEB15159.1| hypothetical protein Phum_PHUM351800 [Pediculus humanus corporis]Length=120	Score = 60.1 bits (144), Expect = 2e-007
mapped-read 34793	F1UMNMG04IYE34	Length=465	ref|XP_002427897.1| hypothetical protein Phum_PHUM351800 [Pediculus humanus corporis] gb|EEB15159.1| hypothetical protein Phum_PHUM351800 [Pediculus humanus corporis]Length=120	Score = 60.5 bits (145), Expect = 1e-007
mapped-read 34793	F1UMNMG04IMD66	Length=558	emb|CCD58743.1| unnamed protein product [Schistosoma mansoni]Length=98	Score = 78.6 bits (192), Expect(2) = 6e-019
mapped-read 34793	F1UMNMG04I51G2	Length=198	gb|AAX30301.1| unknown [Schistosoma japonicum]Length=55	Score = 88.2 bits (217), Expect = 5e-016
mapped-read 34793	F1UMNMG04IAYL1	Length=463	ref|XP_003240470.1| PREDICTED: hypothetical protein LOC100575156 [Acyrthosiphon pisum]Length=136	Score = 56.6 bits (135), Expect(2) = 7e-011
mapped-read 34793	F1UMNMG04I1XI5	Length=219	ref|XP_001230222.1| hypothetical protein CHGG_11101 [Chaetomium globosum CBS 148.51] gb|EAQ82865.1| conserved hypothetical protein [Chaetomium globosum CBS 148.51]Length=144	Score = 64.3 bits (155), Expect(2) = 8e-010
mapped-read 34793	F1UMNMG04J3QS6	Length=491	No Hit
mapped-read 34793	F1UMNMG04IMJSN	Length=466	dbj|GAA96381.1| hypothetical protein E5Q_03048 [Mixia osmundae IAM 14324]Length=98	Score = 61.6 bits (148), Expect(2) = 3e-013
mapped-read 34793	F1UMNMG04J07YE	Length=466	dbj|GAA96381.1| hypothetical protein E5Q_03048 [Mixia osmundae IAM 14324]Length=98	Score = 57.8 bits (138), Expect(2) = 7e-012
mapped-read 34793	F1UMNMG04IQZXO	Length=463	ref|XP_003240470.1| PREDICTED: hypothetical protein LOC100575156 [Acyrthosiphon pisum]Length=136	Score = 61.2 bits (147), Expect(2) = 2e-008
mapped-read 34793	F1UMNMG04H77C4	Length=229	ref|XP_003247571.1| PREDICTED: hypothetical protein LOC100572577 [Acyrthosiphon pisum]Length=210	Score = 74.7 bits (182), Expect = 6e-012
mapped-read 34793	F1UMNMG04IFHNA	Length=471	ref|XP_003240470.1| PREDICTED: hypothetical protein LOC100575156 [Acyrthosiphon pisum]Length=136	Score = 43.5 bits (101), Expect(2) = 4e-007
mapped-read 34793	F1UMNMG04IJ2G8	Length=467	dbj|GAA96381.1| hypothetical protein E5Q_03048 [Mixia osmundae IAM 14324]Length=98	Score = 81.3 bits (199), Expect = 6e-014
mapped-read 34793	F1UMNMG04ILDR0	Length=464	dbj|GAA96381.1| hypothetical protein E5Q_03048 [Mixia osmundae IAM 14324]Length=98	Score = 81.3 bits (199), Expect = 6e-014
mapped-read 34793	F1UMNMG04IAUCG	Length=738	gb|AAX30301.1| unknown [Schistosoma japonicum]Length=55	Score = 88.2 bits (217), Expect = 1e-015
mapped-read 34793	F1UMNMG04JJ1Z7	Length=840	emb|CBK23357.2| unnamed protein product [Blastocystis hominis]Length=49	Score = 62.4 bits (150), Expect = 1e-007
mapped-read 34793	F1UMNMG04JZM5Z	Length=462	ref|XP_002723895.1| PREDICTED: hypothetical protein [Oryctolagus cuniculus]Length=488	Score = 43.9 bits (102), Expect(2) = 6e-008
mapped-read 34793	F1UMNMG04IYHYG	Length=460	No Hit
mapped-read 34793	F1UMNMG04JOWWU	Length=464	No Hit
mapped-read 34793	F1UMNMG04IPXZD	Length=268	gb|AAX30301.1| unknown [Schistosoma japonicum]Length=55	Score = 109 bits (272), Expect = 2e-022
mapped-read 34793	F1UMNMG04JS917	Length=282	ref|XP_003247571.1| PREDICTED: hypothetical protein LOC100572577 [Acyrthosiphon pisum]Length=210	Score = 107 bits (268), Expect(2) = 2e-023
mapped-read 34793	F1UMNMG04IFF22	Length=526	No Hit
mapped-read 34793	F1UMNMG04IFG5S	Length=464	ref|XP_003240470.1| PREDICTED: hypothetical protein LOC100575156 [Acyrthosiphon pisum]Length=136	Score = 56.6 bits (135), Expect(2) = 7e-011
mapped-read 34793	F1UMNMG04INJLX	Length=461	ref|XP_001865961.1| conserved hypothetical protein [Culex quinquefasciatus] gb|EDS42525.1| conserved hypothetical protein [Culex quinquefasciatus]Length=139	Score = 67.4 bits (163), Expect = 9e-010
mapped-read 34793	F1UMNMG04IRNE2	Length=463	dbj|GAA96381.1| hypothetical protein E5Q_03048 [Mixia osmundae IAM 14324]Length=98	Score = 61.6 bits (148), Expect(2) = 3e-013
mapped-read 34793	F1UMNMG04I75KK	Length=464	dbj|GAA96381.1| hypothetical protein E5Q_03048 [Mixia osmundae IAM 14324]Length=98	Score = 61.6 bits (148), Expect(2) = 3e-013
mapped-read 34793	F1UMNMG04IHD4V	Length=465	ref|XP_002427897.1| hypothetical protein Phum_PHUM351800 [Pediculus humanus corporis] gb|EEB15159.1| hypothetical protein Phum_PHUM351800 [Pediculus humanus corporis]Length=120	Score = 83.6 bits (205), Expect = 1e-014
mapped-read 34793	F1UMNMG04IH5CK	Length=486	No Hit
mapped-read 34793	F1UMNMG04IIXUP	Length=483	No Hit
mapped-read 34793	F1UMNMG04IUR34	Length=573	emb|CCD58743.1| unnamed protein product [Schistosoma mansoni]Length=98	Score = 65.9 bits (159), Expect(2) = 4e-015
mapped-read 34793	F1UMNMG04IDW56	Length=1284	ref|XP_002068663.1| GK12697 [Drosophila willistoni] gb|EDW79649.1| GK12697 [Drosophila willistoni]Length=182	Score = 76.6 bits (187), Expect = 1e-011
mapped-read 34793	F1UMNMG04IVP6Q	Length=464	ref|XP_002723895.1| PREDICTED: hypothetical protein [Oryctolagus cuniculus]Length=488	Score = 43.9 bits (102), Expect(2) = 8e-008
mapped-read 34793	F1UMNMG04JA91C	Length=755	ref|XP_002068663.1| GK12697 [Drosophila willistoni] gb|EDW79649.1| GK12697 [Drosophila willistoni]Length=182	Score = 76.6 bits (187), Expect = 4e-012
mapped-read 34793	F1UMNMG04I9FOQ	Length=466	ref|XP_003240470.1| PREDICTED: hypothetical protein LOC100575156 [Acyrthosiphon pisum]Length=136	Score = 53.1 bits (126), Expect(2) = 8e-010
mapped-read 34793	F1UMNMG04J1AJ2	Length=472	dbj|GAA96381.1| hypothetical protein E5Q_03048 [Mixia osmundae IAM 14324]Length=98	Score = 60.1 bits (144), Expect = 1e-007
mapped-read 34793	F1UMNMG04JIRL4	Length=465	dbj|GAA96381.1| hypothetical protein E5Q_03048 [Mixia osmundae IAM 14324]Length=98	Score = 79.3 bits (194), Expect = 2e-013
mapped-read 34793	F1UMNMG04JHMC2	Length=463	ref|XP_003240470.1| PREDICTED: hypothetical protein LOC100575156 [Acyrthosiphon pisum]Length=136	Score = 56.6 bits (135), Expect(2) = 7e-011
mapped-read 34793	F1UMNMG04I0FYJ	Length=465	dbj|GAA96381.1| hypothetical protein E5Q_03048 [Mixia osmundae IAM 14324]Length=98	Score = 81.3 bits (199), Expect = 6e-014
mapped-read 34793	F1UMNMG04IC2CT	Length=332	gb|AAX30301.1| unknown [Schistosoma japonicum]Length=55	Score = 85.5 bits (210), Expect = 3e-015
mapped-read 34793	F1UMNMG04I0S5V	Length=300	gb|AAX30301.1| unknown [Schistosoma japonicum]Length=55	Score = 104 bits (260), Expect = 5e-021
mapped-read 34793	F1UMNMG04IU2DW	Length=463	dbj|GAA96381.1| hypothetical protein E5Q_03048 [Mixia osmundae IAM 14324]Length=98	Score = 81.3 bits (199), Expect = 6e-014
mapped-read 34793	F1UMNMG04ISR6T	Length=888	ref|XP_001617807.1| hypothetical protein NEMVEDRAFT_v1g225775 [Nematostella vectensis] ref|XP_001618574.1| hypothetical protein NEMVEDRAFT_v1g224997 [Nematostella vectensis] ref|XP_001620115.1| hypothetical protein NEMVEDRAFT_v1g223461 [Nematostella vectensis] ref|XP_001621440.1| hypothetical protein NEMVEDRAFT_v1g231412 [Nematostella vectensis] ref|XP_001635441.1| predicted protein [Nematostella…	Score = 79.3 bits (194), Expect = 9e-013
mapped-read 34793	F1UMNMG04JF34F	Length=464	ref|XP_003240470.1| PREDICTED: hypothetical protein LOC100575156 [Acyrthosiphon pisum]Length=136	Score = 53.1 bits (126), Expect(2) = 8e-010
mapped-read 34793	F1UMNMG04I430R	Length=462	ref|XP_003240470.1| PREDICTED: hypothetical protein LOC100575156 [Acyrthosiphon pisum]Length=136	Score = 43.5 bits (101), Expect(3) = 6e-009
mapped-read 34793	F1UMNMG04IS25E	Length=803	ref|XP_002068663.1| GK12697 [Drosophila willistoni] gb|EDW79649.1| GK12697 [Drosophila willistoni]Length=182	Score = 75.1 bits (183), Expect = 1e-011
mapped-read 34793	F1UMNMG04IO2CV	Length=467	ref|XP_003240470.1| PREDICTED: hypothetical protein LOC100575156 [Acyrthosiphon pisum]Length=136	Score = 72.8 bits (177), Expect = 2e-011
mapped-read 34793	F1UMNMG04I54DV	Length=675	ref|XP_002068663.1| GK12697 [Drosophila willistoni] gb|EDW79649.1| GK12697 [Drosophila willistoni]Length=182	Score = 76.6 bits (187), Expect = 3e-012
mapped-read 34793	F1UMNMG04H75EG	Length=467	ref|XP_003240470.1| PREDICTED: hypothetical protein LOC100575156 [Acyrthosiphon pisum]Length=136	Score = 43.9 bits (102), Expect(2) = 2e-009
mapped-read 34793	F1UMNMG04IIXSD	Length=508	No Hit
mapped-read 34793	F1UMNMG04I9NIE	Length=466	dbj|GAA96381.1| hypothetical protein E5Q_03048 [Mixia osmundae IAM 14324]Length=98	Score = 61.6 bits (148), Expect(2) = 3e-013
mapped-read 34793	F1UMNMG04J28XH	Length=464	No Hit
mapped-read 34793	F1UMNMG04IYYF2	Length=463	dbj|GAA96381.1| hypothetical protein E5Q_03048 [Mixia osmundae IAM 14324]Length=98	Score = 61.6 bits (148), Expect(2) = 3e-013
mapped-read 34793	F1UMNMG04JHS44	Length=463	ref|XP_002427897.1| hypothetical protein Phum_PHUM351800 [Pediculus humanus corporis] gb|EEB15159.1| hypothetical protein Phum_PHUM351800 [Pediculus humanus corporis]Length=120	Score = 82.0 bits (201), Expect = 4e-014
mapped-read 34793	F1UMNMG04JZACW	Length=343	No Hit
mapped-read 34793	F1UMNMG04JPHU0	Length=463	dbj|GAA96381.1| hypothetical protein E5Q_03048 [Mixia osmundae IAM 14324]Length=98	Score = 81.3 bits (199), Expect = 6e-014
mapped-read 34793	F1UMNMG04IMAOC	Length=463	dbj|GAA96381.1| hypothetical protein E5Q_03048 [Mixia osmundae IAM 14324]Length=98	Score = 81.3 bits (199), Expect = 6e-014
mapped-read 34793	F1UMNMG04JRK1E	Length=857	gb|AAX30301.1| unknown [Schistosoma japonicum]Length=55	Score = 80.5 bits (197), Expect(2) = 4e-018
mapped-read 34793	F1UMNMG04IK9GM	Length=464	ref|XP_002427897.1| hypothetical protein Phum_PHUM351800 [Pediculus humanus corporis] gb|EEB15159.1| hypothetical protein Phum_PHUM351800 [Pediculus humanus corporis]Length=120	Score = 60.5 bits (145), Expect = 1e-007
mapped-read 34793	F1UMNMG04IHKE4	Length=466	dbj|GAA96381.1| hypothetical protein E5Q_03048 [Mixia osmundae IAM 14324]Length=98	Score = 81.3 bits (199), Expect = 6e-014
mapped-read 34793	F1UMNMG04JQ86Z	Length=1079	ref|XP_002068663.1| GK12697 [Drosophila willistoni] gb|EDW79649.1| GK12697 [Drosophila willistoni]Length=182	Score = 76.6 bits (187), Expect = 8e-012
mapped-read 34793	F1UMNMG04H8ZM0	Length=465	ref|XP_003240470.1| PREDICTED: hypothetical protein LOC100575156 [Acyrthosiphon pisum]Length=136	Score = 43.5 bits (101), Expect(2) = 4e-007
mapped-read 34793	F1UMNMG04IE84N	Length=469	ref|XP_003240470.1| PREDICTED: hypothetical protein LOC100575156 [Acyrthosiphon pisum]Length=136	Score = 62.0 bits (149), Expect(2) = 1e-008
mapped-read 34793	F1UMNMG04JEDVH	Length=464	ref|XP_002723895.1| PREDICTED: hypothetical protein [Oryctolagus cuniculus]Length=488	Score = 43.9 bits (102), Expect(2) = 8e-008
mapped-read 34793	F1UMNMG04IEO2O	Length=460	ref|XP_003240470.1| PREDICTED: hypothetical protein LOC100575156 [Acyrthosiphon pisum]Length=136	Score = 61.2 bits (147), Expect(2) = 2e-008
mapped-read 34793	F1UMNMG04H8JVH	Length=461	ref|XP_002723895.1| PREDICTED: hypothetical protein [Oryctolagus cuniculus]Length=488	Score = 43.9 bits (102), Expect(2) = 8e-008
mapped-read 34793	F1UMNMG04J05Z4	Length=462	ref|XP_001865961.1| conserved hypothetical protein [Culex quinquefasciatus] gb|EDS42525.1| conserved hypothetical protein [Culex quinquefasciatus]Length=139	Score = 67.4 bits (163), Expect = 9e-010
mapped-read 34793	F1UMNMG04IXUGC	Length=465	ref|XP_003240470.1| PREDICTED: hypothetical protein LOC100575156 [Acyrthosiphon pisum]Length=136	Score = 79.3 bits (194), Expect(2) = 8e-014
mapped-read 34793	F1UMNMG04I39D1	Length=463	ref|XP_002427897.1| hypothetical protein Phum_PHUM351800 [Pediculus humanus corporis] gb|EEB15159.1| hypothetical protein Phum_PHUM351800 [Pediculus humanus corporis]Length=120	Score = 72.8 bits (177), Expect = 2e-011
mapped-read 34793	F1UMNMG04JKZDT	Length=260	gb|AAX30301.1| unknown [Schistosoma japonicum]Length=55	Score = 60.5 bits (145), Expect(2) = 9e-013
mapped-read 34793	F1UMNMG04IEZ1H	Length=464	dbj|GAA96381.1| hypothetical protein E5Q_03048 [Mixia osmundae IAM 14324]Length=98	Score = 81.3 bits (199), Expect = 6e-014
mapped-read 34793	F1UMNMG04ICF7V	Length=799	ref|XP_002068663.1| GK12697 [Drosophila willistoni] gb|EDW79649.1| GK12697 [Drosophila willistoni]Length=182	Score = 76.6 bits (187), Expect = 5e-012
mapped-read 34793	F1UMNMG04JH1LA	Length=466	dbj|GAA96381.1| hypothetical protein E5Q_03048 [Mixia osmundae IAM 14324]Length=98	Score = 58.2 bits (139), Expect(2) = 3e-012
mapped-read 34793	F1UMNMG04JRDEX	Length=465	ref|XP_001865961.1| conserved hypothetical protein [Culex quinquefasciatus] gb|EDS42525.1| conserved hypothetical protein [Culex quinquefasciatus]Length=139	Score = 67.4 bits (163), Expect = 9e-010
mapped-read 34793	F1UMNMG04IYW30	Length=465	ref|XP_003240470.1| PREDICTED: hypothetical protein LOC100575156 [Acyrthosiphon pisum]Length=136	Score = 66.2 bits (160), Expect(3) = 6e-012
mapped-read 34793	F1UMNMG04IUD5M	Length=145	gb|AAX30301.1| unknown [Schistosoma japonicum]Length=55	Score = 77.4 bits (189), Expect = 9e-013
mapped-read 34793	F1UMNMG04JRFJC	Length=465	ref|XP_003240470.1| PREDICTED: hypothetical protein LOC100575156 [Acyrthosiphon pisum]Length=136	Score = 40.0 bits (92), Expect(3) = 1e-008
mapped-read 34793	F1UMNMG04J05LC	Length=469	dbj|GAA96381.1| hypothetical protein E5Q_03048 [Mixia osmundae IAM 14324]Length=98	Score = 67.4 bits (163), Expect(2) = 6e-015
mapped-read 34793	F1UMNMG04JWB0R	Length=463	ref|XP_003240470.1| PREDICTED: hypothetical protein LOC100575156 [Acyrthosiphon pisum]Length=136	Score = 61.2 bits (147), Expect(2) = 2e-008
mapped-read 34793	F1UMNMG04H6PSX	Length=777	ref|XP_003369893.1| conserved hypothetical protein [Trichinella spiralis] gb|EFV46975.1| conserved hypothetical protein [Trichinella spiralis]Length=78	Score = 76.3 bits (186), Expect = 6e-012
mapped-read 34793	F1UMNMG04JO9L7	Length=461	No Hit
mapped-read 34793	F1UMNMG04I0LSU	Length=248	gb|AAX30301.1| unknown [Schistosoma japonicum]Length=55	Score = 95.1 bits (235), Expect = 4e-018
mapped-read 34793	F1UMNMG04JZ9OF	Length=462	ref|XP_002723895.1| PREDICTED: hypothetical protein [Oryctolagus cuniculus]Length=488	Score = 43.9 bits (102), Expect(2) = 8e-008
mapped-read 34793	F1UMNMG04IHDZ7	Length=325	No Hit
mapped-read 34793	F1UMNMG04IYQQA	Length=462	ref|XP_002427897.1| hypothetical protein Phum_PHUM351800 [Pediculus humanus corporis] gb|EEB15159.1| hypothetical protein Phum_PHUM351800 [Pediculus humanus corporis]Length=120	Score = 60.5 bits (145), Expect = 1e-007
mapped-read 34793	F1UMNMG04JBYKD	Length=200	gb|AAX30301.1| unknown [Schistosoma japonicum]Length=55	Score = 88.2 bits (217), Expect = 5e-016
mapped-read 34793	F1UMNMG04IXYKW	Length=462	ref|XP_001865961.1| conserved hypothetical protein [Culex quinquefasciatus] gb|EDS42525.1| conserved hypothetical protein [Culex quinquefasciatus]Length=139	Score = 67.4 bits (163), Expect = 9e-010
mapped-read 34793	F1UMNMG04I60CN	Length=632	No Hit
mapped-read 34793	F1UMNMG04JBBC9	Length=653	ref|XP_002068663.1| GK12697 [Drosophila willistoni] gb|EDW79649.1| GK12697 [Drosophila willistoni]Length=182	Score = 48.5 bits (114), Expect(2) = 3e-009
mapped-read 34793	F1UMNMG04JG3KS	Length=468	ref|XP_003240470.1| PREDICTED: hypothetical protein LOC100575156 [Acyrthosiphon pisum]Length=136	Score = 52.8 bits (125), Expect(2) = 1e-009
mapped-read 34793	F1UMNMG04H8MN4	Length=464	dbj|GAA96381.1| hypothetical protein E5Q_03048 [Mixia osmundae IAM 14324]Length=98	Score = 81.3 bits (199), Expect = 6e-014
mapped-read 34793	F1UMNMG04I0YPE	Length=242	gb|AAX30301.1| unknown [Schistosoma japonicum]Length=55	Score = 109 bits (272), Expect = 2e-022
mapped-read 34793	F1UMNMG04JBYFH	Length=719	ref|XP_002068663.1| GK12697 [Drosophila willistoni] gb|EDW79649.1| GK12697 [Drosophila willistoni]Length=182	Score = 76.6 bits (187), Expect = 4e-012
mapped-read 34793	F1UMNMG04JFRWF	Length=565	emb|CCD58743.1| unnamed protein product [Schistosoma mansoni]Length=98	Score = 79.3 bits (194), Expect(2) = 4e-019
mapped-read 34793	F1UMNMG04JR5VG	Length=472	ref|XP_003240470.1| PREDICTED: hypothetical protein LOC100575156 [Acyrthosiphon pisum]Length=136	Score = 48.5 bits (114), Expect(3) = 1e-008
mapped-read 34793	F1UMNMG04JKR5X	Length=755	gb|AAX30301.1| unknown [Schistosoma japonicum]Length=55	Score = 98.2 bits (243), Expect = 1e-018
mapped-read 34793	F1UMNMG04IXW8F	Length=462	ref|XP_001865961.1| conserved hypothetical protein [Culex quinquefasciatus] gb|EDS42525.1| conserved hypothetical protein [Culex quinquefasciatus]Length=139	Score = 67.4 bits (163), Expect = 9e-010
mapped-read 34793	F1UMNMG04IP73J	Length=356	No Hit
mapped-read 34793	F1UMNMG04IWGSA	Length=463	dbj|GAA96381.1| hypothetical protein E5Q_03048 [Mixia osmundae IAM 14324]Length=98	Score = 81.3 bits (199), Expect = 6e-014
mapped-read 34793	F1UMNMG04IPQX9	Length=465	dbj|GAA96381.1| hypothetical protein E5Q_03048 [Mixia osmundae IAM 14324]Length=98	Score = 81.3 bits (199), Expect = 6e-014
mapped-read 34793	F1UMNMG04IJ6GC	Length=464	dbj|GAA96381.1| hypothetical protein E5Q_03048 [Mixia osmundae IAM 14324]Length=98	Score = 61.6 bits (148), Expect(2) = 3e-013
mapped-read 34793	F1UMNMG04IXQSL	Length=464	dbj|GAA96381.1| hypothetical protein E5Q_03048 [Mixia osmundae IAM 14324]Length=98	Score = 81.3 bits (199), Expect = 6e-014
mapped-read 34793	F1UMNMG04IHWJP	Length=464	dbj|GAA96381.1| hypothetical protein E5Q_03048 [Mixia osmundae IAM 14324]Length=98	Score = 81.3 bits (199), Expect = 6e-014
mapped-read 34793	F1UMNMG04INIEC	Length=465	dbj|GAA96381.1| hypothetical protein E5Q_03048 [Mixia osmundae IAM 14324]Length=98	Score = 81.3 bits (199), Expect = 6e-014
mapped-read 34793	F1UMNMG04H6794	Length=238	gb|AAX30301.1| unknown [Schistosoma japonicum]Length=55	Score = 89.4 bits (220), Expect = 2e-016
mapped-read 34793	F1UMNMG04J1LBM	Length=256	gb|AAX30301.1| unknown [Schistosoma japonicum]Length=55	Score = 53.9 bits (128), Expect(2) = 8e-011
mapped-read 34793	F1UMNMG04JDW29	Length=466	dbj|GAA96381.1| hypothetical protein E5Q_03048 [Mixia osmundae IAM 14324]Length=98	Score = 64.3 bits (155), Expect(2) = 5e-014
mapped-read 34793	F1UMNMG04H7ABE	Length=223	ref|XP_001383945.2| hypothetical protein PICST_31083 [Scheffersomyces stipitis CBS6054] gb|ABN65916.2| predicted protein [Scheffersomyces stipitis CBS 6054] gb|EGW33837.1| hypothetical protein SPAPADRAFT_133853 [Spathaspora passalidarumNRRL Y-27907]Length=49	Score = 87.8 bits (216), Expect = 7e-016
mapped-read 34793	F1UMNMG04JHE4M	Length=485	No Hit
mapped-read 34793	F1UMNMG04ILWSK	Length=507	ref|XP_003247571.1| PREDICTED: hypothetical protein LOC100572577 [Acyrthosiphon pisum]Length=210	Score = 103 bits (256), Expect(2) = 3e-023
mapped-read 34793	F1UMNMG04IGEC3	Length=461	ref|XP_003240470.1| PREDICTED: hypothetical protein LOC100575156 [Acyrthosiphon pisum]Length=136	Score = 61.2 bits (147), Expect(2) = 2e-008
mapped-read 34793	F1UMNMG04IMHPC	Length=463	ref|XP_001865961.1| conserved hypothetical protein [Culex quinquefasciatus] gb|EDS42525.1| conserved hypothetical protein [Culex quinquefasciatus]Length=139	Score = 67.4 bits (163), Expect = 9e-010
mapped-read 34793	F1UMNMG04H588Y	Length=233	gb|AAX30301.1| unknown [Schistosoma japonicum]Length=55	Score = 106 bits (265), Expect = 1e-021
mapped-read 34793	F1UMNMG04IKK5Z	Length=464	dbj|GAA96381.1| hypothetical protein E5Q_03048 [Mixia osmundae IAM 14324]Length=98	Score = 81.3 bits (199), Expect = 6e-014
mapped-read 34793	F1UMNMG04H76GW	Length=235	gb|AAX30301.1| unknown [Schistosoma japonicum]Length=55	Score = 90.5 bits (223), Expect = 1e-016
mapped-read 34793	F1UMNMG04H7QWK	Length=465	dbj|GAA96381.1| hypothetical protein E5Q_03048 [Mixia osmundae IAM 14324]Length=98	Score = 81.3 bits (199), Expect = 6e-014
mapped-read 34793	F1UMNMG04IMP44	Length=462	ref|XP_003240470.1| PREDICTED: hypothetical protein LOC100575156 [Acyrthosiphon pisum]Length=136	Score = 56.6 bits (135), Expect(2) = 7e-011
mapped-read 34793	F1UMNMG04I9FDP	Length=558	emb|CCD58743.1| unnamed protein product [Schistosoma mansoni]Length=98	Score = 76.6 bits (187), Expect(2) = 2e-018
mapped-read 34793	F1UMNMG04I9UCG	Length=463	dbj|GAA96381.1| hypothetical protein E5Q_03048 [Mixia osmundae IAM 14324]Length=98	Score = 61.2 bits (147), Expect(2) = 4e-013
mapped-read 34793	F1UMNMG04IF3AQ	Length=264	gb|AAX30301.1| unknown [Schistosoma japonicum]Length=55	Score = 109 bits (272), Expect = 2e-022
mapped-read 34793	F1UMNMG04JFQ15	Length=464	dbj|GAA96381.1| hypothetical protein E5Q_03048 [Mixia osmundae IAM 14324]Length=98	Score = 55.8 bits (133), Expect(2) = 2e-011
mapped-read 34793	F1UMNMG04JMVV6	Length=649	ref|XP_002068663.1| GK12697 [Drosophila willistoni] gb|EDW79649.1| GK12697 [Drosophila willistoni]Length=182	Score = 76.6 bits (187), Expect = 3e-012
mapped-read 34793	F1UMNMG04IK33Q	Length=185	ref|XP_002068663.1| GK12697 [Drosophila willistoni] gb|EDW79649.1| GK12697 [Drosophila willistoni]Length=182	Score = 75.1 bits (183), Expect = 5e-012
mapped-read 34793	F1UMNMG04JZAXM	Length=462	ref|XP_003240470.1| PREDICTED: hypothetical protein LOC100575156 [Acyrthosiphon pisum]Length=136	Score = 61.2 bits (147), Expect = 7e-008
mapped-read 34793	F1UMNMG04ISDK0	Length=197	gb|AAX30301.1| unknown [Schistosoma japonicum]Length=55	Score = 88.2 bits (217), Expect = 5e-016
mapped-read 34793	F1UMNMG04I5YJN	Length=187	ref|XP_002068663.1| GK12697 [Drosophila willistoni] gb|EDW79649.1| GK12697 [Drosophila willistoni]Length=182	Score = 75.1 bits (183), Expect = 5e-012
mapped-read 34793	F1UMNMG04IAF8M	Length=198	gb|AAX30301.1| unknown [Schistosoma japonicum]Length=55	Score = 88.2 bits (217), Expect = 5e-016
mapped-read 34793	F1UMNMG04IT19I	Length=462	ref|XP_003240470.1| PREDICTED: hypothetical protein LOC100575156 [Acyrthosiphon pisum]Length=136	Score = 56.6 bits (135), Expect(3) = 1e-012
mapped-read 34793	F1UMNMG04I4BPS	Length=465	dbj|GAA96381.1| hypothetical protein E5Q_03048 [Mixia osmundae IAM 14324]Length=98	Score = 81.3 bits (199), Expect = 6e-014
mapped-read 34793	F1UMNMG04H64W1	Length=188	ref|XP_002068663.1| GK12697 [Drosophila willistoni] gb|EDW79649.1| GK12697 [Drosophila willistoni]Length=182	Score = 77.0 bits (188), Expect = 1e-012
mapped-read 34793	F1UMNMG04IVJMJ	Length=463	dbj|GAA96381.1| hypothetical protein E5Q_03048 [Mixia osmundae IAM 14324]Length=98	Score = 81.3 bits (199), Expect = 6e-014
mapped-read 34793	F1UMNMG04IF0LY	Length=462	ref|XP_003240470.1| PREDICTED: hypothetical protein LOC100575156 [Acyrthosiphon pisum]Length=136	Score = 56.6 bits (135), Expect(2) = 7e-011
mapped-read 34793	F1UMNMG04IWUSS	Length=465	ref|XP_002427897.1| hypothetical protein Phum_PHUM351800 [Pediculus humanus corporis] gb|EEB15159.1| hypothetical protein Phum_PHUM351800 [Pediculus humanus corporis]Length=120	Score = 60.5 bits (145), Expect = 1e-007
mapped-read 34793	F1UMNMG04JOMOA	Length=464	ref|XP_003240470.1| PREDICTED: hypothetical protein LOC100575156 [Acyrthosiphon pisum]Length=136	Score = 56.6 bits (135), Expect(2) = 7e-011
mapped-read 34793	F1UMNMG04IDGUA	Length=464	dbj|GAA96381.1| hypothetical protein E5Q_03048 [Mixia osmundae IAM 14324]Length=98	Score = 81.3 bits (199), Expect = 6e-014
mapped-read 34793	F1UMNMG04H896M	Length=836	gb|AAX30301.1| unknown [Schistosoma japonicum]Length=55	Score = 86.3 bits (212), Expect = 6e-015
mapped-read 34793	F1UMNMG04IHYGP	Length=466	dbj|GAA96381.1| hypothetical protein E5Q_03048 [Mixia osmundae IAM 14324]Length=98	Score = 81.3 bits (199), Expect = 6e-014
mapped-read 34793	F1UMNMG04I3VT7	Length=462	ref|XP_002723895.1| PREDICTED: hypothetical protein [Oryctolagus cuniculus]Length=488	Score = 43.9 bits (102), Expect(2) = 8e-008
mapped-read 34793	F1UMNMG04JOIRV	Length=459	ref|XP_003240470.1| PREDICTED: hypothetical protein LOC100575156 [Acyrthosiphon pisum]Length=136	Score = 61.2 bits (147), Expect = 7e-008
mapped-read 34793	F1UMNMG04JO26B	Length=731	No Hit
mapped-read 34793	F1UMNMG04JFSZS	Length=462	ref|XP_003240470.1| PREDICTED: hypothetical protein LOC100575156 [Acyrthosiphon pisum]Length=136	Score = 61.2 bits (147), Expect(2) = 2e-008
mapped-read 34793	F1UMNMG04JAQY5	Length=479	No Hit
mapped-read 34793	F1UMNMG04JAJKK	Length=485	ref|XP_003240470.1| PREDICTED: hypothetical protein LOC100575156 [Acyrthosiphon pisum]Length=136	Score = 65.5 bits (158), Expect(2) = 1e-009
mapped-read 34793	F1UMNMG04JCVIB	Length=463	ref|XP_002427897.1| hypothetical protein Phum_PHUM351800 [Pediculus humanus corporis] gb|EEB15159.1| hypothetical protein Phum_PHUM351800 [Pediculus humanus corporis]Length=120	Score = 60.5 bits (145), Expect = 1e-007
mapped-read 34793	F1UMNMG04IBF58	Length=557	gb|AAX30301.1| unknown [Schistosoma japonicum]Length=55	Score = 68.9 bits (167), Expect(2) = 4e-015
mapped-read 34793	F1UMNMG04I5QYL	Length=512	gb|AAX30301.1| unknown [Schistosoma japonicum]Length=55	Score = 78.2 bits (191), Expect = 5e-013
mapped-read 34793	F1UMNMG04IU2QC	Length=169	ref|XP_002068663.1| GK12697 [Drosophila willistoni] gb|EDW79649.1| GK12697 [Drosophila willistoni]Length=182	Score = 76.6 bits (187), Expect = 2e-012
mapped-read 34793	F1UMNMG04I4Q1F	Length=237	gb|AAX30301.1| unknown [Schistosoma japonicum]Length=55	Score = 88.2 bits (217), Expect = 5e-016
mapped-read 34793	F1UMNMG04JL744	Length=463	dbj|GAA96381.1| hypothetical protein E5Q_03048 [Mixia osmundae IAM 14324]Length=98	Score = 59.7 bits (143), Expect(2) = 1e-012
mapped-read 34793	F1UMNMG04IHV04	Length=464	ref|XP_003240470.1| PREDICTED: hypothetical protein LOC100575156 [Acyrthosiphon pisum]Length=136	Score = 76.6 bits (187), Expect(2) = 5e-013
mapped-read 34793	F1UMNMG04IV4BS	Length=346	No Hit
mapped-read 34793	F1UMNMG04JCE5J	Length=520	ref|XP_002068663.1| GK12697 [Drosophila willistoni] gb|EDW79649.1| GK12697 [Drosophila willistoni]Length=182	Score = 76.6 bits (187), Expect = 2e-012
mapped-read 34793	F1UMNMG04ISQG1	Length=464	ref|XP_002427897.1| hypothetical protein Phum_PHUM351800 [Pediculus humanus corporis] gb|EEB15159.1| hypothetical protein Phum_PHUM351800 [Pediculus humanus corporis]Length=120	Score = 60.5 bits (145), Expect = 1e-007
mapped-read 34793	F1UMNMG04IK9PG	Length=466	dbj|GAA96381.1| hypothetical protein E5Q_03048 [Mixia osmundae IAM 14324]Length=98	Score = 81.3 bits (199), Expect = 6e-014
mapped-read 34793	F1UMNMG04JZAEN	Length=462	ref|XP_002427897.1| hypothetical protein Phum_PHUM351800 [Pediculus humanus corporis] gb|EEB15159.1| hypothetical protein Phum_PHUM351800 [Pediculus humanus corporis]Length=120	Score = 60.5 bits (145), Expect = 1e-007
mapped-read 34793	F1UMNMG04JX2HA	Length=461	ref|XP_002723895.1| PREDICTED: hypothetical protein [Oryctolagus cuniculus]Length=488	Score = 43.9 bits (102), Expect(2) = 8e-008
mapped-read 34793	F1UMNMG04JZ7RL	Length=465	ref|XP_003240470.1| PREDICTED: hypothetical protein LOC100575156 [Acyrthosiphon pisum]Length=136	Score = 56.6 bits (135), Expect(2) = 7e-011
mapped-read 34793	F1UMNMG04H7H44	Length=368	No Hit
mapped-read 34793	F1UMNMG04JH6OK	Length=464	dbj|GAA96381.1| hypothetical protein E5Q_03048 [Mixia osmundae IAM 14324]Length=98	Score = 81.3 bits (199), Expect = 6e-014
mapped-read 34793	F1UMNMG04JQ0JV	Length=649	ref|XP_002068663.1| GK12697 [Drosophila willistoni] gb|EDW79649.1| GK12697 [Drosophila willistoni]Length=182	Score = 76.6 bits (187), Expect = 3e-012
mapped-read 34793	F1UMNMG04IS7VS	Length=465	dbj|GAA96381.1| hypothetical protein E5Q_03048 [Mixia osmundae IAM 14324]Length=98	Score = 81.3 bits (199), Expect = 6e-014
mapped-read 34793	F1UMNMG04IBEF5	Length=462	ref|XP_003240470.1| PREDICTED: hypothetical protein LOC100575156 [Acyrthosiphon pisum]Length=136	Score = 56.6 bits (135), Expect(2) = 7e-011
mapped-read 34793	F1UMNMG04I27CI	Length=474	No Hit
mapped-read 34793	F1UMNMG04IGQ86	Length=257	gb|AAX30301.1| unknown [Schistosoma japonicum]Length=55	Score = 109 bits (272), Expect = 2e-022
mapped-read 34793	F1UMNMG04JHGZG	Length=463	ref|XP_002427897.1| hypothetical protein Phum_PHUM351800 [Pediculus humanus corporis] gb|EEB15159.1| hypothetical protein Phum_PHUM351800 [Pediculus humanus corporis]Length=120	Score = 60.5 bits (145), Expect = 1e-007
mapped-read 34793	F1UMNMG04IB9YY	Length=472	dbj|GAA96381.1| hypothetical protein E5Q_03048 [Mixia osmundae IAM 14324]Length=98	Score = 52.0 bits (123), Expect(2) = 2e-010
mapped-read 34793	F1UMNMG04JHT7P	Length=462	ref|XP_003240470.1| PREDICTED: hypothetical protein LOC100575156 [Acyrthosiphon pisum]Length=136	Score = 65.9 bits (159), Expect(2) = 8e-010
mapped-read 34793	F1UMNMG04IUZN5	Length=462	dbj|GAA96381.1| hypothetical protein E5Q_03048 [Mixia osmundae IAM 14324]Length=98	Score = 61.6 bits (148), Expect(2) = 3e-013
mapped-read 34793	F1UMNMG04J1O8K	Length=537	ref|XP_002068663.1| GK12697 [Drosophila willistoni] gb|EDW79649.1| GK12697 [Drosophila willistoni]Length=182	Score = 76.6 bits (187), Expect = 2e-012
mapped-read 34793	F1UMNMG04H7VRB	Length=236	ref|XP_003243553.1| PREDICTED: hypothetical protein LOC100570790 [Acyrthosiphon pisum]Length=213	Score = 73.9 bits (180), Expect(2) = 2e-012
mapped-read 34793	F1UMNMG04JED23	Length=464	ref|XP_003240470.1| PREDICTED: hypothetical protein LOC100575156 [Acyrthosiphon pisum]Length=136	Score = 84.0 bits (206), Expect(2) = 4e-015
mapped-read 34793	F1UMNMG04I5CFS	Length=445	No Hit
mapped-read 34793	F1UMNMG04JY36V	Length=466	dbj|GAA96381.1| hypothetical protein E5Q_03048 [Mixia osmundae IAM 14324]Length=98	Score = 55.1 bits (131), Expect(2) = 3e-011
mapped-read 34793	F1UMNMG04IRYPS	Length=463	ref|XP_003240470.1| PREDICTED: hypothetical protein LOC100575156 [Acyrthosiphon pisum]Length=136	Score = 65.9 bits (159), Expect(2) = 8e-010
mapped-read 34793	F1UMNMG04IBLYG	Length=461	No Hit
mapped-read 34793	F1UMNMG04IVA1K	Length=583	ref|XP_001617807.1| hypothetical protein NEMVEDRAFT_v1g225775 [Nematostella vectensis] ref|XP_001618574.1| hypothetical protein NEMVEDRAFT_v1g224997 [Nematostella vectensis] ref|XP_001620115.1| hypothetical protein NEMVEDRAFT_v1g223461 [Nematostella vectensis] ref|XP_001621440.1| hypothetical protein NEMVEDRAFT_v1g231412 [Nematostella vectensis] ref|XP_001635441.1| predicted protein [Nematostella…	Score = 71.6 bits (174), Expect = 7e-011
mapped-read 34793	F1UMNMG04JR0LO	Length=265	ref|XP_003247571.1| PREDICTED: hypothetical protein LOC100572577 [Acyrthosiphon pisum]Length=210	Score = 94.0 bits (232), Expect = 9e-018
mapped-read 34793	F1UMNMG04ILZUV	Length=463	dbj|GAA96381.1| hypothetical protein E5Q_03048 [Mixia osmundae IAM 14324]Length=98	Score = 81.3 bits (199), Expect = 6e-014
mapped-read 34793	F1UMNMG04IFOGX	Length=463	ref|XP_003240470.1| PREDICTED: hypothetical protein LOC100575156 [Acyrthosiphon pisum]Length=136	Score = 65.9 bits (159), Expect(2) = 8e-010
mapped-read 34793	F1UMNMG04JL911	Length=470	ref|XP_002427897.1| hypothetical protein Phum_PHUM351800 [Pediculus humanus corporis] gb|EEB15159.1| hypothetical protein Phum_PHUM351800 [Pediculus humanus corporis]Length=120	Score = 67.0 bits (162), Expect = 1e-009
mapped-read 34793	F1UMNMG04JBBGA	Length=465	ref|XP_003240470.1| PREDICTED: hypothetical protein LOC100575156 [Acyrthosiphon pisum]Length=136	Score = 43.5 bits (101), Expect(2) = 4e-007
mapped-read 34793	F1UMNMG04IE0TW	Length=462	ref|XP_002427897.1| hypothetical protein Phum_PHUM351800 [Pediculus humanus corporis] gb|EEB15159.1| hypothetical protein Phum_PHUM351800 [Pediculus humanus corporis]Length=120	Score = 60.5 bits (145), Expect = 1e-007
mapped-read 34793	F1UMNMG04IJPC2	Length=310	No Hit
mapped-read 34793	F1UMNMG04IFGAB	Length=378	ref|XP_002068663.1| GK12697 [Drosophila willistoni] gb|EDW79649.1| GK12697 [Drosophila willistoni]Length=182	Score = 75.1 bits (183), Expect = 4e-012
mapped-read 34793	F1UMNMG04H8K6G	Length=498	No Hit
mapped-read 34793	F1UMNMG04I53JW	Length=466	ref|XP_003240470.1| PREDICTED: hypothetical protein LOC100575156 [Acyrthosiphon pisum]Length=136	Score = 67.4 bits (163), Expect = 9e-010
mapped-read 34793	F1UMNMG04JB6M5	Length=465	dbj|GAA96381.1| hypothetical protein E5Q_03048 [Mixia osmundae IAM 14324]Length=98	Score = 79.3 bits (194), Expect = 2e-013
mapped-read 34793	F1UMNMG04JY2H2	Length=463	ref|XP_002427897.1| hypothetical protein Phum_PHUM351800 [Pediculus humanus corporis] gb|EEB15159.1| hypothetical protein Phum_PHUM351800 [Pediculus humanus corporis]Length=120	Score = 60.5 bits (145), Expect = 1e-007
mapped-read 34793	F1UMNMG04IO1UV	Length=219	gb|AAX30301.1| unknown [Schistosoma japonicum]Length=55	Score = 82.4 bits (202), Expect = 3e-014
mapped-read 34793	F1UMNMG04I6VT4	Length=525	No Hit
mapped-read 34793	F1UMNMG04JS20K	Length=465	dbj|GAA96381.1| hypothetical protein E5Q_03048 [Mixia osmundae IAM 14324]Length=98	Score = 81.3 bits (199), Expect = 6e-014
mapped-read 34793	F1UMNMG04IDR2T	Length=264	gb|AAX30301.1| unknown [Schistosoma japonicum]Length=55	Score = 107 bits (267), Expect = 8e-022
mapped-read 34793	F1UMNMG04JEW1O	Length=463	dbj|GAA96381.1| hypothetical protein E5Q_03048 [Mixia osmundae IAM 14324]Length=98	Score = 61.6 bits (148), Expect(2) = 3e-013
mapped-read 34793	F1UMNMG04JBZKY	Length=610	ref|XP_002068663.1| GK12697 [Drosophila willistoni] gb|EDW79649.1| GK12697 [Drosophila willistoni]Length=182	Score = 76.6 bits (187), Expect = 3e-012
mapped-read 34793	F1UMNMG04IU3IJ	Length=466	dbj|GAA96381.1| hypothetical protein E5Q_03048 [Mixia osmundae IAM 14324]Length=98	Score = 81.3 bits (199), Expect = 6e-014
mapped-read 34793	F1UMNMG04IBHDB	Length=471	ref|XP_002068663.1| GK12697 [Drosophila willistoni] gb|EDW79649.1| GK12697 [Drosophila willistoni]Length=182	Score = 76.6 bits (187), Expect = 2e-012
mapped-read 34793	F1UMNMG04JD9LO	Length=463	ref|XP_003240470.1| PREDICTED: hypothetical protein LOC100575156 [Acyrthosiphon pisum]Length=136	Score = 65.9 bits (159), Expect(2) = 8e-010
mapped-read 34793	F1UMNMG04I0YXD	Length=324	No Hit
mapped-read 34793	F1UMNMG04IKF8V	Length=552	ref|XP_003247571.1| PREDICTED: hypothetical protein LOC100572577 [Acyrthosiphon pisum]Length=210	Score = 73.2 bits (178), Expect = 2e-011
mapped-read 34793	F1UMNMG04IFPHK	Length=463	ref|XP_003240470.1| PREDICTED: hypothetical protein LOC100575156 [Acyrthosiphon pisum]Length=136	Score = 56.6 bits (135), Expect(2) = 7e-011
mapped-read 34793	F1UMNMG04JQEO6	Length=548	No Hit
mapped-read 34793	F1UMNMG04IZODJ	Length=297	gb|AAX30301.1| unknown [Schistosoma japonicum]Length=55	Score = 76.6 bits (187), Expect(2) = 4e-014
mapped-read 34793	F1UMNMG04IW5VX	Length=205	gb|AAX30301.1| unknown [Schistosoma japonicum]Length=55	Score = 88.2 bits (217), Expect = 5e-016
mapped-read 34793	F1UMNMG04I7UAF	Length=464	dbj|GAA96381.1| hypothetical protein E5Q_03048 [Mixia osmundae IAM 14324]Length=98	Score = 81.3 bits (199), Expect = 6e-014
mapped-read 34793	F1UMNMG04IG7H2	Length=251	gb|AAX30301.1| unknown [Schistosoma japonicum]Length=55	Score = 97.4 bits (241), Expect = 8e-019
mapped-read 34793	F1UMNMG04JR2IV	Length=486	No Hit
mapped-read 34793	F1UMNMG04JNGGB	Length=465	dbj|GAA96381.1| hypothetical protein E5Q_03048 [Mixia osmundae IAM 14324]Length=98	Score = 81.3 bits (199), Expect = 6e-014
mapped-read 34793	F1UMNMG04INGWE	Length=256	gb|AAX30301.1| unknown [Schistosoma japonicum]Length=55	Score = 102 bits (255), Expect = 2e-020
mapped-read 34793	F1UMNMG04IFGUK	Length=198	gb|AAX30301.1| unknown [Schistosoma japonicum]Length=55	Score = 88.2 bits (217), Expect = 5e-016
mapped-read 34793	F1UMNMG04IHO2C	Length=463	ref|XP_003240470.1| PREDICTED: hypothetical protein LOC100575156 [Acyrthosiphon pisum]Length=136	Score = 65.9 bits (159), Expect(2) = 8e-010
mapped-read 34793	F1UMNMG04J31BP	Length=469	ref|XP_002427897.1| hypothetical protein Phum_PHUM351800 [Pediculus humanus corporis] gb|EEB15159.1| hypothetical protein Phum_PHUM351800 [Pediculus humanus corporis]Length=120	Score = 52.8 bits (125), Expect(2) = 3e-007
mapped-read 34793	F1UMNMG04JU9VS	Length=168	ref|XP_002068663.1| GK12697 [Drosophila willistoni] gb|EDW79649.1| GK12697 [Drosophila willistoni]Length=182	Score = 76.6 bits (187), Expect = 2e-012
mapped-read 34793	F1UMNMG04I24MT	Length=245	gb|AAX30301.1| unknown [Schistosoma japonicum]Length=55	Score = 88.2 bits (217), Expect = 5e-016
mapped-read 34793	F1UMNMG04JW4Y5	Length=462	dbj|GAA96381.1| hypothetical protein E5Q_03048 [Mixia osmundae IAM 14324]Length=98	Score = 44.3 bits (103), Expect(2) = 4e-008
mapped-read 34793	F1UMNMG04JSFRD	Length=462	ref|XP_003240470.1| PREDICTED: hypothetical protein LOC100575156 [Acyrthosiphon pisum]Length=136	Score = 65.9 bits (159), Expect(2) = 8e-010
mapped-read 34793	F1UMNMG04JP91S	Length=474	ref|XP_002427897.1| hypothetical protein Phum_PHUM351800 [Pediculus humanus corporis] gb|EEB15159.1| hypothetical protein Phum_PHUM351800 [Pediculus humanus corporis]Length=120	Score = 58.2 bits (139), Expect = 6e-007
mapped-read 34793	F1UMNMG04IVJIW	Length=397	No Hit
mapped-read 34793	F1UMNMG04IUEPJ	Length=463	gb|EGF99313.1| hypothetical protein MELLADRAFT_94740 [Melampsora larici-populina98AG31]Length=172	Score = 78.2 bits (191), Expect = 5e-013
mapped-read 34793	F1UMNMG04JA4AO	Length=463	ref|XP_002427897.1| hypothetical protein Phum_PHUM351800 [Pediculus humanus corporis] gb|EEB15159.1| hypothetical protein Phum_PHUM351800 [Pediculus humanus corporis]Length=120	Score = 60.5 bits (145), Expect = 1e-007
mapped-read 34793	F1UMNMG04J0O7K	Length=463	No Hit
mapped-read 34793	F1UMNMG04IJJ9E	Length=249	ref|XP_001617807.1| hypothetical protein NEMVEDRAFT_v1g225775 [Nematostella vectensis] ref|XP_001618574.1| hypothetical protein NEMVEDRAFT_v1g224997 [Nematostella vectensis] ref|XP_001620115.1| hypothetical protein NEMVEDRAFT_v1g223461 [Nematostella vectensis] ref|XP_001621440.1| hypothetical protein NEMVEDRAFT_v1g231412 [Nematostella vectensis] ref|XP_001635441.1| predicted protein [Nematostella…	Score = 80.5 bits (197), Expect = 1e-013
mapped-read 34793	F1UMNMG04H558X	Length=211	gb|AAX30301.1| unknown [Schistosoma japonicum]Length=55	Score = 109 bits (272), Expect = 2e-022
mapped-read 34793	F1UMNMG04JDZ14	Length=874	gb|AAX30301.1| unknown [Schistosoma japonicum]Length=55	Score = 79.3 bits (194), Expect = 8e-013
mapped-read 34793	F1UMNMG04I11JK	Length=462	ref|XP_001865961.1| conserved hypothetical protein [Culex quinquefasciatus] gb|EDS42525.1| conserved hypothetical protein [Culex quinquefasciatus]Length=139	Score = 67.4 bits (163), Expect = 9e-010
mapped-read 34793	F1UMNMG04JLQV2	Length=466	dbj|GAA96381.1| hypothetical protein E5Q_03048 [Mixia osmundae IAM 14324]Length=98	Score = 79.3 bits (194), Expect = 2e-013
mapped-read 34793	F1UMNMG04H7HJF	Length=241	gb|AAX30301.1| unknown [Schistosoma japonicum]Length=55	Score = 89.0 bits (219), Expect = 3e-016
mapped-read 34793	F1UMNMG04JAYOS	Length=464	dbj|GAA96381.1| hypothetical protein E5Q_03048 [Mixia osmundae IAM 14324]Length=98	Score = 81.3 bits (199), Expect = 6e-014
mapped-read 34793	F1UMNMG04J2R4D	Length=623	ref|XP_002068663.1| GK12697 [Drosophila willistoni] gb|EDW79649.1| GK12697 [Drosophila willistoni]Length=182	Score = 76.6 bits (187), Expect = 3e-012
mapped-read 34793	F1UMNMG04IPQIP	Length=463	ref|XP_003240470.1| PREDICTED: hypothetical protein LOC100575156 [Acyrthosiphon pisum]Length=136	Score = 56.6 bits (135), Expect(2) = 7e-011
mapped-read 34793	F1UMNMG04J2EAI	Length=466	No Hit
mapped-read 34793	F1UMNMG04I2JEN	Length=230	ref|XP_002426744.1| conserved hypothetical protein [Pediculus humanus corporis] gb|EEB14006.1| conserved hypothetical protein [Pediculus humanus corporis]Length=213	Score = 73.6 bits (179), Expect = 1e-011
mapped-read 34793	F1UMNMG04JJW4M	Length=464	dbj|GAA96381.1| hypothetical protein E5Q_03048 [Mixia osmundae IAM 14324]Length=98	Score = 61.6 bits (148), Expect(2) = 3e-013
mapped-read 34793	F1UMNMG04I1GQ7	Length=472	ref|XP_002427897.1| hypothetical protein Phum_PHUM351800 [Pediculus humanus corporis] gb|EEB15159.1| hypothetical protein Phum_PHUM351800 [Pediculus humanus corporis]Length=120	Score = 67.8 bits (164), Expect = 7e-010
mapped-read 34793	F1UMNMG04IBBXU	Length=172	ref|XP_002068663.1| GK12697 [Drosophila willistoni] gb|EDW79649.1| GK12697 [Drosophila willistoni]Length=182	Score = 76.6 bits (187), Expect = 2e-012
mapped-read 34793	F1UMNMG04I4CXS	Length=248	gb|AAX30301.1| unknown [Schistosoma japonicum]Length=55	Score = 88.2 bits (217), Expect = 5e-016
mapped-read 34793	F1UMNMG04JNVUD	Length=430	ref|XP_002068663.1| GK12697 [Drosophila willistoni] gb|EDW79649.1| GK12697 [Drosophila willistoni]Length=182	Score = 76.6 bits (187), Expect = 2e-012
mapped-read 34793	F1UMNMG04IVRRY	Length=411	No Hit
mapped-read 34793	F1UMNMG04J1M91	Length=468	No Hit
mapped-read 34793	F1UMNMG04IJX1V	Length=462	ref|XP_001865961.1| conserved hypothetical protein [Culex quinquefasciatus] gb|EDS42525.1| conserved hypothetical protein [Culex quinquefasciatus]Length=139	Score = 67.4 bits (163), Expect = 9e-010
mapped-read 34793	F1UMNMG04JYUP5	Length=383	ref|XP_002068663.1| GK12697 [Drosophila willistoni] gb|EDW79649.1| GK12697 [Drosophila willistoni]Length=182	Score = 74.3 bits (181), Expect = 8e-012
mapped-read 34793	F1UMNMG04I2K2S	Length=479	No Hit
mapped-read 34793	F1UMNMG04IXF9Z	Length=465	dbj|GAA96381.1| hypothetical protein E5Q_03048 [Mixia osmundae IAM 14324]Length=98	Score = 81.3 bits (199), Expect = 6e-014
mapped-read 34793	F1UMNMG04J3KLQ	Length=487	No Hit
mapped-read 34793	F1UMNMG04J39P7	Length=477	No Hit
mapped-read 34793	F1UMNMG04IB7H0	Length=268	ref|XP_002425521.1| hypothetical protein Phum_PHUM205230 [Pediculus humanus corporis] gb|EEB12783.1| hypothetical protein Phum_PHUM205230 [Pediculus humanus corporis]Length=117	Score = 77.0 bits (188), Expect = 1e-012
mapped-read 34793	F1UMNMG04JSM8B	Length=464	dbj|GAA96381.1| hypothetical protein E5Q_03048 [Mixia osmundae IAM 14324]Length=98	Score = 67.4 bits (163), Expect(2) = 6e-015
mapped-read 34793	F1UMNMG04H6MSU	Length=190	ref|XP_002068663.1| GK12697 [Drosophila willistoni] gb|EDW79649.1| GK12697 [Drosophila willistoni]Length=182	Score = 76.6 bits (187), Expect = 2e-012
mapped-read 34793	F1UMNMG04JPKGR	Length=465	ref|XP_002427897.1| hypothetical protein Phum_PHUM351800 [Pediculus humanus corporis] gb|EEB15159.1| hypothetical protein Phum_PHUM351800 [Pediculus humanus corporis]Length=120	Score = 74.7 bits (182), Expect = 6e-012
mapped-read 34793	F1UMNMG04IIYQ0	Length=656	ref|XP_002068663.1| GK12697 [Drosophila willistoni] gb|EDW79649.1| GK12697 [Drosophila willistoni]Length=182	Score = 76.6 bits (187), Expect = 3e-012
mapped-read 34793	F1UMNMG04JYX0L	Length=394	ref|XP_002068663.1| GK12697 [Drosophila willistoni] gb|EDW79649.1| GK12697 [Drosophila willistoni]Length=182	Score = 76.6 bits (187), Expect = 2e-012
mapped-read 34793	F1UMNMG04I60JJ	Length=467	No Hit
mapped-read 34793	F1UMNMG04ILU8G	Length=273	gb|AAX30301.1| unknown [Schistosoma japonicum]Length=55	Score = 103 bits (256), Expect = 2e-020
mapped-read 34793	F1UMNMG04IQP3T	Length=168	ref|XP_002068663.1| GK12697 [Drosophila willistoni] gb|EDW79649.1| GK12697 [Drosophila willistoni]Length=182	Score = 76.6 bits (187), Expect = 2e-012
mapped-read 34793	F1UMNMG04INX1L	Length=244	gb|AAX30301.1| unknown [Schistosoma japonicum]Length=55	Score = 91.3 bits (225), Expect = 6e-017
mapped-read 34793	F1UMNMG04IXNUO	Length=464	ref|XP_003240470.1| PREDICTED: hypothetical protein LOC100575156 [Acyrthosiphon pisum]Length=136	Score = 56.6 bits (135), Expect(2) = 7e-011
mapped-read 34793	F1UMNMG04IPVN6	Length=707	ref|XP_003247571.1| PREDICTED: hypothetical protein LOC100572577 [Acyrthosiphon pisum]Length=210	Score = 68.6 bits (166), Expect(2) = 2e-011
mapped-read 34793	F1UMNMG04JLDFB	Length=465	ref|XP_002427897.1| hypothetical protein Phum_PHUM351800 [Pediculus humanus corporis] gb|EEB15159.1| hypothetical protein Phum_PHUM351800 [Pediculus humanus corporis]Length=120	Score = 72.8 bits (177), Expect = 2e-011
mapped-read 34793	F1UMNMG04IF4U4	Length=350	ref|XP_002068663.1| GK12697 [Drosophila willistoni] gb|EDW79649.1| GK12697 [Drosophila willistoni]Length=182	Score = 43.1 bits (100), Expect(2) = 4e-007
mapped-read 34793	F1UMNMG04JP9TQ	Length=197	gb|AAX30301.1| unknown [Schistosoma japonicum]Length=55	Score = 88.2 bits (217), Expect = 5e-016
mapped-read 34793	F1UMNMG04JXQF9	Length=464	ref|XP_003240470.1| PREDICTED: hypothetical protein LOC100575156 [Acyrthosiphon pisum]Length=136	Score = 56.6 bits (135), Expect(2) = 7e-011
mapped-read 34793	F1UMNMG04IC6ID	Length=263	gb|AAX30301.1| unknown [Schistosoma japonicum]Length=55	Score = 107 bits (267), Expect = 8e-022
mapped-read 34793	F1UMNMG04JXO8E	Length=468	ref|XP_002427897.1| hypothetical protein Phum_PHUM351800 [Pediculus humanus corporis] gb|EEB15159.1| hypothetical protein Phum_PHUM351800 [Pediculus humanus corporis]Length=120	Score = 60.8 bits (146), Expect = 9e-008
mapped-read 34793	F1UMNMG04JLTVZ	Length=466	ref|XP_002427897.1| hypothetical protein Phum_PHUM351800 [Pediculus humanus corporis] gb|EEB15159.1| hypothetical protein Phum_PHUM351800 [Pediculus humanus corporis]Length=120	Score = 64.3 bits (155), Expect = 8e-009
mapped-read 34793	F1UMNMG04IUWDZ	Length=463	ref|XP_002723895.1| PREDICTED: hypothetical protein [Oryctolagus cuniculus]Length=488	Score = 43.9 bits (102), Expect(2) = 8e-008
mapped-read 34793	F1UMNMG04JY3C4	Length=256	gb|AAX30301.1| unknown [Schistosoma japonicum]Length=55	Score = 109 bits (272), Expect = 2e-022
mapped-read 34793	F1UMNMG04INAH0	Length=464	dbj|GAA96381.1| hypothetical protein E5Q_03048 [Mixia osmundae IAM 14324]Length=98	Score = 81.3 bits (199), Expect = 6e-014
mapped-read 34793	F1UMNMG04I3Q3P	Length=519	gb|EFN71375.1| hypothetical protein EAG_03557 [Camponotus floridanus]Length=306	Score = 57.8 bits (138), Expect = 8e-007
mapped-read 34793	F1UMNMG04JKV6P	Length=465	ref|XP_003240470.1| PREDICTED: hypothetical protein LOC100575156 [Acyrthosiphon pisum]Length=136	Score = 82.8 bits (203), Expect(2) = 8e-015
mapped-read 34793	F1UMNMG04ILZVQ	Length=284	gb|AAX30301.1| unknown [Schistosoma japonicum]Length=55	Score = 104 bits (260), Expect = 5e-021
mapped-read 34793	F1UMNMG04IML6S	Length=251	gb|AAX30301.1| unknown [Schistosoma japonicum]Length=55	Score = 70.9 bits (172), Expect = 8e-011
mapped-read 34793	F1UMNMG04J0AF4	Length=471	No Hit
mapped-read 34793	F1UMNMG04J1EO0	Length=462	ref|XP_001865961.1| conserved hypothetical protein [Culex quinquefasciatus] gb|EDS42525.1| conserved hypothetical protein [Culex quinquefasciatus]Length=139	Score = 67.4 bits (163), Expect = 9e-010
mapped-read 34793	F1UMNMG04JGQY3	Length=603	ref|XP_002068663.1| GK12697 [Drosophila willistoni] gb|EDW79649.1| GK12697 [Drosophila willistoni]Length=182	Score = 76.6 bits (187), Expect = 2e-012
mapped-read 34793	F1UMNMG04JUH8Z	Length=301	gb|AAX30301.1| unknown [Schistosoma japonicum]Length=55	Score = 58.9 bits (141), Expect(2) = 1e-010
mapped-read 34793	F1UMNMG04IY4SD	Length=721	ref|XP_002068663.1| GK12697 [Drosophila willistoni] gb|EDW79649.1| GK12697 [Drosophila willistoni]Length=182	Score = 42.0 bits (97), Expect(2) = 1e-007
mapped-read 34793	F1UMNMG04JDWGK	Length=348	ref|XP_002068663.1| GK12697 [Drosophila willistoni] gb|EDW79649.1| GK12697 [Drosophila willistoni]Length=182	Score = 76.6 bits (187), Expect = 2e-012
mapped-read 34793	F1UMNMG04I41FW	Length=507	No Hit
mapped-read 34793	F1UMNMG04JRRMG	Length=262	gb|AAX30301.1| unknown [Schistosoma japonicum]Length=55	Score = 60.5 bits (145), Expect(2) = 9e-013
mapped-read 34793	F1UMNMG04JVS84	Length=461	ref|XP_003240470.1| PREDICTED: hypothetical protein LOC100575156 [Acyrthosiphon pisum]Length=136	Score = 65.9 bits (159), Expect(2) = 8e-010
mapped-read 34793	F1UMNMG04I6NBA	Length=265	gb|AAX30301.1| unknown [Schistosoma japonicum]Length=55	Score = 104 bits (260), Expect = 5e-021
mapped-read 34793	F1UMNMG04JHCTA	Length=463	dbj|GAA96381.1| hypothetical protein E5Q_03048 [Mixia osmundae IAM 14324]Length=98	Score = 81.3 bits (199), Expect = 6e-014
mapped-read 34793	F1UMNMG04JUUSS	Length=478	No Hit
mapped-read 34793	F1UMNMG04ILH74	Length=255	gb|AAX30301.1| unknown [Schistosoma japonicum]Length=55	Score = 91.3 bits (225), Expect = 6e-017
mapped-read 34793	F1UMNMG04INE0B	Length=242	No Hit
mapped-read 34793	F1UMNMG04IF32S	Length=239	ref|XP_003247571.1| PREDICTED: hypothetical protein LOC100572577 [Acyrthosiphon pisum]Length=210	Score = 80.1 bits (196), Expect(2) = 2e-015
mapped-read 34793	F1UMNMG04H8FRS	Length=329	ref|XP_002167681.1| PREDICTED: hypothetical protein [Hydra magnipapillata]Length=59	Score = 82.8 bits (203), Expect = 2e-014
mapped-read 34793	F1UMNMG04IJ3X3	Length=286	ref|XP_002167681.1| PREDICTED: hypothetical protein [Hydra magnipapillata]Length=59	Score = 73.6 bits (179), Expect = 1e-011
mapped-read 34793	F1UMNMG04JWICY	Length=480	No Hit
mapped-read 34793	F1UMNMG04JISU1	Length=460	ref|XP_002723895.1| PREDICTED: hypothetical protein [Oryctolagus cuniculus]Length=488	Score = 43.9 bits (102), Expect(2) = 8e-008
mapped-read 34793	F1UMNMG04H9T85	Length=281	No Hit
mapped-read 34793	F1UMNMG04JC6DU	Length=464	dbj|GAA96381.1| hypothetical protein E5Q_03048 [Mixia osmundae IAM 14324]Length=98	Score = 59.7 bits (143), Expect(2) = 1e-012
mapped-read 34793	F1UMNMG04JZY6I	Length=774	gb|AAX30301.1| unknown [Schistosoma japonicum]Length=55	Score = 102 bits (255), Expect = 6e-020
mapped-read 34793	F1UMNMG04JQQ98	Length=498	No Hit
mapped-read 34793	F1UMNMG04IKDU4	Length=458	ref|XP_002450733.1| hypothetical protein SORBIDRAFT_05g016477 [Sorghum bicolor] gb|EES09721.1| hypothetical protein SORBIDRAFT_05g016477 [Sorghum bicolor]Length=149	Score = 78.6 bits (192), Expect = 4e-013
mapped-read 34793	F1UMNMG04JDRF6	Length=294	No Hit
mapped-read 34793	F1UMNMG04IZMO3	Length=467	No Hit
mapped-read 34793	F1UMNMG04JKQ7W	Length=279	ref|XP_001621776.1| hypothetical protein NEMVEDRAFT_v1g48963 [Nematostella vectensis] gb|EDO29676.1| predicted protein [Nematostella vectensis]Length=51	Score = 80.1 bits (196), Expect = 1e-013
mapped-read 34793	F1UMNMG04I3IP3	Length=262	gb|AAX30301.1| unknown [Schistosoma japonicum]Length=55	Score = 80.5 bits (197), Expect(2) = 1e-018
mapped-read 34793	F1UMNMG04JZNGG	Length=190	ref|XP_002068663.1| GK12697 [Drosophila willistoni] gb|EDW79649.1| GK12697 [Drosophila willistoni]Length=182	Score = 77.0 bits (188), Expect = 1e-012
mapped-read 34793	F1UMNMG04JC9L8	Length=464	ref|XP_003240470.1| PREDICTED: hypothetical protein LOC100575156 [Acyrthosiphon pisum]Length=136	Score = 56.6 bits (135), Expect(2) = 7e-011
mapped-read 34793	F1UMNMG04IWXTB	Length=190	ref|XP_002068663.1| GK12697 [Drosophila willistoni] gb|EDW79649.1| GK12697 [Drosophila willistoni]Length=182	Score = 76.6 bits (187), Expect = 2e-012
mapped-read 34793	F1UMNMG04IF8QV	Length=197	gb|AAX30301.1| unknown [Schistosoma japonicum]Length=55	Score = 88.2 bits (217), Expect = 5e-016
mapped-read 34793	F1UMNMG04IN7YW	Length=507	No Hit
mapped-read 34793	F1UMNMG04IZ14H	Length=244	gb|AAX30301.1| unknown [Schistosoma japonicum]Length=55	Score = 91.3 bits (225), Expect = 6e-017
mapped-read 34793	F1UMNMG04JQ2R9	Length=547	ref|XP_001869358.1| conserved hypothetical protein [Culex quinquefasciatus] gb|EDS29076.1| conserved hypothetical protein [Culex quinquefasciatus]Length=36	Score = 70.9 bits (172), Expect = 1e-010
mapped-read 34793	F1UMNMG04JC0X5	Length=463	ref|XP_001383614.1| hypothetical protein PICST_57317 [Scheffersomyces stipitis CBS6054] gb|ABN65585.1| predicted protein, partial [Scheffersomyces stipitis CBS 6054]Length=94	Score = 60.8 bits (146), Expect = 9e-008
mapped-read 34793	F1UMNMG04JQ05H	Length=826	No Hit
mapped-read 34793	F1UMNMG04I8N67	Length=538	No Hit
mapped-read 34793	F1UMNMG04JYNBR	Length=501	No Hit
mapped-read 34793	F1UMNMG04H6YXH	Length=240	gb|ABK29517.1| cytochrome P450-like TBP [Helicoverpa armigera]Length=97	Score = 61.6 bits (148), Expect = 5e-008
mapped-read 34793	F1UMNMG04JFEFN	Length=718	ref|XP_002068663.1| GK12697 [Drosophila willistoni] gb|EDW79649.1| GK12697 [Drosophila willistoni]Length=182	Score = 76.6 bits (187), Expect = 4e-012
mapped-read 34793	F1UMNMG04IKXO1	Length=483	ref|XP_001383614.1| hypothetical protein PICST_57317 [Scheffersomyces stipitis CBS6054] gb|ABN65585.1| predicted protein, partial [Scheffersomyces stipitis CBS 6054]Length=94	Score = 60.8 bits (146), Expect = 9e-008
mapped-read 34793	F1UMNMG04JQC56	Length=462	dbj|GAA96381.1| hypothetical protein E5Q_03048 [Mixia osmundae IAM 14324]Length=98	Score = 40.0 bits (92), Expect(2) = 7e-007
mapped-read 34793	F1UMNMG04JO1UC	Length=465	ref|XP_003240470.1| PREDICTED: hypothetical protein LOC100575156 [Acyrthosiphon pisum]Length=136	Score = 53.1 bits (126), Expect(2) = 8e-010
mapped-read 34793	F1UMNMG04I52EZ	Length=463	ref|XP_002427897.1| hypothetical protein Phum_PHUM351800 [Pediculus humanus corporis] gb|EEB15159.1| hypothetical protein Phum_PHUM351800 [Pediculus humanus corporis]Length=120	Score = 60.5 bits (145), Expect = 1e-007
mapped-read 34793	F1UMNMG04JSH63	Length=464	ref|XP_003240470.1| PREDICTED: hypothetical protein LOC100575156 [Acyrthosiphon pisum]Length=136	Score = 78.2 bits (191), Expect(2) = 2e-013
mapped-read 34793	F1UMNMG04ILSHF	Length=209	gb|ABK29517.1| cytochrome P450-like TBP [Helicoverpa armigera]Length=97	Score = 58.9 bits (141), Expect = 3e-007
mapped-read 34793	F1UMNMG04ID85U	Length=268	gb|AAX30301.1| unknown [Schistosoma japonicum]Length=55	Score = 80.5 bits (197), Expect(2) = 1e-018
mapped-read 34793	F1UMNMG04JXYXO	Length=197	gb|AAX30301.1| unknown [Schistosoma japonicum]Length=55	Score = 88.2 bits (217), Expect = 5e-016
mapped-read 34793	F1UMNMG04IXNWY	Length=430	ref|XP_003247571.1| PREDICTED: hypothetical protein LOC100572577 [Acyrthosiphon pisum]Length=210	Score = 73.6 bits (179), Expect = 1e-011
mapped-read 34793	F1UMNMG04I5F1E	Length=200	gb|AAX30301.1| unknown [Schistosoma japonicum]Length=55	Score = 82.0 bits (201), Expect = 4e-014
mapped-read 34793	F1UMNMG04IECBX	Length=187	ref|XP_002068663.1| GK12697 [Drosophila willistoni] gb|EDW79649.1| GK12697 [Drosophila willistoni]Length=182	Score = 76.6 bits (187), Expect = 2e-012
mapped-read 34793	F1UMNMG04IP8VF	Length=166	No Hit
mapped-read 34793	F1UMNMG04JSXHD	Length=568	gb|EGO18709.1| hypothetical protein SERLADRAFT_353288 [Serpula lacrymans var.lacrymans S7.9]Length=106	Score = 52.4 bits (124), Expect(2) = 9e-008
mapped-read 34793	F1UMNMG04IGBEP	Length=464	ref|XP_003240470.1| PREDICTED: hypothetical protein LOC100575156 [Acyrthosiphon pisum]Length=136	Score = 79.3 bits (194), Expect(2) = 8e-014
mapped-read 34793	F1UMNMG04IYEIG	Length=476	ref|XP_001383614.1| hypothetical protein PICST_57317 [Scheffersomyces stipitis CBS6054] gb|ABN65585.1| predicted protein, partial [Scheffersomyces stipitis CBS 6054]Length=94	Score = 60.8 bits (146), Expect = 9e-008
mapped-read 34793	F1UMNMG04JSE09	Length=501	ref|XP_001383614.1| hypothetical protein PICST_57317 [Scheffersomyces stipitis CBS6054] gb|ABN65585.1| predicted protein, partial [Scheffersomyces stipitis CBS 6054]Length=94	Score = 60.8 bits (146), Expect = 9e-008
mapped-read 34793	F1UMNMG04IBCOQ	Length=671	ref|XP_003369893.1| conserved hypothetical protein [Trichinella spiralis] gb|EFV46975.1| conserved hypothetical protein [Trichinella spiralis]Length=78	Score = 66.6 bits (161), Expect = 3e-009
mapped-read 34793	F1UMNMG04JZW4V	Length=524	ref|XP_003240470.1| PREDICTED: hypothetical protein LOC100575156 [Acyrthosiphon pisum]Length=136	Score = 90.1 bits (222), Expect = 1e-016
mapped-read 34793	F1UMNMG04JKAXW	Length=464	ref|XP_002427897.1| hypothetical protein Phum_PHUM351800 [Pediculus humanus corporis] gb|EEB15159.1| hypothetical protein Phum_PHUM351800 [Pediculus humanus corporis]Length=120	Score = 60.5 bits (145), Expect = 1e-007
mapped-read 34793	F1UMNMG04I8J6R	Length=291	gb|EFX60998.1| hypothetical protein DAPPUDRAFT_70242 [Daphnia pulex] gb|EFX64213.1| hypothetical protein DAPPUDRAFT_66379 [Daphnia pulex]Length=55	Score = 56.2 bits (134), Expect(2) = 6e-012
mapped-read 34793	F1UMNMG04ILMLN	Length=198	gb|AAX30301.1| unknown [Schistosoma japonicum]Length=55	Score = 102 bits (253), Expect = 3e-020
mapped-read 34793	F1UMNMG04I54RK	Length=376	ref|XP_002068663.1| GK12697 [Drosophila willistoni] gb|EDW79649.1| GK12697 [Drosophila willistoni]Length=182	Score = 76.6 bits (187), Expect = 2e-012
mapped-read 34793	F1UMNMG04JJBTG	Length=170	ref|XP_002068663.1| GK12697 [Drosophila willistoni] gb|EDW79649.1| GK12697 [Drosophila willistoni]Length=182	Score = 76.6 bits (187), Expect = 2e-012
mapped-read 34793	F1UMNMG04IGNMM	Length=316	No Hit
mapped-read 34793	F1UMNMG04JTNUM	Length=250	ref|XP_003247571.1| PREDICTED: hypothetical protein LOC100572577 [Acyrthosiphon pisum]Length=210	Score = 97.4 bits (241), Expect = 8e-019
mapped-read 34793	F1UMNMG04JDR4P	Length=467	No Hit
mapped-read 34793	F1UMNMG04IP9NP	Length=198	gb|AAX30301.1| unknown [Schistosoma japonicum]Length=55	Score = 88.2 bits (217), Expect = 5e-016
mapped-read 34793	F1UMNMG04ILBDQ	Length=189	ref|XP_002068663.1| GK12697 [Drosophila willistoni] gb|EDW79649.1| GK12697 [Drosophila willistoni]Length=182	Score = 76.6 bits (187), Expect = 2e-012
mapped-read 34793	F1UMNMG04IQZU7	Length=486	No Hit
mapped-read 34793	F1UMNMG04I4SF7	Length=635	ref|XP_002068663.1| GK12697 [Drosophila willistoni] gb|EDW79649.1| GK12697 [Drosophila willistoni]Length=182	Score = 76.6 bits (187), Expect = 3e-012
mapped-read 34793	F1UMNMG04JA2Q9	Length=679	No Hit
mapped-read 34793	F1UMNMG04IRLJG	Length=288	gb|AAX30301.1| unknown [Schistosoma japonicum]Length=55	Score = 109 bits (272), Expect = 2e-022
mapped-read 34793	F1UMNMG04ICQ56	Length=318	No Hit
mapped-read 34793	F1UMNMG04H8JZV	Length=675	ref|XP_002068663.1| GK12697 [Drosophila willistoni] gb|EDW79649.1| GK12697 [Drosophila willistoni]Length=182	Score = 76.6 bits (187), Expect = 3e-012
mapped-read 34793	F1UMNMG04IBMNX	Length=257	gb|EIM91700.1| hypothetical protein STEHIDRAFT_47787 [Stereum hirsutum FP-91666SS1]Length=97	Score = 71.6 bits (174), Expect = 5e-011
mapped-read 34793	F1UMNMG04IRIRC	Length=362	ref|XP_001621776.1| hypothetical protein NEMVEDRAFT_v1g48963 [Nematostella vectensis] gb|EDO29676.1| predicted protein [Nematostella vectensis]Length=51	Score = 80.1 bits (196), Expect = 1e-013
mapped-read 34793	F1UMNMG04J07NC	Length=584	No Hit
mapped-read 34793	F1UMNMG04IYZ8O	Length=538	gb|AAX30301.1| unknown [Schistosoma japonicum]Length=55	Score = 99.8 bits (247), Expect = 2e-019
mapped-read 34793	F1UMNMG04JEG86	Length=563	ref|XP_001624571.1| predicted protein [Nematostella vectensis] gb|EDO32471.1| predicted protein [Nematostella vectensis]Length=90	Score = 84.3 bits (207), Expect(2) = 4e-016
mapped-read 34793	F1UMNMG04I7XII	Length=440	ref|XP_002426744.1| conserved hypothetical protein [Pediculus humanus corporis] gb|EEB14006.1| conserved hypothetical protein [Pediculus humanus corporis]Length=213	Score = 59.3 bits (142), Expect = 2e-007
mapped-read 34793	F1UMNMG04H4VIF	Length=271	ref|XP_003369893.1| conserved hypothetical protein [Trichinella spiralis] gb|EFV46975.1| conserved hypothetical protein [Trichinella spiralis]Length=78	Score = 52.8 bits (125), Expect(2) = 1e-010
mapped-read 34793	F1UMNMG04IEU4D	Length=463	dbj|GAA96381.1| hypothetical protein E5Q_03048 [Mixia osmundae IAM 14324]Length=98	Score = 61.6 bits (148), Expect(2) = 3e-013
mapped-read 34793	F1UMNMG04JM6SD	Length=466	ref|XP_002427897.1| hypothetical protein Phum_PHUM351800 [Pediculus humanus corporis] gb|EEB15159.1| hypothetical protein Phum_PHUM351800 [Pediculus humanus corporis]Length=120	Score = 72.8 bits (177), Expect = 2e-011
mapped-read 34793	F1UMNMG04I7E89	Length=243	gb|AAX30301.1| unknown [Schistosoma japonicum]Length=55	Score = 62.4 bits (150), Expect(2) = 2e-013
mapped-read 34793	F1UMNMG04JVER9	Length=212	ref|XP_003247571.1| PREDICTED: hypothetical protein LOC100572577 [Acyrthosiphon pisum]Length=210	Score = 63.9 bits (154), Expect = 1e-008
mapped-read 34793	F1UMNMG04JLK0N	Length=325	No Hit
mapped-read 34793	F1UMNMG04I3WK7	Length=516	No Hit
mapped-read 34793	F1UMNMG04I87S1	Length=177	gb|AAX30301.1| unknown [Schistosoma japonicum]Length=55	Score = 82.0 bits (201), Expect = 4e-014
mapped-read 34793	F1UMNMG04JM5SK	Length=592	No Hit
mapped-read 34793	F1UMNMG04J0X1X	Length=704	ref|XP_002068663.1| GK12697 [Drosophila willistoni] gb|EDW79649.1| GK12697 [Drosophila willistoni]Length=182	Score = 56.2 bits (134), Expect(2) = 1e-007
mapped-read 34793	F1UMNMG04H7WUT	Length=172	ref|XP_002068663.1| GK12697 [Drosophila willistoni] gb|EDW79649.1| GK12697 [Drosophila willistoni]Length=182	Score = 76.6 bits (187), Expect = 2e-012
mapped-read 34793	F1UMNMG04JO2C7	Length=461	No Hit
mapped-read 34793	F1UMNMG04JD729	Length=463	ref|XP_003240470.1| PREDICTED: hypothetical protein LOC100575156 [Acyrthosiphon pisum]Length=136	Score = 65.9 bits (159), Expect(2) = 8e-010
mapped-read 34793	F1UMNMG04I69DC	Length=534	ref|XP_002068663.1| GK12697 [Drosophila willistoni] gb|EDW79649.1| GK12697 [Drosophila willistoni]Length=182	Score = 76.6 bits (187), Expect = 2e-012
mapped-read 34793	F1UMNMG04IEVC1	Length=464	dbj|GAA96381.1| hypothetical protein E5Q_03048 [Mixia osmundae IAM 14324]Length=98	Score = 81.3 bits (199), Expect = 6e-014
mapped-read 34793	F1UMNMG04IXQLU	Length=463	ref|XP_001865961.1| conserved hypothetical protein [Culex quinquefasciatus] gb|EDS42525.1| conserved hypothetical protein [Culex quinquefasciatus]Length=139	Score = 65.1 bits (157), Expect = 5e-009
mapped-read 34793	F1UMNMG04JSNP6	Length=402	ref|XP_002068663.1| GK12697 [Drosophila willistoni] gb|EDW79649.1| GK12697 [Drosophila willistoni]Length=182	Score = 76.6 bits (187), Expect = 2e-012
mapped-read 34793	F1UMNMG04JDWPT	Length=514	No Hit
mapped-read 34793	F1UMNMG04IV1C8	Length=831	ref|XP_002068663.1| GK12697 [Drosophila willistoni] gb|EDW79649.1| GK12697 [Drosophila willistoni]Length=182	Score = 76.6 bits (187), Expect = 5e-012
mapped-read 34793	F1UMNMG04I8LU9	Length=740	ref|XP_002068663.1| GK12697 [Drosophila willistoni] gb|EDW79649.1| GK12697 [Drosophila willistoni]Length=182	Score = 76.6 bits (187), Expect = 4e-012
mapped-read 34793	F1UMNMG04IEJVV	Length=197	ref|XP_002068663.1| GK12697 [Drosophila willistoni] gb|EDW79649.1| GK12697 [Drosophila willistoni]Length=182	Score = 45.8 bits (107), Expect(2) = 1e-008
mapped-read 34793	F1UMNMG04IJPOA	Length=290	gb|EIM91700.1| hypothetical protein STEHIDRAFT_47787 [Stereum hirsutum FP-91666SS1]Length=97	Score = 82.4 bits (202), Expect = 3e-014
mapped-read 34793	F1UMNMG04JOADV	Length=194	ref|XP_002068663.1| GK12697 [Drosophila willistoni] gb|EDW79649.1| GK12697 [Drosophila willistoni]Length=182	Score = 76.6 bits (187), Expect = 2e-012
mapped-read 34793	F1UMNMG04JU7J4	Length=189	ref|XP_002068663.1| GK12697 [Drosophila willistoni] gb|EDW79649.1| GK12697 [Drosophila willistoni]Length=182	Score = 76.6 bits (187), Expect = 2e-012
mapped-read 34793	F1UMNMG04JWJZY	Length=179	ref|XP_002068663.1| GK12697 [Drosophila willistoni] gb|EDW79649.1| GK12697 [Drosophila willistoni]Length=182	Score = 76.6 bits (187), Expect = 2e-012
mapped-read 34793	F1UMNMG04H8XXM	Length=307	No Hit
mapped-read 34793	F1UMNMG04IGGEV	Length=369	No Hit
mapped-read 34793	F1UMNMG04JE7H3	Length=910	ref|XP_002068663.1| GK12697 [Drosophila willistoni] gb|EDW79649.1| GK12697 [Drosophila willistoni]Length=182	Score = 76.6 bits (187), Expect = 6e-012
mapped-read 34793	F1UMNMG04JIXWV	Length=292	No Hit
mapped-read 34793	F1UMNMG04JCXZZ	Length=512	No Hit
mapped-read 34793	F1UMNMG04JEIL5	Length=229	No Hit
mapped-read 34793	F1UMNMG04JHOC3	Length=208	No Hit
mapped-read 34793	F1UMNMG04IMWHD	Length=476	ref|XP_003240470.1| PREDICTED: hypothetical protein LOC100575156 [Acyrthosiphon pisum]Length=136	Score = 70.5 bits (171), Expect = 1e-010
mapped-read 34793	F1UMNMG04JIFM1	Length=199	gb|AAX30301.1| unknown [Schistosoma japonicum]Length=55	Score = 88.2 bits (217), Expect = 5e-016
mapped-read 34793	F1UMNMG04IB0NL	Length=530	ref|XP_002068663.1| GK12697 [Drosophila willistoni] gb|EDW79649.1| GK12697 [Drosophila willistoni]Length=182	Score = 58.5 bits (140), Expect(2) = 1e-008
mapped-read 34793	F1UMNMG04JX8AF	Length=467	ref|XP_003240470.1| PREDICTED: hypothetical protein LOC100575156 [Acyrthosiphon pisum]Length=136	Score = 55.8 bits (133), Expect(3) = 1e-009
mapped-read 34793	F1UMNMG04IFR16	Length=190	ref|XP_002068663.1| GK12697 [Drosophila willistoni] gb|EDW79649.1| GK12697 [Drosophila willistoni]Length=182	Score = 76.6 bits (187), Expect = 2e-012
mapped-read 34793	F1UMNMG04IUE70	Length=467	ref|XP_002427897.1| hypothetical protein Phum_PHUM351800 [Pediculus humanus corporis] gb|EEB15159.1| hypothetical protein Phum_PHUM351800 [Pediculus humanus corporis]Length=120	Score = 57.4 bits (137), Expect = 1e-006
mapped-read 34793	F1UMNMG04JVFXB	Length=529	ref|XP_002068663.1| GK12697 [Drosophila willistoni] gb|EDW79649.1| GK12697 [Drosophila willistoni]Length=182	Score = 76.6 bits (187), Expect = 2e-012
mapped-read 34793	F1UMNMG04JS4WN	Length=230	gb|AAX30301.1| unknown [Schistosoma japonicum]Length=55	Score = 109 bits (272), Expect = 2e-022
mapped-read 34793	F1UMNMG04JX3H2	Length=542	ref|XP_002068663.1| GK12697 [Drosophila willistoni] gb|EDW79649.1| GK12697 [Drosophila willistoni]Length=182	Score = 76.6 bits (187), Expect = 2e-012
mapped-read 34793	F1UMNMG04JDO21	Length=431	ref|XP_002068663.1| GK12697 [Drosophila willistoni] gb|EDW79649.1| GK12697 [Drosophila willistoni]Length=182	Score = 45.1 bits (105), Expect(2) = 2e-008
mapped-read 34793	F1UMNMG04JW64O	Length=464	ref|XP_003240470.1| PREDICTED: hypothetical protein LOC100575156 [Acyrthosiphon pisum]Length=136	Score = 56.6 bits (135), Expect(2) = 7e-011
mapped-read 34793	F1UMNMG04IUHRE	Length=167	ref|XP_002068663.1| GK12697 [Drosophila willistoni] gb|EDW79649.1| GK12697 [Drosophila willistoni]Length=182	Score = 76.6 bits (187), Expect = 2e-012
mapped-read 34793	F1UMNMG04IWDS1	Length=172	ref|XP_002068663.1| GK12697 [Drosophila willistoni] gb|EDW79649.1| GK12697 [Drosophila willistoni]Length=182	Score = 52.0 bits (123), Expect(2) = 8e-008
mapped-read 34793	F1UMNMG04JDJ3N	Length=797	ref|XP_003247571.1| PREDICTED: hypothetical protein LOC100572577 [Acyrthosiphon pisum]Length=210	Score = 60.1 bits (144), Expect = 5e-007
mapped-read 34793	F1UMNMG04JH5TW	Length=508	No Hit
mapped-read 34793	F1UMNMG04I4KPK	Length=248	gb|AAX30301.1| unknown [Schistosoma japonicum]Length=55	Score = 88.2 bits (217), Expect = 5e-016
mapped-read 34793	F1UMNMG04JUQ15	Length=464	ref|XP_003240470.1| PREDICTED: hypothetical protein LOC100575156 [Acyrthosiphon pisum]Length=136	Score = 56.6 bits (135), Expect(2) = 7e-011
mapped-read 34793	F1UMNMG04JC3KE	Length=686	gb|AAX30301.1| unknown [Schistosoma japonicum]Length=55	Score = 73.6 bits (179), Expect = 3e-011
mapped-read 34793	F1UMNMG04IBL20	Length=284	ref|XP_003247571.1| PREDICTED: hypothetical protein LOC100572577 [Acyrthosiphon pisum]Length=210	Score = 80.9 bits (198), Expect(2) = 1e-015
mapped-read 34793	F1UMNMG04JHXQG	Length=573	ref|XP_003247571.1| PREDICTED: hypothetical protein LOC100572577 [Acyrthosiphon pisum]Length=210	Score = 86.3 bits (212), Expect = 3e-015
mapped-read 34793	F1UMNMG04IG8WQ	Length=214	ref|XP_001230222.1| hypothetical protein CHGG_11101 [Chaetomium globosum CBS 148.51] gb|EAQ82865.1| conserved hypothetical protein [Chaetomium globosum CBS 148.51]Length=144	Score = 57.4 bits (137), Expect = 9e-007
mapped-read 34793	F1UMNMG04IXSFL	Length=267	ref|XP_003247571.1| PREDICTED: hypothetical protein LOC100572577 [Acyrthosiphon pisum]Length=210	Score = 103 bits (256), Expect(2) = 4e-022
mapped-read 34793	F1UMNMG04JBH4C	Length=474	No Hit
mapped-read 34793	F1UMNMG04JDZ41	Length=202	ref|XP_002068663.1| GK12697 [Drosophila willistoni] gb|EDW79649.1| GK12697 [Drosophila willistoni]Length=182	Score = 76.6 bits (187), Expect = 2e-012
mapped-read 34793	F1UMNMG04IO8IS	Length=241	gb|EFX60998.1| hypothetical protein DAPPUDRAFT_70242 [Daphnia pulex] gb|EFX64213.1| hypothetical protein DAPPUDRAFT_66379 [Daphnia pulex]Length=55	Score = 49.7 bits (117), Expect(2) = 5e-010
mapped-read 34793	F1UMNMG04I02BV	Length=216	gb|AAX30301.1| unknown [Schistosoma japonicum]Length=55	Score = 43.9 bits (102), Expect(2) = 4e-008
mapped-read 34793	F1UMNMG04JZWRF	Length=197	gb|AAX30301.1| unknown [Schistosoma japonicum]Length=55	Score = 88.2 bits (217), Expect = 5e-016
mapped-read 34793	F1UMNMG04JPW5V	Length=249	ref|XP_003369893.1| conserved hypothetical protein [Trichinella spiralis] gb|EFV46975.1| conserved hypothetical protein [Trichinella spiralis]Length=78	Score = 71.2 bits (173), Expect = 6e-011
mapped-read 34793	F1UMNMG04JEFPU	Length=227	ref|XP_001617807.1| hypothetical protein NEMVEDRAFT_v1g225775 [Nematostella vectensis] ref|XP_001618574.1| hypothetical protein NEMVEDRAFT_v1g224997 [Nematostella vectensis] ref|XP_001620115.1| hypothetical protein NEMVEDRAFT_v1g223461 [Nematostella vectensis] ref|XP_001621440.1| hypothetical protein NEMVEDRAFT_v1g231412 [Nematostella vectensis] ref|XP_001635441.1| predicted protein [Nematostella…	Score = 67.0 bits (162), Expect = 1e-009
mapped-read 34793	F1UMNMG04IJFEA	Length=169	ref|XP_002068663.1| GK12697 [Drosophila willistoni] gb|EDW79649.1| GK12697 [Drosophila willistoni]Length=182	Score = 76.6 bits (187), Expect = 2e-012
mapped-read 34793	F1UMNMG04J2Q1N	Length=1072	ref|XP_002167681.1| PREDICTED: hypothetical protein [Hydra magnipapillata]Length=59	Score = 63.2 bits (152), Expect = 9e-008
mapped-read 34793	F1UMNMG04I4SOW	Length=510	No Hit
mapped-read 34793	F1UMNMG04JT9AD	Length=297	ref|XP_001617807.1| hypothetical protein NEMVEDRAFT_v1g225775 [Nematostella vectensis] ref|XP_001618574.1| hypothetical protein NEMVEDRAFT_v1g224997 [Nematostella vectensis] ref|XP_001620115.1| hypothetical protein NEMVEDRAFT_v1g223461 [Nematostella vectensis] ref|XP_001621440.1| hypothetical protein NEMVEDRAFT_v1g231412 [Nematostella vectensis] ref|XP_001635441.1| predicted protein [Nematostella…	Score = 80.9 bits (198), Expect = 8e-014
mapped-read 34793	F1UMNMG04I5GA2	Length=501	No Hit
mapped-read 34793	F1UMNMG04I11AJ	Length=263	gb|AAX30301.1| unknown [Schistosoma japonicum]Length=55	Score = 100 bits (249), Expect = 1e-019
mapped-read 34793	F1UMNMG04IF82B	Length=861	No Hit
mapped-read 34793	F1UMNMG04JWKV6	Length=245	gb|AAX30301.1| unknown [Schistosoma japonicum]Length=55	Score = 91.3 bits (225), Expect = 6e-017
mapped-read 34793	F1UMNMG04IJV7M	Length=531	gb|AAX30301.1| unknown [Schistosoma japonicum]Length=55	Score = 109 bits (272), Expect = 2e-022
mapped-read 34793	F1UMNMG04I0SZK	Length=463	ref|XP_001617807.1| hypothetical protein NEMVEDRAFT_v1g225775 [Nematostella vectensis] ref|XP_001618574.1| hypothetical protein NEMVEDRAFT_v1g224997 [Nematostella vectensis] ref|XP_001620115.1| hypothetical protein NEMVEDRAFT_v1g223461 [Nematostella vectensis] ref|XP_001621440.1| hypothetical protein NEMVEDRAFT_v1g231412 [Nematostella vectensis] ref|XP_001635441.1| predicted protein [Nematostella…	Score = 75.5 bits (184), Expect = 3e-012
mapped-read 34793	F1UMNMG04IS83F	Length=273	ref|XP_003247571.1| PREDICTED: hypothetical protein LOC100572577 [Acyrthosiphon pisum]Length=210	Score = 103 bits (257), Expect = 1e-020
mapped-read 34793	F1UMNMG04JG26Z	Length=479	No Hit
mapped-read 34793	F1UMNMG04JNASU	Length=287	No Hit
mapped-read 34793	F1UMNMG04JCAS0	Length=343	ref|XP_002426744.1| conserved hypothetical protein [Pediculus humanus corporis] gb|EEB14006.1| conserved hypothetical protein [Pediculus humanus corporis]Length=213	Score = 62.8 bits (151), Expect = 2e-008
mapped-read 34793	F1UMNMG04I8TF1	Length=189	ref|XP_002068663.1| GK12697 [Drosophila willistoni] gb|EDW79649.1| GK12697 [Drosophila willistoni]Length=182	Score = 76.6 bits (187), Expect = 2e-012
mapped-read 34793	F1UMNMG04ISZ8E	Length=479	gb|AAX30301.1| unknown [Schistosoma japonicum]Length=55	Score = 79.3 bits (194), Expect = 2e-013
mapped-read 34793	F1UMNMG04JELCM	Length=276	No Hit
mapped-read 34793	F1UMNMG04JQ0WT	Length=584	gb|EIM91700.1| hypothetical protein STEHIDRAFT_47787 [Stereum hirsutum FP-91666SS1]Length=97	Score = 60.5 bits (145), Expect = 2e-007
mapped-read 34793	F1UMNMG04IPZDU	Length=268	ref|XP_002661753.1| PREDICTED: hypothetical protein LOC100329601 [Danio rerio]Length=55	Score = 61.6 bits (148), Expect = 5e-008
mapped-read 34793	F1UMNMG04JG4WV	Length=464	ref|XP_002068663.1| GK12697 [Drosophila willistoni] gb|EDW79649.1| GK12697 [Drosophila willistoni]Length=182	Score = 45.1 bits (105), Expect(2) = 2e-008
mapped-read 34793	F1UMNMG04IZ9KW	Length=175	ref|XP_002068663.1| GK12697 [Drosophila willistoni] gb|EDW79649.1| GK12697 [Drosophila willistoni]Length=182	Score = 76.6 bits (187), Expect = 2e-012
mapped-read 34793	F1UMNMG04JAYTF	Length=267	ref|XP_003369893.1| conserved hypothetical protein [Trichinella spiralis] gb|EFV46975.1| conserved hypothetical protein [Trichinella spiralis]Length=78	Score = 74.3 bits (181), Expect(2) = 8e-015
mapped-read 34793	F1UMNMG04J0BG5	Length=564	ref|XP_003614396.1| hypothetical protein MTR_5g051150 [Medicago truncatula] gb|AES97354.1| hypothetical protein MTR_5g051150 [Medicago truncatula]Length=2133	Score = 84.0 bits (206), Expect = 1e-014
mapped-read 34793	F1UMNMG04IZ83E	Length=297	No Hit
mapped-read 34793	F1UMNMG04JSI09	Length=512	No Hit
mapped-read 34793	F1UMNMG04IOPGJ	Length=372	No Hit
mapped-read 34793	F1UMNMG04JFCY5	Length=991	ref|XP_003247571.1| PREDICTED: hypothetical protein LOC100572577 [Acyrthosiphon pisum]Length=210	Score = 72.4 bits (176), Expect = 1e-010
mapped-read 34793	F1UMNMG04JI7GH	Length=214	gb|AAX30301.1| unknown [Schistosoma japonicum]Length=55	Score = 98.2 bits (243), Expect = 5e-019
mapped-read 34793	F1UMNMG04ITZY4	Length=424	ref|XP_002068663.1| GK12697 [Drosophila willistoni] gb|EDW79649.1| GK12697 [Drosophila willistoni]Length=182	Score = 76.6 bits (187), Expect = 2e-012
mapped-read 34793	F1UMNMG04JM1AK	Length=208	ref|XP_003247571.1| PREDICTED: hypothetical protein LOC100572577 [Acyrthosiphon pisum]Length=210	Score = 73.2 bits (178), Expect = 2e-011
mapped-read 34793	F1UMNMG04IGNZF	Length=267	gb|AAX30301.1| unknown [Schistosoma japonicum]Length=55	Score = 109 bits (272), Expect = 2e-022
mapped-read 34793	F1UMNMG04I75TW	Length=751	gb|AAX30301.1| unknown [Schistosoma japonicum]Length=55	Score = 62.4 bits (150), Expect(2) = 6e-013
mapped-read 34793	F1UMNMG04JD07M	Length=290	ref|XP_002068663.1| GK12697 [Drosophila willistoni] gb|EDW79649.1| GK12697 [Drosophila willistoni]Length=182	Score = 76.6 bits (187), Expect = 2e-012
mapped-read 34793	F1UMNMG04ISMSN	Length=464	ref|XP_003240470.1| PREDICTED: hypothetical protein LOC100575156 [Acyrthosiphon pisum]Length=136	Score = 56.6 bits (135), Expect(2) = 7e-011
mapped-read 34793	F1UMNMG04JXBX9	Length=213	ref|XP_003247571.1| PREDICTED: hypothetical protein LOC100572577 [Acyrthosiphon pisum]Length=210	Score = 63.2 bits (152), Expect = 2e-008
mapped-read 34793	F1UMNMG04JDXOV	Length=173	ref|XP_002068663.1| GK12697 [Drosophila willistoni] gb|EDW79649.1| GK12697 [Drosophila willistoni]Length=182	Score = 76.6 bits (187), Expect = 2e-012
mapped-read 34793	F1UMNMG04JXRQ8	Length=264	gb|AAX30301.1| unknown [Schistosoma japonicum]Length=55	Score = 55.1 bits (131), Expect(2) = 2e-014
mapped-read 34793	F1UMNMG04J2TZY	Length=699	gb|AAX30301.1| unknown [Schistosoma japonicum]Length=55	Score = 85.1 bits (209), Expect = 1e-014
mapped-read 34793	F1UMNMG04JZ58M	Length=167	ref|XP_002068663.1| GK12697 [Drosophila willistoni] gb|EDW79649.1| GK12697 [Drosophila willistoni]Length=182	Score = 76.6 bits (187), Expect = 2e-012
mapped-read 34793	F1UMNMG04IWAAH	Length=281	gb|EFX60998.1| hypothetical protein DAPPUDRAFT_70242 [Daphnia pulex] gb|EFX64213.1| hypothetical protein DAPPUDRAFT_66379 [Daphnia pulex]Length=55	Score = 58.5 bits (140), Expect = 4e-007
mapped-read 34793	F1UMNMG04JK0J1	Length=560	ref|XP_001383945.2| hypothetical protein PICST_31083 [Scheffersomyces stipitis CBS6054] gb|ABN65916.2| predicted protein [Scheffersomyces stipitis CBS 6054] gb|EGW33837.1| hypothetical protein SPAPADRAFT_133853 [Spathaspora passalidarumNRRL Y-27907]Length=49	Score = 66.2 bits (160), Expect = 3e-009
mapped-read 34793	F1UMNMG04JGDW9	Length=187	ref|XP_002068663.1| GK12697 [Drosophila willistoni] gb|EDW79649.1| GK12697 [Drosophila willistoni]Length=182	Score = 76.6 bits (187), Expect = 2e-012
mapped-read 34793	F1UMNMG04IHX0S	Length=262	ref|XP_003369893.1| conserved hypothetical protein [Trichinella spiralis] gb|EFV46975.1| conserved hypothetical protein [Trichinella spiralis]Length=78	Score = 81.6 bits (200), Expect = 5e-014
mapped-read 34793	F1UMNMG04I1O6D	Length=278	No Hit
mapped-read 34793	F1UMNMG04IJEJ6	Length=228	ref|XP_002426744.1| conserved hypothetical protein [Pediculus humanus corporis] gb|EEB14006.1| conserved hypothetical protein [Pediculus humanus corporis]Length=213	Score = 57.4 bits (137), Expect = 1e-006
mapped-read 34793	F1UMNMG04JFZ03	Length=453	gb|AAX30301.1| unknown [Schistosoma japonicum]Length=55	Score = 80.1 bits (196), Expect = 1e-013
mapped-read 34793	F1UMNMG04I0I6X	Length=250	No Hit
mapped-read 34793	F1UMNMG04J3XJ8	Length=188	ref|XP_002068663.1| GK12697 [Drosophila willistoni] gb|EDW79649.1| GK12697 [Drosophila willistoni]Length=182	Score = 75.1 bits (183), Expect = 5e-012
mapped-read 34793	F1UMNMG04IDX2X	Length=911	No Hit
mapped-read 34793	F1UMNMG04JAVON	Length=426	ref|XP_001383945.2| hypothetical protein PICST_31083 [Scheffersomyces stipitis CBS6054] gb|ABN65916.2| predicted protein [Scheffersomyces stipitis CBS 6054] gb|EGW33837.1| hypothetical protein SPAPADRAFT_133853 [Spathaspora passalidarumNRRL Y-27907]Length=49	Score = 58.2 bits (139), Expect(2) = 6e-010
mapped-read 34793	F1UMNMG04J2TO5	Length=216	No Hit
mapped-read 34793	F1UMNMG04JCPDG	Length=189	ref|XP_002068663.1| GK12697 [Drosophila willistoni] gb|EDW79649.1| GK12697 [Drosophila willistoni]Length=182	Score = 76.6 bits (187), Expect = 2e-012
mapped-read 34793	F1UMNMG04IDFZI	Length=169	ref|XP_002068663.1| GK12697 [Drosophila willistoni] gb|EDW79649.1| GK12697 [Drosophila willistoni]Length=182	Score = 63.5 bits (153), Expect = 1e-008
mapped-read 34793	F1UMNMG04I3Z9O	Length=277	No Hit
mapped-read 34793	F1UMNMG04JO8CR	Length=513	No Hit
mapped-read 34793	F1UMNMG04JZLMW	Length=187	ref|XP_002068663.1| GK12697 [Drosophila willistoni] gb|EDW79649.1| GK12697 [Drosophila willistoni]Length=182	Score = 76.6 bits (187), Expect = 2e-012
mapped-read 34793	F1UMNMG04JXE7P	Length=590	ref|XP_003247571.1| PREDICTED: hypothetical protein LOC100572577 [Acyrthosiphon pisum]Length=210	Score = 60.8 bits (146), Expect = 1e-007
mapped-read 34793	F1UMNMG04IHQC4	Length=261	ref|XP_001621776.1| hypothetical protein NEMVEDRAFT_v1g48963 [Nematostella vectensis] gb|EDO29676.1| predicted protein [Nematostella vectensis]Length=51	Score = 68.9 bits (167), Expect = 3e-010
mapped-read 34793	F1UMNMG04I9P2Q	Length=269	ref|XP_002068663.1| GK12697 [Drosophila willistoni] gb|EDW79649.1| GK12697 [Drosophila willistoni]Length=182	Score = 76.6 bits (187), Expect = 2e-012
mapped-read 34793	F1UMNMG04ICQ68	Length=273	ref|XP_003247571.1| PREDICTED: hypothetical protein LOC100572577 [Acyrthosiphon pisum]Length=210	Score = 63.5 bits (153), Expect = 1e-008
mapped-read 34793	F1UMNMG04IQY5A	Length=215	ref|XP_002426744.1| conserved hypothetical protein [Pediculus humanus corporis] gb|EEB14006.1| conserved hypothetical protein [Pediculus humanus corporis]Length=213	Score = 66.2 bits (160), Expect = 2e-009
mapped-read 34793	F1UMNMG04JRR5I	Length=276	ref|XP_003247571.1| PREDICTED: hypothetical protein LOC100572577 [Acyrthosiphon pisum]Length=210	Score = 91.3 bits (225), Expect = 6e-017
mapped-read 34793	F1UMNMG04J13OW	Length=169	ref|XP_002068663.1| GK12697 [Drosophila willistoni] gb|EDW79649.1| GK12697 [Drosophila willistoni]Length=182	Score = 76.6 bits (187), Expect = 2e-012
mapped-read 34793	F1UMNMG04IWZ4H	Length=287	No Hit
mapped-read 34793	F1UMNMG04J15Y5	Length=370	gb|EIM91700.1| hypothetical protein STEHIDRAFT_47787 [Stereum hirsutum FP-91666SS1]Length=97	Score = 64.7 bits (156), Expect = 6e-009
mapped-read 34793	F1UMNMG04JNARL	Length=262	ref|XP_003247571.1| PREDICTED: hypothetical protein LOC100572577 [Acyrthosiphon pisum]Length=210	Score = 54.3 bits (129), Expect(2) = 2e-009
mapped-read 34793	F1UMNMG04JA8JG	Length=236	No Hit
mapped-read 34793	F1UMNMG04JZYTE	Length=232	No Hit
mapped-read 34793	F1UMNMG04JXR5K	Length=620	gb|AAX30301.1| unknown [Schistosoma japonicum]Length=55	Score = 61.2 bits (147), Expect = 1e-007
mapped-read 34793	F1UMNMG04JR24P	Length=290	ref|XP_002425521.1| hypothetical protein Phum_PHUM205230 [Pediculus humanus corporis] gb|EEB12783.1| hypothetical protein Phum_PHUM205230 [Pediculus humanus corporis]Length=117	Score = 53.5 bits (127), Expect(2) = 1e-007
mapped-read 34793	F1UMNMG04JFFE2	Length=272	No Hit
mapped-read 34793	F1UMNMG04IJ392	Length=509	No Hit
mapped-read 34793	F1UMNMG04IX4I5	Length=316	No Hit
mapped-read 34793	F1UMNMG04IPD60	Length=189	ref|XP_002068663.1| GK12697 [Drosophila willistoni] gb|EDW79649.1| GK12697 [Drosophila willistoni]Length=182	Score = 76.6 bits (187), Expect = 2e-012
mapped-read 34793	F1UMNMG04INW6O	Length=298	No Hit
mapped-read 34793	F1UMNMG04IDZG5	Length=307	gb|EFX60998.1| hypothetical protein DAPPUDRAFT_70242 [Daphnia pulex] gb|EFX64213.1| hypothetical protein DAPPUDRAFT_66379 [Daphnia pulex]Length=55	Score = 63.2 bits (152), Expect = 2e-008
mapped-read 34793	F1UMNMG04IJEVQ	Length=235	gb|AAX30301.1| unknown [Schistosoma japonicum]Length=55	Score = 74.3 bits (181), Expect = 8e-012
mapped-read 34793	F1UMNMG04IQILU	Length=282	No Hit
mapped-read 34793	F1UMNMG04IN6S7	Length=295	gb|EIM91700.1| hypothetical protein STEHIDRAFT_47787 [Stereum hirsutum FP-91666SS1]Length=97	Score = 73.9 bits (180), Expect = 1e-011
mapped-read 34793	F1UMNMG04IHJJO	Length=251	ref|XP_001383945.2| hypothetical protein PICST_31083 [Scheffersomyces stipitis CBS6054] gb|ABN65916.2| predicted protein [Scheffersomyces stipitis CBS 6054] gb|EGW33837.1| hypothetical protein SPAPADRAFT_133853 [Spathaspora passalidarumNRRL Y-27907]Length=49	Score = 85.5 bits (210), Expect = 3e-015
mapped-read 34793	F1UMNMG04IS60Y	Length=281	gb|EFX60998.1| hypothetical protein DAPPUDRAFT_70242 [Daphnia pulex] gb|EFX64213.1| hypothetical protein DAPPUDRAFT_66379 [Daphnia pulex]Length=55	Score = 65.9 bits (159), Expect = 3e-009
mapped-read 34793	F1UMNMG04JWN0D	Length=273	ref|XP_003247571.1| PREDICTED: hypothetical protein LOC100572577 [Acyrthosiphon pisum]Length=210	Score = 98.2 bits (243), Expect = 5e-019
mapped-read 34793	F1UMNMG04IGMKR	Length=315	gb|EIM91700.1| hypothetical protein STEHIDRAFT_47787 [Stereum hirsutum FP-91666SS1]Length=97	Score = 62.4 bits (150), Expect = 3e-008
mapped-read 34793	F1UMNMG04IU1B2	Length=305	No Hit
mapped-read 34793	F1UMNMG04IV0WM	Length=512	gb|EIM91700.1| hypothetical protein STEHIDRAFT_47787 [Stereum hirsutum FP-91666SS1]Length=97	Score = 79.0 bits (193), Expect = 3e-013
mapped-read 34793	F1UMNMG04JE5QG	Length=204	ref|XP_003247571.1| PREDICTED: hypothetical protein LOC100572577 [Acyrthosiphon pisum]Length=210	Score = 55.5 bits (132), Expect(2) = 2e-008
mapped-read 34793	F1UMNMG04J4M1D	Length=284	No Hit
mapped-read 34793	F1UMNMG04JRPNE	Length=288	No Hit
mapped-read 34793	F1UMNMG04I7STE	Length=246	ref|XP_001621776.1| hypothetical protein NEMVEDRAFT_v1g48963 [Nematostella vectensis] gb|EDO29676.1| predicted protein [Nematostella vectensis]Length=51	Score = 75.5 bits (184), Expect = 3e-012
mapped-read 34793	F1UMNMG04JA43N	Length=268	gb|EIM91700.1| hypothetical protein STEHIDRAFT_47787 [Stereum hirsutum FP-91666SS1]Length=97	Score = 58.2 bits (139), Expect(2) = 2e-010
mapped-read 34793	F1UMNMG04JN2YB	Length=277	No Hit
mapped-read 34793	F1UMNMG04I5VPK	Length=264	No Hit
mapped-read 34793	F1UMNMG04IYM47	Length=297	ref|XP_001383945.2| hypothetical protein PICST_31083 [Scheffersomyces stipitis CBS6054] gb|ABN65916.2| predicted protein [Scheffersomyces stipitis CBS 6054] gb|EGW33837.1| hypothetical protein SPAPADRAFT_133853 [Spathaspora passalidarumNRRL Y-27907]Length=49	Score = 66.6 bits (161), Expect = 2e-009
mapped-read 34793	F1UMNMG04J1R4H	Length=1073	ref|XP_003247571.1| PREDICTED: hypothetical protein LOC100572577 [Acyrthosiphon pisum]Length=210	Score = 50.8 bits (120), Expect(3) = 5e-011
mapped-read 34793	F1UMNMG04JKLOE	Length=711	No Hit
mapped-read 34793	F1UMNMG04I0NW3	Length=268	gb|EIM91700.1| hypothetical protein STEHIDRAFT_47787 [Stereum hirsutum FP-91666SS1]Length=97	Score = 66.6 bits (161), Expect = 2e-009
mapped-read 34793	F1UMNMG04JFICZ	Length=288	gb|EIM91700.1| hypothetical protein STEHIDRAFT_47787 [Stereum hirsutum FP-91666SS1]Length=97	Score = 62.4 bits (150), Expect = 3e-008
mapped-read 34793	F1UMNMG04JGZ44	Length=249	gb|AAX30301.1| unknown [Schistosoma japonicum]Length=55	Score = 107 bits (266), Expect = 1e-021
mapped-read 34793	F1UMNMG04IYSGU	Length=276	gb|EFX60998.1| hypothetical protein DAPPUDRAFT_70242 [Daphnia pulex] gb|EFX64213.1| hypothetical protein DAPPUDRAFT_66379 [Daphnia pulex]Length=55	Score = 66.6 bits (161), Expect = 2e-009
mapped-read 34793	F1UMNMG04I3IKP	Length=290	No Hit
mapped-read 31202	F1UMNMG04H66XS	Length=474	ref|XP_002068663.1| GK12697 [Drosophila willistoni] gb|EDW79649.1| GK12697 [Drosophila willistoni]Length=182	Score = 75.5 bits (184), Expect = 3e-012
mapped-read 31202	F1UMNMG04IFR0I	Length=502	No Hit
mapped-read 31202	F1UMNMG04JEN1F	Length=405	No Hit
mapped-read 31202	F1UMNMG04J00SI	Length=746	No Hit
mapped-read 31202	F1UMNMG04H5BG1	Length=394	No Hit
mapped-read 31202	F1UMNMG04J5CK5	Length=439	No Hit
mapped-read 31202	F1UMNMG04JE65U	Length=522	No Hit
mapped-read 31202	F1UMNMG04IJOBI	Length=393	ref|XP_002068663.1| GK12697 [Drosophila willistoni] gb|EDW79649.1| GK12697 [Drosophila willistoni]Length=182	Score = 45.1 bits (105), Expect(2) = 2e-008
mapped-read 31202	F1UMNMG04J058H	Length=532	ref|XP_002068663.1| GK12697 [Drosophila willistoni] gb|EDW79649.1| GK12697 [Drosophila willistoni]Length=182	Score = 76.6 bits (187), Expect = 2e-012
mapped-read 31202	F1UMNMG04J2AOI	Length=919	No Hit
mapped-read 31202	F1UMNMG04INT93	Length=396	ref|XP_002068663.1| GK12697 [Drosophila willistoni] gb|EDW79649.1| GK12697 [Drosophila willistoni]Length=182	Score = 76.6 bits (187), Expect = 2e-012
mapped-read 31202	F1UMNMG04H6Y30	Length=403	No Hit
mapped-read 31202	F1UMNMG04JGW2E	Length=407	No Hit
mapped-read 31202	F1UMNMG04IN380	Length=436	No Hit
mapped-read 31202	F1UMNMG04JGGR0	Length=396	No Hit
mapped-read 31202	F1UMNMG04I4IDL	Length=788	ref|XP_001624697.1| predicted protein [Nematostella vectensis] gb|EDO32597.1| predicted protein [Nematostella vectensis]Length=70	Score = 62.0 bits (149), Expect = 1e-007
mapped-read 31202	F1UMNMG04JP912	Length=393	No Hit
mapped-read 31202	F1UMNMG04H7WBJ	Length=486	No Hit
mapped-read 31202	F1UMNMG04JZDYQ	Length=395	No Hit
mapped-read 31202	F1UMNMG04I6HM3	Length=565	ref|XP_002068663.1| GK12697 [Drosophila willistoni] gb|EDW79649.1| GK12697 [Drosophila willistoni]Length=182	Score = 76.6 bits (187), Expect = 2e-012
mapped-read 31202	F1UMNMG04H8NB7	Length=720	No Hit
mapped-read 31202	F1UMNMG04JBHS7	Length=380	No Hit
mapped-read 31202	F1UMNMG04IG8PY	Length=432	No Hit
mapped-read 31202	F1UMNMG04JLXIH	Length=634	ref|XP_002068663.1| GK12697 [Drosophila willistoni] gb|EDW79649.1| GK12697 [Drosophila willistoni]Length=182	Score = 76.6 bits (187), Expect = 3e-012
mapped-read 31202	F1UMNMG04H6VLM	Length=586	gb|EFN71375.1| hypothetical protein EAG_03557 [Camponotus floridanus]Length=306	Score = 42.4 bits (98), Expect(2) = 6e-007
mapped-read 31202	F1UMNMG04IIJSN	Length=392	ref|XP_002068663.1| GK12697 [Drosophila willistoni] gb|EDW79649.1| GK12697 [Drosophila willistoni]Length=182	Score = 76.6 bits (187), Expect = 2e-012
mapped-read 31202	F1UMNMG04I35IO	Length=643	No Hit
mapped-read 31202	F1UMNMG04JO2V4	Length=422	No Hit
mapped-read 31202	F1UMNMG04I8UGR	Length=426	No Hit
mapped-read 31202	F1UMNMG04JIOHM	Length=427	No Hit
mapped-read 31202	F1UMNMG04JTWM4	Length=427	No Hit
mapped-read 31202	F1UMNMG04JL76G	Length=402	ref|XP_002068663.1| GK12697 [Drosophila willistoni] gb|EDW79649.1| GK12697 [Drosophila willistoni]Length=182	Score = 41.6 bits (96), Expect(2) = 3e-007
mapped-read 31202	F1UMNMG04JX83K	Length=508	ref|XP_002068663.1| GK12697 [Drosophila willistoni] gb|EDW79649.1| GK12697 [Drosophila willistoni]Length=182	Score = 45.1 bits (105), Expect(2) = 2e-008
mapped-read 31202	F1UMNMG04H63H1	Length=203	No Hit
mapped-read 31202	F1UMNMG04IT7X8	Length=400	ref|XP_002068663.1| GK12697 [Drosophila willistoni] gb|EDW79649.1| GK12697 [Drosophila willistoni]Length=182	Score = 68.9 bits (167), Expect = 3e-010
mapped-read 31202	F1UMNMG04IJDL3	Length=219	No Hit
mapped-read 31202	F1UMNMG04H5NJC	Length=389	No Hit
mapped-read 31202	F1UMNMG04I4Q02	Length=212	No Hit
mapped-read 31202	F1UMNMG04H79WB	Length=448	No Hit
mapped-read 31202	F1UMNMG04JW40T	Length=404	No Hit
mapped-read 31202	F1UMNMG04I4UKU	Length=399	ref|XP_002068663.1| GK12697 [Drosophila willistoni] gb|EDW79649.1| GK12697 [Drosophila willistoni]Length=182	Score = 76.6 bits (187), Expect = 2e-012
mapped-read 31202	F1UMNMG04I2SLR	Length=457	ref|XP_002068663.1| GK12697 [Drosophila willistoni] gb|EDW79649.1| GK12697 [Drosophila willistoni]Length=182	Score = 76.6 bits (187), Expect = 2e-012
mapped-read 31202	F1UMNMG04JEBG2	Length=410	No Hit
mapped-read 31202	F1UMNMG04IXLWW	Length=553	No Hit
mapped-read 31202	F1UMNMG04II87Y	Length=393	ref|XP_002068663.1| GK12697 [Drosophila willistoni] gb|EDW79649.1| GK12697 [Drosophila willistoni]Length=182	Score = 45.1 bits (105), Expect(2) = 2e-008
mapped-read 31202	F1UMNMG04H6XG9	Length=216	No Hit
mapped-read 31202	F1UMNMG04IE7KT	Length=400	No Hit
mapped-read 31202	F1UMNMG04H6EKH	Length=507	No Hit
mapped-read 31202	F1UMNMG04J5EWC	Length=436	No Hit
mapped-read 31202	F1UMNMG04JSE0U	Length=389	ref|XP_002068663.1| GK12697 [Drosophila willistoni] gb|EDW79649.1| GK12697 [Drosophila willistoni]Length=182	Score = 76.6 bits (187), Expect = 2e-012
mapped-read 31202	F1UMNMG04IU470	Length=711	No Hit
mapped-read 31202	F1UMNMG04H8YP1	Length=396	No Hit
mapped-read 31202	F1UMNMG04IZFOM	Length=542	No Hit
mapped-read 31202	F1UMNMG04IVJKY	Length=394	ref|XP_002068663.1| GK12697 [Drosophila willistoni] gb|EDW79649.1| GK12697 [Drosophila willistoni]Length=182	Score = 76.6 bits (187), Expect = 2e-012
mapped-read 31202	F1UMNMG04H5KXG	Length=393	ref|XP_002068663.1| GK12697 [Drosophila willistoni] gb|EDW79649.1| GK12697 [Drosophila willistoni]Length=182	Score = 76.6 bits (187), Expect = 2e-012
mapped-read 31202	F1UMNMG04IDZOP	Length=394	ref|XP_002068663.1| GK12697 [Drosophila willistoni] gb|EDW79649.1| GK12697 [Drosophila willistoni]Length=182	Score = 75.5 bits (184), Expect = 3e-012
mapped-read 31202	F1UMNMG04JKZPZ	Length=393	ref|XP_002068663.1| GK12697 [Drosophila willistoni] gb|EDW79649.1| GK12697 [Drosophila willistoni]Length=182	Score = 76.6 bits (187), Expect = 2e-012
mapped-read 31202	F1UMNMG04IMTPU	Length=369	ref|XP_002068663.1| GK12697 [Drosophila willistoni] gb|EDW79649.1| GK12697 [Drosophila willistoni]Length=182	Score = 53.1 bits (126), Expect(2) = 4e-007
mapped-read 31202	F1UMNMG04I58GY	Length=395	No Hit
mapped-read 31202	F1UMNMG04H9ZPM	Length=639	No Hit
mapped-read 31202	F1UMNMG04JKG5U	Length=392	ref|XP_002068663.1| GK12697 [Drosophila willistoni] gb|EDW79649.1| GK12697 [Drosophila willistoni]Length=182	Score = 45.1 bits (105), Expect(2) = 2e-008
mapped-read 31202	F1UMNMG04J1889	Length=541	ref|XP_002068663.1| GK12697 [Drosophila willistoni] gb|EDW79649.1| GK12697 [Drosophila willistoni]Length=182	Score = 75.1 bits (183), Expect = 5e-012
mapped-read 31202	F1UMNMG04IGHAL	Length=277	No Hit
mapped-read 31202	F1UMNMG04JZ02P	Length=219	No Hit
mapped-read 31202	F1UMNMG04ILTO8	Length=220	No Hit
mapped-read 31202	F1UMNMG04JFJRQ	Length=392	ref|XP_002068663.1| GK12697 [Drosophila willistoni] gb|EDW79649.1| GK12697 [Drosophila willistoni]Length=182	Score = 46.2 bits (108), Expect(2) = 4e-007
mapped-read 31202	F1UMNMG04H8UUE	Length=411	ref|XP_002068663.1| GK12697 [Drosophila willistoni] gb|EDW79649.1| GK12697 [Drosophila willistoni]Length=182	Score = 75.1 bits (183), Expect = 4e-012
mapped-read 31202	F1UMNMG04IPQVX	Length=420	No Hit
mapped-read 31202	F1UMNMG04JW8DY	Length=395	gb|EFN71375.1| hypothetical protein EAG_03557 [Camponotus floridanus]Length=306	Score = 62.0 bits (149), Expect = 4e-008
mapped-read 31202	F1UMNMG04ICFJ1	Length=392	ref|XP_002068663.1| GK12697 [Drosophila willistoni] gb|EDW79649.1| GK12697 [Drosophila willistoni]Length=182	Score = 53.5 bits (127), Expect(2) = 1e-008
mapped-read 31202	F1UMNMG04JPTJK	Length=462	No Hit
mapped-read 31202	F1UMNMG04IDI8F	Length=364	No Hit
mapped-read 31202	F1UMNMG04IA2U1	Length=393	ref|XP_002068663.1| GK12697 [Drosophila willistoni] gb|EDW79649.1| GK12697 [Drosophila willistoni]Length=182	Score = 76.6 bits (187), Expect = 2e-012
mapped-read 31202	F1UMNMG04H837F	Length=394	ref|XP_002068663.1| GK12697 [Drosophila willistoni] gb|EDW79649.1| GK12697 [Drosophila willistoni]Length=182	Score = 76.6 bits (187), Expect = 2e-012
mapped-read 31202	F1UMNMG04IB1DW	Length=220	No Hit
mapped-read 31202	F1UMNMG04H7KK1	Length=396	No Hit
mapped-read 31202	F1UMNMG04H6EZK	Length=400	ref|XP_002068663.1| GK12697 [Drosophila willistoni] gb|EDW79649.1| GK12697 [Drosophila willistoni]Length=182	Score = 50.8 bits (120), Expect(2) = 5e-008
mapped-read 31202	F1UMNMG04INJZV	Length=387	ref|XP_002068663.1| GK12697 [Drosophila willistoni] gb|EDW79649.1| GK12697 [Drosophila willistoni]Length=182	Score = 61.2 bits (147), Expect = 7e-008
mapped-read 31202	F1UMNMG04I6BXN	Length=392	ref|XP_002068663.1| GK12697 [Drosophila willistoni] gb|EDW79649.1| GK12697 [Drosophila willistoni]Length=182	Score = 76.6 bits (187), Expect = 2e-012
mapped-read 31202	F1UMNMG04H47X5	Length=395	No Hit
mapped-read 31202	F1UMNMG04IEDJZ	Length=409	No Hit
mapped-read 31202	F1UMNMG04JYZ4G	Length=461	No Hit
mapped-read 31202	F1UMNMG04IKS4K	Length=396	No Hit
mapped-read 31202	F1UMNMG04H8TPT	Length=394	gb|EFN71375.1| hypothetical protein EAG_03557 [Camponotus floridanus]Length=306	Score = 67.8 bits (164), Expect = 7e-010
mapped-read 31202	F1UMNMG04I44DA	Length=390	ref|XP_002068663.1| GK12697 [Drosophila willistoni] gb|EDW79649.1| GK12697 [Drosophila willistoni]Length=182	Score = 45.4 bits (106), Expect(2) = 1e-008
mapped-read 31202	F1UMNMG04IF4NM	Length=470	No Hit
mapped-read 31202	F1UMNMG04JBULI	Length=594	No Hit
mapped-read 31202	F1UMNMG04I9DV0	Length=494	No Hit
mapped-read 31202	F1UMNMG04I9WP7	Length=394	ref|XP_002068663.1| GK12697 [Drosophila willistoni] gb|EDW79649.1| GK12697 [Drosophila willistoni]Length=182	Score = 76.6 bits (187), Expect = 2e-012
mapped-read 31202	F1UMNMG04J2TYR	Length=387	No Hit
mapped-read 31202	F1UMNMG04JJWJU	Length=732	No Hit
mapped-read 31202	F1UMNMG04I4ZF4	Length=452	No Hit
mapped-read 31202	F1UMNMG04H7ZTC	Length=203	No Hit
mapped-read 31202	F1UMNMG04IVKEY	Length=452	No Hit
mapped-read 31202	F1UMNMG04IO7Q2	Length=416	ref|XP_002068663.1| GK12697 [Drosophila willistoni] gb|EDW79649.1| GK12697 [Drosophila willistoni]Length=182	Score = 76.6 bits (187), Expect = 2e-012
mapped-read 31202	F1UMNMG04J3RNU	Length=397	No Hit
mapped-read 31202	F1UMNMG04IMKUW	Length=389	ref|XP_002068663.1| GK12697 [Drosophila willistoni] gb|EDW79649.1| GK12697 [Drosophila willistoni]Length=182	Score = 45.1 bits (105), Expect(2) = 2e-008
mapped-read 31202	F1UMNMG04IFPRI	Length=386	No Hit
mapped-read 31202	F1UMNMG04I268B	Length=394	ref|XP_002068663.1| GK12697 [Drosophila willistoni] gb|EDW79649.1| GK12697 [Drosophila willistoni]Length=182	Score = 76.6 bits (187), Expect = 2e-012
mapped-read 31202	F1UMNMG04JZQKN	Length=438	No Hit
mapped-read 31202	F1UMNMG04IHFO6	Length=579	No Hit
mapped-read 31202	F1UMNMG04H75AB	Length=410	No Hit
mapped-read 31202	F1UMNMG04JJ5ZN	Length=393	ref|XP_002068663.1| GK12697 [Drosophila willistoni] gb|EDW79649.1| GK12697 [Drosophila willistoni]Length=182	Score = 76.6 bits (187), Expect = 2e-012
mapped-read 31202	F1UMNMG04IVP32	Length=506	No Hit
mapped-read 31202	F1UMNMG04JHE93	Length=366	No Hit
mapped-read 31202	F1UMNMG04JQ7EP	Length=393	ref|XP_002068663.1| GK12697 [Drosophila willistoni] gb|EDW79649.1| GK12697 [Drosophila willistoni]Length=182	Score = 59.7 bits (143), Expect(2) = 6e-008
mapped-read 31202	F1UMNMG04H7WZJ	Length=411	ref|XP_002068663.1| GK12697 [Drosophila willistoni] gb|EDW79649.1| GK12697 [Drosophila willistoni]Length=182	Score = 76.6 bits (187), Expect = 2e-012
mapped-read 31202	F1UMNMG04H5NKQ	Length=526	No Hit
mapped-read 31202	F1UMNMG04JAIYX	Length=207	No Hit
mapped-read 31202	F1UMNMG04H7G9I	Length=340	ref|XP_002068663.1| GK12697 [Drosophila willistoni] gb|EDW79649.1| GK12697 [Drosophila willistoni]Length=182	Score = 76.6 bits (187), Expect = 2e-012
mapped-read 31202	F1UMNMG04JAW4F	Length=559	No Hit
mapped-read 31202	F1UMNMG04INNZZ	Length=647	ref|XP_002068663.1| GK12697 [Drosophila willistoni] gb|EDW79649.1| GK12697 [Drosophila willistoni]Length=182	Score = 76.6 bits (187), Expect = 3e-012
mapped-read 31202	F1UMNMG04I94JC	Length=393	ref|XP_002068663.1| GK12697 [Drosophila willistoni] gb|EDW79649.1| GK12697 [Drosophila willistoni]Length=182	Score = 77.0 bits (188), Expect = 1e-012
mapped-read 31202	F1UMNMG04I1WVE	Length=395	ref|XP_002068663.1| GK12697 [Drosophila willistoni] gb|EDW79649.1| GK12697 [Drosophila willistoni]Length=182	Score = 76.6 bits (187), Expect = 2e-012
mapped-read 31202	F1UMNMG04JS4SZ	Length=921	No Hit
mapped-read 31202	F1UMNMG04I2NPG	Length=393	ref|XP_002068663.1| GK12697 [Drosophila willistoni] gb|EDW79649.1| GK12697 [Drosophila willistoni]Length=182	Score = 75.1 bits (183), Expect = 5e-012
mapped-read 31202	F1UMNMG04J0DR0	Length=576	No Hit
mapped-read 31202	F1UMNMG04IWIBI	Length=397	ref|XP_002068663.1| GK12697 [Drosophila willistoni] gb|EDW79649.1| GK12697 [Drosophila willistoni]Length=182	Score = 76.6 bits (187), Expect = 2e-012
mapped-read 31202	F1UMNMG04IJ18Z	Length=617	No Hit
mapped-read 31202	F1UMNMG04H91AW	Length=237	No Hit
mapped-read 31202	F1UMNMG04H89LA	Length=613	No Hit
mapped-read 31202	F1UMNMG04IBEJG	Length=387	No Hit
mapped-read 31202	F1UMNMG04J0ZJ4	Length=418	No Hit
mapped-read 31202	F1UMNMG04I1QH8	Length=410	ref|XP_002068663.1| GK12697 [Drosophila willistoni] gb|EDW79649.1| GK12697 [Drosophila willistoni]Length=182	Score = 73.2 bits (178), Expect = 2e-011
mapped-read 31202	F1UMNMG04IX0E1	Length=393	ref|XP_002068663.1| GK12697 [Drosophila willistoni] gb|EDW79649.1| GK12697 [Drosophila willistoni]Length=182	Score = 76.6 bits (187), Expect = 2e-012
mapped-read 31202	F1UMNMG04JLMHV	Length=403	ref|XP_002068663.1| GK12697 [Drosophila willistoni] gb|EDW79649.1| GK12697 [Drosophila willistoni]Length=182	Score = 76.6 bits (187), Expect = 2e-012
mapped-read 31202	F1UMNMG04IUJBL	Length=598	No Hit
mapped-read 31202	F1UMNMG04I5A8T	Length=392	ref|XP_002068663.1| GK12697 [Drosophila willistoni] gb|EDW79649.1| GK12697 [Drosophila willistoni]Length=182	Score = 76.6 bits (187), Expect = 2e-012
mapped-read 31202	F1UMNMG04IJGXQ	Length=202	No Hit
mapped-read 31202	F1UMNMG04IIAII	Length=415	ref|XP_002068663.1| GK12697 [Drosophila willistoni] gb|EDW79649.1| GK12697 [Drosophila willistoni]Length=182	Score = 76.6 bits (187), Expect = 2e-012
mapped-read 31202	F1UMNMG04H7UEK	Length=284	No Hit
mapped-read 31202	F1UMNMG04JDZFP	Length=396	ref|XP_002068663.1| GK12697 [Drosophila willistoni] gb|EDW79649.1| GK12697 [Drosophila willistoni]Length=182	Score = 58.2 bits (139), Expect = 6e-007
mapped-read 31202	F1UMNMG04IDIZT	Length=484	emb|CCD58743.1| unnamed protein product [Schistosoma mansoni]Length=98	Score = 78.6 bits (192), Expect(2) = 5e-019
mapped-read 31202	F1UMNMG04IGJYA	Length=409	No Hit
mapped-read 31202	F1UMNMG04IU2E0	Length=388	No Hit
mapped-read 31202	F1UMNMG04JB9MD	Length=468	No Hit
mapped-read 31202	F1UMNMG04J0ON1	Length=214	No Hit
mapped-read 31202	F1UMNMG04JH6FN	Length=625	No Hit
mapped-read 31202	F1UMNMG04I1LDI	Length=494	No Hit
mapped-read 31202	F1UMNMG04I1QUK	Length=403	No Hit
mapped-read 31202	F1UMNMG04JBG9K	Length=392	No Hit
mapped-read 31202	F1UMNMG04J1EAB	Length=373	No Hit
mapped-read 31202	F1UMNMG04H88NT	Length=397	No Hit
mapped-read 31202	F1UMNMG04IVGC2	Length=391	ref|XP_002068663.1| GK12697 [Drosophila willistoni] gb|EDW79649.1| GK12697 [Drosophila willistoni]Length=182	Score = 72.0 bits (175), Expect = 4e-011
mapped-read 31202	F1UMNMG04H7TTP	Length=265	No Hit
mapped-read 31202	F1UMNMG04IW8X0	Length=381	No Hit
mapped-read 31202	F1UMNMG04IBNHZ	Length=488	No Hit
mapped-read 31202	F1UMNMG04JC3LN	Length=563	No Hit
mapped-read 31202	F1UMNMG04JQGCU	Length=403	ref|XP_002068663.1| GK12697 [Drosophila willistoni] gb|EDW79649.1| GK12697 [Drosophila willistoni]Length=182	Score = 76.6 bits (187), Expect = 2e-012
mapped-read 31202	F1UMNMG04IF8Y3	Length=202	No Hit
mapped-read 31202	F1UMNMG04ILI4I	Length=393	ref|XP_002068663.1| GK12697 [Drosophila willistoni] gb|EDW79649.1| GK12697 [Drosophila willistoni]Length=182	Score = 76.6 bits (187), Expect = 2e-012
mapped-read 31202	F1UMNMG04I78CG	Length=467	No Hit
mapped-read 31202	F1UMNMG04JGYIF	Length=212	No Hit
mapped-read 31202	F1UMNMG04JT5HP	Length=513	No Hit
mapped-read 31202	F1UMNMG04I24OD	Length=550	No Hit
mapped-read 31202	F1UMNMG04IATC8	Length=390	ref|XP_002068663.1| GK12697 [Drosophila willistoni] gb|EDW79649.1| GK12697 [Drosophila willistoni]Length=182	Score = 76.6 bits (187), Expect = 2e-012
mapped-read 31202	F1UMNMG04JMQ3Z	Length=563	No Hit
mapped-read 31202	F1UMNMG04II7O9	Length=389	No Hit
mapped-read 31202	F1UMNMG04IQHK2	Length=1006	No Hit
mapped-read 31202	F1UMNMG04H5Z3H	Length=194	No Hit
mapped-read 31202	F1UMNMG04ILSJO	Length=581	No Hit
mapped-read 31202	F1UMNMG04JJVLK	Length=467	No Hit
mapped-read 31202	F1UMNMG04JG6OJ	Length=633	No Hit
mapped-read 31202	F1UMNMG04IB8DV	Length=599	No Hit
mapped-read 31202	F1UMNMG04IEQ4H	Length=392	ref|XP_002068663.1| GK12697 [Drosophila willistoni] gb|EDW79649.1| GK12697 [Drosophila willistoni]Length=182	Score = 76.6 bits (187), Expect = 2e-012
mapped-read 31202	F1UMNMG04JHW47	Length=403	ref|XP_002068663.1| GK12697 [Drosophila willistoni] gb|EDW79649.1| GK12697 [Drosophila willistoni]Length=182	Score = 76.6 bits (187), Expect = 2e-012
mapped-read 31202	F1UMNMG04JLX3T	Length=393	ref|XP_002068663.1| GK12697 [Drosophila willistoni] gb|EDW79649.1| GK12697 [Drosophila willistoni]Length=182	Score = 76.6 bits (187), Expect = 2e-012
mapped-read 31202	F1UMNMG04ICJO1	Length=381	No Hit
mapped-read 31202	F1UMNMG04JG9XW	Length=495	No Hit
mapped-read 31202	F1UMNMG04JJAZ4	Length=394	ref|XP_002068663.1| GK12697 [Drosophila willistoni] gb|EDW79649.1| GK12697 [Drosophila willistoni]Length=182	Score = 45.1 bits (105), Expect(2) = 2e-008
mapped-read 31202	F1UMNMG04IF7VD	Length=392	gb|EFN71375.1| hypothetical protein EAG_03557 [Camponotus floridanus]Length=306	Score = 60.1 bits (144), Expect = 1e-007
mapped-read 31202	F1UMNMG04INA8P	Length=460	No Hit
mapped-read 31202	F1UMNMG04JZIHO	Length=842	No Hit
mapped-read 31202	F1UMNMG04JWPSC	Length=520	No Hit
mapped-read 31202	F1UMNMG04JJQJZ	Length=206	No Hit
mapped-read 31202	F1UMNMG04JHFDL	Length=312	ref|XP_001869361.1| conserved hypothetical protein [Culex quinquefasciatus] gb|EDS29079.1| conserved hypothetical protein [Culex quinquefasciatus]Length=212	Score = 63.5 bits (153), Expect = 1e-008
mapped-read 31202	F1UMNMG04IHFE1	Length=399	ref|XP_002068663.1| GK12697 [Drosophila willistoni] gb|EDW79649.1| GK12697 [Drosophila willistoni]Length=182	Score = 76.6 bits (187), Expect = 2e-012
mapped-read 31202	F1UMNMG04JU60K	Length=392	ref|XP_002068663.1| GK12697 [Drosophila willistoni] gb|EDW79649.1| GK12697 [Drosophila willistoni]Length=182	Score = 76.3 bits (186), Expect = 2e-012
mapped-read 31202	F1UMNMG04INGBM	Length=626	No Hit
mapped-read 31202	F1UMNMG04JXFEG	Length=524	No Hit
mapped-read 31202	F1UMNMG04JVVVZ	Length=395	No Hit
mapped-read 31202	F1UMNMG04J0OMA	Length=286	No Hit
mapped-read 31202	F1UMNMG04IY4KY	Length=457	ref|XP_001624697.1| predicted protein [Nematostella vectensis] gb|EDO32597.1| predicted protein [Nematostella vectensis]Length=70	Score = 80.9 bits (198), Expect = 8e-014
mapped-read 31202	F1UMNMG04IK4TA	Length=388	No Hit
mapped-read 31202	F1UMNMG04IXFEG	Length=614	No Hit
mapped-read 31202	F1UMNMG04IQ5FU	Length=636	No Hit
mapped-read 31202	F1UMNMG04IFKG1	Length=397	ref|XP_002068663.1| GK12697 [Drosophila willistoni] gb|EDW79649.1| GK12697 [Drosophila willistoni]Length=182	Score = 53.9 bits (128), Expect(2) = 5e-008
mapped-read 31202	F1UMNMG04IJSNE	Length=383	No Hit
mapped-read 31202	F1UMNMG04IJB1W	Length=390	ref|XP_002068663.1| GK12697 [Drosophila willistoni] gb|EDW79649.1| GK12697 [Drosophila willistoni]Length=182	Score = 76.6 bits (187), Expect = 2e-012
mapped-read 31202	F1UMNMG04IRDHS	Length=417	ref|XP_002068663.1| GK12697 [Drosophila willistoni] gb|EDW79649.1| GK12697 [Drosophila willistoni]Length=182	Score = 76.6 bits (187), Expect = 2e-012
mapped-read 31202	F1UMNMG04JZB70	Length=392	ref|XP_002068663.1| GK12697 [Drosophila willistoni] gb|EDW79649.1| GK12697 [Drosophila willistoni]Length=182	Score = 51.2 bits (121), Expect(2) = 2e-007
mapped-read 31202	F1UMNMG04I9Z31	Length=365	No Hit
mapped-read 31202	F1UMNMG04I6SPB	Length=470	No Hit
mapped-read 31202	F1UMNMG04IQP88	Length=461	No Hit
mapped-read 31202	F1UMNMG04JDP43	Length=381	No Hit
mapped-read 31202	F1UMNMG04JV03M	Length=820	ref|XP_002068663.1| GK12697 [Drosophila willistoni] gb|EDW79649.1| GK12697 [Drosophila willistoni]Length=182	Score = 63.9 bits (154), Expect = 3e-008
mapped-read 31202	F1UMNMG04JPP8U	Length=403	ref|XP_002068663.1| GK12697 [Drosophila willistoni] gb|EDW79649.1| GK12697 [Drosophila willistoni]Length=182	Score = 76.6 bits (187), Expect = 2e-012
mapped-read 31202	F1UMNMG04I4SZ7	Length=427	No Hit
mapped-read 31202	F1UMNMG04IJ75S	Length=489	No Hit
mapped-read 31202	F1UMNMG04IXYX6	Length=663	No Hit
mapped-read 31202	F1UMNMG04IJPSW	Length=386	No Hit
mapped-read 31202	F1UMNMG04IE8AN	Length=481	No Hit
mapped-read 31202	F1UMNMG04IEK9D	Length=411	No Hit
mapped-read 31202	F1UMNMG04I7PRM	Length=482	No Hit
mapped-read 31202	F1UMNMG04JTOHS	Length=512	No Hit
mapped-read 31202	F1UMNMG04JL55H	Length=592	No Hit
mapped-read 31202	F1UMNMG04I8P8P	Length=648	No Hit
mapped-read 31202	F1UMNMG04JON73	Length=290	ref|XP_002068663.1| GK12697 [Drosophila willistoni] gb|EDW79649.1| GK12697 [Drosophila willistoni]Length=182	Score = 76.6 bits (187), Expect = 2e-012
mapped-read 31202	F1UMNMG04IKPCW	Length=222	No Hit
mapped-read 31202	F1UMNMG04H83WM	Length=932	No Hit
mapped-read 31202	F1UMNMG04JK213	Length=416	ref|XP_002068663.1| GK12697 [Drosophila willistoni] gb|EDW79649.1| GK12697 [Drosophila willistoni]Length=182	Score = 76.6 bits (187), Expect = 2e-012
mapped-read 31202	F1UMNMG04I8NDI	Length=410	No Hit
mapped-read 31202	F1UMNMG04I1MHQ	Length=613	No Hit
mapped-read 31202	F1UMNMG04JHOJ6	Length=594	No Hit
mapped-read 31202	F1UMNMG04JUMMV	Length=397	No Hit
mapped-read 31202	F1UMNMG04I12ZT	Length=395	ref|XP_002068663.1| GK12697 [Drosophila willistoni] gb|EDW79649.1| GK12697 [Drosophila willistoni]Length=182	Score = 77.8 bits (190), Expect = 7e-013
mapped-read 31202	F1UMNMG04IHT9W	Length=401	No Hit
mapped-read 31202	F1UMNMG04I22TG	Length=494	No Hit
mapped-read 31202	F1UMNMG04JZRTC	Length=401	No Hit
mapped-read 31202	F1UMNMG04JCNRF	Length=381	No Hit
mapped-read 31202	F1UMNMG04IXGX8	Length=416	No Hit
mapped-read 31202	F1UMNMG04I8IDD	Length=589	No Hit
mapped-read 31202	F1UMNMG04IBEL7	Length=189	No Hit
mapped-read 31202	F1UMNMG04IVR8O	Length=392	ref|XP_002068663.1| GK12697 [Drosophila willistoni] gb|EDW79649.1| GK12697 [Drosophila willistoni]Length=182	Score = 76.6 bits (187), Expect = 2e-012
mapped-read 31202	F1UMNMG04JGERV	Length=398	ref|XP_002068663.1| GK12697 [Drosophila willistoni] gb|EDW79649.1| GK12697 [Drosophila willistoni]Length=182	Score = 58.5 bits (140), Expect(2) = 3e-008
mapped-read 31202	F1UMNMG04JIG5I	Length=398	No Hit
mapped-read 31202	F1UMNMG04IT6TX	Length=406	No Hit
mapped-read 31202	F1UMNMG04H8WXV	Length=266	No Hit
mapped-read 31202	F1UMNMG04JDE5M	Length=644	No Hit
mapped-read 31202	F1UMNMG04JA0JV	Length=548	No Hit
mapped-read 31202	F1UMNMG04IFKTO	Length=219	No Hit
mapped-read 31202	F1UMNMG04IZN9D	Length=632	No Hit
mapped-read 31202	F1UMNMG04JP76B	Length=414	No Hit
mapped-read 31202	F1UMNMG04IYYJK	Length=484	No Hit
mapped-read 31202	F1UMNMG04ICDFT	Length=422	No Hit
mapped-read 31202	F1UMNMG04JMGSX	Length=392	ref|XP_002068663.1| GK12697 [Drosophila willistoni] gb|EDW79649.1| GK12697 [Drosophila willistoni]Length=182	Score = 70.1 bits (170), Expect = 1e-010
mapped-read 31202	F1UMNMG04JPWN6	Length=463	No Hit
mapped-read 31202	F1UMNMG04JFO80	Length=545	No Hit
mapped-read 31202	F1UMNMG04JEQ0J	Length=398	No Hit
mapped-read 31202	F1UMNMG04I6J9H	Length=484	No Hit
mapped-read 31202	F1UMNMG04IY3U3	Length=207	No Hit
mapped-read 31202	F1UMNMG04IHH7J	Length=227	No Hit
mapped-read 31202	F1UMNMG04JD4FT	Length=401	No Hit
mapped-read 31202	F1UMNMG04JZ0HL	Length=372	No Hit
mapped-read 31202	F1UMNMG04IHWYZ	Length=467	No Hit
mapped-read 31202	F1UMNMG04J3HVK	Length=607	emb|CCD58743.1| unnamed protein product [Schistosoma mansoni]Length=98	Score = 78.6 bits (192), Expect = 7e-013
mapped-read 31202	F1UMNMG04JELZK	Length=577	No Hit
mapped-read 31202	F1UMNMG04JUKC6	Length=405	ref|XP_002068663.1| GK12697 [Drosophila willistoni] gb|EDW79649.1| GK12697 [Drosophila willistoni]Length=182	Score = 76.6 bits (187), Expect = 2e-012
mapped-read 31202	F1UMNMG04H91W7	Length=362	ref|XP_002068663.1| GK12697 [Drosophila willistoni] gb|EDW79649.1| GK12697 [Drosophila willistoni]Length=182	Score = 76.6 bits (187), Expect = 2e-012
mapped-read 31202	F1UMNMG04I4V25	Length=370	No Hit
mapped-read 31202	F1UMNMG04I6Y8G	Length=417	No Hit
mapped-read 31202	F1UMNMG04JHD95	Length=391	ref|XP_002068663.1| GK12697 [Drosophila willistoni] gb|EDW79649.1| GK12697 [Drosophila willistoni]Length=182	Score = 76.6 bits (187), Expect = 2e-012
mapped-read 31202	F1UMNMG04I0JON	Length=395	ref|XP_002068663.1| GK12697 [Drosophila willistoni] gb|EDW79649.1| GK12697 [Drosophila willistoni]Length=182	Score = 45.1 bits (105), Expect(2) = 2e-008
mapped-read 31202	F1UMNMG04I5IHR	Length=236	No Hit
mapped-read 31202	F1UMNMG04IICLI	Length=413	No Hit
mapped-read 31202	F1UMNMG04JT1CM	Length=391	ref|XP_002068663.1| GK12697 [Drosophila willistoni] gb|EDW79649.1| GK12697 [Drosophila willistoni]Length=182	Score = 76.6 bits (187), Expect = 2e-012
mapped-read 31202	F1UMNMG04JHMRZ	Length=635	No Hit
mapped-read 31202	F1UMNMG04JAOSL	Length=748	No Hit
mapped-read 31202	F1UMNMG04IJ55L	Length=372	No Hit
mapped-read 31202	F1UMNMG04IVZGN	Length=193	No Hit
mapped-read 31202	F1UMNMG04I38CU	Length=390	ref|XP_002068663.1| GK12697 [Drosophila willistoni] gb|EDW79649.1| GK12697 [Drosophila willistoni]Length=182	Score = 76.6 bits (187), Expect = 2e-012
mapped-read 31202	F1UMNMG04I6R1N	Length=388	ref|XP_002068663.1| GK12697 [Drosophila willistoni] gb|EDW79649.1| GK12697 [Drosophila willistoni]Length=182	Score = 75.5 bits (184), Expect = 3e-012
mapped-read 31202	F1UMNMG04IXRDM	Length=535	No Hit
mapped-read 31202	F1UMNMG04I8S4B	Length=666	No Hit
mapped-read 31202	F1UMNMG04I9C0K	Length=337	No Hit
mapped-read 31202	F1UMNMG04JZGXT	Length=590	No Hit
mapped-read 31202	F1UMNMG04JXTRI	Length=587	No Hit
mapped-read 31202	F1UMNMG04IMW7S	Length=406	No Hit
mapped-read 31202	F1UMNMG04I92P5	Length=470	No Hit
mapped-read 31202	F1UMNMG04IXL2N	Length=472	No Hit
mapped-read 31202	F1UMNMG04JRFDC	Length=620	No Hit
mapped-read 31202	F1UMNMG04INA32	Length=183	No Hit
mapped-read 31202	F1UMNMG04JMT90	Length=971	No Hit
mapped-read 31202	F1UMNMG04JDGWY	Length=334	ref|XP_001869361.1| conserved hypothetical protein [Culex quinquefasciatus] gb|EDS29079.1| conserved hypothetical protein [Culex quinquefasciatus]Length=212	Score = 63.5 bits (153), Expect = 1e-008
mapped-read 31202	F1UMNMG04JSQ6O	Length=576	No Hit
mapped-read 31202	F1UMNMG04JMF2Z	Length=356	No Hit
mapped-read 31202	F1UMNMG04I54MQ	Length=269	No Hit
mapped-read 31202	F1UMNMG04JAB0X	Length=689	No Hit
mapped-read 31202	F1UMNMG04IQCDY	Length=540	No Hit
mapped-read 31202	F1UMNMG04IN6F0	Length=338	No Hit
mapped-read 31202	F1UMNMG04J4SS7	Length=439	No Hit
mapped-read 31202	F1UMNMG04JSKLH	Length=569	No Hit
mapped-read 31202	F1UMNMG04JRS66	Length=402	ref|XP_002068663.1| GK12697 [Drosophila willistoni] gb|EDW79649.1| GK12697 [Drosophila willistoni]Length=182	Score = 58.5 bits (140), Expect(2) = 6e-008
mapped-read 31202	F1UMNMG04IP7R3	Length=759	No Hit
mapped-read 31202	F1UMNMG04IVPVE	Length=387	No Hit
mapped-read 31202	F1UMNMG04JGSM9	Length=424	ref|XP_002068663.1| GK12697 [Drosophila willistoni] gb|EDW79649.1| GK12697 [Drosophila willistoni]Length=182	Score = 76.6 bits (187), Expect = 2e-012
mapped-read 31202	F1UMNMG04IDOE9	Length=671	No Hit
mapped-read 31202	F1UMNMG04JDCLY	Length=464	No Hit
mapped-read 31202	F1UMNMG04J111Q	Length=475	No Hit
mapped-read 31202	F1UMNMG04INYKR	Length=344	No Hit
mapped-read 31202	F1UMNMG04I7NR5	Length=460	No Hit
mapped-read 31202	F1UMNMG04IP8JF	Length=456	No Hit
mapped-read 31202	F1UMNMG04I69I9	Length=452	No Hit
mapped-read 31202	F1UMNMG04JT362	Length=479	No Hit
mapped-read 31202	F1UMNMG04JF3V8	Length=387	ref|XP_002068663.1| GK12697 [Drosophila willistoni] gb|EDW79649.1| GK12697 [Drosophila willistoni]Length=182	Score = 41.6 bits (96), Expect(2) = 6e-008
mapped-read 31202	F1UMNMG04JBEHC	Length=426	No Hit
mapped-read 31202	F1UMNMG04INTXY	Length=405	No Hit
mapped-read 31202	F1UMNMG04I2HD1	Length=495	No Hit
mapped-read 31202	F1UMNMG04J1FRH	Length=480	No Hit
mapped-read 31202	F1UMNMG04JG6BV	Length=483	No Hit
mapped-read 31202	F1UMNMG04I09QC	Length=402	No Hit
mapped-read 31202	F1UMNMG04JEO18	Length=387	No Hit
mapped-read 31202	F1UMNMG04JBV2T	Length=396	ref|XP_002068663.1| GK12697 [Drosophila willistoni] gb|EDW79649.1| GK12697 [Drosophila willistoni]Length=182	Score = 76.6 bits (187), Expect = 2e-012
mapped-read 31202	F1UMNMG04I3KGG	Length=418	No Hit
mapped-read 31202	F1UMNMG04JK6TM	Length=392	ref|XP_002068663.1| GK12697 [Drosophila willistoni] gb|EDW79649.1| GK12697 [Drosophila willistoni]Length=182	Score = 39.7 bits (91), Expect(2) = 6e-007
mapped-read 31202	F1UMNMG04I2E1M	Length=375	No Hit
mapped-read 31202	F1UMNMG04IHJT3	Length=407	No Hit
mapped-read 31202	F1UMNMG04I7EGV	Length=387	ref|XP_002068663.1| GK12697 [Drosophila willistoni] gb|EDW79649.1| GK12697 [Drosophila willistoni]Length=182	Score = 71.6 bits (174), Expect = 5e-011
mapped-read 31202	F1UMNMG04IRFGK	Length=437	No Hit
mapped-read 31202	F1UMNMG04JO1PK	Length=235	No Hit
mapped-read 31202	F1UMNMG04IW50C	Length=472	No Hit
mapped-read 31202	F1UMNMG04JCPE9	Length=342	No Hit
mapped-read 31202	F1UMNMG04JZ3ZF	Length=498	No Hit
mapped-read 31202	F1UMNMG04JRGHD	Length=468	No Hit
mapped-read 31202	F1UMNMG04IZLVG	Length=368	No Hit
mapped-read 31202	F1UMNMG04J2ZPB	Length=434	emb|CCD58743.1| unnamed protein product [Schistosoma mansoni]Length=98	Score = 78.6 bits (192), Expect(2) = 1e-013
mapped-read 31202	F1UMNMG04IPQ7Q	Length=403	ref|XP_002068663.1| GK12697 [Drosophila willistoni] gb|EDW79649.1| GK12697 [Drosophila willistoni]Length=182	Score = 67.8 bits (164), Expect = 7e-010
mapped-read 31202	F1UMNMG04IR1H9	Length=484	No Hit
mapped-read 31202	F1UMNMG04IMHOD	Length=226	No Hit
mapped-read 31202	F1UMNMG04I51S2	Length=373	No Hit
mapped-read 31202	F1UMNMG04JOPIK	Length=392	ref|XP_002068663.1| GK12697 [Drosophila willistoni] gb|EDW79649.1| GK12697 [Drosophila willistoni]Length=182	Score = 76.6 bits (187), Expect = 2e-012
mapped-read 31202	F1UMNMG04JVJPD	Length=718	ref|XP_003614396.1| hypothetical protein MTR_5g051150 [Medicago truncatula] gb|AES97354.1| hypothetical protein MTR_5g051150 [Medicago truncatula]Length=2133	Score = 62.0 bits (149), Expect = 1e-007
mapped-read 31202	F1UMNMG04IYN84	Length=847	No Hit
mapped-read 31202	F1UMNMG04II3BZ	Length=461	No Hit
mapped-read 31202	F1UMNMG04I1JZI	Length=240	No Hit
mapped-read 31202	F1UMNMG04IVIZ4	Length=649	No Hit
mapped-read 31202	F1UMNMG04JCH4L	Length=527	No Hit
mapped-read 31202	F1UMNMG04I0VYQ	Length=398	No Hit
mapped-read 31202	F1UMNMG04JMKTA	Length=457	No Hit
mapped-read 31202	F1UMNMG04IVG4N	Length=397	ref|XP_002068663.1| GK12697 [Drosophila willistoni] gb|EDW79649.1| GK12697 [Drosophila willistoni]Length=182	Score = 58.5 bits (140), Expect(2) = 1e-008
mapped-read 31202	F1UMNMG04JNRXK	Length=373	No Hit
mapped-read 31202	F1UMNMG04ID08N	Length=318	No Hit
mapped-read 31202	F1UMNMG04IQ7YM	Length=224	No Hit
mapped-read 31202	F1UMNMG04I8NEZ	Length=365	ref|XP_002068663.1| GK12697 [Drosophila willistoni] gb|EDW79649.1| GK12697 [Drosophila willistoni]Length=182	Score = 76.6 bits (187), Expect = 2e-012
mapped-read 31202	F1UMNMG04JBYNM	Length=405	ref|XP_002068663.1| GK12697 [Drosophila willistoni] gb|EDW79649.1| GK12697 [Drosophila willistoni]Length=182	Score = 76.6 bits (187), Expect = 2e-012
mapped-read 31202	F1UMNMG04I1RNP	Length=373	ref|XP_002068663.1| GK12697 [Drosophila willistoni] gb|EDW79649.1| GK12697 [Drosophila willistoni]Length=182	Score = 76.6 bits (187), Expect = 2e-012
mapped-read 31202	F1UMNMG04JPC24	Length=394	ref|XP_002068663.1| GK12697 [Drosophila willistoni] gb|EDW79649.1| GK12697 [Drosophila willistoni]Length=182	Score = 45.1 bits (105), Expect(2) = 2e-008
mapped-read 31202	F1UMNMG04IPMVP	Length=647	No Hit
mapped-read 31202	F1UMNMG04JHDMV	Length=392	No Hit
mapped-read 31202	F1UMNMG04IFI57	Length=393	No Hit
mapped-read 31202	F1UMNMG04JFN1Z	Length=407	ref|XP_002068663.1| GK12697 [Drosophila willistoni] gb|EDW79649.1| GK12697 [Drosophila willistoni]Length=182	Score = 43.1 bits (100), Expect(2) = 2e-008
mapped-read 31202	F1UMNMG04J4191	Length=644	No Hit
mapped-read 31202	F1UMNMG04IOH4H	Length=586	No Hit
mapped-read 31202	F1UMNMG04IT2K4	Length=455	No Hit
mapped-read 31202	F1UMNMG04INSGB	Length=177	No Hit
mapped-read 31202	F1UMNMG04IP6D4	Length=316	ref|XP_002068663.1| GK12697 [Drosophila willistoni] gb|EDW79649.1| GK12697 [Drosophila willistoni]Length=182	Score = 77.0 bits (188), Expect = 1e-012
mapped-read 31202	F1UMNMG04I22PS	Length=224	No Hit
mapped-read 31202	F1UMNMG04IU11P	Length=419	ref|XP_002068663.1| GK12697 [Drosophila willistoni] gb|EDW79649.1| GK12697 [Drosophila willistoni]Length=182	Score = 76.6 bits (187), Expect = 2e-012
mapped-read 31202	F1UMNMG04JZG6S	Length=411	No Hit
mapped-read 31202	F1UMNMG04IRZRU	Length=387	No Hit
mapped-read 31202	F1UMNMG04JU024	Length=240	No Hit
mapped-read 31202	F1UMNMG04JN7F6	Length=395	ref|XP_002068663.1| GK12697 [Drosophila willistoni] gb|EDW79649.1| GK12697 [Drosophila willistoni]Length=182	Score = 59.7 bits (143), Expect = 2e-007
mapped-read 31202	F1UMNMG04JGC35	Length=406	No Hit
mapped-read 31202	F1UMNMG04JCW8Q	Length=410	No Hit
mapped-read 31202	F1UMNMG04IH8Y7	Length=387	No Hit
mapped-read 31202	F1UMNMG04JA09Y	Length=461	No Hit
mapped-read 31202	F1UMNMG04JU2I3	Length=394	No Hit
mapped-read 31202	F1UMNMG04JXUIA	Length=225	No Hit
mapped-read 31202	F1UMNMG04IXJD7	Length=359	ref|XP_002068663.1| GK12697 [Drosophila willistoni] gb|EDW79649.1| GK12697 [Drosophila willistoni]Length=182	Score = 76.6 bits (187), Expect = 2e-012
mapped-read 31202	F1UMNMG04IRQOZ	Length=246	No Hit
mapped-read 31202	F1UMNMG04I507T	Length=386	No Hit
mapped-read 31202	F1UMNMG04IRV6I	Length=473	No Hit
mapped-read 31202	F1UMNMG04ILXU3	Length=414	ref|XP_002068663.1| GK12697 [Drosophila willistoni] gb|EDW79649.1| GK12697 [Drosophila willistoni]Length=182	Score = 76.6 bits (187), Expect = 2e-012
mapped-read 31202	F1UMNMG04JWX2S	Length=453	No Hit
mapped-read 31202	F1UMNMG04IZYG9	Length=396	No Hit
mapped-read 31202	F1UMNMG04J1X62	Length=492	No Hit
mapped-read 31202	F1UMNMG04J0E99	Length=395	No Hit
mapped-read 31202	F1UMNMG04IJZ3V	Length=386	No Hit
mapped-read 31202	F1UMNMG04JQJ6E	Length=396	No Hit
mapped-read 31202	F1UMNMG04JPBOO	Length=458	No Hit
mapped-read 31202	F1UMNMG04IC2E2	Length=437	No Hit
mapped-read 31202	F1UMNMG04I5WVD	Length=414	No Hit
mapped-read 31202	F1UMNMG04JX7SY	Length=397	No Hit
mapped-read 31202	F1UMNMG04IAYV7	Length=305	No Hit
mapped-read 31202	F1UMNMG04IX7WF	Length=421	No Hit
mapped-read 31202	F1UMNMG04JZBK2	Length=387	No Hit
mapped-read 31202	F1UMNMG04JZQD0	Length=473	No Hit
mapped-read 31202	F1UMNMG04JBA9A	Length=389	No Hit
mapped-read 31202	F1UMNMG04I5BN6	Length=483	ref|XP_002068663.1| GK12697 [Drosophila willistoni] gb|EDW79649.1| GK12697 [Drosophila willistoni]Length=182	Score = 76.6 bits (187), Expect = 2e-012
mapped-read 31202	F1UMNMG04IXOQZ	Length=433	No Hit
mapped-read 31202	F1UMNMG04IIE2M	Length=474	No Hit
mapped-read 31202	F1UMNMG04IUJBI	Length=409	No Hit
mapped-read 31202	F1UMNMG04JRL4D	Length=395	No Hit
mapped-read 31202	F1UMNMG04JL55U	Length=432	No Hit
mapped-read 31202	F1UMNMG04IF379	Length=491	No Hit
mapped-read 31202	F1UMNMG04I2VZO	Length=385	No Hit
mapped-read 31202	F1UMNMG04I9VAH	Length=371	ref|XP_002068663.1| GK12697 [Drosophila willistoni] gb|EDW79649.1| GK12697 [Drosophila willistoni]Length=182	Score = 43.1 bits (100), Expect(2) = 2e-008
mapped-read 31202	F1UMNMG04JJ3CW	Length=821	No Hit
mapped-read 31202	F1UMNMG04INKLQ	Length=350	No Hit
mapped-read 31202	F1UMNMG04IVIT7	Length=362	ref|XP_002068663.1| GK12697 [Drosophila willistoni] gb|EDW79649.1| GK12697 [Drosophila willistoni]Length=182	Score = 76.6 bits (187), Expect = 2e-012
mapped-read 31202	F1UMNMG04JSVJD	Length=399	ref|XP_002068663.1| GK12697 [Drosophila willistoni] gb|EDW79649.1| GK12697 [Drosophila willistoni]Length=182	Score = 61.2 bits (147), Expect = 7e-008
mapped-read 31202	F1UMNMG04JJ545	Length=586	No Hit
mapped-read 31202	F1UMNMG04I1JRK	Length=416	No Hit
mapped-read 31202	F1UMNMG04H6748	Length=229	No Hit
mapped-read 31202	F1UMNMG04IBRG1	Length=386	No Hit
mapped-read 31202	F1UMNMG04IVK9W	Length=391	No Hit
mapped-read 31202	F1UMNMG04IN47Q	Length=367	ref|XP_002068663.1| GK12697 [Drosophila willistoni] gb|EDW79649.1| GK12697 [Drosophila willistoni]Length=182	Score = 43.1 bits (100), Expect(2) = 1e-007
mapped-read 31202	F1UMNMG04I143G	Length=521	No Hit
mapped-read 31202	F1UMNMG04IC143	Length=408	ref|XP_002068663.1| GK12697 [Drosophila willistoni] gb|EDW79649.1| GK12697 [Drosophila willistoni]Length=182	Score = 45.8 bits (107), Expect(2) = 1e-008
mapped-read 31202	F1UMNMG04IVJSR	Length=414	No Hit
mapped-read 31202	F1UMNMG04JW44Q	Length=464	No Hit
mapped-read 31202	F1UMNMG04I3EHW	Length=181	No Hit
mapped-read 31202	F1UMNMG04IXD2D	Length=502	No Hit
mapped-read 31202	F1UMNMG04IVVJQ	Length=373	ref|XP_002068663.1| GK12697 [Drosophila willistoni] gb|EDW79649.1| GK12697 [Drosophila willistoni]Length=182	Score = 63.5 bits (153), Expect = 1e-008
mapped-read 31202	F1UMNMG04I4ENB	Length=491	No Hit
mapped-read 31202	F1UMNMG04I3CM1	Length=357	gb|ABI52743.1| 10 kDa putative secreted protein [Argas monolakensis]Length=102	Score = 85.1 bits (209), Expect = 4e-015
mapped-read 31202	F1UMNMG04IFP2Q	Length=384	ref|XP_002068663.1| GK12697 [Drosophila willistoni] gb|EDW79649.1| GK12697 [Drosophila willistoni]Length=182	Score = 43.1 bits (100), Expect(2) = 3e-008
mapped-read 31202	F1UMNMG04IZO42	Length=399	No Hit
mapped-read 31202	F1UMNMG04IPF0P	Length=415	No Hit
mapped-read 31202	F1UMNMG04IVUM3	Length=503	No Hit
mapped-read 31202	F1UMNMG04JLQZI	Length=500	ref|XP_002068663.1| GK12697 [Drosophila willistoni] gb|EDW79649.1| GK12697 [Drosophila willistoni]Length=182	Score = 50.1 bits (118), Expect(2) = 6e-009
mapped-read 31202	F1UMNMG04JHD73	Length=390	ref|XP_002068663.1| GK12697 [Drosophila willistoni] gb|EDW79649.1| GK12697 [Drosophila willistoni]Length=182	Score = 76.6 bits (187), Expect = 2e-012
mapped-read 31202	F1UMNMG04IHLFU	Length=345	No Hit
mapped-read 31202	F1UMNMG04IUS88	Length=386	No Hit
mapped-read 31202	F1UMNMG04IO8LZ	Length=386	No Hit
mapped-read 31202	F1UMNMG04JIW8F	Length=353	ref|XP_002068663.1| GK12697 [Drosophila willistoni] gb|EDW79649.1| GK12697 [Drosophila willistoni]Length=182	Score = 43.1 bits (100), Expect(2) = 3e-008
mapped-read 31202	F1UMNMG04IIC7K	Length=386	No Hit
mapped-read 31202	F1UMNMG04I7H95	Length=430	No Hit
mapped-read 31202	F1UMNMG04IU7H2	Length=444	No Hit
mapped-read 31202	F1UMNMG04IE9UB	Length=394	ref|XP_002068663.1| GK12697 [Drosophila willistoni] gb|EDW79649.1| GK12697 [Drosophila willistoni]Length=182	Score = 61.6 bits (148), Expect(2) = 2e-008
mapped-read 31202	F1UMNMG04I63XE	Length=428	No Hit
mapped-read 31202	F1UMNMG04IJL45	Length=419	No Hit
mapped-read 31202	F1UMNMG04I8S6B	Length=392	No Hit
mapped-read 31202	F1UMNMG04JQN9E	Length=414	emb|CCD58743.1| unnamed protein product [Schistosoma mansoni]Length=98	Score = 78.6 bits (192), Expect = 4e-013
mapped-read 31202	F1UMNMG04JQJ5S	Length=403	ref|XP_002068663.1| GK12697 [Drosophila willistoni] gb|EDW79649.1| GK12697 [Drosophila willistoni]Length=182	Score = 76.6 bits (187), Expect = 2e-012
mapped-read 31202	F1UMNMG04IUG4X	Length=366	No Hit
mapped-read 31202	F1UMNMG04J3U6P	Length=393	ref|XP_002068663.1| GK12697 [Drosophila willistoni] gb|EDW79649.1| GK12697 [Drosophila willistoni]Length=182	Score = 59.7 bits (143), Expect = 2e-007
mapped-read 31202	F1UMNMG04JJUUO	Length=429	No Hit
mapped-read 31202	F1UMNMG04JE6XA	Length=391	ref|XP_002068663.1| GK12697 [Drosophila willistoni] gb|EDW79649.1| GK12697 [Drosophila willistoni]Length=182	Score = 73.9 bits (180), Expect = 1e-011
mapped-read 31202	F1UMNMG04IZJST	Length=486	No Hit
mapped-read 31202	F1UMNMG04JTJCT	Length=376	No Hit
mapped-read 31202	F1UMNMG04JQCG7	Length=408	No Hit
mapped-read 31202	F1UMNMG04JX9TQ	Length=357	No Hit
mapped-read 31202	F1UMNMG04JK1MK	Length=393	No Hit
mapped-read 31202	F1UMNMG04JJHYB	Length=346	ref|XP_002068663.1| GK12697 [Drosophila willistoni] gb|EDW79649.1| GK12697 [Drosophila willistoni]Length=182	Score = 76.6 bits (187), Expect = 2e-012
mapped-read 31202	F1UMNMG04IHP8Z	Length=420	No Hit
mapped-read 31202	F1UMNMG04IBBMN	Length=428	No Hit
mapped-read 31202	F1UMNMG04JW4RV	Length=393	No Hit
mapped-read 31202	F1UMNMG04ITEIN	Length=496	No Hit
mapped-read 31202	F1UMNMG04IRFEY	Length=336	ref|XP_002068663.1| GK12697 [Drosophila willistoni] gb|EDW79649.1| GK12697 [Drosophila willistoni]Length=182	Score = 45.1 bits (105), Expect(2) = 2e-008
mapped-read 31202	F1UMNMG04IGBGS	Length=157	No Hit
mapped-read 31202	F1UMNMG04I2ILV	Length=386	No Hit
mapped-read 31202	F1UMNMG04IZDOI	Length=209	No Hit
mapped-read 31202	F1UMNMG04JH32F	Length=1034	No Hit
mapped-read 31202	F1UMNMG04I9S96	Length=367	ref|XP_002068663.1| GK12697 [Drosophila willistoni] gb|EDW79649.1| GK12697 [Drosophila willistoni]Length=182	Score = 76.6 bits (187), Expect = 2e-012
mapped-read 31202	F1UMNMG04JOAJY	Length=576	No Hit
mapped-read 31202	F1UMNMG04JRZAT	Length=399	No Hit
mapped-read 31202	F1UMNMG04JHRJX	Length=389	ref|XP_002068663.1| GK12697 [Drosophila willistoni] gb|EDW79649.1| GK12697 [Drosophila willistoni]Length=182	Score = 61.6 bits (148), Expect(2) = 6e-009
mapped-read 31202	F1UMNMG04JEKVJ	Length=390	No Hit
mapped-read 31202	F1UMNMG04ITPXT	Length=443	No Hit
mapped-read 31202	F1UMNMG04JHMX6	Length=393	No Hit
mapped-read 31202	F1UMNMG04IU873	Length=392	No Hit
mapped-read 31202	F1UMNMG04JOOTJ	Length=370	ref|XP_002068663.1| GK12697 [Drosophila willistoni] gb|EDW79649.1| GK12697 [Drosophila willistoni]Length=182	Score = 43.1 bits (100), Expect(2) = 2e-008
mapped-read 31202	F1UMNMG04IJLI6	Length=389	ref|XP_002068663.1| GK12697 [Drosophila willistoni] gb|EDW79649.1| GK12697 [Drosophila willistoni]Length=182	Score = 45.8 bits (107), Expect(2) = 1e-008
mapped-read 31202	F1UMNMG04I99ZI	Length=368	ref|XP_002068663.1| GK12697 [Drosophila willistoni] gb|EDW79649.1| GK12697 [Drosophila willistoni]Length=182	Score = 70.1 bits (170), Expect = 1e-010
mapped-read 31202	F1UMNMG04I6EWD	Length=392	ref|XP_002068663.1| GK12697 [Drosophila willistoni] gb|EDW79649.1| GK12697 [Drosophila willistoni]Length=182	Score = 76.6 bits (187), Expect = 2e-012
mapped-read 31202	F1UMNMG04J2PA5	Length=391	ref|XP_002068663.1| GK12697 [Drosophila willistoni] gb|EDW79649.1| GK12697 [Drosophila willistoni]Length=182	Score = 76.6 bits (187), Expect = 2e-012
mapped-read 31202	F1UMNMG04IRA05	Length=169	No Hit
mapped-read 31202	F1UMNMG04IL0KL	Length=232	No Hit
mapped-read 31202	F1UMNMG04ICM55	Length=390	ref|XP_002068663.1| GK12697 [Drosophila willistoni] gb|EDW79649.1| GK12697 [Drosophila willistoni]Length=182	Score = 76.6 bits (187), Expect = 2e-012
mapped-read 31202	F1UMNMG04IU880	Length=400	No Hit
mapped-read 31202	F1UMNMG04JFBX8	Length=212	No Hit
mapped-read 31202	F1UMNMG04JD25D	Length=404	ref|XP_002068663.1| GK12697 [Drosophila willistoni] gb|EDW79649.1| GK12697 [Drosophila willistoni]Length=182	Score = 43.5 bits (101), Expect(2) = 2e-008
mapped-read 31202	F1UMNMG04ID4E8	Length=370	ref|XP_002068663.1| GK12697 [Drosophila willistoni] gb|EDW79649.1| GK12697 [Drosophila willistoni]Length=182	Score = 43.1 bits (100), Expect(2) = 3e-008
mapped-read 31202	F1UMNMG04IL846	Length=369	No Hit
mapped-read 31202	F1UMNMG04IRGDB	Length=335	ref|XP_002068663.1| GK12697 [Drosophila willistoni] gb|EDW79649.1| GK12697 [Drosophila willistoni]Length=182	Score = 58.9 bits (141), Expect = 3e-007
mapped-read 31202	F1UMNMG04IKVWV	Length=395	ref|XP_002068663.1| GK12697 [Drosophila willistoni] gb|EDW79649.1| GK12697 [Drosophila willistoni]Length=182	Score = 76.6 bits (187), Expect = 2e-012
mapped-read 31202	F1UMNMG04I7VK1	Length=438	No Hit
mapped-read 31202	F1UMNMG04I6TUG	Length=512	No Hit
mapped-read 31202	F1UMNMG04IEH6F	Length=345	ref|XP_002068663.1| GK12697 [Drosophila willistoni] gb|EDW79649.1| GK12697 [Drosophila willistoni]Length=182	Score = 70.1 bits (170), Expect = 1e-010
mapped-read 31202	F1UMNMG04JP6HF	Length=442	No Hit
mapped-read 31202	F1UMNMG04I2FDA	Length=465	No Hit
mapped-read 31202	F1UMNMG04JD3F7	Length=389	No Hit
mapped-read 31202	F1UMNMG04IU9MD	Length=349	ref|XP_002068663.1| GK12697 [Drosophila willistoni] gb|EDW79649.1| GK12697 [Drosophila willistoni]Length=182	Score = 43.1 bits (100), Expect(2) = 3e-008
mapped-read 31202	F1UMNMG04I9KN8	Length=356	ref|XP_002068663.1| GK12697 [Drosophila willistoni] gb|EDW79649.1| GK12697 [Drosophila willistoni]Length=182	Score = 42.4 bits (98), Expect(2) = 3e-007
mapped-read 31202	F1UMNMG04JO1HD	Length=459	No Hit
mapped-read 31202	F1UMNMG04J0JPI	Length=483	No Hit
mapped-read 31202	F1UMNMG04JPPDL	Length=578	No Hit
mapped-read 31202	F1UMNMG04JTM8W	Length=536	No Hit
mapped-read 31202	F1UMNMG04JVG39	Length=258	No Hit
mapped-read 31202	F1UMNMG04JM3HN	Length=376	No Hit
mapped-read 31202	F1UMNMG04I4D1G	Length=317	No Hit
mapped-read 31202	F1UMNMG04IP2HQ	Length=396	ref|XP_002068663.1| GK12697 [Drosophila willistoni] gb|EDW79649.1| GK12697 [Drosophila willistoni]Length=182	Score = 76.6 bits (187), Expect = 2e-012
mapped-read 31202	F1UMNMG04ID51V	Length=216	No Hit
mapped-read 31202	F1UMNMG04I21JK	Length=449	No Hit
mapped-read 31202	F1UMNMG04IWQNY	Length=396	ref|XP_002068663.1| GK12697 [Drosophila willistoni] gb|EDW79649.1| GK12697 [Drosophila willistoni]Length=182	Score = 73.2 bits (178), Expect = 2e-011
mapped-read 31202	F1UMNMG04J0VM8	Length=211	No Hit
mapped-read 31202	F1UMNMG04I5RNY	Length=411	No Hit
mapped-read 31202	F1UMNMG04JUSW1	Length=361	ref|XP_002068663.1| GK12697 [Drosophila willistoni] gb|EDW79649.1| GK12697 [Drosophila willistoni]Length=182	Score = 76.6 bits (187), Expect = 2e-012
mapped-read 31202	F1UMNMG04JUT6K	Length=379	No Hit
mapped-read 31202	F1UMNMG04JICE0	Length=333	No Hit
mapped-read 31202	F1UMNMG04IYXFR	Length=397	No Hit
mapped-read 31202	F1UMNMG04ITLNW	Length=358	ref|XP_002068663.1| GK12697 [Drosophila willistoni] gb|EDW79649.1| GK12697 [Drosophila willistoni]Length=182	Score = 62.8 bits (151), Expect = 2e-008
mapped-read 31202	F1UMNMG04I49TL	Length=337	No Hit
mapped-read 31202	F1UMNMG04J060P	Length=535	No Hit
mapped-read 31202	F1UMNMG04I0H4O	Length=477	No Hit
mapped-read 31202	F1UMNMG04J1B7C	Length=480	No Hit
mapped-read 31202	F1UMNMG04JJOSE	Length=249	No Hit
mapped-read 31202	F1UMNMG04JF7UE	Length=748	No Hit
mapped-read 31202	F1UMNMG04JPR51	Length=359	No Hit
mapped-read 31202	F1UMNMG04I1MWP	Length=404	No Hit
mapped-read 31202	F1UMNMG04IPZE4	Length=377	No Hit
mapped-read 31202	F1UMNMG04J3C8M	Length=392	No Hit
mapped-read 31202	F1UMNMG04J110K	Length=644	No Hit
mapped-read 31202	F1UMNMG04J0BEV	Length=436	No Hit
mapped-read 31202	F1UMNMG04J1ISG	Length=469	No Hit
mapped-read 31202	F1UMNMG04IOQP1	Length=398	No Hit
mapped-read 31202	F1UMNMG04JQBKV	Length=661	No Hit
mapped-read 31202	F1UMNMG04JKFC6	Length=364	ref|XP_002068663.1| GK12697 [Drosophila willistoni] gb|EDW79649.1| GK12697 [Drosophila willistoni]Length=182	Score = 74.7 bits (182), Expect = 6e-012
mapped-read 31202	F1UMNMG04JMYY9	Length=410	No Hit
mapped-read 31202	F1UMNMG04J29VX	Length=477	No Hit
mapped-read 31202	F1UMNMG04JWBGB	Length=372	No Hit
mapped-read 31202	F1UMNMG04J0XII	Length=461	No Hit
mapped-read 31202	F1UMNMG04JZPDK	Length=550	No Hit
mapped-read 31202	F1UMNMG04JKRYE	Length=207	No Hit
mapped-read 31202	F1UMNMG04J1PFQ	Length=492	No Hit
mapped-read 4383	F1UMNMG04IISC4	Length=536	ref|XP_002809120.1| conserved protein, unknown function [Plasmodium falciparum 3D7] emb|CAX64403.1| conserved protein, unknown function [Plasmodium falciparum 3D7]Length=55	Score = 71.6 bits (174), Expect(2) = 1e-015
mapped-read 4383	F1UMNMG04IMP8Z	Length=461	ref|XP_002068663.1| GK12697 [Drosophila willistoni] gb|EDW79649.1| GK12697 [Drosophila willistoni]Length=182	Score = 76.6 bits (187), Expect = 2e-012
mapped-read 4383	F1UMNMG04J2GVT	Length=586	No Hit
mapped-read 4383	F1UMNMG04I48O1	Length=529	ref|XP_002068663.1| GK12697 [Drosophila willistoni] gb|EDW79649.1| GK12697 [Drosophila willistoni]Length=182	Score = 76.6 bits (187), Expect = 2e-012
mapped-read 4383	F1UMNMG04J2WRN	Length=524	ref|XP_003247571.1| PREDICTED: hypothetical protein LOC100572577 [Acyrthosiphon pisum]Length=210	Score = 107 bits (268), Expect(2) = 3e-025
mapped-read 4383	F1UMNMG04ILA82	Length=539	dbj|GAA96382.1| hypothetical protein E5Q_03049 [Mixia osmundae IAM 14324]Length=352	Score = 98.2 bits (243), Expect(2) = 1e-024
mapped-read 4383	F1UMNMG04IPJ2H	Length=382	ref|XP_002068663.1| GK12697 [Drosophila willistoni] gb|EDW79649.1| GK12697 [Drosophila willistoni]Length=182	Score = 76.6 bits (187), Expect = 2e-012
mapped-read 4383	F1UMNMG04H4YIV	Length=288	ref|XP_001230222.1| hypothetical protein CHGG_11101 [Chaetomium globosum CBS 148.51] gb|EAQ82865.1| conserved hypothetical protein [Chaetomium globosum CBS 148.51]Length=144	Score = 71.6 bits (174), Expect = 5e-011
mapped-read 4383	F1UMNMG04JAE7N	Length=537	gb|EGG01188.1| hypothetical protein MELLADRAFT_92705 [Melampsora larici-populina98AG31]Length=113	Score = 79.7 bits (195), Expect(2) = 3e-016
mapped-read 4383	F1UMNMG04IZCFM	Length=520	ref|XP_001852902.1| GLP_748_1200_211 [Culex quinquefasciatus] gb|EDS33952.1| GLP_748_1200_211 [Culex quinquefasciatus]Length=51	Score = 94.4 bits (233), Expect = 7e-018
mapped-read 4383	F1UMNMG04IEWNQ	Length=521	gb|EGG01188.1| hypothetical protein MELLADRAFT_92705 [Melampsora larici-populina98AG31]Length=113	Score = 119 bits (298), Expect(2) = 2e-031
mapped-read 4383	F1UMNMG04IT5US	Length=523	dbj|BAF01964.1| hypothetical protein [Arabidopsis thaliana]Length=167	Score = 60.1 bits (144), Expect(2) = 3e-017
mapped-read 4383	F1UMNMG04ITQ63	Length=519	gb|EGF97697.1| hypothetical protein MELLADRAFT_84525 [Melampsora larici-populina98AG31]Length=347	Score = 61.2 bits (147), Expect(2) = 7e-017
mapped-read 4383	F1UMNMG04IVB0P	Length=345	No Hit
mapped-read 4383	F1UMNMG04I2F9P	Length=376	ref|XP_002068663.1| GK12697 [Drosophila willistoni] gb|EDW79649.1| GK12697 [Drosophila willistoni]Length=182	Score = 76.6 bits (187), Expect = 2e-012
mapped-read 4383	F1UMNMG04H9K5B	Length=342	No Hit
mapped-read 4383	F1UMNMG04IYOUT	Length=492	gb|EGG03633.1| hypothetical protein MELLADRAFT_90053 [Melampsora larici-populina98AG31]Length=160	Score = 54.3 bits (129), Expect(2) = 3e-012
mapped-read 4383	F1UMNMG04JAQD5	Length=495	gb|EGG03633.1| hypothetical protein MELLADRAFT_90053 [Melampsora larici-populina98AG31]Length=160	Score = 88.2 bits (217), Expect = 5e-016
mapped-read 4383	F1UMNMG04IUE8N	Length=634	gb|EFX62987.1| hypothetical protein DAPPUDRAFT_119636 [Daphnia pulex]Length=130	Score = 47.0 bits (110), Expect(2) = 1e-008
mapped-read 4383	F1UMNMG04I196T	Length=359	ref|XP_002068663.1| GK12697 [Drosophila willistoni] gb|EDW79649.1| GK12697 [Drosophila willistoni]Length=182	Score = 76.6 bits (187), Expect = 2e-012
mapped-read 4383	F1UMNMG04IG7X7	Length=516	gb|EGF97697.1| hypothetical protein MELLADRAFT_84525 [Melampsora larici-populina98AG31]Length=347	Score = 76.6 bits (187), Expect(2) = 1e-026
mapped-read 4383	F1UMNMG04JQXAM	Length=362	ref|XP_002068663.1| GK12697 [Drosophila willistoni] gb|EDW79649.1| GK12697 [Drosophila willistoni]Length=182	Score = 76.6 bits (187), Expect = 2e-012
mapped-read 4383	F1UMNMG04JQUZM	Length=529	dbj|GAA96382.1| hypothetical protein E5Q_03049 [Mixia osmundae IAM 14324]Length=352	Score = 68.2 bits (165), Expect(3) = 5e-025
mapped-read 4383	F1UMNMG04I6D7R	Length=379	ref|XP_002068663.1| GK12697 [Drosophila willistoni] gb|EDW79649.1| GK12697 [Drosophila willistoni]Length=182	Score = 58.5 bits (140), Expect(2) = 6e-008
mapped-read 4383	F1UMNMG04IBBP9	Length=390	No Hit
mapped-read 4383	F1UMNMG04IMVF7	Length=387	No Hit
mapped-read 4383	F1UMNMG04J22HC	Length=350	No Hit
mapped-read 4383	F1UMNMG04JWK3T	Length=434	No Hit
mapped-read 4383	F1UMNMG04J3O5V	Length=526	gb|EGG03633.1| hypothetical protein MELLADRAFT_90053 [Melampsora larici-populina98AG31]Length=160	Score = 54.3 bits (129), Expect(2) = 3e-012
mapped-read 4383	F1UMNMG04JB7JK	Length=398	No Hit
mapped-read 3348	F1UMNMG04H9D51	Length=501	ref|XP_001953237.1| GF17667 [Drosophila ananassae] gb|EDV41820.1| GF17667 [Drosophila ananassae]Length=481	Score = 159 bits (402), Expect = 2e-037
mapped-read 3348	F1UMNMG04H9XUL	Length=267	ref|XP_419668.3| PREDICTED: low-density lipoprotein receptor-related protein 11[Gallus gallus]Length=309	Score = 57.4 bits (137), Expect = 1e-006
mapped-read 3348	F1UMNMG04JZU00	Length=281	ref|XP_419668.3| PREDICTED: low-density lipoprotein receptor-related protein 11[Gallus gallus]Length=309	Score = 57.4 bits (137), Expect = 9e-007
mapped-read 3348	F1UMNMG04JIEQS	Length=272	ref|XP_419668.3| PREDICTED: low-density lipoprotein receptor-related protein 11[Gallus gallus]Length=309	Score = 57.4 bits (137), Expect = 1e-006
mapped-read 3348	F1UMNMG04I5KEB	Length=270	ref|XP_419668.3| PREDICTED: low-density lipoprotein receptor-related protein 11[Gallus gallus]Length=309	Score = 57.4 bits (137), Expect = 1e-006
mapped-read 3348	F1UMNMG04I7N3J	Length=264	ref|XP_419668.3| PREDICTED: low-density lipoprotein receptor-related protein 11[Gallus gallus]Length=309	Score = 57.4 bits (137), Expect = 1e-006
mapped-read 3348	F1UMNMG04I5FVK	Length=266	ref|XP_419668.3| PREDICTED: low-density lipoprotein receptor-related protein 11[Gallus gallus]Length=309	Score = 57.4 bits (137), Expect = 1e-006
mapped-read 3348	F1UMNMG04IDG6D	Length=266	ref|XP_419668.3| PREDICTED: low-density lipoprotein receptor-related protein 11[Gallus gallus]Length=309	Score = 57.4 bits (137), Expect = 1e-006
mapped-read 3348	F1UMNMG04J4VTU	Length=277	ref|XP_419668.3| PREDICTED: low-density lipoprotein receptor-related protein 11[Gallus gallus]Length=309	Score = 57.4 bits (137), Expect = 1e-006
mapped-read 3348	F1UMNMG04JCE3K	Length=267	ref|XP_419668.3| PREDICTED: low-density lipoprotein receptor-related protein 11[Gallus gallus]Length=309	Score = 57.4 bits (137), Expect = 1e-006
mapped-read 3348	F1UMNMG04JRZSY	Length=270	ref|XP_419668.3| PREDICTED: low-density lipoprotein receptor-related protein 11[Gallus gallus]Length=309	Score = 57.4 bits (137), Expect = 1e-006
mapped-read 3348	F1UMNMG04JEXMS	Length=269	ref|XP_419668.3| PREDICTED: low-density lipoprotein receptor-related protein 11[Gallus gallus]Length=309	Score = 57.4 bits (137), Expect = 1e-006
mapped-read 3348	F1UMNMG04J4L9Z	Length=269	ref|XP_419668.3| PREDICTED: low-density lipoprotein receptor-related protein 11[Gallus gallus]Length=309	Score = 57.4 bits (137), Expect = 1e-006
mapped-read 3348	F1UMNMG04JX4H7	Length=267	ref|XP_419668.3| PREDICTED: low-density lipoprotein receptor-related protein 11[Gallus gallus]Length=309	Score = 57.4 bits (137), Expect = 1e-006
mapped-read 10948	F1UMNMG04JDUTP	Length=519	ref|XP_001964638.1| GF23289 [Drosophila ananassae] gb|EDV30434.1| GF23289 [Drosophila ananassae]Length=756	Score = 97.8 bits (242), Expect(2) = 5e-029
mapped-read 30589	F1UMNMG04J3MH4	Length=720	No Hit
mapped-read 30589	F1UMNMG04IVUWE	Length=505	ref|XP_002068663.1| GK12697 [Drosophila willistoni] gb|EDW79649.1| GK12697 [Drosophila willistoni]Length=182	Score = 76.6 bits (187), Expect = 2e-012
mapped-read 10948	F1UMNMG04IZ633	Length=499	ref|XP_002053757.1| GJ24066 [Drosophila virilis] gb|EDW67277.1| GJ24066 [Drosophila virilis]Length=791	Score = 259 bits (662), Expect = 1e-067
mapped-read 30589	F1UMNMG04JMOCN	Length=599	No Hit
mapped-read 30589	F1UMNMG04JJ50Q	Length=353	No Hit
mapped-read 10948	F1UMNMG04IL45S	Length=520	ref|XP_001964638.1| GF23289 [Drosophila ananassae] gb|EDV30434.1| GF23289 [Drosophila ananassae]Length=756	Score = 110 bits (276), Expect = 8e-023
mapped-read 10948	F1UMNMG04JKYD6	Length=701	gb|EEZ98759.1| hypothetical protein TcasGA2_TC001323 [Tribolium castaneum]Length=753	Score = 62.8 bits (151), Expect = 5e-008
mapped-read 30589	F1UMNMG04JDS97	Length=457	No Hit
mapped-read 10948	F1UMNMG04I9OGA	Length=525	ref|XP_001661235.1| ctl2 [Aedes aegypti] gb|EAT46520.1| ctl2 [Aedes aegypti]Length=700	Score = 153 bits (387), Expect = 1e-035
mapped-read 13814	F1UMNMG04H7DJM	Length=469	No Hit
mapped-read 32328	F1UMNMG04IXYZA	Length=523	ref|XP_001630039.1| predicted protein [Nematostella vectensis] gb|EDO37976.1| predicted protein [Nematostella vectensis]Length=376	Score = 103 bits (256), Expect = 2e-020
mapped-read 32328	F1UMNMG04JG40G	Length=513	emb|CAG10388.1| unnamed protein product [Tetraodon nigroviridis]Length=389	Score = 183 bits (465), Expect(2) = 1e-065
mapped-read 13814	F1UMNMG04IROAT	Length=613	No Hit
mapped-read 15120	F1UMNMG04JP4UF	Length=483	gb|EFR26563.1| hypothetical protein AND_07278 [Anopheles darlingi]Length=153	Score = 102 bits (255), Expect = 2e-020
mapped-read 30941	F1UMNMG04JCK9A	Length=684	No Hit
mapped-read 13814	F1UMNMG04JZV4M	Length=812	No Hit
mapped-read 30941	F1UMNMG04I9L5N	Length=581	No Hit
mapped-read 30941	F1UMNMG04JRGJB	Length=769	No Hit
mapped-read 32328	F1UMNMG04JI8VF	Length=502	gb|EFZ09249.1| hypothetical protein SINV_08795 [Solenopsis invicta]Length=410	Score = 191 bits (485), Expect(2) = 2e-066
mapped-read 13814	F1UMNMG04JNYWH	Length=485	No Hit
mapped-read 15120	F1UMNMG04H9CF2	Length=480	gb|EFR26563.1| hypothetical protein AND_07278 [Anopheles darlingi]Length=153	Score = 102 bits (255), Expect = 2e-020
mapped-read 32328	F1UMNMG04JANUF	Length=578	No Hit
mapped-read 15120	F1UMNMG04IPORL	Length=483	gb|EFR26563.1| hypothetical protein AND_07278 [Anopheles darlingi]Length=153	Score = 102 bits (255), Expect = 2e-020
mapped-read 30941	F1UMNMG04IRT4M	Length=499	No Hit
mapped-read 15120	F1UMNMG04JEIG9	Length=405	gb|EFR26563.1| hypothetical protein AND_07278 [Anopheles darlingi]Length=153	Score = 72.8 bits (177), Expect = 2e-011
mapped-read 28022	F1UMNMG04IEDHF	Length=503	No Hit
mapped-read 33875	F1UMNMG04I17M9	Length=489	ref|XP_001649965.1| cyclin g [Aedes aegypti] gb|EAT43711.1| cyclin g [Aedes aegypti]Length=476	Score = 81.6 bits (200), Expect(2) = 2e-026
mapped-read 28022	F1UMNMG04IVFGL	Length=445	No Hit
mapped-read 28700	F1UMNMG04H8CRP	Length=520	No Hit
mapped-read 33875	F1UMNMG04IHDYB	Length=660	No Hit
mapped-read 33875	F1UMNMG04IMEZT	Length=490	ref|XP_001649965.1| cyclin g [Aedes aegypti] gb|EAT43711.1| cyclin g [Aedes aegypti]Length=476	Score = 85.1 bits (209), Expect(2) = 1e-027
mapped-read 13817	F1UMNMG04IA0NV	Length=493	No Hit
mapped-read 28022	F1UMNMG04IONF9	Length=478	No Hit
mapped-read 28700	F1UMNMG04J1XTU	Length=521	No Hit
mapped-read 28700	F1UMNMG04JMM79	Length=517	No Hit
mapped-read 13817	F1UMNMG04JYXQN	Length=491	No Hit
mapped-read 13817	F1UMNMG04I819L	Length=489	No Hit
mapped-read 15380	F1UMNMG04JW3ZX	Length=539	ref|XP_001852902.1| GLP_748_1200_211 [Culex quinquefasciatus] gb|EDS33952.1| GLP_748_1200_211 [Culex quinquefasciatus]Length=51	Score = 89.4 bits (220), Expect = 3e-016
mapped-read 24880	F1UMNMG04H737V	Length=537	No Hit
mapped-read 24880	F1UMNMG04JJ38Y	Length=502	No Hit
mapped-read 4238	F1UMNMG04JKL51	Length=653	No Hit
mapped-read 5231	F1UMNMG04H6FYT	Length=405	ref|XP_001660502.1| hypothetical protein AaeL_AAEL009955 [Aedes aegypti] gb|EAT38121.1| conserved hypothetical protein [Aedes aegypti]Length=3321	Score = 75.1 bits (183), Expect = 4e-012
mapped-read 30317	F1UMNMG04I3IHC	Length=563	ref|XP_002043480.1| GM23189 [Drosophila sechellia] gb|EDW49664.1| GM23189 [Drosophila sechellia]Length=521	Score = 62.8 bits (151), Expect(2) = 4e-016
mapped-read 7246	F1UMNMG04I5C7I	Length=504	ref|XP_001648110.1| hypothetical protein AaeL_AAEL003972 [Aedes aegypti] gb|EAT44690.1| conserved hypothetical protein [Aedes aegypti]Length=203	Score = 307 bits (787), Expect(2) = 8e-083
mapped-read 6099	F1UMNMG04JVTPS	Length=320	gb|EFR24025.1| hypothetical protein AND_11693 [Anopheles darlingi]Length=1933	Score = 135 bits (341), Expect(2) = 1e-037
mapped-read 27031	F1UMNMG04IWQ2C	Length=578	No Hit
mapped-read 35384	F1UMNMG04JMECP	Length=488	No Hit
mapped-read 15380	F1UMNMG04J14YH	Length=479	ref|XP_002068663.1| GK12697 [Drosophila willistoni] gb|EDW79649.1| GK12697 [Drosophila willistoni]Length=182	Score = 76.6 bits (187), Expect = 2e-012
mapped-read 7246	F1UMNMG04JODKK	Length=502	ref|XP_320465.2| AGAP012058-PA [Anopheles gambiae str. PEST] gb|EAA00306.3| AGAP012058-PA [Anopheles gambiae str. PEST]Length=203	Score = 323 bits (828), Expect = 7e-087
mapped-read 4238	F1UMNMG04H633V	Length=386	No Hit
mapped-read 5182	F1UMNMG04II0FK	Length=513	ref|XP_001851531.1| glucose 1-dehydrogenase 2 [Culex quinquefasciatus] gb|EDS33666.1| glucose 1-dehydrogenase 2 [Culex quinquefasciatus]Length=414	Score = 167 bits (423), Expect = 7e-040
mapped-read 27031	F1UMNMG04IY0WM	Length=576	No Hit
mapped-read 34788	F1UMNMG04JF7Y2	Length=1297	No Hit
mapped-read 35384	F1UMNMG04JL3ZP	Length=483	No Hit
mapped-read 34788	F1UMNMG04JM9EO	Length=856	No Hit
mapped-read 4021	F1UMNMG04I46WU	Length=328	ref|XP_001658584.1| hypothetical protein AaeL_AAEL007694 [Aedes aegypti] gb|EAT40592.1| conserved hypothetical protein [Aedes aegypti]Length=678	Score = 144 bits (364), Expect = 5e-033
mapped-read 30317	F1UMNMG04JM6TJ	Length=582	No Hit
mapped-read 5231	F1UMNMG04IZSUB	Length=402	ref|XP_001660502.1| hypothetical protein AaeL_AAEL009955 [Aedes aegypti] gb|EAT38121.1| conserved hypothetical protein [Aedes aegypti]Length=3321	Score = 44.7 bits (104), Expect(2) = 3e-007
mapped-read 5182	F1UMNMG04IFQTH	Length=512	ref|XP_001655211.1| short-chain dehydrogenase [Aedes aegypti] gb|EAT46391.1| short-chain dehydrogenase [Aedes aegypti]Length=415	Score = 97.8 bits (242), Expect(2) = 4e-039
mapped-read 6099	F1UMNMG04I4J22	Length=321	gb|EFR24025.1| hypothetical protein AND_11693 [Anopheles darlingi]Length=1933	Score = 178 bits (452), Expect = 3e-043
mapped-read 4021	F1UMNMG04JYYD4	Length=344	ref|XP_001658584.1| hypothetical protein AaeL_AAEL007694 [Aedes aegypti] gb|EAT40592.1| conserved hypothetical protein [Aedes aegypti]Length=678	Score = 151 bits (382), Expect = 4e-035
mapped-read 10010	F1UMNMG04I7O9U	Length=246	No Hit
mapped-read 10010	F1UMNMG04IJCQQ	Length=469	No Hit
mapped-read 20836	F1UMNMG04JF0HJ	Length=515	ref|XP_321757.5| AGAP001381-PA [Anopheles gambiae str. PEST] gb|EAA01110.5| AGAP001381-PA [Anopheles gambiae str. PEST]Length=1893	Score = 94.4 bits (233), Expect(2) = 8e-033
mapped-read 11561	F1UMNMG04H92WE	Length=526	No Hit
mapped-read 25552	F1UMNMG04IFOY5	Length=592	No Hit
mapped-read 13641	F1UMNMG04JKG7A	Length=509	ref|XP_001657831.1| rabconnectin [Aedes aegypti] gb|EAT41943.1| rabconnectin [Aedes aegypti]Length=3324	Score = 147 bits (372), Expect = 5e-034
mapped-read 30349	F1UMNMG04IM7IX	Length=578	No Hit
mapped-read 21830	F1UMNMG04H6KYN	Length=237	No Hit
mapped-read 757	F1UMNMG04IV21T	Length=359	ref|XP_001659185.1| high density lipoprotien binding protein / vigilin [Aedes aegypti] gb|EAT47472.1| high density lipoprotien binding protein / vigilin [Aedes aegypti]Length=1246	Score = 66.6 bits (161), Expect(2) = 1e-012
mapped-read 25590	F1UMNMG04H7BDX	Length=360	No Hit
mapped-read 13622	F1UMNMG04I2YIZ	Length=623	No Hit
mapped-read 5933	F1UMNMG04I157L	Length=742	No Hit
mapped-read 19917	F1UMNMG04IN2LO	Length=481	ref|XP_001843333.1| hydroxymethylglutaryl-CoA synthase 1 [Culex quinquefasciatus] gb|EDS32196.1| hydroxymethylglutaryl-CoA synthase 1 [Culex quinquefasciatus]Length=465	Score = 159 bits (402), Expect = 2e-037
mapped-read 25874	F1UMNMG04JAJRA	Length=641	No Hit
mapped-read 28363	F1UMNMG04IWFP7	Length=501	No Hit
mapped-read 27030	F1UMNMG04JOWZG	Length=592	No Hit
mapped-read 19668	F1UMNMG04JSQAK	Length=568	No Hit
mapped-read 31138	F1UMNMG04IZMFX	Length=579	No Hit
mapped-read 12460	F1UMNMG04IQP6M	Length=595	No Hit
mapped-read 8919	F1UMNMG04IFSS9	Length=224	No Hit
mapped-read 14844	F1UMNMG04H8GQL	Length=370	ref|XP_002133444.1| GA22812 [Drosophila pseudoobscura pseudoobscura] gb|EDY72072.1| GA22812 [Drosophila pseudoobscura pseudoobscura]Length=1577	Score = 130 bits (328), Expect = 7e-029
mapped-read 32940	F1UMNMG04I10MH	Length=680	No Hit
mapped-read 19533	F1UMNMG04JCM44	Length=395	No Hit
mapped-read 33644	F1UMNMG04IY0VO	Length=512	No Hit
mapped-read 32025	F1UMNMG04IG1TV	Length=405	No Hit
mapped-read 10464	F1UMNMG04J2HNK	Length=553	No Hit
mapped-read 11133	F1UMNMG04I91Z4	Length=489	No Hit
mapped-read 13642	F1UMNMG04I70H4	Length=534	emb|CAD32253.1| gag-pol polyprotein precursor [Drosophila melanogaster]Length=1830	Score = 85.5 bits (210), Expect(2) = 2e-026
mapped-read 19042	F1UMNMG04JNQNP	Length=641	No Hit
mapped-read 26378	F1UMNMG04IC6S6	Length=380	No Hit
mapped-read 31216	F1UMNMG04H8G0Z	Length=539	No Hit
mapped-read 31281	F1UMNMG04ITNRK	Length=1028	No Hit
mapped-read 10831	F1UMNMG04I8RP0	Length=378	No Hit
mapped-read 24817	F1UMNMG04IP8GE	Length=409	gb|ACX44801.1| voltage-gated sodium channel Nav1 alpha subunit [Periplanetaamericana]Length=2050	Score = 80.1 bits (196), Expect = 1e-013
mapped-read 14835	F1UMNMG04JAOI9	Length=408	ref|XP_002084856.1| GD12617 [Drosophila simulans] gb|EDX10441.1| GD12617 [Drosophila simulans]Length=384	Score = 142 bits (358), Expect(2) = 8e-033
mapped-read 4629	F1UMNMG04JWZX8	Length=709	No Hit
mapped-read 16077	F1UMNMG04IP5WO	Length=427	No Hit
mapped-read 27672	F1UMNMG04ICI6Z	Length=340	No Hit
mapped-read 16005	F1UMNMG04I5CUC	Length=464	No Hit
mapped-read 9807	F1UMNMG04JUNAV	Length=460	No Hit
mapped-read 33652	F1UMNMG04JXKMX	Length=486	ref|XP_002005347.1| GI19126 [Drosophila mojavensis] gb|EDW09282.1| GI19126 [Drosophila mojavensis]Length=2047	Score = 194 bits (494), Expect = 4e-048
mapped-read 25655	F1UMNMG04IDV9B	Length=443	ref|XP_319767.4| AGAP009021-PA [Anopheles gambiae str. PEST] gb|EAA15146.4| AGAP009021-PA [Anopheles gambiae str. PEST]Length=253	Score = 71.6 bits (174), Expect = 5e-011
mapped-read 6260	F1UMNMG04I5YHU	Length=471	ref|XP_002432325.1| breast cancer type 2 susceptibility protein brca2, putative [Pediculushumanus corporis] gb|EEB19587.1| breast cancer type 2 susceptibility protein brca2, putative [Pediculushumanus corporis]Length=1405	Score = 94.7 bits (234), Expect = 5e-018
mapped-read 27738	F1UMNMG04IZLE4	Length=301	No Hit
mapped-read 28533	F1UMNMG04IY15O	Length=426	No Hit
mapped-read 8691	F1UMNMG04JAAI9	Length=339	No Hit
mapped-read 24914	F1UMNMG04IVE1I	Length=432	No Hit
mapped-read 18193	F1UMNMG04J1UFW	Length=532	No Hit
mapped-read 21398	F1UMNMG04JP8GL	Length=504	gb|EFA02763.1| hypothetical protein TcasGA2_TC008496 [Tribolium castaneum]Length=879	Score = 162 bits (410), Expect = 2e-038
mapped-read 5937	F1UMNMG04IXLQR	Length=502	No Hit
mapped-read 26030	F1UMNMG04JAMJC	Length=547	No Hit
mapped-read 27435	F1UMNMG04IRNVE	Length=379	ref|XP_318862.3| AGAP009774-PA [Anopheles gambiae str. PEST] gb|EAA14485.3| AGAP009774-PA [Anopheles gambiae str. PEST]Length=833	Score = 144 bits (362), Expect = 8e-033
mapped-read 7944	F1UMNMG04JZ0SS	Length=463	No Hit
mapped-read 18809	F1UMNMG04JP71E	Length=269	No Hit
mapped-read 3628	F1UMNMG04IN52W	Length=394	No Hit
mapped-read 20250	F1UMNMG04J26CH	Length=195	No Hit
mapped-read 32330	F1UMNMG04JC85L	Length=381	dbj|BAG84577.1| cytoplasmic actin Cp-Ac445 [Cynops pyrrhogaster]Length=102	Score = 96.3 bits (238), Expect(2) = 6e-026
