# Supplementary material for: First Comparative Transcriptomic Analysis of Wild Adult Male and Female Lutzomyia longipalpis, Vector of Visceral Leishmaniasis
Source: PLoS One. 2013 Mar 12;8(3):e58645. doi: 10.1371/journal.pone.0058645 (PMC3595279; doi:10.1371/journal.pone.0058645)
Supplement: Table S28 — PP2_selected-mapped-reads_uniprotKB. This table shows the homology search results against DB:uniprotKB for PP2 selected mapped-reads. The provided information includes: mapped-read number; unique read name (name assigned to each read when the samples were pyrosequenced); read length; BlastX result against DB:uniprotKB; and its score and E-value, when applicable. (XLS) [file pone.0058645.s028.xls]

## Sheet: Sheet1
Mapped-read number	Unique read name	Read length	Blastx result (DB:uniprotKB)	Score and E-value
mapped-read 34793	F1UMNMG04H8VU7	Length=586	tr|B4N5L0|B4N5L0_DROWI GK12697 OS=Drosophila willistoni GN=GK12697 PE=4 SV=1Length=182	Score = 76.6 bits (187), Expect = 3e-012
mapped-read 34793	F1UMNMG04JGXTE	Length=662	tr|B4N5L0|B4N5L0_DROWI GK12697 OS=Drosophila willistoni GN=GK12697 PE=4 SV=1Length=182	Score = 76.6 bits (187), Expect = 3e-012
mapped-read 34793	F1UMNMG04H6YTL	Length=251	tr|Q5BT34|Q5BT34_SCHJA Putative uncharacterized protein OS=Schistosoma japonicum PE=4 SV=1Length=55	Score = 57.8 bits (138), Expect(2) = 7e-010
mapped-read 34793	F1UMNMG04IJJBQ	Length=879	tr|B4N5L0|B4N5L0_DROWI GK12697 OS=Drosophila willistoni GN=GK12697 PE=4 SV=1Length=182	Score = 76.6 bits (187), Expect = 6e-012
mapped-read 34793	F1UMNMG04H6L2B	Length=1322	No Hit
mapped-read 34793	F1UMNMG04I3UEB	Length=270	tr|Q5BT34|Q5BT34_SCHJA Putative uncharacterized protein OS=Schistosoma japonicum PE=4 SV=1Length=55	Score = 54.3 bits (129), Expect(2) = 7e-011
mapped-read 34793	F1UMNMG04INZ2S	Length=461	tr|Q5C0F6|Q5C0F6_SCHJA Putative uncharacterized protein OS=Schistosoma japonicum PE=4 SV=1Length=102	Score = 43.9 bits (102), Expect(2) = 1e-007
mapped-read 34793	F1UMNMG04IMOJH	Length=461	No Hit
mapped-read 34793	F1UMNMG04IXL1G	Length=465	tr|F4S7S1|F4S7S1_MELLP Putative uncharacterized protein OS=Melampsora larici-populina (strain 98AG31 / pathotype 3-4-7) GN=MELLADRAFT_94740 PE=4 SV=1Length=172	Score = 74.7 bits (182), Expect = 6e-012
mapped-read 34793	F1UMNMG04JTS35	Length=477	tr|G7E0M1|G7E0M1_MIXOS Putative uncharacterized protein Mo03048 OS=Mixia osmundae (strain CBS 9802 / IAM 14324 / JCM 22182 / KY 12970) GN=Mo03048 PE=4 SV=1Length=98	Score = 55.5 bits (132), Expect(2) = 2e-011
mapped-read 34793	F1UMNMG04IN71Z	Length=560	tr|G4LV01|G4LV01_SCHMA Putative uncharacterized protein Smp_201270 OS=Schistosoma mansoni GN=Smp_201270 PE=4 SV=1Length=98	Score = 78.6 bits (192), Expect(2) = 7e-019
mapped-read 34793	F1UMNMG04JIAJB	Length=467	tr|G7E0M1|G7E0M1_MIXOS Putative uncharacterized protein Mo03048 OS=Mixia osmundae (strain CBS 9802 / IAM 14324 / JCM 22182 / KY 12970) GN=Mo03048 PE=4 SV=1Length=98	Score = 61.6 bits (148), Expect(2) = 4e-013
mapped-read 34793	F1UMNMG04JAPD4	Length=463	tr|G7E0M1|G7E0M1_MIXOS Putative uncharacterized protein Mo03048 OS=Mixia osmundae (strain CBS 9802 / IAM 14324 / JCM 22182 / KY 12970) GN=Mo03048 PE=4 SV=1Length=98	Score = 50.4 bits (119), Expect(2) = 7e-010
mapped-read 34793	F1UMNMG04H5J7X	Length=699	tr|Q5BT34|Q5BT34_SCHJA Putative uncharacterized protein OS=Schistosoma japonicum PE=4 SV=1Length=55	Score = 97.1 bits (240), Expect = 3e-018
mapped-read 34793	F1UMNMG04J0W3R	Length=281	tr|Q5BT34|Q5BT34_SCHJA Putative uncharacterized protein OS=Schistosoma japonicum PE=4 SV=1Length=55	Score = 99.8 bits (247), Expect = 2e-019
mapped-read 34793	F1UMNMG04JGQ8K	Length=464	tr|G7E0M1|G7E0M1_MIXOS Putative uncharacterized protein Mo03048 OS=Mixia osmundae (strain CBS 9802 / IAM 14324 / JCM 22182 / KY 12970) GN=Mo03048 PE=4 SV=1Length=98	Score = 61.6 bits (148), Expect(2) = 4e-013
mapped-read 34793	F1UMNMG04H6ZFG	Length=365	No Hit
mapped-read 34793	F1UMNMG04J2I4Y	Length=557	tr|B4N5L0|B4N5L0_DROWI GK12697 OS=Drosophila willistoni GN=GK12697 PE=4 SV=1Length=182	Score = 76.6 bits (187), Expect = 2e-012
mapped-read 34793	F1UMNMG04J0IWC	Length=565	No Hit
mapped-read 34793	F1UMNMG04IWT14	Length=832	tr|B4N5L0|B4N5L0_DROWI GK12697 OS=Drosophila willistoni GN=GK12697 PE=4 SV=1Length=182	Score = 76.6 bits (187), Expect = 5e-012
mapped-read 34793	F1UMNMG04IMLRC	Length=355	No Hit
mapped-read 34793	F1UMNMG04H64PE	Length=636	tr|B4N5L0|B4N5L0_DROWI GK12697 OS=Drosophila willistoni GN=GK12697 PE=4 SV=1Length=182	Score = 58.5 bits (140), Expect(2) = 2e-008
mapped-read 34793	F1UMNMG04H7LLL	Length=465	No Hit
mapped-read 34793	F1UMNMG04JVC6B	Length=1184	tr|A5PLD0|A5PLD0_DANRE Zgc:165536 protein OS=Danio rerio GN=otud4 PE=4 SV=1Length=55	Score = 60.5 bits (145), Expect = 7e-007
mapped-read 34793	F1UMNMG04JK8J8	Length=277	tr|Q5BT34|Q5BT34_SCHJA Putative uncharacterized protein OS=Schistosoma japonicum PE=4 SV=1Length=55	Score = 107 bits (266), Expect = 1e-021
mapped-read 34793	F1UMNMG04JI8J2	Length=868	No Hit
mapped-read 34793	F1UMNMG04JEIUX	Length=235	tr|Q5BT34|Q5BT34_SCHJA Putative uncharacterized protein OS=Schistosoma japonicum PE=4 SV=1Length=55	Score = 77.8 bits (190), Expect = 8e-013
mapped-read 34793	F1UMNMG04JBA45	Length=470	No Hit
mapped-read 34793	F1UMNMG04IWGWA	Length=170	tr|Q5BT34|Q5BT34_SCHJA Putative uncharacterized protein OS=Schistosoma japonicum PE=4 SV=1Length=55	Score = 82.0 bits (201), Expect = 4e-014
mapped-read 34793	F1UMNMG04IPH2E	Length=464	tr|G7E0M1|G7E0M1_MIXOS Putative uncharacterized protein Mo03048 OS=Mixia osmundae (strain CBS 9802 / IAM 14324 / JCM 22182 / KY 12970) GN=Mo03048 PE=4 SV=1Length=98	Score = 61.6 bits (148), Expect(2) = 4e-013
mapped-read 34793	F1UMNMG04IPDW5	Length=286	tr|Q5BT34|Q5BT34_SCHJA Putative uncharacterized protein OS=Schistosoma japonicum PE=4 SV=1Length=55	Score = 107 bits (266), Expect = 1e-021
mapped-read 34793	F1UMNMG04H5WTS	Length=194	tr|B4N5L0|B4N5L0_DROWI GK12697 OS=Drosophila willistoni GN=GK12697 PE=4 SV=1Length=182	Score = 77.0 bits (188), Expect = 1e-012
mapped-read 34793	F1UMNMG04JHHQA	Length=881	tr|B4N5L0|B4N5L0_DROWI GK12697 OS=Drosophila willistoni GN=GK12697 PE=4 SV=1Length=182	Score = 76.6 bits (187), Expect = 6e-012
mapped-read 34793	F1UMNMG04H8PJG	Length=463	No Hit
mapped-read 34793	F1UMNMG04IU1EX	Length=201	tr|Q5BT34|Q5BT34_SCHJA Putative uncharacterized protein OS=Schistosoma japonicum PE=4 SV=1Length=55	Score = 88.2 bits (217), Expect = 6e-016
mapped-read 34793	F1UMNMG04IMDPQ	Length=195	tr|B4N5L0|B4N5L0_DROWI GK12697 OS=Drosophila willistoni GN=GK12697 PE=4 SV=1Length=182	Score = 75.1 bits (183), Expect = 5e-012
mapped-read 34793	F1UMNMG04IU7VH	Length=462	No Hit
mapped-read 34793	F1UMNMG04I7LJJ	Length=834	tr|A7RYT6|A7RYT6_NEMVE Predicted protein OS=Nematostella vectensis GN=v1g223461 PE=4 SV=1Length=49	Score = 86.3 bits (212), Expect = 7e-015
mapped-read 34793	F1UMNMG04H7HE7	Length=467	tr|Q5C0F6|Q5C0F6_SCHJA Putative uncharacterized protein OS=Schistosoma japonicum PE=4 SV=1Length=102	Score = 81.3 bits (199), Expect = 7e-014
mapped-read 34793	F1UMNMG04ITVRY	Length=472	tr|Q652R5|Q652R5_ORYSJ Putative uncharacterized protein P0603C10.50 OS=Oryza sativa subsp. japonica GN=P0603C10.50 PE=4 SV=1Length=248	Score = 63.5 bits (153), Expect = 2e-008
mapped-read 34793	F1UMNMG04JSQUW	Length=562	No Hit
mapped-read 34793	F1UMNMG04IBEPQ	Length=464	tr|B0X8K1|B0X8K1_CULQU Putative uncharacterized protein (Fragment) OS=Culex quinquefasciatus GN=CpipJ_CPIJ015860 PE=4 SV=1Length=139	Score = 67.4 bits (163), Expect = 1e-009
mapped-read 34793	F1UMNMG04I4Y0C	Length=185	tr|B6A8L5|B6A8L5_HELAM Cytochrome P450-like TBP (Fragment) OS=Helicoverpa armigera PE=2 SV=1Length=97	Score = 62.0 bits (149), Expect = 4e-008
mapped-read 34793	F1UMNMG04H9X94	Length=467	No Hit
mapped-read 34793	F1UMNMG04H8BJI	Length=711	tr|Q5BT34|Q5BT34_SCHJA Putative uncharacterized protein OS=Schistosoma japonicum PE=4 SV=1Length=55	Score = 70.9 bits (172), Expect(2) = 2e-015
mapped-read 34793	F1UMNMG04J2NMS	Length=950	tr|E0VHC7|E0VHC7_PEDHC Putative uncharacterized protein OS=Pediculus humanus subsp. corporis GN=Phum_PHUM205230 PE=4 SV=1Length=117	Score = 63.5 bits (153), Expect = 6e-008
mapped-read 34793	F1UMNMG04JX1ZR	Length=462	tr|Q5C0F6|Q5C0F6_SCHJA Putative uncharacterized protein OS=Schistosoma japonicum PE=4 SV=1Length=102	Score = 43.9 bits (102), Expect(2) = 1e-007
mapped-read 34793	F1UMNMG04JUJ2C	Length=466	tr|B0X8K1|B0X8K1_CULQU Putative uncharacterized protein (Fragment) OS=Culex quinquefasciatus GN=CpipJ_CPIJ015860 PE=4 SV=1Length=139	Score = 67.4 bits (163), Expect = 1e-009
mapped-read 34793	F1UMNMG04IDCO7	Length=524	tr|F4S2J1|F4S2J1_MELLP Putative uncharacterized protein OS=Melampsora larici-populina (strain 98AG31 / pathotype 3-4-7) GN=MELLADRAFT_92705 PE=4 SV=1Length=113	Score = 119 bits (297), Expect(2) = 2e-031
mapped-read 34793	F1UMNMG04JEWTG	Length=269	tr|Q5BT34|Q5BT34_SCHJA Putative uncharacterized protein OS=Schistosoma japonicum PE=4 SV=1Length=55	Score = 109 bits (272), Expect = 2e-022
mapped-read 34793	F1UMNMG04JGGI9	Length=596	No Hit
mapped-read 34793	F1UMNMG04JB8N8	Length=462	tr|E0VP53|E0VP53_PEDHC Putative uncharacterized protein OS=Pediculus humanus subsp. corporis GN=Phum_PHUM351800 PE=4 SV=1Length=120	Score = 60.5 bits (145), Expect = 1e-007
mapped-read 34793	F1UMNMG04JQ5FM	Length=791	No Hit
mapped-read 34793	F1UMNMG04JLK6W	Length=464	tr|G7E0M1|G7E0M1_MIXOS Putative uncharacterized protein Mo03048 OS=Mixia osmundae (strain CBS 9802 / IAM 14324 / JCM 22182 / KY 12970) GN=Mo03048 PE=4 SV=1Length=98	Score = 77.4 bits (189), Expect = 1e-012
mapped-read 34793	F1UMNMG04JK6S2	Length=558	tr|A7SUZ0|A7SUZ0_NEMVE Predicted protein (Fragment) OS=Nematostella vectensis GN=v1g133405 PE=4 SV=1Length=90	Score = 94.7 bits (234), Expect = 8e-018
mapped-read 34793	F1UMNMG04J0YG3	Length=468	tr|E0VP53|E0VP53_PEDHC Putative uncharacterized protein OS=Pediculus humanus subsp. corporis GN=Phum_PHUM351800 PE=4 SV=1Length=120	Score = 60.1 bits (144), Expect = 2e-007
mapped-read 34793	F1UMNMG04IEWJL	Length=466	tr|G7E0M1|G7E0M1_MIXOS Putative uncharacterized protein Mo03048 OS=Mixia osmundae (strain CBS 9802 / IAM 14324 / JCM 22182 / KY 12970) GN=Mo03048 PE=4 SV=1Length=98	Score = 81.3 bits (199), Expect = 7e-014
mapped-read 34793	F1UMNMG04JMZ87	Length=1452	tr|B4N5L0|B4N5L0_DROWI GK12697 OS=Drosophila willistoni GN=GK12697 PE=4 SV=1Length=182	Score = 77.0 bits (188), Expect = 1e-011
mapped-read 34793	F1UMNMG04INVDS	Length=463	tr|B0X8K1|B0X8K1_CULQU Putative uncharacterized protein (Fragment) OS=Culex quinquefasciatus GN=CpipJ_CPIJ015860 PE=4 SV=1Length=139	Score = 67.4 bits (163), Expect = 1e-009
mapped-read 34793	F1UMNMG04IS7WF	Length=751	tr|E0VHC7|E0VHC7_PEDHC Putative uncharacterized protein OS=Pediculus humanus subsp. corporis GN=Phum_PHUM205230 PE=4 SV=1Length=117	Score = 81.6 bits (200), Expect = 1e-013
mapped-read 34793	F1UMNMG04I357Y	Length=474	No Hit
mapped-read 34793	F1UMNMG04ICAFS	Length=199	tr|Q5BT34|Q5BT34_SCHJA Putative uncharacterized protein OS=Schistosoma japonicum PE=4 SV=1Length=55	Score = 88.2 bits (217), Expect = 6e-016
mapped-read 34793	F1UMNMG04IURQP	Length=463	tr|Q5C0F6|Q5C0F6_SCHJA Putative uncharacterized protein OS=Schistosoma japonicum PE=4 SV=1Length=102	Score = 43.9 bits (102), Expect(2) = 1e-007
mapped-read 34793	F1UMNMG04JN7RW	Length=560	No Hit
mapped-read 34793	F1UMNMG04IFK9F	Length=465	tr|E0VP53|E0VP53_PEDHC Putative uncharacterized protein OS=Pediculus humanus subsp. corporis GN=Phum_PHUM351800 PE=4 SV=1Length=120	Score = 60.5 bits (145), Expect = 1e-007
mapped-read 34793	F1UMNMG04IVH0L	Length=198	tr|Q5BT34|Q5BT34_SCHJA Putative uncharacterized protein OS=Schistosoma japonicum PE=4 SV=1Length=55	Score = 88.2 bits (217), Expect = 6e-016
mapped-read 34793	F1UMNMG04JUNUP	Length=224	No Hit
mapped-read 34793	F1UMNMG04JQXYK	Length=726	tr|B4N5L0|B4N5L0_DROWI GK12697 OS=Drosophila willistoni GN=GK12697 PE=4 SV=1Length=182	Score = 76.6 bits (187), Expect = 4e-012
mapped-read 34793	F1UMNMG04IKFVI	Length=476	tr|G7E0M1|G7E0M1_MIXOS Putative uncharacterized protein Mo03048 OS=Mixia osmundae (strain CBS 9802 / IAM 14324 / JCM 22182 / KY 12970) GN=Mo03048 PE=4 SV=1Length=98	Score = 45.8 bits (107), Expect(2) = 8e-008
mapped-read 34793	F1UMNMG04IRKCK	Length=463	tr|G7E0M1|G7E0M1_MIXOS Putative uncharacterized protein Mo03048 OS=Mixia osmundae (strain CBS 9802 / IAM 14324 / JCM 22182 / KY 12970) GN=Mo03048 PE=4 SV=1Length=98	Score = 61.6 bits (148), Expect(2) = 4e-013
mapped-read 34793	F1UMNMG04I8JM2	Length=462	tr|G7E0M1|G7E0M1_MIXOS Putative uncharacterized protein Mo03048 OS=Mixia osmundae (strain CBS 9802 / IAM 14324 / JCM 22182 / KY 12970) GN=Mo03048 PE=4 SV=1Length=98	Score = 61.6 bits (148), Expect(2) = 6e-013
mapped-read 34793	F1UMNMG04H84Y2	Length=463	tr|G7E0M1|G7E0M1_MIXOS Putative uncharacterized protein Mo03048 OS=Mixia osmundae (strain CBS 9802 / IAM 14324 / JCM 22182 / KY 12970) GN=Mo03048 PE=4 SV=1Length=98	Score = 61.6 bits (148), Expect(2) = 4e-013
mapped-read 34793	F1UMNMG04IRN3Q	Length=646	tr|B4N5L0|B4N5L0_DROWI GK12697 OS=Drosophila willistoni GN=GK12697 PE=4 SV=1Length=182	Score = 76.6 bits (187), Expect = 3e-012
mapped-read 34793	F1UMNMG04ILIRW	Length=465	No Hit
mapped-read 34793	F1UMNMG04II9LP	Length=465	tr|B0X8K1|B0X8K1_CULQU Putative uncharacterized protein (Fragment) OS=Culex quinquefasciatus GN=CpipJ_CPIJ015860 PE=4 SV=1Length=139	Score = 67.4 bits (163), Expect = 1e-009
mapped-read 34793	F1UMNMG04II50L	Length=653	tr|Q5BT34|Q5BT34_SCHJA Putative uncharacterized protein OS=Schistosoma japonicum PE=4 SV=1Length=55	Score = 82.0 bits (201), Expect = 8e-014
mapped-read 34793	F1UMNMG04JHCTD	Length=840	No Hit
mapped-read 34793	F1UMNMG04IJHRY	Length=466	tr|G7E0M1|G7E0M1_MIXOS Putative uncharacterized protein Mo03048 OS=Mixia osmundae (strain CBS 9802 / IAM 14324 / JCM 22182 / KY 12970) GN=Mo03048 PE=4 SV=1Length=98	Score = 81.3 bits (199), Expect = 7e-014
mapped-read 34793	F1UMNMG04IQBSV	Length=464	tr|C5Y2D6|C5Y2D6_SORBI Putative uncharacterized protein Sb05g016477 (Fragment) OS=Sorghum bicolor GN=Sb05g016477 PE=4 SV=1Length=149	Score = 79.0 bits (193), Expect = 3e-013
mapped-read 34793	F1UMNMG04JG3QD	Length=941	tr|A7T2Y9|A7T2Y9_NEMVE Predicted protein (Fragment) OS=Nematostella vectensis GN=v1g48963 PE=4 SV=1Length=51	Score = 60.1 bits (144), Expect = 7e-007
mapped-read 34793	F1UMNMG04J18CF	Length=239	tr|Q5BT34|Q5BT34_SCHJA Putative uncharacterized protein OS=Schistosoma japonicum PE=4 SV=1Length=55	Score = 88.2 bits (217), Expect = 6e-016
mapped-read 34793	F1UMNMG04IOSBS	Length=339	tr|Q5BT34|Q5BT34_SCHJA Putative uncharacterized protein OS=Schistosoma japonicum PE=4 SV=1Length=55	Score = 94.4 bits (233), Expect = 8e-018
mapped-read 34793	F1UMNMG04JMIT2	Length=246	tr|Q5BT34|Q5BT34_SCHJA Putative uncharacterized protein OS=Schistosoma japonicum PE=4 SV=1Length=55	Score = 88.2 bits (217), Expect = 6e-016
mapped-read 34793	F1UMNMG04I2KTM	Length=859	tr|B4N5L0|B4N5L0_DROWI GK12697 OS=Drosophila willistoni GN=GK12697 PE=4 SV=1Length=182	Score = 76.6 bits (187), Expect = 6e-012
mapped-read 34793	F1UMNMG04IH54M	Length=465	tr|G7E0M1|G7E0M1_MIXOS Putative uncharacterized protein Mo03048 OS=Mixia osmundae (strain CBS 9802 / IAM 14324 / JCM 22182 / KY 12970) GN=Mo03048 PE=4 SV=1Length=98	Score = 81.3 bits (199), Expect = 7e-014
mapped-read 34793	F1UMNMG04H6VCR	Length=460	No Hit
mapped-read 34793	F1UMNMG04JT45P	Length=576	tr|B4N5L0|B4N5L0_DROWI GK12697 OS=Drosophila willistoni GN=GK12697 PE=4 SV=1Length=182	Score = 76.6 bits (187), Expect = 2e-012
mapped-read 34793	F1UMNMG04JPKP6	Length=466	tr|E0VP53|E0VP53_PEDHC Putative uncharacterized protein OS=Pediculus humanus subsp. corporis GN=Phum_PHUM351800 PE=4 SV=1Length=120	Score = 60.5 bits (145), Expect = 1e-007
mapped-read 34793	F1UMNMG04JMEQF	Length=464	tr|Q5C0F6|Q5C0F6_SCHJA Putative uncharacterized protein OS=Schistosoma japonicum PE=4 SV=1Length=102	Score = 43.9 bits (102), Expect(2) = 1e-007
mapped-read 34793	F1UMNMG04JSLKO	Length=469	No Hit
mapped-read 34793	F1UMNMG04I15ZE	Length=581	tr|G4LV01|G4LV01_SCHMA Putative uncharacterized protein Smp_201270 OS=Schistosoma mansoni GN=Smp_201270 PE=4 SV=1Length=98	Score = 84.7 bits (208), Expect = 9e-015
mapped-read 34793	F1UMNMG04JYNKL	Length=553	tr|G4LV01|G4LV01_SCHMA Putative uncharacterized protein Smp_201270 OS=Schistosoma mansoni GN=Smp_201270 PE=4 SV=1Length=98	Score = 66.6 bits (161), Expect(2) = 8e-011
mapped-read 34793	F1UMNMG04JEMBQ	Length=468	tr|G7E0M1|G7E0M1_MIXOS Putative uncharacterized protein Mo03048 OS=Mixia osmundae (strain CBS 9802 / IAM 14324 / JCM 22182 / KY 12970) GN=Mo03048 PE=4 SV=1Length=98	Score = 52.8 bits (125), Expect(2) = 6e-009
mapped-read 34793	F1UMNMG04IB0JT	Length=488	No Hit
mapped-read 34793	F1UMNMG04I16IG	Length=404	tr|G7Y929|G7Y929_CLOSI Putative uncharacterized protein OS=Clonorchis sinensis GN=CLF_103095 PE=4 SV=1Length=55	Score = 71.2 bits (173), Expect = 7e-011
mapped-read 34793	F1UMNMG04IF795	Length=600	tr|Q5BT34|Q5BT34_SCHJA Putative uncharacterized protein OS=Schistosoma japonicum PE=4 SV=1Length=55	Score = 63.9 bits (154), Expect(2) = 8e-011
mapped-read 34793	F1UMNMG04IXU5W	Length=462	tr|E0VP53|E0VP53_PEDHC Putative uncharacterized protein OS=Pediculus humanus subsp. corporis GN=Phum_PHUM351800 PE=4 SV=1Length=120	Score = 60.1 bits (144), Expect = 2e-007
mapped-read 34793	F1UMNMG04IYE34	Length=465	tr|E0VP53|E0VP53_PEDHC Putative uncharacterized protein OS=Pediculus humanus subsp. corporis GN=Phum_PHUM351800 PE=4 SV=1Length=120	Score = 60.5 bits (145), Expect = 1e-007
mapped-read 34793	F1UMNMG04IMD66	Length=558	tr|G4LV01|G4LV01_SCHMA Putative uncharacterized protein Smp_201270 OS=Schistosoma mansoni GN=Smp_201270 PE=4 SV=1Length=98	Score = 78.6 bits (192), Expect(2) = 7e-019
mapped-read 34793	F1UMNMG04I51G2	Length=198	tr|Q5BT34|Q5BT34_SCHJA Putative uncharacterized protein OS=Schistosoma japonicum PE=4 SV=1Length=55	Score = 88.2 bits (217), Expect = 6e-016
mapped-read 34793	F1UMNMG04IAYL1	Length=463	tr|B0X8K1|B0X8K1_CULQU Putative uncharacterized protein (Fragment) OS=Culex quinquefasciatus GN=CpipJ_CPIJ015860 PE=4 SV=1Length=139	Score = 67.4 bits (163), Expect = 1e-009
mapped-read 34793	F1UMNMG04I1XI5	Length=219	tr|Q2GLX1|Q2GLX1_CHAGB Putative uncharacterized protein OS=Chaetomium globosum (strain ATCC 6205 / CBS 148.51 / DSM 1962 / NBRC 6347 / NRRL 1970) GN=CHGG_11101 PE=4 SV=1Length=144	Score = 64.3 bits (155), Expect(2) = 9e-010
mapped-read 34793	F1UMNMG04J3QS6	Length=491	No Hit
mapped-read 34793	F1UMNMG04IMJSN	Length=466	tr|G7E0M1|G7E0M1_MIXOS Putative uncharacterized protein Mo03048 OS=Mixia osmundae (strain CBS 9802 / IAM 14324 / JCM 22182 / KY 12970) GN=Mo03048 PE=4 SV=1Length=98	Score = 61.6 bits (148), Expect(2) = 4e-013
mapped-read 34793	F1UMNMG04J07YE	Length=466	tr|G7E0M1|G7E0M1_MIXOS Putative uncharacterized protein Mo03048 OS=Mixia osmundae (strain CBS 9802 / IAM 14324 / JCM 22182 / KY 12970) GN=Mo03048 PE=4 SV=1Length=98	Score = 57.8 bits (138), Expect(2) = 8e-012
mapped-read 34793	F1UMNMG04IQZXO	Length=463	No Hit
mapped-read 34793	F1UMNMG04H77C4	Length=229	tr|E0VKV0|E0VKV0_PEDHC Putative uncharacterized protein OS=Pediculus humanus subsp. corporis GN=Phum_PHUM269500 PE=4 SV=1Length=213	Score = 73.6 bits (179), Expect = 1e-011
mapped-read 34793	F1UMNMG04IFHNA	Length=471	No Hit
mapped-read 34793	F1UMNMG04IJ2G8	Length=467	tr|G7E0M1|G7E0M1_MIXOS Putative uncharacterized protein Mo03048 OS=Mixia osmundae (strain CBS 9802 / IAM 14324 / JCM 22182 / KY 12970) GN=Mo03048 PE=4 SV=1Length=98	Score = 81.3 bits (199), Expect = 7e-014
mapped-read 34793	F1UMNMG04ILDR0	Length=464	tr|G7E0M1|G7E0M1_MIXOS Putative uncharacterized protein Mo03048 OS=Mixia osmundae (strain CBS 9802 / IAM 14324 / JCM 22182 / KY 12970) GN=Mo03048 PE=4 SV=1Length=98	Score = 81.3 bits (199), Expect = 7e-014
mapped-read 34793	F1UMNMG04IAUCG	Length=738	tr|Q5BT34|Q5BT34_SCHJA Putative uncharacterized protein OS=Schistosoma japonicum PE=4 SV=1Length=55	Score = 88.2 bits (217), Expect = 1e-015
mapped-read 34793	F1UMNMG04JJ1Z7	Length=840	tr|D8M5L8|D8M5L8_BLAHO Singapore isolate B (sub-type 7) whole genome shotgun sequence assembly, scaffold_3 OS=Blastocystis hominis GN=GSBLH_T00003243001 PE=4 SV=1Length=49	Score = 62.4 bits (150), Expect = 1e-007
mapped-read 34793	F1UMNMG04JZM5Z	Length=462	tr|Q5C0F6|Q5C0F6_SCHJA Putative uncharacterized protein OS=Schistosoma japonicum PE=4 SV=1Length=102	Score = 43.9 bits (102), Expect(2) = 8e-008
mapped-read 34793	F1UMNMG04IYHYG	Length=460	No Hit
mapped-read 34793	F1UMNMG04JOWWU	Length=464	No Hit
mapped-read 34793	F1UMNMG04IPXZD	Length=268	tr|Q5BT34|Q5BT34_SCHJA Putative uncharacterized protein OS=Schistosoma japonicum PE=4 SV=1Length=55	Score = 109 bits (272), Expect = 2e-022
mapped-read 34793	F1UMNMG04JS917	Length=282	tr|Q5BT34|Q5BT34_SCHJA Putative uncharacterized protein OS=Schistosoma japonicum PE=4 SV=1Length=55	Score = 109 bits (272), Expect = 2e-022
mapped-read 34793	F1UMNMG04IFF22	Length=526	No Hit
mapped-read 34793	F1UMNMG04IFG5S	Length=464	tr|B0X8K1|B0X8K1_CULQU Putative uncharacterized protein (Fragment) OS=Culex quinquefasciatus GN=CpipJ_CPIJ015860 PE=4 SV=1Length=139	Score = 67.4 bits (163), Expect = 1e-009
mapped-read 34793	F1UMNMG04INJLX	Length=461	tr|B0X8K1|B0X8K1_CULQU Putative uncharacterized protein (Fragment) OS=Culex quinquefasciatus GN=CpipJ_CPIJ015860 PE=4 SV=1Length=139	Score = 67.4 bits (163), Expect = 1e-009
mapped-read 34793	F1UMNMG04IRNE2	Length=463	tr|G7E0M1|G7E0M1_MIXOS Putative uncharacterized protein Mo03048 OS=Mixia osmundae (strain CBS 9802 / IAM 14324 / JCM 22182 / KY 12970) GN=Mo03048 PE=4 SV=1Length=98	Score = 61.6 bits (148), Expect(2) = 4e-013
mapped-read 34793	F1UMNMG04I75KK	Length=464	tr|G7E0M1|G7E0M1_MIXOS Putative uncharacterized protein Mo03048 OS=Mixia osmundae (strain CBS 9802 / IAM 14324 / JCM 22182 / KY 12970) GN=Mo03048 PE=4 SV=1Length=98	Score = 61.6 bits (148), Expect(2) = 4e-013
mapped-read 34793	F1UMNMG04IHD4V	Length=465	tr|E0VP53|E0VP53_PEDHC Putative uncharacterized protein OS=Pediculus humanus subsp. corporis GN=Phum_PHUM351800 PE=4 SV=1Length=120	Score = 83.6 bits (205), Expect = 1e-014
mapped-read 34793	F1UMNMG04IH5CK	Length=486	No Hit
mapped-read 34793	F1UMNMG04IIXUP	Length=483	No Hit
mapped-read 34793	F1UMNMG04IUR34	Length=573	tr|G4LV01|G4LV01_SCHMA Putative uncharacterized protein Smp_201270 OS=Schistosoma mansoni GN=Smp_201270 PE=4 SV=1Length=98	Score = 65.9 bits (159), Expect(2) = 4e-015
mapped-read 34793	F1UMNMG04IDW56	Length=1284	tr|B4N5L0|B4N5L0_DROWI GK12697 OS=Drosophila willistoni GN=GK12697 PE=4 SV=1Length=182	Score = 76.6 bits (187), Expect = 1e-011
mapped-read 34793	F1UMNMG04IVP6Q	Length=464	tr|Q5C0F6|Q5C0F6_SCHJA Putative uncharacterized protein OS=Schistosoma japonicum PE=4 SV=1Length=102	Score = 43.9 bits (102), Expect(2) = 1e-007
mapped-read 34793	F1UMNMG04JA91C	Length=755	tr|B4N5L0|B4N5L0_DROWI GK12697 OS=Drosophila willistoni GN=GK12697 PE=4 SV=1Length=182	Score = 76.6 bits (187), Expect = 5e-012
mapped-read 34793	F1UMNMG04I9FOQ	Length=466	tr|B0X8K1|B0X8K1_CULQU Putative uncharacterized protein (Fragment) OS=Culex quinquefasciatus GN=CpipJ_CPIJ015860 PE=4 SV=1Length=139	Score = 66.6 bits (161), Expect = 2e-009
mapped-read 34793	F1UMNMG04J1AJ2	Length=472	tr|G7E0M1|G7E0M1_MIXOS Putative uncharacterized protein Mo03048 OS=Mixia osmundae (strain CBS 9802 / IAM 14324 / JCM 22182 / KY 12970) GN=Mo03048 PE=4 SV=1Length=98	Score = 60.1 bits (144), Expect = 2e-007
mapped-read 34793	F1UMNMG04JIRL4	Length=465	tr|G7E0M1|G7E0M1_MIXOS Putative uncharacterized protein Mo03048 OS=Mixia osmundae (strain CBS 9802 / IAM 14324 / JCM 22182 / KY 12970) GN=Mo03048 PE=4 SV=1Length=98	Score = 79.3 bits (194), Expect = 3e-013
mapped-read 34793	F1UMNMG04JHMC2	Length=463	tr|B0X8K1|B0X8K1_CULQU Putative uncharacterized protein (Fragment) OS=Culex quinquefasciatus GN=CpipJ_CPIJ015860 PE=4 SV=1Length=139	Score = 67.4 bits (163), Expect = 1e-009
mapped-read 34793	F1UMNMG04I0FYJ	Length=465	tr|G7E0M1|G7E0M1_MIXOS Putative uncharacterized protein Mo03048 OS=Mixia osmundae (strain CBS 9802 / IAM 14324 / JCM 22182 / KY 12970) GN=Mo03048 PE=4 SV=1Length=98	Score = 81.3 bits (199), Expect = 7e-014
mapped-read 34793	F1UMNMG04IC2CT	Length=332	tr|Q5BT34|Q5BT34_SCHJA Putative uncharacterized protein OS=Schistosoma japonicum PE=4 SV=1Length=55	Score = 85.5 bits (210), Expect = 4e-015
mapped-read 34793	F1UMNMG04I0S5V	Length=300	tr|Q5BT34|Q5BT34_SCHJA Putative uncharacterized protein OS=Schistosoma japonicum PE=4 SV=1Length=55	Score = 104 bits (260), Expect = 6e-021
mapped-read 34793	F1UMNMG04IU2DW	Length=463	tr|G7E0M1|G7E0M1_MIXOS Putative uncharacterized protein Mo03048 OS=Mixia osmundae (strain CBS 9802 / IAM 14324 / JCM 22182 / KY 12970) GN=Mo03048 PE=4 SV=1Length=98	Score = 81.3 bits (199), Expect = 7e-014
mapped-read 34793	F1UMNMG04ISR6T	Length=888	tr|Q5BT34|Q5BT34_SCHJA Putative uncharacterized protein OS=Schistosoma japonicum PE=4 SV=1Length=55	Score = 79.3 bits (194), Expect = 1e-012
mapped-read 34793	F1UMNMG04JF34F	Length=464	tr|B0X8K1|B0X8K1_CULQU Putative uncharacterized protein (Fragment) OS=Culex quinquefasciatus GN=CpipJ_CPIJ015860 PE=4 SV=1Length=139	Score = 65.1 bits (157), Expect = 5e-009
mapped-read 34793	F1UMNMG04I430R	Length=462	tr|G7E0M1|G7E0M1_MIXOS Putative uncharacterized protein Mo03048 OS=Mixia osmundae (strain CBS 9802 / IAM 14324 / JCM 22182 / KY 12970) GN=Mo03048 PE=4 SV=1Length=98	Score = 45.1 bits (105), Expect(2) = 3e-008
mapped-read 34793	F1UMNMG04IS25E	Length=803	tr|B4N5L0|B4N5L0_DROWI GK12697 OS=Drosophila willistoni GN=GK12697 PE=4 SV=1Length=182	Score = 75.1 bits (183), Expect = 1e-011
mapped-read 34793	F1UMNMG04IO2CV	Length=467	tr|B0X8K1|B0X8K1_CULQU Putative uncharacterized protein (Fragment) OS=Culex quinquefasciatus GN=CpipJ_CPIJ015860 PE=4 SV=1Length=139	Score = 67.4 bits (163), Expect = 1e-009
mapped-read 34793	F1UMNMG04I54DV	Length=675	tr|B4N5L0|B4N5L0_DROWI GK12697 OS=Drosophila willistoni GN=GK12697 PE=4 SV=1Length=182	Score = 76.6 bits (187), Expect = 4e-012
mapped-read 34793	F1UMNMG04H75EG	Length=467	tr|G7E0M1|G7E0M1_MIXOS Putative uncharacterized protein Mo03048 OS=Mixia osmundae (strain CBS 9802 / IAM 14324 / JCM 22182 / KY 12970) GN=Mo03048 PE=4 SV=1Length=98	Score = 52.8 bits (125), Expect(2) = 6e-007
mapped-read 34793	F1UMNMG04IIXSD	Length=508	No Hit
mapped-read 34793	F1UMNMG04I9NIE	Length=466	tr|G7E0M1|G7E0M1_MIXOS Putative uncharacterized protein Mo03048 OS=Mixia osmundae (strain CBS 9802 / IAM 14324 / JCM 22182 / KY 12970) GN=Mo03048 PE=4 SV=1Length=98	Score = 61.6 bits (148), Expect(2) = 4e-013
mapped-read 34793	F1UMNMG04J28XH	Length=464	No Hit
mapped-read 34793	F1UMNMG04IYYF2	Length=463	tr|G7E0M1|G7E0M1_MIXOS Putative uncharacterized protein Mo03048 OS=Mixia osmundae (strain CBS 9802 / IAM 14324 / JCM 22182 / KY 12970) GN=Mo03048 PE=4 SV=1Length=98	Score = 61.6 bits (148), Expect(2) = 4e-013
mapped-read 34793	F1UMNMG04JHS44	Length=463	tr|E0VP53|E0VP53_PEDHC Putative uncharacterized protein OS=Pediculus humanus subsp. corporis GN=Phum_PHUM351800 PE=4 SV=1Length=120	Score = 82.0 bits (201), Expect = 4e-014
mapped-read 34793	F1UMNMG04JZACW	Length=343	No Hit
mapped-read 34793	F1UMNMG04JPHU0	Length=463	tr|G7E0M1|G7E0M1_MIXOS Putative uncharacterized protein Mo03048 OS=Mixia osmundae (strain CBS 9802 / IAM 14324 / JCM 22182 / KY 12970) GN=Mo03048 PE=4 SV=1Length=98	Score = 81.3 bits (199), Expect = 7e-014
mapped-read 34793	F1UMNMG04IMAOC	Length=463	tr|G7E0M1|G7E0M1_MIXOS Putative uncharacterized protein Mo03048 OS=Mixia osmundae (strain CBS 9802 / IAM 14324 / JCM 22182 / KY 12970) GN=Mo03048 PE=4 SV=1Length=98	Score = 81.3 bits (199), Expect = 7e-014
mapped-read 34793	F1UMNMG04JRK1E	Length=857	tr|Q5BT34|Q5BT34_SCHJA Putative uncharacterized protein OS=Schistosoma japonicum PE=4 SV=1Length=55	Score = 80.5 bits (197), Expect(2) = 4e-018
mapped-read 34793	F1UMNMG04IK9GM	Length=464	tr|E0VP53|E0VP53_PEDHC Putative uncharacterized protein OS=Pediculus humanus subsp. corporis GN=Phum_PHUM351800 PE=4 SV=1Length=120	Score = 60.5 bits (145), Expect = 1e-007
mapped-read 34793	F1UMNMG04IHKE4	Length=466	tr|G7E0M1|G7E0M1_MIXOS Putative uncharacterized protein Mo03048 OS=Mixia osmundae (strain CBS 9802 / IAM 14324 / JCM 22182 / KY 12970) GN=Mo03048 PE=4 SV=1Length=98	Score = 81.3 bits (199), Expect = 7e-014
mapped-read 34793	F1UMNMG04JQ86Z	Length=1079	tr|B4N5L0|B4N5L0_DROWI GK12697 OS=Drosophila willistoni GN=GK12697 PE=4 SV=1Length=182	Score = 76.6 bits (187), Expect = 9e-012
mapped-read 34793	F1UMNMG04H8ZM0	Length=465	No Hit
mapped-read 34793	F1UMNMG04IE84N	Length=469	tr|E0VP53|E0VP53_PEDHC Putative uncharacterized protein OS=Pediculus humanus subsp. corporis GN=Phum_PHUM351800 PE=4 SV=1Length=120	Score = 55.1 bits (131), Expect(2) = 4e-008
mapped-read 34793	F1UMNMG04JEDVH	Length=464	tr|Q5C0F6|Q5C0F6_SCHJA Putative uncharacterized protein OS=Schistosoma japonicum PE=4 SV=1Length=102	Score = 43.9 bits (102), Expect(2) = 1e-007
mapped-read 34793	F1UMNMG04IEO2O	Length=460	No Hit
mapped-read 34793	F1UMNMG04H8JVH	Length=461	tr|Q5C0F6|Q5C0F6_SCHJA Putative uncharacterized protein OS=Schistosoma japonicum PE=4 SV=1Length=102	Score = 43.9 bits (102), Expect(2) = 1e-007
mapped-read 34793	F1UMNMG04J05Z4	Length=462	tr|B0X8K1|B0X8K1_CULQU Putative uncharacterized protein (Fragment) OS=Culex quinquefasciatus GN=CpipJ_CPIJ015860 PE=4 SV=1Length=139	Score = 67.4 bits (163), Expect = 1e-009
mapped-read 34793	F1UMNMG04IXUGC	Length=465	tr|Q652R5|Q652R5_ORYSJ Putative uncharacterized protein P0603C10.50 OS=Oryza sativa subsp. japonica GN=P0603C10.50 PE=4 SV=1Length=248	Score = 69.7 bits (169), Expect = 2e-010
mapped-read 34793	F1UMNMG04I39D1	Length=463	tr|E0VP53|E0VP53_PEDHC Putative uncharacterized protein OS=Pediculus humanus subsp. corporis GN=Phum_PHUM351800 PE=4 SV=1Length=120	Score = 72.8 bits (177), Expect = 2e-011
mapped-read 34793	F1UMNMG04JKZDT	Length=260	tr|Q5BT34|Q5BT34_SCHJA Putative uncharacterized protein OS=Schistosoma japonicum PE=4 SV=1Length=55	Score = 60.5 bits (145), Expect(2) = 1e-012
mapped-read 34793	F1UMNMG04IEZ1H	Length=464	tr|G7E0M1|G7E0M1_MIXOS Putative uncharacterized protein Mo03048 OS=Mixia osmundae (strain CBS 9802 / IAM 14324 / JCM 22182 / KY 12970) GN=Mo03048 PE=4 SV=1Length=98	Score = 81.3 bits (199), Expect = 7e-014
mapped-read 34793	F1UMNMG04ICF7V	Length=799	tr|B4N5L0|B4N5L0_DROWI GK12697 OS=Drosophila willistoni GN=GK12697 PE=4 SV=1Length=182	Score = 76.6 bits (187), Expect = 5e-012
mapped-read 34793	F1UMNMG04JH1LA	Length=466	tr|G7E0M1|G7E0M1_MIXOS Putative uncharacterized protein Mo03048 OS=Mixia osmundae (strain CBS 9802 / IAM 14324 / JCM 22182 / KY 12970) GN=Mo03048 PE=4 SV=1Length=98	Score = 58.2 bits (139), Expect(2) = 4e-012
mapped-read 34793	F1UMNMG04JRDEX	Length=465	tr|B0X8K1|B0X8K1_CULQU Putative uncharacterized protein (Fragment) OS=Culex quinquefasciatus GN=CpipJ_CPIJ015860 PE=4 SV=1Length=139	Score = 67.4 bits (163), Expect = 1e-009
mapped-read 34793	F1UMNMG04IYW30	Length=465	tr|G7E0M1|G7E0M1_MIXOS Putative uncharacterized protein Mo03048 OS=Mixia osmundae (strain CBS 9802 / IAM 14324 / JCM 22182 / KY 12970) GN=Mo03048 PE=4 SV=1Length=98	Score = 50.8 bits (120), Expect(2) = 3e-007
mapped-read 34793	F1UMNMG04IUD5M	Length=145	tr|Q5BT34|Q5BT34_SCHJA Putative uncharacterized protein OS=Schistosoma japonicum PE=4 SV=1Length=55	Score = 77.4 bits (189), Expect = 1e-012
mapped-read 34793	F1UMNMG04JRFJC	Length=465	tr|G7E0M1|G7E0M1_MIXOS Putative uncharacterized protein Mo03048 OS=Mixia osmundae (strain CBS 9802 / IAM 14324 / JCM 22182 / KY 12970) GN=Mo03048 PE=4 SV=1Length=98	Score = 45.8 bits (107), Expect(2) = 5e-008
mapped-read 34793	F1UMNMG04J05LC	Length=469	tr|G7E0M1|G7E0M1_MIXOS Putative uncharacterized protein Mo03048 OS=Mixia osmundae (strain CBS 9802 / IAM 14324 / JCM 22182 / KY 12970) GN=Mo03048 PE=4 SV=1Length=98	Score = 67.4 bits (163), Expect(2) = 7e-015
mapped-read 34793	F1UMNMG04JWB0R	Length=463	No Hit
mapped-read 34793	F1UMNMG04H6PSX	Length=777	tr|E5T7K8|E5T7K8_TRISP Putative uncharacterized protein (Fragment) OS=Trichinella spiralis GN=Tsp_15322 PE=4 SV=1Length=78	Score = 76.3 bits (186), Expect = 6e-012
mapped-read 34793	F1UMNMG04JO9L7	Length=461	No Hit
mapped-read 34793	F1UMNMG04I0LSU	Length=248	tr|Q5BT34|Q5BT34_SCHJA Putative uncharacterized protein OS=Schistosoma japonicum PE=4 SV=1Length=55	Score = 95.1 bits (235), Expect = 5e-018
mapped-read 34793	F1UMNMG04JZ9OF	Length=462	tr|Q5C0F6|Q5C0F6_SCHJA Putative uncharacterized protein OS=Schistosoma japonicum PE=4 SV=1Length=102	Score = 43.9 bits (102), Expect(2) = 1e-007
mapped-read 34793	F1UMNMG04IHDZ7	Length=325	No Hit
mapped-read 34793	F1UMNMG04IYQQA	Length=462	tr|E0VP53|E0VP53_PEDHC Putative uncharacterized protein OS=Pediculus humanus subsp. corporis GN=Phum_PHUM351800 PE=4 SV=1Length=120	Score = 60.5 bits (145), Expect = 1e-007
mapped-read 34793	F1UMNMG04JBYKD	Length=200	tr|Q5BT34|Q5BT34_SCHJA Putative uncharacterized protein OS=Schistosoma japonicum PE=4 SV=1Length=55	Score = 88.2 bits (217), Expect = 6e-016
mapped-read 34793	F1UMNMG04IXYKW	Length=462	tr|B0X8K1|B0X8K1_CULQU Putative uncharacterized protein (Fragment) OS=Culex quinquefasciatus GN=CpipJ_CPIJ015860 PE=4 SV=1Length=139	Score = 67.4 bits (163), Expect = 1e-009
mapped-read 34793	F1UMNMG04I60CN	Length=632	No Hit
mapped-read 34793	F1UMNMG04JBBC9	Length=653	tr|B4N5L0|B4N5L0_DROWI GK12697 OS=Drosophila willistoni GN=GK12697 PE=4 SV=1Length=182	Score = 48.5 bits (114), Expect(2) = 3e-009
mapped-read 34793	F1UMNMG04JG3KS	Length=468	tr|G7E0M1|G7E0M1_MIXOS Putative uncharacterized protein Mo03048 OS=Mixia osmundae (strain CBS 9802 / IAM 14324 / JCM 22182 / KY 12970) GN=Mo03048 PE=4 SV=1Length=98	Score = 46.2 bits (108), Expect(2) = 3e-007
mapped-read 34793	F1UMNMG04H8MN4	Length=464	tr|G7E0M1|G7E0M1_MIXOS Putative uncharacterized protein Mo03048 OS=Mixia osmundae (strain CBS 9802 / IAM 14324 / JCM 22182 / KY 12970) GN=Mo03048 PE=4 SV=1Length=98	Score = 81.3 bits (199), Expect = 7e-014
mapped-read 34793	F1UMNMG04I0YPE	Length=242	tr|Q5BT34|Q5BT34_SCHJA Putative uncharacterized protein OS=Schistosoma japonicum PE=4 SV=1Length=55	Score = 109 bits (272), Expect = 2e-022
mapped-read 34793	F1UMNMG04JBYFH	Length=719	tr|B4N5L0|B4N5L0_DROWI GK12697 OS=Drosophila willistoni GN=GK12697 PE=4 SV=1Length=182	Score = 76.6 bits (187), Expect = 4e-012
mapped-read 34793	F1UMNMG04JFRWF	Length=565	tr|G4LV01|G4LV01_SCHMA Putative uncharacterized protein Smp_201270 OS=Schistosoma mansoni GN=Smp_201270 PE=4 SV=1Length=98	Score = 79.3 bits (194), Expect(2) = 4e-019
mapped-read 34793	F1UMNMG04JR5VG	Length=472	tr|E0VP53|E0VP53_PEDHC Putative uncharacterized protein OS=Pediculus humanus subsp. corporis GN=Phum_PHUM351800 PE=4 SV=1Length=120	Score = 62.8 bits (151), Expect = 3e-008
mapped-read 34793	F1UMNMG04JKR5X	Length=755	tr|Q5BT34|Q5BT34_SCHJA Putative uncharacterized protein OS=Schistosoma japonicum PE=4 SV=1Length=55	Score = 98.2 bits (243), Expect = 1e-018
mapped-read 34793	F1UMNMG04IXW8F	Length=462	tr|B0X8K1|B0X8K1_CULQU Putative uncharacterized protein (Fragment) OS=Culex quinquefasciatus GN=CpipJ_CPIJ015860 PE=4 SV=1Length=139	Score = 67.4 bits (163), Expect = 1e-009
mapped-read 34793	F1UMNMG04IP73J	Length=356	No Hit
mapped-read 34793	F1UMNMG04IWGSA	Length=463	tr|G7E0M1|G7E0M1_MIXOS Putative uncharacterized protein Mo03048 OS=Mixia osmundae (strain CBS 9802 / IAM 14324 / JCM 22182 / KY 12970) GN=Mo03048 PE=4 SV=1Length=98	Score = 81.3 bits (199), Expect = 7e-014
mapped-read 34793	F1UMNMG04IPQX9	Length=465	tr|G7E0M1|G7E0M1_MIXOS Putative uncharacterized protein Mo03048 OS=Mixia osmundae (strain CBS 9802 / IAM 14324 / JCM 22182 / KY 12970) GN=Mo03048 PE=4 SV=1Length=98	Score = 81.3 bits (199), Expect = 7e-014
mapped-read 34793	F1UMNMG04IJ6GC	Length=464	tr|G7E0M1|G7E0M1_MIXOS Putative uncharacterized protein Mo03048 OS=Mixia osmundae (strain CBS 9802 / IAM 14324 / JCM 22182 / KY 12970) GN=Mo03048 PE=4 SV=1Length=98	Score = 61.6 bits (148), Expect(2) = 4e-013
mapped-read 34793	F1UMNMG04IXQSL	Length=464	tr|G7E0M1|G7E0M1_MIXOS Putative uncharacterized protein Mo03048 OS=Mixia osmundae (strain CBS 9802 / IAM 14324 / JCM 22182 / KY 12970) GN=Mo03048 PE=4 SV=1Length=98	Score = 81.3 bits (199), Expect = 7e-014
mapped-read 34793	F1UMNMG04IHWJP	Length=464	tr|G7E0M1|G7E0M1_MIXOS Putative uncharacterized protein Mo03048 OS=Mixia osmundae (strain CBS 9802 / IAM 14324 / JCM 22182 / KY 12970) GN=Mo03048 PE=4 SV=1Length=98	Score = 81.3 bits (199), Expect = 7e-014
mapped-read 34793	F1UMNMG04INIEC	Length=465	tr|G7E0M1|G7E0M1_MIXOS Putative uncharacterized protein Mo03048 OS=Mixia osmundae (strain CBS 9802 / IAM 14324 / JCM 22182 / KY 12970) GN=Mo03048 PE=4 SV=1Length=98	Score = 81.3 bits (199), Expect = 7e-014
mapped-read 34793	F1UMNMG04H6794	Length=238	tr|Q5BT34|Q5BT34_SCHJA Putative uncharacterized protein OS=Schistosoma japonicum PE=4 SV=1Length=55	Score = 89.4 bits (220), Expect = 3e-016
mapped-read 34793	F1UMNMG04J1LBM	Length=256	tr|Q5BT34|Q5BT34_SCHJA Putative uncharacterized protein OS=Schistosoma japonicum PE=4 SV=1Length=55	Score = 53.9 bits (128), Expect(2) = 9e-011
mapped-read 34793	F1UMNMG04JDW29	Length=466	tr|G7E0M1|G7E0M1_MIXOS Putative uncharacterized protein Mo03048 OS=Mixia osmundae (strain CBS 9802 / IAM 14324 / JCM 22182 / KY 12970) GN=Mo03048 PE=4 SV=1Length=98	Score = 64.3 bits (155), Expect(2) = 6e-014
mapped-read 34793	F1UMNMG04H7ABE	Length=223	tr|G3AJ80|G3AJ80_SPAPN Putative uncharacterized protein OS=Spathaspora passalidarum (strain NRRL Y-27907 / 11-Y1) GN=SPAPADRAFT_133853 PE=4 SV=1Length=49	Score = 87.8 bits (216), Expect = 8e-016
mapped-read 34793	F1UMNMG04JHE4M	Length=485	No Hit
mapped-read 34793	F1UMNMG04ILWSK	Length=507	tr|Q5BT34|Q5BT34_SCHJA Putative uncharacterized protein OS=Schistosoma japonicum PE=4 SV=1Length=55	Score = 104 bits (260), Expect = 6e-021
mapped-read 34793	F1UMNMG04IGEC3	Length=461	No Hit
mapped-read 34793	F1UMNMG04IMHPC	Length=463	tr|B0X8K1|B0X8K1_CULQU Putative uncharacterized protein (Fragment) OS=Culex quinquefasciatus GN=CpipJ_CPIJ015860 PE=4 SV=1Length=139	Score = 67.4 bits (163), Expect = 1e-009
mapped-read 34793	F1UMNMG04H588Y	Length=233	tr|Q5BT34|Q5BT34_SCHJA Putative uncharacterized protein OS=Schistosoma japonicum PE=4 SV=1Length=55	Score = 106 bits (265), Expect = 2e-021
mapped-read 34793	F1UMNMG04IKK5Z	Length=464	tr|G7E0M1|G7E0M1_MIXOS Putative uncharacterized protein Mo03048 OS=Mixia osmundae (strain CBS 9802 / IAM 14324 / JCM 22182 / KY 12970) GN=Mo03048 PE=4 SV=1Length=98	Score = 81.3 bits (199), Expect = 7e-014
mapped-read 34793	F1UMNMG04H76GW	Length=235	tr|Q5BT34|Q5BT34_SCHJA Putative uncharacterized protein OS=Schistosoma japonicum PE=4 SV=1Length=55	Score = 90.5 bits (223), Expect = 1e-016
mapped-read 34793	F1UMNMG04H7QWK	Length=465	tr|G7E0M1|G7E0M1_MIXOS Putative uncharacterized protein Mo03048 OS=Mixia osmundae (strain CBS 9802 / IAM 14324 / JCM 22182 / KY 12970) GN=Mo03048 PE=4 SV=1Length=98	Score = 81.3 bits (199), Expect = 7e-014
mapped-read 34793	F1UMNMG04IMP44	Length=462	tr|B0X8K1|B0X8K1_CULQU Putative uncharacterized protein (Fragment) OS=Culex quinquefasciatus GN=CpipJ_CPIJ015860 PE=4 SV=1Length=139	Score = 67.4 bits (163), Expect = 1e-009
mapped-read 34793	F1UMNMG04I9FDP	Length=558	tr|G4LV01|G4LV01_SCHMA Putative uncharacterized protein Smp_201270 OS=Schistosoma mansoni GN=Smp_201270 PE=4 SV=1Length=98	Score = 76.6 bits (187), Expect(2) = 3e-018
mapped-read 34793	F1UMNMG04I9UCG	Length=463	tr|G7E0M1|G7E0M1_MIXOS Putative uncharacterized protein Mo03048 OS=Mixia osmundae (strain CBS 9802 / IAM 14324 / JCM 22182 / KY 12970) GN=Mo03048 PE=4 SV=1Length=98	Score = 61.2 bits (147), Expect(2) = 5e-013
mapped-read 34793	F1UMNMG04IF3AQ	Length=264	tr|Q5BT34|Q5BT34_SCHJA Putative uncharacterized protein OS=Schistosoma japonicum PE=4 SV=1Length=55	Score = 109 bits (272), Expect = 2e-022
mapped-read 34793	F1UMNMG04JFQ15	Length=464	tr|G7E0M1|G7E0M1_MIXOS Putative uncharacterized protein Mo03048 OS=Mixia osmundae (strain CBS 9802 / IAM 14324 / JCM 22182 / KY 12970) GN=Mo03048 PE=4 SV=1Length=98	Score = 55.8 bits (133), Expect(2) = 2e-011
mapped-read 34793	F1UMNMG04JMVV6	Length=649	tr|B4N5L0|B4N5L0_DROWI GK12697 OS=Drosophila willistoni GN=GK12697 PE=4 SV=1Length=182	Score = 76.6 bits (187), Expect = 3e-012
mapped-read 34793	F1UMNMG04IK33Q	Length=185	tr|B4N5L0|B4N5L0_DROWI GK12697 OS=Drosophila willistoni GN=GK12697 PE=4 SV=1Length=182	Score = 75.1 bits (183), Expect = 5e-012
mapped-read 34793	F1UMNMG04JZAXM	Length=462	No Hit
mapped-read 34793	F1UMNMG04ISDK0	Length=197	tr|Q5BT34|Q5BT34_SCHJA Putative uncharacterized protein OS=Schistosoma japonicum PE=4 SV=1Length=55	Score = 88.2 bits (217), Expect = 6e-016
mapped-read 34793	F1UMNMG04I5YJN	Length=187	tr|B4N5L0|B4N5L0_DROWI GK12697 OS=Drosophila willistoni GN=GK12697 PE=4 SV=1Length=182	Score = 75.1 bits (183), Expect = 5e-012
mapped-read 34793	F1UMNMG04IAF8M	Length=198	tr|Q5BT34|Q5BT34_SCHJA Putative uncharacterized protein OS=Schistosoma japonicum PE=4 SV=1Length=55	Score = 88.2 bits (217), Expect = 6e-016
mapped-read 34793	F1UMNMG04IT19I	Length=462	tr|G7E0M1|G7E0M1_MIXOS Putative uncharacterized protein Mo03048 OS=Mixia osmundae (strain CBS 9802 / IAM 14324 / JCM 22182 / KY 12970) GN=Mo03048 PE=4 SV=1Length=98	Score = 40.0 bits (92), Expect(3) = 2e-010
mapped-read 34793	F1UMNMG04I4BPS	Length=465	tr|G7E0M1|G7E0M1_MIXOS Putative uncharacterized protein Mo03048 OS=Mixia osmundae (strain CBS 9802 / IAM 14324 / JCM 22182 / KY 12970) GN=Mo03048 PE=4 SV=1Length=98	Score = 81.3 bits (199), Expect = 7e-014
mapped-read 34793	F1UMNMG04H64W1	Length=188	tr|B4N5L0|B4N5L0_DROWI GK12697 OS=Drosophila willistoni GN=GK12697 PE=4 SV=1Length=182	Score = 77.0 bits (188), Expect = 1e-012
mapped-read 34793	F1UMNMG04IVJMJ	Length=463	tr|G7E0M1|G7E0M1_MIXOS Putative uncharacterized protein Mo03048 OS=Mixia osmundae (strain CBS 9802 / IAM 14324 / JCM 22182 / KY 12970) GN=Mo03048 PE=4 SV=1Length=98	Score = 81.3 bits (199), Expect = 7e-014
mapped-read 34793	F1UMNMG04IF0LY	Length=462	tr|B0X8K1|B0X8K1_CULQU Putative uncharacterized protein (Fragment) OS=Culex quinquefasciatus GN=CpipJ_CPIJ015860 PE=4 SV=1Length=139	Score = 67.4 bits (163), Expect = 1e-009
mapped-read 34793	F1UMNMG04IWUSS	Length=465	tr|E0VP53|E0VP53_PEDHC Putative uncharacterized protein OS=Pediculus humanus subsp. corporis GN=Phum_PHUM351800 PE=4 SV=1Length=120	Score = 60.5 bits (145), Expect = 1e-007
mapped-read 34793	F1UMNMG04JOMOA	Length=464	tr|B0X8K1|B0X8K1_CULQU Putative uncharacterized protein (Fragment) OS=Culex quinquefasciatus GN=CpipJ_CPIJ015860 PE=4 SV=1Length=139	Score = 67.4 bits (163), Expect = 1e-009
mapped-read 34793	F1UMNMG04IDGUA	Length=464	tr|G7E0M1|G7E0M1_MIXOS Putative uncharacterized protein Mo03048 OS=Mixia osmundae (strain CBS 9802 / IAM 14324 / JCM 22182 / KY 12970) GN=Mo03048 PE=4 SV=1Length=98	Score = 81.3 bits (199), Expect = 7e-014
mapped-read 34793	F1UMNMG04H896M	Length=836	tr|Q5BT34|Q5BT34_SCHJA Putative uncharacterized protein OS=Schistosoma japonicum PE=4 SV=1Length=55	Score = 86.3 bits (212), Expect = 7e-015
mapped-read 34793	F1UMNMG04IHYGP	Length=466	tr|G7E0M1|G7E0M1_MIXOS Putative uncharacterized protein Mo03048 OS=Mixia osmundae (strain CBS 9802 / IAM 14324 / JCM 22182 / KY 12970) GN=Mo03048 PE=4 SV=1Length=98	Score = 81.3 bits (199), Expect = 7e-014
mapped-read 34793	F1UMNMG04I3VT7	Length=462	tr|Q5C0F6|Q5C0F6_SCHJA Putative uncharacterized protein OS=Schistosoma japonicum PE=4 SV=1Length=102	Score = 43.9 bits (102), Expect(2) = 1e-007
mapped-read 34793	F1UMNMG04JOIRV	Length=459	No Hit
mapped-read 34793	F1UMNMG04JO26B	Length=731	No Hit
mapped-read 34793	F1UMNMG04JFSZS	Length=462	No Hit
mapped-read 34793	F1UMNMG04JAQY5	Length=479	No Hit
mapped-read 34793	F1UMNMG04JAJKK	Length=485	tr|B0X8K1|B0X8K1_CULQU Putative uncharacterized protein (Fragment) OS=Culex quinquefasciatus GN=CpipJ_CPIJ015860 PE=4 SV=1Length=139	Score = 60.1 bits (144), Expect = 2e-007
mapped-read 34793	F1UMNMG04JCVIB	Length=463	tr|E0VP53|E0VP53_PEDHC Putative uncharacterized protein OS=Pediculus humanus subsp. corporis GN=Phum_PHUM351800 PE=4 SV=1Length=120	Score = 60.5 bits (145), Expect = 1e-007
mapped-read 34793	F1UMNMG04IBF58	Length=557	tr|Q5BT34|Q5BT34_SCHJA Putative uncharacterized protein OS=Schistosoma japonicum PE=4 SV=1Length=55	Score = 68.9 bits (167), Expect(2) = 4e-015
mapped-read 34793	F1UMNMG04I5QYL	Length=512	tr|Q5BT34|Q5BT34_SCHJA Putative uncharacterized protein OS=Schistosoma japonicum PE=4 SV=1Length=55	Score = 78.2 bits (191), Expect = 6e-013
mapped-read 34793	F1UMNMG04IU2QC	Length=169	tr|B4N5L0|B4N5L0_DROWI GK12697 OS=Drosophila willistoni GN=GK12697 PE=4 SV=1Length=182	Score = 76.6 bits (187), Expect = 2e-012
mapped-read 34793	F1UMNMG04I4Q1F	Length=237	tr|Q5BT34|Q5BT34_SCHJA Putative uncharacterized protein OS=Schistosoma japonicum PE=4 SV=1Length=55	Score = 88.2 bits (217), Expect = 6e-016
mapped-read 34793	F1UMNMG04JL744	Length=463	tr|G7E0M1|G7E0M1_MIXOS Putative uncharacterized protein Mo03048 OS=Mixia osmundae (strain CBS 9802 / IAM 14324 / JCM 22182 / KY 12970) GN=Mo03048 PE=4 SV=1Length=98	Score = 59.7 bits (143), Expect(2) = 1e-012
mapped-read 34793	F1UMNMG04IHV04	Length=464	tr|Q652R5|Q652R5_ORYSJ Putative uncharacterized protein P0603C10.50 OS=Oryza sativa subsp. japonica GN=P0603C10.50 PE=4 SV=1Length=248	Score = 60.1 bits (144), Expect = 2e-007
mapped-read 34793	F1UMNMG04IV4BS	Length=346	No Hit
mapped-read 34793	F1UMNMG04JCE5J	Length=520	tr|B4N5L0|B4N5L0_DROWI GK12697 OS=Drosophila willistoni GN=GK12697 PE=4 SV=1Length=182	Score = 76.6 bits (187), Expect = 2e-012
mapped-read 34793	F1UMNMG04ISQG1	Length=464	tr|E0VP53|E0VP53_PEDHC Putative uncharacterized protein OS=Pediculus humanus subsp. corporis GN=Phum_PHUM351800 PE=4 SV=1Length=120	Score = 60.5 bits (145), Expect = 1e-007
mapped-read 34793	F1UMNMG04IK9PG	Length=466	tr|G7E0M1|G7E0M1_MIXOS Putative uncharacterized protein Mo03048 OS=Mixia osmundae (strain CBS 9802 / IAM 14324 / JCM 22182 / KY 12970) GN=Mo03048 PE=4 SV=1Length=98	Score = 81.3 bits (199), Expect = 7e-014
mapped-read 34793	F1UMNMG04JZAEN	Length=462	tr|E0VP53|E0VP53_PEDHC Putative uncharacterized protein OS=Pediculus humanus subsp. corporis GN=Phum_PHUM351800 PE=4 SV=1Length=120	Score = 60.5 bits (145), Expect = 1e-007
mapped-read 34793	F1UMNMG04JX2HA	Length=461	tr|Q5C0F6|Q5C0F6_SCHJA Putative uncharacterized protein OS=Schistosoma japonicum PE=4 SV=1Length=102	Score = 43.9 bits (102), Expect(2) = 1e-007
mapped-read 34793	F1UMNMG04JZ7RL	Length=465	tr|B0X8K1|B0X8K1_CULQU Putative uncharacterized protein (Fragment) OS=Culex quinquefasciatus GN=CpipJ_CPIJ015860 PE=4 SV=1Length=139	Score = 67.4 bits (163), Expect = 1e-009
mapped-read 34793	F1UMNMG04H7H44	Length=368	No Hit
mapped-read 34793	F1UMNMG04JH6OK	Length=464	tr|G7E0M1|G7E0M1_MIXOS Putative uncharacterized protein Mo03048 OS=Mixia osmundae (strain CBS 9802 / IAM 14324 / JCM 22182 / KY 12970) GN=Mo03048 PE=4 SV=1Length=98	Score = 81.3 bits (199), Expect = 7e-014
mapped-read 34793	F1UMNMG04JQ0JV	Length=649	tr|B4N5L0|B4N5L0_DROWI GK12697 OS=Drosophila willistoni GN=GK12697 PE=4 SV=1Length=182	Score = 76.6 bits (187), Expect = 3e-012
mapped-read 34793	F1UMNMG04IS7VS	Length=465	tr|G7E0M1|G7E0M1_MIXOS Putative uncharacterized protein Mo03048 OS=Mixia osmundae (strain CBS 9802 / IAM 14324 / JCM 22182 / KY 12970) GN=Mo03048 PE=4 SV=1Length=98	Score = 81.3 bits (199), Expect = 7e-014
mapped-read 34793	F1UMNMG04IBEF5	Length=462	tr|B0X8K1|B0X8K1_CULQU Putative uncharacterized protein (Fragment) OS=Culex quinquefasciatus GN=CpipJ_CPIJ015860 PE=4 SV=1Length=139	Score = 67.4 bits (163), Expect = 1e-009
mapped-read 34793	F1UMNMG04I27CI	Length=474	No Hit
mapped-read 34793	F1UMNMG04IGQ86	Length=257	tr|Q5BT34|Q5BT34_SCHJA Putative uncharacterized protein OS=Schistosoma japonicum PE=4 SV=1Length=55	Score = 109 bits (272), Expect = 2e-022
mapped-read 34793	F1UMNMG04JHGZG	Length=463	tr|E0VP53|E0VP53_PEDHC Putative uncharacterized protein OS=Pediculus humanus subsp. corporis GN=Phum_PHUM351800 PE=4 SV=1Length=120	Score = 60.5 bits (145), Expect = 1e-007
mapped-read 34793	F1UMNMG04IB9YY	Length=472	tr|G7E0M1|G7E0M1_MIXOS Putative uncharacterized protein Mo03048 OS=Mixia osmundae (strain CBS 9802 / IAM 14324 / JCM 22182 / KY 12970) GN=Mo03048 PE=4 SV=1Length=98	Score = 52.0 bits (123), Expect(2) = 3e-010
mapped-read 34793	F1UMNMG04JHT7P	Length=462	tr|Q652R5|Q652R5_ORYSJ Putative uncharacterized protein P0603C10.50 OS=Oryza sativa subsp. japonica GN=P0603C10.50 PE=4 SV=1Length=248	Score = 63.5 bits (153), Expect = 2e-008
mapped-read 34793	F1UMNMG04IUZN5	Length=462	tr|G7E0M1|G7E0M1_MIXOS Putative uncharacterized protein Mo03048 OS=Mixia osmundae (strain CBS 9802 / IAM 14324 / JCM 22182 / KY 12970) GN=Mo03048 PE=4 SV=1Length=98	Score = 61.6 bits (148), Expect(2) = 4e-013
mapped-read 34793	F1UMNMG04J1O8K	Length=537	tr|B4N5L0|B4N5L0_DROWI GK12697 OS=Drosophila willistoni GN=GK12697 PE=4 SV=1Length=182	Score = 76.6 bits (187), Expect = 2e-012
mapped-read 34793	F1UMNMG04H7VRB	Length=236	tr|Q5BT34|Q5BT34_SCHJA Putative uncharacterized protein OS=Schistosoma japonicum PE=4 SV=1Length=55	Score = 71.2 bits (173), Expect(2) = 5e-012
mapped-read 34793	F1UMNMG04JED23	Length=464	tr|Q652R5|Q652R5_ORYSJ Putative uncharacterized protein P0603C10.50 OS=Oryza sativa subsp. japonica GN=P0603C10.50 PE=4 SV=1Length=248	Score = 73.2 bits (178), Expect = 2e-011
mapped-read 34793	F1UMNMG04I5CFS	Length=445	No Hit
mapped-read 34793	F1UMNMG04JY36V	Length=466	tr|G7E0M1|G7E0M1_MIXOS Putative uncharacterized protein Mo03048 OS=Mixia osmundae (strain CBS 9802 / IAM 14324 / JCM 22182 / KY 12970) GN=Mo03048 PE=4 SV=1Length=98	Score = 55.1 bits (131), Expect(2) = 3e-011
mapped-read 34793	F1UMNMG04IRYPS	Length=463	tr|Q652R5|Q652R5_ORYSJ Putative uncharacterized protein P0603C10.50 OS=Oryza sativa subsp. japonica GN=P0603C10.50 PE=4 SV=1Length=248	Score = 63.5 bits (153), Expect = 2e-008
mapped-read 34793	F1UMNMG04IBLYG	Length=461	No Hit
mapped-read 34793	F1UMNMG04IVA1K	Length=583	tr|A7RYT6|A7RYT6_NEMVE Predicted protein OS=Nematostella vectensis GN=v1g223461 PE=4 SV=1Length=49	Score = 71.6 bits (174), Expect = 8e-011
mapped-read 34793	F1UMNMG04JR0LO	Length=265	tr|Q5BT34|Q5BT34_SCHJA Putative uncharacterized protein OS=Schistosoma japonicum PE=4 SV=1Length=55	Score = 87.8 bits (216), Expect = 7e-016
mapped-read 34793	F1UMNMG04ILZUV	Length=463	tr|G7E0M1|G7E0M1_MIXOS Putative uncharacterized protein Mo03048 OS=Mixia osmundae (strain CBS 9802 / IAM 14324 / JCM 22182 / KY 12970) GN=Mo03048 PE=4 SV=1Length=98	Score = 81.3 bits (199), Expect = 7e-014
mapped-read 34793	F1UMNMG04IFOGX	Length=463	tr|Q652R5|Q652R5_ORYSJ Putative uncharacterized protein P0603C10.50 OS=Oryza sativa subsp. japonica GN=P0603C10.50 PE=4 SV=1Length=248	Score = 63.5 bits (153), Expect = 2e-008
mapped-read 34793	F1UMNMG04JL911	Length=470	tr|E0VP53|E0VP53_PEDHC Putative uncharacterized protein OS=Pediculus humanus subsp. corporis GN=Phum_PHUM351800 PE=4 SV=1Length=120	Score = 67.0 bits (162), Expect = 1e-009
mapped-read 34793	F1UMNMG04JBBGA	Length=465	No Hit
mapped-read 34793	F1UMNMG04IE0TW	Length=462	tr|E0VP53|E0VP53_PEDHC Putative uncharacterized protein OS=Pediculus humanus subsp. corporis GN=Phum_PHUM351800 PE=4 SV=1Length=120	Score = 60.5 bits (145), Expect = 1e-007
mapped-read 34793	F1UMNMG04IJPC2	Length=310	No Hit
mapped-read 34793	F1UMNMG04IFGAB	Length=378	tr|B4N5L0|B4N5L0_DROWI GK12697 OS=Drosophila willistoni GN=GK12697 PE=4 SV=1Length=182	Score = 75.1 bits (183), Expect = 5e-012
mapped-read 34793	F1UMNMG04H8K6G	Length=498	No Hit
mapped-read 34793	F1UMNMG04I53JW	Length=466	tr|B0X8K1|B0X8K1_CULQU Putative uncharacterized protein (Fragment) OS=Culex quinquefasciatus GN=CpipJ_CPIJ015860 PE=4 SV=1Length=139	Score = 58.5 bits (140), Expect = 5e-007
mapped-read 34793	F1UMNMG04JB6M5	Length=465	tr|G7E0M1|G7E0M1_MIXOS Putative uncharacterized protein Mo03048 OS=Mixia osmundae (strain CBS 9802 / IAM 14324 / JCM 22182 / KY 12970) GN=Mo03048 PE=4 SV=1Length=98	Score = 79.3 bits (194), Expect = 3e-013
mapped-read 34793	F1UMNMG04JY2H2	Length=463	tr|E0VP53|E0VP53_PEDHC Putative uncharacterized protein OS=Pediculus humanus subsp. corporis GN=Phum_PHUM351800 PE=4 SV=1Length=120	Score = 60.5 bits (145), Expect = 1e-007
mapped-read 34793	F1UMNMG04IO1UV	Length=219	tr|Q5BT34|Q5BT34_SCHJA Putative uncharacterized protein OS=Schistosoma japonicum PE=4 SV=1Length=55	Score = 82.4 bits (202), Expect = 3e-014
mapped-read 34793	F1UMNMG04I6VT4	Length=525	No Hit
mapped-read 34793	F1UMNMG04JS20K	Length=465	tr|G7E0M1|G7E0M1_MIXOS Putative uncharacterized protein Mo03048 OS=Mixia osmundae (strain CBS 9802 / IAM 14324 / JCM 22182 / KY 12970) GN=Mo03048 PE=4 SV=1Length=98	Score = 81.3 bits (199), Expect = 7e-014
mapped-read 34793	F1UMNMG04IDR2T	Length=264	tr|Q5BT34|Q5BT34_SCHJA Putative uncharacterized protein OS=Schistosoma japonicum PE=4 SV=1Length=55	Score = 107 bits (267), Expect = 9e-022
mapped-read 34793	F1UMNMG04JEW1O	Length=463	tr|G7E0M1|G7E0M1_MIXOS Putative uncharacterized protein Mo03048 OS=Mixia osmundae (strain CBS 9802 / IAM 14324 / JCM 22182 / KY 12970) GN=Mo03048 PE=4 SV=1Length=98	Score = 61.6 bits (148), Expect(2) = 4e-013
mapped-read 34793	F1UMNMG04JBZKY	Length=610	tr|B4N5L0|B4N5L0_DROWI GK12697 OS=Drosophila willistoni GN=GK12697 PE=4 SV=1Length=182	Score = 76.6 bits (187), Expect = 3e-012
mapped-read 34793	F1UMNMG04IU3IJ	Length=466	tr|G7E0M1|G7E0M1_MIXOS Putative uncharacterized protein Mo03048 OS=Mixia osmundae (strain CBS 9802 / IAM 14324 / JCM 22182 / KY 12970) GN=Mo03048 PE=4 SV=1Length=98	Score = 81.3 bits (199), Expect = 7e-014
mapped-read 34793	F1UMNMG04IBHDB	Length=471	tr|B4N5L0|B4N5L0_DROWI GK12697 OS=Drosophila willistoni GN=GK12697 PE=4 SV=1Length=182	Score = 76.6 bits (187), Expect = 2e-012
mapped-read 34793	F1UMNMG04JD9LO	Length=463	tr|Q652R5|Q652R5_ORYSJ Putative uncharacterized protein P0603C10.50 OS=Oryza sativa subsp. japonica GN=P0603C10.50 PE=4 SV=1Length=248	Score = 63.5 bits (153), Expect = 2e-008
mapped-read 34793	F1UMNMG04I0YXD	Length=324	No Hit
mapped-read 34793	F1UMNMG04IKF8V	Length=552	tr|Q5BT34|Q5BT34_SCHJA Putative uncharacterized protein OS=Schistosoma japonicum PE=4 SV=1Length=55	Score = 66.2 bits (160), Expect(2) = 5e-011
mapped-read 34793	F1UMNMG04IFPHK	Length=463	tr|B0X8K1|B0X8K1_CULQU Putative uncharacterized protein (Fragment) OS=Culex quinquefasciatus GN=CpipJ_CPIJ015860 PE=4 SV=1Length=139	Score = 67.4 bits (163), Expect = 1e-009
mapped-read 34793	F1UMNMG04JQEO6	Length=548	No Hit
mapped-read 34793	F1UMNMG04IZODJ	Length=297	tr|Q5BT34|Q5BT34_SCHJA Putative uncharacterized protein OS=Schistosoma japonicum PE=4 SV=1Length=55	Score = 76.6 bits (187), Expect(2) = 4e-014
mapped-read 34793	F1UMNMG04IW5VX	Length=205	tr|Q5BT34|Q5BT34_SCHJA Putative uncharacterized protein OS=Schistosoma japonicum PE=4 SV=1Length=55	Score = 88.2 bits (217), Expect = 6e-016
mapped-read 34793	F1UMNMG04I7UAF	Length=464	tr|G7E0M1|G7E0M1_MIXOS Putative uncharacterized protein Mo03048 OS=Mixia osmundae (strain CBS 9802 / IAM 14324 / JCM 22182 / KY 12970) GN=Mo03048 PE=4 SV=1Length=98	Score = 81.3 bits (199), Expect = 7e-014
mapped-read 34793	F1UMNMG04IG7H2	Length=251	tr|Q5BT34|Q5BT34_SCHJA Putative uncharacterized protein OS=Schistosoma japonicum PE=4 SV=1Length=55	Score = 97.4 bits (241), Expect = 1e-018
mapped-read 34793	F1UMNMG04JR2IV	Length=486	No Hit
mapped-read 34793	F1UMNMG04JNGGB	Length=465	tr|G7E0M1|G7E0M1_MIXOS Putative uncharacterized protein Mo03048 OS=Mixia osmundae (strain CBS 9802 / IAM 14324 / JCM 22182 / KY 12970) GN=Mo03048 PE=4 SV=1Length=98	Score = 81.3 bits (199), Expect = 7e-014
mapped-read 34793	F1UMNMG04INGWE	Length=256	tr|Q5BT34|Q5BT34_SCHJA Putative uncharacterized protein OS=Schistosoma japonicum PE=4 SV=1Length=55	Score = 102 bits (255), Expect = 2e-020
mapped-read 34793	F1UMNMG04IFGUK	Length=198	tr|Q5BT34|Q5BT34_SCHJA Putative uncharacterized protein OS=Schistosoma japonicum PE=4 SV=1Length=55	Score = 88.2 bits (217), Expect = 6e-016
mapped-read 34793	F1UMNMG04IHO2C	Length=463	tr|Q652R5|Q652R5_ORYSJ Putative uncharacterized protein P0603C10.50 OS=Oryza sativa subsp. japonica GN=P0603C10.50 PE=4 SV=1Length=248	Score = 63.5 bits (153), Expect = 2e-008
mapped-read 34793	F1UMNMG04J31BP	Length=469	tr|E0VP53|E0VP53_PEDHC Putative uncharacterized protein OS=Pediculus humanus subsp. corporis GN=Phum_PHUM351800 PE=4 SV=1Length=120	Score = 52.8 bits (125), Expect(2) = 4e-007
mapped-read 34793	F1UMNMG04JU9VS	Length=168	tr|B4N5L0|B4N5L0_DROWI GK12697 OS=Drosophila willistoni GN=GK12697 PE=4 SV=1Length=182	Score = 76.6 bits (187), Expect = 2e-012
mapped-read 34793	F1UMNMG04I24MT	Length=245	tr|Q5BT34|Q5BT34_SCHJA Putative uncharacterized protein OS=Schistosoma japonicum PE=4 SV=1Length=55	Score = 88.2 bits (217), Expect = 6e-016
mapped-read 34793	F1UMNMG04JW4Y5	Length=462	tr|G7E0M1|G7E0M1_MIXOS Putative uncharacterized protein Mo03048 OS=Mixia osmundae (strain CBS 9802 / IAM 14324 / JCM 22182 / KY 12970) GN=Mo03048 PE=4 SV=1Length=98	Score = 44.3 bits (103), Expect(2) = 5e-008
mapped-read 34793	F1UMNMG04JSFRD	Length=462	tr|Q652R5|Q652R5_ORYSJ Putative uncharacterized protein P0603C10.50 OS=Oryza sativa subsp. japonica GN=P0603C10.50 PE=4 SV=1Length=248	Score = 63.5 bits (153), Expect = 2e-008
mapped-read 34793	F1UMNMG04JP91S	Length=474	tr|E0VP53|E0VP53_PEDHC Putative uncharacterized protein OS=Pediculus humanus subsp. corporis GN=Phum_PHUM351800 PE=4 SV=1Length=120	Score = 58.2 bits (139), Expect = 6e-007
mapped-read 34793	F1UMNMG04IVJIW	Length=397	No Hit
mapped-read 34793	F1UMNMG04IUEPJ	Length=463	tr|F4S7S1|F4S7S1_MELLP Putative uncharacterized protein OS=Melampsora larici-populina (strain 98AG31 / pathotype 3-4-7) GN=MELLADRAFT_94740 PE=4 SV=1Length=172	Score = 78.2 bits (191), Expect = 6e-013
mapped-read 34793	F1UMNMG04JA4AO	Length=463	tr|E0VP53|E0VP53_PEDHC Putative uncharacterized protein OS=Pediculus humanus subsp. corporis GN=Phum_PHUM351800 PE=4 SV=1Length=120	Score = 60.5 bits (145), Expect = 1e-007
mapped-read 34793	F1UMNMG04J0O7K	Length=463	No Hit
mapped-read 34793	F1UMNMG04IJJ9E	Length=249	tr|A7RYT6|A7RYT6_NEMVE Predicted protein OS=Nematostella vectensis GN=v1g223461 PE=4 SV=1Length=49	Score = 80.5 bits (197), Expect = 1e-013
mapped-read 34793	F1UMNMG04H558X	Length=211	tr|Q5BT34|Q5BT34_SCHJA Putative uncharacterized protein OS=Schistosoma japonicum PE=4 SV=1Length=55	Score = 109 bits (272), Expect = 2e-022
mapped-read 34793	F1UMNMG04JDZ14	Length=874	tr|Q5BT34|Q5BT34_SCHJA Putative uncharacterized protein OS=Schistosoma japonicum PE=4 SV=1Length=55	Score = 79.3 bits (194), Expect = 9e-013
mapped-read 34793	F1UMNMG04I11JK	Length=462	tr|B0X8K1|B0X8K1_CULQU Putative uncharacterized protein (Fragment) OS=Culex quinquefasciatus GN=CpipJ_CPIJ015860 PE=4 SV=1Length=139	Score = 67.4 bits (163), Expect = 1e-009
mapped-read 34793	F1UMNMG04JLQV2	Length=466	tr|G7E0M1|G7E0M1_MIXOS Putative uncharacterized protein Mo03048 OS=Mixia osmundae (strain CBS 9802 / IAM 14324 / JCM 22182 / KY 12970) GN=Mo03048 PE=4 SV=1Length=98	Score = 79.3 bits (194), Expect = 3e-013
mapped-read 34793	F1UMNMG04H7HJF	Length=241	tr|Q5BT34|Q5BT34_SCHJA Putative uncharacterized protein OS=Schistosoma japonicum PE=4 SV=1Length=55	Score = 89.0 bits (219), Expect = 3e-016
mapped-read 34793	F1UMNMG04JAYOS	Length=464	tr|G7E0M1|G7E0M1_MIXOS Putative uncharacterized protein Mo03048 OS=Mixia osmundae (strain CBS 9802 / IAM 14324 / JCM 22182 / KY 12970) GN=Mo03048 PE=4 SV=1Length=98	Score = 81.3 bits (199), Expect = 7e-014
mapped-read 34793	F1UMNMG04J2R4D	Length=623	tr|B4N5L0|B4N5L0_DROWI GK12697 OS=Drosophila willistoni GN=GK12697 PE=4 SV=1Length=182	Score = 76.6 bits (187), Expect = 3e-012
mapped-read 34793	F1UMNMG04IPQIP	Length=463	tr|B0X8K1|B0X8K1_CULQU Putative uncharacterized protein (Fragment) OS=Culex quinquefasciatus GN=CpipJ_CPIJ015860 PE=4 SV=1Length=139	Score = 67.4 bits (163), Expect = 1e-009
mapped-read 34793	F1UMNMG04J2EAI	Length=466	No Hit
mapped-read 34793	F1UMNMG04I2JEN	Length=230	tr|E0VKV0|E0VKV0_PEDHC Putative uncharacterized protein OS=Pediculus humanus subsp. corporis GN=Phum_PHUM269500 PE=4 SV=1Length=213	Score = 73.6 bits (179), Expect = 1e-011
mapped-read 34793	F1UMNMG04JJW4M	Length=464	tr|G7E0M1|G7E0M1_MIXOS Putative uncharacterized protein Mo03048 OS=Mixia osmundae (strain CBS 9802 / IAM 14324 / JCM 22182 / KY 12970) GN=Mo03048 PE=4 SV=1Length=98	Score = 61.6 bits (148), Expect(2) = 4e-013
mapped-read 34793	F1UMNMG04I1GQ7	Length=472	tr|E0VP53|E0VP53_PEDHC Putative uncharacterized protein OS=Pediculus humanus subsp. corporis GN=Phum_PHUM351800 PE=4 SV=1Length=120	Score = 67.8 bits (164), Expect = 8e-010
mapped-read 34793	F1UMNMG04IBBXU	Length=172	tr|B4N5L0|B4N5L0_DROWI GK12697 OS=Drosophila willistoni GN=GK12697 PE=4 SV=1Length=182	Score = 76.6 bits (187), Expect = 2e-012
mapped-read 34793	F1UMNMG04I4CXS	Length=248	tr|Q5BT34|Q5BT34_SCHJA Putative uncharacterized protein OS=Schistosoma japonicum PE=4 SV=1Length=55	Score = 88.2 bits (217), Expect = 6e-016
mapped-read 34793	F1UMNMG04JNVUD	Length=430	tr|B4N5L0|B4N5L0_DROWI GK12697 OS=Drosophila willistoni GN=GK12697 PE=4 SV=1Length=182	Score = 76.6 bits (187), Expect = 2e-012
mapped-read 34793	F1UMNMG04IVRRY	Length=411	No Hit
mapped-read 34793	F1UMNMG04J1M91	Length=468	No Hit
mapped-read 34793	F1UMNMG04IJX1V	Length=462	tr|B0X8K1|B0X8K1_CULQU Putative uncharacterized protein (Fragment) OS=Culex quinquefasciatus GN=CpipJ_CPIJ015860 PE=4 SV=1Length=139	Score = 67.4 bits (163), Expect = 1e-009
mapped-read 34793	F1UMNMG04JYUP5	Length=383	tr|B4N5L0|B4N5L0_DROWI GK12697 OS=Drosophila willistoni GN=GK12697 PE=4 SV=1Length=182	Score = 74.3 bits (181), Expect = 9e-012
mapped-read 34793	F1UMNMG04I2K2S	Length=479	No Hit
mapped-read 34793	F1UMNMG04IXF9Z	Length=465	tr|G7E0M1|G7E0M1_MIXOS Putative uncharacterized protein Mo03048 OS=Mixia osmundae (strain CBS 9802 / IAM 14324 / JCM 22182 / KY 12970) GN=Mo03048 PE=4 SV=1Length=98	Score = 81.3 bits (199), Expect = 7e-014
mapped-read 34793	F1UMNMG04J3KLQ	Length=487	No Hit
mapped-read 34793	F1UMNMG04J39P7	Length=477	No Hit
mapped-read 34793	F1UMNMG04IB7H0	Length=268	tr|E0VHC7|E0VHC7_PEDHC Putative uncharacterized protein OS=Pediculus humanus subsp. corporis GN=Phum_PHUM205230 PE=4 SV=1Length=117	Score = 77.0 bits (188), Expect = 1e-012
mapped-read 34793	F1UMNMG04JSM8B	Length=464	tr|G7E0M1|G7E0M1_MIXOS Putative uncharacterized protein Mo03048 OS=Mixia osmundae (strain CBS 9802 / IAM 14324 / JCM 22182 / KY 12970) GN=Mo03048 PE=4 SV=1Length=98	Score = 67.4 bits (163), Expect(2) = 7e-015
mapped-read 34793	F1UMNMG04H6MSU	Length=190	tr|B4N5L0|B4N5L0_DROWI GK12697 OS=Drosophila willistoni GN=GK12697 PE=4 SV=1Length=182	Score = 76.6 bits (187), Expect = 2e-012
mapped-read 34793	F1UMNMG04JPKGR	Length=465	tr|E0VP53|E0VP53_PEDHC Putative uncharacterized protein OS=Pediculus humanus subsp. corporis GN=Phum_PHUM351800 PE=4 SV=1Length=120	Score = 74.7 bits (182), Expect = 6e-012
mapped-read 34793	F1UMNMG04IIYQ0	Length=656	tr|B4N5L0|B4N5L0_DROWI GK12697 OS=Drosophila willistoni GN=GK12697 PE=4 SV=1Length=182	Score = 76.6 bits (187), Expect = 3e-012
mapped-read 34793	F1UMNMG04JYX0L	Length=394	tr|B4N5L0|B4N5L0_DROWI GK12697 OS=Drosophila willistoni GN=GK12697 PE=4 SV=1Length=182	Score = 76.6 bits (187), Expect = 2e-012
mapped-read 34793	F1UMNMG04I60JJ	Length=467	No Hit
mapped-read 34793	F1UMNMG04ILU8G	Length=273	tr|Q5BT34|Q5BT34_SCHJA Putative uncharacterized protein OS=Schistosoma japonicum PE=4 SV=1Length=55	Score = 103 bits (256), Expect = 2e-020
mapped-read 34793	F1UMNMG04IQP3T	Length=168	tr|B4N5L0|B4N5L0_DROWI GK12697 OS=Drosophila willistoni GN=GK12697 PE=4 SV=1Length=182	Score = 76.6 bits (187), Expect = 2e-012
mapped-read 34793	F1UMNMG04INX1L	Length=244	tr|Q5BT34|Q5BT34_SCHJA Putative uncharacterized protein OS=Schistosoma japonicum PE=4 SV=1Length=55	Score = 91.3 bits (225), Expect = 7e-017
mapped-read 34793	F1UMNMG04IXNUO	Length=464	tr|B0X8K1|B0X8K1_CULQU Putative uncharacterized protein (Fragment) OS=Culex quinquefasciatus GN=CpipJ_CPIJ015860 PE=4 SV=1Length=139	Score = 67.4 bits (163), Expect = 1e-009
mapped-read 34793	F1UMNMG04IPVN6	Length=707	tr|E0VKV0|E0VKV0_PEDHC Putative uncharacterized protein OS=Pediculus humanus subsp. corporis GN=Phum_PHUM269500 PE=4 SV=1Length=213	Score = 70.5 bits (171), Expect = 3e-010
mapped-read 34793	F1UMNMG04JLDFB	Length=465	tr|E0VP53|E0VP53_PEDHC Putative uncharacterized protein OS=Pediculus humanus subsp. corporis GN=Phum_PHUM351800 PE=4 SV=1Length=120	Score = 72.8 bits (177), Expect = 2e-011
mapped-read 34793	F1UMNMG04IF4U4	Length=350	tr|B4N5L0|B4N5L0_DROWI GK12697 OS=Drosophila willistoni GN=GK12697 PE=4 SV=1Length=182	Score = 43.1 bits (100), Expect(2) = 4e-007
mapped-read 34793	F1UMNMG04JP9TQ	Length=197	tr|Q5BT34|Q5BT34_SCHJA Putative uncharacterized protein OS=Schistosoma japonicum PE=4 SV=1Length=55	Score = 88.2 bits (217), Expect = 6e-016
mapped-read 34793	F1UMNMG04JXQF9	Length=464	tr|B0X8K1|B0X8K1_CULQU Putative uncharacterized protein (Fragment) OS=Culex quinquefasciatus GN=CpipJ_CPIJ015860 PE=4 SV=1Length=139	Score = 67.4 bits (163), Expect = 1e-009
mapped-read 34793	F1UMNMG04IC6ID	Length=263	tr|Q5BT34|Q5BT34_SCHJA Putative uncharacterized protein OS=Schistosoma japonicum PE=4 SV=1Length=55	Score = 107 bits (267), Expect = 9e-022
mapped-read 34793	F1UMNMG04JXO8E	Length=468	tr|E0VP53|E0VP53_PEDHC Putative uncharacterized protein OS=Pediculus humanus subsp. corporis GN=Phum_PHUM351800 PE=4 SV=1Length=120	Score = 60.8 bits (146), Expect = 1e-007
mapped-read 34793	F1UMNMG04JLTVZ	Length=466	tr|E0VP53|E0VP53_PEDHC Putative uncharacterized protein OS=Pediculus humanus subsp. corporis GN=Phum_PHUM351800 PE=4 SV=1Length=120	Score = 64.3 bits (155), Expect = 9e-009
mapped-read 34793	F1UMNMG04IUWDZ	Length=463	tr|Q5C0F6|Q5C0F6_SCHJA Putative uncharacterized protein OS=Schistosoma japonicum PE=4 SV=1Length=102	Score = 43.9 bits (102), Expect(2) = 1e-007
mapped-read 34793	F1UMNMG04JY3C4	Length=256	tr|Q5BT34|Q5BT34_SCHJA Putative uncharacterized protein OS=Schistosoma japonicum PE=4 SV=1Length=55	Score = 109 bits (272), Expect = 2e-022
mapped-read 34793	F1UMNMG04INAH0	Length=464	tr|G7E0M1|G7E0M1_MIXOS Putative uncharacterized protein Mo03048 OS=Mixia osmundae (strain CBS 9802 / IAM 14324 / JCM 22182 / KY 12970) GN=Mo03048 PE=4 SV=1Length=98	Score = 81.3 bits (199), Expect = 7e-014
mapped-read 34793	F1UMNMG04I3Q3P	Length=519	tr|E2A5B3|E2A5B3_CAMFO Putative uncharacterized protein OS=Camponotus floridanus GN=EAG_03557 PE=4 SV=1Length=306	Score = 57.8 bits (138), Expect = 8e-007
mapped-read 34793	F1UMNMG04JKV6P	Length=465	tr|Q652R5|Q652R5_ORYSJ Putative uncharacterized protein P0603C10.50 OS=Oryza sativa subsp. japonica GN=P0603C10.50 PE=4 SV=1Length=248	Score = 72.8 bits (177), Expect = 2e-011
mapped-read 34793	F1UMNMG04ILZVQ	Length=284	tr|Q5BT34|Q5BT34_SCHJA Putative uncharacterized protein OS=Schistosoma japonicum PE=4 SV=1Length=55	Score = 104 bits (260), Expect = 6e-021
mapped-read 34793	F1UMNMG04IML6S	Length=251	tr|Q5BT34|Q5BT34_SCHJA Putative uncharacterized protein OS=Schistosoma japonicum PE=4 SV=1Length=55	Score = 70.9 bits (172), Expect = 1e-010
mapped-read 34793	F1UMNMG04J0AF4	Length=471	No Hit
mapped-read 34793	F1UMNMG04J1EO0	Length=462	tr|B0X8K1|B0X8K1_CULQU Putative uncharacterized protein (Fragment) OS=Culex quinquefasciatus GN=CpipJ_CPIJ015860 PE=4 SV=1Length=139	Score = 67.4 bits (163), Expect = 1e-009
mapped-read 34793	F1UMNMG04JGQY3	Length=603	tr|B4N5L0|B4N5L0_DROWI GK12697 OS=Drosophila willistoni GN=GK12697 PE=4 SV=1Length=182	Score = 76.6 bits (187), Expect = 3e-012
mapped-read 34793	F1UMNMG04JUH8Z	Length=301	tr|Q5BT34|Q5BT34_SCHJA Putative uncharacterized protein OS=Schistosoma japonicum PE=4 SV=1Length=55	Score = 58.9 bits (141), Expect(2) = 1e-010
mapped-read 34793	F1UMNMG04IY4SD	Length=721	tr|B4N5L0|B4N5L0_DROWI GK12697 OS=Drosophila willistoni GN=GK12697 PE=4 SV=1Length=182	Score = 42.0 bits (97), Expect(2) = 1e-007
mapped-read 34793	F1UMNMG04JDWGK	Length=348	tr|B4N5L0|B4N5L0_DROWI GK12697 OS=Drosophila willistoni GN=GK12697 PE=4 SV=1Length=182	Score = 76.6 bits (187), Expect = 2e-012
mapped-read 34793	F1UMNMG04I41FW	Length=507	No Hit
mapped-read 34793	F1UMNMG04JRRMG	Length=262	tr|Q5BT34|Q5BT34_SCHJA Putative uncharacterized protein OS=Schistosoma japonicum PE=4 SV=1Length=55	Score = 60.5 bits (145), Expect(2) = 1e-012
mapped-read 34793	F1UMNMG04JVS84	Length=461	tr|Q652R5|Q652R5_ORYSJ Putative uncharacterized protein P0603C10.50 OS=Oryza sativa subsp. japonica GN=P0603C10.50 PE=4 SV=1Length=248	Score = 63.5 bits (153), Expect = 2e-008
mapped-read 34793	F1UMNMG04I6NBA	Length=265	tr|Q5BT34|Q5BT34_SCHJA Putative uncharacterized protein OS=Schistosoma japonicum PE=4 SV=1Length=55	Score = 104 bits (260), Expect = 6e-021
mapped-read 34793	F1UMNMG04JHCTA	Length=463	tr|G7E0M1|G7E0M1_MIXOS Putative uncharacterized protein Mo03048 OS=Mixia osmundae (strain CBS 9802 / IAM 14324 / JCM 22182 / KY 12970) GN=Mo03048 PE=4 SV=1Length=98	Score = 81.3 bits (199), Expect = 7e-014
mapped-read 34793	F1UMNMG04JUUSS	Length=478	No Hit
mapped-read 34793	F1UMNMG04ILH74	Length=255	tr|Q5BT34|Q5BT34_SCHJA Putative uncharacterized protein OS=Schistosoma japonicum PE=4 SV=1Length=55	Score = 91.3 bits (225), Expect = 7e-017
mapped-read 34793	F1UMNMG04INE0B	Length=242	No Hit
mapped-read 34793	F1UMNMG04IF32S	Length=239	tr|Q5BT34|Q5BT34_SCHJA Putative uncharacterized protein OS=Schistosoma japonicum PE=4 SV=1Length=55	Score = 82.0 bits (201), Expect = 4e-014
mapped-read 34793	F1UMNMG04H8FRS	Length=329	tr|A7RYT6|A7RYT6_NEMVE Predicted protein OS=Nematostella vectensis GN=v1g223461 PE=4 SV=1Length=49	Score = 82.8 bits (203), Expect = 2e-014
mapped-read 34793	F1UMNMG04IJ3X3	Length=286	tr|E1Z6Z5|E1Z6Z5_CHLVA Putative uncharacterized protein OS=Chlorella variabilis GN=CHLNCDRAFT_48520 PE=4 SV=1Length=55	Score = 73.2 bits (178), Expect = 2e-011
mapped-read 34793	F1UMNMG04JWICY	Length=480	No Hit
mapped-read 34793	F1UMNMG04JISU1	Length=460	tr|Q5C0F6|Q5C0F6_SCHJA Putative uncharacterized protein OS=Schistosoma japonicum PE=4 SV=1Length=102	Score = 43.9 bits (102), Expect(2) = 1e-007
mapped-read 34793	F1UMNMG04H9T85	Length=281	No Hit
mapped-read 34793	F1UMNMG04JC6DU	Length=464	tr|G7E0M1|G7E0M1_MIXOS Putative uncharacterized protein Mo03048 OS=Mixia osmundae (strain CBS 9802 / IAM 14324 / JCM 22182 / KY 12970) GN=Mo03048 PE=4 SV=1Length=98	Score = 59.7 bits (143), Expect(2) = 1e-012
mapped-read 34793	F1UMNMG04JZY6I	Length=774	tr|Q5BT34|Q5BT34_SCHJA Putative uncharacterized protein OS=Schistosoma japonicum PE=4 SV=1Length=55	Score = 102 bits (255), Expect = 6e-020
mapped-read 34793	F1UMNMG04JQQ98	Length=498	No Hit
mapped-read 34793	F1UMNMG04IKDU4	Length=458	tr|C5Y2D6|C5Y2D6_SORBI Putative uncharacterized protein Sb05g016477 (Fragment) OS=Sorghum bicolor GN=Sb05g016477 PE=4 SV=1Length=149	Score = 78.6 bits (192), Expect = 5e-013
mapped-read 34793	F1UMNMG04JDRF6	Length=294	No Hit
mapped-read 34793	F1UMNMG04IZMO3	Length=467	No Hit
mapped-read 34793	F1UMNMG04JKQ7W	Length=279	tr|A7T2Y9|A7T2Y9_NEMVE Predicted protein (Fragment) OS=Nematostella vectensis GN=v1g48963 PE=4 SV=1Length=51	Score = 80.1 bits (196), Expect = 2e-013
mapped-read 34793	F1UMNMG04I3IP3	Length=262	tr|Q5BT34|Q5BT34_SCHJA Putative uncharacterized protein OS=Schistosoma japonicum PE=4 SV=1Length=55	Score = 80.5 bits (197), Expect(2) = 1e-018
mapped-read 34793	F1UMNMG04JZNGG	Length=190	tr|B4N5L0|B4N5L0_DROWI GK12697 OS=Drosophila willistoni GN=GK12697 PE=4 SV=1Length=182	Score = 77.0 bits (188), Expect = 1e-012
mapped-read 34793	F1UMNMG04JC9L8	Length=464	tr|B0X8K1|B0X8K1_CULQU Putative uncharacterized protein (Fragment) OS=Culex quinquefasciatus GN=CpipJ_CPIJ015860 PE=4 SV=1Length=139	Score = 67.4 bits (163), Expect = 1e-009
mapped-read 34793	F1UMNMG04IWXTB	Length=190	tr|B4N5L0|B4N5L0_DROWI GK12697 OS=Drosophila willistoni GN=GK12697 PE=4 SV=1Length=182	Score = 76.6 bits (187), Expect = 2e-012
mapped-read 34793	F1UMNMG04IF8QV	Length=197	tr|Q5BT34|Q5BT34_SCHJA Putative uncharacterized protein OS=Schistosoma japonicum PE=4 SV=1Length=55	Score = 88.2 bits (217), Expect = 6e-016
mapped-read 34793	F1UMNMG04IN7YW	Length=507	No Hit
mapped-read 34793	F1UMNMG04IZ14H	Length=244	tr|Q5BT34|Q5BT34_SCHJA Putative uncharacterized protein OS=Schistosoma japonicum PE=4 SV=1Length=55	Score = 91.3 bits (225), Expect = 7e-017
mapped-read 34793	F1UMNMG04JQ2R9	Length=547	tr|B0XI87|B0XI87_CULQU Putative uncharacterized protein OS=Culex quinquefasciatus GN=CpipJ_CPIJ019207 PE=4 SV=1Length=36	Score = 70.9 bits (172), Expect = 1e-010
mapped-read 34793	F1UMNMG04JC0X5	Length=463	tr|A3LSK3|A3LSK3_PICST Predicted protein (Fragment) OS=Scheffersomyces stipitis (strain ATCC 58785 / CBS 6054 / NBRC 10063 / NRRL Y-11545) GN=PICST_57317 PE=4 SV=1Length=94	Score = 60.8 bits (146), Expect = 1e-007
mapped-read 34793	F1UMNMG04JQ05H	Length=826	No Hit
mapped-read 34793	F1UMNMG04I8N67	Length=538	No Hit
mapped-read 34793	F1UMNMG04JYNBR	Length=501	No Hit
mapped-read 34793	F1UMNMG04H6YXH	Length=240	tr|B6A8L5|B6A8L5_HELAM Cytochrome P450-like TBP (Fragment) OS=Helicoverpa armigera PE=2 SV=1Length=97	Score = 61.6 bits (148), Expect = 6e-008
mapped-read 34793	F1UMNMG04JFEFN	Length=718	tr|B4N5L0|B4N5L0_DROWI GK12697 OS=Drosophila willistoni GN=GK12697 PE=4 SV=1Length=182	Score = 76.6 bits (187), Expect = 4e-012
mapped-read 34793	F1UMNMG04IKXO1	Length=483	tr|A3LSK3|A3LSK3_PICST Predicted protein (Fragment) OS=Scheffersomyces stipitis (strain ATCC 58785 / CBS 6054 / NBRC 10063 / NRRL Y-11545) GN=PICST_57317 PE=4 SV=1Length=94	Score = 60.8 bits (146), Expect = 1e-007
mapped-read 34793	F1UMNMG04JQC56	Length=462	tr|G7E0M1|G7E0M1_MIXOS Putative uncharacterized protein Mo03048 OS=Mixia osmundae (strain CBS 9802 / IAM 14324 / JCM 22182 / KY 12970) GN=Mo03048 PE=4 SV=1Length=98	Score = 40.0 bits (92), Expect(2) = 8e-007
mapped-read 34793	F1UMNMG04JO1UC	Length=465	tr|B0X8K1|B0X8K1_CULQU Putative uncharacterized protein (Fragment) OS=Culex quinquefasciatus GN=CpipJ_CPIJ015860 PE=4 SV=1Length=139	Score = 65.1 bits (157), Expect = 5e-009
mapped-read 34793	F1UMNMG04I52EZ	Length=463	tr|E0VP53|E0VP53_PEDHC Putative uncharacterized protein OS=Pediculus humanus subsp. corporis GN=Phum_PHUM351800 PE=4 SV=1Length=120	Score = 60.5 bits (145), Expect = 1e-007
mapped-read 34793	F1UMNMG04JSH63	Length=464	tr|Q652R5|Q652R5_ORYSJ Putative uncharacterized protein P0603C10.50 OS=Oryza sativa subsp. japonica GN=P0603C10.50 PE=4 SV=1Length=248	Score = 64.3 bits (155), Expect = 9e-009
mapped-read 34793	F1UMNMG04ILSHF	Length=209	tr|B6A8L5|B6A8L5_HELAM Cytochrome P450-like TBP (Fragment) OS=Helicoverpa armigera PE=2 SV=1Length=97	Score = 58.9 bits (141), Expect = 4e-007
mapped-read 34793	F1UMNMG04ID85U	Length=268	tr|Q5BT34|Q5BT34_SCHJA Putative uncharacterized protein OS=Schistosoma japonicum PE=4 SV=1Length=55	Score = 80.5 bits (197), Expect(2) = 1e-018
mapped-read 34793	F1UMNMG04JXYXO	Length=197	tr|Q5BT34|Q5BT34_SCHJA Putative uncharacterized protein OS=Schistosoma japonicum PE=4 SV=1Length=55	Score = 88.2 bits (217), Expect = 6e-016
mapped-read 34793	F1UMNMG04IXNWY	Length=430	tr|E0VKV0|E0VKV0_PEDHC Putative uncharacterized protein OS=Pediculus humanus subsp. corporis GN=Phum_PHUM269500 PE=4 SV=1Length=213	Score = 73.6 bits (179), Expect = 1e-011
mapped-read 34793	F1UMNMG04I5F1E	Length=200	tr|Q5BT34|Q5BT34_SCHJA Putative uncharacterized protein OS=Schistosoma japonicum PE=4 SV=1Length=55	Score = 82.0 bits (201), Expect = 4e-014
mapped-read 34793	F1UMNMG04IECBX	Length=187	tr|B4N5L0|B4N5L0_DROWI GK12697 OS=Drosophila willistoni GN=GK12697 PE=4 SV=1Length=182	Score = 76.6 bits (187), Expect = 2e-012
mapped-read 34793	F1UMNMG04IP8VF	Length=166	No Hit
mapped-read 34793	F1UMNMG04JSXHD	Length=568	tr|F8PEB2|F8PEB2_SERL9 Putative uncharacterized protein OS=Serpula lacrymans var. lacrymans (strain S7.9) GN=SERLADRAFT_353288 PE=4 SV=1Length=106	Score = 52.4 bits (124), Expect(2) = 1e-007
mapped-read 34793	F1UMNMG04IGBEP	Length=464	tr|Q652R5|Q652R5_ORYSJ Putative uncharacterized protein P0603C10.50 OS=Oryza sativa subsp. japonica GN=P0603C10.50 PE=4 SV=1Length=248	Score = 69.7 bits (169), Expect = 2e-010
mapped-read 34793	F1UMNMG04IYEIG	Length=476	tr|A3LSK3|A3LSK3_PICST Predicted protein (Fragment) OS=Scheffersomyces stipitis (strain ATCC 58785 / CBS 6054 / NBRC 10063 / NRRL Y-11545) GN=PICST_57317 PE=4 SV=1Length=94	Score = 60.8 bits (146), Expect = 1e-007
mapped-read 34793	F1UMNMG04JSE09	Length=501	tr|A3LSK3|A3LSK3_PICST Predicted protein (Fragment) OS=Scheffersomyces stipitis (strain ATCC 58785 / CBS 6054 / NBRC 10063 / NRRL Y-11545) GN=PICST_57317 PE=4 SV=1Length=94	Score = 60.8 bits (146), Expect = 1e-007
mapped-read 34793	F1UMNMG04IBCOQ	Length=671	tr|E5T7K8|E5T7K8_TRISP Putative uncharacterized protein (Fragment) OS=Trichinella spiralis GN=Tsp_15322 PE=4 SV=1Length=78	Score = 66.6 bits (161), Expect = 4e-009
mapped-read 34793	F1UMNMG04JZW4V	Length=524	tr|Q652R5|Q652R5_ORYSJ Putative uncharacterized protein P0603C10.50 OS=Oryza sativa subsp. japonica GN=P0603C10.50 PE=4 SV=1Length=248	Score = 79.7 bits (195), Expect = 2e-013
mapped-read 34793	F1UMNMG04JKAXW	Length=464	tr|E0VP53|E0VP53_PEDHC Putative uncharacterized protein OS=Pediculus humanus subsp. corporis GN=Phum_PHUM351800 PE=4 SV=1Length=120	Score = 60.5 bits (145), Expect = 1e-007
mapped-read 34793	F1UMNMG04I8J6R	Length=291	tr|E9HVL8|E9HVL8_DAPPU Putative uncharacterized protein OS=Daphnia pulex GN=DAPPUDRAFT_66379 PE=4 SV=1Length=55	Score = 56.2 bits (134), Expect(2) = 6e-012
mapped-read 34793	F1UMNMG04ILMLN	Length=198	tr|Q5BT34|Q5BT34_SCHJA Putative uncharacterized protein OS=Schistosoma japonicum PE=4 SV=1Length=55	Score = 102 bits (253), Expect = 4e-020
mapped-read 34793	F1UMNMG04I54RK	Length=376	tr|B4N5L0|B4N5L0_DROWI GK12697 OS=Drosophila willistoni GN=GK12697 PE=4 SV=1Length=182	Score = 76.6 bits (187), Expect = 2e-012
mapped-read 34793	F1UMNMG04JJBTG	Length=170	tr|B4N5L0|B4N5L0_DROWI GK12697 OS=Drosophila willistoni GN=GK12697 PE=4 SV=1Length=182	Score = 76.6 bits (187), Expect = 2e-012
mapped-read 34793	F1UMNMG04IGNMM	Length=316	No Hit
mapped-read 34793	F1UMNMG04JTNUM	Length=250	tr|Q5BT34|Q5BT34_SCHJA Putative uncharacterized protein OS=Schistosoma japonicum PE=4 SV=1Length=55	Score = 87.8 bits (216), Expect = 8e-016
mapped-read 34793	F1UMNMG04JDR4P	Length=467	No Hit
mapped-read 34793	F1UMNMG04IP9NP	Length=198	tr|Q5BT34|Q5BT34_SCHJA Putative uncharacterized protein OS=Schistosoma japonicum PE=4 SV=1Length=55	Score = 88.2 bits (217), Expect = 6e-016
mapped-read 34793	F1UMNMG04ILBDQ	Length=189	tr|B4N5L0|B4N5L0_DROWI GK12697 OS=Drosophila willistoni GN=GK12697 PE=4 SV=1Length=182	Score = 76.6 bits (187), Expect = 2e-012
mapped-read 34793	F1UMNMG04IQZU7	Length=486	No Hit
mapped-read 34793	F1UMNMG04I4SF7	Length=635	tr|B4N5L0|B4N5L0_DROWI GK12697 OS=Drosophila willistoni GN=GK12697 PE=4 SV=1Length=182	Score = 76.6 bits (187), Expect = 3e-012
mapped-read 34793	F1UMNMG04JA2Q9	Length=679	No Hit
mapped-read 34793	F1UMNMG04IRLJG	Length=288	tr|Q5BT34|Q5BT34_SCHJA Putative uncharacterized protein OS=Schistosoma japonicum PE=4 SV=1Length=55	Score = 109 bits (272), Expect = 2e-022
mapped-read 34793	F1UMNMG04ICQ56	Length=318	No Hit
mapped-read 34793	F1UMNMG04H8JZV	Length=675	tr|B4N5L0|B4N5L0_DROWI GK12697 OS=Drosophila willistoni GN=GK12697 PE=4 SV=1Length=182	Score = 76.6 bits (187), Expect = 4e-012
mapped-read 34793	F1UMNMG04IBMNX	Length=257	tr|A7T2Y9|A7T2Y9_NEMVE Predicted protein (Fragment) OS=Nematostella vectensis GN=v1g48963 PE=4 SV=1Length=51	Score = 71.6 bits (174), Expect = 6e-011
mapped-read 34793	F1UMNMG04IRIRC	Length=362	tr|A7T2Y9|A7T2Y9_NEMVE Predicted protein (Fragment) OS=Nematostella vectensis GN=v1g48963 PE=4 SV=1Length=51	Score = 80.1 bits (196), Expect = 2e-013
mapped-read 34793	F1UMNMG04J07NC	Length=584	No Hit
mapped-read 34793	F1UMNMG04IYZ8O	Length=538	tr|Q5BT34|Q5BT34_SCHJA Putative uncharacterized protein OS=Schistosoma japonicum PE=4 SV=1Length=55	Score = 99.8 bits (247), Expect = 2e-019
mapped-read 34793	F1UMNMG04JEG86	Length=563	tr|A7SUZ0|A7SUZ0_NEMVE Predicted protein (Fragment) OS=Nematostella vectensis GN=v1g133405 PE=4 SV=1Length=90	Score = 84.3 bits (207), Expect(2) = 4e-016
mapped-read 34793	F1UMNMG04I7XII	Length=440	tr|E0VKV0|E0VKV0_PEDHC Putative uncharacterized protein OS=Pediculus humanus subsp. corporis GN=Phum_PHUM269500 PE=4 SV=1Length=213	Score = 59.3 bits (142), Expect = 3e-007
mapped-read 34793	F1UMNMG04H4VIF	Length=271	tr|E5T7K8|E5T7K8_TRISP Putative uncharacterized protein (Fragment) OS=Trichinella spiralis GN=Tsp_15322 PE=4 SV=1Length=78	Score = 52.8 bits (125), Expect(2) = 1e-010
mapped-read 34793	F1UMNMG04IEU4D	Length=463	tr|G7E0M1|G7E0M1_MIXOS Putative uncharacterized protein Mo03048 OS=Mixia osmundae (strain CBS 9802 / IAM 14324 / JCM 22182 / KY 12970) GN=Mo03048 PE=4 SV=1Length=98	Score = 61.6 bits (148), Expect(2) = 4e-013
mapped-read 34793	F1UMNMG04JM6SD	Length=466	tr|E0VP53|E0VP53_PEDHC Putative uncharacterized protein OS=Pediculus humanus subsp. corporis GN=Phum_PHUM351800 PE=4 SV=1Length=120	Score = 72.8 bits (177), Expect = 2e-011
mapped-read 34793	F1UMNMG04I7E89	Length=243	tr|Q5BT34|Q5BT34_SCHJA Putative uncharacterized protein OS=Schistosoma japonicum PE=4 SV=1Length=55	Score = 62.4 bits (150), Expect(2) = 3e-013
mapped-read 34793	F1UMNMG04JVER9	Length=212	tr|A7RYT6|A7RYT6_NEMVE Predicted protein OS=Nematostella vectensis GN=v1g223461 PE=4 SV=1Length=49	Score = 59.7 bits (143), Expect = 2e-007
mapped-read 34793	F1UMNMG04JLK0N	Length=325	No Hit
mapped-read 34793	F1UMNMG04I3WK7	Length=516	No Hit
mapped-read 34793	F1UMNMG04I87S1	Length=177	tr|Q5BT34|Q5BT34_SCHJA Putative uncharacterized protein OS=Schistosoma japonicum PE=4 SV=1Length=55	Score = 82.0 bits (201), Expect = 4e-014
mapped-read 34793	F1UMNMG04JM5SK	Length=592	No Hit
mapped-read 34793	F1UMNMG04J0X1X	Length=704	tr|B4N5L0|B4N5L0_DROWI GK12697 OS=Drosophila willistoni GN=GK12697 PE=4 SV=1Length=182	Score = 56.2 bits (134), Expect(2) = 2e-007
mapped-read 34793	F1UMNMG04H7WUT	Length=172	tr|B4N5L0|B4N5L0_DROWI GK12697 OS=Drosophila willistoni GN=GK12697 PE=4 SV=1Length=182	Score = 76.6 bits (187), Expect = 2e-012
mapped-read 34793	F1UMNMG04JO2C7	Length=461	No Hit
mapped-read 34793	F1UMNMG04JD729	Length=463	tr|Q652R5|Q652R5_ORYSJ Putative uncharacterized protein P0603C10.50 OS=Oryza sativa subsp. japonica GN=P0603C10.50 PE=4 SV=1Length=248	Score = 63.5 bits (153), Expect = 2e-008
mapped-read 34793	F1UMNMG04I69DC	Length=534	tr|B4N5L0|B4N5L0_DROWI GK12697 OS=Drosophila willistoni GN=GK12697 PE=4 SV=1Length=182	Score = 76.6 bits (187), Expect = 2e-012
mapped-read 34793	F1UMNMG04IEVC1	Length=464	tr|G7E0M1|G7E0M1_MIXOS Putative uncharacterized protein Mo03048 OS=Mixia osmundae (strain CBS 9802 / IAM 14324 / JCM 22182 / KY 12970) GN=Mo03048 PE=4 SV=1Length=98	Score = 81.3 bits (199), Expect = 7e-014
mapped-read 34793	F1UMNMG04IXQLU	Length=463	tr|B0X8K1|B0X8K1_CULQU Putative uncharacterized protein (Fragment) OS=Culex quinquefasciatus GN=CpipJ_CPIJ015860 PE=4 SV=1Length=139	Score = 65.1 bits (157), Expect = 5e-009
mapped-read 34793	F1UMNMG04JSNP6	Length=402	tr|B4N5L0|B4N5L0_DROWI GK12697 OS=Drosophila willistoni GN=GK12697 PE=4 SV=1Length=182	Score = 76.6 bits (187), Expect = 2e-012
mapped-read 34793	F1UMNMG04JDWPT	Length=514	No Hit
mapped-read 34793	F1UMNMG04IV1C8	Length=831	tr|B4N5L0|B4N5L0_DROWI GK12697 OS=Drosophila willistoni GN=GK12697 PE=4 SV=1Length=182	Score = 76.6 bits (187), Expect = 6e-012
mapped-read 34793	F1UMNMG04I8LU9	Length=740	tr|B4N5L0|B4N5L0_DROWI GK12697 OS=Drosophila willistoni GN=GK12697 PE=4 SV=1Length=182	Score = 76.6 bits (187), Expect = 4e-012
mapped-read 34793	F1UMNMG04IEJVV	Length=197	tr|B4N5L0|B4N5L0_DROWI GK12697 OS=Drosophila willistoni GN=GK12697 PE=4 SV=1Length=182	Score = 45.8 bits (107), Expect(2) = 1e-008
mapped-read 34793	F1UMNMG04IJPOA	Length=290	tr|A7RYT6|A7RYT6_NEMVE Predicted protein OS=Nematostella vectensis GN=v1g223461 PE=4 SV=1Length=49	Score = 82.4 bits (202), Expect = 3e-014
mapped-read 34793	F1UMNMG04JOADV	Length=194	tr|B4N5L0|B4N5L0_DROWI GK12697 OS=Drosophila willistoni GN=GK12697 PE=4 SV=1Length=182	Score = 76.6 bits (187), Expect = 2e-012
mapped-read 34793	F1UMNMG04JU7J4	Length=189	tr|B4N5L0|B4N5L0_DROWI GK12697 OS=Drosophila willistoni GN=GK12697 PE=4 SV=1Length=182	Score = 76.6 bits (187), Expect = 2e-012
mapped-read 34793	F1UMNMG04JWJZY	Length=179	tr|B4N5L0|B4N5L0_DROWI GK12697 OS=Drosophila willistoni GN=GK12697 PE=4 SV=1Length=182	Score = 76.6 bits (187), Expect = 2e-012
mapped-read 34793	F1UMNMG04H8XXM	Length=307	No Hit
mapped-read 34793	F1UMNMG04IGGEV	Length=369	No Hit
mapped-read 34793	F1UMNMG04JE7H3	Length=910	tr|B4N5L0|B4N5L0_DROWI GK12697 OS=Drosophila willistoni GN=GK12697 PE=4 SV=1Length=182	Score = 76.6 bits (187), Expect = 6e-012
mapped-read 34793	F1UMNMG04JIXWV	Length=292	No Hit
mapped-read 34793	F1UMNMG04JCXZZ	Length=512	No Hit
mapped-read 34793	F1UMNMG04JEIL5	Length=229	No Hit
mapped-read 34793	F1UMNMG04JHOC3	Length=208	No Hit
mapped-read 34793	F1UMNMG04IMWHD	Length=476	tr|G7E0M1|G7E0M1_MIXOS Putative uncharacterized protein Mo03048 OS=Mixia osmundae (strain CBS 9802 / IAM 14324 / JCM 22182 / KY 12970) GN=Mo03048 PE=4 SV=1Length=98	Score = 60.5 bits (145), Expect(2) = 3e-009
mapped-read 34793	F1UMNMG04JIFM1	Length=199	tr|Q5BT34|Q5BT34_SCHJA Putative uncharacterized protein OS=Schistosoma japonicum PE=4 SV=1Length=55	Score = 88.2 bits (217), Expect = 6e-016
mapped-read 34793	F1UMNMG04IB0NL	Length=530	tr|B4N5L0|B4N5L0_DROWI GK12697 OS=Drosophila willistoni GN=GK12697 PE=4 SV=1Length=182	Score = 58.5 bits (140), Expect(2) = 1e-008
mapped-read 34793	F1UMNMG04JX8AF	Length=467	No Hit
mapped-read 34793	F1UMNMG04IFR16	Length=190	tr|B4N5L0|B4N5L0_DROWI GK12697 OS=Drosophila willistoni GN=GK12697 PE=4 SV=1Length=182	Score = 76.6 bits (187), Expect = 2e-012
mapped-read 34793	F1UMNMG04IUE70	Length=467	No Hit
mapped-read 34793	F1UMNMG04JVFXB	Length=529	tr|B4N5L0|B4N5L0_DROWI GK12697 OS=Drosophila willistoni GN=GK12697 PE=4 SV=1Length=182	Score = 76.6 bits (187), Expect = 2e-012
mapped-read 34793	F1UMNMG04JS4WN	Length=230	tr|Q5BT34|Q5BT34_SCHJA Putative uncharacterized protein OS=Schistosoma japonicum PE=4 SV=1Length=55	Score = 109 bits (272), Expect = 2e-022
mapped-read 34793	F1UMNMG04JX3H2	Length=542	tr|B4N5L0|B4N5L0_DROWI GK12697 OS=Drosophila willistoni GN=GK12697 PE=4 SV=1Length=182	Score = 76.6 bits (187), Expect = 2e-012
mapped-read 34793	F1UMNMG04JDO21	Length=431	tr|B4N5L0|B4N5L0_DROWI GK12697 OS=Drosophila willistoni GN=GK12697 PE=4 SV=1Length=182	Score = 45.1 bits (105), Expect(2) = 2e-008
mapped-read 34793	F1UMNMG04JW64O	Length=464	tr|B0X8K1|B0X8K1_CULQU Putative uncharacterized protein (Fragment) OS=Culex quinquefasciatus GN=CpipJ_CPIJ015860 PE=4 SV=1Length=139	Score = 67.4 bits (163), Expect = 1e-009
mapped-read 34793	F1UMNMG04IUHRE	Length=167	tr|B4N5L0|B4N5L0_DROWI GK12697 OS=Drosophila willistoni GN=GK12697 PE=4 SV=1Length=182	Score = 76.6 bits (187), Expect = 2e-012
mapped-read 34793	F1UMNMG04IWDS1	Length=172	tr|B4N5L0|B4N5L0_DROWI GK12697 OS=Drosophila willistoni GN=GK12697 PE=4 SV=1Length=182	Score = 52.0 bits (123), Expect(2) = 9e-008
mapped-read 34793	F1UMNMG04JDJ3N	Length=797	tr|Q5BT34|Q5BT34_SCHJA Putative uncharacterized protein OS=Schistosoma japonicum PE=4 SV=1Length=55	Score = 59.3 bits (142), Expect = 8e-007
mapped-read 34793	F1UMNMG04JH5TW	Length=508	No Hit
mapped-read 34793	F1UMNMG04I4KPK	Length=248	tr|Q5BT34|Q5BT34_SCHJA Putative uncharacterized protein OS=Schistosoma japonicum PE=4 SV=1Length=55	Score = 88.2 bits (217), Expect = 6e-016
mapped-read 34793	F1UMNMG04JUQ15	Length=464	tr|B0X8K1|B0X8K1_CULQU Putative uncharacterized protein (Fragment) OS=Culex quinquefasciatus GN=CpipJ_CPIJ015860 PE=4 SV=1Length=139	Score = 67.4 bits (163), Expect = 1e-009
mapped-read 34793	F1UMNMG04JC3KE	Length=686	tr|Q5BT34|Q5BT34_SCHJA Putative uncharacterized protein OS=Schistosoma japonicum PE=4 SV=1Length=55	Score = 73.6 bits (179), Expect = 3e-011
mapped-read 34793	F1UMNMG04IBL20	Length=284	tr|A7RYT6|A7RYT6_NEMVE Predicted protein OS=Nematostella vectensis GN=v1g223461 PE=4 SV=1Length=49	Score = 85.1 bits (209), Expect = 5e-015
mapped-read 34793	F1UMNMG04JHXQG	Length=573	tr|Q5BT34|Q5BT34_SCHJA Putative uncharacterized protein OS=Schistosoma japonicum PE=4 SV=1Length=55	Score = 80.1 bits (196), Expect = 2e-013
mapped-read 34793	F1UMNMG04IG8WQ	Length=214	No Hit
mapped-read 34793	F1UMNMG04IXSFL	Length=267	tr|Q5BT34|Q5BT34_SCHJA Putative uncharacterized protein OS=Schistosoma japonicum PE=4 SV=1Length=55	Score = 104 bits (260), Expect = 6e-021
mapped-read 34793	F1UMNMG04JBH4C	Length=474	No Hit
mapped-read 34793	F1UMNMG04JDZ41	Length=202	tr|B4N5L0|B4N5L0_DROWI GK12697 OS=Drosophila willistoni GN=GK12697 PE=4 SV=1Length=182	Score = 76.6 bits (187), Expect = 2e-012
mapped-read 34793	F1UMNMG04IO8IS	Length=241	tr|E9HVL8|E9HVL8_DAPPU Putative uncharacterized protein OS=Daphnia pulex GN=DAPPUDRAFT_66379 PE=4 SV=1Length=55	Score = 49.7 bits (117), Expect(2) = 5e-010
mapped-read 34793	F1UMNMG04I02BV	Length=216	tr|Q5BT34|Q5BT34_SCHJA Putative uncharacterized protein OS=Schistosoma japonicum PE=4 SV=1Length=55	Score = 43.9 bits (102), Expect(2) = 4e-008
mapped-read 34793	F1UMNMG04JZWRF	Length=197	tr|Q5BT34|Q5BT34_SCHJA Putative uncharacterized protein OS=Schistosoma japonicum PE=4 SV=1Length=55	Score = 88.2 bits (217), Expect = 6e-016
mapped-read 34793	F1UMNMG04JPW5V	Length=249	tr|E5T7K8|E5T7K8_TRISP Putative uncharacterized protein (Fragment) OS=Trichinella spiralis GN=Tsp_15322 PE=4 SV=1Length=78	Score = 71.2 bits (173), Expect = 7e-011
mapped-read 34793	F1UMNMG04JEFPU	Length=227	tr|A7RYT6|A7RYT6_NEMVE Predicted protein OS=Nematostella vectensis GN=v1g223461 PE=4 SV=1Length=49	Score = 67.0 bits (162), Expect = 1e-009
mapped-read 34793	F1UMNMG04IJFEA	Length=169	tr|B4N5L0|B4N5L0_DROWI GK12697 OS=Drosophila willistoni GN=GK12697 PE=4 SV=1Length=182	Score = 76.6 bits (187), Expect = 2e-012
mapped-read 34793	F1UMNMG04J2Q1N	Length=1072	tr|E1Z6Z5|E1Z6Z5_CHLVA Putative uncharacterized protein OS=Chlorella variabilis GN=CHLNCDRAFT_48520 PE=4 SV=1Length=55	Score = 62.8 bits (151), Expect(2) = 1e-007
mapped-read 34793	F1UMNMG04I4SOW	Length=510	No Hit
mapped-read 34793	F1UMNMG04JT9AD	Length=297	tr|A7RYT6|A7RYT6_NEMVE Predicted protein OS=Nematostella vectensis GN=v1g223461 PE=4 SV=1Length=49	Score = 80.9 bits (198), Expect = 9e-014
mapped-read 34793	F1UMNMG04I5GA2	Length=501	No Hit
mapped-read 34793	F1UMNMG04I11AJ	Length=263	tr|Q5BT34|Q5BT34_SCHJA Putative uncharacterized protein OS=Schistosoma japonicum PE=4 SV=1Length=55	Score = 100 bits (249), Expect = 1e-019
mapped-read 34793	F1UMNMG04IF82B	Length=861	No Hit
mapped-read 34793	F1UMNMG04JWKV6	Length=245	tr|Q5BT34|Q5BT34_SCHJA Putative uncharacterized protein OS=Schistosoma japonicum PE=4 SV=1Length=55	Score = 91.3 bits (225), Expect = 7e-017
mapped-read 34793	F1UMNMG04IJV7M	Length=531	tr|Q5BT34|Q5BT34_SCHJA Putative uncharacterized protein OS=Schistosoma japonicum PE=4 SV=1Length=55	Score = 109 bits (272), Expect = 3e-022
mapped-read 34793	F1UMNMG04I0SZK	Length=463	tr|A7RYT6|A7RYT6_NEMVE Predicted protein OS=Nematostella vectensis GN=v1g223461 PE=4 SV=1Length=49	Score = 75.5 bits (184), Expect = 4e-012
mapped-read 34793	F1UMNMG04IS83F	Length=273	tr|G3AJ80|G3AJ80_SPAPN Putative uncharacterized protein OS=Spathaspora passalidarum (strain NRRL Y-27907 / 11-Y1) GN=SPAPADRAFT_133853 PE=4 SV=1Length=49	Score = 94.4 bits (233), Expect = 8e-018
mapped-read 34793	F1UMNMG04JG26Z	Length=479	No Hit
mapped-read 34793	F1UMNMG04JNASU	Length=287	No Hit
mapped-read 34793	F1UMNMG04JCAS0	Length=343	tr|E0VKV0|E0VKV0_PEDHC Putative uncharacterized protein OS=Pediculus humanus subsp. corporis GN=Phum_PHUM269500 PE=4 SV=1Length=213	Score = 62.8 bits (151), Expect = 3e-008
mapped-read 34793	F1UMNMG04I8TF1	Length=189	tr|B4N5L0|B4N5L0_DROWI GK12697 OS=Drosophila willistoni GN=GK12697 PE=4 SV=1Length=182	Score = 76.6 bits (187), Expect = 2e-012
mapped-read 34793	F1UMNMG04ISZ8E	Length=479	tr|Q5BT34|Q5BT34_SCHJA Putative uncharacterized protein OS=Schistosoma japonicum PE=4 SV=1Length=55	Score = 79.3 bits (194), Expect = 3e-013
mapped-read 34793	F1UMNMG04JELCM	Length=276	No Hit
mapped-read 34793	F1UMNMG04JQ0WT	Length=584	tr|Q5BT34|Q5BT34_SCHJA Putative uncharacterized protein OS=Schistosoma japonicum PE=4 SV=1Length=55	Score = 59.3 bits (142), Expect = 4e-007
mapped-read 34793	F1UMNMG04IPZDU	Length=268	tr|A5PLD0|A5PLD0_DANRE Zgc:165536 protein OS=Danio rerio GN=otud4 PE=4 SV=1Length=55	Score = 61.2 bits (147), Expect = 7e-008
mapped-read 34793	F1UMNMG04JG4WV	Length=464	tr|B4N5L0|B4N5L0_DROWI GK12697 OS=Drosophila willistoni GN=GK12697 PE=4 SV=1Length=182	Score = 45.1 bits (105), Expect(2) = 2e-008
mapped-read 34793	F1UMNMG04IZ9KW	Length=175	tr|B4N5L0|B4N5L0_DROWI GK12697 OS=Drosophila willistoni GN=GK12697 PE=4 SV=1Length=182	Score = 76.6 bits (187), Expect = 2e-012
mapped-read 34793	F1UMNMG04JAYTF	Length=267	tr|E5T7K8|E5T7K8_TRISP Putative uncharacterized protein (Fragment) OS=Trichinella spiralis GN=Tsp_15322 PE=4 SV=1Length=78	Score = 74.3 bits (181), Expect(2) = 9e-015
mapped-read 34793	F1UMNMG04J0BG5	Length=564	tr|G7K0E5|G7K0E5_MEDTR Putative uncharacterized protein OS=Medicago truncatula GN=MTR_5g051150 PE=4 SV=1Length=2133	Score = 84.0 bits (206), Expect = 1e-014
mapped-read 34793	F1UMNMG04IZ83E	Length=297	No Hit
mapped-read 34793	F1UMNMG04JSI09	Length=512	No Hit
mapped-read 34793	F1UMNMG04IOPGJ	Length=372	No Hit
mapped-read 34793	F1UMNMG04JFCY5	Length=991	tr|A7T2Y9|A7T2Y9_NEMVE Predicted protein (Fragment) OS=Nematostella vectensis GN=v1g48963 PE=4 SV=1Length=51	Score = 68.2 bits (165), Expect = 3e-009
mapped-read 34793	F1UMNMG04JI7GH	Length=214	tr|Q5BT34|Q5BT34_SCHJA Putative uncharacterized protein OS=Schistosoma japonicum PE=4 SV=1Length=55	Score = 98.2 bits (243), Expect = 6e-019
mapped-read 34793	F1UMNMG04ITZY4	Length=424	tr|B4N5L0|B4N5L0_DROWI GK12697 OS=Drosophila willistoni GN=GK12697 PE=4 SV=1Length=182	Score = 76.6 bits (187), Expect = 2e-012
mapped-read 34793	F1UMNMG04JM1AK	Length=208	tr|G3AJ80|G3AJ80_SPAPN Putative uncharacterized protein OS=Spathaspora passalidarum (strain NRRL Y-27907 / 11-Y1) GN=SPAPADRAFT_133853 PE=4 SV=1Length=49	Score = 69.3 bits (168), Expect = 3e-010
mapped-read 34793	F1UMNMG04IGNZF	Length=267	tr|Q5BT34|Q5BT34_SCHJA Putative uncharacterized protein OS=Schistosoma japonicum PE=4 SV=1Length=55	Score = 109 bits (272), Expect = 2e-022
mapped-read 34793	F1UMNMG04I75TW	Length=751	tr|Q5BT34|Q5BT34_SCHJA Putative uncharacterized protein OS=Schistosoma japonicum PE=4 SV=1Length=55	Score = 62.4 bits (150), Expect(2) = 7e-013
mapped-read 34793	F1UMNMG04JD07M	Length=290	tr|B4N5L0|B4N5L0_DROWI GK12697 OS=Drosophila willistoni GN=GK12697 PE=4 SV=1Length=182	Score = 76.6 bits (187), Expect = 2e-012
mapped-read 34793	F1UMNMG04ISMSN	Length=464	tr|B0X8K1|B0X8K1_CULQU Putative uncharacterized protein (Fragment) OS=Culex quinquefasciatus GN=CpipJ_CPIJ015860 PE=4 SV=1Length=139	Score = 67.4 bits (163), Expect = 1e-009
mapped-read 34793	F1UMNMG04JXBX9	Length=213	tr|E5T7K8|E5T7K8_TRISP Putative uncharacterized protein (Fragment) OS=Trichinella spiralis GN=Tsp_15322 PE=4 SV=1Length=78	Score = 55.5 bits (132), Expect(2) = 9e-008
mapped-read 34793	F1UMNMG04JDXOV	Length=173	tr|B4N5L0|B4N5L0_DROWI GK12697 OS=Drosophila willistoni GN=GK12697 PE=4 SV=1Length=182	Score = 76.6 bits (187), Expect = 2e-012
mapped-read 34793	F1UMNMG04JXRQ8	Length=264	tr|Q5BT34|Q5BT34_SCHJA Putative uncharacterized protein OS=Schistosoma japonicum PE=4 SV=1Length=55	Score = 55.1 bits (131), Expect(2) = 2e-014
mapped-read 34793	F1UMNMG04J2TZY	Length=699	tr|Q5BT34|Q5BT34_SCHJA Putative uncharacterized protein OS=Schistosoma japonicum PE=4 SV=1Length=55	Score = 85.1 bits (209), Expect = 1e-014
mapped-read 34793	F1UMNMG04JZ58M	Length=167	tr|B4N5L0|B4N5L0_DROWI GK12697 OS=Drosophila willistoni GN=GK12697 PE=4 SV=1Length=182	Score = 76.6 bits (187), Expect = 2e-012
mapped-read 34793	F1UMNMG04IWAAH	Length=281	tr|E9I4S4|E9I4S4_DAPPU Putative uncharacterized protein OS=Daphnia pulex GN=DAPPUDRAFT_70241 PE=4 SV=1Length=55	Score = 58.5 bits (140), Expect = 5e-007
mapped-read 34793	F1UMNMG04JK0J1	Length=560	tr|G3AJ80|G3AJ80_SPAPN Putative uncharacterized protein OS=Spathaspora passalidarum (strain NRRL Y-27907 / 11-Y1) GN=SPAPADRAFT_133853 PE=4 SV=1Length=49	Score = 66.2 bits (160), Expect = 3e-009
mapped-read 34793	F1UMNMG04JGDW9	Length=187	tr|B4N5L0|B4N5L0_DROWI GK12697 OS=Drosophila willistoni GN=GK12697 PE=4 SV=1Length=182	Score = 76.6 bits (187), Expect = 2e-012
mapped-read 34793	F1UMNMG04IHX0S	Length=262	tr|E5T7K8|E5T7K8_TRISP Putative uncharacterized protein (Fragment) OS=Trichinella spiralis GN=Tsp_15322 PE=4 SV=1Length=78	Score = 81.6 bits (200), Expect = 5e-014
mapped-read 34793	F1UMNMG04I1O6D	Length=278	No Hit
mapped-read 34793	F1UMNMG04IJEJ6	Length=228	No Hit
mapped-read 34793	F1UMNMG04JFZ03	Length=453	tr|Q5BT34|Q5BT34_SCHJA Putative uncharacterized protein OS=Schistosoma japonicum PE=4 SV=1Length=55	Score = 80.1 bits (196), Expect = 2e-013
mapped-read 34793	F1UMNMG04I0I6X	Length=250	No Hit
mapped-read 34793	F1UMNMG04J3XJ8	Length=188	tr|B4N5L0|B4N5L0_DROWI GK12697 OS=Drosophila willistoni GN=GK12697 PE=4 SV=1Length=182	Score = 75.1 bits (183), Expect = 5e-012
mapped-read 34793	F1UMNMG04IDX2X	Length=911	No Hit
mapped-read 34793	F1UMNMG04JAVON	Length=426	tr|G3AJ80|G3AJ80_SPAPN Putative uncharacterized protein OS=Spathaspora passalidarum (strain NRRL Y-27907 / 11-Y1) GN=SPAPADRAFT_133853 PE=4 SV=1Length=49	Score = 58.2 bits (139), Expect(2) = 7e-010
mapped-read 34793	F1UMNMG04J2TO5	Length=216	No Hit
mapped-read 34793	F1UMNMG04JCPDG	Length=189	tr|B4N5L0|B4N5L0_DROWI GK12697 OS=Drosophila willistoni GN=GK12697 PE=4 SV=1Length=182	Score = 76.6 bits (187), Expect = 2e-012
mapped-read 34793	F1UMNMG04IDFZI	Length=169	tr|B4N5L0|B4N5L0_DROWI GK12697 OS=Drosophila willistoni GN=GK12697 PE=4 SV=1Length=182	Score = 63.5 bits (153), Expect = 2e-008
mapped-read 34793	F1UMNMG04I3Z9O	Length=277	No Hit
mapped-read 34793	F1UMNMG04JO8CR	Length=513	No Hit
mapped-read 34793	F1UMNMG04JZLMW	Length=187	tr|B4N5L0|B4N5L0_DROWI GK12697 OS=Drosophila willistoni GN=GK12697 PE=4 SV=1Length=182	Score = 76.6 bits (187), Expect = 2e-012
mapped-read 34793	F1UMNMG04JXE7P	Length=590	No Hit
mapped-read 34793	F1UMNMG04IHQC4	Length=261	tr|A7T2Y9|A7T2Y9_NEMVE Predicted protein (Fragment) OS=Nematostella vectensis GN=v1g48963 PE=4 SV=1Length=51	Score = 68.9 bits (167), Expect = 4e-010
mapped-read 34793	F1UMNMG04I9P2Q	Length=269	tr|B4N5L0|B4N5L0_DROWI GK12697 OS=Drosophila willistoni GN=GK12697 PE=4 SV=1Length=182	Score = 76.6 bits (187), Expect = 2e-012
mapped-read 34793	F1UMNMG04ICQ68	Length=273	tr|E9HVL8|E9HVL8_DAPPU Putative uncharacterized protein OS=Daphnia pulex GN=DAPPUDRAFT_66379 PE=4 SV=1Length=55	Score = 63.5 bits (153), Expect = 2e-008
mapped-read 34793	F1UMNMG04IQY5A	Length=215	tr|E0VKV0|E0VKV0_PEDHC Putative uncharacterized protein OS=Pediculus humanus subsp. corporis GN=Phum_PHUM269500 PE=4 SV=1Length=213	Score = 66.2 bits (160), Expect = 2e-009
mapped-read 34793	F1UMNMG04JRR5I	Length=276	tr|A7T2Y9|A7T2Y9_NEMVE Predicted protein (Fragment) OS=Nematostella vectensis GN=v1g48963 PE=4 SV=1Length=51	Score = 84.0 bits (206), Expect = 1e-014
mapped-read 34793	F1UMNMG04J13OW	Length=169	tr|B4N5L0|B4N5L0_DROWI GK12697 OS=Drosophila willistoni GN=GK12697 PE=4 SV=1Length=182	Score = 76.6 bits (187), Expect = 2e-012
mapped-read 34793	F1UMNMG04IWZ4H	Length=287	No Hit
mapped-read 34793	F1UMNMG04J15Y5	Length=370	tr|A7T2Y9|A7T2Y9_NEMVE Predicted protein (Fragment) OS=Nematostella vectensis GN=v1g48963 PE=4 SV=1Length=51	Score = 64.7 bits (156), Expect = 7e-009
mapped-read 34793	F1UMNMG04JNARL	Length=262	tr|E5SPX2|E5SPX2_TRISP Putative uncharacterized protein OS=Trichinella spiralis GN=Tsp_11566 PE=4 SV=1Length=67	Score = 52.8 bits (125), Expect(2) = 6e-008
mapped-read 34793	F1UMNMG04JA8JG	Length=236	No Hit
mapped-read 34793	F1UMNMG04JZYTE	Length=232	No Hit
mapped-read 34793	F1UMNMG04JXR5K	Length=620	tr|Q5BT34|Q5BT34_SCHJA Putative uncharacterized protein OS=Schistosoma japonicum PE=4 SV=1Length=55	Score = 61.2 bits (147), Expect = 1e-007
mapped-read 34793	F1UMNMG04JR24P	Length=290	tr|E0VHC7|E0VHC7_PEDHC Putative uncharacterized protein OS=Pediculus humanus subsp. corporis GN=Phum_PHUM205230 PE=4 SV=1Length=117	Score = 53.5 bits (127), Expect(2) = 2e-007
mapped-read 34793	F1UMNMG04JFFE2	Length=272	No Hit
mapped-read 34793	F1UMNMG04IJ392	Length=509	No Hit
mapped-read 34793	F1UMNMG04IX4I5	Length=316	No Hit
mapped-read 34793	F1UMNMG04IPD60	Length=189	tr|B4N5L0|B4N5L0_DROWI GK12697 OS=Drosophila willistoni GN=GK12697 PE=4 SV=1Length=182	Score = 76.6 bits (187), Expect = 2e-012
mapped-read 34793	F1UMNMG04INW6O	Length=298	No Hit
mapped-read 34793	F1UMNMG04IDZG5	Length=307	tr|E9I4S4|E9I4S4_DAPPU Putative uncharacterized protein OS=Daphnia pulex GN=DAPPUDRAFT_70241 PE=4 SV=1Length=55	Score = 63.2 bits (152), Expect = 2e-008
mapped-read 34793	F1UMNMG04IJEVQ	Length=235	tr|Q5BT34|Q5BT34_SCHJA Putative uncharacterized protein OS=Schistosoma japonicum PE=4 SV=1Length=55	Score = 74.3 bits (181), Expect = 9e-012
mapped-read 34793	F1UMNMG04IQILU	Length=282	No Hit
mapped-read 34793	F1UMNMG04IN6S7	Length=295	tr|B8LLL2|B8LLL2_PICSI Putative uncharacterized protein OS=Picea sitchensis PE=4 SV=1Length=55	Score = 73.9 bits (180), Expect = 1e-011
mapped-read 34793	F1UMNMG04IHJJO	Length=251	tr|G3AJ80|G3AJ80_SPAPN Putative uncharacterized protein OS=Spathaspora passalidarum (strain NRRL Y-27907 / 11-Y1) GN=SPAPADRAFT_133853 PE=4 SV=1Length=49	Score = 85.5 bits (210), Expect = 4e-015
mapped-read 34793	F1UMNMG04IS60Y	Length=281	tr|E9HVL8|E9HVL8_DAPPU Putative uncharacterized protein OS=Daphnia pulex GN=DAPPUDRAFT_66379 PE=4 SV=1Length=55	Score = 65.9 bits (159), Expect = 3e-009
mapped-read 34793	F1UMNMG04JWN0D	Length=273	tr|G3AJ80|G3AJ80_SPAPN Putative uncharacterized protein OS=Spathaspora passalidarum (strain NRRL Y-27907 / 11-Y1) GN=SPAPADRAFT_133853 PE=4 SV=1Length=49	Score = 94.4 bits (233), Expect = 8e-018
mapped-read 34793	F1UMNMG04IGMKR	Length=315	tr|E1Z6Z5|E1Z6Z5_CHLVA Putative uncharacterized protein OS=Chlorella variabilis GN=CHLNCDRAFT_48520 PE=4 SV=1Length=55	Score = 62.4 bits (150), Expect = 3e-008
mapped-read 34793	F1UMNMG04IU1B2	Length=305	No Hit
mapped-read 34793	F1UMNMG04IV0WM	Length=512	tr|B8LLL2|B8LLL2_PICSI Putative uncharacterized protein OS=Picea sitchensis PE=4 SV=1Length=55	Score = 79.0 bits (193), Expect = 4e-013
mapped-read 34793	F1UMNMG04JE5QG	Length=204	tr|E5T7K8|E5T7K8_TRISP Putative uncharacterized protein (Fragment) OS=Trichinella spiralis GN=Tsp_15322 PE=4 SV=1Length=78	Score = 62.8 bits (151), Expect = 3e-008
mapped-read 34793	F1UMNMG04J4M1D	Length=284	No Hit
mapped-read 34793	F1UMNMG04JRPNE	Length=288	No Hit
mapped-read 34793	F1UMNMG04I7STE	Length=246	tr|A7T2Y9|A7T2Y9_NEMVE Predicted protein (Fragment) OS=Nematostella vectensis GN=v1g48963 PE=4 SV=1Length=51	Score = 75.5 bits (184), Expect = 4e-012
mapped-read 34793	F1UMNMG04JA43N	Length=268	tr|A7RYT6|A7RYT6_NEMVE Predicted protein OS=Nematostella vectensis GN=v1g223461 PE=4 SV=1Length=49	Score = 58.2 bits (139), Expect(2) = 3e-010
mapped-read 34793	F1UMNMG04JN2YB	Length=277	No Hit
mapped-read 34793	F1UMNMG04I5VPK	Length=264	No Hit
mapped-read 34793	F1UMNMG04IYM47	Length=297	tr|G3AJ80|G3AJ80_SPAPN Putative uncharacterized protein OS=Spathaspora passalidarum (strain NRRL Y-27907 / 11-Y1) GN=SPAPADRAFT_133853 PE=4 SV=1Length=49	Score = 66.6 bits (161), Expect = 2e-009
mapped-read 34793	F1UMNMG04J1R4H	Length=1073	tr|Q5BT34|Q5BT34_SCHJA Putative uncharacterized protein OS=Schistosoma japonicum PE=4 SV=1Length=55	Score = 52.8 bits (125), Expect(2) = 9e-010
mapped-read 34793	F1UMNMG04JKLOE	Length=711	No Hit
mapped-read 34793	F1UMNMG04I0NW3	Length=268	tr|B8LLL2|B8LLL2_PICSI Putative uncharacterized protein OS=Picea sitchensis PE=4 SV=1Length=55	Score = 66.6 bits (161), Expect = 2e-009
mapped-read 34793	F1UMNMG04JFICZ	Length=288	tr|B8LLL2|B8LLL2_PICSI Putative uncharacterized protein OS=Picea sitchensis PE=4 SV=1Length=55	Score = 62.4 bits (150), Expect = 3e-008
mapped-read 34793	F1UMNMG04JGZ44	Length=249	tr|Q5BT34|Q5BT34_SCHJA Putative uncharacterized protein OS=Schistosoma japonicum PE=4 SV=1Length=55	Score = 107 bits (266), Expect = 1e-021
mapped-read 34793	F1UMNMG04IYSGU	Length=276	tr|E9HVL8|E9HVL8_DAPPU Putative uncharacterized protein OS=Daphnia pulex GN=DAPPUDRAFT_66379 PE=4 SV=1Length=55	Score = 66.6 bits (161), Expect = 2e-009
mapped-read 34793	F1UMNMG04I3IKP	Length=290	No Hit
mapped-read 31202	F1UMNMG04H66XS	Length=474	tr|B4N5L0|B4N5L0_DROWI GK12697 OS=Drosophila willistoni GN=GK12697 PE=4 SV=1Length=182	Score = 75.5 bits (184), Expect = 4e-012
mapped-read 31202	F1UMNMG04IFR0I	Length=502	No Hit
mapped-read 31202	F1UMNMG04JEN1F	Length=405	No Hit
mapped-read 31202	F1UMNMG04J00SI	Length=746	No Hit
mapped-read 31202	F1UMNMG04H5BG1	Length=394	No Hit
mapped-read 31202	F1UMNMG04J5CK5	Length=439	No Hit
mapped-read 31202	F1UMNMG04JE65U	Length=522	No Hit
mapped-read 31202	F1UMNMG04IJOBI	Length=393	tr|B4N5L0|B4N5L0_DROWI GK12697 OS=Drosophila willistoni GN=GK12697 PE=4 SV=1Length=182	Score = 45.1 bits (105), Expect(2) = 2e-008
mapped-read 31202	F1UMNMG04J058H	Length=532	tr|B4N5L0|B4N5L0_DROWI GK12697 OS=Drosophila willistoni GN=GK12697 PE=4 SV=1Length=182	Score = 76.6 bits (187), Expect = 2e-012
mapped-read 31202	F1UMNMG04J2AOI	Length=919	No Hit
mapped-read 31202	F1UMNMG04INT93	Length=396	tr|B4N5L0|B4N5L0_DROWI GK12697 OS=Drosophila willistoni GN=GK12697 PE=4 SV=1Length=182	Score = 76.6 bits (187), Expect = 2e-012
mapped-read 31202	F1UMNMG04H6Y30	Length=403	No Hit
mapped-read 31202	F1UMNMG04JGW2E	Length=407	No Hit
mapped-read 31202	F1UMNMG04IN380	Length=436	No Hit
mapped-read 31202	F1UMNMG04JGGR0	Length=396	No Hit
mapped-read 31202	F1UMNMG04I4IDL	Length=788	tr|A8DWF3|A8DWF3_NEMVE Predicted protein (Fragment) OS=Nematostella vectensis GN=v1g78756 PE=4 SV=1Length=53	Score = 62.0 bits (149), Expect = 1e-007
mapped-read 31202	F1UMNMG04JP912	Length=393	No Hit
mapped-read 31202	F1UMNMG04H7WBJ	Length=486	No Hit
mapped-read 31202	F1UMNMG04JZDYQ	Length=395	No Hit
mapped-read 31202	F1UMNMG04I6HM3	Length=565	tr|B4N5L0|B4N5L0_DROWI GK12697 OS=Drosophila willistoni GN=GK12697 PE=4 SV=1Length=182	Score = 76.6 bits (187), Expect = 2e-012
mapped-read 31202	F1UMNMG04H8NB7	Length=720	No Hit
mapped-read 31202	F1UMNMG04JBHS7	Length=380	No Hit
mapped-read 31202	F1UMNMG04IG8PY	Length=432	No Hit
mapped-read 31202	F1UMNMG04JLXIH	Length=634	tr|B4N5L0|B4N5L0_DROWI GK12697 OS=Drosophila willistoni GN=GK12697 PE=4 SV=1Length=182	Score = 76.6 bits (187), Expect = 3e-012
mapped-read 31202	F1UMNMG04H6VLM	Length=586	tr|E2A5B3|E2A5B3_CAMFO Putative uncharacterized protein OS=Camponotus floridanus GN=EAG_03557 PE=4 SV=1Length=306	Score = 42.4 bits (98), Expect(2) = 6e-007
mapped-read 31202	F1UMNMG04IIJSN	Length=392	tr|B4N5L0|B4N5L0_DROWI GK12697 OS=Drosophila willistoni GN=GK12697 PE=4 SV=1Length=182	Score = 76.6 bits (187), Expect = 2e-012
mapped-read 31202	F1UMNMG04I35IO	Length=643	No Hit
mapped-read 31202	F1UMNMG04JO2V4	Length=422	No Hit
mapped-read 31202	F1UMNMG04I8UGR	Length=426	No Hit
mapped-read 31202	F1UMNMG04JIOHM	Length=427	No Hit
mapped-read 31202	F1UMNMG04JTWM4	Length=427	No Hit
mapped-read 31202	F1UMNMG04JL76G	Length=402	tr|B4N5L0|B4N5L0_DROWI GK12697 OS=Drosophila willistoni GN=GK12697 PE=4 SV=1Length=182	Score = 41.6 bits (96), Expect(2) = 3e-007
mapped-read 31202	F1UMNMG04JX83K	Length=508	tr|B4N5L0|B4N5L0_DROWI GK12697 OS=Drosophila willistoni GN=GK12697 PE=4 SV=1Length=182	Score = 45.1 bits (105), Expect(2) = 2e-008
mapped-read 31202	F1UMNMG04H63H1	Length=203	No Hit
mapped-read 31202	F1UMNMG04IT7X8	Length=400	tr|B4N5L0|B4N5L0_DROWI GK12697 OS=Drosophila willistoni GN=GK12697 PE=4 SV=1Length=182	Score = 68.9 bits (167), Expect = 4e-010
mapped-read 31202	F1UMNMG04IJDL3	Length=219	No Hit
mapped-read 31202	F1UMNMG04H5NJC	Length=389	No Hit
mapped-read 31202	F1UMNMG04I4Q02	Length=212	No Hit
mapped-read 31202	F1UMNMG04H79WB	Length=448	No Hit
mapped-read 31202	F1UMNMG04JW40T	Length=404	No Hit
mapped-read 31202	F1UMNMG04I4UKU	Length=399	tr|B4N5L0|B4N5L0_DROWI GK12697 OS=Drosophila willistoni GN=GK12697 PE=4 SV=1Length=182	Score = 76.6 bits (187), Expect = 2e-012
mapped-read 31202	F1UMNMG04I2SLR	Length=457	tr|B4N5L0|B4N5L0_DROWI GK12697 OS=Drosophila willistoni GN=GK12697 PE=4 SV=1Length=182	Score = 76.6 bits (187), Expect = 2e-012
mapped-read 31202	F1UMNMG04JEBG2	Length=410	No Hit
mapped-read 31202	F1UMNMG04IXLWW	Length=553	No Hit
mapped-read 31202	F1UMNMG04II87Y	Length=393	tr|B4N5L0|B4N5L0_DROWI GK12697 OS=Drosophila willistoni GN=GK12697 PE=4 SV=1Length=182	Score = 45.1 bits (105), Expect(2) = 2e-008
mapped-read 31202	F1UMNMG04H6XG9	Length=216	No Hit
mapped-read 31202	F1UMNMG04IE7KT	Length=400	No Hit
mapped-read 31202	F1UMNMG04H6EKH	Length=507	No Hit
mapped-read 31202	F1UMNMG04J5EWC	Length=436	No Hit
mapped-read 31202	F1UMNMG04JSE0U	Length=389	tr|B4N5L0|B4N5L0_DROWI GK12697 OS=Drosophila willistoni GN=GK12697 PE=4 SV=1Length=182	Score = 76.6 bits (187), Expect = 2e-012
mapped-read 31202	F1UMNMG04IU470	Length=711	No Hit
mapped-read 31202	F1UMNMG04H8YP1	Length=396	No Hit
mapped-read 31202	F1UMNMG04IZFOM	Length=542	No Hit
mapped-read 31202	F1UMNMG04IVJKY	Length=394	tr|B4N5L0|B4N5L0_DROWI GK12697 OS=Drosophila willistoni GN=GK12697 PE=4 SV=1Length=182	Score = 76.6 bits (187), Expect = 2e-012
mapped-read 31202	F1UMNMG04H5KXG	Length=393	tr|B4N5L0|B4N5L0_DROWI GK12697 OS=Drosophila willistoni GN=GK12697 PE=4 SV=1Length=182	Score = 76.6 bits (187), Expect = 2e-012
mapped-read 31202	F1UMNMG04IDZOP	Length=394	tr|B4N5L0|B4N5L0_DROWI GK12697 OS=Drosophila willistoni GN=GK12697 PE=4 SV=1Length=182	Score = 75.5 bits (184), Expect = 4e-012
mapped-read 31202	F1UMNMG04JKZPZ	Length=393	tr|B4N5L0|B4N5L0_DROWI GK12697 OS=Drosophila willistoni GN=GK12697 PE=4 SV=1Length=182	Score = 76.6 bits (187), Expect = 2e-012
mapped-read 31202	F1UMNMG04IMTPU	Length=369	tr|B4N5L0|B4N5L0_DROWI GK12697 OS=Drosophila willistoni GN=GK12697 PE=4 SV=1Length=182	Score = 53.1 bits (126), Expect(2) = 4e-007
mapped-read 31202	F1UMNMG04I58GY	Length=395	No Hit
mapped-read 31202	F1UMNMG04H9ZPM	Length=639	No Hit
mapped-read 31202	F1UMNMG04JKG5U	Length=392	tr|B4N5L0|B4N5L0_DROWI GK12697 OS=Drosophila willistoni GN=GK12697 PE=4 SV=1Length=182	Score = 45.1 bits (105), Expect(2) = 2e-008
mapped-read 31202	F1UMNMG04J1889	Length=541	tr|B4N5L0|B4N5L0_DROWI GK12697 OS=Drosophila willistoni GN=GK12697 PE=4 SV=1Length=182	Score = 75.1 bits (183), Expect = 6e-012
mapped-read 31202	F1UMNMG04IGHAL	Length=277	No Hit
mapped-read 31202	F1UMNMG04JZ02P	Length=219	No Hit
mapped-read 31202	F1UMNMG04ILTO8	Length=220	No Hit
mapped-read 31202	F1UMNMG04JFJRQ	Length=392	tr|B4N5L0|B4N5L0_DROWI GK12697 OS=Drosophila willistoni GN=GK12697 PE=4 SV=1Length=182	Score = 46.2 bits (108), Expect(2) = 4e-007
mapped-read 31202	F1UMNMG04H8UUE	Length=411	tr|B4N5L0|B4N5L0_DROWI GK12697 OS=Drosophila willistoni GN=GK12697 PE=4 SV=1Length=182	Score = 75.1 bits (183), Expect = 5e-012
mapped-read 31202	F1UMNMG04IPQVX	Length=420	No Hit
mapped-read 31202	F1UMNMG04JW8DY	Length=395	tr|E2ANF3|E2ANF3_CAMFO Putative uncharacterized protein OS=Camponotus floridanus GN=EAG_01178 PE=4 SV=1Length=298	Score = 62.0 bits (149), Expect = 4e-008
mapped-read 31202	F1UMNMG04ICFJ1	Length=392	tr|B4N5L0|B4N5L0_DROWI GK12697 OS=Drosophila willistoni GN=GK12697 PE=4 SV=1Length=182	Score = 53.5 bits (127), Expect(2) = 1e-008
mapped-read 31202	F1UMNMG04JPTJK	Length=462	No Hit
mapped-read 31202	F1UMNMG04IDI8F	Length=364	No Hit
mapped-read 31202	F1UMNMG04IA2U1	Length=393	tr|B4N5L0|B4N5L0_DROWI GK12697 OS=Drosophila willistoni GN=GK12697 PE=4 SV=1Length=182	Score = 76.6 bits (187), Expect = 2e-012
mapped-read 31202	F1UMNMG04H837F	Length=394	tr|B4N5L0|B4N5L0_DROWI GK12697 OS=Drosophila willistoni GN=GK12697 PE=4 SV=1Length=182	Score = 76.6 bits (187), Expect = 2e-012
mapped-read 31202	F1UMNMG04IB1DW	Length=220	No Hit
mapped-read 31202	F1UMNMG04H7KK1	Length=396	No Hit
mapped-read 31202	F1UMNMG04H6EZK	Length=400	tr|B4N5L0|B4N5L0_DROWI GK12697 OS=Drosophila willistoni GN=GK12697 PE=4 SV=1Length=182	Score = 50.8 bits (120), Expect(2) = 5e-008
mapped-read 31202	F1UMNMG04INJZV	Length=387	tr|B4N5L0|B4N5L0_DROWI GK12697 OS=Drosophila willistoni GN=GK12697 PE=4 SV=1Length=182	Score = 61.2 bits (147), Expect = 8e-008
mapped-read 31202	F1UMNMG04I6BXN	Length=392	tr|B4N5L0|B4N5L0_DROWI GK12697 OS=Drosophila willistoni GN=GK12697 PE=4 SV=1Length=182	Score = 76.6 bits (187), Expect = 2e-012
mapped-read 31202	F1UMNMG04H47X5	Length=395	No Hit
mapped-read 31202	F1UMNMG04IEDJZ	Length=409	No Hit
mapped-read 31202	F1UMNMG04JYZ4G	Length=461	No Hit
mapped-read 31202	F1UMNMG04IKS4K	Length=396	No Hit
mapped-read 31202	F1UMNMG04H8TPT	Length=394	tr|E2ANF3|E2ANF3_CAMFO Putative uncharacterized protein OS=Camponotus floridanus GN=EAG_01178 PE=4 SV=1Length=298	Score = 67.8 bits (164), Expect = 8e-010
mapped-read 31202	F1UMNMG04I44DA	Length=390	tr|B4N5L0|B4N5L0_DROWI GK12697 OS=Drosophila willistoni GN=GK12697 PE=4 SV=1Length=182	Score = 45.4 bits (106), Expect(2) = 1e-008
mapped-read 31202	F1UMNMG04IF4NM	Length=470	No Hit
mapped-read 31202	F1UMNMG04JBULI	Length=594	No Hit
mapped-read 31202	F1UMNMG04I9DV0	Length=494	No Hit
mapped-read 31202	F1UMNMG04I9WP7	Length=394	tr|B4N5L0|B4N5L0_DROWI GK12697 OS=Drosophila willistoni GN=GK12697 PE=4 SV=1Length=182	Score = 76.6 bits (187), Expect = 2e-012
mapped-read 31202	F1UMNMG04J2TYR	Length=387	No Hit
mapped-read 31202	F1UMNMG04JJWJU	Length=732	No Hit
mapped-read 31202	F1UMNMG04I4ZF4	Length=452	No Hit
mapped-read 31202	F1UMNMG04H7ZTC	Length=203	No Hit
mapped-read 31202	F1UMNMG04IVKEY	Length=452	No Hit
mapped-read 31202	F1UMNMG04IO7Q2	Length=416	tr|B4N5L0|B4N5L0_DROWI GK12697 OS=Drosophila willistoni GN=GK12697 PE=4 SV=1Length=182	Score = 76.6 bits (187), Expect = 2e-012
mapped-read 31202	F1UMNMG04J3RNU	Length=397	No Hit
mapped-read 31202	F1UMNMG04IMKUW	Length=389	tr|B4N5L0|B4N5L0_DROWI GK12697 OS=Drosophila willistoni GN=GK12697 PE=4 SV=1Length=182	Score = 45.1 bits (105), Expect(2) = 2e-008
mapped-read 31202	F1UMNMG04IFPRI	Length=386	No Hit
mapped-read 31202	F1UMNMG04I268B	Length=394	tr|B4N5L0|B4N5L0_DROWI GK12697 OS=Drosophila willistoni GN=GK12697 PE=4 SV=1Length=182	Score = 76.6 bits (187), Expect = 2e-012
mapped-read 31202	F1UMNMG04JZQKN	Length=438	No Hit
mapped-read 31202	F1UMNMG04IHFO6	Length=579	No Hit
mapped-read 31202	F1UMNMG04H75AB	Length=410	No Hit
mapped-read 31202	F1UMNMG04JJ5ZN	Length=393	tr|B4N5L0|B4N5L0_DROWI GK12697 OS=Drosophila willistoni GN=GK12697 PE=4 SV=1Length=182	Score = 76.6 bits (187), Expect = 2e-012
mapped-read 31202	F1UMNMG04IVP32	Length=506	No Hit
mapped-read 31202	F1UMNMG04JHE93	Length=366	No Hit
mapped-read 31202	F1UMNMG04JQ7EP	Length=393	tr|B4N5L0|B4N5L0_DROWI GK12697 OS=Drosophila willistoni GN=GK12697 PE=4 SV=1Length=182	Score = 59.7 bits (143), Expect(2) = 7e-008
mapped-read 31202	F1UMNMG04H7WZJ	Length=411	tr|B4N5L0|B4N5L0_DROWI GK12697 OS=Drosophila willistoni GN=GK12697 PE=4 SV=1Length=182	Score = 76.6 bits (187), Expect = 2e-012
mapped-read 31202	F1UMNMG04H5NKQ	Length=526	No Hit
mapped-read 31202	F1UMNMG04JAIYX	Length=207	No Hit
mapped-read 31202	F1UMNMG04H7G9I	Length=340	tr|B4N5L0|B4N5L0_DROWI GK12697 OS=Drosophila willistoni GN=GK12697 PE=4 SV=1Length=182	Score = 76.6 bits (187), Expect = 2e-012
mapped-read 31202	F1UMNMG04JAW4F	Length=559	No Hit
mapped-read 31202	F1UMNMG04INNZZ	Length=647	tr|B4N5L0|B4N5L0_DROWI GK12697 OS=Drosophila willistoni GN=GK12697 PE=4 SV=1Length=182	Score = 76.6 bits (187), Expect = 3e-012
mapped-read 31202	F1UMNMG04I94JC	Length=393	tr|B4N5L0|B4N5L0_DROWI GK12697 OS=Drosophila willistoni GN=GK12697 PE=4 SV=1Length=182	Score = 77.0 bits (188), Expect = 1e-012
mapped-read 31202	F1UMNMG04I1WVE	Length=395	tr|B4N5L0|B4N5L0_DROWI GK12697 OS=Drosophila willistoni GN=GK12697 PE=4 SV=1Length=182	Score = 76.6 bits (187), Expect = 2e-012
mapped-read 31202	F1UMNMG04JS4SZ	Length=921	No Hit
mapped-read 31202	F1UMNMG04I2NPG	Length=393	tr|B4N5L0|B4N5L0_DROWI GK12697 OS=Drosophila willistoni GN=GK12697 PE=4 SV=1Length=182	Score = 75.1 bits (183), Expect = 5e-012
mapped-read 31202	F1UMNMG04J0DR0	Length=576	No Hit
mapped-read 31202	F1UMNMG04IWIBI	Length=397	tr|B4N5L0|B4N5L0_DROWI GK12697 OS=Drosophila willistoni GN=GK12697 PE=4 SV=1Length=182	Score = 76.6 bits (187), Expect = 2e-012
mapped-read 31202	F1UMNMG04IJ18Z	Length=617	No Hit
mapped-read 31202	F1UMNMG04H91AW	Length=237	No Hit
mapped-read 31202	F1UMNMG04H89LA	Length=613	No Hit
mapped-read 31202	F1UMNMG04IBEJG	Length=387	No Hit
mapped-read 31202	F1UMNMG04J0ZJ4	Length=418	No Hit
mapped-read 31202	F1UMNMG04I1QH8	Length=410	tr|B4N5L0|B4N5L0_DROWI GK12697 OS=Drosophila willistoni GN=GK12697 PE=4 SV=1Length=182	Score = 73.2 bits (178), Expect = 2e-011
mapped-read 31202	F1UMNMG04IX0E1	Length=393	tr|B4N5L0|B4N5L0_DROWI GK12697 OS=Drosophila willistoni GN=GK12697 PE=4 SV=1Length=182	Score = 76.6 bits (187), Expect = 2e-012
mapped-read 31202	F1UMNMG04JLMHV	Length=403	tr|B4N5L0|B4N5L0_DROWI GK12697 OS=Drosophila willistoni GN=GK12697 PE=4 SV=1Length=182	Score = 76.6 bits (187), Expect = 2e-012
mapped-read 31202	F1UMNMG04IUJBL	Length=598	No Hit
mapped-read 31202	F1UMNMG04I5A8T	Length=392	tr|B4N5L0|B4N5L0_DROWI GK12697 OS=Drosophila willistoni GN=GK12697 PE=4 SV=1Length=182	Score = 76.6 bits (187), Expect = 2e-012
mapped-read 31202	F1UMNMG04IJGXQ	Length=202	No Hit
mapped-read 31202	F1UMNMG04IIAII	Length=415	tr|B4N5L0|B4N5L0_DROWI GK12697 OS=Drosophila willistoni GN=GK12697 PE=4 SV=1Length=182	Score = 76.6 bits (187), Expect = 2e-012
mapped-read 31202	F1UMNMG04H7UEK	Length=284	No Hit
mapped-read 31202	F1UMNMG04JDZFP	Length=396	tr|B4N5L0|B4N5L0_DROWI GK12697 OS=Drosophila willistoni GN=GK12697 PE=4 SV=1Length=182	Score = 58.2 bits (139), Expect = 6e-007
mapped-read 31202	F1UMNMG04IDIZT	Length=484	tr|G4LV01|G4LV01_SCHMA Putative uncharacterized protein Smp_201270 OS=Schistosoma mansoni GN=Smp_201270 PE=4 SV=1Length=98	Score = 78.6 bits (192), Expect(2) = 5e-019
mapped-read 31202	F1UMNMG04IGJYA	Length=409	No Hit
mapped-read 31202	F1UMNMG04IU2E0	Length=388	No Hit
mapped-read 31202	F1UMNMG04JB9MD	Length=468	No Hit
mapped-read 31202	F1UMNMG04J0ON1	Length=214	No Hit
mapped-read 31202	F1UMNMG04JH6FN	Length=625	No Hit
mapped-read 31202	F1UMNMG04I1LDI	Length=494	No Hit
mapped-read 31202	F1UMNMG04I1QUK	Length=403	No Hit
mapped-read 31202	F1UMNMG04JBG9K	Length=392	No Hit
mapped-read 31202	F1UMNMG04J1EAB	Length=373	No Hit
mapped-read 31202	F1UMNMG04H88NT	Length=397	No Hit
mapped-read 31202	F1UMNMG04IVGC2	Length=391	tr|B4N5L0|B4N5L0_DROWI GK12697 OS=Drosophila willistoni GN=GK12697 PE=4 SV=1Length=182	Score = 72.0 bits (175), Expect = 4e-011
mapped-read 31202	F1UMNMG04H7TTP	Length=265	No Hit
mapped-read 31202	F1UMNMG04IW8X0	Length=381	No Hit
mapped-read 31202	F1UMNMG04IBNHZ	Length=488	No Hit
mapped-read 31202	F1UMNMG04JC3LN	Length=563	No Hit
mapped-read 31202	F1UMNMG04JQGCU	Length=403	tr|B4N5L0|B4N5L0_DROWI GK12697 OS=Drosophila willistoni GN=GK12697 PE=4 SV=1Length=182	Score = 76.6 bits (187), Expect = 2e-012
mapped-read 31202	F1UMNMG04IF8Y3	Length=202	No Hit
mapped-read 31202	F1UMNMG04ILI4I	Length=393	tr|B4N5L0|B4N5L0_DROWI GK12697 OS=Drosophila willistoni GN=GK12697 PE=4 SV=1Length=182	Score = 76.6 bits (187), Expect = 2e-012
mapped-read 31202	F1UMNMG04I78CG	Length=467	No Hit
mapped-read 31202	F1UMNMG04JGYIF	Length=212	No Hit
mapped-read 31202	F1UMNMG04JT5HP	Length=513	No Hit
mapped-read 31202	F1UMNMG04I24OD	Length=550	No Hit
mapped-read 31202	F1UMNMG04IATC8	Length=390	tr|B4N5L0|B4N5L0_DROWI GK12697 OS=Drosophila willistoni GN=GK12697 PE=4 SV=1Length=182	Score = 76.6 bits (187), Expect = 2e-012
mapped-read 31202	F1UMNMG04JMQ3Z	Length=563	No Hit
mapped-read 31202	F1UMNMG04II7O9	Length=389	No Hit
mapped-read 31202	F1UMNMG04IQHK2	Length=1006	No Hit
mapped-read 31202	F1UMNMG04H5Z3H	Length=194	No Hit
mapped-read 31202	F1UMNMG04ILSJO	Length=581	No Hit
mapped-read 31202	F1UMNMG04JJVLK	Length=467	No Hit
mapped-read 31202	F1UMNMG04JG6OJ	Length=633	No Hit
mapped-read 31202	F1UMNMG04IB8DV	Length=599	No Hit
mapped-read 31202	F1UMNMG04IEQ4H	Length=392	tr|B4N5L0|B4N5L0_DROWI GK12697 OS=Drosophila willistoni GN=GK12697 PE=4 SV=1Length=182	Score = 76.6 bits (187), Expect = 2e-012
mapped-read 31202	F1UMNMG04JHW47	Length=403	tr|B4N5L0|B4N5L0_DROWI GK12697 OS=Drosophila willistoni GN=GK12697 PE=4 SV=1Length=182	Score = 76.6 bits (187), Expect = 2e-012
mapped-read 31202	F1UMNMG04JLX3T	Length=393	tr|B4N5L0|B4N5L0_DROWI GK12697 OS=Drosophila willistoni GN=GK12697 PE=4 SV=1Length=182	Score = 76.6 bits (187), Expect = 2e-012
mapped-read 31202	F1UMNMG04ICJO1	Length=381	No Hit
mapped-read 31202	F1UMNMG04JG9XW	Length=495	No Hit
mapped-read 31202	F1UMNMG04JJAZ4	Length=394	tr|B4N5L0|B4N5L0_DROWI GK12697 OS=Drosophila willistoni GN=GK12697 PE=4 SV=1Length=182	Score = 45.1 bits (105), Expect(2) = 2e-008
mapped-read 31202	F1UMNMG04IF7VD	Length=392	tr|E2ANF3|E2ANF3_CAMFO Putative uncharacterized protein OS=Camponotus floridanus GN=EAG_01178 PE=4 SV=1Length=298	Score = 60.1 bits (144), Expect = 2e-007
mapped-read 31202	F1UMNMG04INA8P	Length=460	No Hit
mapped-read 31202	F1UMNMG04JZIHO	Length=842	No Hit
mapped-read 31202	F1UMNMG04JWPSC	Length=520	No Hit
mapped-read 31202	F1UMNMG04JJQJZ	Length=206	No Hit
mapped-read 31202	F1UMNMG04JHFDL	Length=312	tr|B0XI89|B0XI89_CULQU Putative uncharacterized protein OS=Culex quinquefasciatus GN=CpipJ_CPIJ019209 PE=4 SV=1Length=212	Score = 63.5 bits (153), Expect = 2e-008
mapped-read 31202	F1UMNMG04IHFE1	Length=399	tr|B4N5L0|B4N5L0_DROWI GK12697 OS=Drosophila willistoni GN=GK12697 PE=4 SV=1Length=182	Score = 76.6 bits (187), Expect = 2e-012
mapped-read 31202	F1UMNMG04JU60K	Length=392	tr|B4N5L0|B4N5L0_DROWI GK12697 OS=Drosophila willistoni GN=GK12697 PE=4 SV=1Length=182	Score = 76.3 bits (186), Expect = 2e-012
mapped-read 31202	F1UMNMG04INGBM	Length=626	No Hit
mapped-read 31202	F1UMNMG04JXFEG	Length=524	No Hit
mapped-read 31202	F1UMNMG04JVVVZ	Length=395	No Hit
mapped-read 31202	F1UMNMG04J0OMA	Length=286	No Hit
mapped-read 31202	F1UMNMG04IY4KY	Length=457	tr|A7SV09|A7SV09_NEMVE Predicted protein (Fragment) OS=Nematostella vectensis GN=v1g66289 PE=4 SV=1Length=63	Score = 80.9 bits (198), Expect = 9e-014
mapped-read 31202	F1UMNMG04IK4TA	Length=388	No Hit
mapped-read 31202	F1UMNMG04IXFEG	Length=614	No Hit
mapped-read 31202	F1UMNMG04IQ5FU	Length=636	No Hit
mapped-read 31202	F1UMNMG04IFKG1	Length=397	tr|B4N5L0|B4N5L0_DROWI GK12697 OS=Drosophila willistoni GN=GK12697 PE=4 SV=1Length=182	Score = 53.9 bits (128), Expect(2) = 5e-008
mapped-read 31202	F1UMNMG04IJSNE	Length=383	No Hit
mapped-read 31202	F1UMNMG04IJB1W	Length=390	tr|B4N5L0|B4N5L0_DROWI GK12697 OS=Drosophila willistoni GN=GK12697 PE=4 SV=1Length=182	Score = 76.6 bits (187), Expect = 2e-012
mapped-read 31202	F1UMNMG04IRDHS	Length=417	tr|B4N5L0|B4N5L0_DROWI GK12697 OS=Drosophila willistoni GN=GK12697 PE=4 SV=1Length=182	Score = 76.6 bits (187), Expect = 2e-012
mapped-read 31202	F1UMNMG04JZB70	Length=392	tr|B4N5L0|B4N5L0_DROWI GK12697 OS=Drosophila willistoni GN=GK12697 PE=4 SV=1Length=182	Score = 51.2 bits (121), Expect(2) = 2e-007
mapped-read 31202	F1UMNMG04I9Z31	Length=365	No Hit
mapped-read 31202	F1UMNMG04I6SPB	Length=470	No Hit
mapped-read 31202	F1UMNMG04IQP88	Length=461	No Hit
mapped-read 31202	F1UMNMG04JDP43	Length=381	No Hit
mapped-read 31202	F1UMNMG04JV03M	Length=820	tr|B4N5L0|B4N5L0_DROWI GK12697 OS=Drosophila willistoni GN=GK12697 PE=4 SV=1Length=182	Score = 63.9 bits (154), Expect = 4e-008
mapped-read 31202	F1UMNMG04JPP8U	Length=403	tr|B4N5L0|B4N5L0_DROWI GK12697 OS=Drosophila willistoni GN=GK12697 PE=4 SV=1Length=182	Score = 76.6 bits (187), Expect = 2e-012
mapped-read 31202	F1UMNMG04I4SZ7	Length=427	No Hit
mapped-read 31202	F1UMNMG04IJ75S	Length=489	No Hit
mapped-read 31202	F1UMNMG04IXYX6	Length=663	No Hit
mapped-read 31202	F1UMNMG04IJPSW	Length=386	No Hit
mapped-read 31202	F1UMNMG04IE8AN	Length=481	No Hit
mapped-read 31202	F1UMNMG04IEK9D	Length=411	No Hit
mapped-read 31202	F1UMNMG04I7PRM	Length=482	No Hit
mapped-read 31202	F1UMNMG04JTOHS	Length=512	No Hit
mapped-read 31202	F1UMNMG04JL55H	Length=592	No Hit
mapped-read 31202	F1UMNMG04I8P8P	Length=648	No Hit
mapped-read 31202	F1UMNMG04JON73	Length=290	tr|B4N5L0|B4N5L0_DROWI GK12697 OS=Drosophila willistoni GN=GK12697 PE=4 SV=1Length=182	Score = 76.6 bits (187), Expect = 2e-012
mapped-read 31202	F1UMNMG04IKPCW	Length=222	No Hit
mapped-read 31202	F1UMNMG04H83WM	Length=932	No Hit
mapped-read 31202	F1UMNMG04JK213	Length=416	tr|B4N5L0|B4N5L0_DROWI GK12697 OS=Drosophila willistoni GN=GK12697 PE=4 SV=1Length=182	Score = 76.6 bits (187), Expect = 2e-012
mapped-read 31202	F1UMNMG04I8NDI	Length=410	No Hit
mapped-read 31202	F1UMNMG04I1MHQ	Length=613	No Hit
mapped-read 31202	F1UMNMG04JHOJ6	Length=594	No Hit
mapped-read 31202	F1UMNMG04JUMMV	Length=397	No Hit
mapped-read 31202	F1UMNMG04I12ZT	Length=395	tr|B4N5L0|B4N5L0_DROWI GK12697 OS=Drosophila willistoni GN=GK12697 PE=4 SV=1Length=182	Score = 77.8 bits (190), Expect = 8e-013
mapped-read 31202	F1UMNMG04IHT9W	Length=401	No Hit
mapped-read 31202	F1UMNMG04I22TG	Length=494	No Hit
mapped-read 31202	F1UMNMG04JZRTC	Length=401	No Hit
mapped-read 31202	F1UMNMG04JCNRF	Length=381	No Hit
mapped-read 31202	F1UMNMG04IXGX8	Length=416	No Hit
mapped-read 31202	F1UMNMG04I8IDD	Length=589	No Hit
mapped-read 31202	F1UMNMG04IBEL7	Length=189	No Hit
mapped-read 31202	F1UMNMG04IVR8O	Length=392	tr|B4N5L0|B4N5L0_DROWI GK12697 OS=Drosophila willistoni GN=GK12697 PE=4 SV=1Length=182	Score = 76.6 bits (187), Expect = 2e-012
mapped-read 31202	F1UMNMG04JGERV	Length=398	tr|B4N5L0|B4N5L0_DROWI GK12697 OS=Drosophila willistoni GN=GK12697 PE=4 SV=1Length=182	Score = 58.5 bits (140), Expect(2) = 3e-008
mapped-read 31202	F1UMNMG04JIG5I	Length=398	No Hit
mapped-read 31202	F1UMNMG04IT6TX	Length=406	No Hit
mapped-read 31202	F1UMNMG04H8WXV	Length=266	No Hit
mapped-read 31202	F1UMNMG04JDE5M	Length=644	No Hit
mapped-read 31202	F1UMNMG04JA0JV	Length=548	No Hit
mapped-read 31202	F1UMNMG04IFKTO	Length=219	No Hit
mapped-read 31202	F1UMNMG04IZN9D	Length=632	No Hit
mapped-read 31202	F1UMNMG04JP76B	Length=414	No Hit
mapped-read 31202	F1UMNMG04IYYJK	Length=484	No Hit
mapped-read 31202	F1UMNMG04ICDFT	Length=422	No Hit
mapped-read 31202	F1UMNMG04JMGSX	Length=392	tr|B4N5L0|B4N5L0_DROWI GK12697 OS=Drosophila willistoni GN=GK12697 PE=4 SV=1Length=182	Score = 70.1 bits (170), Expect = 2e-010
mapped-read 31202	F1UMNMG04JPWN6	Length=463	No Hit
mapped-read 31202	F1UMNMG04JFO80	Length=545	No Hit
mapped-read 31202	F1UMNMG04JEQ0J	Length=398	No Hit
mapped-read 31202	F1UMNMG04I6J9H	Length=484	No Hit
mapped-read 31202	F1UMNMG04IY3U3	Length=207	No Hit
mapped-read 31202	F1UMNMG04IHH7J	Length=227	No Hit
mapped-read 31202	F1UMNMG04JD4FT	Length=401	No Hit
mapped-read 31202	F1UMNMG04JZ0HL	Length=372	No Hit
mapped-read 31202	F1UMNMG04IHWYZ	Length=467	No Hit
mapped-read 31202	F1UMNMG04J3HVK	Length=607	tr|G4LV01|G4LV01_SCHMA Putative uncharacterized protein Smp_201270 OS=Schistosoma mansoni GN=Smp_201270 PE=4 SV=1Length=98	Score = 78.6 bits (192), Expect = 7e-013
mapped-read 31202	F1UMNMG04JELZK	Length=577	No Hit
mapped-read 31202	F1UMNMG04JUKC6	Length=405	tr|B4N5L0|B4N5L0_DROWI GK12697 OS=Drosophila willistoni GN=GK12697 PE=4 SV=1Length=182	Score = 76.6 bits (187), Expect = 2e-012
mapped-read 31202	F1UMNMG04H91W7	Length=362	tr|B4N5L0|B4N5L0_DROWI GK12697 OS=Drosophila willistoni GN=GK12697 PE=4 SV=1Length=182	Score = 76.6 bits (187), Expect = 2e-012
mapped-read 31202	F1UMNMG04I4V25	Length=370	No Hit
mapped-read 31202	F1UMNMG04I6Y8G	Length=417	No Hit
mapped-read 31202	F1UMNMG04JHD95	Length=391	tr|B4N5L0|B4N5L0_DROWI GK12697 OS=Drosophila willistoni GN=GK12697 PE=4 SV=1Length=182	Score = 76.6 bits (187), Expect = 2e-012
mapped-read 31202	F1UMNMG04I0JON	Length=395	tr|B4N5L0|B4N5L0_DROWI GK12697 OS=Drosophila willistoni GN=GK12697 PE=4 SV=1Length=182	Score = 45.1 bits (105), Expect(2) = 2e-008
mapped-read 31202	F1UMNMG04I5IHR	Length=236	No Hit
mapped-read 31202	F1UMNMG04IICLI	Length=413	No Hit
mapped-read 31202	F1UMNMG04JT1CM	Length=391	tr|B4N5L0|B4N5L0_DROWI GK12697 OS=Drosophila willistoni GN=GK12697 PE=4 SV=1Length=182	Score = 76.6 bits (187), Expect = 2e-012
mapped-read 31202	F1UMNMG04JHMRZ	Length=635	No Hit
mapped-read 31202	F1UMNMG04JAOSL	Length=748	No Hit
mapped-read 31202	F1UMNMG04IJ55L	Length=372	No Hit
mapped-read 31202	F1UMNMG04IVZGN	Length=193	No Hit
mapped-read 31202	F1UMNMG04I38CU	Length=390	tr|B4N5L0|B4N5L0_DROWI GK12697 OS=Drosophila willistoni GN=GK12697 PE=4 SV=1Length=182	Score = 76.6 bits (187), Expect = 2e-012
mapped-read 31202	F1UMNMG04I6R1N	Length=388	tr|B4N5L0|B4N5L0_DROWI GK12697 OS=Drosophila willistoni GN=GK12697 PE=4 SV=1Length=182	Score = 75.5 bits (184), Expect = 4e-012
mapped-read 31202	F1UMNMG04IXRDM	Length=535	No Hit
mapped-read 31202	F1UMNMG04I8S4B	Length=666	No Hit
mapped-read 31202	F1UMNMG04I9C0K	Length=337	No Hit
mapped-read 31202	F1UMNMG04JZGXT	Length=590	No Hit
mapped-read 31202	F1UMNMG04JXTRI	Length=587	No Hit
mapped-read 31202	F1UMNMG04IMW7S	Length=406	No Hit
mapped-read 31202	F1UMNMG04I92P5	Length=470	No Hit
mapped-read 31202	F1UMNMG04IXL2N	Length=472	No Hit
mapped-read 31202	F1UMNMG04JRFDC	Length=620	No Hit
mapped-read 31202	F1UMNMG04INA32	Length=183	No Hit
mapped-read 31202	F1UMNMG04JMT90	Length=971	No Hit
mapped-read 31202	F1UMNMG04JDGWY	Length=334	tr|B0XI89|B0XI89_CULQU Putative uncharacterized protein OS=Culex quinquefasciatus GN=CpipJ_CPIJ019209 PE=4 SV=1Length=212	Score = 63.5 bits (153), Expect = 2e-008
mapped-read 31202	F1UMNMG04JSQ6O	Length=576	No Hit
mapped-read 31202	F1UMNMG04JMF2Z	Length=356	No Hit
mapped-read 31202	F1UMNMG04I54MQ	Length=269	No Hit
mapped-read 31202	F1UMNMG04JAB0X	Length=689	No Hit
mapped-read 31202	F1UMNMG04IQCDY	Length=540	No Hit
mapped-read 31202	F1UMNMG04IN6F0	Length=338	No Hit
mapped-read 31202	F1UMNMG04J4SS7	Length=439	No Hit
mapped-read 31202	F1UMNMG04JSKLH	Length=569	No Hit
mapped-read 31202	F1UMNMG04JRS66	Length=402	tr|B4N5L0|B4N5L0_DROWI GK12697 OS=Drosophila willistoni GN=GK12697 PE=4 SV=1Length=182	Score = 58.5 bits (140), Expect(2) = 7e-008
mapped-read 31202	F1UMNMG04IP7R3	Length=759	No Hit
mapped-read 31202	F1UMNMG04IVPVE	Length=387	No Hit
mapped-read 31202	F1UMNMG04JGSM9	Length=424	tr|B4N5L0|B4N5L0_DROWI GK12697 OS=Drosophila willistoni GN=GK12697 PE=4 SV=1Length=182	Score = 76.6 bits (187), Expect = 2e-012
mapped-read 31202	F1UMNMG04IDOE9	Length=671	No Hit
mapped-read 31202	F1UMNMG04JDCLY	Length=464	No Hit
mapped-read 31202	F1UMNMG04J111Q	Length=475	No Hit
mapped-read 31202	F1UMNMG04INYKR	Length=344	No Hit
mapped-read 31202	F1UMNMG04I7NR5	Length=460	No Hit
mapped-read 31202	F1UMNMG04IP8JF	Length=456	No Hit
mapped-read 31202	F1UMNMG04I69I9	Length=452	No Hit
mapped-read 31202	F1UMNMG04JT362	Length=479	No Hit
mapped-read 31202	F1UMNMG04JF3V8	Length=387	tr|B4N5L0|B4N5L0_DROWI GK12697 OS=Drosophila willistoni GN=GK12697 PE=4 SV=1Length=182	Score = 41.6 bits (96), Expect(2) = 7e-008
mapped-read 31202	F1UMNMG04JBEHC	Length=426	No Hit
mapped-read 31202	F1UMNMG04INTXY	Length=405	No Hit
mapped-read 31202	F1UMNMG04I2HD1	Length=495	No Hit
mapped-read 31202	F1UMNMG04J1FRH	Length=480	No Hit
mapped-read 31202	F1UMNMG04JG6BV	Length=483	No Hit
mapped-read 31202	F1UMNMG04I09QC	Length=402	No Hit
mapped-read 31202	F1UMNMG04JEO18	Length=387	No Hit
mapped-read 31202	F1UMNMG04JBV2T	Length=396	tr|B4N5L0|B4N5L0_DROWI GK12697 OS=Drosophila willistoni GN=GK12697 PE=4 SV=1Length=182	Score = 76.6 bits (187), Expect = 2e-012
mapped-read 31202	F1UMNMG04I3KGG	Length=418	No Hit
mapped-read 31202	F1UMNMG04JK6TM	Length=392	tr|B4N5L0|B4N5L0_DROWI GK12697 OS=Drosophila willistoni GN=GK12697 PE=4 SV=1Length=182	Score = 39.7 bits (91), Expect(2) = 7e-007
mapped-read 31202	F1UMNMG04I2E1M	Length=375	No Hit
mapped-read 31202	F1UMNMG04IHJT3	Length=407	No Hit
mapped-read 31202	F1UMNMG04I7EGV	Length=387	tr|B4N5L0|B4N5L0_DROWI GK12697 OS=Drosophila willistoni GN=GK12697 PE=4 SV=1Length=182	Score = 71.6 bits (174), Expect = 6e-011
mapped-read 31202	F1UMNMG04IRFGK	Length=437	No Hit
mapped-read 31202	F1UMNMG04JO1PK	Length=235	No Hit
mapped-read 31202	F1UMNMG04IW50C	Length=472	No Hit
mapped-read 31202	F1UMNMG04JCPE9	Length=342	No Hit
mapped-read 31202	F1UMNMG04JZ3ZF	Length=498	No Hit
mapped-read 31202	F1UMNMG04JRGHD	Length=468	No Hit
mapped-read 31202	F1UMNMG04IZLVG	Length=368	No Hit
mapped-read 31202	F1UMNMG04J2ZPB	Length=434	tr|G4LV01|G4LV01_SCHMA Putative uncharacterized protein Smp_201270 OS=Schistosoma mansoni GN=Smp_201270 PE=4 SV=1Length=98	Score = 78.6 bits (192), Expect(2) = 2e-013
mapped-read 31202	F1UMNMG04IPQ7Q	Length=403	tr|B4N5L0|B4N5L0_DROWI GK12697 OS=Drosophila willistoni GN=GK12697 PE=4 SV=1Length=182	Score = 67.8 bits (164), Expect = 8e-010
mapped-read 31202	F1UMNMG04IR1H9	Length=484	No Hit
mapped-read 31202	F1UMNMG04IMHOD	Length=226	No Hit
mapped-read 31202	F1UMNMG04I51S2	Length=373	No Hit
mapped-read 31202	F1UMNMG04JOPIK	Length=392	tr|B4N5L0|B4N5L0_DROWI GK12697 OS=Drosophila willistoni GN=GK12697 PE=4 SV=1Length=182	Score = 76.6 bits (187), Expect = 2e-012
mapped-read 31202	F1UMNMG04JVJPD	Length=718	tr|G7K0E5|G7K0E5_MEDTR Putative uncharacterized protein OS=Medicago truncatula GN=MTR_5g051150 PE=4 SV=1Length=2133	Score = 62.0 bits (149), Expect = 1e-007
mapped-read 31202	F1UMNMG04IYN84	Length=847	No Hit
mapped-read 31202	F1UMNMG04II3BZ	Length=461	No Hit
mapped-read 31202	F1UMNMG04I1JZI	Length=240	No Hit
mapped-read 31202	F1UMNMG04IVIZ4	Length=649	No Hit
mapped-read 31202	F1UMNMG04JCH4L	Length=527	No Hit
mapped-read 31202	F1UMNMG04I0VYQ	Length=398	No Hit
mapped-read 31202	F1UMNMG04JMKTA	Length=457	No Hit
mapped-read 31202	F1UMNMG04IVG4N	Length=397	tr|B4N5L0|B4N5L0_DROWI GK12697 OS=Drosophila willistoni GN=GK12697 PE=4 SV=1Length=182	Score = 58.5 bits (140), Expect(2) = 1e-008
mapped-read 31202	F1UMNMG04JNRXK	Length=373	No Hit
mapped-read 31202	F1UMNMG04ID08N	Length=318	No Hit
mapped-read 31202	F1UMNMG04IQ7YM	Length=224	No Hit
mapped-read 31202	F1UMNMG04I8NEZ	Length=365	tr|B4N5L0|B4N5L0_DROWI GK12697 OS=Drosophila willistoni GN=GK12697 PE=4 SV=1Length=182	Score = 76.6 bits (187), Expect = 2e-012
mapped-read 31202	F1UMNMG04JBYNM	Length=405	tr|B4N5L0|B4N5L0_DROWI GK12697 OS=Drosophila willistoni GN=GK12697 PE=4 SV=1Length=182	Score = 76.6 bits (187), Expect = 2e-012
mapped-read 31202	F1UMNMG04I1RNP	Length=373	tr|B4N5L0|B4N5L0_DROWI GK12697 OS=Drosophila willistoni GN=GK12697 PE=4 SV=1Length=182	Score = 76.6 bits (187), Expect = 2e-012
mapped-read 31202	F1UMNMG04JPC24	Length=394	tr|B4N5L0|B4N5L0_DROWI GK12697 OS=Drosophila willistoni GN=GK12697 PE=4 SV=1Length=182	Score = 45.1 bits (105), Expect(2) = 2e-008
mapped-read 31202	F1UMNMG04IPMVP	Length=647	No Hit
mapped-read 31202	F1UMNMG04JHDMV	Length=392	No Hit
mapped-read 31202	F1UMNMG04IFI57	Length=393	No Hit
mapped-read 31202	F1UMNMG04JFN1Z	Length=407	tr|B4N5L0|B4N5L0_DROWI GK12697 OS=Drosophila willistoni GN=GK12697 PE=4 SV=1Length=182	Score = 43.1 bits (100), Expect(2) = 3e-008
mapped-read 31202	F1UMNMG04J4191	Length=644	No Hit
mapped-read 31202	F1UMNMG04IOH4H	Length=586	No Hit
mapped-read 31202	F1UMNMG04IT2K4	Length=455	No Hit
mapped-read 31202	F1UMNMG04INSGB	Length=177	No Hit
mapped-read 31202	F1UMNMG04IP6D4	Length=316	tr|B4N5L0|B4N5L0_DROWI GK12697 OS=Drosophila willistoni GN=GK12697 PE=4 SV=1Length=182	Score = 77.0 bits (188), Expect = 1e-012
mapped-read 31202	F1UMNMG04I22PS	Length=224	No Hit
mapped-read 31202	F1UMNMG04IU11P	Length=419	tr|B4N5L0|B4N5L0_DROWI GK12697 OS=Drosophila willistoni GN=GK12697 PE=4 SV=1Length=182	Score = 76.6 bits (187), Expect = 2e-012
mapped-read 31202	F1UMNMG04JZG6S	Length=411	No Hit
mapped-read 31202	F1UMNMG04IRZRU	Length=387	No Hit
mapped-read 31202	F1UMNMG04JU024	Length=240	No Hit
mapped-read 31202	F1UMNMG04JN7F6	Length=395	tr|B4N5L0|B4N5L0_DROWI GK12697 OS=Drosophila willistoni GN=GK12697 PE=4 SV=1Length=182	Score = 59.7 bits (143), Expect = 2e-007
mapped-read 31202	F1UMNMG04JGC35	Length=406	No Hit
mapped-read 31202	F1UMNMG04JCW8Q	Length=410	No Hit
mapped-read 31202	F1UMNMG04IH8Y7	Length=387	No Hit
mapped-read 31202	F1UMNMG04JA09Y	Length=461	No Hit
mapped-read 31202	F1UMNMG04JU2I3	Length=394	No Hit
mapped-read 31202	F1UMNMG04JXUIA	Length=225	No Hit
mapped-read 31202	F1UMNMG04IXJD7	Length=359	tr|B4N5L0|B4N5L0_DROWI GK12697 OS=Drosophila willistoni GN=GK12697 PE=4 SV=1Length=182	Score = 76.6 bits (187), Expect = 2e-012
mapped-read 31202	F1UMNMG04IRQOZ	Length=246	No Hit
mapped-read 31202	F1UMNMG04I507T	Length=386	No Hit
mapped-read 31202	F1UMNMG04IRV6I	Length=473	No Hit
mapped-read 31202	F1UMNMG04ILXU3	Length=414	tr|B4N5L0|B4N5L0_DROWI GK12697 OS=Drosophila willistoni GN=GK12697 PE=4 SV=1Length=182	Score = 76.6 bits (187), Expect = 2e-012
mapped-read 31202	F1UMNMG04JWX2S	Length=453	No Hit
mapped-read 31202	F1UMNMG04IZYG9	Length=396	No Hit
mapped-read 31202	F1UMNMG04J1X62	Length=492	No Hit
mapped-read 31202	F1UMNMG04J0E99	Length=395	No Hit
mapped-read 31202	F1UMNMG04IJZ3V	Length=386	No Hit
mapped-read 31202	F1UMNMG04JQJ6E	Length=396	No Hit
mapped-read 31202	F1UMNMG04JPBOO	Length=458	No Hit
mapped-read 31202	F1UMNMG04IC2E2	Length=437	No Hit
mapped-read 31202	F1UMNMG04I5WVD	Length=414	No Hit
mapped-read 31202	F1UMNMG04JX7SY	Length=397	No Hit
mapped-read 31202	F1UMNMG04IAYV7	Length=305	No Hit
mapped-read 31202	F1UMNMG04IX7WF	Length=421	No Hit
mapped-read 31202	F1UMNMG04JZBK2	Length=387	No Hit
mapped-read 31202	F1UMNMG04JZQD0	Length=473	No Hit
mapped-read 31202	F1UMNMG04JBA9A	Length=389	No Hit
mapped-read 31202	F1UMNMG04I5BN6	Length=483	tr|B4N5L0|B4N5L0_DROWI GK12697 OS=Drosophila willistoni GN=GK12697 PE=4 SV=1Length=182	Score = 76.6 bits (187), Expect = 2e-012
mapped-read 31202	F1UMNMG04IXOQZ	Length=433	No Hit
mapped-read 31202	F1UMNMG04IIE2M	Length=474	No Hit
mapped-read 31202	F1UMNMG04IUJBI	Length=409	No Hit
mapped-read 31202	F1UMNMG04JRL4D	Length=395	No Hit
mapped-read 31202	F1UMNMG04JL55U	Length=432	No Hit
mapped-read 31202	F1UMNMG04IF379	Length=491	No Hit
mapped-read 31202	F1UMNMG04I2VZO	Length=385	No Hit
mapped-read 31202	F1UMNMG04I9VAH	Length=371	tr|B4N5L0|B4N5L0_DROWI GK12697 OS=Drosophila willistoni GN=GK12697 PE=4 SV=1Length=182	Score = 43.1 bits (100), Expect(2) = 2e-008
mapped-read 31202	F1UMNMG04JJ3CW	Length=821	No Hit
mapped-read 31202	F1UMNMG04INKLQ	Length=350	No Hit
mapped-read 31202	F1UMNMG04IVIT7	Length=362	tr|B4N5L0|B4N5L0_DROWI GK12697 OS=Drosophila willistoni GN=GK12697 PE=4 SV=1Length=182	Score = 76.6 bits (187), Expect = 2e-012
mapped-read 31202	F1UMNMG04JSVJD	Length=399	tr|B4N5L0|B4N5L0_DROWI GK12697 OS=Drosophila willistoni GN=GK12697 PE=4 SV=1Length=182	Score = 61.2 bits (147), Expect = 7e-008
mapped-read 31202	F1UMNMG04JJ545	Length=586	No Hit
mapped-read 31202	F1UMNMG04I1JRK	Length=416	No Hit
mapped-read 31202	F1UMNMG04H6748	Length=229	No Hit
mapped-read 31202	F1UMNMG04IBRG1	Length=386	No Hit
mapped-read 31202	F1UMNMG04IVK9W	Length=391	No Hit
mapped-read 31202	F1UMNMG04IN47Q	Length=367	tr|B4N5L0|B4N5L0_DROWI GK12697 OS=Drosophila willistoni GN=GK12697 PE=4 SV=1Length=182	Score = 43.1 bits (100), Expect(2) = 2e-007
mapped-read 31202	F1UMNMG04I143G	Length=521	No Hit
mapped-read 31202	F1UMNMG04IC143	Length=408	tr|B4N5L0|B4N5L0_DROWI GK12697 OS=Drosophila willistoni GN=GK12697 PE=4 SV=1Length=182	Score = 45.8 bits (107), Expect(2) = 1e-008
mapped-read 31202	F1UMNMG04IVJSR	Length=414	No Hit
mapped-read 31202	F1UMNMG04JW44Q	Length=464	No Hit
mapped-read 31202	F1UMNMG04I3EHW	Length=181	No Hit
mapped-read 31202	F1UMNMG04IXD2D	Length=502	No Hit
mapped-read 31202	F1UMNMG04IVVJQ	Length=373	tr|B4N5L0|B4N5L0_DROWI GK12697 OS=Drosophila willistoni GN=GK12697 PE=4 SV=1Length=182	Score = 63.5 bits (153), Expect = 2e-008
mapped-read 31202	F1UMNMG04I4ENB	Length=491	No Hit
mapped-read 31202	F1UMNMG04I3CM1	Length=357	tr|Q09JM0|Q09JM0_ARGMO 10 kDa putative secreted protein OS=Argas monolakensis PE=4 SV=1Length=102	Score = 85.1 bits (209), Expect = 5e-015
mapped-read 31202	F1UMNMG04IFP2Q	Length=384	tr|B4N5L0|B4N5L0_DROWI GK12697 OS=Drosophila willistoni GN=GK12697 PE=4 SV=1Length=182	Score = 43.1 bits (100), Expect(2) = 3e-008
mapped-read 31202	F1UMNMG04IZO42	Length=399	No Hit
mapped-read 31202	F1UMNMG04IPF0P	Length=415	No Hit
mapped-read 31202	F1UMNMG04IVUM3	Length=503	No Hit
mapped-read 31202	F1UMNMG04JLQZI	Length=500	tr|B4N5L0|B4N5L0_DROWI GK12697 OS=Drosophila willistoni GN=GK12697 PE=4 SV=1Length=182	Score = 50.1 bits (118), Expect(2) = 7e-009
mapped-read 31202	F1UMNMG04JHD73	Length=390	tr|B4N5L0|B4N5L0_DROWI GK12697 OS=Drosophila willistoni GN=GK12697 PE=4 SV=1Length=182	Score = 76.6 bits (187), Expect = 2e-012
mapped-read 31202	F1UMNMG04IHLFU	Length=345	No Hit
mapped-read 31202	F1UMNMG04IUS88	Length=386	No Hit
mapped-read 31202	F1UMNMG04IO8LZ	Length=386	No Hit
mapped-read 31202	F1UMNMG04JIW8F	Length=353	tr|B4N5L0|B4N5L0_DROWI GK12697 OS=Drosophila willistoni GN=GK12697 PE=4 SV=1Length=182	Score = 43.1 bits (100), Expect(2) = 3e-008
mapped-read 31202	F1UMNMG04IIC7K	Length=386	No Hit
mapped-read 31202	F1UMNMG04I7H95	Length=430	No Hit
mapped-read 31202	F1UMNMG04IU7H2	Length=444	No Hit
mapped-read 31202	F1UMNMG04IE9UB	Length=394	tr|B4N5L0|B4N5L0_DROWI GK12697 OS=Drosophila willistoni GN=GK12697 PE=4 SV=1Length=182	Score = 61.6 bits (148), Expect(2) = 2e-008
mapped-read 31202	F1UMNMG04I63XE	Length=428	No Hit
mapped-read 31202	F1UMNMG04IJL45	Length=419	No Hit
mapped-read 31202	F1UMNMG04I8S6B	Length=392	No Hit
mapped-read 31202	F1UMNMG04JQN9E	Length=414	tr|G4LV01|G4LV01_SCHMA Putative uncharacterized protein Smp_201270 OS=Schistosoma mansoni GN=Smp_201270 PE=4 SV=1Length=98	Score = 78.6 bits (192), Expect = 5e-013
mapped-read 31202	F1UMNMG04JQJ5S	Length=403	tr|B4N5L0|B4N5L0_DROWI GK12697 OS=Drosophila willistoni GN=GK12697 PE=4 SV=1Length=182	Score = 76.6 bits (187), Expect = 2e-012
mapped-read 31202	F1UMNMG04IUG4X	Length=366	No Hit
mapped-read 31202	F1UMNMG04J3U6P	Length=393	tr|B4N5L0|B4N5L0_DROWI GK12697 OS=Drosophila willistoni GN=GK12697 PE=4 SV=1Length=182	Score = 59.7 bits (143), Expect = 2e-007
mapped-read 31202	F1UMNMG04JJUUO	Length=429	No Hit
mapped-read 31202	F1UMNMG04JE6XA	Length=391	tr|B4N5L0|B4N5L0_DROWI GK12697 OS=Drosophila willistoni GN=GK12697 PE=4 SV=1Length=182	Score = 73.9 bits (180), Expect = 1e-011
mapped-read 31202	F1UMNMG04IZJST	Length=486	No Hit
mapped-read 31202	F1UMNMG04JTJCT	Length=376	No Hit
mapped-read 31202	F1UMNMG04JQCG7	Length=408	No Hit
mapped-read 31202	F1UMNMG04JX9TQ	Length=357	No Hit
mapped-read 31202	F1UMNMG04JK1MK	Length=393	No Hit
mapped-read 31202	F1UMNMG04JJHYB	Length=346	tr|B4N5L0|B4N5L0_DROWI GK12697 OS=Drosophila willistoni GN=GK12697 PE=4 SV=1Length=182	Score = 76.6 bits (187), Expect = 2e-012
mapped-read 31202	F1UMNMG04IHP8Z	Length=420	No Hit
mapped-read 31202	F1UMNMG04IBBMN	Length=428	No Hit
mapped-read 31202	F1UMNMG04JW4RV	Length=393	No Hit
mapped-read 31202	F1UMNMG04ITEIN	Length=496	No Hit
mapped-read 31202	F1UMNMG04IRFEY	Length=336	tr|B4N5L0|B4N5L0_DROWI GK12697 OS=Drosophila willistoni GN=GK12697 PE=4 SV=1Length=182	Score = 45.1 bits (105), Expect(2) = 2e-008
mapped-read 31202	F1UMNMG04IGBGS	Length=157	No Hit
mapped-read 31202	F1UMNMG04I2ILV	Length=386	No Hit
mapped-read 31202	F1UMNMG04IZDOI	Length=209	No Hit
mapped-read 31202	F1UMNMG04JH32F	Length=1034	No Hit
mapped-read 31202	F1UMNMG04I9S96	Length=367	tr|B4N5L0|B4N5L0_DROWI GK12697 OS=Drosophila willistoni GN=GK12697 PE=4 SV=1Length=182	Score = 76.6 bits (187), Expect = 2e-012
mapped-read 31202	F1UMNMG04JOAJY	Length=576	No Hit
mapped-read 31202	F1UMNMG04JRZAT	Length=399	No Hit
mapped-read 31202	F1UMNMG04JHRJX	Length=389	tr|B4N5L0|B4N5L0_DROWI GK12697 OS=Drosophila willistoni GN=GK12697 PE=4 SV=1Length=182	Score = 61.6 bits (148), Expect(2) = 7e-009
mapped-read 31202	F1UMNMG04JEKVJ	Length=390	No Hit
mapped-read 31202	F1UMNMG04ITPXT	Length=443	No Hit
mapped-read 31202	F1UMNMG04JHMX6	Length=393	No Hit
mapped-read 31202	F1UMNMG04IU873	Length=392	No Hit
mapped-read 31202	F1UMNMG04JOOTJ	Length=370	tr|B4N5L0|B4N5L0_DROWI GK12697 OS=Drosophila willistoni GN=GK12697 PE=4 SV=1Length=182	Score = 43.1 bits (100), Expect(2) = 2e-008
mapped-read 31202	F1UMNMG04IJLI6	Length=389	tr|B4N5L0|B4N5L0_DROWI GK12697 OS=Drosophila willistoni GN=GK12697 PE=4 SV=1Length=182	Score = 45.8 bits (107), Expect(2) = 1e-008
mapped-read 31202	F1UMNMG04I99ZI	Length=368	tr|B4N5L0|B4N5L0_DROWI GK12697 OS=Drosophila willistoni GN=GK12697 PE=4 SV=1Length=182	Score = 70.1 bits (170), Expect = 2e-010
mapped-read 31202	F1UMNMG04I6EWD	Length=392	tr|B4N5L0|B4N5L0_DROWI GK12697 OS=Drosophila willistoni GN=GK12697 PE=4 SV=1Length=182	Score = 76.6 bits (187), Expect = 2e-012
mapped-read 31202	F1UMNMG04J2PA5	Length=391	tr|B4N5L0|B4N5L0_DROWI GK12697 OS=Drosophila willistoni GN=GK12697 PE=4 SV=1Length=182	Score = 76.6 bits (187), Expect = 2e-012
mapped-read 31202	F1UMNMG04IRA05	Length=169	No Hit
mapped-read 31202	F1UMNMG04IL0KL	Length=232	No Hit
mapped-read 31202	F1UMNMG04ICM55	Length=390	tr|B4N5L0|B4N5L0_DROWI GK12697 OS=Drosophila willistoni GN=GK12697 PE=4 SV=1Length=182	Score = 76.6 bits (187), Expect = 2e-012
mapped-read 31202	F1UMNMG04IU880	Length=400	No Hit
mapped-read 31202	F1UMNMG04JFBX8	Length=212	No Hit
mapped-read 31202	F1UMNMG04JD25D	Length=404	tr|B4N5L0|B4N5L0_DROWI GK12697 OS=Drosophila willistoni GN=GK12697 PE=4 SV=1Length=182	Score = 43.5 bits (101), Expect(2) = 2e-008
mapped-read 31202	F1UMNMG04ID4E8	Length=370	tr|B4N5L0|B4N5L0_DROWI GK12697 OS=Drosophila willistoni GN=GK12697 PE=4 SV=1Length=182	Score = 43.1 bits (100), Expect(2) = 3e-008
mapped-read 31202	F1UMNMG04IL846	Length=369	No Hit
mapped-read 31202	F1UMNMG04IRGDB	Length=335	tr|B4N5L0|B4N5L0_DROWI GK12697 OS=Drosophila willistoni GN=GK12697 PE=4 SV=1Length=182	Score = 58.9 bits (141), Expect = 4e-007
mapped-read 31202	F1UMNMG04IKVWV	Length=395	tr|B4N5L0|B4N5L0_DROWI GK12697 OS=Drosophila willistoni GN=GK12697 PE=4 SV=1Length=182	Score = 76.6 bits (187), Expect = 2e-012
mapped-read 31202	F1UMNMG04I7VK1	Length=438	No Hit
mapped-read 31202	F1UMNMG04I6TUG	Length=512	No Hit
mapped-read 31202	F1UMNMG04IEH6F	Length=345	tr|B4N5L0|B4N5L0_DROWI GK12697 OS=Drosophila willistoni GN=GK12697 PE=4 SV=1Length=182	Score = 70.1 bits (170), Expect = 2e-010
mapped-read 31202	F1UMNMG04JP6HF	Length=442	No Hit
mapped-read 31202	F1UMNMG04I2FDA	Length=465	No Hit
mapped-read 31202	F1UMNMG04JD3F7	Length=389	No Hit
mapped-read 31202	F1UMNMG04IU9MD	Length=349	tr|B4N5L0|B4N5L0_DROWI GK12697 OS=Drosophila willistoni GN=GK12697 PE=4 SV=1Length=182	Score = 43.1 bits (100), Expect(2) = 3e-008
mapped-read 31202	F1UMNMG04I9KN8	Length=356	tr|B4N5L0|B4N5L0_DROWI GK12697 OS=Drosophila willistoni GN=GK12697 PE=4 SV=1Length=182	Score = 42.4 bits (98), Expect(2) = 3e-007
mapped-read 31202	F1UMNMG04JO1HD	Length=459	No Hit
mapped-read 31202	F1UMNMG04J0JPI	Length=483	No Hit
mapped-read 31202	F1UMNMG04JPPDL	Length=578	No Hit
mapped-read 31202	F1UMNMG04JTM8W	Length=536	No Hit
mapped-read 31202	F1UMNMG04JVG39	Length=258	No Hit
mapped-read 31202	F1UMNMG04JM3HN	Length=376	No Hit
mapped-read 31202	F1UMNMG04I4D1G	Length=317	No Hit
mapped-read 31202	F1UMNMG04IP2HQ	Length=396	tr|B4N5L0|B4N5L0_DROWI GK12697 OS=Drosophila willistoni GN=GK12697 PE=4 SV=1Length=182	Score = 76.6 bits (187), Expect = 2e-012
mapped-read 31202	F1UMNMG04ID51V	Length=216	No Hit
mapped-read 31202	F1UMNMG04I21JK	Length=449	No Hit
mapped-read 31202	F1UMNMG04IWQNY	Length=396	tr|B4N5L0|B4N5L0_DROWI GK12697 OS=Drosophila willistoni GN=GK12697 PE=4 SV=1Length=182	Score = 73.2 bits (178), Expect = 2e-011
mapped-read 31202	F1UMNMG04J0VM8	Length=211	No Hit
mapped-read 31202	F1UMNMG04I5RNY	Length=411	No Hit
mapped-read 31202	F1UMNMG04JUSW1	Length=361	tr|B4N5L0|B4N5L0_DROWI GK12697 OS=Drosophila willistoni GN=GK12697 PE=4 SV=1Length=182	Score = 76.6 bits (187), Expect = 2e-012
mapped-read 31202	F1UMNMG04JUT6K	Length=379	No Hit
mapped-read 31202	F1UMNMG04JICE0	Length=333	No Hit
mapped-read 31202	F1UMNMG04IYXFR	Length=397	No Hit
mapped-read 31202	F1UMNMG04ITLNW	Length=358	tr|B4N5L0|B4N5L0_DROWI GK12697 OS=Drosophila willistoni GN=GK12697 PE=4 SV=1Length=182	Score = 62.8 bits (151), Expect = 3e-008
mapped-read 31202	F1UMNMG04I49TL	Length=337	No Hit
mapped-read 31202	F1UMNMG04J060P	Length=535	No Hit
mapped-read 31202	F1UMNMG04I0H4O	Length=477	No Hit
mapped-read 31202	F1UMNMG04J1B7C	Length=480	No Hit
mapped-read 31202	F1UMNMG04JJOSE	Length=249	No Hit
mapped-read 31202	F1UMNMG04JF7UE	Length=748	No Hit
mapped-read 31202	F1UMNMG04JPR51	Length=359	No Hit
mapped-read 31202	F1UMNMG04I1MWP	Length=404	No Hit
mapped-read 31202	F1UMNMG04IPZE4	Length=377	No Hit
mapped-read 31202	F1UMNMG04J3C8M	Length=392	No Hit
mapped-read 31202	F1UMNMG04J110K	Length=644	No Hit
mapped-read 31202	F1UMNMG04J0BEV	Length=436	No Hit
mapped-read 31202	F1UMNMG04J1ISG	Length=469	No Hit
mapped-read 31202	F1UMNMG04IOQP1	Length=398	No Hit
mapped-read 31202	F1UMNMG04JQBKV	Length=661	No Hit
mapped-read 31202	F1UMNMG04JKFC6	Length=364	tr|B4N5L0|B4N5L0_DROWI GK12697 OS=Drosophila willistoni GN=GK12697 PE=4 SV=1Length=182	Score = 74.7 bits (182), Expect = 7e-012
mapped-read 31202	F1UMNMG04JMYY9	Length=410	No Hit
mapped-read 31202	F1UMNMG04J29VX	Length=477	No Hit
mapped-read 31202	F1UMNMG04JWBGB	Length=372	No Hit
mapped-read 31202	F1UMNMG04J0XII	Length=461	No Hit
mapped-read 31202	F1UMNMG04JZPDK	Length=550	No Hit
mapped-read 31202	F1UMNMG04JKRYE	Length=207	No Hit
mapped-read 31202	F1UMNMG04J1PFQ	Length=492	No Hit
mapped-read 4383	F1UMNMG04IISC4	Length=536	tr|C0H5M3|C0H5M3_PLAF7 Putative uncharacterized protein OS=Plasmodium falciparum (isolate 3D7) GN=MAL13P1.455 PE=4 SV=1Length=55	Score = 71.6 bits (174), Expect(2) = 1e-015
mapped-read 4383	F1UMNMG04IMP8Z	Length=461	tr|B4N5L0|B4N5L0_DROWI GK12697 (Unspecific monooxygenase) OS=Drosophila willistoni GN=GK12697 PE=4 SV=1Length=182	Score = 76.6 bits (187), Expect = 2e-012
mapped-read 4383	F1UMNMG04J2GVT	Length=586	No Hit
mapped-read 4383	F1UMNMG04I48O1	Length=529	tr|B4N5L0|B4N5L0_DROWI GK12697 (Unspecific monooxygenase) OS=Drosophila willistoni GN=GK12697 PE=4 SV=1Length=182	Score = 76.6 bits (187), Expect = 2e-012
mapped-read 4383	F1UMNMG04J2WRN	Length=524	tr|Q5BT34|Q5BT34_SCHJA Putative uncharacterized protein OS=Schistosoma japonicum PE=4 SV=1Length=55	Score = 109 bits (272), Expect = 3e-022
mapped-read 4383	F1UMNMG04ILA82	Length=539	tr|G7E0M2|G7E0M2_MIXOS Putative uncharacterized protein Mo03049 OS=Mixia osmundae (strain CBS 9802 / IAM 14324 / JCM 22182 / KY 12970) GN=Mo03049 PE=4 SV=1Length=352	Score = 98.2 bits (243), Expect(2) = 1e-024
mapped-read 4383	F1UMNMG04IPJ2H	Length=382	tr|B4N5L0|B4N5L0_DROWI GK12697 (Unspecific monooxygenase) OS=Drosophila willistoni GN=GK12697 PE=4 SV=1Length=182	Score = 76.6 bits (187), Expect = 2e-012
mapped-read 4383	F1UMNMG04H4YIV	Length=288	tr|Q2GLX1|Q2GLX1_CHAGB Putative uncharacterized protein OS=Chaetomium globosum (strain ATCC 6205 / CBS 148.51 / DSM 1962 / NBRC 6347 / NRRL 1970) GN=CHGG_11101 PE=4 SV=1Length=144	Score = 71.6 bits (174), Expect = 6e-011
mapped-read 4383	F1UMNMG04JAE7N	Length=537	tr|F4S2J1|F4S2J1_MELLP Putative uncharacterized protein OS=Melampsora larici-populina (strain 98AG31 / pathotype 3-4-7) GN=MELLADRAFT_92705 PE=4 SV=1Length=113	Score = 79.7 bits (195), Expect(2) = 3e-016
mapped-read 4383	F1UMNMG04IZCFM	Length=520	tr|B0WSK5|B0WSK5_CULQU GLP_748_1200_211 (Fragment) OS=Culex quinquefasciatus GN=CpipJ_CPIJ010238 PE=4 SV=1Length=51	Score = 94.4 bits (233), Expect = 8e-018
mapped-read 4383	F1UMNMG04IEWNQ	Length=521	tr|F4S2J1|F4S2J1_MELLP Putative uncharacterized protein OS=Melampsora larici-populina (strain 98AG31 / pathotype 3-4-7) GN=MELLADRAFT_92705 PE=4 SV=1Length=113	Score = 119 bits (298), Expect(2) = 2e-031
mapped-read 4383	F1UMNMG04IT5US	Length=523	tr|Q0WLP3|Q0WLP3_ARATH Putative uncharacterized protein OS=Arabidopsis thaliana PE=2 SV=1Length=167	Score = 60.1 bits (144), Expect(2) = 3e-017
mapped-read 4383	F1UMNMG04ITQ63	Length=519	tr|F4SCC1|F4SCC1_MELLP Putative uncharacterized protein (Cytochrome P450 likeTBP) OS=Melampsora larici-populina (strain 98AG31 / pathotype 3-4-7) GN=MELLADRAFT_84525 PE=4 SV=1Length=347	Score = 61.2 bits (147), Expect(2) = 7e-017
mapped-read 4383	F1UMNMG04IVB0P	Length=345	No Hit
mapped-read 4383	F1UMNMG04I2F9P	Length=376	tr|B4N5L0|B4N5L0_DROWI GK12697 (Unspecific monooxygenase) OS=Drosophila willistoni GN=GK12697 PE=4 SV=1Length=182	Score = 76.6 bits (187), Expect = 2e-012
mapped-read 4383	F1UMNMG04H9K5B	Length=342	No Hit
mapped-read 4383	F1UMNMG04IYOUT	Length=492	tr|F4RVJ8|F4RVJ8_MELLP Putative uncharacterized protein OS=Melampsora larici-populina (strain 98AG31 / pathotype 3-4-7) GN=MELLADRAFT_90053 PE=4 SV=1Length=160	Score = 54.3 bits (129), Expect(2) = 4e-012
mapped-read 4383	F1UMNMG04JAQD5	Length=495	tr|F4S2J1|F4S2J1_MELLP Putative uncharacterized protein OS=Melampsora larici-populina (strain 98AG31 / pathotype 3-4-7) GN=MELLADRAFT_92705 PE=4 SV=1Length=113	Score = 88.2 bits (217), Expect = 6e-016
mapped-read 4383	F1UMNMG04IUE8N	Length=634	tr|E9HZ40|E9HZ40_DAPPU Putative uncharacterized protein OS=Daphnia pulex GN=DAPPUDRAFT_119636 PE=4 SV=1Length=130	Score = 47.0 bits (110), Expect(2) = 1e-008
mapped-read 4383	F1UMNMG04I196T	Length=359	tr|B4N5L0|B4N5L0_DROWI GK12697 (Unspecific monooxygenase) OS=Drosophila willistoni GN=GK12697 PE=4 SV=1Length=182	Score = 76.6 bits (187), Expect = 2e-012
mapped-read 4383	F1UMNMG04IG7X7	Length=516	tr|F4SCC1|F4SCC1_MELLP Putative uncharacterized protein (Cytochrome P450 likeTBP) OS=Melampsora larici-populina (strain 98AG31 / pathotype 3-4-7) GN=MELLADRAFT_84525 PE=4 SV=1Length=347	Score = 76.6 bits (187), Expect(2) = 1e-026
mapped-read 4383	F1UMNMG04JQXAM	Length=362	tr|B4N5L0|B4N5L0_DROWI GK12697 (Unspecific monooxygenase) OS=Drosophila willistoni GN=GK12697 PE=4 SV=1Length=182	Score = 76.6 bits (187), Expect = 2e-012
mapped-read 4383	F1UMNMG04JQUZM	Length=529	tr|G7E0M2|G7E0M2_MIXOS Putative uncharacterized protein Mo03049 OS=Mixia osmundae (strain CBS 9802 / IAM 14324 / JCM 22182 / KY 12970) GN=Mo03049 PE=4 SV=1Length=352	Score = 68.2 bits (165), Expect(3) = 5e-025
mapped-read 4383	F1UMNMG04I6D7R	Length=379	tr|B4N5L0|B4N5L0_DROWI GK12697 (Unspecific monooxygenase) OS=Drosophila willistoni GN=GK12697 PE=4 SV=1Length=182	Score = 58.5 bits (140), Expect(2) = 7e-008
mapped-read 4383	F1UMNMG04IBBP9	Length=390	No Hit
mapped-read 4383	F1UMNMG04IMVF7	Length=387	No Hit
mapped-read 4383	F1UMNMG04J22HC	Length=350	No Hit
mapped-read 4383	F1UMNMG04JWK3T	Length=434	No Hit
mapped-read 4383	F1UMNMG04J3O5V	Length=526	tr|F4RVJ8|F4RVJ8_MELLP Putative uncharacterized protein OS=Melampsora larici-populina (strain 98AG31 / pathotype 3-4-7) GN=MELLADRAFT_90053 PE=4 SV=1Length=160	Score = 54.3 bits (129), Expect(2) = 4e-012
mapped-read 4383	F1UMNMG04JB7JK	Length=398	No Hit
mapped-read 3348	F1UMNMG04H9D51	Length=501	tr|B3LYF7|B3LYF7_DROAN GF17667 (Contains 2 C2 domains; The C2 domain is a Ca2+-dependent membrane-targeting module found in many cellular proteins involved in signal transduction or membrane trafficking) OS=Drosophila ananassae GN=GF17667 PE=4 SV=1Length=481	Score = 159 bits (402), Expect = 2e-037
mapped-read 3348	F1UMNMG04H9XUL	Length=267	No Hit
mapped-read 3348	F1UMNMG04JZU00	Length=281	No Hit
mapped-read 3348	F1UMNMG04JIEQS	Length=272	No Hit
mapped-read 3348	F1UMNMG04I5KEB	Length=270	No Hit
mapped-read 3348	F1UMNMG04I7N3J	Length=264	No Hit
mapped-read 3348	F1UMNMG04I5FVK	Length=266	No Hit
mapped-read 3348	F1UMNMG04IDG6D	Length=266	No Hit
mapped-read 3348	F1UMNMG04J4VTU	Length=277	No Hit
mapped-read 3348	F1UMNMG04JCE3K	Length=267	No Hit
mapped-read 3348	F1UMNMG04JRZSY	Length=270	No Hit
mapped-read 3348	F1UMNMG04JEXMS	Length=269	No Hit
mapped-read 3348	F1UMNMG04J4L9Z	Length=269	No Hit
mapped-read 3348	F1UMNMG04JX4H7	Length=267	No Hit
mapped-read 10948	F1UMNMG04JDUTP	Length=519	tr|B3MT44|B3MT44_DROAN GF23289 (Choline_transptr-like; family of proteins probably involved in transport through the plasma membrane) OS=Drosophila ananassae GN=GF23289 PE=4 SV=1Length=756	Score = 97.8 bits (242), Expect(2) = 6e-029
mapped-read 30589	F1UMNMG04J3MH4	Length=720	No Hit
mapped-read 30589	F1UMNMG04IVUWE	Length=505	tr|B4N5L0|B4N5L0_DROWI GK12697 (Unspecific monooxygenase) OS=Drosophila willistoni GN=GK12697 PE=4 SV=1Length=182	Score = 76.6 bits (187), Expect = 2e-012
mapped-read 10948	F1UMNMG04IZ633	Length=499	tr|B4M0B5|B4M0B5_DROVI GJ24066 (Choline_transptr-like; family of proteins probably involved in transport through the plasma membrane) OS=Drosophila virilis GN=GJ24066 PE=4 SV=1Length=791	Score = 259 bits (662), Expect = 1e-067
mapped-read 30589	F1UMNMG04JMOCN	Length=599	No Hit
mapped-read 30589	F1UMNMG04JJ50Q	Length=353	No Hit
mapped-read 10948	F1UMNMG04IL45S	Length=520	tr|B3MT44|B3MT44_DROAN GF23289 (Choline_transptr-like; family of proteins probably involved in transport through the plasma membrane) OS=Drosophila ananassae GN=GF23289 PE=4 SV=1Length=756	Score = 110 bits (276), Expect = 8e-023
mapped-read 10948	F1UMNMG04JKYD6	Length=701	tr|D6WC46|D6WC46_TRICA Putative uncharacterized protein (Choline_transptr-like; family of proteins probably involved in transport through the plasma membrane) OS=Tribolium castaneum GN=TcasGA2_TC001323 PE=4 SV=1Length=753	Score = 62.8 bits (151), Expect = 6e-008
mapped-read 30589	F1UMNMG04JDS97	Length=457	No Hit
mapped-read 10948	F1UMNMG04I9OGA	Length=525	tr|Q17IP0|Q17IP0_AEDAE Ctl2 (Fragment) (Choline_transptr-like; family of proteins probably involved in transport through the plasma membrane) OS=Aedes aegypti GN=AAEL002280 PE=4 SV=1Length=700	Score = 153 bits (387), Expect = 1e-035
mapped-read 13814	F1UMNMG04H7DJM	Length=469	No Hit
mapped-read 32328	F1UMNMG04IXYZA	Length=523	tr|H2MSI7|H2MSI7_ORYLA (Belongs to the actin family) Uncharacterized protein OS=Oryzias latipes GN=Ola.26859 PE=3 SV=1Length=375	Score = 103 bits (256), Expect = 2e-020
mapped-read 32328	F1UMNMG04JG40G	Length=513	tr|Q4RMJ4|Q4RMJ4_TETNG (Belongs to the actin family) Chromosome 10 SCAF15019, whole genome shotgun sequence. (Fragment) OS=Tetraodon nigroviridis GN=GSTENG00032002001 PE=3 SV=1Length=389	Score = 183 bits (465), Expect(2) = 1e-065
mapped-read 13814	F1UMNMG04IROAT	Length=613	No Hit
mapped-read 15120	F1UMNMG04JP4UF	Length=483	tr|E3WUT6|E3WUT6_ANODA Putative uncharacterized protein (high-affinity copper uptake protein 1) OS=Anopheles darlingi GN=AND_07278 PE=4 SV=1Length=153	Score = 102 bits (255), Expect = 2e-020
mapped-read 30941	F1UMNMG04JCK9A	Length=684	No Hit
mapped-read 13814	F1UMNMG04JZV4M	Length=812	No Hit
mapped-read 30941	F1UMNMG04I9L5N	Length=581	No Hit
mapped-read 30941	F1UMNMG04JRGJB	Length=769	No Hit
mapped-read 32328	F1UMNMG04JI8VF	Length=502	tr|E9JCX3|E9JCX3_SOLIN Putative uncharacterized protein (Fragment) (actin, muscle) OS=Solenopsis invicta GN=SINV_08795 PE=3 SV=1Length=410	Score = 191 bits (485), Expect(2) = 2e-066
mapped-read 13814	F1UMNMG04JNYWH	Length=485	No Hit
mapped-read 15120	F1UMNMG04H9CF2	Length=480	tr|E3WUT6|E3WUT6_ANODA Putative uncharacterized protein (high-affinity copper uptake protein 1) OS=Anopheles darlingi GN=AND_07278 PE=4 SV=1Length=153	Score = 102 bits (255), Expect = 2e-020
mapped-read 32328	F1UMNMG04JANUF	Length=578	No Hit
mapped-read 15120	F1UMNMG04IPORL	Length=483	tr|E3WUT6|E3WUT6_ANODA Putative uncharacterized protein (high-affinity copper uptake protein 1) OS=Anopheles darlingi GN=AND_07278 PE=4 SV=1Length=153	Score = 102 bits (255), Expect = 2e-020
mapped-read 30941	F1UMNMG04IRT4M	Length=499	No Hit
mapped-read 15120	F1UMNMG04JEIG9	Length=405	tr|E3WUT6|E3WUT6_ANODA Putative uncharacterized protein (high-affinity copper uptake protein 1) OS=Anopheles darlingi GN=AND_07278 PE=4 SV=1Length=153	Score = 72.8 bits (177), Expect = 3e-011
mapped-read 28022	F1UMNMG04IEDHF	Length=503	No Hit
mapped-read 33875	F1UMNMG04I17M9	Length=489	tr|Q17BQ6|Q17BQ6_AEDAE Cyclin g OS=Aedes aegypti GN=AAEL004865 PE=3 SV=1Length=476	Score = 81.6 bits (200), Expect(2) = 2e-026
mapped-read 28022	F1UMNMG04IVFGL	Length=445	No Hit
mapped-read 28700	F1UMNMG04H8CRP	Length=520	No Hit
mapped-read 33875	F1UMNMG04IHDYB	Length=660	No Hit
mapped-read 33875	F1UMNMG04IMEZT	Length=490	tr|Q17BQ6|Q17BQ6_AEDAE Cyclin g OS=Aedes aegypti GN=AAEL004865 PE=3 SV=1Length=476	Score = 85.1 bits (209), Expect(2) = 1e-027
mapped-read 13817	F1UMNMG04IA0NV	Length=493	No Hit
mapped-read 28022	F1UMNMG04IONF9	Length=478	No Hit
mapped-read 28700	F1UMNMG04J1XTU	Length=521	No Hit
mapped-read 28700	F1UMNMG04JMM79	Length=517	No Hit
mapped-read 13817	F1UMNMG04JYXQN	Length=491	No Hit
mapped-read 13817	F1UMNMG04I819L	Length=489	No Hit
mapped-read 15380	F1UMNMG04JW3ZX	Length=539	tr|B0WSK5|B0WSK5_CULQU GLP_748_1200_211 (Fragment) (Senescence-associated protein) OS=Culex quinquefasciatus GN=CpipJ_CPIJ010238 PE=4 SV=1Length=51	Score = 89.4 bits (220), Expect = 3e-016
mapped-read 24880	F1UMNMG04H737V	Length=537	No Hit
mapped-read 24880	F1UMNMG04JJ38Y	Length=502	No Hit
mapped-read 4238	F1UMNMG04JKL51	Length=653	No Hit
mapped-read 5231	F1UMNMG04H6FYT	Length=405	tr|Q16UB8|Q16UB8_AEDAE Putative uncharacterized protein (Apolipophorins; lipid transporter activity) OS=Aedes aegypti GN=AAEL009955 PE=4 SV=1Length=3321	Score = 75.1 bits (183), Expect = 5e-012
mapped-read 30317	F1UMNMG04I3IHC	Length=563	tr|B4IIC0|B4IIC0_DROSE GM23189 (transmembrane transport) OS=Drosophila sechellia GN=GM23189 PE=4 SV=1Length=521	Score = 62.8 bits (151), Expect(2) = 5e-016
mapped-read 7246	F1UMNMG04I5C7I	Length=504	tr|Q17E48|Q17E48_AEDAE Putative uncharacterized protein (DUF862_euk) OS=Aedes aegypti GN=AAEL003972 PE=4 SV=1Length=203	Score = 307 bits (787), Expect(2) = 9e-083
mapped-read 6099	F1UMNMG04JVTPS	Length=320	tr|E3X219|E3X219_ANODA Putative uncharacterized protein (Spectrin beta chain; contains 1 PH domain; phospholipid binding) OS=Anopheles darlingi GN=AND_11693 PE=4 SV=1Length=1933	Score = 135 bits (341), Expect(2) = 1e-037
mapped-read 27031	F1UMNMG04IWQ2C	Length=578	No Hit
mapped-read 35384	F1UMNMG04JMECP	Length=488	No Hit
mapped-read 15380	F1UMNMG04J14YH	Length=479	tr|B4N5L0|B4N5L0_DROWI GK12697 (Unspecific monooxygenase) OS=Drosophila willistoni GN=GK12697 PE=4 SV=1Length=182	Score = 76.6 bits (187), Expect = 2e-012
mapped-read 7246	F1UMNMG04JODKK	Length=502	tr|Q7PV78|Q7PV78_ANOGA AGAP012058-PA (DUF862_euk; this domain consists of the N-terminal portion of several eukaryotic sequences, its function is unknown) OS=Anopheles gambiae GN=AGAP012058 PE=4 SV=2Length=203	Score = 323 bits (828), Expect = 8e-087
mapped-read 4238	F1UMNMG04H633V	Length=386	No Hit
mapped-read 5182	F1UMNMG04II0FK	Length=513	tr|B0WS47|B0WS47_CULQU Glucose 1-dehydrogenase 2 OS=Culex quinquefasciatus GN=CpipJ_CPIJ009733 PE=4 SV=1Length=414	Score = 167 bits (423), Expect = 7e-040
mapped-read 27031	F1UMNMG04IY0WM	Length=576	No Hit
mapped-read 34788	F1UMNMG04JF7Y2	Length=1297	No Hit
mapped-read 35384	F1UMNMG04JL3ZP	Length=483	No Hit
mapped-read 34788	F1UMNMG04JM9EO	Length=856	No Hit
mapped-read 4021	F1UMNMG04I46WU	Length=328	tr|Q171D4|Q171D4_AEDAE Putative uncharacterized protein (Contains 1 F-box domain; this structural motif is present in numerous proteins and serves as a link between a target protein and a ubiquitin-conjugating enzyme) OS=Aedes aegypti GN=AAEL007694 PE=4 SV=1Length=678	Score = 144 bits (364), Expect = 5e-033
mapped-read 30317	F1UMNMG04JM6TJ	Length=582	No Hit
mapped-read 5231	F1UMNMG04IZSUB	Length=402	tr|Q16UB8|Q16UB8_AEDAE Putative uncharacterized protein OS=Aedes aegypti GN=AAEL009955 PE=4 SV=1Length=3321	Score = 44.7 bits (104), Expect(2) = 3e-007
mapped-read 5182	F1UMNMG04IFQTH	Length=512	tr|Q1HQY9|Q1HQY9_AEDAE Dehydrogenase OS=Aedes aegypti GN=AAEL002416 PE=2 SV=1Length=415	Score = 97.8 bits (242), Expect(2) = 4e-039
mapped-read 6099	F1UMNMG04I4J22	Length=321	tr|E3X219|E3X219_ANODA Putative uncharacterized protein (Contains 1 PH domain; phospholipid binding) OS=Anopheles darlingi GN=AND_11693 PE=4 SV=1Length=1933	Score = 178 bits (452), Expect = 3e-043
mapped-read 4021	F1UMNMG04JYYD4	Length=344	tr|Q171D4|Q171D4_AEDAE Putative uncharacterized protein (Contains 1 F-box domain; this structural motif is present in numerous proteins and serves as a link between a target protein and a ubiquitin-conjugating enzyme) OS=Aedes aegypti GN=AAEL007694 PE=4 SV=1Length=678	Score = 151 bits (382), Expect = 4e-035
mapped-read 10010	F1UMNMG04I7O9U	Length=246	No Hit
mapped-read 10010	F1UMNMG04IJCQQ	Length=469	No Hit
mapped-read 20836	F1UMNMG04JF0HJ	Length=515	tr|Q7PXF5|Q7PXF5_ANOGA AGAP001381-PA (Laminin beta-2 chain; Laminins are the major noncollagenous components of basement membranes that mediate cell adhesion, growth migration, and differentiation) OS=Anopheles gambiae GN=AgaP_AGAP001381 PE=4 SV=5Length=1893	Score = 94.4 bits (233), Expect(2) = 9e-033
mapped-read 11561	F1UMNMG04H92WE	Length=526	No Hit
mapped-read 25552	F1UMNMG04IFOY5	Length=592	No Hit
mapped-read 13641	F1UMNMG04JKG7A	Length=509	tr|Q176B5|Q176B5_AEDAE Rabconnectin (Fragment) (This domain family is found in the C-terminal region of the protein Rav1 [1], a component of the RAVE (regulator of the ATPase of vacuolar and endosomal membranes) complex) OS=Aedes aegypti GN=AAEL006472 PE=4 SV=1Length=3324	Score = 147 bits (372), Expect = 6e-034
mapped-read 30349	F1UMNMG04IM7IX	Length=578	No Hit
mapped-read 21830	F1UMNMG04H6KYN	Length=237	No Hit
mapped-read 757	F1UMNMG04IV21T	Length=359	tr|Q17LA3|Q17LA3_AEDAE High density lipoprotien binding protein / vigilin OS=Aedes aegypti GN=AAEL001421 PE=4 SV=1Length=1246	Score = 66.6 bits (161), Expect(2) = 2e-012
mapped-read 25590	F1UMNMG04H7BDX	Length=360	No Hit
mapped-read 13622	F1UMNMG04I2YIZ	Length=623	No Hit
mapped-read 5933	F1UMNMG04I157L	Length=742	No Hit
mapped-read 19917	F1UMNMG04IN2LO	Length=481	tr|B0W3P9|B0W3P9_CULQU Hydroxymethylglutaryl-CoA synthase 1 OS=Culex quinquefasciatus GN=CpipJ_CPIJ002065 PE=4 SV=1Length=465	Score = 159 bits (402), Expect = 2e-037
mapped-read 25874	F1UMNMG04JAJRA	Length=641	No Hit
mapped-read 28363	F1UMNMG04IWFP7	Length=501	No Hit
mapped-read 27030	F1UMNMG04JOWZG	Length=592	No Hit
mapped-read 19668	F1UMNMG04JSQAK	Length=568	No Hit
mapped-read 31138	F1UMNMG04IZMFX	Length=579	No Hit
mapped-read 12460	F1UMNMG04IQP6M	Length=595	No Hit
mapped-read 8919	F1UMNMG04IFSS9	Length=224	No Hit
mapped-read 14844	F1UMNMG04H8GQL	Length=370	tr|B5DKM2|B5DKM2_DROPS GA22812 (small GTPase mediated signal transduction; Proteins containing a RhoGAP domain usually function to catalyze the hydrolysis of GTP that is bound to Rho, Rac and/or Cdc42, inactivating these regulators of the actin cytoskeleton) OS=Drosophila pseudoobscura pseudoobscura GN=GA22812 PE=4 SV=1Length=1577	Score = 130 bits (328), Expect = 8e-029
mapped-read 32940	F1UMNMG04I10MH	Length=680	No Hit
mapped-read 19533	F1UMNMG04JCM44	Length=395	No Hit
mapped-read 33644	F1UMNMG04IY0VO	Length=512	No Hit
mapped-read 32025	F1UMNMG04IG1TV	Length=405	No Hit
mapped-read 10464	F1UMNMG04J2HNK	Length=553	No Hit
mapped-read 11133	F1UMNMG04I91Z4	Length=489	No Hit
mapped-read 13642	F1UMNMG04I70H4	Length=534	tr|Q8MNR4|Q8MNR4_DROME Putative uncharacterized protein (Gag-pol polyprotein) (DNA integration; RNA-dependent DNA replication; proteolysis) OS=Drosophila melanogaster GN=gag-pol PE=4 SV=1Length=1830	Score = 85.5 bits (210), Expect(2) = 3e-026
mapped-read 19042	F1UMNMG04JNQNP	Length=641	No Hit
mapped-read 26378	F1UMNMG04IC6S6	Length=380	No Hit
mapped-read 31216	F1UMNMG04H8G0Z	Length=539	No Hit
mapped-read 31281	F1UMNMG04ITNRK	Length=1028	No Hit
mapped-read 10831	F1UMNMG04I8RP0	Length=378	No Hit
mapped-read 24817	F1UMNMG04IP8GE	Length=409	tr|D0E0C1|D0E0C1_PERAM Voltage-gated sodium channel Nav1 alpha subunit OS=Periplaneta americana PE=2 SV=1Length=2050	Score = 80.1 bits (196), Expect = 2e-013
mapped-read 14835	F1UMNMG04JAOI9	Length=408	tr|Q9VUF3|Q9VUF3_DROME CG9238, isoform B (behavioral response to ethanol; Glycogen metabolism) OS=Drosophila melanogaster GN=CG9238 PE=2 SV=1Length=384	Score = 142 bits (358), Expect(2) = 9e-033
mapped-read 4629	F1UMNMG04JWZX8	Length=709	No Hit
mapped-read 16077	F1UMNMG04IP5WO	Length=427	No Hit
mapped-read 27672	F1UMNMG04ICI6Z	Length=340	No Hit
mapped-read 16005	F1UMNMG04I5CUC	Length=464	No Hit
mapped-read 9807	F1UMNMG04JUNAV	Length=460	No Hit
mapped-read 33652	F1UMNMG04JXKMX	Length=486	tr|B4KQT3|B4KQT3_DROMO GI19126 (Myosin heavy chain, nonmuscle or smooth muscle) OS=Drosophila mojavensis GN=GI19126 PE=4 SV=1Length=2047	Score = 194 bits (494), Expect = 4e-048
mapped-read 25655	F1UMNMG04IDV9B	Length=443	tr|Q7PWC3|Q7PWC3_ANOGA AGAP009021-PA (Fragment) (Transmembrane_protein_65; unknown function) OS=Anopheles gambiae GN=AGAP009021 PE=4 SV=4Length=253	Score = 71.6 bits (174), Expect = 6e-011
mapped-read 6260	F1UMNMG04I5YHU	Length=471	tr|E0W1Z3|E0W1Z3_PEDHC Breast cancer type 2 susceptibility protein brca2, putative OS=Pediculus humanus subsp. corporis GN=Phum_PHUM580760 PE=4 SV=1Length=1405	Score = 94.7 bits (234), Expect = 6e-018
mapped-read 27738	F1UMNMG04IZLE4	Length=301	No Hit
mapped-read 28533	F1UMNMG04IY15O	Length=426	No Hit
mapped-read 8691	F1UMNMG04JAAI9	Length=339	No Hit
mapped-read 24914	F1UMNMG04IVE1I	Length=432	No Hit
mapped-read 18193	F1UMNMG04J1UFW	Length=532	No Hit
mapped-read 21398	F1UMNMG04JP8GL	Length=504	tr|D2A2Q6|D2A2Q6_TRICA Putative uncharacterized protein GLEAN_08496 (DNA integration; transposon polyprotein) OS=Tribolium castaneum GN=GLEAN_08496 PE=4 SV=1Length=879	Score = 162 bits (410), Expect = 2e-038
mapped-read 5937	F1UMNMG04IXLQR	Length=502	No Hit
mapped-read 26030	F1UMNMG04JAMJC	Length=547	No Hit
mapped-read 27435	F1UMNMG04IRNVE	Length=379	tr|Q7Q1I7|Q7Q1I7_ANOGA AGAP009774-PA (Fragment) (The tripartite DENN domain is found in several proteins involved in Rab-mediated processes or regulation of MAPKs (Mitogen-activated preotein kinases) signaling pathways) OS=Anopheles gambiae GN=AGAP009774 PE=4 SV=3Length=833	Score = 144 bits (362), Expect = 9e-033
mapped-read 7944	F1UMNMG04JZ0SS	Length=463	No Hit
mapped-read 18809	F1UMNMG04JP71E	Length=269	No Hit
mapped-read 3628	F1UMNMG04IN52W	Length=394	No Hit
mapped-read 20250	F1UMNMG04J26CH	Length=195	No Hit
mapped-read 32330	F1UMNMG04JC85L	Length=381	tr|B6ZIT2|B6ZIT2_CYNPY Cytoplasmic actin Cp-Ac445 (Fragment) OS=Cynops pyrrhogaster GN=cAc1 PE=2 SV=1Length=102	Score = 96.3 bits (238), Expect(2) = 7e-026
